# Supplementary material for: Single nucleotide polymorphism discovery in bovine liver using RNA-seq technology
Source: PLoS One. 2017 Feb 24;12(2):e0172687. doi: 10.1371/journal.pone.0172687 (PMC5325534; doi:10.1371/journal.pone.0172687)
Supplement: S1 Table — (XLSX) [file pone.0172687.s001.xlsx]

## Sheet: CP19-J10a-DNAsed-CU-S7.samtools
S1 Table: RNA-seq SNP-db of bovine liver tissue of young bull-1 of Polish Red cattle aged 6 months.
reference	location	ref_seq	sample seq	# of reads as Ref	# of reads as SNP	% ref	% SNP
gnl|Btau_4.6.1|chrY	2532569	G	A	0	2	0	1
gnl|Btau_4.6.1|chrY	2532616	C	T	0	2	0	1
gnl|Btau_4.6.1|chrY	2534274	A	G	0	2	0	1
gnl|Btau_4.6.1|chrY	2534279	A	G	0	2	0	1
gnl|Btau_4.6.1|chrY	2534342	A	G	0	2	0	1
gnl|Btau_4.6.1|chrY	2567952	G	C	0	2	0	1
gnl|Btau_4.6.1|chrY	2568773	C	T	5	2	0.714286	0.285714
gnl|Btau_4.6.1|chrY	2568785	T	C	0	1	0	1
gnl|Btau_4.6.1|chrY	2569544	A	G	0	12	0	1
gnl|Btau_4.6.1|chrY	2569630	A	T	9	4	0.692308	0.307692
gnl|Btau_4.6.1|chrY	2887831	G	A	1	2	0.333333	0.666667
gnl|Btau_4.6.1|chrY	2931892	A	G	0	3	0	1
gnl|Btau_4.6.1|chrY	3000224	T	C	0	2	0	1
gnl|Btau_4.6.1|chrY	3126861	C	T	0	38	0	1
gnl|Btau_4.6.1|chrY	3126898	A	G	0	29	0	1
gnl|Btau_4.6.1|chrY	3126915	C	T	0	26	0	1
gnl|Btau_4.6.1|chrY	3126928	C	T	0	26	0	1
gnl|Btau_4.6.1|chrY	3126932	C	T	0	24	0	1
gnl|Btau_4.6.1|chrY	3609872	T	C	0	2	0	1
gnl|Btau_4.6.1|chrY	3615863	T	C	2	2	0.5	0.5
gnl|Btau_4.6.1|chrY	3616478	G	T	0	2	0	1
gnl|Btau_4.6.1|chrY	3647797	T	C	2	2	0.5	0.5
gnl|Btau_4.6.1|chrY	3651596	G	T	6	2	0.75	0.25
gnl|Btau_4.6.1|chrY	3727165	T	A	9	3	0.75	0.25
gnl|Btau_4.6.1|chrY	3728496	T	A	10	4	0.714286	0.285714
gnl|Btau_4.6.1|chrY	3736970	T	A	2	2	0.5	0.5
gnl|Btau_4.6.1|chrY	3737484	T	C	4	4	0.5	0.5
gnl|Btau_4.6.1|chrY	3737485	T	C	4	3	0.571429	0.428571
gnl|Btau_4.6.1|chrY	3752858	C	G	1	2	0.333333	0.666667
gnl|Btau_4.6.1|chrY	6550442	C	T	9	2	0.818182	0.181818
gnl|Btau_4.6.1|chrY	6554166	C	T	0	2	0	1
gnl|Btau_4.6.1|chrY	6628364	A	T	0	2	0	1
gnl|Btau_4.6.1|chrY	6631514	C	A	16	6	0.727273	0.272727
gnl|Btau_4.6.1|chrY	6648556	G	T	0	2	0	1
gnl|Btau_4.6.1|chrY	9453639	C	G	0	45	0	1
gnl|Btau_4.6.1|chrY	9453643	T	C	1	44	0.0222222	0.977778
gnl|Btau_4.6.1|chrY	9453826	A	G	0	65	0	1
gnl|Btau_4.6.1|chrY	9453885	A	T	0	26	0	1
gnl|Btau_4.6.1|chrY	9454004	A	G	0	11	0	1
gnl|Btau_4.6.1|chrY	9454031	A	G	0	11	0	1
gnl|Btau_4.6.1|chrY	9454061	T	C	0	9	0	1
gnl|Btau_4.6.1|chrY	9454070	C	G	0	9	0	1
gnl|Btau_4.6.1|chrY	16946978	T	C	0	2	0	1
gnl|Btau_4.6.1|chrY	16946998	T	C	0	3	0	1
gnl|Btau_4.6.1|chrY	16947006	A	G	0	3	0	1
gnl|Btau_4.6.1|chrY	16947247	A	G	0	2	0	1
gnl|Btau_4.6.1|chrY	16947436	C	T	0	6	0	1
gnl|Btau_4.6.1|chrY	16947546	G	T	4	2	0.666667	0.333333
gnl|Btau_4.6.1|chrY	16947562	G	T	1	1	0.5	0.5
gnl|Btau_4.6.1|chrY	37488219	G	T	0	4	0	1
gnl|Btau_4.6.1|chrY	37488269	C	T	0	5	0	1
gnl|Btau_4.6.1|chrY	37488300	C	G	0	9	0	1
gnl|Btau_4.6.1|chrY	42384954	A	G	0	3	0	1
gnl|Btau_4.6.1|chrY	42384980	A	G	0	4	0	1
gnl|Btau_4.6.1|chrY	42384985	A	G	0	4	0	1
gnl|Btau_4.6.1|chrY	42390135	G	T	0	2	0	1
gnl|Btau_4.6.1|chrY	42420022	A	G	0	3	0	1
gnl|Btau_4.6.1|chrY	42420023	A	G	0	3	0	1
gnl|Btau_4.6.1|chrY	42420031	A	G	0	3	0	1
gnl|Btau_4.6.1|chrY	42420038	A	G	0	3	0	1
gnl|Btau_4.6.1|chrY	42420041	A	G	0	3	0	1
gnl|Btau_4.6.1|chrY	42420146	A	G	0	3	0	1
gnl|Btau_4.6.1|chrY	42420167	A	G	0	2	0	1
gnl|Btau_4.6.1|chrY	42420171	A	G	0	2	0	1
gnl|Btau_4.6.1|chrY	42420172	A	G	0	2	0	1
gnl|Btau_4.6.1|chrY	42420173	A	G	0	2	0	1
gnl|Btau_4.6.1|chrY	42420183	A	G	0	2	0	1
gnl|Btau_4.6.1|chrY	42420184	A	G	0	2	0	1
gnl|Btau_4.6.1|chrY	42420191	A	G	0	2	0	1
gnl|Btau_4.6.1|chrY	42420196	A	G	0	2	0	1
gnl|Btau_4.6.1|chrY	42420203	A	G	0	2	0	1
gnl|Btau_4.6.1|chrY	42420212	A	G	0	2	0	1
gnl|Btau_4.6.1|chrY	42420256	A	G	0	3	0	1
gnl|Btau_4.6.1|chrY	42428119	A	G	0	4	0	1
gnl|Btau_4.6.1|chrY	42428172	A	G	0	4	0	1
gnl|Btau_4.6.1|chrY	42428238	A	G	0	4	0	1
gnl|UMD3.1|GK000010.2	332732	T	C	0	2	0	1
gnl|UMD3.1|GK000010.2	332860	T	C	0	2	0	1
gnl|UMD3.1|GK000010.2	524049	A	G	0	2	0	1
gnl|UMD3.1|GK000010.2	524335	G	A	0	2	0	1
gnl|UMD3.1|GK000010.2	524341	G	A	0	2	0	1
gnl|UMD3.1|GK000010.2	555243	A	G	0	2	0	1
gnl|UMD3.1|GK000010.2	555250	A	C	0	2	0	1
gnl|UMD3.1|GK000010.2	555259	C	T	0	2	0	1
gnl|UMD3.1|GK000010.2	555260	A	G	0	2	0	1
gnl|UMD3.1|GK000010.2	555265	A	G	0	4	0	1
gnl|UMD3.1|GK000010.2	555292	C	A	0	7	0	1
gnl|UMD3.1|GK000010.2	555317	G	C	0	15	0	1
gnl|UMD3.1|GK000010.2	555363	G	A	0	35	0	1
gnl|UMD3.1|GK000010.2	555424	T	C	0	64	0	1
gnl|UMD3.1|GK000010.2	555483	C	G	0	51	0	1
gnl|UMD3.1|GK000010.2	555598	A	G	0	58	0	1
gnl|UMD3.1|GK000010.2	555632	A	G	0	76	0	1
gnl|UMD3.1|GK000010.2	555657	T	C	0	65	0	1
gnl|UMD3.1|GK000010.2	555666	T	C	0	65	0	1
gnl|UMD3.1|GK000010.2	555684	A	G	0	42	0	1
gnl|UMD3.1|GK000010.2	555780	G	A	0	19	0	1
gnl|UMD3.1|GK000010.2	555811	A	T	0	20	0	1
gnl|UMD3.1|GK000010.2	593696	C	T	0	2	0	1
gnl|UMD3.1|GK000010.2	628672	G	A	0	6	0	1
gnl|UMD3.1|GK000010.2	634269	A	G	0	2	0	1
gnl|UMD3.1|GK000010.2	687120	C	T	0	4	0	1
gnl|UMD3.1|GK000010.2	687173	A	G	0	4	0	1
gnl|UMD3.1|GK000010.2	687283	A	C	0	4	0	1
gnl|UMD3.1|GK000010.2	688252	A	G	0	4	0	1
gnl|UMD3.1|GK000010.2	688552	G	T	0	2	0	1
gnl|UMD3.1|GK000010.2	695788	C	A	0	5	0	1
gnl|UMD3.1|GK000010.2	700724	A	G	0	1	0	1
gnl|UMD3.1|GK000010.2	701055	C	T	1	2	0.333333	0.666667
gnl|UMD3.1|GK000010.2	708775	C	T	0	7	0	1
gnl|UMD3.1|GK000010.2	713109	T	A	0	5	0	1
gnl|UMD3.1|GK000010.2	713695	A	G	0	2	0	1
gnl|UMD3.1|GK000010.2	713755	A	C	2	2	0.5	0.5
gnl|UMD3.1|GK000010.2	719195	A	T	0	5	0	1
gnl|UMD3.1|GK000010.2	719248	G	A	0	5	0	1
gnl|UMD3.1|GK000010.2	719409	C	A	1	5	0.166667	0.833333
gnl|UMD3.1|GK000010.2	720156	T	C	0	4	0	1
gnl|UMD3.1|GK000010.2	720266	A	C	0	3	0	1
gnl|UMD3.1|GK000010.2	720349	C	A	5	5	0.5	0.5
gnl|UMD3.1|GK000010.2	721518	T	C	0	6	0	1
gnl|UMD3.1|GK000010.2	724296	T	C	0	3	0	1
gnl|UMD3.1|GK000010.2	724346	C	G	0	2	0	1
gnl|UMD3.1|GK000010.2	726533	A	G	0	2	0	1
gnl|UMD3.1|GK000010.2	726590	C	A	0	2	0	1
gnl|UMD3.1|GK000010.2	774468	A	G	4	6	0.4	0.6
gnl|UMD3.1|GK000010.2	774488	A	G	0	3	0	1
gnl|UMD3.1|GK000010.2	774548	A	G	2	6	0.25	0.75
gnl|UMD3.1|GK000010.2	774581	A	T	6	2	0.75	0.25
gnl|UMD3.1|GK000010.2	786719	A	G	0	2	0	1
gnl|UMD3.1|GK000010.2	794687	C	A	2	2	0.5	0.5
gnl|UMD3.1|GK000010.2	794776	C	T	0	2	0	1
gnl|UMD3.1|GK000010.2	797741	C	G	0	2	0	1
gnl|UMD3.1|GK000010.2	805032	T	C	2	2	0.5	0.5
gnl|UMD3.1|GK000010.2	808650	G	T	0	2	0	1
gnl|UMD3.1|GK000010.2	819618	C	T	0	2	0	1
gnl|UMD3.1|GK000010.2	830188	T	A	0	2	0	1
gnl|UMD3.1|GK000010.2	830276	T	G	0	4	0	1
gnl|UMD3.1|GK000010.2	864885	AC	ACC	0	1	0	1
gnl|UMD3.1|GK000010.2	869089	G	A	0	2	0	1
gnl|UMD3.1|GK000010.2	875362	A	C	0	3	0	1
gnl|UMD3.1|GK000010.2	875479	T	C	0	3	0	1
gnl|UMD3.1|GK000010.2	877572	T	C	0	4	0	1
gnl|UMD3.1|GK000010.2	892637	G	A	0	2	0	1
gnl|UMD3.1|GK000010.2	898815	C	T	0	2	0	1
gnl|UMD3.1|GK000010.2	910995	C	G	0	3	0	1
gnl|UMD3.1|GK000010.2	917983	A	G	0	2	0	1
gnl|UMD3.1|GK000010.2	919249	A	G	2	2	0.5	0.5
gnl|UMD3.1|GK000010.2	919710	A	T	0	2	0	1
gnl|UMD3.1|GK000010.2	922921	G	A	1	7	0.125	0.875
gnl|UMD3.1|GK000010.2	923041	C	T	0	5	0	1
gnl|UMD3.1|GK000010.2	925286	A	T	0	2	0	1
gnl|UMD3.1|GK000010.2	931802	A	G	1	4	0.2	0.8
gnl|UMD3.1|GK000010.2	931820	C	T	1	2	0.333333	0.666667
gnl|UMD3.1|GK000010.2	932389	T	C	12	13	0.48	0.52
gnl|UMD3.1|GK000010.2	933079	T	A	8	8	0.5	0.5
gnl|UMD3.1|GK000010.2	933462	T	C	0	2	0	1
gnl|UMD3.1|GK000010.2	933803	G	T	1	3	0.25	0.75
gnl|UMD3.1|GK000010.2	935322	C	T	22	17	0.564103	0.435897
gnl|UMD3.1|GK000010.2	935574	A	G	8	30	0.210526	0.789474
gnl|UMD3.1|GK000010.2	935693	T	C	11	12	0.478261	0.521739
gnl|UMD3.1|GK000010.2	936494	C	A	3	9	0.25	0.75
gnl|UMD3.1|GK000010.2	937566	C	T	4	8	0.333333	0.666667
gnl|UMD3.1|GK000010.2	937686	T	C	3	16	0.157895	0.842105
gnl|UMD3.1|GK000010.2	938385	A	G	9	5	0.642857	0.357143
gnl|UMD3.1|GK000010.2	938513	T	C	8	12	0.4	0.6
gnl|UMD3.1|GK000010.2	938547	G	A	9	7	0.5625	0.4375
gnl|UMD3.1|GK000010.2	939850	G	A	6	2	0.75	0.25
gnl|UMD3.1|GK000010.2	943186	N	G	0	11	0	1
gnl|UMD3.1|GK000010.2	943263	T	A	0	8	0	1
gnl|UMD3.1|GK000010.2	943425	G	A	0	10	0	1
gnl|UMD3.1|GK000010.2	944399	C	G	0	13	0	1
gnl|UMD3.1|GK000010.2	944793	C	T	3	6	0.333333	0.666667
gnl|UMD3.1|GK000010.2	952335	T	C	4	2	0.666667	0.333333
gnl|UMD3.1|GK000010.2	952355	T	C	2	2	0.5	0.5
gnl|UMD3.1|GK000010.2	953083	G	T	0	2	0	1
gnl|UMD3.1|GK000010.2	958349	C	T	0	2	0	1
gnl|UMD3.1|GK000010.2	961325	T	C	0	2	0	1
gnl|UMD3.1|GK000010.2	961339	G	A	0	2	0	1
gnl|UMD3.1|GK000010.2	961468	T	C	0	4	0	1
gnl|UMD3.1|GK000010.2	968332	T	G	0	2	0	1
gnl|UMD3.1|GK000010.2	985692	G	A	0	2	0	1
gnl|UMD3.1|GK000010.2	1048093	G	C,A	0	5	0	1
gnl|UMD3.1|GK000010.2	1066102	G	T	0	3	0	1
gnl|UMD3.1|GK000010.2	1066121	A	C	0	3	0	1
gnl|UMD3.1|GK000010.2	1079286	T	C	0	2	0	1
gnl|UMD3.1|GK000010.2	1089497	T	C	0	4	0	1
gnl|UMD3.1|GK000010.2	1089581	T	C	3	3	0.5	0.5
gnl|UMD3.1|GK000010.2	1091367	T	C	1	2	0.333333	0.666667
gnl|UMD3.1|GK000010.2	1092336	T	G	12	9	0.571429	0.428571
gnl|UMD3.1|GK000010.2	1093937	T	C	35	22	0.614035	0.385965
gnl|UMD3.1|GK000010.2	1097579	G	T	0	2	0	1
gnl|UMD3.1|GK000010.2	1097624	T	C	0	2	0	1
gnl|UMD3.1|GK000010.2	1097631	T	C	0	2	0	1
gnl|UMD3.1|GK000010.2	1097668	C	T	0	2	0	1
gnl|UMD3.1|GK000010.2	1099607	A	G	0	4	0	1
gnl|UMD3.1|GK000010.2	1102286	G	C	32	21	0.603774	0.396226
gnl|UMD3.1|GK000010.2	1103615	G	A	0	2	0	1
gnl|UMD3.1|GK000010.2	1104295	T	C	0	8	0	1
gnl|UMD3.1|GK000010.2	1106628	T	G	1	5	0.166667	0.833333
gnl|UMD3.1|GK000010.2	1107034	T	C	0	3	0	1
gnl|UMD3.1|GK000010.2	1107253	T	C	1	4	0.2	0.8
gnl|UMD3.1|GK000010.2	1115551	G	A	0	2	0	1
gnl|UMD3.1|GK000010.2	1116845	G	C	3	2	0.6	0.4
gnl|UMD3.1|GK000010.2	1116877	C	T	3	2	0.6	0.4
gnl|UMD3.1|GK000010.2	1117047	A	G	12	12	0.5	0.5
gnl|UMD3.1|GK000010.2	1118457	C	T	24	10	0.705882	0.294118
gnl|UMD3.1|GK000010.2	1119386	G	C	0	45	0	1
gnl|UMD3.1|GK000010.2	1119501	A	G	18	17	0.514286	0.485714
gnl|UMD3.1|GK000010.2	1119649	T	C	34	7	0.829268	0.170732
gnl|UMD3.1|GK000010.2	1119667	C	A	39	8	0.829787	0.170213
gnl|UMD3.1|GK000010.2	1120287	C	A	11	3	0.785714	0.214286
gnl|UMD3.1|GK000010.2	1122242	T	C	0	23	0	1
gnl|UMD3.1|GK000010.2	1122564	C	T	0	3	0	1
gnl|UMD3.1|GK000010.2	1122570	C	A	0	9	0	1
gnl|UMD3.1|GK000010.2	1124064	T	C	0	10	0	1
gnl|UMD3.1|GK000010.2	1124083	G	A	8	2	0.8	0.2
gnl|UMD3.1|GK000010.2	1124494	G	C	0	2	0	1
gnl|UMD3.1|GK000010.2	1124805	C	A	7	3	0.7	0.3
gnl|UMD3.1|GK000010.2	1126218	G	A,T	0	5	0	1
gnl|UMD3.1|GK000010.2	1126343	C	A	0	2	0	1
gnl|UMD3.1|GK000010.2	1126666	A	C	0	6	0	1
gnl|UMD3.1|GK000010.2	1126735	T	C	3	4	0.428571	0.571429
gnl|UMD3.1|GK000010.2	1129491	T	C	2	2	0.5	0.5
gnl|UMD3.1|GK000010.2	1129594	G	A	0	4	0	1
gnl|UMD3.1|GK000010.2	1129760	T	C	0	2	0	1
gnl|UMD3.1|GK000010.2	1133386	C	A	0	2	0	1
gnl|UMD3.1|GK000010.2	1134411	T	C	0	2	0	1
gnl|UMD3.1|GK000010.2	1145065	G	A	0	2	0	1
gnl|UMD3.1|GK000010.2	1145646	G	A	0	2	0	1
gnl|UMD3.1|GK000010.2	1156147	C	T	0	2	0	1
gnl|UMD3.1|GK000010.2	1156211	G	T	0	2	0	1
gnl|UMD3.1|GK000010.2	1159711	A	C	0	2	0	1
gnl|UMD3.1|GK000010.2	1166293	C	T	0	3	0	1
gnl|UMD3.1|GK000010.2	1166376	C	G	0	2	0	1
gnl|UMD3.1|GK000010.2	1167851	G	A	2	2	0.5	0.5
gnl|UMD3.1|GK000010.2	1167976	G	A	0	3	0	1
gnl|UMD3.1|GK000010.2	1169248	G	C	0	2	0	1
gnl|UMD3.1|GK000010.2	1169576	C	A	0	4	0	1
gnl|UMD3.1|GK000010.2	1169660	T	A	0	5	0	1
gnl|UMD3.1|GK000010.2	1169797	C	A	4	9	0.307692	0.692308
gnl|UMD3.1|GK000010.2	1169829	G	C	8	4	0.666667	0.333333
gnl|UMD3.1|GK000010.2	1189132	C	T	0	3	0	1
gnl|UMD3.1|GK000010.2	1189425	C	A	2	4	0.333333	0.666667
gnl|UMD3.1|GK000010.2	1189432	C	A	2	3	0.4	0.6
gnl|UMD3.1|GK000010.2	1189463	C	A	3	3	0.5	0.5
gnl|UMD3.1|GK000010.2	1193764	C	A	0	2	0	1
gnl|UMD3.1|GK000010.2	1195341	C	T	0	1	0	1
gnl|UMD3.1|GK000010.2	1199643	C	T	0	3	0	1
gnl|UMD3.1|GK000010.2	1216054	T	A	0	2	0	1
gnl|UMD3.1|GK000010.2	1216144	A	C	0	2	0	1
gnl|UMD3.1|GK000010.2	1221509	C	T	1	4	0.2	0.8
gnl|UMD3.1|GK000010.2	1222773	C	T	0	4	0	1
gnl|UMD3.1|GK000010.2	1228645	A	G	0	13	0	1
gnl|UMD3.1|GK000010.2	1228660	T	C	5	5	0.5	0.5
gnl|UMD3.1|GK000010.2	1228698	C	A	3	6	0.333333	0.666667
gnl|UMD3.1|GK000010.2	1228709	G	T	5	3	0.625	0.375
gnl|UMD3.1|GK000010.2	1228820	A	T	0	10	0	1
gnl|UMD3.1|GK000010.2	1228823	A	C	0	8	0	1
gnl|UMD3.1|GK000010.2	1229493	T	A	0	2	0	1
gnl|UMD3.1|GK000010.2	1229551	T	C	0	6	0	1
gnl|UMD3.1|GK000010.2	1230271	G	T	1	3	0.25	0.75
gnl|UMD3.1|GK000010.2	1230286	G	T	1	3	0.25	0.75
gnl|UMD3.1|GK000010.2	1230619	T	C	0	4	0	1
gnl|UMD3.1|GK000010.2	1230710	A	T	0	4	0	1
gnl|UMD3.1|GK000010.2	1231087	T	C	0	2	0	1
gnl|UMD3.1|GK000010.2	1231238	T	C	0	2	0	1
gnl|UMD3.1|GK000010.2	1231240	T	C	0	2	0	1
gnl|UMD3.1|GK000010.2	1231248	T	C	0	2	0	1
gnl|UMD3.1|GK000010.2	1231318	G	A	0	2	0	1
gnl|UMD3.1|GK000010.2	1236137	T	C	0	4	0	1
gnl|UMD3.1|GK000010.2	1236262	T	C	0	2	0	1
gnl|UMD3.1|GK000010.2	1237775	C	T	0	3	0	1
gnl|UMD3.1|GK000010.2	1240736	T	C	0	2	0	1
gnl|UMD3.1|GK000010.2	1243029	G	A	0	2	0	1
gnl|UMD3.1|GK000010.2	1243651	A	G	0	1	0	1
gnl|UMD3.1|GK000010.2	1243661	A	G	0	2	0	1
gnl|UMD3.1|GK000010.2	1248481	G	C	0	6	0	1
gnl|UMD3.1|GK000010.2	1249626	G	A	0	3	0	1
gnl|UMD3.1|GK000010.2	1249681	C	G	0	3	0	1
gnl|UMD3.1|GK000010.2	1249750	A	G	0	6	0	1
gnl|UMD3.1|GK000010.2	1276277	C	A	1	1	0.5	0.5
gnl|UMD3.1|GK000010.2	1276303	T	A	3	5	0.375	0.625
gnl|UMD3.1|GK000010.2	1282975	A	T	0	2	0	1
gnl|UMD3.1|GK000010.2	1284245	A	T	0	4	0	1
gnl|UMD3.1|GK000010.2	1284743	T	C	0	3	0	1
gnl|UMD3.1|GK000010.2	1286793	C	T	0	2	0	1
gnl|UMD3.1|GK000010.2	1288764	T	G	8	8	0.5	0.5
gnl|UMD3.1|GK000010.2	1288933	C	A	0	7	0	1
gnl|UMD3.1|GK000010.2	1288989	A	G	2	5	0.285714	0.714286
gnl|UMD3.1|GK000010.2	1289023	T	A	6	2	0.75	0.25
gnl|UMD3.1|GK000010.2	1289662	A	G	0	4	0	1
gnl|UMD3.1|GK000010.2	1289942	A	G	2	4	0.333333	0.666667
gnl|UMD3.1|GK000010.2	1289948	A	G	0	6	0	1
gnl|UMD3.1|GK000010.2	1290230	G	T	0	2	0	1
gnl|UMD3.1|GK000010.2	1300583	C	A	0	3	0	1
gnl|UMD3.1|GK000010.2	1302015	C	T	0	4	0	1
gnl|UMD3.1|GK000010.2	1304115	G	A	0	2	0	1
gnl|UMD3.1|GK000010.2	1308827	AACG	AACGACG	0	1	0	1
gnl|UMD3.1|GK000010.2	1318094	G	C	0	4	0	1
gnl|UMD3.1|GK000010.2	1477814	G	A	0	2	0	1
gnl|UMD3.1|GK000010.2	1477824	C	T	0	2	0	1
gnl|UMD3.1|GK000010.2	1484180	C	CG	0	1	0	1
gnl|UMD3.1|GK000010.2	1488773	A	G	0	2	0	1
gnl|UMD3.1|GK000010.2	1488948	G	A	0	2	0	1
gnl|UMD3.1|GK000010.2	1504379	G	A	0	4	0	1
gnl|UMD3.1|GK000010.2	1519765	A	T	0	2	0	1
gnl|UMD3.1|GK000010.2	1521505	G	A	0	3	0	1
gnl|UMD3.1|GK000010.2	1526726	G	T	0	2	0	1
gnl|UMD3.1|GK000010.2	1602742	C	A	0	4	0	1
gnl|UMD3.1|GK000010.2	1612730	T	G	0	4	0	1
gnl|UMD3.1|GK000010.2	1724991	C	A	2	2	0.5	0.5
gnl|UMD3.1|GK000010.2	1727705	G	A	0	4	0	1
gnl|UMD3.1|GK000010.2	1728980	C	T	0	4	0	1
gnl|UMD3.1|GK000010.2	1747098	T	C	0	2	0	1
gnl|UMD3.1|GK000010.2	1750692	GAAAAA	GAAA	0	1	0	1
gnl|UMD3.1|GK000010.2	1750900	GGAA	G	0	1	0	1
gnl|UMD3.1|GK000010.2	1754355	A	G	0	2	0	1
gnl|UMD3.1|GK000010.2	1754536	A	G	0	2	0	1
gnl|UMD3.1|GK000010.2	1754588	C	G	0	2	0	1
gnl|UMD3.1|GK000010.2	1761001	C	T	0	3	0	1
gnl|UMD3.1|GK000010.2	1761032	T	A	2	2	0.5	0.5
gnl|UMD3.1|GK000010.2	1762786	G	T	0	3	0	1
gnl|UMD3.1|GK000010.2	1762807	G	A	3	2	0.6	0.4
gnl|UMD3.1|GK000010.2	1762928	T	C	0	2	0	1
gnl|UMD3.1|GK000010.2	1762963	T	C	0	2	0	1
gnl|UMD3.1|GK000010.2	1762988	G	A	0	5	0	1
gnl|UMD3.1|GK000010.2	1763238	G	T	0	9	0	1
gnl|UMD3.1|GK000010.2	1763359	A	C	3	5	0.375	0.625
gnl|UMD3.1|GK000010.2	1764294	A	G,T	0	36	0	1
gnl|UMD3.1|GK000010.2	1764298	A	T	0	3	0	1
gnl|UMD3.1|GK000010.2	1821921	C	T	0	2	0	1
gnl|UMD3.1|GK000010.2	1896628	T	C	0	2	0	1
gnl|UMD3.1|GK000010.2	1997402	G	C	0	2	0	1
gnl|UMD3.1|GK000010.2	2000782	G	A	0	2	0	1
gnl|UMD3.1|GK000010.2	2000790	A	G	0	2	0	1
gnl|UMD3.1|GK000010.2	2000796	T	C	0	2	0	1
gnl|UMD3.1|GK000010.2	2000816	T	C	0	2	0	1
gnl|UMD3.1|GK000010.2	2028047	A	C	0	2	0	1
gnl|UMD3.1|GK000010.2	2067827	C	T	0	2	0	1
gnl|UMD3.1|GK000010.2	2067848	A	G	0	4	0	1
gnl|UMD3.1|GK000010.2	2067863	A	C	0	5	0	1
gnl|UMD3.1|GK000010.2	2067889	C	G,T	0	5	0	1
gnl|UMD3.1|GK000010.2	2067897	C	A	0	5	0	1
gnl|UMD3.1|GK000010.2	2067911	C	T	0	5	0	1
gnl|UMD3.1|GK000010.2	2067926	T	C	0	5	0	1
gnl|UMD3.1|GK000010.2	2067962	A	G	0	6	0	1
gnl|UMD3.1|GK000010.2	2067974	T	C	0	6	0	1
gnl|UMD3.1|GK000010.2	2068004	A	G	0	5	0	1
gnl|UMD3.1|GK000010.2	2068034	T	C	0	6	0	1
gnl|UMD3.1|GK000010.2	2068035	A	T	0	6	0	1
gnl|UMD3.1|GK000010.2	2068064	G	A	0	6	0	1
gnl|UMD3.1|GK000010.2	2068067	C	G	0	9	0	1
gnl|UMD3.1|GK000010.2	2068084	G	T	0	13	0	1
gnl|UMD3.1|GK000010.2	2068085	A	G	0	14	0	1
gnl|UMD3.1|GK000010.2	2068111	G	C	0	12	0	1
gnl|UMD3.1|GK000010.2	2068114	A	T	0	12	0	1
gnl|UMD3.1|GK000010.2	2068137	C	T,A	0	9	0	1
gnl|UMD3.1|GK000010.2	2068166	G	T	0	9	0	1
gnl|UMD3.1|GK000010.2	2068169	C	T	0	9	0	1
gnl|UMD3.1|GK000010.2	2068174	A	G	0	9	0	1
gnl|UMD3.1|GK000010.2	2068181	C	T	0	9	0	1
gnl|UMD3.1|GK000010.2	2068200	G	T	0	9	0	1
gnl|UMD3.1|GK000010.2	2068204	C	G	0	5	0	1
gnl|UMD3.1|GK000010.2	2068275	A	G	0	5	0	1
gnl|UMD3.1|GK000010.2	2068282	T	C	0	6	0	1
gnl|UMD3.1|GK000010.2	2068290	C	T	0	6	0	1
gnl|UMD3.1|GK000010.2	2068293	G	T	0	6	0	1
gnl|UMD3.1|GK000010.2	2068299	A	G	0	5	0	1
gnl|UMD3.1|GK000010.2	2068320	T	C	0	6	0	1
gnl|UMD3.1|GK000010.2	2068325	T	A	0	6	0	1
gnl|UMD3.1|GK000010.2	2068326	G	A	0	6	0	1
gnl|UMD3.1|GK000010.2	2068330	C	T	0	6	0	1
gnl|UMD3.1|GK000010.2	2068352	A	C	0	6	0	1
gnl|UMD3.1|GK000010.2	2068454	G	A	0	2	0	1
gnl|UMD3.1|GK000010.2	2068462	G	T	0	2	0	1
gnl|UMD3.1|GK000010.2	2068464	C	A	0	2	0	1
gnl|UMD3.1|GK000010.2	2068534	G	T	0	2	0	1
gnl|UMD3.1|GK000010.2	2068552	T	C	0	2	0	1
gnl|UMD3.1|GK000010.2	2068554	G	A	0	2	0	1
gnl|UMD3.1|GK000010.2	2162421	G	T	4	3	0.571429	0.428571
gnl|UMD3.1|GK000010.2	2169857	G	A	0	2	0	1
gnl|UMD3.1|GK000010.2	2172946	G	T	0	2	0	1
gnl|UMD3.1|GK000010.2	2182529	T	G	0	2	0	1
gnl|UMD3.1|GK000010.2	2192409	T	C	5	5	0.5	0.5
gnl|UMD3.1|GK000010.2	2193006	T	A	24	35	0.40678	0.59322
gnl|UMD3.1|GK000010.2	2193124	A	C	15	5	0.75	0.25
gnl|UMD3.1|GK000010.2	2193185	A	G	21	18	0.538462	0.461538
gnl|UMD3.1|GK000010.2	2214453	A	C	1	2	0.333333	0.666667
gnl|UMD3.1|GK000010.2	2214459	C	A	2	3	0.4	0.6
gnl|UMD3.1|GK000010.2	2214479	T	A	2	3	0.4	0.6
gnl|UMD3.1|GK000010.2	2214528	A	T	1	1	0.5	0.5
gnl|UMD3.1|GK000010.2	2247501	G	A	0	3	0	1
gnl|UMD3.1|GK000010.2	2276093	G	T	0	3	0	1
gnl|UMD3.1|GK000010.2	2278652	A	G	0	3	0	1
gnl|UMD3.1|GK000010.2	2278669	A	G	0	3	0	1
gnl|UMD3.1|GK000010.2	2278721	T	C	0	6	0	1
gnl|UMD3.1|GK000010.2	2278723	A	C	0	6	0	1
gnl|UMD3.1|GK000010.2	2278751	A	G	3	3	0.5	0.5
gnl|UMD3.1|GK000010.2	2278769	A	G	3	3	0.5	0.5
gnl|UMD3.1|GK000010.2	2365953	G	A	0	2	0	1
gnl|UMD3.1|GK000010.2	2381898	A	G	0	3	0	1
gnl|UMD3.1|GK000010.2	2403447	T	C	0	7	0	1
gnl|UMD3.1|GK000010.2	2405735	C	T	4	6	0.4	0.6
gnl|UMD3.1|GK000010.2	2410163	T	G	0	3	0	1
gnl|UMD3.1|GK000010.2	2410277	G	C	0	2	0	1
gnl|UMD3.1|GK000010.2	2410289	T	C	0	2	0	1
gnl|UMD3.1|GK000010.2	2416430	T	C	8	3	0.727273	0.272727
gnl|UMD3.1|GK000010.2	2416636	T	C	7	6	0.538462	0.461538
gnl|UMD3.1|GK000010.2	2420836	A	G	6	3	0.666667	0.333333
gnl|UMD3.1|GK000010.2	2423296	C	T	0	3	0	1
gnl|UMD3.1|GK000010.2	2426574	G	A	0	3	0	1
gnl|UMD3.1|GK000010.2	2429578	G	A	1	5	0.166667	0.833333
gnl|UMD3.1|GK000010.2	2429606	A	G	3	4	0.428571	0.571429
gnl|UMD3.1|GK000010.2	2429608	A	G	3	4	0.428571	0.571429
gnl|UMD3.1|GK000010.2	2429622	A	G	3	4	0.428571	0.571429
gnl|UMD3.1|GK000010.2	2429625	A	G	3	4	0.428571	0.571429
gnl|UMD3.1|GK000010.2	2429640	A	G	3	4	0.428571	0.571429
gnl|UMD3.1|GK000010.2	2429642	A	G	2	4	0.333333	0.666667
gnl|UMD3.1|GK000010.2	2429750	A	G	0	4	0	1
gnl|UMD3.1|GK000010.2	2430041	A	G	0	4	0	1
gnl|UMD3.1|GK000010.2	2431043	A	G	0	3	0	1
gnl|UMD3.1|GK000010.2	2434362	T	C	0	41	0	1
gnl|UMD3.1|GK000010.2	2434503	C	T	18	29	0.382979	0.617021
gnl|UMD3.1|GK000010.2	2610465	A	T	0	2	0	1
gnl|UMD3.1|GK000010.2	2610486	A	G	0	2	0	1
gnl|UMD3.1|GK000010.2	2610524	G	A	0	2	0	1
gnl|UMD3.1|GK000010.2	2610528	A	G	0	2	0	1
gnl|UMD3.1|GK000010.2	2610529	A	G	0	2	0	1
gnl|UMD3.1|GK000010.2	2610545	A	C	0	2	0	1
gnl|UMD3.1|GK000010.2	3205834	C	A	0	3	0	1
gnl|UMD3.1|GK000010.2	3206567	A	C	6	3	0.666667	0.333333
gnl|UMD3.1|GK000010.2	3207270	C	A	0	6	0	1
gnl|UMD3.1|GK000010.2	3207295	A	C	0	6	0	1
gnl|UMD3.1|GK000010.2	3211735	T	A	0	2	0	1
gnl|UMD3.1|GK000010.2	3211737	A	T	0	2	0	1
gnl|UMD3.1|GK000010.2	3215837	A	G	0	6	0	1
gnl|UMD3.1|GK000010.2	3215941	C	A	1	1	0.5	0.5
gnl|UMD3.1|GK000010.2	3216023	A	G	0	5	0	1
gnl|UMD3.1|GK000010.2	3236367	C	T	0	2	0	1
gnl|UMD3.1|GK000010.2	3248930	A	T	0	8	0	1
gnl|UMD3.1|GK000010.2	3248963	C	T	2	2	0.5	0.5
gnl|UMD3.1|GK000010.2	3265680	A	G	0	2	0	1
gnl|UMD3.1|GK000010.2	3265701	A	G	0	2	0	1
gnl|UMD3.1|GK000010.2	3266805	A	G	0	2	0	1
gnl|UMD3.1|GK000010.2	3266817	A	G	0	2	0	1
gnl|UMD3.1|GK000010.2	3266819	A	G	0	2	0	1
gnl|UMD3.1|GK000010.2	3266834	A	G	0	2	0	1
gnl|UMD3.1|GK000010.2	3266835	A	G	0	1	0	1
gnl|UMD3.1|GK000010.2	3269813	G	A	4	2	0.666667	0.333333
gnl|UMD3.1|GK000010.2	3280404	T	A	1	1	0.5	0.5
gnl|UMD3.1|GK000010.2	3280614	A	C	0	7	0	1
gnl|UMD3.1|GK000010.2	3281910	C	A	0	2	0	1
gnl|UMD3.1|GK000010.2	3283165	C	A	1	3	0.25	0.75
gnl|UMD3.1|GK000010.2	3283396	C	T	0	2	0	1
gnl|UMD3.1|GK000010.2	3293862	T	C	0	5	0	1
gnl|UMD3.1|GK000010.2	3296129	C	T	0	2	0	1
gnl|UMD3.1|GK000010.2	3304654	A	G	0	2	0	1
gnl|UMD3.1|GK000010.2	3304675	T	C	0	2	0	1
gnl|UMD3.1|GK000010.2	3304799	T	C	0	2	0	1
gnl|UMD3.1|GK000010.2	3304805	T	C	0	2	0	1
gnl|UMD3.1|GK000010.2	3305245	A	G	0	4	0	1
gnl|UMD3.1|GK000010.2	3305280	T	C	0	3	0	1
gnl|UMD3.1|GK000010.2	3305311	C	T	0	2	0	1
gnl|UMD3.1|GK000010.2	3305338	A	G	0	2	0	1
gnl|UMD3.1|GK000010.2	3305348	A	G	0	2	0	1
gnl|UMD3.1|GK000010.2	3308698	T	C	0	2	0	1
gnl|UMD3.1|GK000010.2	3369313	G	T	2	5	0.285714	0.714286
gnl|UMD3.1|GK000010.2	3369318	G	A,T	0	6	0	1
gnl|UMD3.1|GK000010.2	3374536	T	C	0	2	0	1
gnl|UMD3.1|GK000010.2	3440163	G	A	0	2	0	1
gnl|UMD3.1|GK000010.2	3586034	A	G	0	7	0	1
gnl|UMD3.1|GK000010.2	3586052	G	A	0	10	0	1
gnl|UMD3.1|GK000010.2	3586134	T	C	0	68	0	1
gnl|UMD3.1|GK000010.2	3586152	T	C	0	84	0	1
gnl|UMD3.1|GK000010.2	3586206	C	G	76	29	0.72381	0.27619
gnl|UMD3.1|GK000010.2	3586250	A	G	0	111	0	1
gnl|UMD3.1|GK000010.2	3586449	G	A	0	45	0	1
gnl|UMD3.1|GK000010.2	3586541	A	C	0	5	0	1
gnl|UMD3.1|GK000010.2	3586598	T	C	0	4	0	1
gnl|UMD3.1|GK000010.2	3921787	T	A	0	3	0	1
gnl|UMD3.1|GK000010.2	3948313	T	A	0	2	0	1
gnl|UMD3.1|GK000010.2	3948351	G	T	0	2	0	1
gnl|UMD3.1|GK000010.2	3993223	G	A	1	2	0.333333	0.666667
gnl|UMD3.1|GK000010.2	3996007	C	T	1	7	0.125	0.875
gnl|UMD3.1|GK000010.2	3997159	C	T	9	3	0.75	0.25
gnl|UMD3.1|GK000010.2	4002718	T	A	0	3	0	1
gnl|UMD3.1|GK000010.2	4002733	G	C	0	3	0	1
gnl|UMD3.1|GK000010.2	4006055	T	G	0	5	0	1
gnl|UMD3.1|GK000010.2	4019398	G	T	0	2	0	1
gnl|UMD3.1|GK000010.2	4021287	G	A	8	3	0.727273	0.272727
gnl|UMD3.1|GK000010.2	4021313	A	T	0	3	0	1
gnl|UMD3.1|GK000010.2	4052115	A	G	0	4	0	1
gnl|UMD3.1|GK000010.2	4056197	G	T	0	14	0	1
gnl|UMD3.1|GK000010.2	4079142	G	A	0	2	0	1
gnl|UMD3.1|GK000010.2	4081261	T	C	0	2	0	1
gnl|UMD3.1|GK000010.2	4081295	G	T	0	2	0	1
gnl|UMD3.1|GK000010.2	4081364	G	A	1	5	0.166667	0.833333
gnl|UMD3.1|GK000010.2	4081536	T	G	0	5	0	1
gnl|UMD3.1|GK000010.2	4082618	A	G	0	2	0	1
gnl|UMD3.1|GK000010.2	4082638	T	C	0	2	0	1
gnl|UMD3.1|GK000010.2	4276750	A	T	0	19	0	1
gnl|UMD3.1|GK000010.2	4311749	CAAAA	CAA	0	1	0	1
gnl|UMD3.1|GK000010.2	4312346	C	T	0	2	0	1
gnl|UMD3.1|GK000010.2	4314453	C	T	0	4	0	1
gnl|UMD3.1|GK000010.2	4326053	T	C	0	1	0	1
gnl|UMD3.1|GK000010.2	4360977	G	C	0	6	0	1
gnl|UMD3.1|GK000010.2	4360985	G	A	0	6	0	1
gnl|UMD3.1|GK000010.2	4361001	T	C	0	6	0	1
gnl|UMD3.1|GK000010.2	4361020	T	C	0	6	0	1
gnl|UMD3.1|GK000010.2	4361034	A	G	0	6	0	1
gnl|UMD3.1|GK000010.2	4361057	A	G	0	6	0	1
gnl|UMD3.1|GK000010.2	4361085	T	G	0	5	0	1
gnl|UMD3.1|GK000010.2	4361087	T	G	0	5	0	1
gnl|UMD3.1|GK000010.2	4361088	C	G	0	5	0	1
gnl|UMD3.1|GK000010.2	4361181	T	C	0	6	0	1
gnl|UMD3.1|GK000010.2	4361192	A	G	0	6	0	1
gnl|UMD3.1|GK000010.2	4361227	A	G	0	6	0	1
gnl|UMD3.1|GK000010.2	4361238	T	G	0	6	0	1
gnl|UMD3.1|GK000010.2	4361249	C	T	0	6	0	1
gnl|UMD3.1|GK000010.2	4361251	A	G	0	6	0	1
gnl|UMD3.1|GK000010.2	4361261	T	C	0	6	0	1
gnl|UMD3.1|GK000010.2	4367300	C	T	0	4	0	1
gnl|UMD3.1|GK000010.2	4375405	A	T	6	3	0.666667	0.333333
gnl|UMD3.1|GK000010.2	4375946	C	T	0	27	0	1
gnl|UMD3.1|GK000010.2	4376834	C	T	21	3	0.875	0.125
gnl|UMD3.1|GK000010.2	4391784	A	C	0	4	0	1
gnl|UMD3.1|GK000010.2	4402100	A	T	0	4	0	1
gnl|UMD3.1|GK000010.2	4403009	G	A	2	5	0.285714	0.714286
gnl|UMD3.1|GK000010.2	4403739	A	G	3	5	0.375	0.625
gnl|UMD3.1|GK000010.2	4404030	C	T	4	4	0.5	0.5
gnl|UMD3.1|GK000010.2	4404628	C	T	7	11	0.388889	0.611111
gnl|UMD3.1|GK000010.2	4404907	G	A	7	35	0.166667	0.833333
gnl|UMD3.1|GK000010.2	4405192	C	G	36	47	0.433735	0.566265
gnl|UMD3.1|GK000010.2	4405997	G	A	20	5	0.8	0.2
gnl|UMD3.1|GK000010.2	4407435	G	T	61	61	0.5	0.5
gnl|UMD3.1|GK000010.2	4407498	G	A	55	52	0.514019	0.485981
gnl|UMD3.1|GK000010.2	4411673	T	C	1	2	0.333333	0.666667
gnl|UMD3.1|GK000010.2	4412179	C	A	0	2	0	1
gnl|UMD3.1|GK000010.2	4412459	T	C	1	3	0.25	0.75
gnl|UMD3.1|GK000010.2	4413055	C	T	0	6	0	1
gnl|UMD3.1|GK000010.2	4413304	A	G	8	2	0.8	0.2
gnl|UMD3.1|GK000010.2	4413384	T	A	1	8	0.111111	0.888889
gnl|UMD3.1|GK000010.2	4415071	A	G	0	2	0	1
gnl|UMD3.1|GK000010.2	4415710	C	T	0	4	0	1
gnl|UMD3.1|GK000010.2	4417023	A	G	0	3	0	1
gnl|UMD3.1|GK000010.2	4418356	T	G	45	12	0.789474	0.210526
gnl|UMD3.1|GK000010.2	4418689	G	C	0	2	0	1
gnl|UMD3.1|GK000010.2	4419332	G	A	0	2	0	1
gnl|UMD3.1|GK000010.2	4436267	T	C	0	4	0	1
gnl|UMD3.1|GK000010.2	4436272	T	C	0	4	0	1
gnl|UMD3.1|GK000010.2	4436277	T	C	0	4	0	1
gnl|UMD3.1|GK000010.2	4436487	T	C	0	3	0	1
gnl|UMD3.1|GK000010.2	4445956	T	C	0	2	0	1
gnl|UMD3.1|GK000010.2	4469087	G	A	0	4	0	1
gnl|UMD3.1|GK000010.2	4470423	G	A	0	2	0	1
gnl|UMD3.1|GK000010.2	4470425	G	A	0	2	0	1
gnl|UMD3.1|GK000010.2	4502951	C	A	0	2	0	1
gnl|UMD3.1|GK000010.2	4503049	T	C	0	2	0	1
gnl|UMD3.1|GK000010.2	4503643	T	C	0	3	0	1
gnl|UMD3.1|GK000010.2	4503667	C	T	0	3	0	1
gnl|UMD3.1|GK000010.2	4517655	T	C	0	2	0	1
gnl|UMD3.1|GK000010.2	4599154	C	A	3	5	0.375	0.625
gnl|UMD3.1|GK000010.2	4600069	C	T	210	204	0.507246	0.492754
gnl|UMD3.1|GK000010.2	4600163	T	A	10	11	0.47619	0.52381
gnl|UMD3.1|GK000010.2	4600257	A	G	6	2	0.75	0.25
gnl|UMD3.1|GK000010.2	4600592	A	T	0	6	0	1
gnl|UMD3.1|GK000010.2	4600941	A	G	13	6	0.684211	0.315789
gnl|UMD3.1|GK000010.2	4601893	G	A	0	6	0	1
gnl|UMD3.1|GK000010.2	4602305	C	A	5	2	0.714286	0.285714
gnl|UMD3.1|GK000010.2	4602367	A	T	5	2	0.714286	0.285714
gnl|UMD3.1|GK000010.2	4602916	G	A	9	2	0.818182	0.181818
gnl|UMD3.1|GK000010.2	4605289	A	G	0	2	0	1
gnl|UMD3.1|GK000010.2	4605910	G	A	0	2	0	1
gnl|UMD3.1|GK000010.2	4607497	N	G	0	3	0	1
gnl|UMD3.1|GK000010.2	4607821	G	T	0	4	0	1
gnl|UMD3.1|GK000010.2	4608559	G	A	0	2	0	1
gnl|UMD3.1|GK000010.2	4610682	N	T	0	2	0	1
gnl|UMD3.1|GK000010.2	4611777	A	T	0	2	0	1
gnl|UMD3.1|GK000010.2	4615299	A	G	0	2	0	1
gnl|UMD3.1|GK000010.2	4618712	A	C	14	16	0.466667	0.533333
gnl|UMD3.1|GK000010.2	4619750	T	C	0	77	0	1
gnl|UMD3.1|GK000010.2	4621387	G	T	0	2	0	1
gnl|UMD3.1|GK000010.2	4624121	A	T	0	5	0	1
gnl|UMD3.1|GK000010.2	4624230	G	A	1	7	0.125	0.875
gnl|UMD3.1|GK000010.2	4642897	G	A	0	3	0	1
gnl|UMD3.1|GK000010.2	4645312	A	G	0	2	0	1
gnl|UMD3.1|GK000010.2	4645328	A	G	0	2	0	1
gnl|UMD3.1|GK000010.2	4645334	A	G	0	2	0	1
gnl|UMD3.1|GK000010.2	4645341	A	G	0	2	0	1
gnl|UMD3.1|GK000010.2	4645348	A	G	0	2	0	1
gnl|UMD3.1|GK000010.2	4645355	A	G	0	2	0	1
gnl|UMD3.1|GK000010.2	4647496	A	G	0	4	0	1
gnl|UMD3.1|GK000010.2	4647499	T	A	0	5	0	1
gnl|UMD3.1|GK000010.2	4654663	T	C	0	2	0	1
gnl|UMD3.1|GK000010.2	4654693	C	A	1	2	0.333333	0.666667
gnl|UMD3.1|GK000010.2	4665432	C	G	0	3	0	1
gnl|UMD3.1|GK000010.2	4666407	A	G	0	2	0	1
gnl|UMD3.1|GK000010.2	4693775	C	G	0	1	0	1
gnl|UMD3.1|GK000010.2	4697354	A	G	0	2	0	1
gnl|UMD3.1|GK000010.2	4698611	T	C	0	4	0	1
gnl|UMD3.1|GK000010.2	4706190	A	T	0	1	0	1
gnl|UMD3.1|GK000010.2	4712744	A	G	0	4	0	1
gnl|UMD3.1|GK000010.2	4732443	C	T	0	2	0	1
gnl|UMD3.1|GK000010.2	4732469	A	G	0	2	0	1
gnl|UMD3.1|GK000010.2	4732496	C	T	0	3	0	1
gnl|UMD3.1|GK000010.2	4732515	A	G	0	2	0	1
gnl|UMD3.1|GK000010.2	4732529	A	G	0	2	0	1
gnl|UMD3.1|GK000010.2	4732551	T	C	0	2	0	1
gnl|UMD3.1|GK000010.2	4732601	A	G	0	2	0	1
gnl|UMD3.1|GK000010.2	4732604	T	C	0	2	0	1
gnl|UMD3.1|GK000010.2	4760006	A	G	0	2	0	1
gnl|UMD3.1|GK000010.2	4760066	A	G	0	2	0	1
gnl|UMD3.1|GK000010.2	4764815	A	G	0	4	0	1
gnl|UMD3.1|GK000010.2	4842944	C	T	0	9	0	1
gnl|UMD3.1|GK000010.2	4842950	T	C	0	14	0	1
gnl|UMD3.1|GK000010.2	4843010	C	G	0	16	0	1
gnl|UMD3.1|GK000010.2	4843064	A	G	0	11	0	1
gnl|UMD3.1|GK000010.2	4843070	T	C	0	8	0	1
gnl|UMD3.1|GK000010.2	4843131	A	G	0	6	0	1
gnl|UMD3.1|GK000010.2	4843144	C	T	0	9	0	1
gnl|UMD3.1|GK000010.2	4843315	G	C	0	12	0	1
gnl|UMD3.1|GK000010.2	4843438	T	C	0	21	0	1
gnl|UMD3.1|GK000010.2	4843445	C	A	0	20	0	1
gnl|UMD3.1|GK000010.2	4843572	G	A	0	3	0	1
gnl|UMD3.1|GK000010.2	4843573	A	G	0	3	0	1
gnl|UMD3.1|GK000010.2	4843797	T	G	0	4	0	1
gnl|UMD3.1|GK000010.2	4844802	T	C	0	2	0	1
gnl|UMD3.1|GK000010.2	4951957	A	G	12	8	0.6	0.4
gnl|UMD3.1|GK000010.2	4952292	A	T	0	2	0	1
gnl|UMD3.1|GK000010.2	4954077	A	G	0	6	0	1
gnl|UMD3.1|GK000010.2	4955662	C	T	0	3	0	1
gnl|UMD3.1|GK000010.2	4955801	G	C	1	7	0.125	0.875
gnl|UMD3.1|GK000010.2	4955955	A	C	0	2	0	1
gnl|UMD3.1|GK000010.2	4957049	A	G	0	6	0	1
gnl|UMD3.1|GK000010.2	4957175	A	G	1	5	0.166667	0.833333
gnl|UMD3.1|GK000010.2	4957419	A	G	6	4	0.6	0.4
gnl|UMD3.1|GK000010.2	4957548	A	G	0	13	0	1
gnl|UMD3.1|GK000010.2	4957686	C	T	2	10	0.166667	0.833333
gnl|UMD3.1|GK000010.2	4957958	T	A	3	2	0.6	0.4
gnl|UMD3.1|GK000010.2	4958540	G	A	1	1	0.5	0.5
gnl|UMD3.1|GK000010.2	4959666	G	C	3	7	0.3	0.7
gnl|UMD3.1|GK000010.2	4959960	T	G	1	2	0.333333	0.666667
gnl|UMD3.1|GK000010.2	4959995	T	G	3	3	0.5	0.5
gnl|UMD3.1|GK000010.2	4960030	G	T	2	5	0.285714	0.714286
gnl|UMD3.1|GK000010.2	4960170	G	A	1	2	0.333333	0.666667
gnl|UMD3.1|GK000010.2	4960348	G	A	3	2	0.6	0.4
gnl|UMD3.1|GK000010.2	4960714	G	A	3	3	0.5	0.5
gnl|UMD3.1|GK000010.2	4962595	C	T	30	26	0.535714	0.464286
gnl|UMD3.1|GK000010.2	4962750	G	T	3	2	0.6	0.4
gnl|UMD3.1|GK000010.2	4963132	C	T	64	48	0.571429	0.428571
gnl|UMD3.1|GK000010.2	4963313	A	G	79	97	0.448864	0.551136
gnl|UMD3.1|GK000010.2	4963318	T	C	0	172	0	1
gnl|UMD3.1|GK000010.2	4963444	G	A	91	86	0.514124	0.485876
gnl|UMD3.1|GK000010.2	4965413	G	T	0	2	0	1
gnl|UMD3.1|GK000010.2	4968700	C	T	0	2	0	1
gnl|UMD3.1|GK000010.2	4969841	G	C	0	32	0	1
gnl|UMD3.1|GK000010.2	4970804	C	A	44	33	0.571429	0.428571
gnl|UMD3.1|GK000010.2	4976737	G	A	0	2	0	1
gnl|UMD3.1|GK000010.2	4976994	T	C	0	2	0	1
gnl|UMD3.1|GK000010.2	4981875	C	A	0	4	0	1
gnl|UMD3.1|GK000010.2	4984798	A	G	1	2	0.333333	0.666667
gnl|UMD3.1|GK000010.2	4987013	C	T	0	2	0	1
gnl|UMD3.1|GK000010.2	4988205	A	G	0	4	0	1
gnl|UMD3.1|GK000010.2	4988237	A	G	0	2	0	1
gnl|UMD3.1|GK000010.2	4998808	T	C	0	2	0	1
gnl|UMD3.1|GK000010.2	5009190	T	C	0	2	0	1
gnl|UMD3.1|GK000010.2	5009777	C	T	0	2	0	1
gnl|UMD3.1|GK000010.2	5010553	C	G	0	7	0	1
gnl|UMD3.1|GK000010.2	5012214	T	C	0	6	0	1
gnl|UMD3.1|GK000010.2	5014399	A	G	0	2	0	1
gnl|UMD3.1|GK000010.2	5017582	A	T	2	2	0.5	0.5
gnl|UMD3.1|GK000010.2	5017593	G	T	2	2	0.5	0.5
gnl|UMD3.1|GK000010.2	5017773	A	G	0	2	0	1
gnl|UMD3.1|GK000010.2	5018476	G	A	0	2	0	1
gnl|UMD3.1|GK000010.2	5023321	C	T	0	2	0	1
gnl|UMD3.1|GK000010.2	5027690	T	C	0	3	0	1
gnl|UMD3.1|GK000010.2	5030079	C	A	0	3	0	1
gnl|UMD3.1|GK000010.2	5030310	C	T	0	3	0	1
gnl|UMD3.1|GK000010.2	5031280	CCTTGTTT	C	0	1	0	1
gnl|UMD3.1|GK000010.2	5041258	T	C	2	4	0.333333	0.666667
gnl|UMD3.1|GK000010.2	5041788	G	T	0	2	0	1
gnl|UMD3.1|GK000010.2	5046706	C	A	0	2	0	1
gnl|UMD3.1|GK000010.2	5123110	G	C	5	2	0.714286	0.285714
gnl|UMD3.1|GK000010.2	5133251	G	C	11	3	0.785714	0.214286
gnl|UMD3.1|GK000010.2	5378558	C	T	0	2	0	1
gnl|UMD3.1|GK000010.2	5379100	G	C	0	3	0	1
gnl|UMD3.1|GK000010.2	5384120	C	A	0	3	0	1
gnl|UMD3.1|GK000010.2	5399482	G	A	1	2	0.333333	0.666667
gnl|UMD3.1|GK000010.2	5423223	A	G	0	2	0	1
gnl|UMD3.1|GK000010.2	5432493	A	G	0	2	0	1
gnl|UMD3.1|GK000010.2	5541402	T	C	0	2	0	1
gnl|UMD3.1|GK000010.2	5541487	A	G	0	2	0	1
gnl|UMD3.1|GK000010.2	5541490	A	G	0	2	0	1
gnl|UMD3.1|GK000010.2	5551316	G	A	56	61	0.478632	0.521368
gnl|UMD3.1|GK000010.2	5551475	A	G	74	45	0.621849	0.378151
gnl|UMD3.1|GK000010.2	5551542	C	T	69	61	0.530769	0.469231
gnl|UMD3.1|GK000010.2	5552564	T	G	143	26	0.846154	0.153846
gnl|UMD3.1|GK000010.2	5552567	T	G	132	27	0.830189	0.169811
gnl|UMD3.1|GK000010.2	5552596	A	T	1	106	0.00934579	0.990654
gnl|UMD3.1|GK000010.2	5552826	A	T	56	26	0.682927	0.317073
gnl|UMD3.1|GK000010.2	5552835	G	C	49	26	0.653333	0.346667
gnl|UMD3.1|GK000010.2	5553828	G	A	0	2	0	1
gnl|UMD3.1|GK000010.2	5554926	T	C	0	2	0	1
gnl|UMD3.1|GK000010.2	5558051	T	A	0	2	0	1
gnl|UMD3.1|GK000010.2	5558413	T	C	0	4	0	1
gnl|UMD3.1|GK000010.2	5558793	A	G	1	3	0.25	0.75
gnl|UMD3.1|GK000010.2	5558833	G	T	2	2	0.5	0.5
gnl|UMD3.1|GK000010.2	5558836	C	A	2	2	0.5	0.5
gnl|UMD3.1|GK000010.2	5558855	A	G	2	2	0.5	0.5
gnl|UMD3.1|GK000010.2	5558909	C	T	2	2	0.5	0.5
gnl|UMD3.1|GK000010.2	5561588	G	A	0	3	0	1
gnl|UMD3.1|GK000010.2	5561604	A	G	0	3	0	1
gnl|UMD3.1|GK000010.2	5561622	G	A	0	3	0	1
gnl|UMD3.1|GK000010.2	5561744	C	T	0	3	0	1
gnl|UMD3.1|GK000010.2	5561787	T	C	0	3	0	1
gnl|UMD3.1|GK000010.2	5561826	T	C	0	3	0	1
gnl|UMD3.1|GK000010.2	5562264	T	A	0	2	0	1
gnl|UMD3.1|GK000010.2	5562304	G	A	0	2	0	1
gnl|UMD3.1|GK000010.2	5563177	T	C	0	3	0	1
gnl|UMD3.1|GK000010.2	5563292	T	G	1	3	0.25	0.75
gnl|UMD3.1|GK000010.2	5563871	C	T	5	5	0.5	0.5
gnl|UMD3.1|GK000010.2	5563963	C	G	6	6	0.5	0.5
gnl|UMD3.1|GK000010.2	5564585	G	A	0	2	0	1
gnl|UMD3.1|GK000010.2	5564865	A	G	0	2	0	1
gnl|UMD3.1|GK000010.2	5566469	C	T	0	2	0	1
gnl|UMD3.1|GK000010.2	5567132	A	G	0	1	0	1
gnl|UMD3.1|GK000010.2	5568325	C	T	0	3	0	1
gnl|UMD3.1|GK000010.2	5569450	A	T	0	2	0	1
gnl|UMD3.1|GK000010.2	5569611	T	C	0	3	0	1
gnl|UMD3.1|GK000010.2	5569708	C	T	0	3	0	1
gnl|UMD3.1|GK000010.2	5571248	A	G	6	15	0.285714	0.714286
gnl|UMD3.1|GK000010.2	5573680	G	T	0	2	0	1
gnl|UMD3.1|GK000010.2	5580254	T	C	0	6	0	1
gnl|UMD3.1|GK000010.2	5607356	T	C	0	2	0	1
gnl|UMD3.1|GK000010.2	5607804	C	T	0	3	0	1
gnl|UMD3.1|GK000010.2	5607894	G	A	0	2	0	1
gnl|UMD3.1|GK000010.2	5607918	C	T	0	3	0	1
gnl|UMD3.1|GK000010.2	5607919	A	G	0	3	0	1
gnl|UMD3.1|GK000010.2	5607929	T	C	0	3	0	1
gnl|UMD3.1|GK000010.2	5607934	G	A	0	3	0	1
gnl|UMD3.1|GK000010.2	5607955	T	C	0	3	0	1
gnl|UMD3.1|GK000010.2	6181790	C	A	0	3	0	1
gnl|UMD3.1|GK000010.2	6181796	T	G	0	2	0	1
gnl|UMD3.1|GK000010.2	6181803	A	G	0	3	0	1
gnl|UMD3.1|GK000010.2	6181822	C	A	0	4	0	1
gnl|UMD3.1|GK000010.2	6181831	C	A	0	4	0	1
gnl|UMD3.1|GK000010.2	6181861	G	A	0	4	0	1
gnl|UMD3.1|GK000010.2	6181877	C	A	0	4	0	1
gnl|UMD3.1|GK000010.2	6181893	T	C	0	4	0	1
gnl|UMD3.1|GK000010.2	6181920	C	T	0	3	0	1
gnl|UMD3.1|GK000010.2	6181926	A	G	0	3	0	1
gnl|UMD3.1|GK000010.2	6429291	A	T	0	3	0	1
gnl|UMD3.1|GK000010.2	6429343	T	G	0	3	0	1
gnl|UMD3.1|GK000010.2	6429688	G	A	0	3	0	1
gnl|UMD3.1|GK000010.2	6429842	G	C	0	10	0	1
gnl|UMD3.1|GK000010.2	6429968	C	T	0	10	0	1
gnl|UMD3.1|GK000010.2	6430042	G	C	0	9	0	1
gnl|UMD3.1|GK000010.2	6430105	G	A	0	10	0	1
gnl|UMD3.1|GK000010.2	6430571	T	C	0	5	0	1
gnl|UMD3.1|GK000010.2	6430610	A	G	0	12	0	1
gnl|UMD3.1|GK000010.2	6430676	G	A	0	9	0	1
gnl|UMD3.1|GK000010.2	6430744	A	C	0	5	0	1
gnl|UMD3.1|GK000010.2	6430882	C	T	0	4	0	1
gnl|UMD3.1|GK000010.2	6430968	T	C	0	4	0	1
gnl|UMD3.1|GK000010.2	6431079	C	T	0	4	0	1
gnl|UMD3.1|GK000010.2	6431976	A	G	0	2	0	1
gnl|UMD3.1|GK000010.2	6433346	T	C	0	7	0	1
gnl|UMD3.1|GK000010.2	6433349	A	G	0	8	0	1
gnl|UMD3.1|GK000010.2	6435132	C	T	0	4	0	1
gnl|UMD3.1|GK000010.2	6435203	T	G	0	4	0	1
gnl|UMD3.1|GK000010.2	6435337	C	T	0	4	0	1
gnl|UMD3.1|GK000010.2	6439446	CT	CTTTGT	0	1	0	1
gnl|UMD3.1|GK000010.2	6440885	C	T	0	5	0	1
gnl|UMD3.1|GK000010.2	6443116	C	A	1	2	0.333333	0.666667
gnl|UMD3.1|GK000010.2	6447463	G	A	0	2	0	1
gnl|UMD3.1|GK000010.2	6449134	C	G	1	2	0.333333	0.666667
gnl|UMD3.1|GK000010.2	6449250	A	G	0	2	0	1
gnl|UMD3.1|GK000010.2	6454941	G	C	0	4	0	1
gnl|UMD3.1|GK000010.2	6454976	C	G	0	4	0	1
gnl|UMD3.1|GK000010.2	6455039	A	G	0	3	0	1
gnl|UMD3.1|GK000010.2	6460981	A	G	0	2	0	1
gnl|UMD3.1|GK000010.2	6667713	A	C	0	4	0	1
gnl|UMD3.1|GK000010.2	6697072	C	G	0	2	0	1
gnl|UMD3.1|GK000010.2	6697105	C	A	4	2	0.666667	0.333333
gnl|UMD3.1|GK000010.2	6703209	T	G	1	4	0.2	0.8
gnl|UMD3.1|GK000010.2	6707421	G	A	0	8	0	1
gnl|UMD3.1|GK000010.2	6710338	T	A	0	3	0	1
gnl|UMD3.1|GK000010.2	6711964	G	A	36	22	0.62069	0.37931
gnl|UMD3.1|GK000010.2	6720236	G	A	0	2	0	1
gnl|UMD3.1|GK000010.2	6724742	A	C	21	7	0.75	0.25
gnl|UMD3.1|GK000010.2	6725570	A	G	1	3	0.25	0.75
gnl|UMD3.1|GK000010.2	6725690	A	G	0	2	0	1
gnl|UMD3.1|GK000010.2	6726826	A	C	4	3	0.571429	0.428571
gnl|UMD3.1|GK000010.2	6734441	G	A	0	2	0	1
gnl|UMD3.1|GK000010.2	6740302	T	A	2	2	0.5	0.5
gnl|UMD3.1|GK000010.2	6740834	C	G	0	2	0	1
gnl|UMD3.1|GK000010.2	6742735	C	T	0	3	0	1
gnl|UMD3.1|GK000010.2	6746659	G	A	4	4	0.5	0.5
gnl|UMD3.1|GK000010.2	6763672	A	G	0	2	0	1
gnl|UMD3.1|GK000010.2	6793971	T	C	0	3	0	1
gnl|UMD3.1|GK000010.2	6793973	T	C	0	3	0	1
gnl|UMD3.1|GK000010.2	6795299	G	T	2	2	0.5	0.5
gnl|UMD3.1|GK000010.2	6796208	A	G	0	2	0	1
gnl|UMD3.1|GK000010.2	6796311	C	A	2	2	0.5	0.5
gnl|UMD3.1|GK000010.2	6801547	A	G	0	2	0	1
gnl|UMD3.1|GK000010.2	6818413	T	C	0	2	0	1
gnl|UMD3.1|GK000010.2	6820806	C	A	0	2	0	1
gnl|UMD3.1|GK000010.2	6822351	A	C	0	3	0	1
gnl|UMD3.1|GK000010.2	6824021	G	T	0	3	0	1
gnl|UMD3.1|GK000010.2	6824035	G	T	1	2	0.333333	0.666667
gnl|UMD3.1|GK000010.2	6831534	A	C	4	3	0.571429	0.428571
gnl|UMD3.1|GK000010.2	6831690	C	T	5	2	0.714286	0.285714
gnl|UMD3.1|GK000010.2	6832700	A	G	0	2	0	1
gnl|UMD3.1|GK000010.2	6832719	C	A	0	2	0	1
gnl|UMD3.1|GK000010.2	6842411	T	C	2	3	0.4	0.6
gnl|UMD3.1|GK000010.2	6842441	T	C	1	3	0.25	0.75
gnl|UMD3.1|GK000010.2	6842484	T	C	0	3	0	1
gnl|UMD3.1|GK000010.2	6842486	T	C	0	3	0	1
gnl|UMD3.1|GK000010.2	6852007	A	G	0	4	0	1
gnl|UMD3.1|GK000010.2	6853252	A	G	4	6	0.4	0.6
gnl|UMD3.1|GK000010.2	6853383	N	T	0	4	0	1
gnl|UMD3.1|GK000010.2	6862535	T	C	0	8	0	1
gnl|UMD3.1|GK000010.2	6863673	C	G	0	3	0	1
gnl|UMD3.1|GK000010.2	6876094	G	T	0	2	0	1
gnl|UMD3.1|GK000010.2	6876127	G	T	0	2	0	1
gnl|UMD3.1|GK000010.2	6876133	A	T	0	2	0	1
gnl|UMD3.1|GK000010.2	6901100	G	A	0	2	0	1
gnl|UMD3.1|GK000010.2	6901128	G	A	0	2	0	1
gnl|UMD3.1|GK000010.2	6910205	C	T	0	6	0	1
gnl|UMD3.1|GK000010.2	6913678	GT	GTT	0	1	0	1
gnl|UMD3.1|GK000010.2	6923586	A	G	0	2	0	1
gnl|UMD3.1|GK000010.2	6926304	A	G	0	2	0	1
gnl|UMD3.1|GK000010.2	6933820	A	T	2	2	0.5	0.5
gnl|UMD3.1|GK000010.2	6934229	C	T	12	4	0.75	0.25
gnl|UMD3.1|GK000010.2	6934269	G	C	15	4	0.789474	0.210526
gnl|UMD3.1|GK000010.2	6934454	A	G	0	5	0	1
gnl|UMD3.1|GK000010.2	7008042	T	C	0	2	0	1
gnl|UMD3.1|GK000010.2	7008084	A	G	0	2	0	1
gnl|UMD3.1|GK000010.2	7021119	A	G	0	4	0	1
gnl|UMD3.1|GK000010.2	7025922	A	G	10	2	0.833333	0.166667
gnl|UMD3.1|GK000010.2	7039304	A	G	0	2	0	1
gnl|UMD3.1|GK000010.2	7235281	A	G	0	2	0	1
gnl|UMD3.1|GK000010.2	7235293	A	G	0	2	0	1
gnl|UMD3.1|GK000010.2	7500770	A	T	0	2	0	1
gnl|UMD3.1|GK000010.2	7527603	A	G	2	2	0.5	0.5
gnl|UMD3.1|GK000010.2	7527653	T	C	2	2	0.5	0.5
gnl|UMD3.1|GK000010.2	7554362	A	C	26	7	0.787879	0.212121
gnl|UMD3.1|GK000010.2	7554525	T	A	0	42	0	1
gnl|UMD3.1|GK000010.2	7558965	G	C	0	5	0	1
gnl|UMD3.1|GK000010.2	7563869	C	T	0	5	0	1
gnl|UMD3.1|GK000010.2	7566211	A	G	0	3	0	1
gnl|UMD3.1|GK000010.2	7568361	C	T	0	1	0	1
gnl|UMD3.1|GK000010.2	7576717	C	T	3	2	0.6	0.4
gnl|UMD3.1|GK000010.2	7576747	G	T	3	2	0.6	0.4
gnl|UMD3.1|GK000010.2	7595837	C	T	1	2	0.333333	0.666667
gnl|UMD3.1|GK000010.2	7601332	A	G,T	0	4	0	1
gnl|UMD3.1|GK000010.2	7604888	T	G	0	2	0	1
gnl|UMD3.1|GK000010.2	7604920	G	A	0	2	0	1
gnl|UMD3.1|GK000010.2	7605127	G	A	3	3	0.5	0.5
gnl|UMD3.1|GK000010.2	7605402	T	C	0	7	0	1
gnl|UMD3.1|GK000010.2	7606221	G	T	24	13	0.648649	0.351351
gnl|UMD3.1|GK000010.2	7608231	C	T	0	9	0	1
gnl|UMD3.1|GK000010.2	7608233	C	T	0	9	0	1
gnl|UMD3.1|GK000010.2	7612858	C	T	0	6	0	1
gnl|UMD3.1|GK000010.2	7613111	G	T	0	7	0	1
gnl|UMD3.1|GK000010.2	7613742	A	T	8	2	0.8	0.2
gnl|UMD3.1|GK000010.2	7614080	T	G	0	2	0	1
gnl|UMD3.1|GK000010.2	7617758	ATCTGTCTG	ATCTG	0	1	0	1
gnl|UMD3.1|GK000010.2	7619245	C	G	2	2	0.5	0.5
gnl|UMD3.1|GK000010.2	7619492	GC	GCCC	0	1	0	1
gnl|UMD3.1|GK000010.2	7620848	T	C	0	5	0	1
gnl|UMD3.1|GK000010.2	7620903	C	G	0	8	0	1
gnl|UMD3.1|GK000010.2	7620955	G	C	0	6	0	1
gnl|UMD3.1|GK000010.2	7621023	A	G	0	6	0	1
gnl|UMD3.1|GK000010.2	7621054	G	T	4	2	0.666667	0.333333
gnl|UMD3.1|GK000010.2	7621141	C	T	2	2	0.5	0.5
gnl|UMD3.1|GK000010.2	7621987	A	G	0	2	0	1
gnl|UMD3.1|GK000010.2	7621990	C	T	0	2	0	1
gnl|UMD3.1|GK000010.2	7622087	C	T	0	2	0	1
gnl|UMD3.1|GK000010.2	7622193	T	G	0	2	0	1
gnl|UMD3.1|GK000010.2	7622235	T	C	0	2	0	1
gnl|UMD3.1|GK000010.2	7623104	T	G	0	2	0	1
gnl|UMD3.1|GK000010.2	7630956	T	C	0	3	0	1
gnl|UMD3.1|GK000010.2	7630957	C	T	0	3	0	1
gnl|UMD3.1|GK000010.2	7631901	A	G	0	5	0	1
gnl|UMD3.1|GK000010.2	7632053	C	T	0	3	0	1
gnl|UMD3.1|GK000010.2	7632480	A	G	0	2	0	1
gnl|UMD3.1|GK000010.2	7636468	C	A	0	8	0	1
gnl|UMD3.1|GK000010.2	7642526	T	G	0	4	0	1
gnl|UMD3.1|GK000010.2	7642534	A	G	0	3	0	1
gnl|UMD3.1|GK000010.2	7649196	C	T	0	2	0	1
gnl|UMD3.1|GK000010.2	7649783	G	A	0	2	0	1
gnl|UMD3.1|GK000010.2	7650516	C	A	0	2	0	1
gnl|UMD3.1|GK000010.2	7651012	G	T	0	2	0	1
gnl|UMD3.1|GK000010.2	7652301	C	A	0	6	0	1
gnl|UMD3.1|GK000010.2	7652315	C	T	0	7	0	1
gnl|UMD3.1|GK000010.2	7652319	T	C,A	0	6	0	1
gnl|UMD3.1|GK000010.2	7652335	T	G	0	5	0	1
gnl|UMD3.1|GK000010.2	7652392	A	G	0	2	0	1
gnl|UMD3.1|GK000010.2	7652490	C	G	0	2	0	1
gnl|UMD3.1|GK000010.2	7652491	A	G	0	2	0	1
gnl|UMD3.1|GK000010.2	7652493	A	G	0	2	0	1
gnl|UMD3.1|GK000010.2	7652723	A	G	0	5	0	1
gnl|UMD3.1|GK000010.2	7653096	T	C	0	4	0	1
gnl|UMD3.1|GK000010.2	7653153	C	T	0	4	0	1
gnl|UMD3.1|GK000010.2	7653171	C	A	0	2	0	1
gnl|UMD3.1|GK000010.2	7653214	A	G	0	3	0	1
gnl|UMD3.1|GK000010.2	7653277	T	C	0	5	0	1
gnl|UMD3.1|GK000010.2	7653372	T	A	0	6	0	1
gnl|UMD3.1|GK000010.2	7653457	T	C	0	4	0	1
gnl|UMD3.1|GK000010.2	7653488	C	G	0	6	0	1
gnl|UMD3.1|GK000010.2	7653974	A	C	1	6	0.142857	0.857143
gnl|UMD3.1|GK000010.2	7654033	G	T	10	2	0.833333	0.166667
gnl|UMD3.1|GK000010.2	7654052	A	G	0	13	0	1
gnl|UMD3.1|GK000010.2	7654058	C	T	0	8	0	1
gnl|UMD3.1|GK000010.2	7654201	G	T	0	19	0	1
gnl|UMD3.1|GK000010.2	7654294	G	T	0	16	0	1
gnl|UMD3.1|GK000010.2	7654364	G	A	0	14	0	1
gnl|UMD3.1|GK000010.2	7654369	C	T	0	14	0	1
gnl|UMD3.1|GK000010.2	7654636	C	G	0	5	0	1
gnl|UMD3.1|GK000010.2	7654695	T	C	0	14	0	1
gnl|UMD3.1|GK000010.2	7654725	G	T	0	10	0	1
gnl|UMD3.1|GK000010.2	7654758	T	C	0	15	0	1
gnl|UMD3.1|GK000010.2	7654774	C	A	0	16	0	1
gnl|UMD3.1|GK000010.2	7654783	T	C	0	17	0	1
gnl|UMD3.1|GK000010.2	7654798	G	A	0	15	0	1
gnl|UMD3.1|GK000010.2	7654818	G	A	0	17	0	1
gnl|UMD3.1|GK000010.2	7654819	T	G	3	13	0.1875	0.8125
gnl|UMD3.1|GK000010.2	7654827	G	A,C	0	12	0	1
gnl|UMD3.1|GK000010.2	7654877	A	G	0	22	0	1
gnl|UMD3.1|GK000010.2	7654911	C	T	0	19	0	1
gnl|UMD3.1|GK000010.2	7654913	A	G	14	4	0.777778	0.222222
gnl|UMD3.1|GK000010.2	7655003	T	A	0	18	0	1
gnl|UMD3.1|GK000010.2	7655006	T	A	0	19	0	1
gnl|UMD3.1|GK000010.2	7655206	G	A	0	26	0	1
gnl|UMD3.1|GK000010.2	7655231	T	C	0	20	0	1
gnl|UMD3.1|GK000010.2	7655486	C	T	0	17	0	1
gnl|UMD3.1|GK000010.2	7655548	G	A	0	15	0	1
gnl|UMD3.1|GK000010.2	7655636	T	C	0	10	0	1
gnl|UMD3.1|GK000010.2	7655648	C	T	0	8	0	1
gnl|UMD3.1|GK000010.2	7655792	T	G	0	2	0	1
gnl|UMD3.1|GK000010.2	7655866	G	A	0	3	0	1
gnl|UMD3.1|GK000010.2	7655977	C	A	0	6	0	1
gnl|UMD3.1|GK000010.2	7655991	A	T	0	6	0	1
gnl|UMD3.1|GK000010.2	7656071	G	T	0	3	0	1
gnl|UMD3.1|GK000010.2	7656155	G	A	0	2	0	1
gnl|UMD3.1|GK000010.2	7656289	G	A	0	1	0	1
gnl|UMD3.1|GK000010.2	7656306	G	C	0	3	0	1
gnl|UMD3.1|GK000010.2	7656424	T	C	0	2	0	1
gnl|UMD3.1|GK000010.2	7657423	C	A	0	2	0	1
gnl|UMD3.1|GK000010.2	7657770	C	T	0	3	0	1
gnl|UMD3.1|GK000010.2	7657835	A	G	0	3	0	1
gnl|UMD3.1|GK000010.2	7657916	G	A	0	5	0	1
gnl|UMD3.1|GK000010.2	7657956	T	C	0	5	0	1
gnl|UMD3.1|GK000010.2	7657988	A	G	3	2	0.6	0.4
gnl|UMD3.1|GK000010.2	7658030	G	A	0	3	0	1
gnl|UMD3.1|GK000010.2	7658452	C	T	0	4	0	1
gnl|UMD3.1|GK000010.2	7658548	T	A	1	4	0.2	0.8
gnl|UMD3.1|GK000010.2	7658550	T	G	1	4	0.2	0.8
gnl|UMD3.1|GK000010.2	7659500	A	G	0	2	0	1
gnl|UMD3.1|GK000010.2	7663600	T	C	0	2	0	1
gnl|UMD3.1|GK000010.2	7664179	C	A	0	2	0	1
gnl|UMD3.1|GK000010.2	7670282	G	T	0	2	0	1
gnl|UMD3.1|GK000010.2	7672020	T	C	0	2	0	1
gnl|UMD3.1|GK000010.2	7672065	T	C	0	2	0	1
gnl|UMD3.1|GK000010.2	7672097	T	C	0	2	0	1
gnl|UMD3.1|GK000010.2	7674254	A	G	0	2	0	1
gnl|UMD3.1|GK000010.2	7681183	T	C	0	3	0	1
gnl|UMD3.1|GK000010.2	7683227	T	C	0	5	0	1
gnl|UMD3.1|GK000010.2	7683284	A	G	0	4	0	1
gnl|UMD3.1|GK000010.2	7683784	T	C	0	7	0	1
gnl|UMD3.1|GK000010.2	7683863	T	G	0	13	0	1
gnl|UMD3.1|GK000010.2	7684226	G	T	0	7	0	1
gnl|UMD3.1|GK000010.2	7684257	G	A	5	2	0.714286	0.285714
gnl|UMD3.1|GK000010.2	7684596	G	T	0	8	0	1
gnl|UMD3.1|GK000010.2	7687854	A	G	0	2	0	1
gnl|UMD3.1|GK000010.2	7687940	A	G	0	2	0	1
gnl|UMD3.1|GK000010.2	7688571	A	G	0	9	0	1
gnl|UMD3.1|GK000010.2	7688640	A	G	0	9	0	1
gnl|UMD3.1|GK000010.2	7695571	G	T	0	2	0	1
gnl|UMD3.1|GK000010.2	7695806	A	C	1	1	0.5	0.5
gnl|UMD3.1|GK000010.2	7701626	G	C	0	5	0	1
gnl|UMD3.1|GK000010.2	7701636	C	T	0	5	0	1
gnl|UMD3.1|GK000010.2	7706660	C	G	0	7	0	1
gnl|UMD3.1|GK000010.2	7706715	C	T,A	0	5	0	1
gnl|UMD3.1|GK000010.2	7706726	G	T	1	1	0.5	0.5
gnl|UMD3.1|GK000010.2	7706745	T	C	0	6	0	1
gnl|UMD3.1|GK000010.2	7706751	A	C	0	6	0	1
gnl|UMD3.1|GK000010.2	7706860	T	C	0	4	0	1
gnl|UMD3.1|GK000010.2	7707348	T	C	0	2	0	1
gnl|UMD3.1|GK000010.2	7707733	C	A	1	3	0.25	0.75
gnl|UMD3.1|GK000010.2	7707742	T	A	1	2	0.333333	0.666667
gnl|UMD3.1|GK000010.2	7707745	T	A	1	3	0.25	0.75
gnl|UMD3.1|GK000010.2	7708025	A	T	0	4	0	1
gnl|UMD3.1|GK000010.2	7708030	A	T	0	4	0	1
gnl|UMD3.1|GK000010.2	7708969	A	G	0	8	0	1
gnl|UMD3.1|GK000010.2	7709328	A	G	2	4	0.333333	0.666667
gnl|UMD3.1|GK000010.2	7709841	T	C	0	5	0	1
gnl|UMD3.1|GK000010.2	7711976	G	T	0	2	0	1
gnl|UMD3.1|GK000010.2	7714958	C	A	0	2	0	1
gnl|UMD3.1|GK000010.2	7717504	C	T	0	5	0	1
gnl|UMD3.1|GK000010.2	7723080	C	A	0	2	0	1
gnl|UMD3.1|GK000010.2	7725516	G	A	0	3	0	1
gnl|UMD3.1|GK000010.2	7735750	A	G	0	1	0	1
gnl|UMD3.1|GK000010.2	7740039	G	T	0	5	0	1
gnl|UMD3.1|GK000010.2	7740041	C	T	0	5	0	1
gnl|UMD3.1|GK000010.2	7740263	T	A	0	5	0	1
gnl|UMD3.1|GK000010.2	7740866	A	G	0	4	0	1
gnl|UMD3.1|GK000010.2	7740918	T	C	0	4	0	1
gnl|UMD3.1|GK000010.2	7740919	G	A	0	2	0	1
gnl|UMD3.1|GK000010.2	7744637	C	A	2	2	0.5	0.5
gnl|UMD3.1|GK000010.2	7744858	T	C	0	11	0	1
gnl|UMD3.1|GK000010.2	7744863	G	C	0	32	0	1
gnl|UMD3.1|GK000010.2	7747211	T	G	10	4	0.714286	0.285714
gnl|UMD3.1|GK000010.2	7747318	G	C	0	6	0	1
gnl|UMD3.1|GK000010.2	7747362	T	A	0	6	0	1
gnl|UMD3.1|GK000010.2	7747593	C	T	0	5	0	1
gnl|UMD3.1|GK000010.2	7747679	C	T	0	5	0	1
gnl|UMD3.1|GK000010.2	7750199	T	C	0	3	0	1
gnl|UMD3.1|GK000010.2	7751563	G	C	0	4	0	1
gnl|UMD3.1|GK000010.2	7752419	A	G	0	5	0	1
gnl|UMD3.1|GK000010.2	7752516	C	A	0	4	0	1
gnl|UMD3.1|GK000010.2	7752629	G	A	0	8	0	1
gnl|UMD3.1|GK000010.2	7752766	A	G	0	2	0	1
gnl|UMD3.1|GK000010.2	7752888	G	T	0	2	0	1
gnl|UMD3.1|GK000010.2	7753009	G	A	0	2	0	1
gnl|UMD3.1|GK000010.2	7753075	A	G	0	2	0	1
gnl|UMD3.1|GK000010.2	7754428	T	C	0	42	0	1
gnl|UMD3.1|GK000010.2	7754575	G	T	0	2	0	1
gnl|UMD3.1|GK000010.2	7756332	G	A	0	2	0	1
gnl|UMD3.1|GK000010.2	7758379	G	T	0	2	0	1
gnl|UMD3.1|GK000010.2	7759420	G	A	0	3	0	1
gnl|UMD3.1|GK000010.2	7759471	T	G	0	3	0	1
gnl|UMD3.1|GK000010.2	7759474	A	G	0	3	0	1
gnl|UMD3.1|GK000010.2	7760384	T	C	0	4	0	1
gnl|UMD3.1|GK000010.2	7762887	A	G	3	6	0.333333	0.666667
gnl|UMD3.1|GK000010.2	7762937	G	A	3	10	0.230769	0.769231
gnl|UMD3.1|GK000010.2	7762969	G	C	5	6	0.454545	0.545455
gnl|UMD3.1|GK000010.2	7764041	T	C	0	3	0	1
gnl|UMD3.1|GK000010.2	7764061	G	A	0	3	0	1
gnl|UMD3.1|GK000010.2	7764242	C	T	0	7	0	1
gnl|UMD3.1|GK000010.2	7764308	C	G	0	2	0	1
gnl|UMD3.1|GK000010.2	7770997	C	T	0	2	0	1
gnl|UMD3.1|GK000010.2	7771086	G	A	0	3	0	1
gnl|UMD3.1|GK000010.2	7771102	C	A	1	2	0.333333	0.666667
gnl|UMD3.1|GK000010.2	7771217	T	G	1	2	0.333333	0.666667
gnl|UMD3.1|GK000010.2	7771323	C	A	0	2	0	1
gnl|UMD3.1|GK000010.2	7773268	C	T	12	10	0.545455	0.454545
gnl|UMD3.1|GK000010.2	7773271	C	T	12	10	0.545455	0.454545
gnl|UMD3.1|GK000010.2	7777667	A	G	3	4	0.428571	0.571429
gnl|UMD3.1|GK000010.2	7777714	T	A	6	4	0.6	0.4
gnl|UMD3.1|GK000010.2	7777719	T	C	6	4	0.6	0.4
gnl|UMD3.1|GK000010.2	7777733	G	T	6	4	0.6	0.4
gnl|UMD3.1|GK000010.2	7777957	C	T	4	2	0.666667	0.333333
gnl|UMD3.1|GK000010.2	7778277	A	G	5	2	0.714286	0.285714
gnl|UMD3.1|GK000010.2	7778290	G	A	6	2	0.75	0.25
gnl|UMD3.1|GK000010.2	7778355	C	A	5	3	0.625	0.375
gnl|UMD3.1|GK000010.2	7778361	A	G	5	3	0.625	0.375
gnl|UMD3.1|GK000010.2	7778364	G	A	4	3	0.571429	0.428571
gnl|UMD3.1|GK000010.2	7778397	T	C	5	3	0.625	0.375
gnl|UMD3.1|GK000010.2	7778721	T	A	4	2	0.666667	0.333333
gnl|UMD3.1|GK000010.2	7778756	G	A	4	2	0.666667	0.333333
gnl|UMD3.1|GK000010.2	7778761	T	C	3	2	0.6	0.4
gnl|UMD3.1|GK000010.2	7778766	T	G	4	2	0.666667	0.333333
gnl|UMD3.1|GK000010.2	7785349	C	T	0	2	0	1
gnl|UMD3.1|GK000010.2	7785772	A	G	0	2	0	1
gnl|UMD3.1|GK000010.2	7786365	C	G	0	3	0	1
gnl|UMD3.1|GK000010.2	7786390	C	G	0	4	0	1
gnl|UMD3.1|GK000010.2	7786791	A	G	0	4	0	1
gnl|UMD3.1|GK000010.2	7788137	T	C	0	2	0	1
gnl|UMD3.1|GK000010.2	7790774	C	T	2	4	0.333333	0.666667
gnl|UMD3.1|GK000010.2	7790874	G	A	4	3	0.571429	0.428571
gnl|UMD3.1|GK000010.2	7791068	C	T	4	3	0.571429	0.428571
gnl|UMD3.1|GK000010.2	7791074	T	C	4	3	0.571429	0.428571
gnl|UMD3.1|GK000010.2	7792462	G	T	0	5	0	1
gnl|UMD3.1|GK000010.2	7792475	G	A	0	6	0	1
gnl|UMD3.1|GK000010.2	7794140	G	A	1	2	0.333333	0.666667
gnl|UMD3.1|GK000010.2	7800387	T	G	0	2	0	1
gnl|UMD3.1|GK000010.2	7800391	A	G	0	2	0	1
gnl|UMD3.1|GK000010.2	7801867	T	A	0	3	0	1
gnl|UMD3.1|GK000010.2	7802666	A	G	0	2	0	1
gnl|UMD3.1|GK000010.2	7802685	A	T	0	2	0	1
gnl|UMD3.1|GK000010.2	7802857	G	A	0	12	0	1
gnl|UMD3.1|GK000010.2	7802878	C	T	0	10	0	1
gnl|UMD3.1|GK000010.2	7803039	G	A	2	8	0.2	0.8
gnl|UMD3.1|GK000010.2	7803054	G	A	1	8	0.111111	0.888889
gnl|UMD3.1|GK000010.2	7803911	G	A	0	4	0	1
gnl|UMD3.1|GK000010.2	7804006	G	T	0	2	0	1
gnl|UMD3.1|GK000010.2	7804054	A	G	0	4	0	1
gnl|UMD3.1|GK000010.2	7804066	G	A	0	4	0	1
gnl|UMD3.1|GK000010.2	7804932	G	A	0	3	0	1
gnl|UMD3.1|GK000010.2	7804951	G	A	2	3	0.4	0.6
gnl|UMD3.1|GK000010.2	7805095	A	T	7	2	0.777778	0.222222
gnl|UMD3.1|GK000010.2	7805147	G	C	1	5	0.166667	0.833333
gnl|UMD3.1|GK000010.2	7805269	T	C	0	11	0	1
gnl|UMD3.1|GK000010.2	7805275	T	C	0	11	0	1
gnl|UMD3.1|GK000010.2	7805747	T	G	3	3	0.5	0.5
gnl|UMD3.1|GK000010.2	7805851	A	C	0	7	0	1
gnl|UMD3.1|GK000010.2	7805855	A	G	6	3	0.666667	0.333333
gnl|UMD3.1|GK000010.2	7805888	C	T	5	4	0.555556	0.444444
gnl|UMD3.1|GK000010.2	7805947	C	T	0	22	0	1
gnl|UMD3.1|GK000010.2	7805987	A	G	0	22	0	1
gnl|UMD3.1|GK000010.2	7805997	A	C	0	32	0	1
gnl|UMD3.1|GK000010.2	7806210	A	G	16	4	0.8	0.2
gnl|UMD3.1|GK000010.2	7806247	C	G	9	7	0.5625	0.4375
gnl|UMD3.1|GK000010.2	7806287	T	C	7	3	0.7	0.3
gnl|UMD3.1|GK000010.2	7806371	A	G	4	5	0.444444	0.555556
gnl|UMD3.1|GK000010.2	7806435	G	A	1	6	0.142857	0.857143
gnl|UMD3.1|GK000010.2	7806451	C	T	2	6	0.25	0.75
gnl|UMD3.1|GK000010.2	7806459	G	A	2	6	0.25	0.75
gnl|UMD3.1|GK000010.2	7806460	C	A	2	6	0.25	0.75
gnl|UMD3.1|GK000010.2	7806525	C	T	2	8	0.2	0.8
gnl|UMD3.1|GK000010.2	7806559	T	C	2	11	0.153846	0.846154
gnl|UMD3.1|GK000010.2	7806603	A	C	2	14	0.125	0.875
gnl|UMD3.1|GK000010.2	7806608	G	A	2	14	0.125	0.875
gnl|UMD3.1|GK000010.2	7806787	T	C	3	2	0.6	0.4
gnl|UMD3.1|GK000010.2	7806906	A	G	0	6	0	1
gnl|UMD3.1|GK000010.2	7806926	A	G	0	4	0	1
gnl|UMD3.1|GK000010.2	7808233	C	T	0	4	0	1
gnl|UMD3.1|GK000010.2	7808403	G	C	0	2	0	1
gnl|UMD3.1|GK000010.2	7808419	G	T	0	3	0	1
gnl|UMD3.1|GK000010.2	7809707	T	C	0	2	0	1
gnl|UMD3.1|GK000010.2	7809730	G	C	3	2	0.6	0.4
gnl|UMD3.1|GK000010.2	7809789	C	T	2	4	0.333333	0.666667
gnl|UMD3.1|GK000010.2	7809791	A	G	2	4	0.333333	0.666667
gnl|UMD3.1|GK000010.2	7809825	G	A	1	4	0.2	0.8
gnl|UMD3.1|GK000010.2	7809829	T	C	2	4	0.333333	0.666667
gnl|UMD3.1|GK000010.2	7809872	A	C	1	2	0.333333	0.666667
gnl|UMD3.1|GK000010.2	7809885	A	G	1	2	0.333333	0.666667
gnl|UMD3.1|GK000010.2	7810267	C	A	0	4	0	1
gnl|UMD3.1|GK000010.2	7810831	A	G	0	5	0	1
gnl|UMD3.1|GK000010.2	7810844	G	A	0	5	0	1
gnl|UMD3.1|GK000010.2	7810903	G	A	0	5	0	1
gnl|UMD3.1|GK000010.2	7810906	C	T	0	5	0	1
gnl|UMD3.1|GK000010.2	7810911	A	G	0	5	0	1
gnl|UMD3.1|GK000010.2	7810917	A	T	0	5	0	1
gnl|UMD3.1|GK000010.2	7810919	G	A	0	5	0	1
gnl|UMD3.1|GK000010.2	7810976	C	G	0	4	0	1
gnl|UMD3.1|GK000010.2	7811119	G	T	4	5	0.444444	0.555556
gnl|UMD3.1|GK000010.2	7812531	A	T	7	8	0.466667	0.533333
gnl|UMD3.1|GK000010.2	7812769	AAAAT	AAAATTAAAT	0	1	0	1
gnl|UMD3.1|GK000010.2	7813222	T	C	0	7	0	1
gnl|UMD3.1|GK000010.2	7813910	T	G	2	2	0.5	0.5
gnl|UMD3.1|GK000010.2	7814010	C	A	3	3	0.5	0.5
gnl|UMD3.1|GK000010.2	7814421	A	T	1	2	0.333333	0.666667
gnl|UMD3.1|GK000010.2	7814427	A	T	0	2	0	1
gnl|UMD3.1|GK000010.2	7814440	A	T	3	2	0.6	0.4
gnl|UMD3.1|GK000010.2	7814528	C	T	9	12	0.428571	0.571429
gnl|UMD3.1|GK000010.2	7814718	G	A	16	6	0.727273	0.272727
gnl|UMD3.1|GK000010.2	7814807	G	T	6	2	0.75	0.25
gnl|UMD3.1|GK000010.2	7814823	T	A	6	3	0.666667	0.333333
gnl|UMD3.1|GK000010.2	7820559	G	C	0	2	0	1
gnl|UMD3.1|GK000010.2	7822612	A	G	1	2	0.333333	0.666667
gnl|UMD3.1|GK000010.2	7822675	A	G	1	2	0.333333	0.666667
gnl|UMD3.1|GK000010.2	7822707	A	G	1	2	0.333333	0.666667
gnl|UMD3.1|GK000010.2	7824092	C	T	0	2	0	1
gnl|UMD3.1|GK000010.2	7824740	G	A	0	3	0	1
gnl|UMD3.1|GK000010.2	7826592	G	A	0	2	0	1
gnl|UMD3.1|GK000010.2	7827436	A	T	0	2	0	1
gnl|UMD3.1|GK000010.2	7828138	A	C	0	2	0	1
gnl|UMD3.1|GK000010.2	7828434	G	A	0	2	0	1
gnl|UMD3.1|GK000010.2	7828677	C	A	0	2	0	1
gnl|UMD3.1|GK000010.2	7830003	T	C	0	2	0	1
gnl|UMD3.1|GK000010.2	7834684	G	T	0	6	0	1
gnl|UMD3.1|GK000010.2	7834837	A	G	0	2	0	1
gnl|UMD3.1|GK000010.2	7835051	C	G	94	108	0.465347	0.534653
gnl|UMD3.1|GK000010.2	7835115	G	A	0	5	0	1
gnl|UMD3.1|GK000010.2	7835291	A	C	0	3	0	1
gnl|UMD3.1|GK000010.2	7835344	G	T	0	3	0	1
gnl|UMD3.1|GK000010.2	7835499	C	T	6	3	0.666667	0.333333
gnl|UMD3.1|GK000010.2	7835583	T	C	3	6	0.333333	0.666667
gnl|UMD3.1|GK000010.2	7835627	A	G	0	3	0	1
gnl|UMD3.1|GK000010.2	7835639	T	C	0	3	0	1
gnl|UMD3.1|GK000010.2	7835655	C	T	2	2	0.5	0.5
gnl|UMD3.1|GK000010.2	7835728	T	C	135	109	0.553279	0.446721
gnl|UMD3.1|GK000010.2	7835791	G	A	127	110	0.535865	0.464135
gnl|UMD3.1|GK000010.2	7835938	C	A	0	4	0	1
gnl|UMD3.1|GK000010.2	7836135	G	T	0	4	0	1
gnl|UMD3.1|GK000010.2	7836146	G	A	0	4	0	1
gnl|UMD3.1|GK000010.2	7836156	A	G	0	5	0	1
gnl|UMD3.1|GK000010.2	7836208	A	G	0	5	0	1
gnl|UMD3.1|GK000010.2	7836388	A	T	1	3	0.25	0.75
gnl|UMD3.1|GK000010.2	7836420	T	G	2	4	0.333333	0.666667
gnl|UMD3.1|GK000010.2	7836518	A	G	2	2	0.5	0.5
gnl|UMD3.1|GK000010.2	7837693	C	T	0	2	0	1
gnl|UMD3.1|GK000010.2	7837709	C	T	0	2	0	1
gnl|UMD3.1|GK000010.2	7838427	T	C	0	2	0	1
gnl|UMD3.1|GK000010.2	7838563	G	C	4	2	0.666667	0.333333
gnl|UMD3.1|GK000010.2	7839054	G	C	0	4	0	1
gnl|UMD3.1|GK000010.2	7840063	C	G	6	2	0.75	0.25
gnl|UMD3.1|GK000010.2	7841517	C	A	0	8	0	1
gnl|UMD3.1|GK000010.2	7846867	A	G	7	3	0.7	0.3
gnl|UMD3.1|GK000010.2	7846872	A	G	0	10	0	1
gnl|UMD3.1|GK000010.2	7846875	A	G	0	8	0	1
gnl|UMD3.1|GK000010.2	7854060	C	T	2	2	0.5	0.5
gnl|UMD3.1|GK000010.2	7857479	T	A	0	3	0	1
gnl|UMD3.1|GK000010.2	7858878	G	T	11	3	0.785714	0.214286
gnl|UMD3.1|GK000010.2	7859982	G	A	0	3	0	1
gnl|UMD3.1|GK000010.2	7861528	G	A	0	3	0	1
gnl|UMD3.1|GK000010.2	7861669	G	T	8	5	0.615385	0.384615
gnl|UMD3.1|GK000010.2	7862354	T	A	6	2	0.75	0.25
gnl|UMD3.1|GK000010.2	7862435	A	T	1	2	0.333333	0.666667
gnl|UMD3.1|GK000010.2	7863503	T	A	3	5	0.375	0.625
gnl|UMD3.1|GK000010.2	7864421	G	C	11	3	0.785714	0.214286
gnl|UMD3.1|GK000010.2	7867211	G	T	1	1	0.5	0.5
gnl|UMD3.1|GK000010.2	7869651	TCTGTAACTGTAACT	TCTGTAACTGTAACTGTAACT	0	1	0	1
gnl|UMD3.1|GK000010.2	7893960	T	C	0	9	0	1
gnl|UMD3.1|GK000010.2	7895208	G	A	0	24	0	1
gnl|UMD3.1|GK000010.2	7895258	G	C	0	29	0	1
gnl|UMD3.1|GK000010.2	7895408	C	T	28	5	0.848485	0.151515
gnl|UMD3.1|GK000010.2	7897430	A	G	0	3	0	1
gnl|UMD3.1|GK000010.2	7897431	A	G	0	3	0	1
gnl|UMD3.1|GK000010.2	7897432	A	G	0	3	0	1
gnl|UMD3.1|GK000010.2	7897519	A	G	0	2	0	1
gnl|UMD3.1|GK000010.2	7901254	A	G	0	11	0	1
gnl|UMD3.1|GK000010.2	7908595	A	G	0	4	0	1
gnl|UMD3.1|GK000010.2	7908605	G	C	0	4	0	1
gnl|UMD3.1|GK000010.2	7908608	G	C	0	4	0	1
gnl|UMD3.1|GK000010.2	7908626	G	A	0	4	0	1
gnl|UMD3.1|GK000010.2	7908662	A	G	0	4	0	1
gnl|UMD3.1|GK000010.2	7908670	C	A	0	4	0	1
gnl|UMD3.1|GK000010.2	7908683	C	T	0	3	0	1
gnl|UMD3.1|GK000010.2	7908686	G	A	0	3	0	1
gnl|UMD3.1|GK000010.2	7908701	A	G	0	3	0	1
gnl|UMD3.1|GK000010.2	7908707	A	G	0	2	0	1
gnl|UMD3.1|GK000010.2	7926310	N	G	0	271	0	1
gnl|UMD3.1|GK000010.2	7926333	N	T	0	64	0	1
gnl|UMD3.1|GK000010.2	7926365	N	G	0	220	0	1
gnl|UMD3.1|GK000010.2	8009442	G	A	0	2	0	1
gnl|UMD3.1|GK000010.2	8009450	A	G	0	2	0	1
gnl|UMD3.1|GK000010.2	8009470	A	T	0	2	0	1
gnl|UMD3.1|GK000010.2	8009474	A	G	0	2	0	1
gnl|UMD3.1|GK000010.2	8009476	G	A	0	2	0	1
gnl|UMD3.1|GK000010.2	8009478	A	G	0	2	0	1
gnl|UMD3.1|GK000010.2	8009502	G	A	0	2	0	1
gnl|UMD3.1|GK000010.2	8009532	T	C	0	2	0	1
gnl|UMD3.1|GK000010.2	8009550	G	A	0	2	0	1
gnl|UMD3.1|GK000010.2	8110742	C	T,G	0	8	0	1
gnl|UMD3.1|GK000010.2	8120087	C	A	11	4	0.733333	0.266667
gnl|UMD3.1|GK000010.2	8123944	G	A	0	2	0	1
gnl|UMD3.1|GK000010.2	8136324	G	A,C	0	12	0	1
gnl|UMD3.1|GK000010.2	8139881	C	T	430	318	0.574866	0.425134
gnl|UMD3.1|GK000010.2	8140171	T	A	14	973	0.0141844	0.985816
gnl|UMD3.1|GK000010.2	8140226	C	T	6	427	0.0138568	0.986143
gnl|UMD3.1|GK000010.2	8140241	T	C	262	146	0.642157	0.357843
gnl|UMD3.1|GK000010.2	8140733	G	C	2	4	0.333333	0.666667
gnl|UMD3.1|GK000010.2	8142011	T	G	9	2	0.818182	0.181818
gnl|UMD3.1|GK000010.2	8147913	A	T	0	35	0	1
gnl|UMD3.1|GK000010.2	8156163	A	C	0	3	0	1
gnl|UMD3.1|GK000010.2	8157392	A	T	16	3	0.842105	0.157895
gnl|UMD3.1|GK000010.2	8157470	G	T	9	2	0.818182	0.181818
gnl|UMD3.1|GK000010.2	8157918	G	T	35	6	0.853659	0.146341
gnl|UMD3.1|GK000010.2	8158082	G	T	7	4	0.636364	0.363636
gnl|UMD3.1|GK000010.2	8158132	G	T	2	3	0.4	0.6
gnl|UMD3.1|GK000010.2	8158166	G	T	7	5	0.583333	0.416667
gnl|UMD3.1|GK000010.2	8158485	T	C	18	4	0.818182	0.181818
gnl|UMD3.1|GK000010.2	8159319	G	A	7	2	0.777778	0.222222
gnl|UMD3.1|GK000010.2	8161703	A	G	0	9	0	1
gnl|UMD3.1|GK000010.2	8161704	A	G	0	9	0	1
gnl|UMD3.1|GK000010.2	8161741	T	A	3	5	0.375	0.625
gnl|UMD3.1|GK000010.2	8161758	T	A	3	4	0.428571	0.571429
gnl|UMD3.1|GK000010.2	8165679	T	C	0	7	0	1
gnl|UMD3.1|GK000010.2	8165858	C	G	0	5	0	1
gnl|UMD3.1|GK000010.2	8167637	G	A	1	4	0.2	0.8
gnl|UMD3.1|GK000010.2	8167702	C	T	0	9	0	1
gnl|UMD3.1|GK000010.2	8167728	T	C	7	3	0.7	0.3
gnl|UMD3.1|GK000010.2	8167752	T	C	7	3	0.7	0.3
gnl|UMD3.1|GK000010.2	8167901	G	C	0	3	0	1
gnl|UMD3.1|GK000010.2	8171524	T	C	0	2	0	1
gnl|UMD3.1|GK000010.2	8174746	A	C	0	2	0	1
gnl|UMD3.1|GK000010.2	8175005	T	G	0	3	0	1
gnl|UMD3.1|GK000010.2	8180222	A	G	0	2	0	1
gnl|UMD3.1|GK000010.2	8180227	C	T	0	2	0	1
gnl|UMD3.1|GK000010.2	8294146	G	A	0	2	0	1
gnl|UMD3.1|GK000010.2	8298382	T	C	0	2	0	1
gnl|UMD3.1|GK000010.2	8298405	T	C	0	2	0	1
gnl|UMD3.1|GK000010.2	8316100	T	C	0	2	0	1
gnl|UMD3.1|GK000010.2	8342526	C	A	0	2	0	1
gnl|UMD3.1|GK000010.2	8342540	C	A	0	2	0	1
gnl|UMD3.1|GK000010.2	8352221	T	A	1	1	0.5	0.5
gnl|UMD3.1|GK000010.2	8352232	T	A	1	1	0.5	0.5
gnl|UMD3.1|GK000010.2	8352247	T	A	2	2	0.5	0.5
gnl|UMD3.1|GK000010.2	8383131	C	G,A	0	2	0	1
gnl|UMD3.1|GK000010.2	8405079	G	T	0	2	0	1
gnl|UMD3.1|GK000010.2	8457276	A	G	0	4	0	1
gnl|UMD3.1|GK000010.2	8457297	T	C	0	4	0	1
gnl|UMD3.1|GK000010.2	8469456	C	A	0	4	0	1
gnl|UMD3.1|GK000010.2	8469458	C	T	0	4	0	1
gnl|UMD3.1|GK000010.2	8480337	T	C	0	2	0	1
gnl|UMD3.1|GK000010.2	8480354	C	T	0	2	0	1
gnl|UMD3.1|GK000010.2	8498740	C	T	0	2	0	1
gnl|UMD3.1|GK000010.2	8519928	A	G	0	3	0	1
gnl|UMD3.1|GK000010.2	8524223	C	T	10	2	0.833333	0.166667
gnl|UMD3.1|GK000010.2	8526661	G	A	2	6	0.25	0.75
gnl|UMD3.1|GK000010.2	8527523	T	A	8	3	0.727273	0.272727
gnl|UMD3.1|GK000010.2	8530026	C	A	1	2	0.333333	0.666667
gnl|UMD3.1|GK000010.2	8530055	T	A	0	2	0	1
gnl|UMD3.1|GK000010.2	8534433	T	C	1	2	0.333333	0.666667
gnl|UMD3.1|GK000010.2	8538506	T	G	0	3	0	1
gnl|UMD3.1|GK000010.2	8545398	C	A	1	6	0.142857	0.857143
gnl|UMD3.1|GK000010.2	8708952	G	A	0	4	0	1
gnl|UMD3.1|GK000010.2	8718965	C	T	0	2	0	1
gnl|UMD3.1|GK000010.2	8735408	G	T	0	2	0	1
gnl|UMD3.1|GK000010.2	8736704	G	A	0	7	0	1
gnl|UMD3.1|GK000010.2	8743614	C	T	0	6	0	1
gnl|UMD3.1|GK000010.2	8743721	G	T	2	6	0.25	0.75
gnl|UMD3.1|GK000010.2	8757480	T	C	0	2	0	1
gnl|UMD3.1|GK000010.2	8757616	T	C	0	2	0	1
gnl|UMD3.1|GK000010.2	8758454	G	A	0	2	0	1
gnl|UMD3.1|GK000010.2	8765526	T	C	0	2	0	1
gnl|UMD3.1|GK000010.2	8765564	T	C	0	2	0	1
gnl|UMD3.1|GK000010.2	8791334	AATTACATTA	AATTA	0	1	0	1
gnl|UMD3.1|GK000010.2	8792312	C	T	0	6	0	1
gnl|UMD3.1|GK000010.2	8801181	A	G	0	10	0	1
gnl|UMD3.1|GK000010.2	8802920	G	A	0	2	0	1
gnl|UMD3.1|GK000010.2	8807929	C	T	0	2	0	1
gnl|UMD3.1|GK000010.2	8810518	A	G	0	4	0	1
gnl|UMD3.1|GK000010.2	8811180	T	C	0	4	0	1
gnl|UMD3.1|GK000010.2	8814385	A	C	0	2	0	1
gnl|UMD3.1|GK000010.2	8849685	CAA	CAAA	0	1	0	1
gnl|UMD3.1|GK000010.2	8849717	C	T	0	2	0	1
gnl|UMD3.1|GK000010.2	8893312	C	T,A	0	17	0	1
gnl|UMD3.1|GK000010.2	8893467	A	G	7	3	0.7	0.3
gnl|UMD3.1|GK000010.2	8893531	C	T	17	5	0.772727	0.227273
gnl|UMD3.1|GK000010.2	8893730	C	T	0	13	0	1
gnl|UMD3.1|GK000010.2	8893733	A	G	0	20	0	1
gnl|UMD3.1|GK000010.2	8893771	C	T	0	11	0	1
gnl|UMD3.1|GK000010.2	8893777	A	G	0	12	0	1
gnl|UMD3.1|GK000010.2	8893883	A	T	0	13	0	1
gnl|UMD3.1|GK000010.2	8893955	C	T	0	16	0	1
gnl|UMD3.1|GK000010.2	8893963	C	G	0	12	0	1
gnl|UMD3.1|GK000010.2	8894009	A	T	0	10	0	1
gnl|UMD3.1|GK000010.2	8894063	A	G	0	3	0	1
gnl|UMD3.1|GK000010.2	9035472	A	G	0	2	0	1
gnl|UMD3.1|GK000010.2	9040463	C	A	32	41	0.438356	0.561644
gnl|UMD3.1|GK000010.2	9040636	C	T	28	36	0.4375	0.5625
gnl|UMD3.1|GK000010.2	9041010	G	T	2	2	0.5	0.5
gnl|UMD3.1|GK000010.2	9045794	T	G	0	3	0	1
gnl|UMD3.1|GK000010.2	9045915	A	G	0	3	0	1
gnl|UMD3.1|GK000010.2	9054582	C	A	0	2	0	1
gnl|UMD3.1|GK000010.2	9056019	C	G	12	4	0.75	0.25
gnl|UMD3.1|GK000010.2	9059152	C	T	0	2	0	1
gnl|UMD3.1|GK000010.2	9102831	TCAAA	TCAAACAAA	0	1	0	1
gnl|UMD3.1|GK000010.2	9111397	ATTCTTTGGCACTGCCTTTCTTTGG	ATTCTTTGG	0	1	0	1
gnl|UMD3.1|GK000010.2	9115494	A	G	0	4	0	1
gnl|UMD3.1|GK000010.2	9122202	T	G	0	1	0	1
gnl|UMD3.1|GK000010.2	9146179	G	T	0	2	0	1
gnl|UMD3.1|GK000010.2	9153136	G	C	0	2	0	1
gnl|UMD3.1|GK000010.2	9153200	C	G	0	2	0	1
gnl|UMD3.1|GK000010.2	9153211	G	T	0	2	0	1
gnl|UMD3.1|GK000010.2	9157282	G	A	6	12	0.333333	0.666667
gnl|UMD3.1|GK000010.2	9159166	C	T	0	2	0	1
gnl|UMD3.1|GK000010.2	9159188	T	G	0	2	0	1
gnl|UMD3.1|GK000010.2	9161130	A	G	4	5	0.444444	0.555556
gnl|UMD3.1|GK000010.2	9166478	AGGGGGGGGGGG	AGGGGGG	0	1	0	1
gnl|UMD3.1|GK000010.2	9175053	A	G	4	5	0.444444	0.555556
gnl|UMD3.1|GK000010.2	9175091	A	T	0	2	0	1
gnl|UMD3.1|GK000010.2	9178841	A	C	0	2	0	1
gnl|UMD3.1|GK000010.2	9210335	A	G	0	2	0	1
gnl|UMD3.1|GK000010.2	9216028	C	T	0	2	0	1
gnl|UMD3.1|GK000010.2	9217505	T	C	1	5	0.166667	0.833333
gnl|UMD3.1|GK000010.2	9217613	G	T	1	3	0.25	0.75
gnl|UMD3.1|GK000010.2	9217827	ACTCT	ACT	0	1	0	1
gnl|UMD3.1|GK000010.2	9229219	A	G	0	7	0	1
gnl|UMD3.1|GK000010.2	9229787	A	G	0	2	0	1
gnl|UMD3.1|GK000010.2	9232621	C	A	0	4	0	1
gnl|UMD3.1|GK000010.2	9232638	A	T	1	3	0.25	0.75
gnl|UMD3.1|GK000010.2	9232650	G	T	0	3	0	1
gnl|UMD3.1|GK000010.2	9234898	G	A	2	5	0.285714	0.714286
gnl|UMD3.1|GK000010.2	9238459	T	C	0	4	0	1
gnl|UMD3.1|GK000010.2	9239582	A	C	0	4	0	1
gnl|UMD3.1|GK000010.2	9239949	A	G	0	2	0	1
gnl|UMD3.1|GK000010.2	9246779	A	G	0	3	0	1
gnl|UMD3.1|GK000010.2	9246802	C	T	0	3	0	1
gnl|UMD3.1|GK000010.2	9287800	T	C	0	2	0	1
gnl|UMD3.1|GK000010.2	9377801	G	C	0	2	0	1
gnl|UMD3.1|GK000010.2	9396821	T	C	0	2	0	1
gnl|UMD3.1|GK000010.2	9407786	G	A	0	3	0	1
gnl|UMD3.1|GK000010.2	9409138	G	C	1	2	0.333333	0.666667
gnl|UMD3.1|GK000010.2	9409161	A	G	0	2	0	1
gnl|UMD3.1|GK000010.2	9412404	T	C	0	2	0	1
gnl|UMD3.1|GK000010.2	9413251	G	T	1	2	0.333333	0.666667
gnl|UMD3.1|GK000010.2	9416973	T	G	0	8	0	1
gnl|UMD3.1|GK000010.2	9417190	A	G	0	3	0	1
gnl|UMD3.1|GK000010.2	9417370	T	G	0	2	0	1
gnl|UMD3.1|GK000010.2	9417400	T	C	0	2	0	1
gnl|UMD3.1|GK000010.2	9426122	A	G	0	2	0	1
gnl|UMD3.1|GK000010.2	9435190	G	A	0	2	0	1
gnl|UMD3.1|GK000010.2	9435301	C	T	0	2	0	1
gnl|UMD3.1|GK000010.2	9435347	T	C	0	2	0	1
gnl|UMD3.1|GK000010.2	9435361	C	A	0	2	0	1
gnl|UMD3.1|GK000010.2	9450067	G	A	0	1	0	1
gnl|UMD3.1|GK000010.2	9451670	G	A	0	4	0	1
gnl|UMD3.1|GK000010.2	9452046	T	C	0	6	0	1
gnl|UMD3.1|GK000010.2	9453341	A	G	0	6	0	1
gnl|UMD3.1|GK000010.2	9458000	T	C	0	4	0	1
gnl|UMD3.1|GK000010.2	9458032	C	T	0	2	0	1
gnl|UMD3.1|GK000010.2	9486203	A	G	0	4	0	1
gnl|UMD3.1|GK000010.2	9491369	A	G	4	4	0.5	0.5
gnl|UMD3.1|GK000010.2	9492133	C	T	16	4	0.8	0.2
gnl|UMD3.1|GK000010.2	9492456	G	A	40	8	0.833333	0.166667
gnl|UMD3.1|GK000010.2	9493274	A	T	17	35	0.326923	0.673077
gnl|UMD3.1|GK000010.2	9493988	G	C	5	3	0.625	0.375
gnl|UMD3.1|GK000010.2	9493995	G	T	3	5	0.375	0.625
gnl|UMD3.1|GK000010.2	9494092	T	C	0	7	0	1
gnl|UMD3.1|GK000010.2	9494109	G	A	4	3	0.571429	0.428571
gnl|UMD3.1|GK000010.2	9494298	C	T	0	4	0	1
gnl|UMD3.1|GK000010.2	9494399	C	G	0	2	0	1
gnl|UMD3.1|GK000010.2	9494902	C	G	0	10	0	1
gnl|UMD3.1|GK000010.2	9500626	A	G	12	9	0.571429	0.428571
gnl|UMD3.1|GK000010.2	9500659	G	A	9	12	0.428571	0.571429
gnl|UMD3.1|GK000010.2	9500988	T	C	0	20	0	1
gnl|UMD3.1|GK000010.2	9501289	C	T	0	6	0	1
gnl|UMD3.1|GK000010.2	9502031	C	T	0	23	0	1
gnl|UMD3.1|GK000010.2	9502139	C	G	0	13	0	1
gnl|UMD3.1|GK000010.2	9502399	C	G	0	10	0	1
gnl|UMD3.1|GK000010.2	9502422	T	C,A	0	2	0	1
gnl|UMD3.1|GK000010.2	9502784	T	C	0	8	0	1
gnl|UMD3.1|GK000010.2	9503007	T	A	7	3	0.7	0.3
gnl|UMD3.1|GK000010.2	9503377	T	C	0	2	0	1
gnl|UMD3.1|GK000010.2	9503410	A	G	0	4	0	1
gnl|UMD3.1|GK000010.2	9503476	A	G	0	9	0	1
gnl|UMD3.1|GK000010.2	9503569	G	C	0	5	0	1
gnl|UMD3.1|GK000010.2	9503914	G	T	0	2	0	1
gnl|UMD3.1|GK000010.2	9503922	G	A	0	3	0	1
gnl|UMD3.1|GK000010.2	9503973	A	G	0	4	0	1
gnl|UMD3.1|GK000010.2	9504234	T	C	0	4	0	1
gnl|UMD3.1|GK000010.2	9504285	C	G	0	2	0	1
gnl|UMD3.1|GK000010.2	9505461	T	C	0	2	0	1
gnl|UMD3.1|GK000010.2	9507462	T	C	0	2	0	1
gnl|UMD3.1|GK000010.2	9507513	G	A	0	2	0	1
gnl|UMD3.1|GK000010.2	9507515	A	C	0	2	0	1
gnl|UMD3.1|GK000010.2	9507562	A	C	0	2	0	1
gnl|UMD3.1|GK000010.2	9508201	T	C	0	2	0	1
gnl|UMD3.1|GK000010.2	9512824	A	G	0	5	0	1
gnl|UMD3.1|GK000010.2	9512860	C	A	0	5	0	1
gnl|UMD3.1|GK000010.2	9513061	G	A	0	5	0	1
gnl|UMD3.1|GK000010.2	9513065	C	T	0	5	0	1
gnl|UMD3.1|GK000010.2	9513109	G	A	0	5	0	1
gnl|UMD3.1|GK000010.2	9515350	T	C	0	2	0	1
gnl|UMD3.1|GK000010.2	9515378	T	C	0	2	0	1
gnl|UMD3.1|GK000010.2	9515494	A	G	0	2	0	1
gnl|UMD3.1|GK000010.2	9516140	A	G	0	2	0	1
gnl|UMD3.1|GK000010.2	9516195	G	T	1	3	0.25	0.75
gnl|UMD3.1|GK000010.2	9516206	T	C	0	4	0	1
gnl|UMD3.1|GK000010.2	9517152	T	C	0	2	0	1
gnl|UMD3.1|GK000010.2	9517169	A	G	0	2	0	1
gnl|UMD3.1|GK000010.2	9518514	T	C	0	7	0	1
gnl|UMD3.1|GK000010.2	9526651	T	A	0	1	0	1
gnl|UMD3.1|GK000010.2	9529740	A	G	0	3	0	1
gnl|UMD3.1|GK000010.2	9529901	C	G	0	3	0	1
gnl|UMD3.1|GK000010.2	9529941	A	G	0	3	0	1
gnl|UMD3.1|GK000010.2	9535480	A	G	4	2	0.666667	0.333333
gnl|UMD3.1|GK000010.2	9579779	G	T	0	1	0	1
gnl|UMD3.1|GK000010.2	9627776	A	G	0	2	0	1
gnl|UMD3.1|GK000010.2	9666426	A	G,T	0	2	0	1
gnl|UMD3.1|GK000010.2	9666451	A	C	0	2	0	1
gnl|UMD3.1|GK000010.2	9668066	G	C	0	2	0	1
gnl|UMD3.1|GK000010.2	9668071	A	C	0	2	0	1
gnl|UMD3.1|GK000010.2	9668101	G	T	0	2	0	1
gnl|UMD3.1|GK000010.2	9668163	G	A	0	2	0	1
gnl|UMD3.1|GK000010.2	9669613	N	T	0	2	0	1
gnl|UMD3.1|GK000010.2	9669614	N	C	0	2	0	1
gnl|UMD3.1|GK000010.2	9775180	G	A	0	2	0	1
gnl|UMD3.1|GK000010.2	9791937	T	G	11	4	0.733333	0.266667
gnl|UMD3.1|GK000010.2	9842765	T	C	0	2	0	1
gnl|UMD3.1|GK000010.2	9876840	A	C	0	2	0	1
gnl|UMD3.1|GK000010.2	9877008	C	T	0	2	0	1
gnl|UMD3.1|GK000010.2	9878068	C	T	0	2	0	1
gnl|UMD3.1|GK000010.2	9878392	C	T	0	2	0	1
gnl|UMD3.1|GK000010.2	9878592	G	A	3	2	0.6	0.4
gnl|UMD3.1|GK000010.2	9878700	A	G	3	2	0.6	0.4
gnl|UMD3.1|GK000010.2	9921954	G	T	1	1	0.5	0.5
gnl|UMD3.1|GK000010.2	9921956	A	T	1	2	0.333333	0.666667
gnl|UMD3.1|GK000010.2	9921982	G	T	1	2	0.333333	0.666667
gnl|UMD3.1|GK000010.2	9921987	G	T	0	2	0	1
gnl|UMD3.1|GK000010.2	9950368	G	A	0	2	0	1
gnl|UMD3.1|GK000010.2	9954327	A	C	0	2	0	1
gnl|UMD3.1|GK000010.2	9954885	T	C	0	2	0	1
gnl|UMD3.1|GK000010.2	9954890	G	A	0	2	0	1
gnl|UMD3.1|GK000010.2	9954924	T	C	0	2	0	1
gnl|UMD3.1|GK000010.2	9954926	T	C	0	2	0	1
gnl|UMD3.1|GK000010.2	9954937	T	C	0	2	0	1
gnl|UMD3.1|GK000010.2	9968226	A	C	0	2	0	1
gnl|UMD3.1|GK000010.2	9968273	C	T	0	2	0	1
gnl|UMD3.1|GK000010.2	9969406	A	T	0	9	0	1
gnl|UMD3.1|GK000010.2	9978935	T	C	0	4	0	1
gnl|UMD3.1|GK000010.2	9979047	G	A	2	3	0.4	0.6
gnl|UMD3.1|GK000010.2	9979060	A	C	2	3	0.4	0.6
gnl|UMD3.1|GK000010.2	9979272	C	T	0	2	0	1
gnl|UMD3.1|GK000010.2	9979770	A	G	0	4	0	1
gnl|UMD3.1|GK000010.2	9980826	T	G	0	3	0	1
gnl|UMD3.1|GK000010.2	9980931	C	G	0	3	0	1
gnl|UMD3.1|GK000010.2	9981185	C	G	0	3	0	1
gnl|UMD3.1|GK000010.2	9981500	T	C	0	3	0	1
gnl|UMD3.1|GK000010.2	9990794	C	G	0	3	0	1
gnl|UMD3.1|GK000010.2	9991047	G	A	15	6	0.714286	0.285714
gnl|UMD3.1|GK000010.2	9991272	G	A	0	2	0	1
gnl|UMD3.1|GK000010.2	9991345	T	C	0	12	0	1
gnl|UMD3.1|GK000010.2	9991451	G	A	9	10	0.473684	0.526316
gnl|UMD3.1|GK000010.2	9991579	C	A	7	5	0.583333	0.416667
gnl|UMD3.1|GK000010.2	9991767	A	G	0	4	0	1
gnl|UMD3.1|GK000010.2	9991843	T	C	0	3	0	1
gnl|UMD3.1|GK000010.2	9991895	C	T	1	4	0.2	0.8
gnl|UMD3.1|GK000010.2	9991922	G	A	1	4	0.2	0.8
gnl|UMD3.1|GK000010.2	9992362	C	G	7	8	0.466667	0.533333
gnl|UMD3.1|GK000010.2	9992494	T	A	5	2	0.714286	0.285714
gnl|UMD3.1|GK000010.2	9992495	T	A	0	7	0	1
gnl|UMD3.1|GK000010.2	9992863	A	G	0	2	0	1
gnl|UMD3.1|GK000010.2	9993032	C	T	0	8	0	1
gnl|UMD3.1|GK000010.2	9993135	A	C	0	59	0	1
gnl|UMD3.1|GK000010.2	9994032	G	T	3	42	0.0666667	0.933333
gnl|UMD3.1|GK000010.2	9994172	A	G	0	195	0	1
gnl|UMD3.1|GK000010.2	9994262	T	G	10	2	0.833333	0.166667
gnl|UMD3.1|GK000010.2	9994268	A	G	2	10	0.166667	0.833333
gnl|UMD3.1|GK000010.2	9994729	A	G	0	2	0	1
gnl|UMD3.1|GK000010.2	9996116	A	T	13	6	0.684211	0.315789
gnl|UMD3.1|GK000010.2	9996564	T	A	4	4	0.5	0.5
gnl|UMD3.1|GK000010.2	9996703	T	C	0	7	0	1
gnl|UMD3.1|GK000010.2	9997019	T	C	1	9	0.1	0.9
gnl|UMD3.1|GK000010.2	9999002	G	A	0	2	0	1
gnl|UMD3.1|GK000010.2	10001337	T	C	1	3	0.25	0.75
gnl|UMD3.1|GK000010.2	10001369	T	C	0	9	0	1
gnl|UMD3.1|GK000010.2	10001370	T	C	6	3	0.666667	0.333333
gnl|UMD3.1|GK000010.2	10001372	T	C	6	2	0.75	0.25
gnl|UMD3.1|GK000010.2	10001374	T	C	5	4	0.555556	0.444444
gnl|UMD3.1|GK000010.2	10004287	T	C	1	2	0.333333	0.666667
gnl|UMD3.1|GK000010.2	10004478	T	C	3	2	0.6	0.4
gnl|UMD3.1|GK000010.2	10004922	T	C	6	2	0.75	0.25
gnl|UMD3.1|GK000010.2	10006083	T	C	5	2	0.714286	0.285714
gnl|UMD3.1|GK000010.2	10006101	T	C	5	2	0.714286	0.285714
gnl|UMD3.1|GK000010.2	10006113	T	C	6	2	0.75	0.25
gnl|UMD3.1|GK000010.2	10006127	T	C	6	2	0.75	0.25
gnl|UMD3.1|GK000010.2	10006147	T	C	2	2	0.5	0.5
gnl|UMD3.1|GK000010.2	10006282	C	T	11	2	0.846154	0.153846
gnl|UMD3.1|GK000010.2	10006300	T	C	2	3	0.4	0.6
gnl|UMD3.1|GK000010.2	10007405	T	C	3	2	0.6	0.4
gnl|UMD3.1|GK000010.2	10007409	T	C	3	2	0.6	0.4
gnl|UMD3.1|GK000010.2	10007411	T	C	3	2	0.6	0.4
gnl|UMD3.1|GK000010.2	10007412	T	C	3	2	0.6	0.4
gnl|UMD3.1|GK000010.2	10007428	T	C	3	2	0.6	0.4
gnl|UMD3.1|GK000010.2	10007435	T	C	3	2	0.6	0.4
gnl|UMD3.1|GK000010.2	10007437	T	C	3	2	0.6	0.4
gnl|UMD3.1|GK000010.2	10007894	T	C	5	5	0.5	0.5
gnl|UMD3.1|GK000010.2	10007940	T	C	9	5	0.642857	0.357143
gnl|UMD3.1|GK000010.2	10007945	T	C	9	5	0.642857	0.357143
gnl|UMD3.1|GK000010.2	10007948	T	C	9	5	0.642857	0.357143
gnl|UMD3.1|GK000010.2	10007949	T	C	9	5	0.642857	0.357143
gnl|UMD3.1|GK000010.2	10007950	T	C	9	5	0.642857	0.357143
gnl|UMD3.1|GK000010.2	10008000	T	C	14	5	0.736842	0.263158
gnl|UMD3.1|GK000010.2	10008005	T	C	14	5	0.736842	0.263158
gnl|UMD3.1|GK000010.2	10008571	T	C	14	5	0.736842	0.263158
gnl|UMD3.1|GK000010.2	10008722	T	C	14	3	0.823529	0.176471
gnl|UMD3.1|GK000010.2	10008732	T	C	10	3	0.769231	0.230769
gnl|UMD3.1|GK000010.2	10008740	T	C	11	2	0.846154	0.153846
gnl|UMD3.1|GK000010.2	10008764	T	C	12	3	0.8	0.2
gnl|UMD3.1|GK000010.2	10008765	T	C	12	3	0.8	0.2
gnl|UMD3.1|GK000010.2	10008774	T	C	10	3	0.769231	0.230769
gnl|UMD3.1|GK000010.2	10008808	T	C	11	2	0.846154	0.153846
gnl|UMD3.1|GK000010.2	10008991	T	C	19	5	0.791667	0.208333
gnl|UMD3.1|GK000010.2	10009051	T	C	26	5	0.83871	0.16129
gnl|UMD3.1|GK000010.2	10009106	T	C	20	6	0.769231	0.230769
gnl|UMD3.1|GK000010.2	10009141	T	C	22	4	0.846154	0.153846
gnl|UMD3.1|GK000010.2	10010833	T	C	0	2	0	1
gnl|UMD3.1|GK000010.2	10012094	T	A	2	2	0.5	0.5
gnl|UMD3.1|GK000010.2	10013638	T	C	1	1	0.5	0.5
gnl|UMD3.1|GK000010.2	10014261	C	T	0	3	0	1
gnl|UMD3.1|GK000010.2	10014327	A	G	2	7	0.222222	0.777778
gnl|UMD3.1|GK000010.2	10014377	T	C	0	8	0	1
gnl|UMD3.1|GK000010.2	10014431	T	C	1	2	0.333333	0.666667
gnl|UMD3.1|GK000010.2	10014455	T	C	0	10	0	1
gnl|UMD3.1|GK000010.2	10014456	T	C	8	2	0.8	0.2
gnl|UMD3.1|GK000010.2	10014464	T	C	1	9	0.1	0.9
gnl|UMD3.1|GK000010.2	10014468	T	C	1	9	0.1	0.9
gnl|UMD3.1|GK000010.2	10014472	T	C	0	10	0	1
gnl|UMD3.1|GK000010.2	10014482	T	C	0	10	0	1
gnl|UMD3.1|GK000010.2	10014483	T	C	0	10	0	1
gnl|UMD3.1|GK000010.2	10014489	T	C	0	10	0	1
gnl|UMD3.1|GK000010.2	10014496	T	C	7	8	0.466667	0.533333
gnl|UMD3.1|GK000010.2	10014498	T	C	6	8	0.428571	0.571429
gnl|UMD3.1|GK000010.2	10014506	T	C	6	9	0.4	0.6
gnl|UMD3.1|GK000010.2	10014507	T	C	7	8	0.466667	0.533333
gnl|UMD3.1|GK000010.2	10016076	C	G	1	5	0.166667	0.833333
gnl|UMD3.1|GK000010.2	10016384	T	C	3	3	0.5	0.5
gnl|UMD3.1|GK000010.2	10016397	T	C	4	2	0.666667	0.333333
gnl|UMD3.1|GK000010.2	10016409	T	C	2	3	0.4	0.6
gnl|UMD3.1|GK000010.2	10016412	T	C	3	2	0.6	0.4
gnl|UMD3.1|GK000010.2	10016413	T	C	3	2	0.6	0.4
gnl|UMD3.1|GK000010.2	10016414	T	C	3	2	0.6	0.4
gnl|UMD3.1|GK000010.2	10016420	T	C	3	2	0.6	0.4
gnl|UMD3.1|GK000010.2	10016425	T	C	3	2	0.6	0.4
gnl|UMD3.1|GK000010.2	10016430	T	C	2	3	0.4	0.6
gnl|UMD3.1|GK000010.2	10017549	C	A	6	2	0.75	0.25
gnl|UMD3.1|GK000010.2	10018293	T	C	1	2	0.333333	0.666667
gnl|UMD3.1|GK000010.2	10018954	C	G	12	2	0.857143	0.142857
gnl|UMD3.1|GK000010.2	10020510	G	T	0	3	0	1
gnl|UMD3.1|GK000010.2	10020972	A	G	0	4	0	1
gnl|UMD3.1|GK000010.2	10024464	A	G	0	3	0	1
gnl|UMD3.1|GK000010.2	10024476	G	A	0	3	0	1
gnl|UMD3.1|GK000010.2	10027423	C	T	5	3	0.625	0.375
gnl|UMD3.1|GK000010.2	10027583	T	A	1	8	0.111111	0.888889
gnl|UMD3.1|GK000010.2	10027691	G	A	0	2	0	1
gnl|UMD3.1|GK000010.2	10027792	C	G	0	4	0	1
gnl|UMD3.1|GK000010.2	10028740	G	A	2	5	0.285714	0.714286
gnl|UMD3.1|GK000010.2	10029214	T	C	4	2	0.666667	0.333333
gnl|UMD3.1|GK000010.2	10029438	C	A	0	3	0	1
gnl|UMD3.1|GK000010.2	10031154	C	T	0	4	0	1
gnl|UMD3.1|GK000010.2	10031288	A	T	1	2	0.333333	0.666667
gnl|UMD3.1|GK000010.2	10031716	T	C	0	2	0	1
gnl|UMD3.1|GK000010.2	10033876	A	G	0	5	0	1
gnl|UMD3.1|GK000010.2	10043547	G	A	2	7	0.222222	0.777778
gnl|UMD3.1|GK000010.2	10052906	T	C	0	2	0	1
gnl|UMD3.1|GK000010.2	10053166	A	G	8	3	0.727273	0.272727
gnl|UMD3.1|GK000010.2	10054501	T	C	1	3	0.25	0.75
gnl|UMD3.1|GK000010.2	10054521	T	C	6	2	0.75	0.25
gnl|UMD3.1|GK000010.2	10054532	T	C	5	2	0.714286	0.285714
gnl|UMD3.1|GK000010.2	10054534	T	C	6	2	0.75	0.25
gnl|UMD3.1|GK000010.2	10054583	T	C	0	5	0	1
gnl|UMD3.1|GK000010.2	10054597	T	C	1	3	0.25	0.75
gnl|UMD3.1|GK000010.2	10055389	T	A	35	8	0.813953	0.186047
gnl|UMD3.1|GK000010.2	10055420	T	C	1	46	0.0212766	0.978723
gnl|UMD3.1|GK000010.2	10055969	G	A	0	3	0	1
gnl|UMD3.1|GK000010.2	10057199	T	C	0	3	0	1
gnl|UMD3.1|GK000010.2	10057328	CAAAAAAAAAAAAAAAAAAA	CAAAAAAAAAAA	0	1	0	1
gnl|UMD3.1|GK000010.2	10058212	C	A	0	3	0	1
gnl|UMD3.1|GK000010.2	10058309	G	T	0	4	0	1
gnl|UMD3.1|GK000010.2	10058339	A	G	0	2	0	1
gnl|UMD3.1|GK000010.2	10061610	C	A	0	2	0	1
gnl|UMD3.1|GK000010.2	10063673	T	C	0	8	0	1
gnl|UMD3.1|GK000010.2	10064867	T	C	0	3	0	1
gnl|UMD3.1|GK000010.2	10066731	A	G	0	2	0	1
gnl|UMD3.1|GK000010.2	10067104	C	G	0	2	0	1
gnl|UMD3.1|GK000010.2	10067602	C	A	0	2	0	1
gnl|UMD3.1|GK000010.2	10068350	C	T	0	3	0	1
gnl|UMD3.1|GK000010.2	10069768	C	T	0	3	0	1
gnl|UMD3.1|GK000010.2	10069802	G	C	0	1	0	1
gnl|UMD3.1|GK000010.2	10070370	T	G	5	4	0.555556	0.444444
gnl|UMD3.1|GK000010.2	10070449	A	C	0	12	0	1
gnl|UMD3.1|GK000010.2	10071792	A	C	0	2	0	1
gnl|UMD3.1|GK000010.2	10072460	A	G	0	9	0	1
gnl|UMD3.1|GK000010.2	10072727	A	T	4	6	0.4	0.6
gnl|UMD3.1|GK000010.2	10072740	T	C	0	7	0	1
gnl|UMD3.1|GK000010.2	10073005	G	A	0	6	0	1
gnl|UMD3.1|GK000010.2	10073018	G	A	1	6	0.142857	0.857143
gnl|UMD3.1|GK000010.2	10073085	C	A	4	2	0.666667	0.333333
gnl|UMD3.1|GK000010.2	10073093	C	A	4	4	0.5	0.5
gnl|UMD3.1|GK000010.2	10073105	C	A	4	4	0.5	0.5
gnl|UMD3.1|GK000010.2	10073107	C	A	4	2	0.666667	0.333333
gnl|UMD3.1|GK000010.2	10073110	C	A	4	3	0.571429	0.428571
gnl|UMD3.1|GK000010.2	10073964	T	C	0	4	0	1
gnl|UMD3.1|GK000010.2	10075216	A	G	0	9	0	1
gnl|UMD3.1|GK000010.2	10075334	T	C	9	2	0.818182	0.181818
gnl|UMD3.1|GK000010.2	10076125	C	T	0	9	0	1
gnl|UMD3.1|GK000010.2	10077913	G	A	0	3	0	1
gnl|UMD3.1|GK000010.2	10078669	C	G	16	7	0.695652	0.304348
gnl|UMD3.1|GK000010.2	10078946	C	G	0	55	0	1
gnl|UMD3.1|GK000010.2	10079283	T	C	22	18	0.55	0.45
gnl|UMD3.1|GK000010.2	10080228	T	A	0	4	0	1
gnl|UMD3.1|GK000010.2	10080286	T	C	8	2	0.8	0.2
gnl|UMD3.1|GK000010.2	10080346	C	T	0	6	0	1
gnl|UMD3.1|GK000010.2	10080512	A	C	1	21	0.0454545	0.954545
gnl|UMD3.1|GK000010.2	10080942	T	C	0	14	0	1
gnl|UMD3.1|GK000010.2	10081254	G	A	0	44	0	1
gnl|UMD3.1|GK000010.2	10081284	G	T	32	10	0.761905	0.238095
gnl|UMD3.1|GK000010.2	10081308	G	T	29	13	0.690476	0.309524
gnl|UMD3.1|GK000010.2	10081312	G	T	31	13	0.704545	0.295455
gnl|UMD3.1|GK000010.2	10081337	G	A	26	19	0.577778	0.422222
gnl|UMD3.1|GK000010.2	10081522	A	G	0	21	0	1
gnl|UMD3.1|GK000010.2	10081592	T	C	0	10	0	1
gnl|UMD3.1|GK000010.2	10081593	T	A	0	10	0	1
gnl|UMD3.1|GK000010.2	10081890	A	G	0	46	0	1
gnl|UMD3.1|GK000010.2	10081934	T	G	0	41	0	1
gnl|UMD3.1|GK000010.2	10082447	T	C	0	2	0	1
gnl|UMD3.1|GK000010.2	10082491	C	T	0	17	0	1
gnl|UMD3.1|GK000010.2	10082538	G	A	0	17	0	1
gnl|UMD3.1|GK000010.2	10082757	G	A	0	23	0	1
gnl|UMD3.1|GK000010.2	10082857	C	G	0	23	0	1
gnl|UMD3.1|GK000010.2	10082974	A	G	0	32	0	1
gnl|UMD3.1|GK000010.2	10083383	A	T	0	20	0	1
gnl|UMD3.1|GK000010.2	10083531	T	C	0	2	0	1
gnl|UMD3.1|GK000010.2	10084009	G	T	0	6	0	1
gnl|UMD3.1|GK000010.2	10084083	A	G	0	6	0	1
gnl|UMD3.1|GK000010.2	10084231	TCAACAAC	TCAAC	0	1	0	1
gnl|UMD3.1|GK000010.2	10084425	T	C,A	0	4	0	1
gnl|UMD3.1|GK000010.2	10084633	T	C	0	3	0	1
gnl|UMD3.1|GK000010.2	10084944	T	A	0	2	0	1
gnl|UMD3.1|GK000010.2	10085007	A	G	0	1	0	1
gnl|UMD3.1|GK000010.2	10085100	ATGTGAAATCCATTGT	ATGT	0	1	0	1
gnl|UMD3.1|GK000010.2	10085593	T	C	1	28	0.0344828	0.965517
gnl|UMD3.1|GK000010.2	10085669	G	A	0	65	0	1
gnl|UMD3.1|GK000010.2	10085959	T	G	0	38	0	1
gnl|UMD3.1|GK000010.2	10086402	C	T	0	68	0	1
gnl|UMD3.1|GK000010.2	10086440	C	T	0	61	0	1
gnl|UMD3.1|GK000010.2	10086460	T	C	0	65	0	1
gnl|UMD3.1|GK000010.2	10086593	T	C	0	53	0	1
gnl|UMD3.1|GK000010.2	10086970	T	C	0	53	0	1
gnl|UMD3.1|GK000010.2	10086988	T	G	0	50	0	1
gnl|UMD3.1|GK000010.2	10087374	A	G	0	90	0	1
gnl|UMD3.1|GK000010.2	10087924	T	C	0	48	0	1
gnl|UMD3.1|GK000010.2	10087994	A	G	34	9	0.790698	0.209302
gnl|UMD3.1|GK000010.2	10087999	A	G	25	17	0.595238	0.404762
gnl|UMD3.1|GK000010.2	10088002	A	G	35	7	0.833333	0.166667
gnl|UMD3.1|GK000010.2	10088004	A	G	17	23	0.425	0.575
gnl|UMD3.1|GK000010.2	10088010	A	G	16	29	0.355556	0.644444
gnl|UMD3.1|GK000010.2	10088032	A	G	33	13	0.717391	0.282609
gnl|UMD3.1|GK000010.2	10088046	A	G	13	27	0.325	0.675
gnl|UMD3.1|GK000010.2	10088047	A	C	0	38	0	1
gnl|UMD3.1|GK000010.2	10088056	C	T	0	35	0	1
gnl|UMD3.1|GK000010.2	10088059	A	G	32	5	0.864865	0.135135
gnl|UMD3.1|GK000010.2	10088076	C	G	0	39	0	1
gnl|UMD3.1|GK000010.2	10088108	A	G	21	6	0.777778	0.222222
gnl|UMD3.1|GK000010.2	10088136	G	A	4	16	0.2	0.8
gnl|UMD3.1|GK000010.2	10088148	C	G	0	6	0	1
gnl|UMD3.1|GK000010.2	10088152	C	G	0	13	0	1
gnl|UMD3.1|GK000010.2	10088204	A	G	5	39	0.113636	0.886364
gnl|UMD3.1|GK000010.2	10088214	T	G	0	57	0	1
gnl|UMD3.1|GK000010.2	10088356	C	T	2	280	0.0070922	0.992908
gnl|UMD3.1|GK000010.2	10088992	C	T	1	104	0.00952381	0.990476
gnl|UMD3.1|GK000010.2	10089438	C	T	0	177	0	1
gnl|UMD3.1|GK000010.2	10089532	T	C	0	275	0	1
gnl|UMD3.1|GK000010.2	10089625	A	C	4	297	0.013289	0.986711
gnl|UMD3.1|GK000010.2	10089815	C	T	2	382	0.00520833	0.994792
gnl|UMD3.1|GK000010.2	10090215	A	G	0	137	0	1
gnl|UMD3.1|GK000010.2	10090391	A	G	0	143	0	1
gnl|UMD3.1|GK000010.2	10090468	C	T	0	128	0	1
gnl|UMD3.1|GK000010.2	10090531	C	A	0	88	0	1
gnl|UMD3.1|GK000010.2	10090538	G	A	0	93	0	1
gnl|UMD3.1|GK000010.2	10091228	C	T	1	133	0.00746269	0.992537
gnl|UMD3.1|GK000010.2	10091322	C	G	0	105	0	1
gnl|UMD3.1|GK000010.2	10091331	G	A	0	102	0	1
gnl|UMD3.1|GK000010.2	10091446	A	G	0	42	0	1
gnl|UMD3.1|GK000010.2	10091776	A	G	115	41	0.737179	0.262821
gnl|UMD3.1|GK000010.2	10091778	A	G	120	37	0.764331	0.235669
gnl|UMD3.1|GK000010.2	10091781	A	G	127	32	0.798742	0.201258
gnl|UMD3.1|GK000010.2	10091811	A	G	93	65	0.588608	0.411392
gnl|UMD3.1|GK000010.2	10091812	A	G	107	49	0.685897	0.314103
gnl|UMD3.1|GK000010.2	10091827	A	G	79	88	0.473054	0.526946
gnl|UMD3.1|GK000010.2	10091860	C	T	0	133	0	1
gnl|UMD3.1|GK000010.2	10091864	A	G	55	81	0.404412	0.595588
gnl|UMD3.1|GK000010.2	10091921	T	C	1	194	0.00512821	0.994872
gnl|UMD3.1|GK000010.2	10092294	C	A	0	96	0	1
gnl|UMD3.1|GK000010.2	10092605	T	G	0	60	0	1
gnl|UMD3.1|GK000010.2	10092789	A	G	0	15	0	1
gnl|UMD3.1|GK000010.2	10092821	A	T	0	16	0	1
gnl|UMD3.1|GK000010.2	10092913	C	A	14	3	0.823529	0.176471
gnl|UMD3.1|GK000010.2	10092983	A	G	8	2	0.8	0.2
gnl|UMD3.1|GK000010.2	10093079	A	G	0	13	0	1
gnl|UMD3.1|GK000010.2	10093150	A	G	18	4	0.818182	0.181818
gnl|UMD3.1|GK000010.2	10093183	C	T	1	22	0.0434783	0.956522
gnl|UMD3.1|GK000010.2	10093214	A	G	23	6	0.793103	0.206897
gnl|UMD3.1|GK000010.2	10093442	T	G	0	27	0	1
gnl|UMD3.1|GK000010.2	10093580	T	C	0	35	0	1
gnl|UMD3.1|GK000010.2	10093618	A	C	0	33	0	1
gnl|UMD3.1|GK000010.2	10093625	G	C	0	33	0	1
gnl|UMD3.1|GK000010.2	10093669	G	A	0	26	0	1
gnl|UMD3.1|GK000010.2	10093724	C	T	0	8	0	1
gnl|UMD3.1|GK000010.2	10093820	C	T	0	4	0	1
gnl|UMD3.1|GK000010.2	10093878	A	G	0	8	0	1
gnl|UMD3.1|GK000010.2	10094010	C	T	0	4	0	1
gnl|UMD3.1|GK000010.2	10094237	C	G	0	16	0	1
gnl|UMD3.1|GK000010.2	10094395	A	G	7	3	0.7	0.3
gnl|UMD3.1|GK000010.2	10094805	G	A	0	2	0	1
gnl|UMD3.1|GK000010.2	10094845	A	G	0	5	0	1
gnl|UMD3.1|GK000010.2	10095159	A	G	1	3	0.25	0.75
gnl|UMD3.1|GK000010.2	10095179	A	G	5	3	0.625	0.375
gnl|UMD3.1|GK000010.2	10095194	A	G	4	3	0.571429	0.428571
gnl|UMD3.1|GK000010.2	10095205	C	T	0	7	0	1
gnl|UMD3.1|GK000010.2	10095210	A	G	0	8	0	1
gnl|UMD3.1|GK000010.2	10095237	C	T	0	5	0	1
gnl|UMD3.1|GK000010.2	10095286	C	A	0	8	0	1
gnl|UMD3.1|GK000010.2	10095289	T	C	0	6	0	1
gnl|UMD3.1|GK000010.2	10095310	A	G	0	10	0	1
gnl|UMD3.1|GK000010.2	10095348	C	T	0	9	0	1
gnl|UMD3.1|GK000010.2	10095471	C	G	0	9	0	1
gnl|UMD3.1|GK000010.2	10095573	C	T	0	9	0	1
gnl|UMD3.1|GK000010.2	10095590	C	T	0	9	0	1
gnl|UMD3.1|GK000010.2	10095591	C	T	0	9	0	1
gnl|UMD3.1|GK000010.2	10095625	A	G	0	10	0	1
gnl|UMD3.1|GK000010.2	10095743	G	A	0	12	0	1
gnl|UMD3.1|GK000010.2	10095758	T	C	0	12	0	1
gnl|UMD3.1|GK000010.2	10095759	G	A	0	13	0	1
gnl|UMD3.1|GK000010.2	10095807	G	C	0	9	0	1
gnl|UMD3.1|GK000010.2	10095866	G	A	0	10	0	1
gnl|UMD3.1|GK000010.2	10095885	A	G	0	9	0	1
gnl|UMD3.1|GK000010.2	10096072	C	T	0	9	0	1
gnl|UMD3.1|GK000010.2	10096120	C	A	0	8	0	1
gnl|UMD3.1|GK000010.2	10096153	C	T	0	9	0	1
gnl|UMD3.1|GK000010.2	10096165	A	G	0	8	0	1
gnl|UMD3.1|GK000010.2	10096190	T	C	0	6	0	1
gnl|UMD3.1|GK000010.2	10096326	T	G	0	6	0	1
gnl|UMD3.1|GK000010.2	10096401	T	C	0	8	0	1
gnl|UMD3.1|GK000010.2	10096471	A	G	0	11	0	1
gnl|UMD3.1|GK000010.2	10096486	A	C	0	10	0	1
gnl|UMD3.1|GK000010.2	10096546	C	A,G,T	0	11	0	1
gnl|UMD3.1|GK000010.2	10096647	T	C	0	14	0	1
gnl|UMD3.1|GK000010.2	10096654	C	T	11	3	0.785714	0.214286
gnl|UMD3.1|GK000010.2	10096694	G	T	9	2	0.818182	0.181818
gnl|UMD3.1|GK000010.2	10096785	G	T	0	12	0	1
gnl|UMD3.1|GK000010.2	10096803	T	C	0	9	0	1
gnl|UMD3.1|GK000010.2	10096853	A	C	0	10	0	1
gnl|UMD3.1|GK000010.2	10096936	A	G	0	16	0	1
gnl|UMD3.1|GK000010.2	10096973	A	G	0	13	0	1
gnl|UMD3.1|GK000010.2	10097039	T	G	0	4	0	1
gnl|UMD3.1|GK000010.2	10097267	G	C	0	13	0	1
gnl|UMD3.1|GK000010.2	10097284	C	T	0	10	0	1
gnl|UMD3.1|GK000010.2	10097303	A	C	0	3	0	1
gnl|UMD3.1|GK000010.2	10108798	C	T	0	2	0	1
gnl|UMD3.1|GK000010.2	10108818	C	A	0	1	0	1
gnl|UMD3.1|GK000010.2	10108837	C	T	0	2	0	1
gnl|UMD3.1|GK000010.2	10109016	C	T	0	3	0	1
gnl|UMD3.1|GK000010.2	10112938	T	G	0	5	0	1
gnl|UMD3.1|GK000010.2	10112972	C	T	0	5	0	1
gnl|UMD3.1|GK000010.2	10112995	A	G	0	5	0	1
gnl|UMD3.1|GK000010.2	10112998	G	A	0	5	0	1
gnl|UMD3.1|GK000010.2	10113147	A	G	0	5	0	1
gnl|UMD3.1|GK000010.2	10117166	A	G	0	2	0	1
gnl|UMD3.1|GK000010.2	10117182	A	G	0	2	0	1
gnl|UMD3.1|GK000010.2	10127869	T	G	3	2	0.6	0.4
gnl|UMD3.1|GK000010.2	10128952	C	A	0	4	0	1
gnl|UMD3.1|GK000010.2	10129516	C	T	0	16	0	1
gnl|UMD3.1|GK000010.2	10129752	A	G	8	3	0.727273	0.272727
gnl|UMD3.1|GK000010.2	10129759	A	G	8	4	0.666667	0.333333
gnl|UMD3.1|GK000010.2	10129775	A	G	8	7	0.533333	0.466667
gnl|UMD3.1|GK000010.2	10129788	A	G	11	3	0.785714	0.214286
gnl|UMD3.1|GK000010.2	10129826	A	G	10	3	0.769231	0.230769
gnl|UMD3.1|GK000010.2	10129835	A	G	8	5	0.615385	0.384615
gnl|UMD3.1|GK000010.2	10131423	A	G	0	5	0	1
gnl|UMD3.1|GK000010.2	10131432	G	A	0	6	0	1
gnl|UMD3.1|GK000010.2	10131482	A	G	0	6	0	1
gnl|UMD3.1|GK000010.2	10132541	T	A	0	2	0	1
gnl|UMD3.1|GK000010.2	10132677	G	T	8	5	0.615385	0.384615
gnl|UMD3.1|GK000010.2	10134356	A	G	4	4	0.5	0.5
gnl|UMD3.1|GK000010.2	10134510	A	G	3	4	0.428571	0.571429
gnl|UMD3.1|GK000010.2	10134519	A	G	3	4	0.428571	0.571429
gnl|UMD3.1|GK000010.2	10134523	A	G	3	4	0.428571	0.571429
gnl|UMD3.1|GK000010.2	10134555	A	G	7	7	0.5	0.5
gnl|UMD3.1|GK000010.2	10134576	A	G	9	4	0.692308	0.307692
gnl|UMD3.1|GK000010.2	10135120	A	C	0	17	0	1
gnl|UMD3.1|GK000010.2	10136216	T	C	0	14	0	1
gnl|UMD3.1|GK000010.2	10136247	A	G	18	6	0.75	0.25
gnl|UMD3.1|GK000010.2	10136367	A	G	13	13	0.5	0.5
gnl|UMD3.1|GK000010.2	10136385	A	G	11	8	0.578947	0.421053
gnl|UMD3.1|GK000010.2	10136496	A	G	0	20	0	1
gnl|UMD3.1|GK000010.2	10137377	A	G	9	2	0.818182	0.181818
gnl|UMD3.1|GK000010.2	10137387	A	G	3	5	0.375	0.625
gnl|UMD3.1|GK000010.2	10137388	A	G	6	4	0.6	0.4
gnl|UMD3.1|GK000010.2	10137400	A	G	8	2	0.8	0.2
gnl|UMD3.1|GK000010.2	10137427	A	G	7	5	0.583333	0.416667
gnl|UMD3.1|GK000010.2	10137429	A	G	9	2	0.818182	0.181818
gnl|UMD3.1|GK000010.2	10137440	A	G	10	6	0.625	0.375
gnl|UMD3.1|GK000010.2	10137445	A	G	11	6	0.647059	0.352941
gnl|UMD3.1|GK000010.2	10137494	C	T	0	15	0	1
gnl|UMD3.1|GK000010.2	10138130	A	G	4	3	0.571429	0.428571
gnl|UMD3.1|GK000010.2	10139381	A	C	12	2	0.857143	0.142857
gnl|UMD3.1|GK000010.2	10139639	A	G	0	4	0	1
gnl|UMD3.1|GK000010.2	10140886	T	G	21	11	0.65625	0.34375
gnl|UMD3.1|GK000010.2	10141083	T	G	13	5	0.722222	0.277778
gnl|UMD3.1|GK000010.2	10141313	C	G	0	22	0	1
gnl|UMD3.1|GK000010.2	10141986	G	C	14	27	0.341463	0.658537
gnl|UMD3.1|GK000010.2	10142814	C	G	12	8	0.6	0.4
gnl|UMD3.1|GK000010.2	10142885	G	A	0	1173	0	1
gnl|UMD3.1|GK000010.2	10144224	A	T	0	17	0	1
gnl|UMD3.1|GK000010.2	10144343	C	A	0	10	0	1
gnl|UMD3.1|GK000010.2	10144848	A	T	0	2	0	1
gnl|UMD3.1|GK000010.2	10144850	A	T	0	2	0	1
gnl|UMD3.1|GK000010.2	10144852	A	T	0	2	0	1
gnl|UMD3.1|GK000010.2	10144854	A	T	0	2	0	1
gnl|UMD3.1|GK000010.2	10144856	A	T	0	2	0	1
gnl|UMD3.1|GK000010.2	10145034	T	C	29	6	0.828571	0.171429
gnl|UMD3.1|GK000010.2	10145644	T	C	0	61	0	1
gnl|UMD3.1|GK000010.2	10145804	A	G	0	58	0	1
gnl|UMD3.1|GK000010.2	10145883	G	C	2	46	0.0416667	0.958333
gnl|UMD3.1|GK000010.2	10146314	T	C	0	16	0	1
gnl|UMD3.1|GK000010.2	10146703	T	A	38	6	0.863636	0.136364
gnl|UMD3.1|GK000010.2	10148232	C	A	0	9	0	1
gnl|UMD3.1|GK000010.2	10148336	A	T	10	3	0.769231	0.230769
gnl|UMD3.1|GK000010.2	10148568	T	G	13	47	0.216667	0.783333
gnl|UMD3.1|GK000010.2	10148814	C	T	0	17	0	1
gnl|UMD3.1|GK000010.2	10148858	T	G	0	16	0	1
gnl|UMD3.1|GK000010.2	10149677	T	C	0	13	0	1
gnl|UMD3.1|GK000010.2	10149687	C	T	0	14	0	1
gnl|UMD3.1|GK000010.2	10149856	A	G	0	24	0	1
gnl|UMD3.1|GK000010.2	10150249	G	A	0	20	0	1
gnl|UMD3.1|GK000010.2	10150253	A	G	0	29	0	1
gnl|UMD3.1|GK000010.2	10150449	G	A	0	25	0	1
gnl|UMD3.1|GK000010.2	10150522	C	G	27	127	0.175325	0.824675
gnl|UMD3.1|GK000010.2	10150560	C	A	5	2755	0.00181159	0.998188
gnl|UMD3.1|GK000010.2	10150721	A	G	3	3453	0.000868056	0.999132
gnl|UMD3.1|GK000010.2	10150748	G	A	2	3420	0.000584454	0.999416
gnl|UMD3.1|GK000010.2	10150823	C	G	0	3715	0	1
gnl|UMD3.1|GK000010.2	10150915	C	A	0	4000	0	1
gnl|UMD3.1|GK000010.2	10151036	A	G	2	3975	0.000502892	0.999497
gnl|UMD3.1|GK000010.2	10151585	T	G	1	532	0.00187617	0.998124
gnl|UMD3.1|GK000010.2	10151690	A	G	0	478	0	1
gnl|UMD3.1|GK000010.2	10151693	A	G	0	471	0	1
gnl|UMD3.1|GK000010.2	10151713	A	T	1	365	0.00273224	0.997268
gnl|UMD3.1|GK000010.2	10151720	T	C	0	348	0	1
gnl|UMD3.1|GK000010.2	10151729	A	G	1	348	0.00286533	0.997135
gnl|UMD3.1|GK000010.2	10151773	A	G	0	352	0	1
gnl|UMD3.1|GK000010.2	10151802	A	G	0	289	0	1
gnl|UMD3.1|GK000010.2	10151880	C	A	0	78	0	1
gnl|UMD3.1|GK000010.2	10151945	T	C	0	3	0	1
gnl|UMD3.1|GK000010.2	10152961	C	G	0	3	0	1
gnl|UMD3.1|GK000010.2	10153295	C	T	0	6	0	1
gnl|UMD3.1|GK000010.2	10154440	G	A	0	6	0	1
gnl|UMD3.1|GK000010.2	10241353	A	G	0	3	0	1
gnl|UMD3.1|GK000010.2	10243377	G	A	0	7	0	1
gnl|UMD3.1|GK000010.2	10267297	C	T	0	4	0	1
gnl|UMD3.1|GK000010.2	10269221	A	G	0	2	0	1
gnl|UMD3.1|GK000010.2	10269242	A	G	0	2	0	1
gnl|UMD3.1|GK000010.2	10269243	A	G	0	2	0	1
gnl|UMD3.1|GK000010.2	10269249	A	G	0	2	0	1
gnl|UMD3.1|GK000010.2	10269940	A	G	0	2	0	1
gnl|UMD3.1|GK000010.2	10271567	C	T	0	4	0	1
gnl|UMD3.1|GK000010.2	10300081	G	T	0	3	0	1
gnl|UMD3.1|GK000010.2	10313543	A	G	4	2	0.666667	0.333333
gnl|UMD3.1|GK000010.2	10313546	A	G	4	2	0.666667	0.333333
gnl|UMD3.1|GK000010.2	10313557	G	T	4	2	0.666667	0.333333
gnl|UMD3.1|GK000010.2	10313560	A	G	4	2	0.666667	0.333333
gnl|UMD3.1|GK000010.2	10313953	T	C	0	6	0	1
gnl|UMD3.1|GK000010.2	10321616	G	T	6	7	0.461538	0.538462
gnl|UMD3.1|GK000010.2	10322831	C	T	0	12	0	1
gnl|UMD3.1|GK000010.2	10322867	T	A	0	14	0	1
gnl|UMD3.1|GK000010.2	10323758	C	T	0	20	0	1
gnl|UMD3.1|GK000010.2	10339667	CAAA	CAAAAAAAAAAAAAAA	0	1	0	1
gnl|UMD3.1|GK000010.2	10342050	G	A	0	2	0	1
gnl|UMD3.1|GK000010.2	10342090	T	G	0	2	0	1
gnl|UMD3.1|GK000010.2	10345598	C	T	2	2	0.5	0.5
gnl|UMD3.1|GK000010.2	10349839	C	G	23	6	0.793103	0.206897
gnl|UMD3.1|GK000010.2	10350277	C	G	0	6	0	1
gnl|UMD3.1|GK000010.2	10350434	T	C	0	7	0	1
gnl|UMD3.1|GK000010.2	10350603	G	A	0	13	0	1
gnl|UMD3.1|GK000010.2	10352008	A	C	0	12	0	1
gnl|UMD3.1|GK000010.2	10352021	A	G	0	12	0	1
gnl|UMD3.1|GK000010.2	10352173	T	C	1	28	0.0344828	0.965517
gnl|UMD3.1|GK000010.2	10407712	T	C	0	2	0	1
gnl|UMD3.1|GK000010.2	10416722	T	C	0	2	0	1
gnl|UMD3.1|GK000010.2	10445309	T	A	0	2	0	1
gnl|UMD3.1|GK000010.2	10445350	C	A	0	2	0	1
gnl|UMD3.1|GK000010.2	10465016	G	A	0	2	0	1
gnl|UMD3.1|GK000010.2	10465036	G	C	0	2	0	1
gnl|UMD3.1|GK000010.2	10465216	G	A	0	2	0	1
gnl|UMD3.1|GK000010.2	10472129	C	G	0	5	0	1
gnl|UMD3.1|GK000010.2	10472494	C	A	0	8	0	1
gnl|UMD3.1|GK000010.2	10472772	T	C	0	3	0	1
gnl|UMD3.1|GK000010.2	10472779	A	G	0	2	0	1
gnl|UMD3.1|GK000010.2	10474183	G	T	0	6	0	1
gnl|UMD3.1|GK000010.2	10485096	C	T	0	3	0	1
gnl|UMD3.1|GK000010.2	10485533	A	G	0	2	0	1
gnl|UMD3.1|GK000010.2	10550524	G	T	0	2	0	1
gnl|UMD3.1|GK000010.2	10555322	T	A	2	2	0.5	0.5
gnl|UMD3.1|GK000010.2	10560760	T	C	9	2	0.818182	0.181818
gnl|UMD3.1|GK000010.2	10561256	T	A	0	2	0	1
gnl|UMD3.1|GK000010.2	10562780	C	T	0	8	0	1
gnl|UMD3.1|GK000010.2	10562983	C	T	4	6	0.4	0.6
gnl|UMD3.1|GK000010.2	10568215	G	A	0	2	0	1
gnl|UMD3.1|GK000010.2	10573754	C	A	0	5	0	1
gnl|UMD3.1|GK000010.2	10575689	A	G	0	2	0	1
gnl|UMD3.1|GK000010.2	10576287	C	T	20	4	0.833333	0.166667
gnl|UMD3.1|GK000010.2	10576359	G	A	0	2	0	1
gnl|UMD3.1|GK000010.2	10584160	T	C	0	2	0	1
gnl|UMD3.1|GK000010.2	10588709	G	A	0	6	0	1
gnl|UMD3.1|GK000010.2	10590092	C	G	3	2	0.6	0.4
gnl|UMD3.1|GK000010.2	10591382	G	A	0	2	0	1
gnl|UMD3.1|GK000010.2	10591410	A	G	0	2	0	1
gnl|UMD3.1|GK000010.2	10594202	A	C	0	1	0	1
gnl|UMD3.1|GK000010.2	10596045	G	A	9	2	0.818182	0.181818
gnl|UMD3.1|GK000010.2	10597779	A	G	0	3	0	1
gnl|UMD3.1|GK000010.2	10597906	T	G	0	2	0	1
gnl|UMD3.1|GK000010.2	10599972	T	A	0	3	0	1
gnl|UMD3.1|GK000010.2	10600680	A	T	0	2	0	1
gnl|UMD3.1|GK000010.2	10601784	G	A	0	2	0	1
gnl|UMD3.1|GK000010.2	10602017	CAAAAA	CAA	0	1	0	1
gnl|UMD3.1|GK000010.2	10602194	GACTGAACTGAACTGAA	GACTGAACTGAACTGAACTGAA	0	1	0	1
gnl|UMD3.1|GK000010.2	10604764	T	C	0	4	0	1
gnl|UMD3.1|GK000010.2	10605232	C	T	0	2	0	1
gnl|UMD3.1|GK000010.2	10605318	T	A	0	4	0	1
gnl|UMD3.1|GK000010.2	10607128	T	C	0	5	0	1
gnl|UMD3.1|GK000010.2	10607337	G	A	0	5	0	1
gnl|UMD3.1|GK000010.2	10610340	C	A	0	34	0	1
gnl|UMD3.1|GK000010.2	10610389	A	C	23	25	0.479167	0.520833
gnl|UMD3.1|GK000010.2	10610482	A	T	0	48	0	1
gnl|UMD3.1|GK000010.2	10610507	T	C	0	66	0	1
gnl|UMD3.1|GK000010.2	10610542	A	G	0	57	0	1
gnl|UMD3.1|GK000010.2	10610762	T	C	0	53	0	1
gnl|UMD3.1|GK000010.2	10626896	A	G	0	4	0	1
gnl|UMD3.1|GK000010.2	10626901	A	G	0	4	0	1
gnl|UMD3.1|GK000010.2	10627234	T	C	0	4	0	1
gnl|UMD3.1|GK000010.2	10630853	GTTTCCTTATTT	GT	0	1	0	1
gnl|UMD3.1|GK000010.2	10636535	C	T	0	9	0	1
gnl|UMD3.1|GK000010.2	10661677	C	G	0	11	0	1
gnl|UMD3.1|GK000010.2	10662812	C	T	0	2	0	1
gnl|UMD3.1|GK000010.2	10663350	C	A	0	5	0	1
gnl|UMD3.1|GK000010.2	10665344	T	C	0	5	0	1
gnl|UMD3.1|GK000010.2	10690167	T	A	0	3	0	1
gnl|UMD3.1|GK000010.2	10690259	C	A	0	2	0	1
gnl|UMD3.1|GK000010.2	10690271	C	A	0	2	0	1
gnl|UMD3.1|GK000010.2	10690380	G	A	0	8	0	1
[truncated: 350,146+ more rows]
