# Supplementary material for: Single nucleotide polymorphism discovery in bovine liver using RNA-seq technology
Source: PLoS One. 2017 Feb 24;12(2):e0172687. doi: 10.1371/journal.pone.0172687 (PMC5325534; doi:10.1371/journal.pone.0172687)
Supplement: S2 Table — (XLSX) [file pone.0172687.s002.xlsx]

## Sheet: CP20-J12a-DNAsed-CU-S8.samtools
S2 Table: RNA-seq SNP-db of bovine liver tissue of young bull-2 of Polish Red cattle aged 6 months.
reference	location	ref_seq	sample seq	# of reads as Ref	# of reads as SNP	% ref	% SNP
gnl|Btau_4.6.1|chrY	2535150	C	A	0	4	0	1
gnl|Btau_4.6.1|chrY	2537272	T	G	1	2	0.333333	0.666667
gnl|Btau_4.6.1|chrY	2567952	G	C	0	3	0	1
gnl|Btau_4.6.1|chrY	2575605	G	A	15	4	0.789474	0.210526
gnl|Btau_4.6.1|chrY	2688225	A	G	0	16	0	1
gnl|Btau_4.6.1|chrY	2912653	A	T	0	2	0	1
gnl|Btau_4.6.1|chrY	2916578	T	A	0	2	0	1
gnl|Btau_4.6.1|chrY	2947331	T	C	0	4	0	1
gnl|Btau_4.6.1|chrY	2947439	T	C	0	4	0	1
gnl|Btau_4.6.1|chrY	2947504	T	C	0	3	0	1
gnl|Btau_4.6.1|chrY	2947546	T	C	0	3	0	1
gnl|Btau_4.6.1|chrY	3126861	C	T	0	31	0	1
gnl|Btau_4.6.1|chrY	3126898	A	G	0	31	0	1
gnl|Btau_4.6.1|chrY	3126915	C	T	0	28	0	1
gnl|Btau_4.6.1|chrY	3126928	C	T	0	31	0	1
gnl|Btau_4.6.1|chrY	3126932	C	T	0	31	0	1
gnl|Btau_4.6.1|chrY	3215415	G	A	0	3	0	1
gnl|Btau_4.6.1|chrY	3215418	T	C	0	1	0	1
gnl|Btau_4.6.1|chrY	3215428	G	T	0	2	0	1
gnl|Btau_4.6.1|chrY	3215429	G	T	0	2	0	1
gnl|Btau_4.6.1|chrY	3215431	T	G	0	1	0	1
gnl|Btau_4.6.1|chrY	3215432	G	T	0	1	0	1
gnl|Btau_4.6.1|chrY	3615892	T	C	0	2	0	1
gnl|Btau_4.6.1|chrY	3616564	C	G	2	3	0.4	0.6
gnl|Btau_4.6.1|chrY	3727101	G	A	8	4	0.666667	0.333333
gnl|Btau_4.6.1|chrY	3728322	A	T	0	8	0	1
gnl|Btau_4.6.1|chrY	3736750	T	C	0	5	0	1
gnl|Btau_4.6.1|chrY	6549695	G	A	6	2	0.75	0.25
gnl|Btau_4.6.1|chrY	6549828	C	T	6	2	0.75	0.25
gnl|Btau_4.6.1|chrY	6554390	T	A	3	3	0.5	0.5
gnl|Btau_4.6.1|chrY	6554391	A	T	3	3	0.5	0.5
gnl|Btau_4.6.1|chrY	6577628	A	T	12	2	0.857143	0.142857
gnl|Btau_4.6.1|chrY	6629841	A	T,G	0	2	0	1
gnl|Btau_4.6.1|chrY	6631479	C	T	14	6	0.7	0.3
gnl|Btau_4.6.1|chrY	6638096	A	T	1	3	0.25	0.75
gnl|Btau_4.6.1|chrY	7693860	G	C	0	16	0	1
gnl|Btau_4.6.1|chrY	7693899	T	C	0	21	0	1
gnl|Btau_4.6.1|chrY	7694045	T	A	0	21	0	1
gnl|Btau_4.6.1|chrY	7694104	T	C	0	7	0	1
gnl|Btau_4.6.1|chrY	8951282	C	T	0	3	0	1
gnl|Btau_4.6.1|chrY	9453558	G	T	0	4	0	1
gnl|Btau_4.6.1|chrY	9453639	C	G	0	35	0	1
gnl|Btau_4.6.1|chrY	9453643	T	C	0	42	0	1
gnl|Btau_4.6.1|chrY	9453826	A	G	0	15	0	1
gnl|Btau_4.6.1|chrY	15178154	T	G	0	7	0	1
gnl|Btau_4.6.1|chrY	37488269	C	T	0	8	0	1
gnl|UMD3.1|GK000010.2	506752	T	C	0	2	0	1
gnl|UMD3.1|GK000010.2	506765	T	C	0	2	0	1
gnl|UMD3.1|GK000010.2	506767	G	A	0	2	0	1
gnl|UMD3.1|GK000010.2	506782	A	G	0	2	0	1
gnl|UMD3.1|GK000010.2	506783	T	C	0	2	0	1
gnl|UMD3.1|GK000010.2	506806	A	T	0	2	0	1
gnl|UMD3.1|GK000010.2	506821	A	G	0	2	0	1
gnl|UMD3.1|GK000010.2	506822	C	T	0	2	0	1
gnl|UMD3.1|GK000010.2	506827	C	A	0	2	0	1
gnl|UMD3.1|GK000010.2	506830	T	A	0	2	0	1
gnl|UMD3.1|GK000010.2	552888	A	T	0	3	0	1
gnl|UMD3.1|GK000010.2	553001	T	G	0	3	0	1
gnl|UMD3.1|GK000010.2	553016	A	G	0	3	0	1
gnl|UMD3.1|GK000010.2	553017	A	G	0	3	0	1
gnl|UMD3.1|GK000010.2	553019	A	G	0	3	0	1
gnl|UMD3.1|GK000010.2	553031	A	G	0	3	0	1
gnl|UMD3.1|GK000010.2	553035	A	G	0	3	0	1
gnl|UMD3.1|GK000010.2	553046	A	G	0	3	0	1
gnl|UMD3.1|GK000010.2	553063	A	G	0	3	0	1
gnl|UMD3.1|GK000010.2	553064	A	G	0	3	0	1
gnl|UMD3.1|GK000010.2	553065	A	G	0	3	0	1
gnl|UMD3.1|GK000010.2	553073	A	G	0	3	0	1
gnl|UMD3.1|GK000010.2	553106	A	G	0	3	0	1
gnl|UMD3.1|GK000010.2	553116	A	G	0	3	0	1
gnl|UMD3.1|GK000010.2	555259	C	T	0	4	0	1
gnl|UMD3.1|GK000010.2	555260	A	G	0	4	0	1
gnl|UMD3.1|GK000010.2	555265	A	G	0	7	0	1
gnl|UMD3.1|GK000010.2	555292	C	A	0	16	0	1
gnl|UMD3.1|GK000010.2	555317	G	C	0	22	0	1
gnl|UMD3.1|GK000010.2	555363	G	A	0	28	0	1
gnl|UMD3.1|GK000010.2	555424	T	C	0	21	0	1
gnl|UMD3.1|GK000010.2	555483	C	G	0	26	0	1
gnl|UMD3.1|GK000010.2	555598	A	G	0	53	0	1
gnl|UMD3.1|GK000010.2	555632	A	G	0	63	0	1
gnl|UMD3.1|GK000010.2	555657	T	C	0	58	0	1
gnl|UMD3.1|GK000010.2	555666	T	C	0	58	0	1
gnl|UMD3.1|GK000010.2	555684	A	G	0	47	0	1
gnl|UMD3.1|GK000010.2	555780	G	A	0	47	0	1
gnl|UMD3.1|GK000010.2	555811	A	T	0	43	0	1
gnl|UMD3.1|GK000010.2	555907	A	C	0	2	0	1
gnl|UMD3.1|GK000010.2	628672	G	A	0	4	0	1
gnl|UMD3.1|GK000010.2	632236	T	C	0	2	0	1
gnl|UMD3.1|GK000010.2	632751	T	G	0	2	0	1
gnl|UMD3.1|GK000010.2	632760	G	A	0	2	0	1
gnl|UMD3.1|GK000010.2	633738	G	A	0	5	0	1
gnl|UMD3.1|GK000010.2	633804	T	G	0	7	0	1
gnl|UMD3.1|GK000010.2	633937	T	A	0	7	0	1
gnl|UMD3.1|GK000010.2	634574	G	A	0	2	0	1
gnl|UMD3.1|GK000010.2	634699	C	T	5	2	0.714286	0.285714
gnl|UMD3.1|GK000010.2	652645	A	G	0	2	0	1
gnl|UMD3.1|GK000010.2	676474	A	G	0	5	0	1
gnl|UMD3.1|GK000010.2	676477	A	G	0	5	0	1
gnl|UMD3.1|GK000010.2	688552	G	T	0	5	0	1
gnl|UMD3.1|GK000010.2	693198	C	T	0	2	0	1
gnl|UMD3.1|GK000010.2	693304	G	A	0	2	0	1
gnl|UMD3.1|GK000010.2	693362	C	T	0	2	0	1
gnl|UMD3.1|GK000010.2	695788	C	A	0	4	0	1
gnl|UMD3.1|GK000010.2	696155	G	T	2	2	0.5	0.5
gnl|UMD3.1|GK000010.2	696241	T	G	0	4	0	1
gnl|UMD3.1|GK000010.2	704139	C	T	0	2	0	1
gnl|UMD3.1|GK000010.2	707529	A	G	0	3	0	1
gnl|UMD3.1|GK000010.2	717466	C	T	4	2	0.666667	0.333333
gnl|UMD3.1|GK000010.2	717481	G	A	0	3	0	1
gnl|UMD3.1|GK000010.2	717545	G	A	0	3	0	1
gnl|UMD3.1|GK000010.2	720266	A	C	1	8	0.111111	0.888889
gnl|UMD3.1|GK000010.2	720349	C	A	3	6	0.333333	0.666667
gnl|UMD3.1|GK000010.2	723146	A	T	0	2	0	1
gnl|UMD3.1|GK000010.2	723179	G	T	0	2	0	1
gnl|UMD3.1|GK000010.2	769349	A	T	2	2	0.5	0.5
gnl|UMD3.1|GK000010.2	785886	G	A	0	4	0	1
gnl|UMD3.1|GK000010.2	787803	C	G	0	2	0	1
gnl|UMD3.1|GK000010.2	788458	T	A	2	2	0.5	0.5
gnl|UMD3.1|GK000010.2	795419	C	T	0	3	0	1
gnl|UMD3.1|GK000010.2	795458	A	G	0	2	0	1
gnl|UMD3.1|GK000010.2	826183	C	T	0	5	0	1
gnl|UMD3.1|GK000010.2	826197	G	C	0	5	0	1
gnl|UMD3.1|GK000010.2	826695	A	C	0	2	0	1
gnl|UMD3.1|GK000010.2	827070	T	C	0	2	0	1
gnl|UMD3.1|GK000010.2	838066	A	G	0	2	0	1
gnl|UMD3.1|GK000010.2	841092	A	T	0	3	0	1
gnl|UMD3.1|GK000010.2	841093	A	T	0	3	0	1
gnl|UMD3.1|GK000010.2	847465	C	A	1	2	0.333333	0.666667
gnl|UMD3.1|GK000010.2	888426	G	A	0	5	0	1
gnl|UMD3.1|GK000010.2	888429	C	T	0	5	0	1
gnl|UMD3.1|GK000010.2	891332	A	T	0	2	0	1
gnl|UMD3.1|GK000010.2	891352	G	A	0	2	0	1
gnl|UMD3.1|GK000010.2	891371	G	A	0	2	0	1
gnl|UMD3.1|GK000010.2	896969	G	A	0	2	0	1
gnl|UMD3.1|GK000010.2	910757	C	T	0	3	0	1
gnl|UMD3.1|GK000010.2	914009	T	G	0	2	0	1
gnl|UMD3.1|GK000010.2	914073	G	A	0	2	0	1
gnl|UMD3.1|GK000010.2	914279	T	C	0	2	0	1
gnl|UMD3.1|GK000010.2	918401	A	C	0	2	0	1
gnl|UMD3.1|GK000010.2	918408	G	A	0	2	0	1
gnl|UMD3.1|GK000010.2	918793	G	C	2	4	0.333333	0.666667
gnl|UMD3.1|GK000010.2	918844	C	G	2	4	0.333333	0.666667
gnl|UMD3.1|GK000010.2	918874	A	G	4	2	0.666667	0.333333
gnl|UMD3.1|GK000010.2	921749	T	C,A	0	4	0	1
gnl|UMD3.1|GK000010.2	921798	T	G	0	4	0	1
gnl|UMD3.1|GK000010.2	922646	A	G	1	2	0.333333	0.666667
gnl|UMD3.1|GK000010.2	922778	C	A	0	2	0	1
gnl|UMD3.1|GK000010.2	930596	G	A	1	2	0.333333	0.666667
gnl|UMD3.1|GK000010.2	930750	T	C	3	2	0.6	0.4
gnl|UMD3.1|GK000010.2	930787	T	C	1	2	0.333333	0.666667
gnl|UMD3.1|GK000010.2	931802	A	G	0	9	0	1
gnl|UMD3.1|GK000010.2	931820	C	T	0	3	0	1
gnl|UMD3.1|GK000010.2	932298	C	A	7	4	0.636364	0.363636
gnl|UMD3.1|GK000010.2	932389	T	C	0	17	0	1
gnl|UMD3.1|GK000010.2	933079	T	A	0	5	0	1
gnl|UMD3.1|GK000010.2	933462	T	C	0	2	0	1
gnl|UMD3.1|GK000010.2	934100	C	T	2	2	0.5	0.5
gnl|UMD3.1|GK000010.2	934649	G	A	0	4	0	1
gnl|UMD3.1|GK000010.2	935297	C	A	5	3	0.625	0.375
gnl|UMD3.1|GK000010.2	935322	C	T	4	8	0.333333	0.666667
gnl|UMD3.1|GK000010.2	935574	A	G	0	18	0	1
gnl|UMD3.1|GK000010.2	935693	T	C	7	8	0.466667	0.533333
gnl|UMD3.1|GK000010.2	936537	A	T	0	4	0	1
gnl|UMD3.1|GK000010.2	938385	A	G	18	19	0.486486	0.513514
gnl|UMD3.1|GK000010.2	938513	T	C	8	6	0.571429	0.428571
gnl|UMD3.1|GK000010.2	939313	G	A	8	3	0.727273	0.272727
gnl|UMD3.1|GK000010.2	939620	G	A	1	2	0.333333	0.666667
gnl|UMD3.1|GK000010.2	943186	N	G	0	2	0	1
gnl|UMD3.1|GK000010.2	943263	T	A	0	3	0	1
gnl|UMD3.1|GK000010.2	943425	G	A	0	5	0	1
gnl|UMD3.1|GK000010.2	943998	C	A	1	1	0.5	0.5
gnl|UMD3.1|GK000010.2	944007	C	A	1	1	0.5	0.5
gnl|UMD3.1|GK000010.2	944399	C	G	0	11	0	1
gnl|UMD3.1|GK000010.2	946694	C	A	3	2	0.6	0.4
gnl|UMD3.1|GK000010.2	950070	A	C	0	7	0	1
gnl|UMD3.1|GK000010.2	954764	T	C	0	6	0	1
gnl|UMD3.1|GK000010.2	968332	T	G	0	2	0	1
gnl|UMD3.1|GK000010.2	973185	C	A	0	2	0	1
gnl|UMD3.1|GK000010.2	975880	A	C	0	2	0	1
gnl|UMD3.1|GK000010.2	978147	T	C	0	3	0	1
gnl|UMD3.1|GK000010.2	986191	A	G	4	2	0.666667	0.333333
gnl|UMD3.1|GK000010.2	986210	G	A	2	4	0.333333	0.666667
gnl|UMD3.1|GK000010.2	1043841	A	C	7	5	0.583333	0.416667
gnl|UMD3.1|GK000010.2	1044992	A	G	0	2	0	1
gnl|UMD3.1|GK000010.2	1079286	T	C	0	3	0	1
gnl|UMD3.1|GK000010.2	1082802	A	G	0	2	0	1
gnl|UMD3.1|GK000010.2	1082955	A	G	2	2	0.5	0.5
gnl|UMD3.1|GK000010.2	1092249	G	C	4	2	0.666667	0.333333
gnl|UMD3.1|GK000010.2	1092336	T	G	5	2	0.714286	0.285714
gnl|UMD3.1|GK000010.2	1092646	G	T	10	2	0.833333	0.166667
gnl|UMD3.1|GK000010.2	1093739	A	G	39	14	0.735849	0.264151
gnl|UMD3.1|GK000010.2	1093835	A	C	17	4	0.809524	0.190476
gnl|UMD3.1|GK000010.2	1093876	C	T	36	15	0.705882	0.294118
gnl|UMD3.1|GK000010.2	1102194	A	G	10	2	0.833333	0.166667
gnl|UMD3.1|GK000010.2	1102286	G	C	54	41	0.568421	0.431579
gnl|UMD3.1|GK000010.2	1103205	T	C	0	3	0	1
gnl|UMD3.1|GK000010.2	1104295	T	C	0	3	0	1
gnl|UMD3.1|GK000010.2	1104306	C	T	0	3	0	1
gnl|UMD3.1|GK000010.2	1111544	A	G	2	2	0.5	0.5
gnl|UMD3.1|GK000010.2	1112786	C	T	0	7	0	1
gnl|UMD3.1|GK000010.2	1113027	G	A	0	3	0	1
gnl|UMD3.1|GK000010.2	1114762	G	A	0	2	0	1
gnl|UMD3.1|GK000010.2	1115493	G	T	0	1	0	1
gnl|UMD3.1|GK000010.2	1119117	G	A	19	20	0.487179	0.512821
gnl|UMD3.1|GK000010.2	1119386	G	C	0	14	0	1
gnl|UMD3.1|GK000010.2	1119924	T	G	5	2	0.714286	0.285714
gnl|UMD3.1|GK000010.2	1122039	G	A	9	2	0.818182	0.181818
gnl|UMD3.1|GK000010.2	1122242	T	C	0	13	0	1
gnl|UMD3.1|GK000010.2	1122281	T	C	9	2	0.818182	0.181818
gnl|UMD3.1|GK000010.2	1122564	C	T	0	2	0	1
gnl|UMD3.1|GK000010.2	1122570	C	A,T	0	4	0	1
gnl|UMD3.1|GK000010.2	1126218	G	A	0	2	0	1
gnl|UMD3.1|GK000010.2	1126239	G	T	1	3	0.25	0.75
gnl|UMD3.1|GK000010.2	1126666	A	C	0	5	0	1
gnl|UMD3.1|GK000010.2	1127418	T	C	0	2	0	1
gnl|UMD3.1|GK000010.2	1131016	T	G	0	4	0	1
gnl|UMD3.1|GK000010.2	1131068	T	A	0	4	0	1
gnl|UMD3.1|GK000010.2	1131090	G	A	0	4	0	1
gnl|UMD3.1|GK000010.2	1133436	A	T	0	1	0	1
gnl|UMD3.1|GK000010.2	1133548	A	G	0	4	0	1
gnl|UMD3.1|GK000010.2	1133554	A	G	0	4	0	1
gnl|UMD3.1|GK000010.2	1133597	A	G	0	4	0	1
gnl|UMD3.1|GK000010.2	1133605	A	C	0	2	0	1
gnl|UMD3.1|GK000010.2	1133680	A	G	0	3	0	1
gnl|UMD3.1|GK000010.2	1133748	A	C	0	3	0	1
gnl|UMD3.1|GK000010.2	1161847	T	C	0	3	0	1
gnl|UMD3.1|GK000010.2	1166043	T	C	0	2	0	1
gnl|UMD3.1|GK000010.2	1166111	A	T	2	2	0.5	0.5
gnl|UMD3.1|GK000010.2	1169515	G	A	4	2	0.666667	0.333333
gnl|UMD3.1|GK000010.2	1169556	G	A	3	2	0.6	0.4
gnl|UMD3.1|GK000010.2	1169576	C	A	0	5	0	1
gnl|UMD3.1|GK000010.2	1171583	C	T	0	2	0	1
gnl|UMD3.1|GK000010.2	1172366	C	G	0	2	0	1
gnl|UMD3.1|GK000010.2	1172455	C	A	7	2	0.777778	0.222222
gnl|UMD3.1|GK000010.2	1172735	C	A	0	2	0	1
gnl|UMD3.1|GK000010.2	1173389	C	T	6	2	0.75	0.25
gnl|UMD3.1|GK000010.2	1176722	T	G	0	4	0	1
gnl|UMD3.1|GK000010.2	1188725	C	A	0	4	0	1
gnl|UMD3.1|GK000010.2	1188730	T	C	0	4	0	1
gnl|UMD3.1|GK000010.2	1189425	C	T	0	2	0	1
gnl|UMD3.1|GK000010.2	1196862	T	C	0	2	0	1
gnl|UMD3.1|GK000010.2	1196882	C	T	0	2	0	1
gnl|UMD3.1|GK000010.2	1203441	A	G	0	8	0	1
gnl|UMD3.1|GK000010.2	1203442	A	C	0	8	0	1
gnl|UMD3.1|GK000010.2	1215307	C	T	0	4	0	1
gnl|UMD3.1|GK000010.2	1225007	T	A	4	2	0.666667	0.333333
gnl|UMD3.1|GK000010.2	1228645	A	G	0	5	0	1
gnl|UMD3.1|GK000010.2	1228660	T	C	0	2	0	1
gnl|UMD3.1|GK000010.2	1228698	C	A	1	5	0.166667	0.833333
gnl|UMD3.1|GK000010.2	1228714	G	T	4	2	0.666667	0.333333
gnl|UMD3.1|GK000010.2	1228724	C	T	6	3	0.666667	0.333333
gnl|UMD3.1|GK000010.2	1228774	C	A	11	4	0.733333	0.266667
gnl|UMD3.1|GK000010.2	1228820	A	T	0	6	0	1
gnl|UMD3.1|GK000010.2	1228823	A	C	0	5	0	1
gnl|UMD3.1|GK000010.2	1228863	A	C	0	4	0	1
gnl|UMD3.1|GK000010.2	1233000	G	C	0	4	0	1
gnl|UMD3.1|GK000010.2	1237806	C	T	0	2	0	1
gnl|UMD3.1|GK000010.2	1241926	T	C,A	0	2	0	1
gnl|UMD3.1|GK000010.2	1248481	G	C	0	8	0	1
gnl|UMD3.1|GK000010.2	1248932	C	G	0	3	0	1
gnl|UMD3.1|GK000010.2	1248941	C	G	0	3	0	1
gnl|UMD3.1|GK000010.2	1250208	G	A	0	7	0	1
gnl|UMD3.1|GK000010.2	1250210	G	A	0	7	0	1
gnl|UMD3.1|GK000010.2	1250220	C	T,A	0	6	0	1
gnl|UMD3.1|GK000010.2	1250223	G	A	0	7	0	1
gnl|UMD3.1|GK000010.2	1250231	A	G	0	7	0	1
gnl|UMD3.1|GK000010.2	1250310	G	T	0	2	0	1
gnl|UMD3.1|GK000010.2	1250351	G	T	2	2	0.5	0.5
gnl|UMD3.1|GK000010.2	1250375	A	G	0	7	0	1
gnl|UMD3.1|GK000010.2	1250674	C	T	0	7	0	1
gnl|UMD3.1|GK000010.2	1250754	G	A	0	6	0	1
gnl|UMD3.1|GK000010.2	1282479	A	T	0	3	0	1
gnl|UMD3.1|GK000010.2	1288764	T	G	0	3	0	1
gnl|UMD3.1|GK000010.2	1470520	A	G	0	5	0	1
gnl|UMD3.1|GK000010.2	1583677	G	T	0	2	0	1
gnl|UMD3.1|GK000010.2	1583769	C	G	0	2	0	1
gnl|UMD3.1|GK000010.2	1605164	A	G	0	2	0	1
gnl|UMD3.1|GK000010.2	1605175	A	G	0	2	0	1
gnl|UMD3.1|GK000010.2	1605179	A	G	0	2	0	1
gnl|UMD3.1|GK000010.2	1605182	A	G	0	2	0	1
gnl|UMD3.1|GK000010.2	1605183	A	G	0	2	0	1
gnl|UMD3.1|GK000010.2	1605189	A	G	0	2	0	1
gnl|UMD3.1|GK000010.2	1605201	A	G	0	2	0	1
gnl|UMD3.1|GK000010.2	1605228	A	G	0	2	0	1
gnl|UMD3.1|GK000010.2	1674904	G	A	2	2	0.5	0.5
gnl|UMD3.1|GK000010.2	1674919	C	A	2	2	0.5	0.5
gnl|UMD3.1|GK000010.2	1674924	C	T	2	2	0.5	0.5
gnl|UMD3.1|GK000010.2	1715774	T	A	0	2	0	1
gnl|UMD3.1|GK000010.2	1716385	T	C	0	7	0	1
gnl|UMD3.1|GK000010.2	1724532	T	A	0	2	0	1
gnl|UMD3.1|GK000010.2	1761001	C	T	0	7	0	1
gnl|UMD3.1|GK000010.2	1761240	T	G	0	2	0	1
gnl|UMD3.1|GK000010.2	1763495	A	T	3	2	0.6	0.4
gnl|UMD3.1|GK000010.2	1763592	C	A	3	3	0.5	0.5
gnl|UMD3.1|GK000010.2	1763646	C	A	1	2	0.333333	0.666667
gnl|UMD3.1|GK000010.2	1763648	T	A	0	4	0	1
gnl|UMD3.1|GK000010.2	1763999	C	T	0	157	0	1
gnl|UMD3.1|GK000010.2	1764298	A	T	2	6	0.25	0.75
gnl|UMD3.1|GK000010.2	1787048	C	G	0	4	0	1
gnl|UMD3.1|GK000010.2	1911032	A	G	0	3	0	1
gnl|UMD3.1|GK000010.2	1911294	A	C	0	3	0	1
gnl|UMD3.1|GK000010.2	1911295	T	C	0	3	0	1
gnl|UMD3.1|GK000010.2	1911317	G	T	0	3	0	1
gnl|UMD3.1|GK000010.2	1941173	G	T	0	2	0	1
gnl|UMD3.1|GK000010.2	2067848	A	G	0	6	0	1
gnl|UMD3.1|GK000010.2	2067863	A	C	1	5	0.166667	0.833333
gnl|UMD3.1|GK000010.2	2067889	C	G	0	7	0	1
gnl|UMD3.1|GK000010.2	2067897	C	A	0	7	0	1
gnl|UMD3.1|GK000010.2	2067911	C	T	0	7	0	1
gnl|UMD3.1|GK000010.2	2067926	T	C	0	8	0	1
gnl|UMD3.1|GK000010.2	2067962	A	G	0	8	0	1
gnl|UMD3.1|GK000010.2	2067974	T	C,A	0	9	0	1
gnl|UMD3.1|GK000010.2	2068004	A	G	0	8	0	1
gnl|UMD3.1|GK000010.2	2068034	T	C	0	6	0	1
gnl|UMD3.1|GK000010.2	2068035	A	T	0	6	0	1
gnl|UMD3.1|GK000010.2	2068064	G	A	0	5	0	1
gnl|UMD3.1|GK000010.2	2068067	C	G	0	6	0	1
gnl|UMD3.1|GK000010.2	2068084	G	T	0	5	0	1
gnl|UMD3.1|GK000010.2	2068085	A	G	0	5	0	1
gnl|UMD3.1|GK000010.2	2068111	G	C	0	3	0	1
gnl|UMD3.1|GK000010.2	2068114	A	T	0	3	0	1
gnl|UMD3.1|GK000010.2	2068411	T	C	0	2	0	1
gnl|UMD3.1|GK000010.2	2068412	G	T	0	2	0	1
gnl|UMD3.1|GK000010.2	2068421	T	C	0	1	0	1
gnl|UMD3.1|GK000010.2	2068430	C	A	0	2	0	1
gnl|UMD3.1|GK000010.2	2068431	G	A	0	2	0	1
gnl|UMD3.1|GK000010.2	2094353	C	A	0	2	0	1
gnl|UMD3.1|GK000010.2	2192593	G	T	23	4	0.851852	0.148148
gnl|UMD3.1|GK000010.2	2193006	T	A	0	17	0	1
gnl|UMD3.1|GK000010.2	2193124	A	C	0	14	0	1
gnl|UMD3.1|GK000010.2	2193185	A	G	5	4	0.555556	0.444444
gnl|UMD3.1|GK000010.2	2214137	C	T	0	3	0	1
gnl|UMD3.1|GK000010.2	2282309	T	C	9	2	0.818182	0.181818
gnl|UMD3.1|GK000010.2	2362590	T	A	0	2	0	1
gnl|UMD3.1|GK000010.2	2364197	G	A	0	3	0	1
gnl|UMD3.1|GK000010.2	2364462	C	G	0	3	0	1
gnl|UMD3.1|GK000010.2	2366282	A	G	0	2	0	1
gnl|UMD3.1|GK000010.2	2366567	A	G	0	2	0	1
gnl|UMD3.1|GK000010.2	2366569	A	G	0	2	0	1
gnl|UMD3.1|GK000010.2	2366570	A	G	0	2	0	1
gnl|UMD3.1|GK000010.2	2366572	A	G	0	2	0	1
gnl|UMD3.1|GK000010.2	2366577	A	G	0	2	0	1
gnl|UMD3.1|GK000010.2	2366588	A	G	0	2	0	1
gnl|UMD3.1|GK000010.2	2366906	A	G	0	4	0	1
gnl|UMD3.1|GK000010.2	2369734	A	T	0	2	0	1
gnl|UMD3.1|GK000010.2	2374587	G	T	0	2	0	1
gnl|UMD3.1|GK000010.2	2385715	A	T	8	2	0.8	0.2
gnl|UMD3.1|GK000010.2	2392046	A	G	0	2	0	1
gnl|UMD3.1|GK000010.2	2392224	C	T	0	3	0	1
gnl|UMD3.1|GK000010.2	2392839	C	A	0	3	0	1
gnl|UMD3.1|GK000010.2	2392844	C	A	1	3	0.25	0.75
gnl|UMD3.1|GK000010.2	2392966	T	C	0	18	0	1
gnl|UMD3.1|GK000010.2	2393167	T	C	0	11	0	1
gnl|UMD3.1|GK000010.2	2398090	A	G	12	2	0.857143	0.142857
gnl|UMD3.1|GK000010.2	2425017	A	G	0	6	0	1
gnl|UMD3.1|GK000010.2	2429601	A	G	0	3	0	1
gnl|UMD3.1|GK000010.2	2429606	A	G	0	3	0	1
gnl|UMD3.1|GK000010.2	2429608	A	G	0	3	0	1
gnl|UMD3.1|GK000010.2	2429640	A	G	0	3	0	1
gnl|UMD3.1|GK000010.2	2429810	A	G	8	2	0.8	0.2
gnl|UMD3.1|GK000010.2	2434362	T	C	0	68	0	1
gnl|UMD3.1|GK000010.2	2434754	T	C	0	65	0	1
gnl|UMD3.1|GK000010.2	2435281	T	G	22	4	0.846154	0.153846
gnl|UMD3.1|GK000010.2	3188220	T	G	0	2	0	1
gnl|UMD3.1|GK000010.2	3205050	A	C	2	2	0.5	0.5
gnl|UMD3.1|GK000010.2	3207245	T	A	0	2	0	1
gnl|UMD3.1|GK000010.2	3207259	T	C	0	4	0	1
gnl|UMD3.1|GK000010.2	3207270	C	A	0	4	0	1
gnl|UMD3.1|GK000010.2	3207295	A	C	0	5	0	1
gnl|UMD3.1|GK000010.2	3249729	A	T	10	3	0.769231	0.230769
gnl|UMD3.1|GK000010.2	3264111	A	G	0	4	0	1
gnl|UMD3.1|GK000010.2	3264113	A	G	0	4	0	1
gnl|UMD3.1|GK000010.2	3264116	A	G	0	4	0	1
gnl|UMD3.1|GK000010.2	3266895	T	C	0	2	0	1
gnl|UMD3.1|GK000010.2	3266949	A	G	2	2	0.5	0.5
gnl|UMD3.1|GK000010.2	3266969	T	C	1	2	0.333333	0.666667
gnl|UMD3.1|GK000010.2	3274597	T	C	0	2	0	1
gnl|UMD3.1|GK000010.2	3280742	C	G	0	2	0	1
gnl|UMD3.1|GK000010.2	3298503	G	A	0	5	0	1
gnl|UMD3.1|GK000010.2	3305348	A	G	0	2	0	1
gnl|UMD3.1|GK000010.2	3305369	G	A	0	2	0	1
gnl|UMD3.1|GK000010.2	3366979	G	C	3	2	0.6	0.4
gnl|UMD3.1|GK000010.2	3367365	C	A	0	3	0	1
gnl|UMD3.1|GK000010.2	3373849	A	G	6	3	0.666667	0.333333
gnl|UMD3.1|GK000010.2	3374536	T	C	0	2	0	1
gnl|UMD3.1|GK000010.2	3434291	C	T	0	2	0	1
gnl|UMD3.1|GK000010.2	3434298	T	C	0	2	0	1
gnl|UMD3.1|GK000010.2	3434300	T	C	0	2	0	1
gnl|UMD3.1|GK000010.2	3434334	T	C	0	3	0	1
gnl|UMD3.1|GK000010.2	3434382	G	T	0	3	0	1
gnl|UMD3.1|GK000010.2	3586052	G	A	0	3	0	1
gnl|UMD3.1|GK000010.2	3586134	T	C	0	38	0	1
gnl|UMD3.1|GK000010.2	3586152	T	C	0	47	0	1
gnl|UMD3.1|GK000010.2	3586206	C	G	0	103	0	1
gnl|UMD3.1|GK000010.2	3586250	A	G	0	100	0	1
gnl|UMD3.1|GK000010.2	3586449	G	A	0	35	0	1
gnl|UMD3.1|GK000010.2	3586541	A	C	0	4	0	1
gnl|UMD3.1|GK000010.2	3589325	A	G	1	124	0.008	0.992
gnl|UMD3.1|GK000010.2	3589345	T	C	1	7	0.125	0.875
gnl|UMD3.1|GK000010.2	3597224	T	G	0	4	0	1
gnl|UMD3.1|GK000010.2	3597248	A	G	0	4	0	1
gnl|UMD3.1|GK000010.2	3978382	T	A	0	5	0	1
gnl|UMD3.1|GK000010.2	3978424	C	T	0	6	0	1
gnl|UMD3.1|GK000010.2	3995905	T	A	0	3	0	1
gnl|UMD3.1|GK000010.2	3998073	C	G	6	2	0.75	0.25
gnl|UMD3.1|GK000010.2	4006284	G	A	6	2	0.75	0.25
gnl|UMD3.1|GK000010.2	4006289	A	C	6	2	0.75	0.25
gnl|UMD3.1|GK000010.2	4006296	A	T	6	2	0.75	0.25
gnl|UMD3.1|GK000010.2	4006311	C	T	5	2	0.714286	0.285714
gnl|UMD3.1|GK000010.2	4006318	T	C	7	2	0.777778	0.222222
gnl|UMD3.1|GK000010.2	4006367	G	A	9	2	0.818182	0.181818
gnl|UMD3.1|GK000010.2	4006407	G	A	9	2	0.818182	0.181818
gnl|UMD3.1|GK000010.2	4006410	C	T	9	2	0.818182	0.181818
gnl|UMD3.1|GK000010.2	4006416	T	G	10	2	0.833333	0.166667
gnl|UMD3.1|GK000010.2	4006423	C	G	7	2	0.777778	0.222222
gnl|UMD3.1|GK000010.2	4006434	T	A	5	2	0.714286	0.285714
gnl|UMD3.1|GK000010.2	4031036	T	C	0	4	0	1
gnl|UMD3.1|GK000010.2	4031070	T	C	1	2	0.333333	0.666667
gnl|UMD3.1|GK000010.2	4045251	A	G	0	4	0	1
gnl|UMD3.1|GK000010.2	4055701	C	A	6	4	0.6	0.4
gnl|UMD3.1|GK000010.2	4056197	G	T	0	8	0	1
gnl|UMD3.1|GK000010.2	4162183	A	G	0	4	0	1
gnl|UMD3.1|GK000010.2	4214845	C	A	0	2	0	1
gnl|UMD3.1|GK000010.2	4230103	T	C	0	2	0	1
gnl|UMD3.1|GK000010.2	4230155	T	C	0	2	0	1
gnl|UMD3.1|GK000010.2	4230174	T	C	0	2	0	1
gnl|UMD3.1|GK000010.2	4276750	A	T	0	27	0	1
gnl|UMD3.1|GK000010.2	4300267	G	A	0	2	0	1
gnl|UMD3.1|GK000010.2	4302746	T	A	0	2	0	1
gnl|UMD3.1|GK000010.2	4306002	G	T	10	7	0.588235	0.411765
gnl|UMD3.1|GK000010.2	4306848	A	T	7	3	0.7	0.3
gnl|UMD3.1|GK000010.2	4312346	C	T	0	4	0	1
gnl|UMD3.1|GK000010.2	4316789	T	A	0	2	0	1
gnl|UMD3.1|GK000010.2	4317136	A	G	0	4	0	1
gnl|UMD3.1|GK000010.2	4324315	T	C	0	4	0	1
gnl|UMD3.1|GK000010.2	4324344	T	C	0	4	0	1
gnl|UMD3.1|GK000010.2	4324356	T	C	0	4	0	1
gnl|UMD3.1|GK000010.2	4326604	C	G	0	2	0	1
gnl|UMD3.1|GK000010.2	4326982	G	T,A	0	2	0	1
gnl|UMD3.1|GK000010.2	4357544	G	A	0	2	0	1
gnl|UMD3.1|GK000010.2	4357563	C	G	0	2	0	1
gnl|UMD3.1|GK000010.2	4357574	C	T	0	2	0	1
gnl|UMD3.1|GK000010.2	4357589	A	T	0	2	0	1
gnl|UMD3.1|GK000010.2	4357621	A	T	0	2	0	1
gnl|UMD3.1|GK000010.2	4357626	A	T	0	2	0	1
gnl|UMD3.1|GK000010.2	4357656	A	T	0	2	0	1
gnl|UMD3.1|GK000010.2	4360977	G	C	0	1	0	1
gnl|UMD3.1|GK000010.2	4360985	G	A	0	1	0	1
gnl|UMD3.1|GK000010.2	4361001	T	C	0	2	0	1
gnl|UMD3.1|GK000010.2	4361034	A	G	0	2	0	1
gnl|UMD3.1|GK000010.2	4361057	A	G	0	2	0	1
gnl|UMD3.1|GK000010.2	4361147	G	A	0	3	0	1
gnl|UMD3.1|GK000010.2	4361181	T	C	0	6	0	1
gnl|UMD3.1|GK000010.2	4361192	A	G	0	5	0	1
gnl|UMD3.1|GK000010.2	4361227	A	G	0	6	0	1
gnl|UMD3.1|GK000010.2	4361238	T	G	0	6	0	1
gnl|UMD3.1|GK000010.2	4361249	C	T	0	6	0	1
gnl|UMD3.1|GK000010.2	4361251	A	G	0	6	0	1
gnl|UMD3.1|GK000010.2	4361261	T	C	0	5	0	1
gnl|UMD3.1|GK000010.2	4361297	T	C	0	3	0	1
gnl|UMD3.1|GK000010.2	4367359	C	A	0	2	0	1
gnl|UMD3.1|GK000010.2	4375058	T	C	26	5	0.83871	0.16129
gnl|UMD3.1|GK000010.2	4375448	T	C	4	3	0.571429	0.428571
gnl|UMD3.1|GK000010.2	4375946	C	T	0	22	0	1
gnl|UMD3.1|GK000010.2	4388935	G	A	0	4	0	1
gnl|UMD3.1|GK000010.2	4388949	C	A	0	4	0	1
gnl|UMD3.1|GK000010.2	4392056	G	GC	0	1	0	1
gnl|UMD3.1|GK000010.2	4392145	G	C	0	2	0	1
gnl|UMD3.1|GK000010.2	4397188	T	A	0	2	0	1
gnl|UMD3.1|GK000010.2	4404030	C	T,A	0	3	0	1
gnl|UMD3.1|GK000010.2	4404628	C	T	0	18	0	1
gnl|UMD3.1|GK000010.2	4405192	C	G	0	84	0	1
gnl|UMD3.1|GK000010.2	4405856	A	G	10	4	0.714286	0.285714
gnl|UMD3.1|GK000010.2	4407830	G	A	0	82	0	1
gnl|UMD3.1|GK000010.2	4410577	A	G	0	2	0	1
gnl|UMD3.1|GK000010.2	4411054	G	T	15	6	0.714286	0.285714
gnl|UMD3.1|GK000010.2	4411362	T	A	3	2	0.6	0.4
gnl|UMD3.1|GK000010.2	4411682	G	A	2	3	0.4	0.6
gnl|UMD3.1|GK000010.2	4411854	A	G	0	4	0	1
gnl|UMD3.1|GK000010.2	4413055	C	T	1	8	0.111111	0.888889
gnl|UMD3.1|GK000010.2	4413304	A	G	2	3	0.4	0.6
gnl|UMD3.1|GK000010.2	4415057	G	A	5	3	0.625	0.375
gnl|UMD3.1|GK000010.2	4415069	C	G	0	12	0	1
gnl|UMD3.1|GK000010.2	4415500	T	C	0	2	0	1
gnl|UMD3.1|GK000010.2	4415710	C	T	0	2	0	1
gnl|UMD3.1|GK000010.2	4415715	A	G	0	2	0	1
gnl|UMD3.1|GK000010.2	4418085	C	A	0	5	0	1
gnl|UMD3.1|GK000010.2	4419269	G	T	1	2	0.333333	0.666667
gnl|UMD3.1|GK000010.2	4501980	A	G	0	2	0	1
gnl|UMD3.1|GK000010.2	4598057	A	G	0	3	0	1
gnl|UMD3.1|GK000010.2	4600163	T	A	5	5	0.5	0.5
gnl|UMD3.1|GK000010.2	4602397	T	C	0	2	0	1
gnl|UMD3.1|GK000010.2	4604007	T	C	0	5	0	1
gnl|UMD3.1|GK000010.2	4605131	C	T	2	2	0.5	0.5
gnl|UMD3.1|GK000010.2	4607049	GTTAGACATT	GT	0	1	0	1
gnl|UMD3.1|GK000010.2	4608080	C	T	0	4	0	1
gnl|UMD3.1|GK000010.2	4608217	A	G	171	194	0.468493	0.531507
gnl|UMD3.1|GK000010.2	4608370	C	A	167	206	0.447721	0.552279
gnl|UMD3.1|GK000010.2	4608488	G	T	139	185	0.429012	0.570988
gnl|UMD3.1|GK000010.2	4608515	C	T	108	143	0.430279	0.569721
gnl|UMD3.1|GK000010.2	4608559	G	A	4	3	0.571429	0.428571
gnl|UMD3.1|GK000010.2	4618621	T	G	23	22	0.511111	0.488889
gnl|UMD3.1|GK000010.2	4618712	A	C	17	27	0.386364	0.613636
gnl|UMD3.1|GK000010.2	4618833	C	T	13	12	0.52	0.48
gnl|UMD3.1|GK000010.2	4619318	T	G	34	62	0.354167	0.645833
gnl|UMD3.1|GK000010.2	4619682	G	A	17	25	0.404762	0.595238
gnl|UMD3.1|GK000010.2	4619750	T	C	0	40	0	1
gnl|UMD3.1|GK000010.2	4619914	G	A	23	4	0.851852	0.148148
gnl|UMD3.1|GK000010.2	4622958	A	G	0	2	0	1
gnl|UMD3.1|GK000010.2	4623223	G	T	0	3	0	1
gnl|UMD3.1|GK000010.2	4623278	T	C	0	3	0	1
gnl|UMD3.1|GK000010.2	4623320	G	C	0	3	0	1
gnl|UMD3.1|GK000010.2	4623520	G	A	0	5	0	1
gnl|UMD3.1|GK000010.2	4624121	A	T	0	3	0	1
gnl|UMD3.1|GK000010.2	4624230	G	A	4	5	0.444444	0.555556
gnl|UMD3.1|GK000010.2	4625001	G	T	0	2	0	1
gnl|UMD3.1|GK000010.2	4629657	A	T	0	2	0	1
gnl|UMD3.1|GK000010.2	4632272	T	A	0	2	0	1
gnl|UMD3.1|GK000010.2	4632347	G	T	0	2	0	1
gnl|UMD3.1|GK000010.2	4640508	A	T	0	3	0	1
gnl|UMD3.1|GK000010.2	4640511	G	T	0	3	0	1
gnl|UMD3.1|GK000010.2	4640528	T	C	0	3	0	1
gnl|UMD3.1|GK000010.2	4641073	C	G	21	4	0.84	0.16
gnl|UMD3.1|GK000010.2	4641088	N	G	0	2	0	1
gnl|UMD3.1|GK000010.2	4660511	G	A	0	2	0	1
gnl|UMD3.1|GK000010.2	4677637	A	G	0	2	0	1
gnl|UMD3.1|GK000010.2	4690679	C	T	0	2	0	1
gnl|UMD3.1|GK000010.2	4693939	T	C	0	5	0	1
gnl|UMD3.1|GK000010.2	4694143	C	T	0	3	0	1
gnl|UMD3.1|GK000010.2	4694600	T	A	0	1	0	1
gnl|UMD3.1|GK000010.2	4705868	A	G	0	2	0	1
gnl|UMD3.1|GK000010.2	4705922	A	G	0	2	0	1
gnl|UMD3.1|GK000010.2	4705969	A	G	0	2	0	1
gnl|UMD3.1|GK000010.2	4716010	A	G	0	2	0	1
gnl|UMD3.1|GK000010.2	4842944	C	T	0	16	0	1
gnl|UMD3.1|GK000010.2	4842950	T	C	0	16	0	1
gnl|UMD3.1|GK000010.2	4843010	C	G	0	23	0	1
gnl|UMD3.1|GK000010.2	4843064	A	G	0	13	0	1
gnl|UMD3.1|GK000010.2	4843070	T	C	0	12	0	1
gnl|UMD3.1|GK000010.2	4843131	A	G	0	14	0	1
gnl|UMD3.1|GK000010.2	4843144	C	T,A	0	11	0	1
gnl|UMD3.1|GK000010.2	4843315	G	C	0	27	0	1
gnl|UMD3.1|GK000010.2	4843438	T	C	0	33	0	1
gnl|UMD3.1|GK000010.2	4843445	C	A	0	34	0	1
gnl|UMD3.1|GK000010.2	4843572	G	A	0	4	0	1
gnl|UMD3.1|GK000010.2	4843573	A	G	0	4	0	1
gnl|UMD3.1|GK000010.2	4843635	C	T	0	3	0	1
gnl|UMD3.1|GK000010.2	4843797	T	G	0	5	0	1
gnl|UMD3.1|GK000010.2	4866992	A	G	0	2	0	1
gnl|UMD3.1|GK000010.2	4957049	A	G	2	5	0.285714	0.714286
gnl|UMD3.1|GK000010.2	4957079	C	T	5	2	0.714286	0.285714
gnl|UMD3.1|GK000010.2	4960170	G	A	2	3	0.4	0.6
gnl|UMD3.1|GK000010.2	4960965	A	G	1	9	0.1	0.9
gnl|UMD3.1|GK000010.2	4962750	G	T	7	4	0.636364	0.363636
gnl|UMD3.1|GK000010.2	4963313	A	G	54	111	0.327273	0.672727
gnl|UMD3.1|GK000010.2	4963318	T	C	44	112	0.282051	0.717949
gnl|UMD3.1|GK000010.2	4963801	T	C	73	99	0.424419	0.575581
gnl|UMD3.1|GK000010.2	4964341	A	T	6	2	0.75	0.25
gnl|UMD3.1|GK000010.2	4964942	C	A	12	3	0.8	0.2
gnl|UMD3.1|GK000010.2	4969841	G	C	1	9	0.1	0.9
gnl|UMD3.1|GK000010.2	4969849	G	T	9	2	0.818182	0.181818
gnl|UMD3.1|GK000010.2	4970123	C	T	29	7	0.805556	0.194444
gnl|UMD3.1|GK000010.2	4981460	C	T	0	4	0	1
gnl|UMD3.1|GK000010.2	4981607	C	T	0	4	0	1
gnl|UMD3.1|GK000010.2	4982586	G	T	3	2	0.6	0.4
gnl|UMD3.1|GK000010.2	4985562	C	T	1	2	0.333333	0.666667
gnl|UMD3.1|GK000010.2	4985581	C	T	2	2	0.5	0.5
gnl|UMD3.1|GK000010.2	4986225	G	C	4	2	0.666667	0.333333
gnl|UMD3.1|GK000010.2	5012054	C	T	0	3	0	1
gnl|UMD3.1|GK000010.2	5012214	T	C	0	3	0	1
gnl|UMD3.1|GK000010.2	5015199	G	C	0	6	0	1
gnl|UMD3.1|GK000010.2	5015279	T	C	0	6	0	1
gnl|UMD3.1|GK000010.2	5017440	A	G	0	2	0	1
gnl|UMD3.1|GK000010.2	5018653	C	T	0	2	0	1
gnl|UMD3.1|GK000010.2	5023291	G	T	3	2	0.6	0.4
gnl|UMD3.1|GK000010.2	5023321	C	T	0	3	0	1
gnl|UMD3.1|GK000010.2	5025519	T	C	0	2	0	1
gnl|UMD3.1|GK000010.2	5026189	A	G	0	2	0	1
gnl|UMD3.1|GK000010.2	5031387	G	A	0	6	0	1
gnl|UMD3.1|GK000010.2	5031869	C	A	2	2	0.5	0.5
gnl|UMD3.1|GK000010.2	5032659	C	T	0	2	0	1
gnl|UMD3.1|GK000010.2	5123910	T	G	3	2	0.6	0.4
gnl|UMD3.1|GK000010.2	5137712	A	G	0	3	0	1
gnl|UMD3.1|GK000010.2	5286305	C	T	0	2	0	1
gnl|UMD3.1|GK000010.2	5378558	C	T	0	5	0	1
gnl|UMD3.1|GK000010.2	5407395	C	T	0	3	0	1
gnl|UMD3.1|GK000010.2	5423930	A	T	0	2	0	1
gnl|UMD3.1|GK000010.2	5424259	A	G	0	2	0	1
gnl|UMD3.1|GK000010.2	5424419	C	A	2	2	0.5	0.5
gnl|UMD3.1|GK000010.2	5424422	T	C	0	4	0	1
gnl|UMD3.1|GK000010.2	5428802	T	C	0	1	0	1
gnl|UMD3.1|GK000010.2	5551316	G	A	0	50	0	1
gnl|UMD3.1|GK000010.2	5551475	A	G	0	80	0	1
gnl|UMD3.1|GK000010.2	5551542	C	T	0	73	0	1
gnl|UMD3.1|GK000010.2	5552596	A	T	0	150	0	1
gnl|UMD3.1|GK000010.2	5555381	C	T	0	2	0	1
gnl|UMD3.1|GK000010.2	5556531	T	A	2	2	0.5	0.5
gnl|UMD3.1|GK000010.2	5557246	T	C	0	2	0	1
gnl|UMD3.1|GK000010.2	5557832	A	G	4	2	0.666667	0.333333
gnl|UMD3.1|GK000010.2	5558413	T	C	0	2	0	1
gnl|UMD3.1|GK000010.2	5558713	C	T	0	2	0	1
gnl|UMD3.1|GK000010.2	5558719	G	A	0	2	0	1
gnl|UMD3.1|GK000010.2	5558742	T	C	0	2	0	1
gnl|UMD3.1|GK000010.2	5558787	A	C	0	2	0	1
gnl|UMD3.1|GK000010.2	5559717	T	G	0	3	0	1
gnl|UMD3.1|GK000010.2	5561588	G	A	0	4	0	1
gnl|UMD3.1|GK000010.2	5561604	A	G	0	4	0	1
gnl|UMD3.1|GK000010.2	5561622	G	A	0	4	0	1
gnl|UMD3.1|GK000010.2	5561647	C	T	0	4	0	1
gnl|UMD3.1|GK000010.2	5561663	G	A	0	4	0	1
gnl|UMD3.1|GK000010.2	5562043	A	G	0	7	0	1
gnl|UMD3.1|GK000010.2	5562075	A	G	0	7	0	1
gnl|UMD3.1|GK000010.2	5562082	G	A	0	7	0	1
gnl|UMD3.1|GK000010.2	5562264	T	A	0	7	0	1
gnl|UMD3.1|GK000010.2	5562304	G	A	0	7	0	1
gnl|UMD3.1|GK000010.2	5562497	T	C	0	3	0	1
gnl|UMD3.1|GK000010.2	5562602	T	A	0	6	0	1
gnl|UMD3.1|GK000010.2	5562616	T	C	0	6	0	1
gnl|UMD3.1|GK000010.2	5562663	C	T	0	13	0	1
gnl|UMD3.1|GK000010.2	5565840	T	C	0	8	0	1
gnl|UMD3.1|GK000010.2	5566984	G	C	0	2	0	1
gnl|UMD3.1|GK000010.2	5567022	C	T	0	1	0	1
gnl|UMD3.1|GK000010.2	5567546	T	C	0	2	0	1
gnl|UMD3.1|GK000010.2	5567579	C	G	0	4	0	1
gnl|UMD3.1|GK000010.2	5567594	T	C	0	4	0	1
gnl|UMD3.1|GK000010.2	5567614	T	G	0	2	0	1
gnl|UMD3.1|GK000010.2	5569708	C	T	1	4	0.2	0.8
gnl|UMD3.1|GK000010.2	5578786	C	T	0	2	0	1
gnl|UMD3.1|GK000010.2	5579219	C	T	0	2	0	1
gnl|UMD3.1|GK000010.2	5579776	T	C	5	2	0.714286	0.285714
gnl|UMD3.1|GK000010.2	5580254	T	C	0	2	0	1
gnl|UMD3.1|GK000010.2	5580668	T	C	0	2	0	1
gnl|UMD3.1|GK000010.2	5580671	C	T	0	2	0	1
gnl|UMD3.1|GK000010.2	5580689	C	T	0	2	0	1
gnl|UMD3.1|GK000010.2	5581054	C	G	0	2	0	1
gnl|UMD3.1|GK000010.2	5582689	G	C	0	2	0	1
gnl|UMD3.1|GK000010.2	5582704	C	T	0	2	0	1
gnl|UMD3.1|GK000010.2	5582808	T	A	0	2	0	1
gnl|UMD3.1|GK000010.2	5582836	G	A	0	2	0	1
gnl|UMD3.1|GK000010.2	5583470	A	G	0	2	0	1
gnl|UMD3.1|GK000010.2	5584062	A	G	2	2	0.5	0.5
gnl|UMD3.1|GK000010.2	5584270	C	T	0	4	0	1
gnl|UMD3.1|GK000010.2	5584284	G	T	2	2	0.5	0.5
gnl|UMD3.1|GK000010.2	5596229	T	C	0	4	0	1
gnl|UMD3.1|GK000010.2	5604891	T	C	0	2	0	1
gnl|UMD3.1|GK000010.2	5604898	C	T	0	2	0	1
gnl|UMD3.1|GK000010.2	5605758	A	C	0	2	0	1
gnl|UMD3.1|GK000010.2	5605934	G	C	0	2	0	1
gnl|UMD3.1|GK000010.2	5610185	T	C	0	2	0	1
gnl|UMD3.1|GK000010.2	6156129	T	C	0	2	0	1
gnl|UMD3.1|GK000010.2	6156151	C	T	0	2	0	1
gnl|UMD3.1|GK000010.2	6156152	T	A	0	2	0	1
gnl|UMD3.1|GK000010.2	6156157	A	G	0	2	0	1
gnl|UMD3.1|GK000010.2	6156172	T	G	0	2	0	1
gnl|UMD3.1|GK000010.2	6156181	A	G	0	2	0	1
gnl|UMD3.1|GK000010.2	6156189	T	C	0	2	0	1
gnl|UMD3.1|GK000010.2	6156194	G	T	0	2	0	1
gnl|UMD3.1|GK000010.2	6156204	C	T	0	2	0	1
gnl|UMD3.1|GK000010.2	6181796	T	G	0	3	0	1
gnl|UMD3.1|GK000010.2	6181803	A	G	0	6	0	1
gnl|UMD3.1|GK000010.2	6181822	C	A	0	6	0	1
gnl|UMD3.1|GK000010.2	6181831	C	A	0	6	0	1
gnl|UMD3.1|GK000010.2	6181861	G	A	0	6	0	1
gnl|UMD3.1|GK000010.2	6181877	C	A	0	6	0	1
gnl|UMD3.1|GK000010.2	6181893	T	C	0	6	0	1
gnl|UMD3.1|GK000010.2	6181897	C	A	4	2	0.666667	0.333333
gnl|UMD3.1|GK000010.2	6181920	C	T	0	6	0	1
gnl|UMD3.1|GK000010.2	6181926	A	G	0	6	0	1
gnl|UMD3.1|GK000010.2	6422915	C	A	0	2	0	1
gnl|UMD3.1|GK000010.2	6422921	C	A	0	2	0	1
gnl|UMD3.1|GK000010.2	6423473	G	A	0	2	0	1
gnl|UMD3.1|GK000010.2	6429291	A	T	0	2	0	1
gnl|UMD3.1|GK000010.2	6429343	T	G	0	6	0	1
gnl|UMD3.1|GK000010.2	6429842	G	C	5	4	0.555556	0.444444
gnl|UMD3.1|GK000010.2	6429968	C	T	5	7	0.416667	0.583333
gnl|UMD3.1|GK000010.2	6430042	G	C	0	6	0	1
gnl|UMD3.1|GK000010.2	6430105	G	A	0	3	0	1
gnl|UMD3.1|GK000010.2	6430676	G	A	0	2	0	1
gnl|UMD3.1|GK000010.2	6430882	C	T	1	2	0.333333	0.666667
gnl|UMD3.1|GK000010.2	6430968	T	C	0	2	0	1
gnl|UMD3.1|GK000010.2	6431735	G	T	0	2	0	1
gnl|UMD3.1|GK000010.2	6431976	A	G	1	2	0.333333	0.666667
gnl|UMD3.1|GK000010.2	6436810	T	C	0	4	0	1
gnl|UMD3.1|GK000010.2	6442752	T	C	0	2	0	1
gnl|UMD3.1|GK000010.2	6445040	T	C	0	2	0	1
gnl|UMD3.1|GK000010.2	6445050	T	C	0	2	0	1
gnl|UMD3.1|GK000010.2	6445218	C	G	0	2	0	1
gnl|UMD3.1|GK000010.2	6646570	C	G	0	2	0	1
gnl|UMD3.1|GK000010.2	6646581	A	G	0	2	0	1
gnl|UMD3.1|GK000010.2	6646596	C	T	0	2	0	1
gnl|UMD3.1|GK000010.2	6646633	T	C	0	2	0	1
gnl|UMD3.1|GK000010.2	6646864	T	C	0	4	0	1
gnl|UMD3.1|GK000010.2	6695924	A	G	0	4	0	1
gnl|UMD3.1|GK000010.2	6696699	C	G	0	2	0	1
gnl|UMD3.1|GK000010.2	6700808	G	T	2	2	0.5	0.5
gnl|UMD3.1|GK000010.2	6703429	T	G	1	2	0.333333	0.666667
gnl|UMD3.1|GK000010.2	6706362	A	G	0	3	0	1
gnl|UMD3.1|GK000010.2	6707293	G	A	0	7	0	1
gnl|UMD3.1|GK000010.2	6707421	G	A	0	6	0	1
gnl|UMD3.1|GK000010.2	6708240	G	T	0	2	0	1
gnl|UMD3.1|GK000010.2	6709361	T	C	0	2	0	1
gnl|UMD3.1|GK000010.2	6711426	A	T	7	3	0.7	0.3
gnl|UMD3.1|GK000010.2	6721370	G	A	0	2	0	1
gnl|UMD3.1|GK000010.2	6723504	T	TAC	0	1	0	1
gnl|UMD3.1|GK000010.2	6724742	A	C	0	19	0	1
gnl|UMD3.1|GK000010.2	6746703	T	C	0	5	0	1
gnl|UMD3.1|GK000010.2	6746963	G	A	2	2	0.5	0.5
gnl|UMD3.1|GK000010.2	6747296	C	T	0	3	0	1
gnl|UMD3.1|GK000010.2	6757270	G	T	2	2	0.5	0.5
gnl|UMD3.1|GK000010.2	6757458	T	G	0	3	0	1
gnl|UMD3.1|GK000010.2	6757881	C	G	0	2	0	1
gnl|UMD3.1|GK000010.2	6762678	C	A	2	2	0.5	0.5
gnl|UMD3.1|GK000010.2	6763967	T	C	5	2	0.714286	0.285714
gnl|UMD3.1|GK000010.2	6785820	T	C	1	5	0.166667	0.833333
gnl|UMD3.1|GK000010.2	6785837	T	C	0	6	0	1
gnl|UMD3.1|GK000010.2	6785844	G	A	0	4	0	1
gnl|UMD3.1|GK000010.2	6790268	G	A	9	2	0.818182	0.181818
gnl|UMD3.1|GK000010.2	6804952	A	G	0	4	0	1
gnl|UMD3.1|GK000010.2	6829833	T	C	0	4	0	1
gnl|UMD3.1|GK000010.2	6830323	G	T	0	2	0	1
gnl|UMD3.1|GK000010.2	6845742	T	A	0	2	0	1
gnl|UMD3.1|GK000010.2	6853119	G	T	9	2	0.818182	0.181818
gnl|UMD3.1|GK000010.2	6853252	A	G	0	6	0	1
gnl|UMD3.1|GK000010.2	6853383	N	T	0	5	0	1
gnl|UMD3.1|GK000010.2	6862457	C	T	0	2	0	1
gnl|UMD3.1|GK000010.2	6862487	C	T	3	2	0.6	0.4
gnl|UMD3.1|GK000010.2	6862535	T	C	0	8	0	1
gnl|UMD3.1|GK000010.2	6872011	A	T	0	2	0	1
gnl|UMD3.1|GK000010.2	6872054	G	A	0	2	0	1
gnl|UMD3.1|GK000010.2	6877988	C	G	0	2	0	1
gnl|UMD3.1|GK000010.2	6878004	T	C	0	2	0	1
gnl|UMD3.1|GK000010.2	6894711	C	T	0	3	0	1
gnl|UMD3.1|GK000010.2	6898474	G	A	0	8	0	1
gnl|UMD3.1|GK000010.2	6902077	A	T	0	3	0	1
gnl|UMD3.1|GK000010.2	6918559	C	T	0	2	0	1
gnl|UMD3.1|GK000010.2	6918593	G	C	0	4	0	1
gnl|UMD3.1|GK000010.2	6918607	G	A	0	4	0	1
gnl|UMD3.1|GK000010.2	6919081	A	C	0	2	0	1
gnl|UMD3.1|GK000010.2	6919140	A	G	0	2	0	1
gnl|UMD3.1|GK000010.2	6919381	C	A	0	3	0	1
gnl|UMD3.1|GK000010.2	6919466	A	G	0	2	0	1
gnl|UMD3.1|GK000010.2	6920079	G	A	0	2	0	1
gnl|UMD3.1|GK000010.2	6920089	C	T	0	2	0	1
gnl|UMD3.1|GK000010.2	6921656	C	G,T	0	2	0	1
gnl|UMD3.1|GK000010.2	6931858	C	T	0	9	0	1
gnl|UMD3.1|GK000010.2	6932130	T	A	0	13	0	1
gnl|UMD3.1|GK000010.2	6932135	G	A	0	13	0	1
gnl|UMD3.1|GK000010.2	6933177	T	C	0	3	0	1
gnl|UMD3.1|GK000010.2	7016936	C	T	0	4	0	1
gnl|UMD3.1|GK000010.2	7017297	A	T	0	2	0	1
gnl|UMD3.1|GK000010.2	7017369	A	G	0	4	0	1
gnl|UMD3.1|GK000010.2	7017372	A	C	0	4	0	1
gnl|UMD3.1|GK000010.2	7017390	T	A	0	4	0	1
gnl|UMD3.1|GK000010.2	7021119	A	G	0	14	0	1
gnl|UMD3.1|GK000010.2	7025901	C	T	0	5	0	1
gnl|UMD3.1|GK000010.2	7025922	A	G	0	6	0	1
gnl|UMD3.1|GK000010.2	7025986	G	A	7	2	0.777778	0.222222
gnl|UMD3.1|GK000010.2	7027667	T	C	0	2	0	1
gnl|UMD3.1|GK000010.2	7029460	G	T	0	6	0	1
gnl|UMD3.1|GK000010.2	7031104	T	A	4	6	0.4	0.6
gnl|UMD3.1|GK000010.2	7035780	T	A	2	2	0.5	0.5
gnl|UMD3.1|GK000010.2	7503076	T	G	0	2	0	1
gnl|UMD3.1|GK000010.2	7529607	T	C	0	3	0	1
gnl|UMD3.1|GK000010.2	7531071	C	T	0	2	0	1
gnl|UMD3.1|GK000010.2	7531112	C	T	0	2	0	1
gnl|UMD3.1|GK000010.2	7531122	A	C	0	2	0	1
gnl|UMD3.1|GK000010.2	7531129	T	G	0	2	0	1
gnl|UMD3.1|GK000010.2	7531144	G	C	0	2	0	1
gnl|UMD3.1|GK000010.2	7531154	C	G	0	2	0	1
gnl|UMD3.1|GK000010.2	7531634	T	C	1	2	0.333333	0.666667
gnl|UMD3.1|GK000010.2	7554525	T	A	1	45	0.0217391	0.978261
gnl|UMD3.1|GK000010.2	7559496	G	A	2	3	0.4	0.6
gnl|UMD3.1|GK000010.2	7559568	A	G	0	6	0	1
gnl|UMD3.1|GK000010.2	7559653	C	T	2	3	0.4	0.6
gnl|UMD3.1|GK000010.2	7593578	C	CCCACCCCCGCTCCCA	0	1	0	1
gnl|UMD3.1|GK000010.2	7593750	T	C	0	2	0	1
gnl|UMD3.1|GK000010.2	7601332	A	G	0	2	0	1
gnl|UMD3.1|GK000010.2	7603165	C	A	0	2	0	1
gnl|UMD3.1|GK000010.2	7603614	G	A	0	2	0	1
gnl|UMD3.1|GK000010.2	7605248	T	C	4	4	0.5	0.5
gnl|UMD3.1|GK000010.2	7605251	G	C	6	2	0.75	0.25
gnl|UMD3.1|GK000010.2	7606237	G	A	79	18	0.814433	0.185567
gnl|UMD3.1|GK000010.2	7606834	G	C	7	4	0.636364	0.363636
gnl|UMD3.1|GK000010.2	7607090	C	T	3	2	0.6	0.4
gnl|UMD3.1|GK000010.2	7607121	C	A	2	2	0.5	0.5
gnl|UMD3.1|GK000010.2	7607166	G	T	1	2	0.333333	0.666667
gnl|UMD3.1|GK000010.2	7607613	C	A	2	2	0.5	0.5
gnl|UMD3.1|GK000010.2	7608231	C	T	0	4	0	1
gnl|UMD3.1|GK000010.2	7608233	C	T	0	4	0	1
gnl|UMD3.1|GK000010.2	7608548	G	T	0	2	0	1
gnl|UMD3.1|GK000010.2	7609017	A	G	5	2	0.714286	0.285714
gnl|UMD3.1|GK000010.2	7610388	T	A	3	2	0.6	0.4
gnl|UMD3.1|GK000010.2	7611165	G	A	0	2	0	1
gnl|UMD3.1|GK000010.2	7611422	G	A	5	2	0.714286	0.285714
gnl|UMD3.1|GK000010.2	7611571	G	A	9	2	0.818182	0.181818
gnl|UMD3.1|GK000010.2	7611655	G	T	3	3	0.5	0.5
gnl|UMD3.1|GK000010.2	7612918	A	G	0	2	0	1
gnl|UMD3.1|GK000010.2	7614407	G	A	0	2	0	1
gnl|UMD3.1|GK000010.2	7614474	T	C	0	3	0	1
gnl|UMD3.1|GK000010.2	7614832	T	C	0	2	0	1
gnl|UMD3.1|GK000010.2	7615853	T	A	0	2	0	1
gnl|UMD3.1|GK000010.2	7615857	C	A	0	2	0	1
gnl|UMD3.1|GK000010.2	7616253	C	T	0	4	0	1
gnl|UMD3.1|GK000010.2	7616728	C	A	1	1	0.5	0.5
gnl|UMD3.1|GK000010.2	7617674	A	G	3	2	0.6	0.4
gnl|UMD3.1|GK000010.2	7619725	A	C	0	2	0	1
gnl|UMD3.1|GK000010.2	7619876	T	C	0	2	0	1
gnl|UMD3.1|GK000010.2	7620299	T	C	0	2	0	1
gnl|UMD3.1|GK000010.2	7620552	A	G	0	10	0	1
gnl|UMD3.1|GK000010.2	7620559	G	T	0	10	0	1
gnl|UMD3.1|GK000010.2	7620585	C	T	0	10	0	1
gnl|UMD3.1|GK000010.2	7620620	G	A	0	9	0	1
gnl|UMD3.1|GK000010.2	7620629	T	C	0	15	0	1
gnl|UMD3.1|GK000010.2	7620698	T	C	0	9	0	1
gnl|UMD3.1|GK000010.2	7620699	G	A	0	8	0	1
gnl|UMD3.1|GK000010.2	7620848	T	C	0	3	0	1
gnl|UMD3.1|GK000010.2	7620903	C	G	0	6	0	1
gnl|UMD3.1|GK000010.2	7620955	G	C	0	7	0	1
gnl|UMD3.1|GK000010.2	7621023	A	G	0	2	0	1
gnl|UMD3.1|GK000010.2	7621902	G	A	0	3	0	1
gnl|UMD3.1|GK000010.2	7621987	A	G	0	3	0	1
gnl|UMD3.1|GK000010.2	7621990	C	T	0	2	0	1
gnl|UMD3.1|GK000010.2	7622087	C	T	0	2	0	1
gnl|UMD3.1|GK000010.2	7622193	T	G	0	2	0	1
gnl|UMD3.1|GK000010.2	7622235	T	C	0	2	0	1
gnl|UMD3.1|GK000010.2	7631706	T	A	0	3	0	1
gnl|UMD3.1|GK000010.2	7631901	A	G	2	4	0.333333	0.666667
gnl|UMD3.1|GK000010.2	7642526	T	G	0	2	0	1
gnl|UMD3.1|GK000010.2	7642534	A	G,T	0	3	0	1
gnl|UMD3.1|GK000010.2	7642563	A	G	0	3	0	1
gnl|UMD3.1|GK000010.2	7647449	G	T	0	1	0	1
gnl|UMD3.1|GK000010.2	7648019	TAAA	TA	0	1	0	1
gnl|UMD3.1|GK000010.2	7650336	G	A	1	2	0.333333	0.666667
gnl|UMD3.1|GK000010.2	7651715	A	C	2	2	0.5	0.5
gnl|UMD3.1|GK000010.2	7652301	C	A	0	5	0	1
gnl|UMD3.1|GK000010.2	7652315	C	T	0	5	0	1
gnl|UMD3.1|GK000010.2	7652319	T	C	0	5	0	1
gnl|UMD3.1|GK000010.2	7652335	T	G	0	5	0	1
gnl|UMD3.1|GK000010.2	7652392	A	G	0	2	0	1
gnl|UMD3.1|GK000010.2	7652490	C	G	0	3	0	1
gnl|UMD3.1|GK000010.2	7652491	A	G	0	3	0	1
gnl|UMD3.1|GK000010.2	7652493	A	G	0	3	0	1
gnl|UMD3.1|GK000010.2	7652531	C	T	0	4	0	1
gnl|UMD3.1|GK000010.2	7652560	C	T	0	5	0	1
gnl|UMD3.1|GK000010.2	7652562	G	C	0	5	0	1
gnl|UMD3.1|GK000010.2	7652567	C	T	0	3	0	1
gnl|UMD3.1|GK000010.2	7652578	T	C	0	3	0	1
gnl|UMD3.1|GK000010.2	7652723	A	G	1	4	0.2	0.8
gnl|UMD3.1|GK000010.2	7653096	T	C	0	2	0	1
gnl|UMD3.1|GK000010.2	7653153	C	T	0	3	0	1
gnl|UMD3.1|GK000010.2	7653214	A	G	0	6	0	1
gnl|UMD3.1|GK000010.2	7653277	T	C	0	5	0	1
gnl|UMD3.1|GK000010.2	7653372	T	A	0	6	0	1
gnl|UMD3.1|GK000010.2	7653457	T	C	1	5	0.166667	0.833333
gnl|UMD3.1|GK000010.2	7653488	C	G	1	4	0.2	0.8
gnl|UMD3.1|GK000010.2	7653974	A	C	15	11	0.576923	0.423077
gnl|UMD3.1|GK000010.2	7654052	A	G	6	6	0.5	0.5
gnl|UMD3.1|GK000010.2	7654058	C	T	6	5	0.545455	0.454545
gnl|UMD3.1|GK000010.2	7654201	G	T	2	13	0.133333	0.866667
gnl|UMD3.1|GK000010.2	7654237	C	T	10	2	0.833333	0.166667
gnl|UMD3.1|GK000010.2	7654364	G	A	0	12	0	1
gnl|UMD3.1|GK000010.2	7654369	C	T	0	13	0	1
gnl|UMD3.1|GK000010.2	7654636	C	G,T	0	7	0	1
gnl|UMD3.1|GK000010.2	7654695	T	C	2	7	0.222222	0.777778
gnl|UMD3.1|GK000010.2	7654725	G	T	3	11	0.214286	0.785714
gnl|UMD3.1|GK000010.2	7654758	T	C	4	16	0.2	0.8
gnl|UMD3.1|GK000010.2	7654774	C	A	5	12	0.294118	0.705882
gnl|UMD3.1|GK000010.2	7654783	T	C	3	11	0.214286	0.785714
gnl|UMD3.1|GK000010.2	7654798	G	A	3	11	0.214286	0.785714
gnl|UMD3.1|GK000010.2	7654818	G	A	5	10	0.333333	0.666667
gnl|UMD3.1|GK000010.2	7654819	T	G	5	10	0.333333	0.666667
gnl|UMD3.1|GK000010.2	7654827	G	A	6	10	0.375	0.625
gnl|UMD3.1|GK000010.2	7654877	A	G	5	5	0.5	0.5
gnl|UMD3.1|GK000010.2	7654911	C	T	3	4	0.428571	0.571429
gnl|UMD3.1|GK000010.2	7655206	G	A	5	16	0.238095	0.761905
gnl|UMD3.1|GK000010.2	7655231	T	C	7	12	0.368421	0.631579
gnl|UMD3.1|GK000010.2	7655486	C	T	0	20	0	1
gnl|UMD3.1|GK000010.2	7655548	G	A	0	9	0	1
gnl|UMD3.1|GK000010.2	7655636	T	C	4	3	0.571429	0.428571
gnl|UMD3.1|GK000010.2	7655648	C	T	4	3	0.571429	0.428571
gnl|UMD3.1|GK000010.2	7655792	T	G	8	2	0.8	0.2
gnl|UMD3.1|GK000010.2	7656424	T	C	0	3	0	1
gnl|UMD3.1|GK000010.2	7656452	A	C	0	3	0	1
gnl|UMD3.1|GK000010.2	7657770	C	T	0	2	0	1
gnl|UMD3.1|GK000010.2	7658452	C	T	0	5	0	1
gnl|UMD3.1|GK000010.2	7658548	T	A	0	4	0	1
gnl|UMD3.1|GK000010.2	7658550	T	G,C	0	4	0	1
gnl|UMD3.1|GK000010.2	7658969	C	T	0	2	0	1
gnl|UMD3.1|GK000010.2	7662830	A	G	1	2	0.333333	0.666667
gnl|UMD3.1|GK000010.2	7663293	T	C	0	2	0	1
gnl|UMD3.1|GK000010.2	7664285	G	C	0	3	0	1
gnl|UMD3.1|GK000010.2	7664329	C	T	0	3	0	1
gnl|UMD3.1|GK000010.2	7664759	A	G	0	4	0	1
gnl|UMD3.1|GK000010.2	7664810	A	T	0	4	0	1
gnl|UMD3.1|GK000010.2	7665469	G	A	0	2	0	1
gnl|UMD3.1|GK000010.2	7665477	C	A	0	2	0	1
gnl|UMD3.1|GK000010.2	7665551	G	A	0	4	0	1
gnl|UMD3.1|GK000010.2	7665555	C	T	0	4	0	1
gnl|UMD3.1|GK000010.2	7665595	C	G	0	2	0	1
gnl|UMD3.1|GK000010.2	7665598	A	C	0	2	0	1
gnl|UMD3.1|GK000010.2	7665672	A	G	0	2	0	1
gnl|UMD3.1|GK000010.2	7666189	A	G	0	2	0	1
gnl|UMD3.1|GK000010.2	7667683	T	C	3	8	0.272727	0.727273
gnl|UMD3.1|GK000010.2	7670768	C	T	0	2	0	1
gnl|UMD3.1|GK000010.2	7671116	C	T	0	6	0	1
gnl|UMD3.1|GK000010.2	7671167	A	G,T	0	6	0	1
gnl|UMD3.1|GK000010.2	7673435	A	G	0	2	0	1
gnl|UMD3.1|GK000010.2	7673657	A	G	0	4	0	1
gnl|UMD3.1|GK000010.2	7673660	A	G	0	4	0	1
gnl|UMD3.1|GK000010.2	7673661	A	G	0	4	0	1
gnl|UMD3.1|GK000010.2	7684042	A	G	0	5	0	1
gnl|UMD3.1|GK000010.2	7684110	G	A	0	6	0	1
gnl|UMD3.1|GK000010.2	7684226	G	T	0	8	0	1
gnl|UMD3.1|GK000010.2	7684329	T	A	11	3	0.785714	0.214286
gnl|UMD3.1|GK000010.2	7684596	G	T	9	7	0.5625	0.4375
gnl|UMD3.1|GK000010.2	7684902	C	A	5	3	0.625	0.375
gnl|UMD3.1|GK000010.2	7690912	A	G	0	2	0	1
gnl|UMD3.1|GK000010.2	7702419	T	C	0	2	0	1
gnl|UMD3.1|GK000010.2	7703686	T	C	0	2	0	1
gnl|UMD3.1|GK000010.2	7703695	T	C	0	2	0	1
gnl|UMD3.1|GK000010.2	7706882	C	A	2	2	0.5	0.5
gnl|UMD3.1|GK000010.2	7708365	A	G	1	2	0.333333	0.666667
gnl|UMD3.1|GK000010.2	7712382	G	A	7	4	0.636364	0.363636
gnl|UMD3.1|GK000010.2	7713523	G	A	0	3	0	1
gnl|UMD3.1|GK000010.2	7721250	A	T	1	2	0.333333	0.666667
gnl|UMD3.1|GK000010.2	7723731	A	C	0	2	0	1
gnl|UMD3.1|GK000010.2	7726042	T	C	0	2	0	1
gnl|UMD3.1|GK000010.2	7729010	G	A	0	2	0	1
gnl|UMD3.1|GK000010.2	7729093	C	A	1	2	0.333333	0.666667
gnl|UMD3.1|GK000010.2	7729646	T	C	0	2	0	1
gnl|UMD3.1|GK000010.2	7734389	C	T	0	2	0	1
gnl|UMD3.1|GK000010.2	7734452	A	G	0	2	0	1
gnl|UMD3.1|GK000010.2	7734457	A	G	0	2	0	1
gnl|UMD3.1|GK000010.2	7734472	A	G	0	2	0	1
gnl|UMD3.1|GK000010.2	7738067	C	G	0	2	0	1
gnl|UMD3.1|GK000010.2	7738177	A	G	0	4	0	1
gnl|UMD3.1|GK000010.2	7738222	A	G	0	2	0	1
gnl|UMD3.1|GK000010.2	7738235	A	G	0	1	0	1
gnl|UMD3.1|GK000010.2	7742035	A	G	0	2	0	1
gnl|UMD3.1|GK000010.2	7744029	G	T	0	4	0	1
gnl|UMD3.1|GK000010.2	7744858	T	C	0	7	0	1
gnl|UMD3.1|GK000010.2	7744863	G	C	0	21	0	1
gnl|UMD3.1|GK000010.2	7747882	T	G	0	2	0	1
gnl|UMD3.1|GK000010.2	7747899	G	A	0	2	0	1
gnl|UMD3.1|GK000010.2	7750252	G	C	0	2	0	1
gnl|UMD3.1|GK000010.2	7752419	A	G	0	2	0	1
gnl|UMD3.1|GK000010.2	7752516	C	A	0	3	0	1
gnl|UMD3.1|GK000010.2	7754412	A	T	3	2	0.6	0.4
gnl|UMD3.1|GK000010.2	7754428	T	C	21	29	0.42	0.58
gnl|UMD3.1|GK000010.2	7754575	G	T	2	9	0.181818	0.818182
gnl|UMD3.1|GK000010.2	7757093	G	C	0	3	0	1
gnl|UMD3.1|GK000010.2	7757129	C	G	0	3	0	1
gnl|UMD3.1|GK000010.2	7757214	G	A	0	2	0	1
gnl|UMD3.1|GK000010.2	7757223	A	G	0	2	0	1
gnl|UMD3.1|GK000010.2	7757298	A	G	0	2	0	1
gnl|UMD3.1|GK000010.2	7757418	T	C	1	4	0.2	0.8
gnl|UMD3.1|GK000010.2	7757420	C	G	1	4	0.2	0.8
gnl|UMD3.1|GK000010.2	7757423	T	C	2	4	0.333333	0.666667
gnl|UMD3.1|GK000010.2	7762340	A	G	3	2	0.6	0.4
gnl|UMD3.1|GK000010.2	7762437	A	G	2	2	0.5	0.5
gnl|UMD3.1|GK000010.2	7762624	G	A	2	3	0.4	0.6
gnl|UMD3.1|GK000010.2	7762887	A	G	0	8	0	1
gnl|UMD3.1|GK000010.2	7762937	G	A	0	9	0	1
gnl|UMD3.1|GK000010.2	7762969	G	C	0	9	0	1
gnl|UMD3.1|GK000010.2	7764242	C	T	0	3	0	1
gnl|UMD3.1|GK000010.2	7764308	C	G	0	2	0	1
gnl|UMD3.1|GK000010.2	7764340	G	A	0	2	0	1
gnl|UMD3.1|GK000010.2	7772387	A	G	0	4	0	1
gnl|UMD3.1|GK000010.2	7772418	A	G	0	4	0	1
gnl|UMD3.1|GK000010.2	7772434	C	T	0	4	0	1
gnl|UMD3.1|GK000010.2	7772468	G	T	0	4	0	1
gnl|UMD3.1|GK000010.2	7772511	C	T	0	2	0	1
gnl|UMD3.1|GK000010.2	7773271	C	T	21	21	0.5	0.5
gnl|UMD3.1|GK000010.2	7773785	A	AGG	0	1	0	1
gnl|UMD3.1|GK000010.2	7773794	A	G	0	5	0	1
gnl|UMD3.1|GK000010.2	7773892	G	A	0	4	0	1
gnl|UMD3.1|GK000010.2	7773894	G	A	0	4	0	1
gnl|UMD3.1|GK000010.2	7773929	G	A	0	7	0	1
gnl|UMD3.1|GK000010.2	7773959	C	T	0	3	0	1
gnl|UMD3.1|GK000010.2	7774002	C	A	0	3	0	1
gnl|UMD3.1|GK000010.2	7774008	G	A	0	3	0	1
gnl|UMD3.1|GK000010.2	7774054	A	G	0	4	0	1
gnl|UMD3.1|GK000010.2	7774317	A	G	2	3	0.4	0.6
gnl|UMD3.1|GK000010.2	7774337	A	G	1	3	0.25	0.75
gnl|UMD3.1|GK000010.2	7774342	C	G	1	2	0.333333	0.666667
gnl|UMD3.1|GK000010.2	7774357	A	G	0	3	0	1
gnl|UMD3.1|GK000010.2	7774380	T	G	0	3	0	1
gnl|UMD3.1|GK000010.2	7774381	G	A	0	3	0	1
gnl|UMD3.1|GK000010.2	7774391	A	G	0	3	0	1
gnl|UMD3.1|GK000010.2	7777681	G	A	0	2	0	1
gnl|UMD3.1|GK000010.2	7777719	T	C	2	2	0.5	0.5
gnl|UMD3.1|GK000010.2	7777733	G	T	2	2	0.5	0.5
gnl|UMD3.1|GK000010.2	7777957	C	T	0	2	0	1
gnl|UMD3.1|GK000010.2	7779306	G	A	0	3	0	1
gnl|UMD3.1|GK000010.2	7779384	A	G	0	7	0	1
gnl|UMD3.1|GK000010.2	7779420	C	T	0	11	0	1
gnl|UMD3.1|GK000010.2	7781467	A	T	2	2	0.5	0.5
gnl|UMD3.1|GK000010.2	7781557	A	G	0	3	0	1
gnl|UMD3.1|GK000010.2	7781685	G	C	0	2	0	1
gnl|UMD3.1|GK000010.2	7781712	T	C	0	2	0	1
gnl|UMD3.1|GK000010.2	7785772	A	G	0	2	0	1
gnl|UMD3.1|GK000010.2	7787364	C	T	0	2	0	1
gnl|UMD3.1|GK000010.2	7790874	G	A	1	2	0.333333	0.666667
gnl|UMD3.1|GK000010.2	7791068	C	T	1	2	0.333333	0.666667
gnl|UMD3.1|GK000010.2	7791074	T	C	1	2	0.333333	0.666667
gnl|UMD3.1|GK000010.2	7791105	C	T	1	2	0.333333	0.666667
gnl|UMD3.1|GK000010.2	7791404	G	A,C	0	5	0	1
gnl|UMD3.1|GK000010.2	7791466	A	G	0	3	0	1
gnl|UMD3.1|GK000010.2	7797285	C	T	28	26	0.518519	0.481481
gnl|UMD3.1|GK000010.2	7799963	C	G	0	2	0	1
gnl|UMD3.1|GK000010.2	7801867	T	A	0	2	0	1
gnl|UMD3.1|GK000010.2	7802047	T	C	0	2	0	1
gnl|UMD3.1|GK000010.2	7802531	G	A	0	10	0	1
gnl|UMD3.1|GK000010.2	7802552	A	G	0	4	0	1
gnl|UMD3.1|GK000010.2	7802615	C	T	6	4	0.6	0.4
gnl|UMD3.1|GK000010.2	7802666	A	G	0	6	0	1
gnl|UMD3.1|GK000010.2	7802819	T	C	2	2	0.5	0.5
gnl|UMD3.1|GK000010.2	7802878	C	T	0	6	0	1
gnl|UMD3.1|GK000010.2	7802936	G	A	0	6	0	1
gnl|UMD3.1|GK000010.2	7802956	C	T	0	6	0	1
gnl|UMD3.1|GK000010.2	7802989	T	A	0	4	0	1
gnl|UMD3.1|GK000010.2	7803032	C	T	0	2	0	1
gnl|UMD3.1|GK000010.2	7803050	C	T	0	4	0	1
gnl|UMD3.1|GK000010.2	7803096	T	C	0	8	0	1
gnl|UMD3.1|GK000010.2	7803097	G	T	4	4	0.5	0.5
gnl|UMD3.1|GK000010.2	7803145	C	T	4	4	0.5	0.5
gnl|UMD3.1|GK000010.2	7803378	T	A	0	3	0	1
gnl|UMD3.1|GK000010.2	7803382	C	T	0	3	0	1
gnl|UMD3.1|GK000010.2	7803409	C	T	0	3	0	1
gnl|UMD3.1|GK000010.2	7803859	T	C	3	3	0.5	0.5
gnl|UMD3.1|GK000010.2	7803932	G	A,T	0	2	0	1
gnl|UMD3.1|GK000010.2	7804054	A	G	0	4	0	1
gnl|UMD3.1|GK000010.2	7804066	G	A	0	4	0	1
gnl|UMD3.1|GK000010.2	7804126	G	A	0	3	0	1
gnl|UMD3.1|GK000010.2	7804895	A	G	0	2	0	1
gnl|UMD3.1|GK000010.2	7804909	C	T	0	2	0	1
gnl|UMD3.1|GK000010.2	7804932	G	A	0	6	0	1
gnl|UMD3.1|GK000010.2	7804951	G	A	0	4	0	1
gnl|UMD3.1|GK000010.2	7805147	G	C	0	8	0	1
gnl|UMD3.1|GK000010.2	7805166	C	A	1	2	0.333333	0.666667
gnl|UMD3.1|GK000010.2	7805269	T	C	4	3	0.571429	0.428571
gnl|UMD3.1|GK000010.2	7805275	T	C	2	3	0.4	0.6
gnl|UMD3.1|GK000010.2	7805473	G	A	6	2	0.75	0.25
gnl|UMD3.1|GK000010.2	7806240	G	A	10	2	0.833333	0.166667
gnl|UMD3.1|GK000010.2	7806435	G	A	0	4	0	1
gnl|UMD3.1|GK000010.2	7806441	A	G	0	4	0	1
gnl|UMD3.1|GK000010.2	7806525	C	T	0	1	0	1
gnl|UMD3.1|GK000010.2	7806906	A	G	0	8	0	1
gnl|UMD3.1|GK000010.2	7806926	A	G	0	8	0	1
gnl|UMD3.1|GK000010.2	7807034	A	G	0	4	0	1
gnl|UMD3.1|GK000010.2	7807069	A	T	0	5	0	1
gnl|UMD3.1|GK000010.2	7807208	G	A	0	2	0	1
gnl|UMD3.1|GK000010.2	7807282	T	G	0	2	0	1
gnl|UMD3.1|GK000010.2	7807534	C	T	0	2	0	1
gnl|UMD3.1|GK000010.2	7807645	A	T	0	2	0	1
gnl|UMD3.1|GK000010.2	7807649	T	C	0	2	0	1
gnl|UMD3.1|GK000010.2	7807654	A	G	0	2	0	1
gnl|UMD3.1|GK000010.2	7807660	T	A	0	2	0	1
gnl|UMD3.1|GK000010.2	7807663	T	A	0	2	0	1
gnl|UMD3.1|GK000010.2	7807695	T	C	0	2	0	1
gnl|UMD3.1|GK000010.2	7807699	A	G	0	2	0	1
gnl|UMD3.1|GK000010.2	7807710	C	T	0	2	0	1
gnl|UMD3.1|GK000010.2	7808169	C	T	1	2	0.333333	0.666667
gnl|UMD3.1|GK000010.2	7808303	G	A	4	3	0.571429	0.428571
gnl|UMD3.1|GK000010.2	7808337	A	G	4	4	0.5	0.5
gnl|UMD3.1|GK000010.2	7808344	C	T	4	4	0.5	0.5
gnl|UMD3.1|GK000010.2	7808419	G	T	0	5	0	1
gnl|UMD3.1|GK000010.2	7809262	T	A	0	2	0	1
gnl|UMD3.1|GK000010.2	7809295	C	T	0	5	0	1
gnl|UMD3.1|GK000010.2	7809392	G	A	0	4	0	1
gnl|UMD3.1|GK000010.2	7809463	A	T	1	2	0.333333	0.666667
gnl|UMD3.1|GK000010.2	7809546	G	C	2	5	0.285714	0.714286
gnl|UMD3.1|GK000010.2	7809564	A	G	2	5	0.285714	0.714286
gnl|UMD3.1|GK000010.2	7810548	G	T	0	2	0	1
gnl|UMD3.1|GK000010.2	7810627	A	G	1	6	0.142857	0.857143
gnl|UMD3.1|GK000010.2	7810844	G	A	1	4	0.2	0.8
gnl|UMD3.1|GK000010.2	7810886	T	C	2	4	0.333333	0.666667
gnl|UMD3.1|GK000010.2	7810919	G	A	1	4	0.2	0.8
gnl|UMD3.1|GK000010.2	7810968	C	T	1	2	0.333333	0.666667
gnl|UMD3.1|GK000010.2	7810976	C	G	1	2	0.333333	0.666667
gnl|UMD3.1|GK000010.2	7811427	G	C	2	7	0.222222	0.777778
gnl|UMD3.1|GK000010.2	7811446	C	T	4	8	0.333333	0.666667
gnl|UMD3.1|GK000010.2	7811576	T	C	6	7	0.461538	0.538462
gnl|UMD3.1|GK000010.2	7811678	A	G	0	8	0	1
gnl|UMD3.1|GK000010.2	7811687	G	A	0	9	0	1
gnl|UMD3.1|GK000010.2	7811718	C	A	0	2	0	1
gnl|UMD3.1|GK000010.2	7811858	G	A	2	12	0.142857	0.857143
gnl|UMD3.1|GK000010.2	7812067	C	T	3	4	0.428571	0.571429
gnl|UMD3.1|GK000010.2	7812086	G	T	3	4	0.428571	0.571429
gnl|UMD3.1|GK000010.2	7812125	A	G	4	4	0.5	0.5
gnl|UMD3.1|GK000010.2	7812392	C	T	5	3	0.625	0.375
gnl|UMD3.1|GK000010.2	7812414	C	T	5	2	0.714286	0.285714
gnl|UMD3.1|GK000010.2	7813989	G	C	0	3	0	1
gnl|UMD3.1|GK000010.2	7814395	G	T	0	3	0	1
gnl|UMD3.1|GK000010.2	7814400	G	T	0	3	0	1
gnl|UMD3.1|GK000010.2	7814442	A	T	3	4	0.428571	0.571429
gnl|UMD3.1|GK000010.2	7814445	A	T	4	4	0.5	0.5
gnl|UMD3.1|GK000010.2	7814511	C	T	4	4	0.5	0.5
gnl|UMD3.1|GK000010.2	7816295	C	T	0	3	0	1
gnl|UMD3.1|GK000010.2	7816917	A	G	0	6	0	1
gnl|UMD3.1|GK000010.2	7816933	G	A	0	6	0	1
gnl|UMD3.1|GK000010.2	7816977	A	G	0	6	0	1
gnl|UMD3.1|GK000010.2	7817022	T	G	0	4	0	1
gnl|UMD3.1|GK000010.2	7817027	G	C	0	4	0	1
gnl|UMD3.1|GK000010.2	7828069	A	G	0	2	0	1
gnl|UMD3.1|GK000010.2	7828845	C	A	0	2	0	1
gnl|UMD3.1|GK000010.2	7828862	C	A	0	2	0	1
gnl|UMD3.1|GK000010.2	7830643	G	A	0	2	0	1
gnl|UMD3.1|GK000010.2	7831733	C	T	3	2	0.6	0.4
gnl|UMD3.1|GK000010.2	7832058	A	G	0	2	0	1
gnl|UMD3.1|GK000010.2	7832958	G	C	0	2	0	1
gnl|UMD3.1|GK000010.2	7833184	G	C	0	4	0	1
gnl|UMD3.1|GK000010.2	7834684	G	T	0	7	0	1
gnl|UMD3.1|GK000010.2	7834837	A	G	0	3	0	1
gnl|UMD3.1|GK000010.2	7835029	G	C	3	2	0.6	0.4
gnl|UMD3.1|GK000010.2	7835115	G	A	0	4	0	1
gnl|UMD3.1|GK000010.2	7837425	C	A	3	2	0.6	0.4
gnl|UMD3.1|GK000010.2	7837470	A	G	2	2	0.5	0.5
gnl|UMD3.1|GK000010.2	7842408	C	T	7	2	0.777778	0.222222
gnl|UMD3.1|GK000010.2	7845491	T	G	1	2	0.333333	0.666667
gnl|UMD3.1|GK000010.2	7855251	G	A	1	2	0.333333	0.666667
gnl|UMD3.1|GK000010.2	7857261	C	A	0	2	0	1
gnl|UMD3.1|GK000010.2	7857896	C	A	0	1	0	1
gnl|UMD3.1|GK000010.2	7859554	C	T	0	2	0	1
gnl|UMD3.1|GK000010.2	7861528	G	A	1	4	0.2	0.8
gnl|UMD3.1|GK000010.2	7863228	T	A	2	2	0.5	0.5
gnl|UMD3.1|GK000010.2	7863890	C	A	3	2	0.6	0.4
gnl|UMD3.1|GK000010.2	7864340	C	T	2	2	0.5	0.5
gnl|UMD3.1|GK000010.2	7865979	C	T	0	2	0	1
gnl|UMD3.1|GK000010.2	7867211	G	T	0	4	0	1
gnl|UMD3.1|GK000010.2	7893960	T	C	0	3	0	1
gnl|UMD3.1|GK000010.2	7894687	A	G	6	2	0.75	0.25
gnl|UMD3.1|GK000010.2	7895208	G	A	0	13	0	1
gnl|UMD3.1|GK000010.2	7895258	G	C	0	11	0	1
gnl|UMD3.1|GK000010.2	7908595	A	G	0	7	0	1
gnl|UMD3.1|GK000010.2	7908605	G	C	0	8	0	1
gnl|UMD3.1|GK000010.2	7908608	G	C	0	9	0	1
gnl|UMD3.1|GK000010.2	7908626	G	A	0	12	0	1
gnl|UMD3.1|GK000010.2	7908662	A	G	0	11	0	1
gnl|UMD3.1|GK000010.2	7908670	C	A	0	10	0	1
gnl|UMD3.1|GK000010.2	7908683	C	T	0	7	0	1
gnl|UMD3.1|GK000010.2	7908686	G	A	0	9	0	1
gnl|UMD3.1|GK000010.2	7908701	A	G	0	8	0	1
gnl|UMD3.1|GK000010.2	7908707	A	G	0	6	0	1
gnl|UMD3.1|GK000010.2	7908724	G	C	0	5	0	1
gnl|UMD3.1|GK000010.2	7908737	T	A	0	2	0	1
gnl|UMD3.1|GK000010.2	7908742	C	G	0	2	0	1
gnl|UMD3.1|GK000010.2	7926310	N	G	0	340	0	1
gnl|UMD3.1|GK000010.2	7926333	N	T	0	94	0	1
gnl|UMD3.1|GK000010.2	7926365	N	G	0	215	0	1
gnl|UMD3.1|GK000010.2	7943575	A	G	0	2	0	1
gnl|UMD3.1|GK000010.2	7943576	A	G	0	2	0	1
gnl|UMD3.1|GK000010.2	7943617	A	G	0	2	0	1
gnl|UMD3.1|GK000010.2	8009450	A	G	0	2	0	1
gnl|UMD3.1|GK000010.2	8009470	A	T	0	2	0	1
gnl|UMD3.1|GK000010.2	8009474	A	G	0	2	0	1
gnl|UMD3.1|GK000010.2	8009476	G	A	0	2	0	1
gnl|UMD3.1|GK000010.2	8009478	A	G	0	2	0	1
gnl|UMD3.1|GK000010.2	8009502	G	A	0	2	0	1
gnl|UMD3.1|GK000010.2	8009532	T	C	0	2	0	1
gnl|UMD3.1|GK000010.2	8009550	G	A	0	2	0	1
gnl|UMD3.1|GK000010.2	8109502	T	C	0	2	0	1
gnl|UMD3.1|GK000010.2	8110742	C	T	5	9	0.357143	0.642857
gnl|UMD3.1|GK000010.2	8120087	C	A	7	7	0.5	0.5
gnl|UMD3.1|GK000010.2	8139822	C	T	110	65	0.628571	0.371429
gnl|UMD3.1|GK000010.2	8139881	C	T	438	327	0.572549	0.427451
gnl|UMD3.1|GK000010.2	8140171	T	A	9	758	0.011734	0.988266
gnl|UMD3.1|GK000010.2	8140226	C	T	8	303	0.0257235	0.974277
gnl|UMD3.1|GK000010.2	8140293	G	A	3	5	0.375	0.625
gnl|UMD3.1|GK000010.2	8141376	T	C	0	2	0	1
gnl|UMD3.1|GK000010.2	8147913	A	T	0	16	0	1
gnl|UMD3.1|GK000010.2	8151675	G	A	9	7	0.5625	0.4375
gnl|UMD3.1|GK000010.2	8152816	A	G	5	3	0.625	0.375
gnl|UMD3.1|GK000010.2	8156325	C	G	21	15	0.583333	0.416667
gnl|UMD3.1|GK000010.2	8156936	T	G	20	5	0.8	0.2
gnl|UMD3.1|GK000010.2	8157251	A	C	19	16	0.542857	0.457143
gnl|UMD3.1|GK000010.2	8158132	G	T	2	7	0.222222	0.777778
gnl|UMD3.1|GK000010.2	8158166	G	T	2	2	0.5	0.5
gnl|UMD3.1|GK000010.2	8158211	T	A	9	4	0.692308	0.307692
gnl|UMD3.1|GK000010.2	8158229	A	G	13	4	0.764706	0.235294
gnl|UMD3.1|GK000010.2	8263127	A	G	0	2	0	1
gnl|UMD3.1|GK000010.2	8299549	A	C	0	2	0	1
gnl|UMD3.1|GK000010.2	8299562	T	C	0	2	0	1
gnl|UMD3.1|GK000010.2	8412518	T	C	0	2	0	1
gnl|UMD3.1|GK000010.2	8502817	A	G	0	2	0	1
gnl|UMD3.1|GK000010.2	8502860	T	C	0	2	0	1
gnl|UMD3.1|GK000010.2	8522487	T	A	0	2	0	1
gnl|UMD3.1|GK000010.2	8523469	A	G	6	2	0.75	0.25
gnl|UMD3.1|GK000010.2	8524361	A	T	0	7	0	1
gnl|UMD3.1|GK000010.2	8524573	T	G	2	2	0.5	0.5
gnl|UMD3.1|GK000010.2	8524812	T	C	11	6	0.647059	0.352941
gnl|UMD3.1|GK000010.2	8524843	A	G	10	8	0.555556	0.444444
gnl|UMD3.1|GK000010.2	8524859	A	G	12	9	0.571429	0.428571
gnl|UMD3.1|GK000010.2	8526661	G	A	0	3	0	1
gnl|UMD3.1|GK000010.2	8527066	A	C	0	4	0	1
gnl|UMD3.1|GK000010.2	8527908	G	T	3	4	0.428571	0.571429
gnl|UMD3.1|GK000010.2	8528226	T	C	10	17	0.37037	0.62963
gnl|UMD3.1|GK000010.2	8529396	A	G	0	2	0	1
gnl|UMD3.1|GK000010.2	8529435	T	C	0	2	0	1
gnl|UMD3.1|GK000010.2	8536161	G	A	0	4	0	1
gnl|UMD3.1|GK000010.2	8536927	T	C	11	7	0.611111	0.388889
gnl|UMD3.1|GK000010.2	8543810	G	A	0	2	0	1
gnl|UMD3.1|GK000010.2	8550279	T	G	3	11	0.214286	0.785714
gnl|UMD3.1|GK000010.2	8558366	C	T	0	2	0	1
gnl|UMD3.1|GK000010.2	8562739	T	G	0	3	0	1
gnl|UMD3.1|GK000010.2	8562798	G	T	0	3	0	1
gnl|UMD3.1|GK000010.2	8562901	C	T	0	3	0	1
gnl|UMD3.1|GK000010.2	8564783	G	A	0	2	0	1
gnl|UMD3.1|GK000010.2	8564921	T	C	0	2	0	1
gnl|UMD3.1|GK000010.2	8567171	C	T	0	2	0	1
gnl|UMD3.1|GK000010.2	8567339	C	A	0	2	0	1
gnl|UMD3.1|GK000010.2	8567939	T	C	1	2	0.333333	0.666667
gnl|UMD3.1|GK000010.2	8569972	A	G	0	2	0	1
gnl|UMD3.1|GK000010.2	8575884	G	A	3	2	0.6	0.4
gnl|UMD3.1|GK000010.2	8738236	G	C	0	2	0	1
gnl|UMD3.1|GK000010.2	8739522	C	G	12	2	0.857143	0.142857
gnl|UMD3.1|GK000010.2	8739886	T	C	0	5	0	1
gnl|UMD3.1|GK000010.2	8741019	T	C	0	2	0	1
gnl|UMD3.1|GK000010.2	8741032	T	C	0	2	0	1
gnl|UMD3.1|GK000010.2	8743614	C	T	0	13	0	1
gnl|UMD3.1|GK000010.2	8743631	T	C	5	3	0.625	0.375
gnl|UMD3.1|GK000010.2	8743649	T	C	8	3	0.727273	0.272727
gnl|UMD3.1|GK000010.2	8743654	T	C	6	3	0.666667	0.333333
gnl|UMD3.1|GK000010.2	8743658	T	C	5	4	0.555556	0.444444
gnl|UMD3.1|GK000010.2	8743664	T	C	7	3	0.7	0.3
gnl|UMD3.1|GK000010.2	8743665	T	C	8	3	0.727273	0.272727
gnl|UMD3.1|GK000010.2	8743669	T	C	6	3	0.666667	0.333333
gnl|UMD3.1|GK000010.2	8765564	T	C	0	3	0	1
gnl|UMD3.1|GK000010.2	8765653	G	C	0	2	0	1
gnl|UMD3.1|GK000010.2	8775493	AACACAC	AACAC	0	1	0	1
gnl|UMD3.1|GK000010.2	8786495	T	C	7	2	0.777778	0.222222
gnl|UMD3.1|GK000010.2	8788677	T	C,G	0	2	0	1
gnl|UMD3.1|GK000010.2	8790238	T	C	1	2	0.333333	0.666667
gnl|UMD3.1|GK000010.2	8791519	A	T	0	3	0	1
gnl|UMD3.1|GK000010.2	8796307	A	G	0	2	0	1
gnl|UMD3.1|GK000010.2	8797214	T	C	0	7	0	1
gnl|UMD3.1|GK000010.2	8801630	A	G	10	7	0.588235	0.411765
gnl|UMD3.1|GK000010.2	8803056	G	A	0	2	0	1
gnl|UMD3.1|GK000010.2	8803058	A	T	0	2	0	1
gnl|UMD3.1|GK000010.2	8803957	G	A	0	2	0	1
gnl|UMD3.1|GK000010.2	8804635	C	T	0	2	0	1
gnl|UMD3.1|GK000010.2	8804937	A	G	2	2	0.5	0.5
gnl|UMD3.1|GK000010.2	8806001	A	G	0	2	0	1
gnl|UMD3.1|GK000010.2	8814044	G	A	0	2	0	1
gnl|UMD3.1|GK000010.2	8822271	T	C	27	20	0.574468	0.425532
gnl|UMD3.1|GK000010.2	8893312	C	T	0	8	0	1
gnl|UMD3.1|GK000010.2	8893730	C	T	0	5	0	1
gnl|UMD3.1|GK000010.2	8893733	A	G	0	5	0	1
gnl|UMD3.1|GK000010.2	8893771	C	T	0	3	0	1
gnl|UMD3.1|GK000010.2	8893777	A	G	0	3	0	1
gnl|UMD3.1|GK000010.2	8893883	A	T	0	5	0	1
gnl|UMD3.1|GK000010.2	8893955	C	T	0	4	0	1
gnl|UMD3.1|GK000010.2	8893963	C	G	0	6	0	1
gnl|UMD3.1|GK000010.2	8894009	A	T	0	7	0	1
gnl|UMD3.1|GK000010.2	8894063	A	G	0	5	0	1
gnl|UMD3.1|GK000010.2	9040636	C	T	0	48	0	1
gnl|UMD3.1|GK000010.2	9041010	G	T	0	3	0	1
gnl|UMD3.1|GK000010.2	9042215	T	C	0	2	0	1
gnl|UMD3.1|GK000010.2	9042377	G	T	0	2	0	1
gnl|UMD3.1|GK000010.2	9075184	A	C	8	2	0.8	0.2
gnl|UMD3.1|GK000010.2	9113676	T	C	0	3	0	1
gnl|UMD3.1|GK000010.2	9121689	G	T	3	2	0.6	0.4
gnl|UMD3.1|GK000010.2	9136920	T	C	0	2	0	1
gnl|UMD3.1|GK000010.2	9139535	C	CTCT	0	1	0	1
gnl|UMD3.1|GK000010.2	9157282	G	A	5	5	0.5	0.5
gnl|UMD3.1|GK000010.2	9159166	C	T	0	3	0	1
gnl|UMD3.1|GK000010.2	9159266	G	A	0	3	0	1
gnl|UMD3.1|GK000010.2	9161067	G	T	4	2	0.666667	0.333333
gnl|UMD3.1|GK000010.2	9162556	A	C	0	3	0	1
gnl|UMD3.1|GK000010.2	9164786	T	C	0	3	0	1
gnl|UMD3.1|GK000010.2	9203789	C	T	0	2	0	1
gnl|UMD3.1|GK000010.2	9203854	A	G	0	2	0	1
gnl|UMD3.1|GK000010.2	9229021	A	G	0	2	0	1
gnl|UMD3.1|GK000010.2	9229175	T	A	6	2	0.75	0.25
gnl|UMD3.1|GK000010.2	9244184	A	T	2	4	0.333333	0.666667
gnl|UMD3.1|GK000010.2	9286700	A	T	0	2	0	1
gnl|UMD3.1|GK000010.2	9290378	T	C	0	3	0	1
gnl|UMD3.1|GK000010.2	9290380	T	C	0	3	0	1
gnl|UMD3.1|GK000010.2	9290390	T	C	0	3	0	1
gnl|UMD3.1|GK000010.2	9290395	T	C	0	3	0	1
gnl|UMD3.1|GK000010.2	9290401	T	C	0	4	0	1
gnl|UMD3.1|GK000010.2	9388711	T	C	0	2	0	1
gnl|UMD3.1|GK000010.2	9411743	T	G	0	2	0	1
gnl|UMD3.1|GK000010.2	9411838	G	A	2	2	0.5	0.5
gnl|UMD3.1|GK000010.2	9411891	C	T	0	2	0	1
gnl|UMD3.1|GK000010.2	9416973	T	G	0	4	0	1
gnl|UMD3.1|GK000010.2	9417190	A	G	0	2	0	1
gnl|UMD3.1|GK000010.2	9417197	G	A	0	2	0	1
gnl|UMD3.1|GK000010.2	9417257	A	G	0	2	0	1
gnl|UMD3.1|GK000010.2	9417272	C	T	0	2	0	1
gnl|UMD3.1|GK000010.2	9417308	A	G	0	2	0	1
gnl|UMD3.1|GK000010.2	9417332	T	G	0	2	0	1
gnl|UMD3.1|GK000010.2	9417339	T	C	0	2	0	1
gnl|UMD3.1|GK000010.2	9417359	C	G	0	2	0	1
gnl|UMD3.1|GK000010.2	9429065	G	A	0	2	0	1
gnl|UMD3.1|GK000010.2	9429070	G	A	0	2	0	1
gnl|UMD3.1|GK000010.2	9430813	C	G	0	2	0	1
gnl|UMD3.1|GK000010.2	9448336	C	G	0	2	0	1
gnl|UMD3.1|GK000010.2	9451670	G	A	0	2	0	1
gnl|UMD3.1|GK000010.2	9452728	G	C	0	1	0	1
gnl|UMD3.1|GK000010.2	9453485	T	C	0	4	0	1
gnl|UMD3.1|GK000010.2	9453578	C	T	0	3	0	1
gnl|UMD3.1|GK000010.2	9462412	C	A	0	2	0	1
gnl|UMD3.1|GK000010.2	9462471	A	T	0	2	0	1
gnl|UMD3.1|GK000010.2	9470766	T	C	0	2	0	1
gnl|UMD3.1|GK000010.2	9476615	C	A	0	2	0	1
gnl|UMD3.1|GK000010.2	9476838	T	G	0	2	0	1
gnl|UMD3.1|GK000010.2	9476936	G	C	0	2	0	1
gnl|UMD3.1|GK000010.2	9491799	A	T	8	2	0.8	0.2
gnl|UMD3.1|GK000010.2	9492356	A	C	21	4	0.84	0.16
gnl|UMD3.1|GK000010.2	9492456	G	A	0	19	0	1
gnl|UMD3.1|GK000010.2	9493154	G	T	16	4	0.8	0.2
gnl|UMD3.1|GK000010.2	9493878	A	G	0	4	0	1
gnl|UMD3.1|GK000010.2	9493995	G	T	0	2	0	1
gnl|UMD3.1|GK000010.2	9494092	T	C	0	6	0	1
gnl|UMD3.1|GK000010.2	9494399	C	G	0	4	0	1
gnl|UMD3.1|GK000010.2	9494567	C	A	2	2	0.5	0.5
gnl|UMD3.1|GK000010.2	9500659	G	A	10	2	0.833333	0.166667
gnl|UMD3.1|GK000010.2	9500988	T	C	0	24	0	1
gnl|UMD3.1|GK000010.2	9501044	A	G	10	2	0.833333	0.166667
gnl|UMD3.1|GK000010.2	9501289	C	T	0	3	0	1
gnl|UMD3.1|GK000010.2	9502031	C	T	0	12	0	1
gnl|UMD3.1|GK000010.2	9502139	C	G	0	12	0	1
gnl|UMD3.1|GK000010.2	9502154	A	G	11	2	0.846154	0.153846
gnl|UMD3.1|GK000010.2	9502399	C	G	0	9	0	1
gnl|UMD3.1|GK000010.2	9502422	T	C	0	9	0	1
gnl|UMD3.1|GK000010.2	9503312	G	A	4	2	0.666667	0.333333
gnl|UMD3.1|GK000010.2	9503377	T	C	0	7	0	1
gnl|UMD3.1|GK000010.2	9503410	A	G	0	4	0	1
gnl|UMD3.1|GK000010.2	9503476	A	G	0	4	0	1
gnl|UMD3.1|GK000010.2	9503738	C	T	0	2	0	1
gnl|UMD3.1|GK000010.2	9503770	T	C	0	2	0	1
gnl|UMD3.1|GK000010.2	9503810	C	T	0	1	0	1
gnl|UMD3.1|GK000010.2	9506415	G	A	0	2	0	1
gnl|UMD3.1|GK000010.2	9643666	C	G	0	2	0	1
gnl|UMD3.1|GK000010.2	9662172	T	C	0	2	0	1
gnl|UMD3.1|GK000010.2	9662201	C	G	0	2	0	1
gnl|UMD3.1|GK000010.2	9662212	T	C	0	2	0	1
gnl|UMD3.1|GK000010.2	9662233	T	C	0	4	0	1
gnl|UMD3.1|GK000010.2	9662245	T	C	0	4	0	1
gnl|UMD3.1|GK000010.2	9662257	T	C	0	3	0	1
gnl|UMD3.1|GK000010.2	9662258	T	C	0	4	0	1
gnl|UMD3.1|GK000010.2	9662280	A	G	0	2	0	1
gnl|UMD3.1|GK000010.2	9662283	T	C	0	2	0	1
gnl|UMD3.1|GK000010.2	9662284	T	C	0	2	0	1
gnl|UMD3.1|GK000010.2	9662302	T	C	0	2	0	1
gnl|UMD3.1|GK000010.2	9662318	T	C	0	2	0	1
gnl|UMD3.1|GK000010.2	9662334	T	C	0	2	0	1
gnl|UMD3.1|GK000010.2	9662354	T	C	0	2	0	1
gnl|UMD3.1|GK000010.2	9665632	C	T	0	1	0	1
gnl|UMD3.1|GK000010.2	9669143	G	A	0	4	0	1
gnl|UMD3.1|GK000010.2	9669317	T	C	0	2	0	1
gnl|UMD3.1|GK000010.2	9789454	A	G	8	13	0.380952	0.619048
gnl|UMD3.1|GK000010.2	9790360	A	C	2	9	0.181818	0.818182
gnl|UMD3.1|GK000010.2	9790529	T	C	2	3	0.4	0.6
gnl|UMD3.1|GK000010.2	9791175	A	G	4	4	0.5	0.5
gnl|UMD3.1|GK000010.2	9791677	A	G	10	7	0.588235	0.411765
gnl|UMD3.1|GK000010.2	9840408	G	A	0	2	0	1
gnl|UMD3.1|GK000010.2	9857924	T	A	0	2	0	1
gnl|UMD3.1|GK000010.2	9876423	A	G	0	3	0	1
gnl|UMD3.1|GK000010.2	9876444	T	C	0	3	0	1
gnl|UMD3.1|GK000010.2	9876840	A	C	0	3	0	1
gnl|UMD3.1|GK000010.2	9910532	C	T	0	1	0	1
gnl|UMD3.1|GK000010.2	9910544	A	T	0	1	0	1
gnl|UMD3.1|GK000010.2	9910915	C	T	0	2	0	1
gnl|UMD3.1|GK000010.2	9910930	G	A	0	2	0	1
gnl|UMD3.1|GK000010.2	9949757	T	G	6	4	0.6	0.4
gnl|UMD3.1|GK000010.2	9954327	A	C	0	2	0	1
gnl|UMD3.1|GK000010.2	9957595	C	T	0	2	0	1
gnl|UMD3.1|GK000010.2	9957607	T	C	0	2	0	1
gnl|UMD3.1|GK000010.2	9959909	T	C	0	3	0	1
gnl|UMD3.1|GK000010.2	9959935	T	C	0	3	0	1
gnl|UMD3.1|GK000010.2	9960146	C	T	0	4	0	1
gnl|UMD3.1|GK000010.2	9971670	T	C	0	2	0	1
gnl|UMD3.1|GK000010.2	9971685	C	G	0	2	0	1
gnl|UMD3.1|GK000010.2	9971706	T	C	0	2	0	1
gnl|UMD3.1|GK000010.2	9971728	T	C	0	2	0	1
gnl|UMD3.1|GK000010.2	9971734	A	G	0	2	0	1
gnl|UMD3.1|GK000010.2	9971744	T	C	0	2	0	1
gnl|UMD3.1|GK000010.2	9971745	T	C	0	2	0	1
gnl|UMD3.1|GK000010.2	9972111	G	C	0	2	0	1
gnl|UMD3.1|GK000010.2	9972134	A	G	0	2	0	1
gnl|UMD3.1|GK000010.2	9972182	T	C	0	2	0	1
gnl|UMD3.1|GK000010.2	9980826	T	G	0	2	0	1
gnl|UMD3.1|GK000010.2	9984274	A	C	0	2	0	1
gnl|UMD3.1|GK000010.2	9984351	A	C	0	4	0	1
gnl|UMD3.1|GK000010.2	9984365	A	G	0	4	0	1
gnl|UMD3.1|GK000010.2	9984371	G	C	0	4	0	1
gnl|UMD3.1|GK000010.2	9985740	A	C,T	0	3	0	1
gnl|UMD3.1|GK000010.2	9989447	A	C	0	2	0	1
gnl|UMD3.1|GK000010.2	9991345	T	C	0	2	0	1
gnl|UMD3.1|GK000010.2	9991451	G	A	0	9	0	1
gnl|UMD3.1|GK000010.2	9991843	T	C	0	5	0	1
gnl|UMD3.1|GK000010.2	9991895	C	T	0	9	0	1
gnl|UMD3.1|GK000010.2	9991922	G	A	0	9	0	1
gnl|UMD3.1|GK000010.2	9992495	T	A	0	4	0	1
gnl|UMD3.1|GK000010.2	9993032	C	T	0	11	0	1
gnl|UMD3.1|GK000010.2	9993135	A	C	1	52	0.0188679	0.981132
gnl|UMD3.1|GK000010.2	9994032	G	T,C	1	26	0.037037	0.962963
gnl|UMD3.1|GK000010.2	9994172	A	G	4	163	0.0239521	0.976048
gnl|UMD3.1|GK000010.2	9994254	G	A	2	4	0.333333	0.666667
gnl|UMD3.1|GK000010.2	9994268	A	G	0	4	0	1
gnl|UMD3.1|GK000010.2	9994366	C	T	0	3	0	1
gnl|UMD3.1|GK000010.2	9994595	A	G	0	3	0	1
gnl|UMD3.1|GK000010.2	9994655	A	C	0	2	0	1
gnl|UMD3.1|GK000010.2	9994729	A	G	0	4	0	1
gnl|UMD3.1|GK000010.2	9995524	G	T	0	2	0	1
gnl|UMD3.1|GK000010.2	9996116	A	T	0	10	0	1
gnl|UMD3.1|GK000010.2	9996279	C	T	9	2	0.818182	0.181818
gnl|UMD3.1|GK000010.2	9996668	T	C	1	3	0.25	0.75
gnl|UMD3.1|GK000010.2	9996675	T	C	1	3	0.25	0.75
gnl|UMD3.1|GK000010.2	9996697	C	A	5	2	0.714286	0.285714
gnl|UMD3.1|GK000010.2	9996708	A	G	5	2	0.714286	0.285714
gnl|UMD3.1|GK000010.2	9996905	C	A	0	5	0	1
gnl|UMD3.1|GK000010.2	9997019	T	C	0	2	0	1
gnl|UMD3.1|GK000010.2	9999052	T	C	10	2	0.833333	0.166667
gnl|UMD3.1|GK000010.2	9999945	G	T	4	2	0.666667	0.333333
gnl|UMD3.1|GK000010.2	10001889	G	T	7	3	0.7	0.3
gnl|UMD3.1|GK000010.2	10006325	T	C	7	2	0.777778	0.222222
gnl|UMD3.1|GK000010.2	10006948	C	T	0	4	0	1
gnl|UMD3.1|GK000010.2	10006973	C	T	0	5	0	1
gnl|UMD3.1|GK000010.2	10007298	A	G	0	2	0	1
gnl|UMD3.1|GK000010.2	10007946	G	A	0	7	0	1
gnl|UMD3.1|GK000010.2	10008675	T	C	5	2	0.714286	0.285714
gnl|UMD3.1|GK000010.2	10008703	T	C	5	2	0.714286	0.285714
gnl|UMD3.1|GK000010.2	10008732	T	C	7	2	0.777778	0.222222
gnl|UMD3.1|GK000010.2	10008741	T	C	7	2	0.777778	0.222222
gnl|UMD3.1|GK000010.2	10008771	G	T	8	2	0.8	0.2
gnl|UMD3.1|GK000010.2	10008787	T	C	6	4	0.6	0.4
gnl|UMD3.1|GK000010.2	10008973	T	C	11	2	0.846154	0.153846
gnl|UMD3.1|GK000010.2	10009235	T	C	10	2	0.833333	0.166667
gnl|UMD3.1|GK000010.2	10009960	G	C	0	6	0	1
gnl|UMD3.1|GK000010.2	10014729	G	C	0	2	0	1
gnl|UMD3.1|GK000010.2	10018256	T	C	1	6	0.142857	0.857143
gnl|UMD3.1|GK000010.2	10018757	T	C	4	2	0.666667	0.333333
gnl|UMD3.1|GK000010.2	10019735	T	A	9	2	0.818182	0.181818
gnl|UMD3.1|GK000010.2	10021634	A	G	6	2	0.75	0.25
gnl|UMD3.1|GK000010.2	10021640	A	T,C	0	8	0	1
gnl|UMD3.1|GK000010.2	10027583	T	A	5	2	0.714286	0.285714
gnl|UMD3.1|GK000010.2	10029214	T	C	1	2	0.333333	0.666667
gnl|UMD3.1|GK000010.2	10034675	T	C	0	2	0	1
gnl|UMD3.1|GK000010.2	10050161	T	C	0	3	0	1
gnl|UMD3.1|GK000010.2	10052347	C	T	0	4	0	1
gnl|UMD3.1|GK000010.2	10052906	T	C	0	3	0	1
gnl|UMD3.1|GK000010.2	10053738	C	T	0	3	0	1
gnl|UMD3.1|GK000010.2	10053774	T	C	0	2	0	1
gnl|UMD3.1|GK000010.2	10053778	T	C	0	2	0	1
gnl|UMD3.1|GK000010.2	10053996	C	T	0	4	0	1
gnl|UMD3.1|GK000010.2	10054077	T	C	0	6	0	1
gnl|UMD3.1|GK000010.2	10054084	T	C	4	2	0.666667	0.333333
gnl|UMD3.1|GK000010.2	10055420	T	C	0	30	0	1
gnl|UMD3.1|GK000010.2	10057635	T	G	0	3	0	1
gnl|UMD3.1|GK000010.2	10057653	G	A	0	3	0	1
gnl|UMD3.1|GK000010.2	10057655	C	T	0	3	0	1
gnl|UMD3.1|GK000010.2	10062575	T	C	0	4	0	1
gnl|UMD3.1|GK000010.2	10063656	T	C	3	3	0.5	0.5
gnl|UMD3.1|GK000010.2	10063673	T	C	3	3	0.5	0.5
gnl|UMD3.1|GK000010.2	10063738	C	A	0	3	0	1
gnl|UMD3.1|GK000010.2	10063739	T	A	0	2	0	1
gnl|UMD3.1|GK000010.2	10063744	C	A	0	3	0	1
gnl|UMD3.1|GK000010.2	10063754	C	A	0	3	0	1
gnl|UMD3.1|GK000010.2	10063811	G	T	0	2	0	1
gnl|UMD3.1|GK000010.2	10065862	G	A	4	2	0.666667	0.333333
gnl|UMD3.1|GK000010.2	10067602	C	A	0	3	0	1
gnl|UMD3.1|GK000010.2	10069126	A	T	2	2	0.5	0.5
gnl|UMD3.1|GK000010.2	10069768	C	T	0	2	0	1
gnl|UMD3.1|GK000010.2	10072272	G	C	5	4	0.555556	0.444444
gnl|UMD3.1|GK000010.2	10072460	A	G	0	8	0	1
gnl|UMD3.1|GK000010.2	10072740	T	C	0	14	0	1
gnl|UMD3.1|GK000010.2	10073017	G	A	13	5	0.722222	0.277778
gnl|UMD3.1|GK000010.2	10073018	G	A	0	23	0	1
gnl|UMD3.1|GK000010.2	10075216	A	G	0	11	0	1
gnl|UMD3.1|GK000010.2	10075726	A	T	1	2	0.333333	0.666667
gnl|UMD3.1|GK000010.2	10076125	C	T	0	10	0	1
gnl|UMD3.1|GK000010.2	10077913	G	A	0	4	0	1
gnl|UMD3.1|GK000010.2	10078480	A	T	7	2	0.777778	0.222222
gnl|UMD3.1|GK000010.2	10078669	C	G	21	9	0.7	0.3
gnl|UMD3.1|GK000010.2	10078946	C	G	0	49	0	1
gnl|UMD3.1|GK000010.2	10079283	T	C	3	22	0.12	0.88
gnl|UMD3.1|GK000010.2	10079651	T	A	6	2	0.75	0.25
gnl|UMD3.1|GK000010.2	10079713	C	T	11	3	0.785714	0.214286
gnl|UMD3.1|GK000010.2	10080228	T	A	0	6	0	1
gnl|UMD3.1|GK000010.2	10080283	A	T	2	2	0.5	0.5
gnl|UMD3.1|GK000010.2	10080346	C	T	0	5	0	1
gnl|UMD3.1|GK000010.2	10080512	A	C	0	15	0	1
gnl|UMD3.1|GK000010.2	10080942	T	C	0	10	0	1
gnl|UMD3.1|GK000010.2	10080946	C	T	8	2	0.8	0.2
gnl|UMD3.1|GK000010.2	10081254	G	A	0	27	0	1
gnl|UMD3.1|GK000010.2	10081337	G	A	18	4	0.818182	0.181818
gnl|UMD3.1|GK000010.2	10081522	A	G	0	32	0	1
gnl|UMD3.1|GK000010.2	10081592	T	C	0	18	0	1
gnl|UMD3.1|GK000010.2	10081593	T	A	0	19	0	1
gnl|UMD3.1|GK000010.2	10081819	C	T	12	22	0.352941	0.647059
gnl|UMD3.1|GK000010.2	10081890	A	G	0	51	0	1
gnl|UMD3.1|GK000010.2	10081934	T	G	0	56	0	1
gnl|UMD3.1|GK000010.2	10082491	C	T	0	9	0	1
gnl|UMD3.1|GK000010.2	10082538	G	A	0	17	0	1
gnl|UMD3.1|GK000010.2	10082757	G	A	0	20	0	1
gnl|UMD3.1|GK000010.2	10082857	C	G	0	44	0	1
gnl|UMD3.1|GK000010.2	10082974	A	G	0	21	0	1
gnl|UMD3.1|GK000010.2	10083383	A	T	2	12	0.142857	0.857143
gnl|UMD3.1|GK000010.2	10083623	T	A	0	2	0	1
gnl|UMD3.1|GK000010.2	10084009	G	T	0	4	0	1
gnl|UMD3.1|GK000010.2	10084083	A	G	0	8	0	1
gnl|UMD3.1|GK000010.2	10084871	G	A	0	5	0	1
gnl|UMD3.1|GK000010.2	10084900	G	A	0	6	0	1
gnl|UMD3.1|GK000010.2	10084908	T	C	0	7	0	1
gnl|UMD3.1|GK000010.2	10084944	T	A	0	6	0	1
gnl|UMD3.1|GK000010.2	10085007	A	G	0	7	0	1
gnl|UMD3.1|GK000010.2	10085593	T	C	0	9	0	1
gnl|UMD3.1|GK000010.2	10085669	G	A	0	40	0	1
gnl|UMD3.1|GK000010.2	10085959	T	G	0	26	0	1
gnl|UMD3.1|GK000010.2	10086360	C	G	0	50	0	1
gnl|UMD3.1|GK000010.2	10086402	C	T	0	56	0	1
gnl|UMD3.1|GK000010.2	10086440	C	T	0	57	0	1
gnl|UMD3.1|GK000010.2	10086460	T	C	0	54	0	1
gnl|UMD3.1|GK000010.2	10086593	T	C	0	61	0	1
gnl|UMD3.1|GK000010.2	10086970	T	C	0	53	0	1
gnl|UMD3.1|GK000010.2	10086988	T	G	2	53	0.0363636	0.963636
gnl|UMD3.1|GK000010.2	10087374	A	G	0	100	0	1
gnl|UMD3.1|GK000010.2	10087924	T	C	0	24	0	1
gnl|UMD3.1|GK000010.2	10087994	A	G	23	21	0.522727	0.477273
gnl|UMD3.1|GK000010.2	10087999	A	G	31	14	0.688889	0.311111
gnl|UMD3.1|GK000010.2	10088002	A	G	28	18	0.608696	0.391304
gnl|UMD3.1|GK000010.2	10088004	A	G	14	32	0.304348	0.695652
gnl|UMD3.1|GK000010.2	10088010	A	G	7	45	0.134615	0.865385
gnl|UMD3.1|GK000010.2	10088032	A	G	28	20	0.583333	0.416667
gnl|UMD3.1|GK000010.2	10088046	A	G	9	36	0.2	0.8
gnl|UMD3.1|GK000010.2	10088047	A	C	0	48	0	1
gnl|UMD3.1|GK000010.2	10088056	C	T	0	52	0	1
gnl|UMD3.1|GK000010.2	10088059	A	G	38	9	0.808511	0.191489
gnl|UMD3.1|GK000010.2	10088065	A	G	44	7	0.862745	0.137255
gnl|UMD3.1|GK000010.2	10088076	C	G	0	59	0	1
gnl|UMD3.1|GK000010.2	10088102	A	G	43	8	0.843137	0.156863
gnl|UMD3.1|GK000010.2	10088108	A	G	47	7	0.87037	0.12963
gnl|UMD3.1|GK000010.2	10088136	G	A	2	40	0.047619	0.952381
gnl|UMD3.1|GK000010.2	10088148	C	G,A	0	8	0	1
gnl|UMD3.1|GK000010.2	10088152	C	G	1	6	0.142857	0.857143
gnl|UMD3.1|GK000010.2	10088204	A	G	0	58	0	1
gnl|UMD3.1|GK000010.2	10088214	T	G	0	70	0	1
gnl|UMD3.1|GK000010.2	10088356	C	T	2	199	0.00995025	0.99005
gnl|UMD3.1|GK000010.2	10088992	C	T	0	107	0	1
gnl|UMD3.1|GK000010.2	10089438	C	T	0	110	0	1
gnl|UMD3.1|GK000010.2	10089532	T	C	0	127	0	1
gnl|UMD3.1|GK000010.2	10089625	A	C	0	197	0	1
gnl|UMD3.1|GK000010.2	10089815	C	T	0	191	0	1
gnl|UMD3.1|GK000010.2	10090215	A	G	0	76	0	1
gnl|UMD3.1|GK000010.2	10090391	A	G	0	108	0	1
gnl|UMD3.1|GK000010.2	10090468	C	T	0	108	0	1
gnl|UMD3.1|GK000010.2	10090531	C	A	0	86	0	1
gnl|UMD3.1|GK000010.2	10090538	G	A	0	90	0	1
gnl|UMD3.1|GK000010.2	10091228	C	T	0	58	0	1
gnl|UMD3.1|GK000010.2	10091322	C	G	0	69	0	1
gnl|UMD3.1|GK000010.2	10091331	G	A	0	66	0	1
gnl|UMD3.1|GK000010.2	10091446	A	G	0	49	0	1
gnl|UMD3.1|GK000010.2	10091468	T	G	1	51	0.0192308	0.980769
gnl|UMD3.1|GK000010.2	10091776	A	G	57	16	0.780822	0.219178
gnl|UMD3.1|GK000010.2	10091781	A	G	62	13	0.826667	0.173333
gnl|UMD3.1|GK000010.2	10091811	A	G	55	30	0.647059	0.352941
gnl|UMD3.1|GK000010.2	10091812	A	G	73	11	0.869048	0.130952
gnl|UMD3.1|GK000010.2	10091827	A	G	50	39	0.561798	0.438202
gnl|UMD3.1|GK000010.2	10091841	A	G	81	14	0.852632	0.147368
gnl|UMD3.1|GK000010.2	10091852	A	G	74	21	0.778947	0.221053
gnl|UMD3.1|GK000010.2	10091860	C	T	0	97	0	1
gnl|UMD3.1|GK000010.2	10091864	A	G	61	37	0.622449	0.377551
gnl|UMD3.1|GK000010.2	10091921	T	C	0	117	0	1
gnl|UMD3.1|GK000010.2	10092294	C	A	0	95	0	1
gnl|UMD3.1|GK000010.2	10092388	C	G	0	74	0	1
gnl|UMD3.1|GK000010.2	10092605	T	G	0	43	0	1
gnl|UMD3.1|GK000010.2	10092789	A	G	0	4	0	1
gnl|UMD3.1|GK000010.2	10092821	A	T	0	7	0	1
gnl|UMD3.1|GK000010.2	10093079	A	G	0	2	0	1
gnl|UMD3.1|GK000010.2	10093183	C	T	0	5	0	1
gnl|UMD3.1|GK000010.2	10093278	A	G	7	2	0.777778	0.222222
gnl|UMD3.1|GK000010.2	10093442	T	G	1	15	0.0625	0.9375
gnl|UMD3.1|GK000010.2	10093580	T	C	0	13	0	1
gnl|UMD3.1|GK000010.2	10093599	A	G	13	3	0.8125	0.1875
gnl|UMD3.1|GK000010.2	10093607	G	T	12	2	0.857143	0.142857
gnl|UMD3.1|GK000010.2	10093618	A	C	0	13	0	1
gnl|UMD3.1|GK000010.2	10093625	G	C	0	11	0	1
gnl|UMD3.1|GK000010.2	10093646	A	G	9	2	0.818182	0.181818
gnl|UMD3.1|GK000010.2	10093669	G	A	0	10	0	1
gnl|UMD3.1|GK000010.2	10093676	A	G	6	2	0.75	0.25
gnl|UMD3.1|GK000010.2	10093688	A	G	7	2	0.777778	0.222222
gnl|UMD3.1|GK000010.2	10093695	A	G	7	2	0.777778	0.222222
gnl|UMD3.1|GK000010.2	10093724	C	T	0	7	0	1
gnl|UMD3.1|GK000010.2	10093878	A	G	0	2	0	1
gnl|UMD3.1|GK000010.2	10094237	C	G	0	15	0	1
gnl|UMD3.1|GK000010.2	10094805	G	A	0	2	0	1
gnl|UMD3.1|GK000010.2	10094845	A	G	0	3	0	1
gnl|UMD3.1|GK000010.2	10095194	A	G	0	3	0	1
gnl|UMD3.1|GK000010.2	10095210	A	G	0	3	0	1
gnl|UMD3.1|GK000010.2	10095212	A	G	0	3	0	1
gnl|UMD3.1|GK000010.2	10095230	A	G	0	3	0	1
gnl|UMD3.1|GK000010.2	10095286	C	A	0	4	0	1
gnl|UMD3.1|GK000010.2	10095289	T	C	0	4	0	1
gnl|UMD3.1|GK000010.2	10095310	A	G	0	3	0	1
gnl|UMD3.1|GK000010.2	10095348	C	T	0	4	0	1
gnl|UMD3.1|GK000010.2	10095573	C	T	0	5	0	1
gnl|UMD3.1|GK000010.2	10095590	C	T	0	5	0	1
gnl|UMD3.1|GK000010.2	10095591	C	T	0	4	0	1
gnl|UMD3.1|GK000010.2	10095625	A	G	0	4	0	1
gnl|UMD3.1|GK000010.2	10095743	G	A	0	4	0	1
gnl|UMD3.1|GK000010.2	10095758	T	C	0	4	0	1
gnl|UMD3.1|GK000010.2	10095759	G	A	0	4	0	1
gnl|UMD3.1|GK000010.2	10095807	G	C	0	4	0	1
gnl|UMD3.1|GK000010.2	10096072	C	T	0	9	0	1
gnl|UMD3.1|GK000010.2	10096120	C	A	0	8	0	1
gnl|UMD3.1|GK000010.2	10096153	C	T	0	3	0	1
gnl|UMD3.1|GK000010.2	10096165	A	G	0	3	0	1
gnl|UMD3.1|GK000010.2	10096190	T	C	0	3	0	1
gnl|UMD3.1|GK000010.2	10096401	T	C	0	2	0	1
gnl|UMD3.1|GK000010.2	10096471	A	G	0	2	0	1
gnl|UMD3.1|GK000010.2	10096486	A	C	0	2	0	1
gnl|UMD3.1|GK000010.2	10096502	TTAAATA	TTA	0	1	0	1
gnl|UMD3.1|GK000010.2	10096546	C	A	0	2	0	1
gnl|UMD3.1|GK000010.2	10096647	T	C	0	4	0	1
gnl|UMD3.1|GK000010.2	10096785	G	T	0	6	0	1
gnl|UMD3.1|GK000010.2	10096803	T	C	0	8	0	1
gnl|UMD3.1|GK000010.2	10096853	A	C	0	17	0	1
gnl|UMD3.1|GK000010.2	10096936	A	G	0	22	0	1
gnl|UMD3.1|GK000010.2	10096973	A	G	0	11	0	1
gnl|UMD3.1|GK000010.2	10097039	T	G	0	6	0	1
gnl|UMD3.1|GK000010.2	10097267	G	C	0	7	0	1
gnl|UMD3.1|GK000010.2	10097284	C	T	0	5	0	1
gnl|UMD3.1|GK000010.2	10097303	A	C	0	2	0	1
gnl|UMD3.1|GK000010.2	10097327	C	T	0	2	0	1
gnl|UMD3.1|GK000010.2	10097352	T	G	0	4	0	1
gnl|UMD3.1|GK000010.2	10097395	G	A	0	3	0	1
gnl|UMD3.1|GK000010.2	10097442	T	C	0	2	0	1
gnl|UMD3.1|GK000010.2	10108687	N	C	0	2	0	1
gnl|UMD3.1|GK000010.2	10108837	C	T	0	2	0	1
gnl|UMD3.1|GK000010.2	10109062	T	C	0	2	0	1
gnl|UMD3.1|GK000010.2	10109084	A	C	0	2	0	1
gnl|UMD3.1|GK000010.2	10109165	A	G	0	2	0	1
gnl|UMD3.1|GK000010.2	10109788	A	G	0	2	0	1
gnl|UMD3.1|GK000010.2	10109825	T	C	0	2	0	1
gnl|UMD3.1|GK000010.2	10127888	A	C	1	2	0.333333	0.666667
gnl|UMD3.1|GK000010.2	10128440	G	T	0	13	0	1
gnl|UMD3.1|GK000010.2	10128528	C	T	0	7	0	1
gnl|UMD3.1|GK000010.2	10128541	C	G	0	4	0	1
gnl|UMD3.1|GK000010.2	10128952	C	A	0	7	0	1
gnl|UMD3.1|GK000010.2	10129516	C	T	0	11	0	1
gnl|UMD3.1|GK000010.2	10129719	C	A	7	2	0.777778	0.222222
gnl|UMD3.1|GK000010.2	10129775	A	G	8	2	0.8	0.2
gnl|UMD3.1|GK000010.2	10130822	G	T	0	2	0	1
gnl|UMD3.1|GK000010.2	10130864	G	T	0	2	0	1
gnl|UMD3.1|GK000010.2	10131516	A	G	1	7	0.125	0.875
gnl|UMD3.1|GK000010.2	10131552	C	T	1	6	0.142857	0.857143
gnl|UMD3.1|GK000010.2	10131567	T	C	0	7	0	1
gnl|UMD3.1|GK000010.2	10132541	T	A	1	4	0.2	0.8
gnl|UMD3.1|GK000010.2	10132677	G	T	8	9	0.470588	0.529412
gnl|UMD3.1|GK000010.2	10132725	A	C	4	2	0.666667	0.333333
gnl|UMD3.1|GK000010.2	10134282	A	T	10	2	0.833333	0.166667
gnl|UMD3.1|GK000010.2	10136216	T	C	0	19	0	1
gnl|UMD3.1|GK000010.2	10136496	A	G	0	7	0	1
gnl|UMD3.1|GK000010.2	10136532	A	T	9	2	0.818182	0.181818
gnl|UMD3.1|GK000010.2	10137083	A	G	0	11	0	1
gnl|UMD3.1|GK000010.2	10137387	A	G	1	6	0.142857	0.857143
gnl|UMD3.1|GK000010.2	10137427	A	G	4	6	0.4	0.6
gnl|UMD3.1|GK000010.2	10137440	A	G	9	4	0.692308	0.307692
gnl|UMD3.1|GK000010.2	10137445	A	G	6	8	0.428571	0.571429
gnl|UMD3.1|GK000010.2	10137470	A	G	10	6	0.625	0.375
gnl|UMD3.1|GK000010.2	10137478	C	T	10	2	0.833333	0.166667
gnl|UMD3.1|GK000010.2	10137494	C	T	0	17	0	1
gnl|UMD3.1|GK000010.2	10137912	G	T	7	2	0.777778	0.222222
gnl|UMD3.1|GK000010.2	10138094	A	G	4	2	0.666667	0.333333
gnl|UMD3.1|GK000010.2	10138502	A	G	3	2	0.6	0.4
gnl|UMD3.1|GK000010.2	10138504	A	G	1	3	0.25	0.75
gnl|UMD3.1|GK000010.2	10138550	A	G	5	2	0.714286	0.285714
gnl|UMD3.1|GK000010.2	10139639	A	G	0	7	0	1
gnl|UMD3.1|GK000010.2	10140012	T	A	10	2	0.833333	0.166667
gnl|UMD3.1|GK000010.2	10140886	T	G	16	13	0.551724	0.448276
gnl|UMD3.1|GK000010.2	10141313	C	G	0	8	0	1
gnl|UMD3.1|GK000010.2	10141654	C	T	13	6	0.684211	0.315789
gnl|UMD3.1|GK000010.2	10141986	G	C	16	17	0.484848	0.515152
gnl|UMD3.1|GK000010.2	10142629	C	T	0	6	0	1
gnl|UMD3.1|GK000010.2	10142885	G	A	9	1168	0.00764656	0.992353
gnl|UMD3.1|GK000010.2	10142930	C	T	552	488	0.530769	0.469231
gnl|UMD3.1|GK000010.2	10142966	T	A	18	7	0.72	0.28
gnl|UMD3.1|GK000010.2	10143272	G	C	13	8	0.619048	0.380952
gnl|UMD3.1|GK000010.2	10144224	A	T	0	14	0	1
gnl|UMD3.1|GK000010.2	10144230	T	A	1	14	0.0666667	0.933333
gnl|UMD3.1|GK000010.2	10144343	C	A	0	25	0	1
gnl|UMD3.1|GK000010.2	10145644	T	C	0	76	0	1
gnl|UMD3.1|GK000010.2	10145883	G	C	0	66	0	1
gnl|UMD3.1|GK000010.2	10146314	T	C	0	19	0	1
gnl|UMD3.1|GK000010.2	10146703	T	A	49	9	0.844828	0.155172
gnl|UMD3.1|GK000010.2	10146901	C	T	39	13	0.75	0.25
gnl|UMD3.1|GK000010.2	10148232	C	A	0	25	0	1
gnl|UMD3.1|GK000010.2	10148568	T	G	13	10	0.565217	0.434783
gnl|UMD3.1|GK000010.2	10148632	T	C	10	3	0.769231	0.230769
gnl|UMD3.1|GK000010.2	10148814	C	T	0	28	0	1
gnl|UMD3.1|GK000010.2	10148858	T	G	0	30	0	1
gnl|UMD3.1|GK000010.2	10149677	T	C	0	37	0	1
gnl|UMD3.1|GK000010.2	10149687	C	T	0	38	0	1
gnl|UMD3.1|GK000010.2	10149856	A	G	0	49	0	1
gnl|UMD3.1|GK000010.2	10150249	G	A	0	15	0	1
gnl|UMD3.1|GK000010.2	10150253	A	G	0	15	0	1
gnl|UMD3.1|GK000010.2	10150449	G	A	0	23	0	1
gnl|UMD3.1|GK000010.2	10150522	C	G	27	41	0.397059	0.602941
gnl|UMD3.1|GK000010.2	10150560	C	A	1	1653	0.000604595	0.999395
gnl|UMD3.1|GK000010.2	10150721	A	G	0	3008	0	1
gnl|UMD3.1|GK000010.2	10150748	G	A	2	2926	0.00068306	0.999317
gnl|UMD3.1|GK000010.2	10150823	C	G	2	2940	0.00067981	0.99932
gnl|UMD3.1|GK000010.2	10150915	C	A	2	3640	0.000549149	0.999451
gnl|UMD3.1|GK000010.2	10151036	A	G	3	3945	0.000759878	0.99924
gnl|UMD3.1|GK000010.2	10151585	T	G	4	653	0.00608828	0.993912
gnl|UMD3.1|GK000010.2	10151690	A	G	0	640	0	1
gnl|UMD3.1|GK000010.2	10151693	A	G	0	652	0	1
gnl|UMD3.1|GK000010.2	10151713	A	T	1	568	0.00175747	0.998243
gnl|UMD3.1|GK000010.2	10151720	T	C	0	557	0	1
gnl|UMD3.1|GK000010.2	10151729	A	G	0	544	0	1
gnl|UMD3.1|GK000010.2	10151773	A	G	0	552	0	1
gnl|UMD3.1|GK000010.2	10151802	A	G	0	421	0	1
gnl|UMD3.1|GK000010.2	10151880	C	A	0	103	0	1
gnl|UMD3.1|GK000010.2	10151945	T	C	0	3	0	1
gnl|UMD3.1|GK000010.2	10152961	C	G	0	4	0	1
gnl|UMD3.1|GK000010.2	10153022	A	T	0	4	0	1
gnl|UMD3.1|GK000010.2	10242844	A	G	4	2	0.666667	0.333333
gnl|UMD3.1|GK000010.2	10260975	C	A	0	2	0	1
gnl|UMD3.1|GK000010.2	10270014	A	G	0	2	0	1
gnl|UMD3.1|GK000010.2	10289137	G	C	2	2	0.5	0.5
gnl|UMD3.1|GK000010.2	10293246	G	C	8	2	0.8	0.2
gnl|UMD3.1|GK000010.2	10293982	C	A	0	2	0	1
gnl|UMD3.1|GK000010.2	10304707	G	C	0	2	0	1
gnl|UMD3.1|GK000010.2	10314221	C	T	2	2	0.5	0.5
gnl|UMD3.1|GK000010.2	10319104	T	A	1	2	0.333333	0.666667
gnl|UMD3.1|GK000010.2	10319463	T	C	0	3	0	1
gnl|UMD3.1|GK000010.2	10322525	G	C	0	2	0	1
gnl|UMD3.1|GK000010.2	10322831	C	T	0	10	0	1
gnl|UMD3.1|GK000010.2	10322867	T	A	0	10	0	1
gnl|UMD3.1|GK000010.2	10345426	T	C	0	2	0	1
gnl|UMD3.1|GK000010.2	10350446	C	T	0	5	0	1
gnl|UMD3.1|GK000010.2	10351271	T	C	0	2	0	1
gnl|UMD3.1|GK000010.2	10351474	C	A	4	2	0.666667	0.333333
gnl|UMD3.1|GK000010.2	10376797	C	A	0	1	0	1
gnl|UMD3.1|GK000010.2	10377680	T	G	0	3	0	1
gnl|UMD3.1|GK000010.2	10378909	G	A	0	3	0	1
gnl|UMD3.1|GK000010.2	10395005	C	T	0	2	0	1
gnl|UMD3.1|GK000010.2	10395008	A	G	0	2	0	1
gnl|UMD3.1|GK000010.2	10395080	C	T	0	2	0	1
gnl|UMD3.1|GK000010.2	10399652	G	A	0	2	0	1
gnl|UMD3.1|GK000010.2	10402328	T	C	0	3	0	1
gnl|UMD3.1|GK000010.2	10404923	A	G	0	4	0	1
gnl|UMD3.1|GK000010.2	10404937	A	G	0	4	0	1
gnl|UMD3.1|GK000010.2	10405041	C	T	0	4	0	1
gnl|UMD3.1|GK000010.2	10405103	T	C	5	5	0.5	0.5
gnl|UMD3.1|GK000010.2	10405321	G	T	4	2	0.666667	0.333333
gnl|UMD3.1|GK000010.2	10406717	A	G	8	2	0.8	0.2
gnl|UMD3.1|GK000010.2	10408827	A	T	0	2	0	1
gnl|UMD3.1|GK000010.2	10414781	T	A	0	2	0	1
gnl|UMD3.1|GK000010.2	10438672	C	T	0	2	0	1
gnl|UMD3.1|GK000010.2	10458912	T	C	0	3	0	1
gnl|UMD3.1|GK000010.2	10464291	G	T	3	3	0.5	0.5
gnl|UMD3.1|GK000010.2	10464295	G	T	3	3	0.5	0.5
gnl|UMD3.1|GK000010.2	10464304	G	T	0	7	0	1
gnl|UMD3.1|GK000010.2	10464308	C	A	5	2	0.714286	0.285714
gnl|UMD3.1|GK000010.2	10464363	C	A	4	4	0.5	0.5
gnl|UMD3.1|GK000010.2	10464383	A	C	1	6	0.142857	0.857143
gnl|UMD3.1|GK000010.2	10475681	G	A	2	2	0.5	0.5
gnl|UMD3.1|GK000010.2	10485533	A	G	0	2	0	1
gnl|UMD3.1|GK000010.2	10485630	A	C	0	2	0	1
gnl|UMD3.1|GK000010.2	10485698	T	C	0	2	0	1
gnl|UMD3.1|GK000010.2	10485726	T	C	0	2	0	1
gnl|UMD3.1|GK000010.2	10485758	T	C	0	2	0	1
gnl|UMD3.1|GK000010.2	10485768	T	C	0	2	0	1
gnl|UMD3.1|GK000010.2	10576272	T	C	17	6	0.73913	0.26087
gnl|UMD3.1|GK000010.2	10577436	T	A	0	2	0	1
gnl|UMD3.1|GK000010.2	10577937	T	G	0	2	0	1
gnl|UMD3.1|GK000010.2	10584160	T	C	0	3	0	1
gnl|UMD3.1|GK000010.2	10590763	A	G	0	4	0	1
gnl|UMD3.1|GK000010.2	10592561	G	A	0	1	0	1
gnl|UMD3.1|GK000010.2	10593912	G	A	0	5	0	1
gnl|UMD3.1|GK000010.2	10594008	G	A	0	5	0	1
gnl|UMD3.1|GK000010.2	10599743	A	T	1	5	0.166667	0.833333
gnl|UMD3.1|GK000010.2	10599803	C	T	0	8	0	1
gnl|UMD3.1|GK000010.2	10600653	G	T	0	3	0	1
gnl|UMD3.1|GK000010.2	10600680	A	T	0	3	0	1
gnl|UMD3.1|GK000010.2	10600758	A	G	0	3	0	1
gnl|UMD3.1|GK000010.2	10600779	T	G	0	3	0	1
gnl|UMD3.1|GK000010.2	10602846	G	A	0	4	0	1
gnl|UMD3.1|GK000010.2	10605232	C	T	0	11	0	1
gnl|UMD3.1|GK000010.2	10605318	T	A	0	7	0	1
gnl|UMD3.1|GK000010.2	10609441	A	T	0	4	0	1
gnl|UMD3.1|GK000010.2	10609765	T	C	0	4	0	1
gnl|UMD3.1|GK000010.2	10610340	C	A	0	35	0	1
gnl|UMD3.1|GK000010.2	10610389	A	C	14	16	0.466667	0.533333
gnl|UMD3.1|GK000010.2	10610482	A	T	0	22	0	1
gnl|UMD3.1|GK000010.2	10610507	T	C	0	24	0	1
gnl|UMD3.1|GK000010.2	10610542	A	G	0	18	0	1
gnl|UMD3.1|GK000010.2	10610762	T	C	0	32	0	1
gnl|UMD3.1|GK000010.2	10618888	T	C	0	3	0	1
gnl|UMD3.1|GK000010.2	10618889	G	C	0	3	0	1
gnl|UMD3.1|GK000010.2	10618890	G	A	0	3	0	1
gnl|UMD3.1|GK000010.2	10618973	C	T	0	6	0	1
gnl|UMD3.1|GK000010.2	10618985	G	A	0	6	0	1
gnl|UMD3.1|GK000010.2	10619016	C	T	0	3	0	1
gnl|UMD3.1|GK000010.2	10619022	T	C	0	3	0	1
gnl|UMD3.1|GK000010.2	10619049	T	A	0	3	0	1
gnl|UMD3.1|GK000010.2	10622990	C	A	0	2	0	1
gnl|UMD3.1|GK000010.2	10644505	T	C	0	3	0	1
gnl|UMD3.1|GK000010.2	10651449	C	T	0	3	0	1
gnl|UMD3.1|GK000010.2	10651450	G	T	0	4	0	1
gnl|UMD3.1|GK000010.2	10658223	G	A	0	1	0	1
gnl|UMD3.1|GK000010.2	10660417	G	A	1	4	0.2	0.8
gnl|UMD3.1|GK000010.2	10660517	T	C	0	2	0	1
gnl|UMD3.1|GK000010.2	10662609	G	C	3	2	0.6	0.4
gnl|UMD3.1|GK000010.2	10662990	C	T	3	2	0.6	0.4
gnl|UMD3.1|GK000010.2	10662991	A	G	0	5	0	1
gnl|UMD3.1|GK000010.2	10662999	G	A	2	4	0.333333	0.666667
gnl|UMD3.1|GK000010.2	10664363	A	T	0	2	0	1
gnl|UMD3.1|GK000010.2	10664400	C	A	0	1	0	1
gnl|UMD3.1|GK000010.2	10665344	T	C	0	5	0	1
gnl|UMD3.1|GK000010.2	10667108	A	T	8	4	0.666667	0.333333
gnl|UMD3.1|GK000010.2	10667813	T	C	0	10	0	1
gnl|UMD3.1|GK000010.2	10684135	C	T,A	0	4	0	1
gnl|UMD3.1|GK000010.2	10689671	A	G	0	6	0	1
gnl|UMD3.1|GK000010.2	10711521	A	G	5	9	0.357143	0.642857
gnl|UMD3.1|GK000010.2	10711567	A	G	12	7	0.631579	0.368421
gnl|UMD3.1|GK000010.2	10711575	C	T	11	4	0.733333	0.266667
gnl|UMD3.1|GK000010.2	10711670	C	T	9	12	0.428571	0.571429
gnl|UMD3.1|GK000010.2	10888880	C	T	4	4	0.5	0.5
gnl|UMD3.1|GK000010.2	10890871	C	A	0	2	0	1
gnl|UMD3.1|GK000010.2	10892334	A	G	0	7	0	1
gnl|UMD3.1|GK000010.2	10892383	T	C	0	8	0	1
gnl|UMD3.1|GK000010.2	11048690	T	A	47	52	0.474747	0.525253
gnl|UMD3.1|GK000010.2	11048940	T	C	0	84	0	1
gnl|UMD3.1|GK000010.2	11048976	T	C	0	50	0	1
gnl|UMD3.1|GK000010.2	11049117	C	T	36	16	0.692308	0.307692
gnl|UMD3.1|GK000010.2	11049164	A	G	0	52	0	1
gnl|UMD3.1|GK000010.2	11049201	C	A	0	49	0	1
gnl|UMD3.1|GK000010.2	11049435	C	T	0	37	0	1
gnl|UMD3.1|GK000010.2	11049462	C	T	0	37	0	1
gnl|UMD3.1|GK000010.2	11049720	A	G	0	32	0	1
gnl|UMD3.1|GK000010.2	11049783	C	T	0	27	0	1
gnl|UMD3.1|GK000010.2	11049897	T	A	0	5	0	1
gnl|UMD3.1|GK000010.2	11050025	T	C	0	6	0	1
gnl|UMD3.1|GK000010.2	11050127	C	T	0	10	0	1
gnl|UMD3.1|GK000010.2	11050215	A	G	0	19	0	1
gnl|UMD3.1|GK000010.2	11050476	A	G	0	27	0	1
gnl|UMD3.1|GK000010.2	11050512	C	T	0	28	0	1
gnl|UMD3.1|GK000010.2	11050558	C	T	0	17	0	1
gnl|UMD3.1|GK000010.2	11050633	T	C	0	29	0	1
gnl|UMD3.1|GK000010.2	11050668	T	C	0	38	0	1
gnl|UMD3.1|GK000010.2	11050778	C	T	17	7	0.708333	0.291667
gnl|UMD3.1|GK000010.2	11050854	C	T	0	11	0	1
gnl|UMD3.1|GK000010.2	11050855	C	G	0	10	0	1
gnl|UMD3.1|GK000010.2	11050856	A	G	0	11	0	1
gnl|UMD3.1|GK000010.2	11051010	A	G	3	18	0.142857	0.857143
gnl|UMD3.1|GK000010.2	11051182	T	C	0	23	0	1
gnl|UMD3.1|GK000010.2	11051257	G	C	11	2	0.846154	0.153846
gnl|UMD3.1|GK000010.2	11051377	T	C	0	12	0	1
gnl|UMD3.1|GK000010.2	11051599	G	T	0	8	0	1
gnl|UMD3.1|GK000010.2	11051619	T	C	0	8	0	1
gnl|UMD3.1|GK000010.2	11051890	A	C	0	13	0	1
gnl|UMD3.1|GK000010.2	11051939	T	C	6	10	0.375	0.625
gnl|UMD3.1|GK000010.2	11051976	A	C	0	6	0	1
gnl|UMD3.1|GK000010.2	11054943	T	C	0	2	0	1
gnl|UMD3.1|GK000010.2	11059104	G	A	0	5	0	1
gnl|UMD3.1|GK000010.2	11059872	C	T,A	0	3	0	1
gnl|UMD3.1|GK000010.2	11059926	A	G	0	1	0	1
gnl|UMD3.1|GK000010.2	11078330	C	T	0	2	0	1
gnl|UMD3.1|GK000010.2	11106353	N	G	0	3	0	1
gnl|UMD3.1|GK000010.2	11109648	G	A	0	2	0	1
gnl|UMD3.1|GK000010.2	11118946	C	T	0	2	0	1
gnl|UMD3.1|GK000010.2	11122766	G	T	0	2	0	1
gnl|UMD3.1|GK000010.2	11123447	A	G	0	2	0	1
gnl|UMD3.1|GK000010.2	11123555	G	C	0	2	0	1
gnl|UMD3.1|GK000010.2	11123899	A	T	3	5	0.375	0.625
gnl|UMD3.1|GK000010.2	11123902	T	A	2	5	0.285714	0.714286
gnl|UMD3.1|GK000010.2	11124175	A	C	0	2	0	1
gnl|UMD3.1|GK000010.2	11128267	G	C	0	2	0	1
gnl|UMD3.1|GK000010.2	11134407	T	C	0	8	0	1
gnl|UMD3.1|GK000010.2	11134472	C	A	3	3	0.5	0.5
gnl|UMD3.1|GK000010.2	11134604	T	G	0	3	0	1
gnl|UMD3.1|GK000010.2	11134771	C	T	0	5	0	1
gnl|UMD3.1|GK000010.2	11140967	T	C	0	2	0	1
gnl|UMD3.1|GK000010.2	11140969	T	C	0	2	0	1
gnl|UMD3.1|GK000010.2	11141007	T	A	0	2	0	1
gnl|UMD3.1|GK000010.2	11141109	T	A	0	2	0	1
gnl|UMD3.1|GK000010.2	11141121	T	C	0	2	0	1
gnl|UMD3.1|GK000010.2	11141142	T	C	0	2	0	1
gnl|UMD3.1|GK000010.2	11141313	T	C	0	2	0	1
gnl|UMD3.1|GK000010.2	11154533	A	G	0	6	0	1
gnl|UMD3.1|GK000010.2	11155238	T	C	0	2	0	1
gnl|UMD3.1|GK000010.2	11165040	GCTCCCCTCCCCTCC	GCTCCCCTCCCCTCCCCTCC	0	1	0	1
gnl|UMD3.1|GK000010.2	11265873	T	A	0	2	0	1
gnl|UMD3.1|GK000010.2	11280032	G	A	0	2	0	1
gnl|UMD3.1|GK000010.2	11309757	A	G	2	4	0.333333	0.666667
gnl|UMD3.1|GK000010.2	11310267	T	A	0	2	0	1
gnl|UMD3.1|GK000010.2	11312815	T	C	0	4	0	1
gnl|UMD3.1|GK000010.2	11312844	T	C	0	4	0	1
gnl|UMD3.1|GK000010.2	11317879	T	C	4	2	0.666667	0.333333
gnl|UMD3.1|GK000010.2	11317946	T	C	2	2	0.5	0.5
gnl|UMD3.1|GK000010.2	11332090	C	T	0	2	0	1
gnl|UMD3.1|GK000010.2	11332908	A	G,T	0	2	0	1
gnl|UMD3.1|GK000010.2	11335356	A	G	0	2	0	1
gnl|UMD3.1|GK000010.2	11338517	G	A	0	7	0	1
gnl|UMD3.1|GK000010.2	11340877	A	G	0	2	0	1
gnl|UMD3.1|GK000010.2	11346545	T	A	3	2	0.6	0.4
gnl|UMD3.1|GK000010.2	11346592	C	A	11	2	0.846154	0.153846
gnl|UMD3.1|GK000010.2	11347254	A	C	0	6	0	1
gnl|UMD3.1|GK000010.2	11349140	G	A	5	4	0.555556	0.444444
gnl|UMD3.1|GK000010.2	11349593	A	G	0	7	0	1
gnl|UMD3.1|GK000010.2	11354002	C	G	0	2	0	1
gnl|UMD3.1|GK000010.2	11358117	T	C	3	2	0.6	0.4
gnl|UMD3.1|GK000010.2	11358763	T	C	1	4	0.2	0.8
gnl|UMD3.1|GK000010.2	11358767	T	C	1	4	0.2	0.8
gnl|UMD3.1|GK000010.2	11360649	C	T	0	3	0	1
gnl|UMD3.1|GK000010.2	11363592	T	A	0	2	0	1
gnl|UMD3.1|GK000010.2	11383299	C	T	0	2	0	1
gnl|UMD3.1|GK000010.2	11393667	C	T	0	3	0	1
gnl|UMD3.1|GK000010.2	11409944	T	A	2	2	0.5	0.5
gnl|UMD3.1|GK000010.2	11411529	T	A	0	2	0	1
gnl|UMD3.1|GK000010.2	11414648	C	T	0	2	0	1
gnl|UMD3.1|GK000010.2	11416340	A	G	0	2	0	1
gnl|UMD3.1|GK000010.2	11419926	G	A	0	2	0	1
gnl|UMD3.1|GK000010.2	11420645	A	G	2	2	0.5	0.5
gnl|UMD3.1|GK000010.2	11422245	G	T	0	2	0	1
gnl|UMD3.1|GK000010.2	11424304	T	A	0	2	0	1
gnl|UMD3.1|GK000010.2	11424701	A	G	4	2	0.666667	0.333333
gnl|UMD3.1|GK000010.2	11424767	C	A	4	2	0.666667	0.333333
gnl|UMD3.1|GK000010.2	11455996	G	C	4	2	0.666667	0.333333
gnl|UMD3.1|GK000010.2	11461470	G	C	10	2	0.833333	0.166667
gnl|UMD3.1|GK000010.2	11466534	T	C	0	4	0	1
gnl|UMD3.1|GK000010.2	11466566	A	G	0	4	0	1
gnl|UMD3.1|GK000010.2	11469415	T	C	0	2	0	1
gnl|UMD3.1|GK000010.2	11474610	A	G	0	3	0	1
gnl|UMD3.1|GK000010.2	11474746	G	A	0	3	0	1
gnl|UMD3.1|GK000010.2	11474776	A	T	0	3	0	1
gnl|UMD3.1|GK000010.2	11474815	A	T	0	3	0	1
gnl|UMD3.1|GK000010.2	11476838	G	T	0	2	0	1
gnl|UMD3.1|GK000010.2	11477230	A	C	0	2	0	1
gnl|UMD3.1|GK000010.2	11488732	A	C	10	22	0.3125	0.6875
gnl|UMD3.1|GK000010.2	11488910	G	T	10	2	0.833333	0.166667
gnl|UMD3.1|GK000010.2	11491218	A	T	0	38	0	1
gnl|UMD3.1|GK000010.2	11491267	G	A	0	21	0	1
gnl|UMD3.1|GK000010.2	11493039	C	A	3	2	0.6	0.4
gnl|UMD3.1|GK000010.2	11510634	A	T	0	6	0	1
gnl|UMD3.1|GK000010.2	11527394	C	T	0	2	0	1
gnl|UMD3.1|GK000010.2	11543037	C	T	0	2	0	1
gnl|UMD3.1|GK000010.2	11543379	A	G	2	2	0.5	0.5
gnl|UMD3.1|GK000010.2	11545271	G	A	0	2	0	1
gnl|UMD3.1|GK000010.2	11546122	T	C	0	4	0	1
gnl|UMD3.1|GK000010.2	11546136	C	T	0	4	0	1
gnl|UMD3.1|GK000010.2	11546205	T	C	0	4	0	1
gnl|UMD3.1|GK000010.2	11547323	T	C	0	2	0	1
gnl|UMD3.1|GK000010.2	11547594	G	A,C	0	3	0	1
gnl|UMD3.1|GK000010.2	11547647	C	T	0	4	0	1
gnl|UMD3.1|GK000010.2	11548806	T	C	0	1	0	1
gnl|UMD3.1|GK000010.2	11549014	A	C	0	2	0	1
gnl|UMD3.1|GK000010.2	11558173	G	A	0	2	0	1
gnl|UMD3.1|GK000010.2	11558282	A	C	0	3	0	1
gnl|UMD3.1|GK000010.2	11563491	C	T	0	2	0	1
gnl|UMD3.1|GK000010.2	11565706	A	T	0	2	0	1
gnl|UMD3.1|GK000010.2	11641888	T	C	0	4	0	1
gnl|UMD3.1|GK000010.2	11641892	T	C	0	4	0	1
gnl|UMD3.1|GK000010.2	11641899	T	C	0	4	0	1
gnl|UMD3.1|GK000010.2	11644036	C	T	0	2	0	1
gnl|UMD3.1|GK000010.2	11644037	A	G	0	2	0	1
gnl|UMD3.1|GK000010.2	11771992	G	T	2	2	0.5	0.5
gnl|UMD3.1|GK000010.2	11772200	A	G,T	0	4	0	1
gnl|UMD3.1|GK000010.2	11772364	T	C	0	2	0	1
gnl|UMD3.1|GK000010.2	11772367	T	C	0	2	0	1
gnl|UMD3.1|GK000010.2	11772396	T	C	0	2	0	1
gnl|UMD3.1|GK000010.2	11772411	T	C	0	2	0	1
gnl|UMD3.1|GK000010.2	11790076	A	G	0	1	0	1
gnl|UMD3.1|GK000010.2	11804568	C	A	4	2	0.666667	0.333333
gnl|UMD3.1|GK000010.2	11858035	C	G	0	3	0	1
gnl|UMD3.1|GK000010.2	11859401	A	G	0	2	0	1
gnl|UMD3.1|GK000010.2	11860049	G	A	16	6	0.727273	0.272727
gnl|UMD3.1|GK000010.2	11861100	C	A	0	2	0	1
gnl|UMD3.1|GK000010.2	11869551	C	A	0	2	0	1
gnl|UMD3.1|GK000010.2	11873218	T	G	8	3	0.727273	0.272727
gnl|UMD3.1|GK000010.2	11873308	G	A	8	2	0.8	0.2
gnl|UMD3.1|GK000010.2	11883684	C	T	0	16	0	1
gnl|UMD3.1|GK000010.2	11886179	A	C	0	2	0	1
gnl|UMD3.1|GK000010.2	11888710	C	T	0	4	0	1
gnl|UMD3.1|GK000010.2	11890009	C	A	8	2	0.8	0.2
gnl|UMD3.1|GK000010.2	11890065	T	G	0	2	0	1
gnl|UMD3.1|GK000010.2	11890303	T	A	10	2	0.833333	0.166667
gnl|UMD3.1|GK000010.2	11890566	A	T	0	1	0	1
gnl|UMD3.1|GK000010.2	11891383	G	A	2	2	0.5	0.5
gnl|UMD3.1|GK000010.2	11892419	G	T	0	1	0	1
gnl|UMD3.1|GK000010.2	11908798	A	G	0	3	0	1
gnl|UMD3.1|GK000010.2	11908803	C	T	0	3	0	1
gnl|UMD3.1|GK000010.2	11908832	C	A	0	3	0	1
gnl|UMD3.1|GK000010.2	11908834	C	G	0	3	0	1
gnl|UMD3.1|GK000010.2	11908849	G	C	0	3	0	1
gnl|UMD3.1|GK000010.2	11921222	C	G	0	2	0	1
gnl|UMD3.1|GK000010.2	11930486	G	A	0	2	0	1
gnl|UMD3.1|GK000010.2	11932789	C	A	2	3	0.4	0.6
gnl|UMD3.1|GK000010.2	11932793	C	A	0	3	0	1
gnl|UMD3.1|GK000010.2	11932795	C	A	0	2	0	1
gnl|UMD3.1|GK000010.2	11932808	C	A	0	5	0	1
gnl|UMD3.1|GK000010.2	11932821	C	A	1	2	0.333333	0.666667
gnl|UMD3.1|GK000010.2	11932823	T	A	0	6	0	1
[truncated: 291,930+ more rows]
