# Supplementary material for: Single nucleotide polymorphism discovery in bovine liver using RNA-seq technology
Source: PLoS One. 2017 Feb 24;12(2):e0172687. doi: 10.1371/journal.pone.0172687 (PMC5325534; doi:10.1371/journal.pone.0172687)
Supplement: S3 Table — (XLSX) [file pone.0172687.s003.xlsx]

## Sheet: CP21-J17a-DNAsed-CU-S13.samtool
S3 Table: RNA-seq SNP-db of bovine liver tissue of young bull-3 of Polish Red cattle aged 9 months.
reference	location	ref_seq	sample seq	# of reads as Ref	# of reads as SNP	% ref	% SNP
gnl|Btau_4.6.1|chrY	2527488	C	T	0	2	0	1
gnl|Btau_4.6.1|chrY	2538004	A	T	0	2	0	1
gnl|Btau_4.6.1|chrY	2569544	A	G	13	9	0.590909	0.409091
gnl|Btau_4.6.1|chrY	2570823	G	T	14	3	0.823529	0.176471
gnl|Btau_4.6.1|chrY	2571288	G	C	4	2	0.666667	0.333333
gnl|Btau_4.6.1|chrY	2575666	A	C	12	3	0.8	0.2
gnl|Btau_4.6.1|chrY	2799246	A	G	0	3	0	1
gnl|Btau_4.6.1|chrY	2799316	C	A	0	1	0	1
gnl|Btau_4.6.1|chrY	2799360	T	A	1	2	0.333333	0.666667
gnl|Btau_4.6.1|chrY	2799429	A	G	0	3	0	1
gnl|Btau_4.6.1|chrY	2841212	A	C	1	2	0.333333	0.666667
gnl|Btau_4.6.1|chrY	2903798	A	T	1	4	0.2	0.8
gnl|Btau_4.6.1|chrY	2906300	G	T	10	5	0.666667	0.333333
gnl|Btau_4.6.1|chrY	2907039	A	G	28	5	0.848485	0.151515
gnl|Btau_4.6.1|chrY	2915138	G	T	2	2	0.5	0.5
gnl|Btau_4.6.1|chrY	2928064	A	T	10	2	0.833333	0.166667
gnl|Btau_4.6.1|chrY	2942810	T	C	0	2	0	1
gnl|Btau_4.6.1|chrY	2942822	T	C	0	2	0	1
gnl|Btau_4.6.1|chrY	2942825	T	C	0	2	0	1
gnl|Btau_4.6.1|chrY	2942826	T	C	0	2	0	1
gnl|Btau_4.6.1|chrY	2942837	T	C	0	2	0	1
gnl|Btau_4.6.1|chrY	2942850	T	C	0	2	0	1
gnl|Btau_4.6.1|chrY	2942854	T	C	0	2	0	1
gnl|Btau_4.6.1|chrY	2952004	G	A	4	2	0.666667	0.333333
gnl|Btau_4.6.1|chrY	2962052	A	C	6	2	0.75	0.25
gnl|Btau_4.6.1|chrY	2962067	T	G	8	3	0.727273	0.272727
gnl|Btau_4.6.1|chrY	3045072	T	C	0	2	0	1
gnl|Btau_4.6.1|chrY	3045074	T	C	0	2	0	1
gnl|Btau_4.6.1|chrY	3045077	T	C	0	2	0	1
gnl|Btau_4.6.1|chrY	3279864	T	G	4	2	0.666667	0.333333
gnl|Btau_4.6.1|chrY	3280619	G	A	11	3	0.785714	0.214286
gnl|Btau_4.6.1|chrY	3594173	T	C	0	2	0	1
gnl|Btau_4.6.1|chrY	3594178	T	C	0	2	0	1
gnl|Btau_4.6.1|chrY	3594183	T	C	0	2	0	1
gnl|Btau_4.6.1|chrY	3620805	A	T	0	2	0	1
gnl|Btau_4.6.1|chrY	3643819	T	G	0	1	0	1
gnl|Btau_4.6.1|chrY	3728071	G	T	0	2	0	1
gnl|Btau_4.6.1|chrY	3728281	A	C	3	3	0.5	0.5
gnl|Btau_4.6.1|chrY	3730548	T	A	1	2	0.333333	0.666667
gnl|Btau_4.6.1|chrY	3733072	T	C	0	1	0	1
gnl|Btau_4.6.1|chrY	3733126	G	T	0	2	0	1
gnl|Btau_4.6.1|chrY	3733131	T	C	0	1	0	1
gnl|Btau_4.6.1|chrY	3733135	T	C	0	1	0	1
gnl|Btau_4.6.1|chrY	3748977	A	T	2	2	0.5	0.5
gnl|Btau_4.6.1|chrY	3749781	G	T	6	2	0.75	0.25
gnl|Btau_4.6.1|chrY	4139260	G	A	0	26	0	1
gnl|Btau_4.6.1|chrY	4139278	C	T	0	30	0	1
gnl|Btau_4.6.1|chrY	4184555	A	C	2	3	0.4	0.6
gnl|Btau_4.6.1|chrY	6550227	C	G	10	4	0.714286	0.285714
gnl|Btau_4.6.1|chrY	6595156	A	G	2	2	0.5	0.5
gnl|Btau_4.6.1|chrY	6631253	G	A	7	5	0.583333	0.416667
gnl|Btau_4.6.1|chrY	6631832	C	T	18	4	0.818182	0.181818
gnl|Btau_4.6.1|chrY	6632817	A	T	5	2	0.714286	0.285714
gnl|Btau_4.6.1|chrY	6637683	G	A	0	2	0	1
gnl|Btau_4.6.1|chrY	6638141	A	C	15	7	0.681818	0.318182
gnl|Btau_4.6.1|chrY	7694104	T	C	0	2	0	1
gnl|Btau_4.6.1|chrY	8952211	A	C	33	7	0.825	0.175
gnl|Btau_4.6.1|chrY	9315542	A	G	0	1	0	1
gnl|Btau_4.6.1|chrY	9315554	G	A	0	1	0	1
gnl|Btau_4.6.1|chrY	9315556	T	C	0	2	0	1
gnl|Btau_4.6.1|chrY	9315578	A	G	0	2	0	1
gnl|Btau_4.6.1|chrY	9315595	T	C	0	1	0	1
gnl|Btau_4.6.1|chrY	9315601	T	C	0	1	0	1
gnl|Btau_4.6.1|chrY	9315607	T	C	0	2	0	1
gnl|Btau_4.6.1|chrY	9453639	C	G	0	47	0	1
gnl|Btau_4.6.1|chrY	9453643	T	C,A	1	49	0.02	0.98
gnl|Btau_4.6.1|chrY	9453826	A	G,T	0	13	0	1
gnl|Btau_4.6.1|chrY	9862197	A	T	0	2	0	1
gnl|Btau_4.6.1|chrY	10284521	C	A	0	6	0	1
gnl|Btau_4.6.1|chrY	12968790	A	G	0	2	0	1
gnl|Btau_4.6.1|chrY	22986531	C	A	0	4	0	1
gnl|Btau_4.6.1|chrY	28623259	G	A,T	0	2	0	1
gnl|Btau_4.6.1|chrY	28623264	A	G	0	2	0	1
gnl|Btau_4.6.1|chrY	28623295	A	G	0	2	0	1
gnl|Btau_4.6.1|chrY	28623310	A	G	0	2	0	1
gnl|Btau_4.6.1|chrY	28623328	A	G	0	2	0	1
gnl|Btau_4.6.1|chrY	28623329	A	G	0	1	0	1
gnl|Btau_4.6.1|chrY	42383075	A	C	2	2	0.5	0.5
gnl|Btau_4.6.1|chrY	42394122	A	G	0	4	0	1
gnl|UMD3.1|GK000010.2	405977	C	T	0	2	0	1
gnl|UMD3.1|GK000010.2	486379	A	T	0	2	0	1
gnl|UMD3.1|GK000010.2	506465	G	A	0	2	0	1
gnl|UMD3.1|GK000010.2	512014	G	C	0	2	0	1
gnl|UMD3.1|GK000010.2	514298	C	T	0	2	0	1
gnl|UMD3.1|GK000010.2	514479	A	T,G	0	2	0	1
gnl|UMD3.1|GK000010.2	514480	A	G	0	2	0	1
gnl|UMD3.1|GK000010.2	514481	A	G	0	2	0	1
gnl|UMD3.1|GK000010.2	528636	T	C	0	2	0	1
gnl|UMD3.1|GK000010.2	555273	A	C	4	2	0.666667	0.333333
gnl|UMD3.1|GK000010.2	555292	C	A	1	11	0.0833333	0.916667
gnl|UMD3.1|GK000010.2	555317	G	C	0	12	0	1
gnl|UMD3.1|GK000010.2	555363	G	A	0	14	0	1
gnl|UMD3.1|GK000010.2	555424	T	C	1	32	0.030303	0.969697
gnl|UMD3.1|GK000010.2	555483	C	G	0	33	0	1
gnl|UMD3.1|GK000010.2	555598	A	G	0	27	0	1
gnl|UMD3.1|GK000010.2	555632	A	G	0	33	0	1
gnl|UMD3.1|GK000010.2	555657	T	C	0	29	0	1
gnl|UMD3.1|GK000010.2	555666	T	C	0	27	0	1
gnl|UMD3.1|GK000010.2	555684	A	G	0	25	0	1
gnl|UMD3.1|GK000010.2	555780	G	A	0	20	0	1
gnl|UMD3.1|GK000010.2	555811	A	T	0	17	0	1
gnl|UMD3.1|GK000010.2	570511	A	G	0	2	0	1
gnl|UMD3.1|GK000010.2	570518	A	G	0	2	0	1
gnl|UMD3.1|GK000010.2	570524	A	G	0	2	0	1
gnl|UMD3.1|GK000010.2	570537	A	G	0	2	0	1
gnl|UMD3.1|GK000010.2	570538	A	G	0	1	0	1
gnl|UMD3.1|GK000010.2	570544	A	G	0	2	0	1
gnl|UMD3.1|GK000010.2	570553	A	G	0	2	0	1
gnl|UMD3.1|GK000010.2	572420	C	T	0	2	0	1
gnl|UMD3.1|GK000010.2	629458	A	T	1	2	0.333333	0.666667
gnl|UMD3.1|GK000010.2	630211	T	C	1	2	0.333333	0.666667
gnl|UMD3.1|GK000010.2	633819	A	T	2	2	0.5	0.5
gnl|UMD3.1|GK000010.2	655082	T	G	0	1	0	1
gnl|UMD3.1|GK000010.2	672865	G	C	0	2	0	1
gnl|UMD3.1|GK000010.2	688631	A	G	2	2	0.5	0.5
gnl|UMD3.1|GK000010.2	693064	T	C	0	1	0	1
gnl|UMD3.1|GK000010.2	695788	C	A	0	7	0	1
gnl|UMD3.1|GK000010.2	696093	C	T	0	3	0	1
gnl|UMD3.1|GK000010.2	709158	T	A	2	2	0.5	0.5
gnl|UMD3.1|GK000010.2	711969	T	G	0	3	0	1
gnl|UMD3.1|GK000010.2	713695	A	G	0	2	0	1
gnl|UMD3.1|GK000010.2	720156	T	C	0	3	0	1
gnl|UMD3.1|GK000010.2	720266	A	C	0	8	0	1
gnl|UMD3.1|GK000010.2	720349	C	A	0	3	0	1
gnl|UMD3.1|GK000010.2	725508	C	T	0	2	0	1
gnl|UMD3.1|GK000010.2	726363	TCCTGCCCTGCC	TCCTGCC	0	1	0	1
gnl|UMD3.1|GK000010.2	726472	T	C	0	2	0	1
gnl|UMD3.1|GK000010.2	752855	A	T	1	2	0.333333	0.666667
gnl|UMD3.1|GK000010.2	752861	A	T	1	2	0.333333	0.666667
gnl|UMD3.1|GK000010.2	768128	T	A	0	4	0	1
gnl|UMD3.1|GK000010.2	769529	G	T	6	2	0.75	0.25
gnl|UMD3.1|GK000010.2	773828	C	G	0	2	0	1
gnl|UMD3.1|GK000010.2	773851	T	C	0	2	0	1
gnl|UMD3.1|GK000010.2	775339	A	C	0	2	0	1
gnl|UMD3.1|GK000010.2	785886	G	A,C	0	2	0	1
gnl|UMD3.1|GK000010.2	786719	A	G	0	2	0	1
gnl|UMD3.1|GK000010.2	791785	G	T	0	2	0	1
gnl|UMD3.1|GK000010.2	794776	C	T	0	2	0	1
gnl|UMD3.1|GK000010.2	819625	T	A	0	1	0	1
gnl|UMD3.1|GK000010.2	832105	C	T	0	2	0	1
gnl|UMD3.1|GK000010.2	841845	G	T	0	2	0	1
gnl|UMD3.1|GK000010.2	880012	A	T	0	2	0	1
gnl|UMD3.1|GK000010.2	891634	CTAGA	CTAGATAGA	0	1	0	1
gnl|UMD3.1|GK000010.2	899881	G	A	0	2	0	1
gnl|UMD3.1|GK000010.2	910467	T	G	2	2	0.5	0.5
gnl|UMD3.1|GK000010.2	915256	T	G	0	1	0	1
gnl|UMD3.1|GK000010.2	916222	C	T	0	2	0	1
gnl|UMD3.1|GK000010.2	917759	A	G	0	2	0	1
gnl|UMD3.1|GK000010.2	919249	A	G,T	0	4	0	1
gnl|UMD3.1|GK000010.2	919283	T	C	0	3	0	1
gnl|UMD3.1|GK000010.2	919302	T	C	0	3	0	1
gnl|UMD3.1|GK000010.2	919350	C	T	0	3	0	1
gnl|UMD3.1|GK000010.2	919402	G	A	0	2	0	1
gnl|UMD3.1|GK000010.2	919408	G	A	0	2	0	1
gnl|UMD3.1|GK000010.2	919626	T	C	0	2	0	1
gnl|UMD3.1|GK000010.2	920444	A	G	0	3	0	1
gnl|UMD3.1|GK000010.2	930784	T	C	0	2	0	1
gnl|UMD3.1|GK000010.2	930787	T	C	0	2	0	1
gnl|UMD3.1|GK000010.2	930859	T	C	0	2	0	1
gnl|UMD3.1|GK000010.2	931802	A	G	0	6	0	1
gnl|UMD3.1|GK000010.2	931820	C	T	0	4	0	1
gnl|UMD3.1|GK000010.2	932167	A	T	0	2	0	1
gnl|UMD3.1|GK000010.2	932389	T	C,A	0	6	0	1
gnl|UMD3.1|GK000010.2	932882	A	T	3	2	0.6	0.4
gnl|UMD3.1|GK000010.2	933079	T	A	0	12	0	1
gnl|UMD3.1|GK000010.2	933462	T	C	0	9	0	1
gnl|UMD3.1|GK000010.2	933836	G	T	2	2	0.5	0.5
gnl|UMD3.1|GK000010.2	934223	A	T	4	3	0.571429	0.428571
gnl|UMD3.1|GK000010.2	934445	T	A	1	3	0.25	0.75
gnl|UMD3.1|GK000010.2	934527	A	T	7	2	0.777778	0.222222
gnl|UMD3.1|GK000010.2	935322	C	T	0	6	0	1
gnl|UMD3.1|GK000010.2	935574	A	G	0	7	0	1
gnl|UMD3.1|GK000010.2	935693	T	C	0	29	0	1
gnl|UMD3.1|GK000010.2	937566	C	T	0	15	0	1
gnl|UMD3.1|GK000010.2	937686	T	C	0	22	0	1
gnl|UMD3.1|GK000010.2	937948	A	T	11	3	0.785714	0.214286
gnl|UMD3.1|GK000010.2	938385	A	G	0	11	0	1
gnl|UMD3.1|GK000010.2	938513	T	C,A	0	12	0	1
gnl|UMD3.1|GK000010.2	939238	T	A	2	2	0.5	0.5
gnl|UMD3.1|GK000010.2	940515	T	A	3	2	0.6	0.4
gnl|UMD3.1|GK000010.2	943263	T	A	0	3	0	1
gnl|UMD3.1|GK000010.2	943458	T	A	0	2	0	1
gnl|UMD3.1|GK000010.2	943505	C	A,G	0	2	0	1
gnl|UMD3.1|GK000010.2	944399	C	G	0	6	0	1
gnl|UMD3.1|GK000010.2	944730	G	A	3	2	0.6	0.4
gnl|UMD3.1|GK000010.2	950070	A	C	0	4	0	1
gnl|UMD3.1|GK000010.2	953285	T	C	0	2	0	1
gnl|UMD3.1|GK000010.2	954489	G	T	0	2	0	1
gnl|UMD3.1|GK000010.2	957753	C	A	6	3	0.666667	0.333333
gnl|UMD3.1|GK000010.2	957996	T	C	0	2	0	1
gnl|UMD3.1|GK000010.2	958682	T	C	0	2	0	1
gnl|UMD3.1|GK000010.2	958714	T	C	0	2	0	1
gnl|UMD3.1|GK000010.2	960978	G	A	0	2	0	1
gnl|UMD3.1|GK000010.2	961060	A	G	0	2	0	1
gnl|UMD3.1|GK000010.2	961859	G	A	0	3	0	1
gnl|UMD3.1|GK000010.2	961914	A	G	4	2	0.666667	0.333333
gnl|UMD3.1|GK000010.2	961948	G	A	0	6	0	1
gnl|UMD3.1|GK000010.2	967406	T	A,C	1	2	0.333333	0.666667
gnl|UMD3.1|GK000010.2	975880	A	C	0	2	0	1
gnl|UMD3.1|GK000010.2	977326	C	A	0	2	0	1
gnl|UMD3.1|GK000010.2	977357	G	A	0	2	0	1
gnl|UMD3.1|GK000010.2	982548	T	C	0	2	0	1
gnl|UMD3.1|GK000010.2	990701	T	G	0	2	0	1
gnl|UMD3.1|GK000010.2	1045566	G	A	0	1	0	1
gnl|UMD3.1|GK000010.2	1056534	T	A	0	2	0	1
gnl|UMD3.1|GK000010.2	1057809	G	A	0	2	0	1
gnl|UMD3.1|GK000010.2	1062210	T	C	0	2	0	1
gnl|UMD3.1|GK000010.2	1074551	G	A	2	2	0.5	0.5
gnl|UMD3.1|GK000010.2	1078466	C	T	0	2	0	1
gnl|UMD3.1|GK000010.2	1078865	T	C	0	5	0	1
gnl|UMD3.1|GK000010.2	1079431	T	A	0	2	0	1
gnl|UMD3.1|GK000010.2	1082061	A	G,T	0	3	0	1
gnl|UMD3.1|GK000010.2	1082078	A	G	0	3	0	1
gnl|UMD3.1|GK000010.2	1082095	T	C	0	1	0	1
gnl|UMD3.1|GK000010.2	1082096	G	A	0	2	0	1
gnl|UMD3.1|GK000010.2	1082508	C	T	0	6	0	1
gnl|UMD3.1|GK000010.2	1083297	T	A	0	2	0	1
gnl|UMD3.1|GK000010.2	1083380	C	T	0	2	0	1
gnl|UMD3.1|GK000010.2	1089497	T	C	0	13	0	1
gnl|UMD3.1|GK000010.2	1093905	G	T	25	11	0.694444	0.305556
gnl|UMD3.1|GK000010.2	1104953	A	C	0	6	0	1
gnl|UMD3.1|GK000010.2	1105789	G	A	6	2	0.75	0.25
gnl|UMD3.1|GK000010.2	1105865	A	T	4	2	0.666667	0.333333
gnl|UMD3.1|GK000010.2	1106628	T	G	7	6	0.538462	0.461538
gnl|UMD3.1|GK000010.2	1107239	C	A	20	4	0.833333	0.166667
gnl|UMD3.1|GK000010.2	1109473	C	T	1	2	0.333333	0.666667
gnl|UMD3.1|GK000010.2	1113396	G	A	0	3	0	1
gnl|UMD3.1|GK000010.2	1119386	G	C	0	5	0	1
gnl|UMD3.1|GK000010.2	1120608	A	C	11	5	0.6875	0.3125
gnl|UMD3.1|GK000010.2	1121112	T	G	20	4	0.833333	0.166667
gnl|UMD3.1|GK000010.2	1122145	A	C	1	2	0.333333	0.666667
gnl|UMD3.1|GK000010.2	1122242	T	C	0	3	0	1
gnl|UMD3.1|GK000010.2	1122296	C	A	3	6	0.333333	0.666667
gnl|UMD3.1|GK000010.2	1122690	G	A	6	2	0.75	0.25
gnl|UMD3.1|GK000010.2	1122885	G	T	1	4	0.2	0.8
gnl|UMD3.1|GK000010.2	1123468	T	A	6	2	0.75	0.25
gnl|UMD3.1|GK000010.2	1124064	T	C	0	4	0	1
gnl|UMD3.1|GK000010.2	1124494	G	C	0	4	0	1
gnl|UMD3.1|GK000010.2	1124586	A	G	6	2	0.75	0.25
gnl|UMD3.1|GK000010.2	1126218	G	A	0	2	0	1
gnl|UMD3.1|GK000010.2	1130587	T	A	0	2	0	1
gnl|UMD3.1|GK000010.2	1133386	C	A	0	5	0	1
gnl|UMD3.1|GK000010.2	1133410	A	G	0	4	0	1
gnl|UMD3.1|GK000010.2	1133436	A	T	0	1	0	1
gnl|UMD3.1|GK000010.2	1133514	C	G	1	1	0.5	0.5
gnl|UMD3.1|GK000010.2	1133548	A	G	0	3	0	1
gnl|UMD3.1|GK000010.2	1133554	A	G	0	3	0	1
gnl|UMD3.1|GK000010.2	1133597	A	G	0	5	0	1
gnl|UMD3.1|GK000010.2	1133605	A	C	0	4	0	1
gnl|UMD3.1|GK000010.2	1133680	A	G	0	8	0	1
gnl|UMD3.1|GK000010.2	1133694	T	G	0	8	0	1
gnl|UMD3.1|GK000010.2	1133748	A	C	0	5	0	1
gnl|UMD3.1|GK000010.2	1133758	G	A	3	2	0.6	0.4
gnl|UMD3.1|GK000010.2	1134411	T	C,A	0	8	0	1
gnl|UMD3.1|GK000010.2	1134508	T	A	0	4	0	1
gnl|UMD3.1|GK000010.2	1139779	C	T	0	3	0	1
gnl|UMD3.1|GK000010.2	1140945	C	T	0	3	0	1
gnl|UMD3.1|GK000010.2	1167976	G	A	0	6	0	1
gnl|UMD3.1|GK000010.2	1169660	T	A	1	9	0.1	0.9
gnl|UMD3.1|GK000010.2	1169829	G	C	0	2	0	1
gnl|UMD3.1|GK000010.2	1171653	C	A	8	2	0.8	0.2
gnl|UMD3.1|GK000010.2	1172118	C	T	0	2	0	1
gnl|UMD3.1|GK000010.2	1176722	T	G	0	3	0	1
gnl|UMD3.1|GK000010.2	1181456	T	A	2	2	0.5	0.5
gnl|UMD3.1|GK000010.2	1191453	G	T	0	1	0	1
gnl|UMD3.1|GK000010.2	1198398	C	A	0	5	0	1
gnl|UMD3.1|GK000010.2	1199698	T	A	3	2	0.6	0.4
gnl|UMD3.1|GK000010.2	1202020	A	T	0	4	0	1
gnl|UMD3.1|GK000010.2	1202527	A	G	0	2	0	1
gnl|UMD3.1|GK000010.2	1203146	C	T	0	5	0	1
gnl|UMD3.1|GK000010.2	1203173	T	G	0	5	0	1
gnl|UMD3.1|GK000010.2	1203206	T	C	0	5	0	1
gnl|UMD3.1|GK000010.2	1203709	A	C	0	10	0	1
gnl|UMD3.1|GK000010.2	1207776	N	A	0	2	0	1
gnl|UMD3.1|GK000010.2	1210793	A	C	0	1	0	1
gnl|UMD3.1|GK000010.2	1213056	A	G	0	2	0	1
gnl|UMD3.1|GK000010.2	1218514	C	A	0	2	0	1
gnl|UMD3.1|GK000010.2	1223403	C	T	0	3	0	1
gnl|UMD3.1|GK000010.2	1223455	A	G	0	3	0	1
gnl|UMD3.1|GK000010.2	1227201	C	A	2	2	0.5	0.5
gnl|UMD3.1|GK000010.2	1228192	T	A	1	2	0.333333	0.666667
gnl|UMD3.1|GK000010.2	1228208	A	G	0	2	0	1
gnl|UMD3.1|GK000010.2	1228645	A	G	0	7	0	1
gnl|UMD3.1|GK000010.2	1228660	T	C	1	6	0.142857	0.857143
gnl|UMD3.1|GK000010.2	1228664	C	A	4	2	0.666667	0.333333
gnl|UMD3.1|GK000010.2	1228687	G	T	8	2	0.8	0.2
gnl|UMD3.1|GK000010.2	1228698	C	A	0	9	0	1
gnl|UMD3.1|GK000010.2	1228753	C	A	12	3	0.8	0.2
gnl|UMD3.1|GK000010.2	1228820	A	T	0	8	0	1
gnl|UMD3.1|GK000010.2	1228823	A	C	2	6	0.25	0.75
gnl|UMD3.1|GK000010.2	1228847	A	T	5	2	0.714286	0.285714
gnl|UMD3.1|GK000010.2	1228863	A	C	0	3	0	1
gnl|UMD3.1|GK000010.2	1228948	G	T	0	4	0	1
gnl|UMD3.1|GK000010.2	1228972	A	C	0	3	0	1
gnl|UMD3.1|GK000010.2	1229551	T	C,A	0	4	0	1
gnl|UMD3.1|GK000010.2	1229595	G	C	3	2	0.6	0.4
gnl|UMD3.1|GK000010.2	1230619	T	C	0	4	0	1
gnl|UMD3.1|GK000010.2	1232557	T	C	0	2	0	1
gnl|UMD3.1|GK000010.2	1232558	T	C	0	1	0	1
gnl|UMD3.1|GK000010.2	1232559	A	G	0	2	0	1
gnl|UMD3.1|GK000010.2	1233602	T	A	0	2	0	1
gnl|UMD3.1|GK000010.2	1236337	T	C	0	2	0	1
gnl|UMD3.1|GK000010.2	1236379	T	C	0	2	0	1
gnl|UMD3.1|GK000010.2	1236383	T	C	0	2	0	1
gnl|UMD3.1|GK000010.2	1237015	T	C	0	3	0	1
gnl|UMD3.1|GK000010.2	1237775	C	T	0	4	0	1
gnl|UMD3.1|GK000010.2	1247544	C	T	0	2	0	1
gnl|UMD3.1|GK000010.2	1248481	G	C	0	2	0	1
gnl|UMD3.1|GK000010.2	1276474	C	A	3	2	0.6	0.4
gnl|UMD3.1|GK000010.2	1276705	C	A	0	1	0	1
gnl|UMD3.1|GK000010.2	1276769	G	A	0	4	0	1
gnl|UMD3.1|GK000010.2	1284555	G	T	0	2	0	1
gnl|UMD3.1|GK000010.2	1284577	G	T	0	2	0	1
gnl|UMD3.1|GK000010.2	1288933	C	A	0	3	0	1
gnl|UMD3.1|GK000010.2	1288989	A	G	0	5	0	1
gnl|UMD3.1|GK000010.2	1289128	T	A	0	2	0	1
gnl|UMD3.1|GK000010.2	1299033	C	T	0	1	0	1
gnl|UMD3.1|GK000010.2	1302015	C	T	0	2	0	1
gnl|UMD3.1|GK000010.2	1435626	T	G	0	2	0	1
gnl|UMD3.1|GK000010.2	1435694	T	A	0	2	0	1
gnl|UMD3.1|GK000010.2	1435697	A	C	0	2	0	1
gnl|UMD3.1|GK000010.2	1473033	A	C	0	2	0	1
gnl|UMD3.1|GK000010.2	1473051	T	C	0	2	0	1
gnl|UMD3.1|GK000010.2	1517814	A	T	0	2	0	1
gnl|UMD3.1|GK000010.2	1629994	C	T	0	2	0	1
gnl|UMD3.1|GK000010.2	1641626	A	T	1	2	0.333333	0.666667
gnl|UMD3.1|GK000010.2	1645887	T	A	8	2	0.8	0.2
gnl|UMD3.1|GK000010.2	1677077	A	G	0	2	0	1
gnl|UMD3.1|GK000010.2	1677118	A	G	0	1	0	1
gnl|UMD3.1|GK000010.2	1715416	G	C	0	3	0	1
gnl|UMD3.1|GK000010.2	1715471	A	C	0	4	0	1
gnl|UMD3.1|GK000010.2	1716385	T	C	0	4	0	1
gnl|UMD3.1|GK000010.2	1722726	A	AT	0	1	0	1
gnl|UMD3.1|GK000010.2	1751763	A	T	0	1	0	1
gnl|UMD3.1|GK000010.2	1751826	G	T	0	2	0	1
gnl|UMD3.1|GK000010.2	1760964	A	C	3	2	0.6	0.4
gnl|UMD3.1|GK000010.2	1761001	C	T	0	6	0	1
gnl|UMD3.1|GK000010.2	1761240	T	G	0	6	0	1
gnl|UMD3.1|GK000010.2	1762836	A	T	0	4	0	1
gnl|UMD3.1|GK000010.2	1763999	C	T	0	91	0	1
gnl|UMD3.1|GK000010.2	1764298	A	T	4	4	0.5	0.5
gnl|UMD3.1|GK000010.2	1766634	G	T	0	3	0	1
gnl|UMD3.1|GK000010.2	1766638	A	G	0	4	0	1
gnl|UMD3.1|GK000010.2	1766645	A	G	0	5	0	1
gnl|UMD3.1|GK000010.2	1766663	A	G	0	7	0	1
gnl|UMD3.1|GK000010.2	1790658	T	C	0	2	0	1
gnl|UMD3.1|GK000010.2	1831527	T	TG	0	1	0	1
gnl|UMD3.1|GK000010.2	1861954	A	G	0	2	0	1
gnl|UMD3.1|GK000010.2	1909544	G	A	0	2	0	1
gnl|UMD3.1|GK000010.2	1913957	G	T	0	4	0	1
gnl|UMD3.1|GK000010.2	1913974	A	C	2	2	0.5	0.5
gnl|UMD3.1|GK000010.2	1916819	T	G	0	2	0	1
gnl|UMD3.1|GK000010.2	1945160	T	C	0	2	0	1
gnl|UMD3.1|GK000010.2	1945213	A	G	0	2	0	1
gnl|UMD3.1|GK000010.2	1957368	A	G	0	4	0	1
gnl|UMD3.1|GK000010.2	1957394	A	G	0	4	0	1
gnl|UMD3.1|GK000010.2	1957416	A	G	0	4	0	1
gnl|UMD3.1|GK000010.2	1957475	A	G	0	2	0	1
gnl|UMD3.1|GK000010.2	1957476	A	G	0	2	0	1
gnl|UMD3.1|GK000010.2	1979679	A	G	0	2	0	1
gnl|UMD3.1|GK000010.2	2066926	T	C	0	2	0	1
gnl|UMD3.1|GK000010.2	2066949	A	G	0	4	0	1
gnl|UMD3.1|GK000010.2	2066951	T	A	0	4	0	1
gnl|UMD3.1|GK000010.2	2066970	C	A	0	3	0	1
gnl|UMD3.1|GK000010.2	2066981	C	T	0	3	0	1
gnl|UMD3.1|GK000010.2	2066989	G	C	0	3	0	1
gnl|UMD3.1|GK000010.2	2067009	T	C	0	3	0	1
gnl|UMD3.1|GK000010.2	2067848	A	G	0	5	0	1
gnl|UMD3.1|GK000010.2	2067863	A	C	0	8	0	1
gnl|UMD3.1|GK000010.2	2067889	C	G	0	10	0	1
gnl|UMD3.1|GK000010.2	2067897	C	A	0	12	0	1
gnl|UMD3.1|GK000010.2	2067911	C	T	0	17	0	1
gnl|UMD3.1|GK000010.2	2067926	T	C	0	18	0	1
gnl|UMD3.1|GK000010.2	2067962	A	G	0	19	0	1
gnl|UMD3.1|GK000010.2	2067974	T	C	0	16	0	1
gnl|UMD3.1|GK000010.2	2068004	A	G	0	12	0	1
gnl|UMD3.1|GK000010.2	2068034	T	C	0	8	0	1
gnl|UMD3.1|GK000010.2	2068035	A	T	0	5	0	1
gnl|UMD3.1|GK000010.2	2068275	A	G	0	2	0	1
gnl|UMD3.1|GK000010.2	2068282	T	C	0	2	0	1
gnl|UMD3.1|GK000010.2	2068290	C	T	0	2	0	1
gnl|UMD3.1|GK000010.2	2068293	G	T	0	2	0	1
gnl|UMD3.1|GK000010.2	2068299	A	G	0	2	0	1
gnl|UMD3.1|GK000010.2	2068320	T	C	0	2	0	1
gnl|UMD3.1|GK000010.2	2068325	T	A	0	1	0	1
gnl|UMD3.1|GK000010.2	2068326	G	A	0	2	0	1
gnl|UMD3.1|GK000010.2	2068330	C	T	0	2	0	1
gnl|UMD3.1|GK000010.2	2068352	A	C	0	2	0	1
gnl|UMD3.1|GK000010.2	2068411	T	C	0	2	0	1
gnl|UMD3.1|GK000010.2	2068412	G	T	0	2	0	1
gnl|UMD3.1|GK000010.2	2068421	T	C	0	4	0	1
gnl|UMD3.1|GK000010.2	2068430	C	A	0	4	0	1
gnl|UMD3.1|GK000010.2	2068431	G	A	0	4	0	1
gnl|UMD3.1|GK000010.2	2068454	G	A	0	4	0	1
gnl|UMD3.1|GK000010.2	2068462	G	T	0	4	0	1
gnl|UMD3.1|GK000010.2	2068464	C	A	0	4	0	1
gnl|UMD3.1|GK000010.2	2068534	G	T	0	2	0	1
gnl|UMD3.1|GK000010.2	2073110	A	G	0	2	0	1
gnl|UMD3.1|GK000010.2	2073133	A	G	0	3	0	1
gnl|UMD3.1|GK000010.2	2073139	A	G	0	3	0	1
gnl|UMD3.1|GK000010.2	2073164	A	G	0	3	0	1
gnl|UMD3.1|GK000010.2	2073188	A	G	0	2	0	1
gnl|UMD3.1|GK000010.2	2073194	A	G	0	2	0	1
gnl|UMD3.1|GK000010.2	2193006	T	A	0	11	0	1
gnl|UMD3.1|GK000010.2	2193124	A	C	2	3	0.4	0.6
gnl|UMD3.1|GK000010.2	2193126	A	T	2	2	0.5	0.5
gnl|UMD3.1|GK000010.2	2193185	A	G	5	2	0.714286	0.285714
gnl|UMD3.1|GK000010.2	2211087	G	A	0	2	0	1
gnl|UMD3.1|GK000010.2	2363593	A	C	0	1	0	1
gnl|UMD3.1|GK000010.2	2365736	C	T	0	2	0	1
gnl|UMD3.1|GK000010.2	2366243	C	A	2	2	0.5	0.5
gnl|UMD3.1|GK000010.2	2366282	A	G	0	4	0	1
gnl|UMD3.1|GK000010.2	2366669	A	G	0	2	0	1
gnl|UMD3.1|GK000010.2	2370413	G	A	8	2	0.8	0.2
gnl|UMD3.1|GK000010.2	2370441	T	A	5	2	0.714286	0.285714
gnl|UMD3.1|GK000010.2	2371934	A	T	4	2	0.666667	0.333333
gnl|UMD3.1|GK000010.2	2392839	C	A,T	0	14	0	1
gnl|UMD3.1|GK000010.2	2392844	C	A	8	5	0.615385	0.384615
gnl|UMD3.1|GK000010.2	2392966	T	C	0	5	0	1
gnl|UMD3.1|GK000010.2	2394206	T	A	0	3	0	1
gnl|UMD3.1|GK000010.2	2409104	T	A	0	2	0	1
gnl|UMD3.1|GK000010.2	2416356	C	T	5	6	0.454545	0.545455
gnl|UMD3.1|GK000010.2	2416474	T	A	7	2	0.777778	0.222222
gnl|UMD3.1|GK000010.2	2416597	A	T	13	3	0.8125	0.1875
gnl|UMD3.1|GK000010.2	2429606	A	G	0	5	0	1
gnl|UMD3.1|GK000010.2	2431009	A	G	4	6	0.4	0.6
gnl|UMD3.1|GK000010.2	2431019	A	G	4	6	0.4	0.6
gnl|UMD3.1|GK000010.2	2431749	T	A	0	2	0	1
gnl|UMD3.1|GK000010.2	2431957	T	C	0	4	0	1
gnl|UMD3.1|GK000010.2	2434171	G	A	42	19	0.688525	0.311475
gnl|UMD3.1|GK000010.2	2434362	T	C	0	45	0	1
gnl|UMD3.1|GK000010.2	2434754	T	C	0	40	0	1
gnl|UMD3.1|GK000010.2	2439008	A	T	2	2	0.5	0.5
gnl|UMD3.1|GK000010.2	2439022	G	T	2	2	0.5	0.5
gnl|UMD3.1|GK000010.2	2439046	G	T	1	2	0.333333	0.666667
gnl|UMD3.1|GK000010.2	2517298	T	C	0	2	0	1
gnl|UMD3.1|GK000010.2	2517307	A	G	0	2	0	1
gnl|UMD3.1|GK000010.2	2517313	T	C	0	2	0	1
gnl|UMD3.1|GK000010.2	2517317	T	C	0	2	0	1
gnl|UMD3.1|GK000010.2	2517320	G	C	0	2	0	1
gnl|UMD3.1|GK000010.2	2557403	T	C	0	6	0	1
gnl|UMD3.1|GK000010.2	2649850	A	G	0	3	0	1
gnl|UMD3.1|GK000010.2	2649881	A	C	0	5	0	1
gnl|UMD3.1|GK000010.2	2722171	A	C	0	4	0	1
gnl|UMD3.1|GK000010.2	2906867	G	T	0	2	0	1
gnl|UMD3.1|GK000010.2	3061510	G	A	0	2	0	1
gnl|UMD3.1|GK000010.2	3078713	A	T	0	2	0	1
gnl|UMD3.1|GK000010.2	3078716	C	G	0	2	0	1
gnl|UMD3.1|GK000010.2	3078808	A	G	0	2	0	1
gnl|UMD3.1|GK000010.2	3078831	C	G	0	2	0	1
gnl|UMD3.1|GK000010.2	3078839	G	A	0	2	0	1
gnl|UMD3.1|GK000010.2	3191480	A	C	0	5	0	1
gnl|UMD3.1|GK000010.2	3191490	G	A	0	5	0	1
gnl|UMD3.1|GK000010.2	3196629	G	T	3	2	0.6	0.4
gnl|UMD3.1|GK000010.2	3206446	T	C	0	2	0	1
gnl|UMD3.1|GK000010.2	3207295	A	C	0	2	0	1
gnl|UMD3.1|GK000010.2	3210115	C	T	0	2	0	1
gnl|UMD3.1|GK000010.2	3235747	C	A	0	2	0	1
gnl|UMD3.1|GK000010.2	3235827	G	A	0	2	0	1
gnl|UMD3.1|GK000010.2	3253178	T	G	2	2	0.5	0.5
gnl|UMD3.1|GK000010.2	3266835	A	G	0	2	0	1
gnl|UMD3.1|GK000010.2	3266863	A	G	0	2	0	1
gnl|UMD3.1|GK000010.2	3266895	T	C	0	2	0	1
gnl|UMD3.1|GK000010.2	3269569	T	C	0	4	0	1
gnl|UMD3.1|GK000010.2	3292014	G	T	2	3	0.4	0.6
gnl|UMD3.1|GK000010.2	3292047	A	G	0	3	0	1
gnl|UMD3.1|GK000010.2	3292063	A	T	2	2	0.5	0.5
gnl|UMD3.1|GK000010.2	3292066	G	T	2	2	0.5	0.5
gnl|UMD3.1|GK000010.2	3294009	C	A	2	4	0.333333	0.666667
gnl|UMD3.1|GK000010.2	3305182	C	T	0	2	0	1
gnl|UMD3.1|GK000010.2	3305188	A	G	0	2	0	1
gnl|UMD3.1|GK000010.2	3305245	A	G,T	0	10	0	1
gnl|UMD3.1|GK000010.2	3305280	T	C	0	9	0	1
gnl|UMD3.1|GK000010.2	3305338	A	G	0	3	0	1
gnl|UMD3.1|GK000010.2	3305348	A	G	0	4	0	1
gnl|UMD3.1|GK000010.2	3305369	G	A	0	4	0	1
gnl|UMD3.1|GK000010.2	3305621	A	C	1	2	0.333333	0.666667
gnl|UMD3.1|GK000010.2	3311879	TTA	T	0	1	0	1
gnl|UMD3.1|GK000010.2	3322339	A	C	0	2	0	1
gnl|UMD3.1|GK000010.2	3586034	A	G	0	5	0	1
gnl|UMD3.1|GK000010.2	3586038	T	C	4	3	0.571429	0.428571
gnl|UMD3.1|GK000010.2	3586052	G	A	0	15	0	1
gnl|UMD3.1|GK000010.2	3586134	T	C	0	37	0	1
gnl|UMD3.1|GK000010.2	3586152	T	C	0	40	0	1
gnl|UMD3.1|GK000010.2	3586206	C	G	22	27	0.44898	0.55102
gnl|UMD3.1|GK000010.2	3586250	A	G	0	53	0	1
gnl|UMD3.1|GK000010.2	3586449	G	A	0	3	0	1
gnl|UMD3.1|GK000010.2	3592172	A	T	0	4	0	1
gnl|UMD3.1|GK000010.2	3592177	A	G	0	8	0	1
gnl|UMD3.1|GK000010.2	3592186	G	A	0	8	0	1
gnl|UMD3.1|GK000010.2	3592208	T	G	0	6	0	1
gnl|UMD3.1|GK000010.2	3592211	C	T	0	6	0	1
gnl|UMD3.1|GK000010.2	3592214	C	T	0	6	0	1
gnl|UMD3.1|GK000010.2	3599632	A	G	0	2	0	1
gnl|UMD3.1|GK000010.2	3923727	G	A	0	4	0	1
gnl|UMD3.1|GK000010.2	3923733	G	T	0	4	0	1
gnl|UMD3.1|GK000010.2	3923742	G	A	0	4	0	1
gnl|UMD3.1|GK000010.2	3923748	C	T	0	4	0	1
gnl|UMD3.1|GK000010.2	3923796	G	A	0	4	0	1
gnl|UMD3.1|GK000010.2	3923817	A	G	0	4	0	1
gnl|UMD3.1|GK000010.2	3975206	C	T	0	4	0	1
gnl|UMD3.1|GK000010.2	3975314	T	G	0	2	0	1
gnl|UMD3.1|GK000010.2	3995960	G	T	2	2	0.5	0.5
gnl|UMD3.1|GK000010.2	3995962	T	G	0	2	0	1
gnl|UMD3.1|GK000010.2	3996007	C	T	0	4	0	1
gnl|UMD3.1|GK000010.2	3996143	A	G	0	7	0	1
gnl|UMD3.1|GK000010.2	3997715	C	A	16	4	0.8	0.2
gnl|UMD3.1|GK000010.2	3997724	C	A	18	4	0.818182	0.181818
gnl|UMD3.1|GK000010.2	3998177	A	T	1	2	0.333333	0.666667
gnl|UMD3.1|GK000010.2	3998179	A	T	1	2	0.333333	0.666667
gnl|UMD3.1|GK000010.2	4006375	T	A	11	3	0.785714	0.214286
gnl|UMD3.1|GK000010.2	4008106	T	A	1	2	0.333333	0.666667
gnl|UMD3.1|GK000010.2	4008167	G	A	0	3	0	1
gnl|UMD3.1|GK000010.2	4019943	T	C	0	3	0	1
gnl|UMD3.1|GK000010.2	4036487	G	A	4	3	0.571429	0.428571
gnl|UMD3.1|GK000010.2	4057682	T	C	0	3	0	1
gnl|UMD3.1|GK000010.2	4059035	A	C	3	2	0.6	0.4
gnl|UMD3.1|GK000010.2	4059648	A	T	2	2	0.5	0.5
gnl|UMD3.1|GK000010.2	4064203	T	A	0	2	0	1
gnl|UMD3.1|GK000010.2	4069225	C	A	0	2	0	1
gnl|UMD3.1|GK000010.2	4111830	T	C	1	3	0.25	0.75
gnl|UMD3.1|GK000010.2	4276750	A	T,G	1	79	0.0125	0.9875
gnl|UMD3.1|GK000010.2	4302763	A	T	3	2	0.6	0.4
gnl|UMD3.1|GK000010.2	4305335	T	A	0	7	0	1
gnl|UMD3.1|GK000010.2	4306051	G	T	4	4	0.5	0.5
gnl|UMD3.1|GK000010.2	4308152	A	C	3	2	0.6	0.4
gnl|UMD3.1|GK000010.2	4308478	C	G	17	3	0.85	0.15
gnl|UMD3.1|GK000010.2	4317136	A	G	0	2	0	1
gnl|UMD3.1|GK000010.2	4333674	A	C	6	2	0.75	0.25
gnl|UMD3.1|GK000010.2	4333777	T	A	4	2	0.666667	0.333333
gnl|UMD3.1|GK000010.2	4357621	A	T	0	6	0	1
gnl|UMD3.1|GK000010.2	4357626	A	T	0	6	0	1
gnl|UMD3.1|GK000010.2	4357656	A	T	0	6	0	1
gnl|UMD3.1|GK000010.2	4357686	C	G	0	5	0	1
gnl|UMD3.1|GK000010.2	4357689	T	C	0	6	0	1
gnl|UMD3.1|GK000010.2	4357705	C	T	0	6	0	1
gnl|UMD3.1|GK000010.2	4360412	T	G	0	2	0	1
gnl|UMD3.1|GK000010.2	4360415	A	G	0	2	0	1
gnl|UMD3.1|GK000010.2	4360425	C	G	0	2	0	1
gnl|UMD3.1|GK000010.2	4360458	T	G	0	6	0	1
gnl|UMD3.1|GK000010.2	4360459	T	C	0	6	0	1
gnl|UMD3.1|GK000010.2	4360469	T	C,A	0	6	0	1
gnl|UMD3.1|GK000010.2	4360473	C	T	0	6	0	1
gnl|UMD3.1|GK000010.2	4360488	C	T	0	6	0	1
gnl|UMD3.1|GK000010.2	4360495	A	C	0	6	0	1
gnl|UMD3.1|GK000010.2	4360500	C	G	0	6	0	1
gnl|UMD3.1|GK000010.2	4360520	G	A	0	6	0	1
gnl|UMD3.1|GK000010.2	4360529	A	C	0	6	0	1
gnl|UMD3.1|GK000010.2	4368989	A	G	0	2	0	1
gnl|UMD3.1|GK000010.2	4375853	T	G	9	2	0.818182	0.181818
gnl|UMD3.1|GK000010.2	4375946	C	T	0	24	0	1
gnl|UMD3.1|GK000010.2	4376171	G	T	1	1	0.5	0.5
gnl|UMD3.1|GK000010.2	4376629	A	T	4	2	0.666667	0.333333
gnl|UMD3.1|GK000010.2	4388497	C	A	1	2	0.333333	0.666667
gnl|UMD3.1|GK000010.2	4388511	T	C	0	3	0	1
gnl|UMD3.1|GK000010.2	4397767	T	G	1	2	0.333333	0.666667
gnl|UMD3.1|GK000010.2	4400085	C	A	0	2	0	1
gnl|UMD3.1|GK000010.2	4401716	G	T	4	2	0.666667	0.333333
gnl|UMD3.1|GK000010.2	4404030	C	T	0	2	0	1
gnl|UMD3.1|GK000010.2	4404628	C	T	0	24	0	1
gnl|UMD3.1|GK000010.2	4405192	C	G	0	31	0	1
gnl|UMD3.1|GK000010.2	4407830	G	A	0	100	0	1
gnl|UMD3.1|GK000010.2	4410577	A	G	0	8	0	1
gnl|UMD3.1|GK000010.2	4411854	A	G	0	15	0	1
gnl|UMD3.1|GK000010.2	4412966	G	A	13	7	0.65	0.35
gnl|UMD3.1|GK000010.2	4413044	G	T	7	2	0.777778	0.222222
gnl|UMD3.1|GK000010.2	4413055	C	T	8	18	0.307692	0.692308
gnl|UMD3.1|GK000010.2	4415069	C	G	0	5	0	1
gnl|UMD3.1|GK000010.2	4417023	A	G	0	2	0	1
gnl|UMD3.1|GK000010.2	4425493	T	G	0	3	0	1
gnl|UMD3.1|GK000010.2	4425539	T	G	0	5	0	1
gnl|UMD3.1|GK000010.2	4426157	A	C	0	2	0	1
gnl|UMD3.1|GK000010.2	4426191	G	T	0	2	0	1
gnl|UMD3.1|GK000010.2	4444766	A	G	0	2	0	1
gnl|UMD3.1|GK000010.2	4444808	C	T	0	2	0	1
gnl|UMD3.1|GK000010.2	4465901	A	C	0	2	0	1
gnl|UMD3.1|GK000010.2	4465909	A	G	0	4	0	1
gnl|UMD3.1|GK000010.2	4469808	T	C	0	2	0	1
gnl|UMD3.1|GK000010.2	4472316	A	G	0	3	0	1
gnl|UMD3.1|GK000010.2	4472348	G	T	0	2	0	1
gnl|UMD3.1|GK000010.2	4599154	C	A	4	7	0.363636	0.636364
gnl|UMD3.1|GK000010.2	4600163	T	A	14	4	0.777778	0.222222
gnl|UMD3.1|GK000010.2	4600212	C	G	9	2	0.818182	0.181818
gnl|UMD3.1|GK000010.2	4600978	C	G	6	4	0.6	0.4
gnl|UMD3.1|GK000010.2	4602157	C	G	5	2	0.714286	0.285714
gnl|UMD3.1|GK000010.2	4602377	T	A	2	2	0.5	0.5
gnl|UMD3.1|GK000010.2	4602397	T	C	0	4	0	1
gnl|UMD3.1|GK000010.2	4602814	T	A	4	2	0.666667	0.333333
gnl|UMD3.1|GK000010.2	4602996	T	A	3	3	0.5	0.5
gnl|UMD3.1|GK000010.2	4603086	T	A	11	5	0.6875	0.3125
gnl|UMD3.1|GK000010.2	4608559	G	A,C	0	5	0	1
gnl|UMD3.1|GK000010.2	4612459	C	A	5	2	0.714286	0.285714
gnl|UMD3.1|GK000010.2	4612489	C	T	0	6	0	1
gnl|UMD3.1|GK000010.2	4612890	T	C	0	1	0	1
gnl|UMD3.1|GK000010.2	4613943	C	A	0	1	0	1
gnl|UMD3.1|GK000010.2	4615188	G	T	0	2	0	1
gnl|UMD3.1|GK000010.2	4615299	A	G	0	2	0	1
gnl|UMD3.1|GK000010.2	4619750	T	C	0	48	0	1
gnl|UMD3.1|GK000010.2	4623480	T	A	0	8	0	1
gnl|UMD3.1|GK000010.2	4623520	G	A	0	6	0	1
gnl|UMD3.1|GK000010.2	4623542	T	C	0	7	0	1
gnl|UMD3.1|GK000010.2	4623588	G	A,C	0	10	0	1
gnl|UMD3.1|GK000010.2	4623609	C	T	0	9	0	1
gnl|UMD3.1|GK000010.2	4623987	A	G,T	0	4	0	1
gnl|UMD3.1|GK000010.2	4647397	T	A	0	2	0	1
gnl|UMD3.1|GK000010.2	4648450	C	T	0	2	0	1
gnl|UMD3.1|GK000010.2	4669476	G	A	0	4	0	1
gnl|UMD3.1|GK000010.2	4684971	T	C	0	2	0	1
gnl|UMD3.1|GK000010.2	4689869	T	A	0	2	0	1
gnl|UMD3.1|GK000010.2	4693656	C	T,A	0	7	0	1
gnl|UMD3.1|GK000010.2	4693939	T	C	0	2	0	1
gnl|UMD3.1|GK000010.2	4694143	C	T	0	11	0	1
gnl|UMD3.1|GK000010.2	4694262	A	G,T	0	12	0	1
gnl|UMD3.1|GK000010.2	4694358	T	C	0	5	0	1
gnl|UMD3.1|GK000010.2	4699421	T	A	2	2	0.5	0.5
gnl|UMD3.1|GK000010.2	4699983	AA	AAATA	0	1	0	1
gnl|UMD3.1|GK000010.2	4699999	T	C	0	2	0	1
gnl|UMD3.1|GK000010.2	4717439	T	A	0	2	0	1
gnl|UMD3.1|GK000010.2	4733261	A	G	0	4	0	1
gnl|UMD3.1|GK000010.2	4805422	A	G	0	1	0	1
gnl|UMD3.1|GK000010.2	4842894	A	G	0	2	0	1
gnl|UMD3.1|GK000010.2	4842903	T	C	0	4	0	1
gnl|UMD3.1|GK000010.2	4842904	T	C	0	4	0	1
gnl|UMD3.1|GK000010.2	4842944	C	T,A	0	11	0	1
gnl|UMD3.1|GK000010.2	4842950	T	C	0	10	0	1
gnl|UMD3.1|GK000010.2	4842968	A	C	5	4	0.555556	0.444444
gnl|UMD3.1|GK000010.2	4842989	A	C	11	2	0.846154	0.153846
gnl|UMD3.1|GK000010.2	4843010	C	G	0	11	0	1
gnl|UMD3.1|GK000010.2	4843064	A	G	0	8	0	1
gnl|UMD3.1|GK000010.2	4843070	T	C	0	4	0	1
gnl|UMD3.1|GK000010.2	4843131	A	G	0	8	0	1
gnl|UMD3.1|GK000010.2	4843144	C	T	0	8	0	1
gnl|UMD3.1|GK000010.2	4843315	G	C	0	17	0	1
gnl|UMD3.1|GK000010.2	4843419	T	G	9	3	0.75	0.25
gnl|UMD3.1|GK000010.2	4843438	T	C	0	10	0	1
gnl|UMD3.1|GK000010.2	4843445	C	A	0	10	0	1
gnl|UMD3.1|GK000010.2	4843526	GCC	GCCC	0	1	0	1
gnl|UMD3.1|GK000010.2	4949770	T	C	0	2	0	1
gnl|UMD3.1|GK000010.2	4957832	A	C	2	2	0.5	0.5
gnl|UMD3.1|GK000010.2	4959666	G	C	0	3	0	1
gnl|UMD3.1|GK000010.2	4963313	A	G	1	63	0.015625	0.984375
gnl|UMD3.1|GK000010.2	4963318	T	C	0	62	0	1
gnl|UMD3.1|GK000010.2	4963801	T	C	0	150	0	1
gnl|UMD3.1|GK000010.2	4968792	G	T	0	2	0	1
gnl|UMD3.1|GK000010.2	4968917	C	A	0	2	0	1
gnl|UMD3.1|GK000010.2	4969841	G	C	0	19	0	1
gnl|UMD3.1|GK000010.2	4976661	C	T	0	2	0	1
gnl|UMD3.1|GK000010.2	4976673	T	C	0	3	0	1
gnl|UMD3.1|GK000010.2	4976679	T	A	0	3	0	1
gnl|UMD3.1|GK000010.2	4976682	G	C	0	3	0	1
gnl|UMD3.1|GK000010.2	4976685	T	C	0	2	0	1
gnl|UMD3.1|GK000010.2	4976697	T	C	0	4	0	1
gnl|UMD3.1|GK000010.2	4976718	A	C	0	4	0	1
gnl|UMD3.1|GK000010.2	4976721	G	A	0	4	0	1
gnl|UMD3.1|GK000010.2	4976736	C	T	0	4	0	1
gnl|UMD3.1|GK000010.2	4976742	T	C	0	2	0	1
gnl|UMD3.1|GK000010.2	4976748	A	T	0	2	0	1
gnl|UMD3.1|GK000010.2	4976754	T	C	0	2	0	1
gnl|UMD3.1|GK000010.2	4976940	C	T	0	2	0	1
gnl|UMD3.1|GK000010.2	4976994	T	C	0	1	0	1
gnl|UMD3.1|GK000010.2	4976995	G	A	0	2	0	1
gnl|UMD3.1|GK000010.2	4981460	C	T	0	2	0	1
gnl|UMD3.1|GK000010.2	4981491	T	G	2	2	0.5	0.5
gnl|UMD3.1|GK000010.2	4988194	C	A	1	2	0.333333	0.666667
gnl|UMD3.1|GK000010.2	4988205	A	G	0	3	0	1
gnl|UMD3.1|GK000010.2	4995179	C	T	0	2	0	1
gnl|UMD3.1|GK000010.2	4998808	T	C	4	4	0.5	0.5
gnl|UMD3.1|GK000010.2	4998903	G	A	0	2	0	1
gnl|UMD3.1|GK000010.2	5007215	T	C	0	2	0	1
gnl|UMD3.1|GK000010.2	5008421	G	A,T	0	3	0	1
gnl|UMD3.1|GK000010.2	5010197	T	G	4	2	0.666667	0.333333
gnl|UMD3.1|GK000010.2	5010226	A	C	5	2	0.714286	0.285714
gnl|UMD3.1|GK000010.2	5024522	C	A	1	1	0.5	0.5
gnl|UMD3.1|GK000010.2	5024526	G	T	0	1	0	1
gnl|UMD3.1|GK000010.2	5024593	C	T	0	2	0	1
gnl|UMD3.1|GK000010.2	5026039	A	G	0	4	0	1
gnl|UMD3.1|GK000010.2	5026088	A	G	0	2	0	1
gnl|UMD3.1|GK000010.2	5026316	G	C	0	5	0	1
gnl|UMD3.1|GK000010.2	5026325	G	T	0	4	0	1
gnl|UMD3.1|GK000010.2	5029383	C	A	0	2	0	1
gnl|UMD3.1|GK000010.2	5030615	C	T	0	2	0	1
gnl|UMD3.1|GK000010.2	5031070	C	A	0	5	0	1
gnl|UMD3.1|GK000010.2	5031387	G	A	0	3	0	1
gnl|UMD3.1|GK000010.2	5032659	C	T	0	2	0	1
gnl|UMD3.1|GK000010.2	5065963	C	A	0	2	0	1
gnl|UMD3.1|GK000010.2	5122996	T	A	6	4	0.6	0.4
gnl|UMD3.1|GK000010.2	5122997	C	G	9	2	0.818182	0.181818
gnl|UMD3.1|GK000010.2	5122998	A	C	7	2	0.777778	0.222222
gnl|UMD3.1|GK000010.2	5123008	A	C	6	4	0.6	0.4
gnl|UMD3.1|GK000010.2	5123062	G	T	8	2	0.8	0.2
gnl|UMD3.1|GK000010.2	5123124	G	A	11	2	0.846154	0.153846
gnl|UMD3.1|GK000010.2	5123975	C	A	5	2	0.714286	0.285714
gnl|UMD3.1|GK000010.2	5133123	A	C	6	6	0.5	0.5
gnl|UMD3.1|GK000010.2	5152150	G	C	0	2	0	1
gnl|UMD3.1|GK000010.2	5381799	T	G	0	1	0	1
gnl|UMD3.1|GK000010.2	5384192	T	A	0	4	0	1
gnl|UMD3.1|GK000010.2	5384271	A	T	0	4	0	1
gnl|UMD3.1|GK000010.2	5384339	G	T	0	2	0	1
gnl|UMD3.1|GK000010.2	5384350	T	C	0	1	0	1
gnl|UMD3.1|GK000010.2	5551316	G	A	0	16	0	1
gnl|UMD3.1|GK000010.2	5551475	A	G	0	23	0	1
gnl|UMD3.1|GK000010.2	5551542	C	T	0	17	0	1
gnl|UMD3.1|GK000010.2	5552596	A	T	1	62	0.015873	0.984127
gnl|UMD3.1|GK000010.2	5552835	G	C	17	5	0.772727	0.227273
gnl|UMD3.1|GK000010.2	5553828	G	A	0	2	0	1
gnl|UMD3.1|GK000010.2	5558051	T	A	0	4	0	1
gnl|UMD3.1|GK000010.2	5558651	A	G	0	4	0	1
gnl|UMD3.1|GK000010.2	5558702	T	A	3	2	0.6	0.4
gnl|UMD3.1|GK000010.2	5558713	C	T,A	0	5	0	1
gnl|UMD3.1|GK000010.2	5558719	G	A	0	5	0	1
gnl|UMD3.1|GK000010.2	5558742	T	C	0	5	0	1
gnl|UMD3.1|GK000010.2	5558787	A	C	0	5	0	1
gnl|UMD3.1|GK000010.2	5558794	C	T	0	4	0	1
gnl|UMD3.1|GK000010.2	5558801	C	A	0	4	0	1
gnl|UMD3.1|GK000010.2	5559298	A	G	0	2	0	1
gnl|UMD3.1|GK000010.2	5559430	A	G	0	2	0	1
gnl|UMD3.1|GK000010.2	5559431	T	C	0	2	0	1
gnl|UMD3.1|GK000010.2	5559459	T	C	0	4	0	1
gnl|UMD3.1|GK000010.2	5559534	T	C,A	0	4	0	1
gnl|UMD3.1|GK000010.2	5559547	G	A,T	0	4	0	1
gnl|UMD3.1|GK000010.2	5559586	A	C	0	2	0	1
gnl|UMD3.1|GK000010.2	5559664	G	C	0	2	0	1
gnl|UMD3.1|GK000010.2	5559717	T	G	0	2	0	1
gnl|UMD3.1|GK000010.2	5559979	T	C	0	5	0	1
gnl|UMD3.1|GK000010.2	5560215	A	C	0	2	0	1
gnl|UMD3.1|GK000010.2	5560279	C	A	0	3	0	1
gnl|UMD3.1|GK000010.2	5560399	C	T	0	5	0	1
gnl|UMD3.1|GK000010.2	5560411	A	G	0	4	0	1
gnl|UMD3.1|GK000010.2	5562409	G	T	0	4	0	1
gnl|UMD3.1|GK000010.2	5562441	A	T	1	4	0.2	0.8
gnl|UMD3.1|GK000010.2	5562497	T	C	0	6	0	1
gnl|UMD3.1|GK000010.2	5562519	G	A	3	3	0.5	0.5
gnl|UMD3.1|GK000010.2	5562602	T	A	0	3	0	1
gnl|UMD3.1|GK000010.2	5562616	T	C	0	3	0	1
gnl|UMD3.1|GK000010.2	5562663	C	T	0	3	0	1
gnl|UMD3.1|GK000010.2	5563292	T	G	0	2	0	1
gnl|UMD3.1|GK000010.2	5565577	C	A	0	4	0	1
gnl|UMD3.1|GK000010.2	5565840	T	C	0	2	0	1
gnl|UMD3.1|GK000010.2	5566339	G	A	0	3	0	1
gnl|UMD3.1|GK000010.2	5566368	C	G	0	3	0	1
gnl|UMD3.1|GK000010.2	5566385	A	G	0	3	0	1
gnl|UMD3.1|GK000010.2	5566394	T	C	0	3	0	1
gnl|UMD3.1|GK000010.2	5566405	T	C	0	3	0	1
gnl|UMD3.1|GK000010.2	5566469	C	T	0	2	0	1
gnl|UMD3.1|GK000010.2	5566564	A	T	1	1	0.5	0.5
gnl|UMD3.1|GK000010.2	5566679	C	A	0	2	0	1
gnl|UMD3.1|GK000010.2	5566747	G	A	0	2	0	1
gnl|UMD3.1|GK000010.2	5568497	C	T	0	6	0	1
gnl|UMD3.1|GK000010.2	5568716	C	T	0	3	0	1
gnl|UMD3.1|GK000010.2	5568975	A	C	0	2	0	1
gnl|UMD3.1|GK000010.2	5571364	C	G	0	5	0	1
gnl|UMD3.1|GK000010.2	5571467	G	A	0	3	0	1
gnl|UMD3.1|GK000010.2	5571469	A	G	0	2	0	1
gnl|UMD3.1|GK000010.2	5573961	C	T	0	3	0	1
gnl|UMD3.1|GK000010.2	5573981	C	T	0	3	0	1
gnl|UMD3.1|GK000010.2	5574621	T	A	0	2	0	1
gnl|UMD3.1|GK000010.2	5575041	A	G	0	2	0	1
gnl|UMD3.1|GK000010.2	5575074	G	A	0	2	0	1
gnl|UMD3.1|GK000010.2	5575166	T	G	0	5	0	1
gnl|UMD3.1|GK000010.2	5575186	A	G	0	4	0	1
gnl|UMD3.1|GK000010.2	5578700	T	G	0	2	0	1
gnl|UMD3.1|GK000010.2	5578786	C	T,G,A	0	11	0	1
gnl|UMD3.1|GK000010.2	5579694	T	C	0	2	0	1
gnl|UMD3.1|GK000010.2	5579776	T	C	0	4	0	1
gnl|UMD3.1|GK000010.2	5579851	AATTGATGTTGGATTCTACACTTGATCTTAGCCAAAAGGCCGAGAAGCGATTGATGTTGGATTCT	AATTGATGTTGGATTCT	0	1	0	1
gnl|UMD3.1|GK000010.2	5580046	T	G	0	3	0	1
gnl|UMD3.1|GK000010.2	5580171	T	C	0	4	0	1
gnl|UMD3.1|GK000010.2	5580187	A	G	0	4	0	1
gnl|UMD3.1|GK000010.2	5580689	C	T	0	1	0	1
gnl|UMD3.1|GK000010.2	5580804	G	A	0	2	0	1
gnl|UMD3.1|GK000010.2	5580862	A	T	1	3	0.25	0.75
gnl|UMD3.1|GK000010.2	5581054	C	G	0	6	0	1
gnl|UMD3.1|GK000010.2	5581138	A	G	0	10	0	1
gnl|UMD3.1|GK000010.2	5581181	G	A	0	10	0	1
gnl|UMD3.1|GK000010.2	5581248	G	T	0	6	0	1
gnl|UMD3.1|GK000010.2	5581281	A	C	0	2	0	1
gnl|UMD3.1|GK000010.2	5581826	C	T	0	6	0	1
gnl|UMD3.1|GK000010.2	5581851	C	T	0	7	0	1
gnl|UMD3.1|GK000010.2	5581860	T	C	4	2	0.666667	0.333333
gnl|UMD3.1|GK000010.2	5581931	G	A	0	5	0	1
gnl|UMD3.1|GK000010.2	5583347	C	A	0	3	0	1
gnl|UMD3.1|GK000010.2	5583844	A	T	4	3	0.571429	0.428571
gnl|UMD3.1|GK000010.2	5583916	G	A	0	7	0	1
gnl|UMD3.1|GK000010.2	5584066	C	T	0	5	0	1
gnl|UMD3.1|GK000010.2	5584103	C	A	0	2	0	1
gnl|UMD3.1|GK000010.2	5584517	A	G	0	1	0	1
gnl|UMD3.1|GK000010.2	5590951	A	T	0	4	0	1
gnl|UMD3.1|GK000010.2	5593427	C	G	0	1	0	1
gnl|UMD3.1|GK000010.2	5595619	G	A	0	2	0	1
gnl|UMD3.1|GK000010.2	5604194	T	C	0	1	0	1
gnl|UMD3.1|GK000010.2	5610185	T	C	0	2	0	1
gnl|UMD3.1|GK000010.2	5916567	C	T	0	2	0	1
gnl|UMD3.1|GK000010.2	5916569	T	C	0	2	0	1
gnl|UMD3.1|GK000010.2	5916585	T	A	0	2	0	1
gnl|UMD3.1|GK000010.2	5916600	T	C	0	2	0	1
gnl|UMD3.1|GK000010.2	5916601	C	T	0	2	0	1
gnl|UMD3.1|GK000010.2	5916603	G	A	0	2	0	1
gnl|UMD3.1|GK000010.2	5916604	T	C	0	2	0	1
gnl|UMD3.1|GK000010.2	5916618	T	C	0	2	0	1
gnl|UMD3.1|GK000010.2	5926995	T	C	0	2	0	1
gnl|UMD3.1|GK000010.2	5927001	T	C	0	2	0	1
gnl|UMD3.1|GK000010.2	5927006	G	A	0	1	0	1
gnl|UMD3.1|GK000010.2	5927009	C	A	0	2	0	1
gnl|UMD3.1|GK000010.2	6181822	C	A	0	3	0	1
gnl|UMD3.1|GK000010.2	6181831	C	A	0	5	0	1
gnl|UMD3.1|GK000010.2	6181861	G	A,T	0	5	0	1
gnl|UMD3.1|GK000010.2	6181877	C	A	0	5	0	1
gnl|UMD3.1|GK000010.2	6181893	T	C	0	3	0	1
gnl|UMD3.1|GK000010.2	6291885	C	T	0	4	0	1
gnl|UMD3.1|GK000010.2	6291960	C	A	0	3	0	1
gnl|UMD3.1|GK000010.2	6350356	T	C	0	2	0	1
gnl|UMD3.1|GK000010.2	6429847	A	G	0	1	0	1
gnl|UMD3.1|GK000010.2	6430056	A	T	2	2	0.5	0.5
gnl|UMD3.1|GK000010.2	6431928	T	C,A	0	2	0	1
gnl|UMD3.1|GK000010.2	6444471	A	T	5	5	0.5	0.5
gnl|UMD3.1|GK000010.2	6446629	C	A	1	1	0.5	0.5
gnl|UMD3.1|GK000010.2	6450037	C	A	0	2	0	1
gnl|UMD3.1|GK000010.2	6451391	T	A	0	2	0	1
gnl|UMD3.1|GK000010.2	6453105	T	C	2	4	0.333333	0.666667
gnl|UMD3.1|GK000010.2	6453109	T	C	2	4	0.333333	0.666667
gnl|UMD3.1|GK000010.2	6453162	T	C	0	2	0	1
gnl|UMD3.1|GK000010.2	6453173	T	C	0	2	0	1
gnl|UMD3.1|GK000010.2	6454529	T	C	2	2	0.5	0.5
gnl|UMD3.1|GK000010.2	6454570	T	C	0	2	0	1
gnl|UMD3.1|GK000010.2	6542400	T	C	0	2	0	1
gnl|UMD3.1|GK000010.2	6542409	A	G,T	0	5	0	1
gnl|UMD3.1|GK000010.2	6542435	C	T	0	4	0	1
gnl|UMD3.1|GK000010.2	6542440	C	T,A	0	4	0	1
gnl|UMD3.1|GK000010.2	6542444	C	T	0	4	0	1
gnl|UMD3.1|GK000010.2	6542448	A	G,C	0	4	0	1
gnl|UMD3.1|GK000010.2	6542452	A	G	0	3	0	1
gnl|UMD3.1|GK000010.2	6542463	A	G	0	4	0	1
gnl|UMD3.1|GK000010.2	6542476	T	C	0	3	0	1
gnl|UMD3.1|GK000010.2	6693298	A	G	0	4	0	1
gnl|UMD3.1|GK000010.2	6693376	C	G	0	4	0	1
gnl|UMD3.1|GK000010.2	6704699	G	T	0	2	0	1
gnl|UMD3.1|GK000010.2	6706552	A	T	8	3	0.727273	0.272727
gnl|UMD3.1|GK000010.2	6707293	G	A	0	2	0	1
gnl|UMD3.1|GK000010.2	6707421	G	A	0	7	0	1
gnl|UMD3.1|GK000010.2	6709361	T	C	0	4	0	1
gnl|UMD3.1|GK000010.2	6716448	C	T	0	2	0	1
gnl|UMD3.1|GK000010.2	6724742	A	C	0	22	0	1
gnl|UMD3.1|GK000010.2	6725388	G	A	0	9	0	1
gnl|UMD3.1|GK000010.2	6725409	C	G	0	9	0	1
gnl|UMD3.1|GK000010.2	6725570	A	G	2	6	0.25	0.75
gnl|UMD3.1|GK000010.2	6725652	T	G	0	4	0	1
gnl|UMD3.1|GK000010.2	6725690	A	G	0	2	0	1
gnl|UMD3.1|GK000010.2	6725833	C	T	0	4	0	1
gnl|UMD3.1|GK000010.2	6725875	G	A	0	3	0	1
gnl|UMD3.1|GK000010.2	6727067	T	A	0	4	0	1
gnl|UMD3.1|GK000010.2	6746118	A	C	3	3	0.5	0.5
gnl|UMD3.1|GK000010.2	6746703	T	C	0	23	0	1
gnl|UMD3.1|GK000010.2	6753084	T	C	0	3	0	1
gnl|UMD3.1|GK000010.2	6763672	A	G	0	2	0	1
gnl|UMD3.1|GK000010.2	6764589	T	G	2	2	0.5	0.5
gnl|UMD3.1|GK000010.2	6764597	A	T	1	2	0.333333	0.666667
gnl|UMD3.1|GK000010.2	6766871	A	C	0	2	0	1
gnl|UMD3.1|GK000010.2	6772606	T	A	0	2	0	1
gnl|UMD3.1|GK000010.2	6773221	ATT	ATTT	0	1	0	1
gnl|UMD3.1|GK000010.2	6781676	T	A	0	2	0	1
gnl|UMD3.1|GK000010.2	6784073	A	T	4	2	0.666667	0.333333
gnl|UMD3.1|GK000010.2	6785187	T	C	3	4	0.428571	0.571429
gnl|UMD3.1|GK000010.2	6786732	T	C	0	3	0	1
gnl|UMD3.1|GK000010.2	6786734	T	C	1	3	0.25	0.75
gnl|UMD3.1|GK000010.2	6786735	T	C	1	1	0.5	0.5
gnl|UMD3.1|GK000010.2	6786756	T	C	0	3	0	1
gnl|UMD3.1|GK000010.2	6786804	T	C	0	1	0	1
gnl|UMD3.1|GK000010.2	6786812	T	C	0	2	0	1
gnl|UMD3.1|GK000010.2	6788052	T	C	1	3	0.25	0.75
gnl|UMD3.1|GK000010.2	6788127	A	C	3	2	0.6	0.4
gnl|UMD3.1|GK000010.2	6792837	C	G	0	1	0	1
gnl|UMD3.1|GK000010.2	6794381	G	T	0	3	0	1
gnl|UMD3.1|GK000010.2	6794661	A	T	3	3	0.5	0.5
gnl|UMD3.1|GK000010.2	6795324	A	T	0	2	0	1
gnl|UMD3.1|GK000010.2	6801758	A	G	1	2	0.333333	0.666667
gnl|UMD3.1|GK000010.2	6810939	G	A	10	2	0.833333	0.166667
gnl|UMD3.1|GK000010.2	6810964	T	C	6	2	0.75	0.25
gnl|UMD3.1|GK000010.2	6810966	T	C	6	2	0.75	0.25
gnl|UMD3.1|GK000010.2	6822735	A	G	0	3	0	1
gnl|UMD3.1|GK000010.2	6828267	T	C	0	2	0	1
gnl|UMD3.1|GK000010.2	6829460	T	C	0	2	0	1
gnl|UMD3.1|GK000010.2	6829517	T	C	0	2	0	1
gnl|UMD3.1|GK000010.2	6829564	T	C	0	2	0	1
gnl|UMD3.1|GK000010.2	6831424	C	A	7	2	0.777778	0.222222
gnl|UMD3.1|GK000010.2	6831701	A	T	4	2	0.666667	0.333333
gnl|UMD3.1|GK000010.2	6832203	T	G	0	2	0	1
gnl|UMD3.1|GK000010.2	6836667	C	A	1	1	0.5	0.5
gnl|UMD3.1|GK000010.2	6836820	T	C,G	0	2	0	1
gnl|UMD3.1|GK000010.2	6843933	T	C	0	3	0	1
gnl|UMD3.1|GK000010.2	6845034	T	C	0	2	0	1
gnl|UMD3.1|GK000010.2	6845623	T	C	0	2	0	1
gnl|UMD3.1|GK000010.2	6845649	T	C	0	3	0	1
gnl|UMD3.1|GK000010.2	6845664	T	C	0	3	0	1
gnl|UMD3.1|GK000010.2	6845665	T	C	0	3	0	1
gnl|UMD3.1|GK000010.2	6845745	T	A	0	2	0	1
gnl|UMD3.1|GK000010.2	6853252	A	G	0	5	0	1
gnl|UMD3.1|GK000010.2	6857736	T	A	2	2	0.5	0.5
gnl|UMD3.1|GK000010.2	6862457	C	T	0	4	0	1
gnl|UMD3.1|GK000010.2	6862535	T	C	0	9	0	1
gnl|UMD3.1|GK000010.2	6863502	AGTGT	AGT	0	1	0	1
gnl|UMD3.1|GK000010.2	6863673	C	G,T	0	3	0	1
gnl|UMD3.1|GK000010.2	6897969	C	T	0	2	0	1
gnl|UMD3.1|GK000010.2	6899979	A	G	3	2	0.6	0.4
gnl|UMD3.1|GK000010.2	6900045	C	T	0	7	0	1
gnl|UMD3.1|GK000010.2	6900365	G	A	0	4	0	1
gnl|UMD3.1|GK000010.2	6916362	G	T	1	2	0.333333	0.666667
gnl|UMD3.1|GK000010.2	6916569	C	A	0	2	0	1
gnl|UMD3.1|GK000010.2	6916604	T	C	0	3	0	1
gnl|UMD3.1|GK000010.2	6918939	T	G	0	7	0	1
gnl|UMD3.1|GK000010.2	6919081	A	C	0	4	0	1
gnl|UMD3.1|GK000010.2	6919381	C	A	0	2	0	1
gnl|UMD3.1|GK000010.2	6919908	C	T,A	0	2	0	1
gnl|UMD3.1|GK000010.2	6919912	A	T	0	2	0	1
gnl|UMD3.1|GK000010.2	6920079	G	A	0	2	0	1
gnl|UMD3.1|GK000010.2	6920089	C	T	0	2	0	1
gnl|UMD3.1|GK000010.2	6920994	N	A	0	7	0	1
gnl|UMD3.1|GK000010.2	6921204	A	T	0	2	0	1
gnl|UMD3.1|GK000010.2	6931858	C	T	0	2	0	1
gnl|UMD3.1|GK000010.2	6932086	A	C	3	2	0.6	0.4
gnl|UMD3.1|GK000010.2	6933177	T	C	0	3	0	1
gnl|UMD3.1|GK000010.2	6933891	T	A	6	3	0.666667	0.333333
gnl|UMD3.1|GK000010.2	6934284	C	T	2	2	0.5	0.5
gnl|UMD3.1|GK000010.2	6934392	C	T	15	4	0.789474	0.210526
gnl|UMD3.1|GK000010.2	6934896	A	T	8	2	0.8	0.2
gnl|UMD3.1|GK000010.2	6951836	G	T	0	2	0	1
gnl|UMD3.1|GK000010.2	6951841	G	A	0	2	0	1
gnl|UMD3.1|GK000010.2	7012776	T	C	0	4	0	1
gnl|UMD3.1|GK000010.2	7015341	A	G	2	2	0.5	0.5
gnl|UMD3.1|GK000010.2	7015471	A	G	0	2	0	1
gnl|UMD3.1|GK000010.2	7016926	C	G	4	2	0.666667	0.333333
gnl|UMD3.1|GK000010.2	7016936	C	T	0	6	0	1
gnl|UMD3.1|GK000010.2	7017011	T	C	0	2	0	1
gnl|UMD3.1|GK000010.2	7017146	C	A	0	2	0	1
gnl|UMD3.1|GK000010.2	7017171	A	C	0	2	0	1
gnl|UMD3.1|GK000010.2	7019850	T	G	0	2	0	1
gnl|UMD3.1|GK000010.2	7020983	C	A	2	2	0.5	0.5
gnl|UMD3.1|GK000010.2	7021119	A	G	0	5	0	1
gnl|UMD3.1|GK000010.2	7021198	C	T	2	2	0.5	0.5
gnl|UMD3.1|GK000010.2	7030959	A	G	4	2	0.666667	0.333333
gnl|UMD3.1|GK000010.2	7032985	A	T	0	4	0	1
gnl|UMD3.1|GK000010.2	7044549	A	G	2	2	0.5	0.5
gnl|UMD3.1|GK000010.2	7397200	C	T	0	2	0	1
gnl|UMD3.1|GK000010.2	7397210	T	C	0	2	0	1
gnl|UMD3.1|GK000010.2	7526433	T	A	0	2	0	1
gnl|UMD3.1|GK000010.2	7528474	TTTTCTT	TTTTCTTTCTT	0	1	0	1
gnl|UMD3.1|GK000010.2	7530103	G	C	0	2	0	1
gnl|UMD3.1|GK000010.2	7530930	G	A	0	2	0	1
gnl|UMD3.1|GK000010.2	7530996	G	C	0	2	0	1
gnl|UMD3.1|GK000010.2	7531240	G	A	0	3	0	1
gnl|UMD3.1|GK000010.2	7531319	G	A,C	0	3	0	1
gnl|UMD3.1|GK000010.2	7531336	T	G	0	3	0	1
gnl|UMD3.1|GK000010.2	7531406	C	T	0	2	0	1
gnl|UMD3.1|GK000010.2	7531620	AC	ACC	0	1	0	1
gnl|UMD3.1|GK000010.2	7554348	A	C	34	12	0.73913	0.26087
gnl|UMD3.1|GK000010.2	7554362	A	C	26	11	0.702703	0.297297
gnl|UMD3.1|GK000010.2	7554525	T	A	0	26	0	1
gnl|UMD3.1|GK000010.2	7554703	A	T	5	2	0.714286	0.285714
gnl|UMD3.1|GK000010.2	7556664	G	T	0	2	0	1
gnl|UMD3.1|GK000010.2	7558965	G	C	0	4	0	1
gnl|UMD3.1|GK000010.2	7560050	C	T	0	2	0	1
gnl|UMD3.1|GK000010.2	7565691	T	A	2	2	0.5	0.5
gnl|UMD3.1|GK000010.2	7569905	C	A	1	1	0.5	0.5
gnl|UMD3.1|GK000010.2	7574655	T	A	0	1	0	1
gnl|UMD3.1|GK000010.2	7575829	G	A	0	5	0	1
gnl|UMD3.1|GK000010.2	7583900	C	A	1	2	0.333333	0.666667
gnl|UMD3.1|GK000010.2	7589675	T	G	0	2	0	1
gnl|UMD3.1|GK000010.2	7589772	CAAA	CA	0	1	0	1
gnl|UMD3.1|GK000010.2	7590142	T	C	0	4	0	1
gnl|UMD3.1|GK000010.2	7590156	A	G	2	2	0.5	0.5
gnl|UMD3.1|GK000010.2	7590176	G	T	0	4	0	1
gnl|UMD3.1|GK000010.2	7590193	G	A	0	2	0	1
gnl|UMD3.1|GK000010.2	7597227	C	T	0	2	0	1
gnl|UMD3.1|GK000010.2	7597232	T	C	0	2	0	1
gnl|UMD3.1|GK000010.2	7597255	C	T	0	2	0	1
gnl|UMD3.1|GK000010.2	7599423	G	A	0	1	0	1
gnl|UMD3.1|GK000010.2	7603614	G	A	0	2	0	1
gnl|UMD3.1|GK000010.2	7604888	T	G	0	2	0	1
gnl|UMD3.1|GK000010.2	7605368	T	A	45	9	0.833333	0.166667
gnl|UMD3.1|GK000010.2	7606237	G	A	100	31	0.763359	0.236641
gnl|UMD3.1|GK000010.2	7608004	C	T	4	4	0.5	0.5
gnl|UMD3.1|GK000010.2	7608231	C	T	0	6	0	1
gnl|UMD3.1|GK000010.2	7608233	C	T	0	7	0	1
gnl|UMD3.1|GK000010.2	7608548	G	T	0	5	0	1
gnl|UMD3.1|GK000010.2	7610083	G	A	0	3	0	1
gnl|UMD3.1|GK000010.2	7611894	G	A	0	2	0	1
gnl|UMD3.1|GK000010.2	7614854	G	T	1	2	0.333333	0.666667
gnl|UMD3.1|GK000010.2	7615931	A	T	0	2	0	1
gnl|UMD3.1|GK000010.2	7617526	T	C	0	2	0	1
gnl|UMD3.1|GK000010.2	7618225	T	A	0	2	0	1
gnl|UMD3.1|GK000010.2	7618258	T	A	0	2	0	1
gnl|UMD3.1|GK000010.2	7618317	A	T	0	2	0	1
gnl|UMD3.1|GK000010.2	7618390	T	A	0	2	0	1
gnl|UMD3.1|GK000010.2	7618420	G	T	0	1	0	1
gnl|UMD3.1|GK000010.2	7618702	T	A	3	2	0.6	0.4
gnl|UMD3.1|GK000010.2	7618711	G	A	0	5	0	1
gnl|UMD3.1|GK000010.2	7618740	A	C	1	4	0.2	0.8
gnl|UMD3.1|GK000010.2	7618851	T	G	0	2	0	1
gnl|UMD3.1|GK000010.2	7619145	G	A	0	2	0	1
gnl|UMD3.1|GK000010.2	7619163	C	T	0	2	0	1
gnl|UMD3.1|GK000010.2	7619183	T	C	0	2	0	1
gnl|UMD3.1|GK000010.2	7620299	T	C	0	2	0	1
gnl|UMD3.1|GK000010.2	7620903	C	G	0	3	0	1
gnl|UMD3.1|GK000010.2	7620955	G	C	0	4	0	1
gnl|UMD3.1|GK000010.2	7621023	A	G	0	4	0	1
gnl|UMD3.1|GK000010.2	7621243	G	T	4	2	0.666667	0.333333
gnl|UMD3.1|GK000010.2	7621277	G	C,A	0	6	0	1
gnl|UMD3.1|GK000010.2	7621318	G	A	0	6	0	1
gnl|UMD3.1|GK000010.2	7621327	A	G	0	6	0	1
gnl|UMD3.1|GK000010.2	7621694	G	A	0	6	0	1
gnl|UMD3.1|GK000010.2	7621729	T	C	0	6	0	1
gnl|UMD3.1|GK000010.2	7621767	T	C	0	4	0	1
gnl|UMD3.1|GK000010.2	7633537	T	G	6	2	0.75	0.25
gnl|UMD3.1|GK000010.2	7636085	C	A	0	1	0	1
gnl|UMD3.1|GK000010.2	7648200	C	G	0	3	0	1
gnl|UMD3.1|GK000010.2	7648929	T	C	0	4	0	1
gnl|UMD3.1|GK000010.2	7649678	A	T	4	2	0.666667	0.333333
gnl|UMD3.1|GK000010.2	7649693	G	A,T	0	5	0	1
gnl|UMD3.1|GK000010.2	7649715	T	C	0	2	0	1
gnl|UMD3.1|GK000010.2	7649723	A	T	0	3	0	1
gnl|UMD3.1|GK000010.2	7650336	G	A	0	2	0	1
gnl|UMD3.1|GK000010.2	7650516	C	A	0	2	0	1
gnl|UMD3.1|GK000010.2	7650568	T	C	0	3	0	1
gnl|UMD3.1|GK000010.2	7650675	A	G	0	4	0	1
gnl|UMD3.1|GK000010.2	7652301	C	A	0	3	0	1
gnl|UMD3.1|GK000010.2	7652315	C	T	0	5	0	1
gnl|UMD3.1|GK000010.2	7652319	T	C	0	6	0	1
gnl|UMD3.1|GK000010.2	7652335	T	G	0	5	0	1
gnl|UMD3.1|GK000010.2	7652392	A	G	0	2	0	1
gnl|UMD3.1|GK000010.2	7652531	C	T	0	2	0	1
gnl|UMD3.1|GK000010.2	7652560	C	T	0	2	0	1
gnl|UMD3.1|GK000010.2	7652578	T	C	0	5	0	1
gnl|UMD3.1|GK000010.2	7652723	A	G	0	8	0	1
gnl|UMD3.1|GK000010.2	7652762	T	C,A	0	4	0	1
gnl|UMD3.1|GK000010.2	7652773	C	T	0	5	0	1
gnl|UMD3.1|GK000010.2	7652814	A	G	0	3	0	1
gnl|UMD3.1|GK000010.2	7653096	T	C	0	4	0	1
gnl|UMD3.1|GK000010.2	7653153	C	T	0	2	0	1
gnl|UMD3.1|GK000010.2	7653171	C	A	0	2	0	1
gnl|UMD3.1|GK000010.2	7653214	A	G	0	2	0	1
gnl|UMD3.1|GK000010.2	7653277	T	C	0	3	0	1
gnl|UMD3.1|GK000010.2	7653372	T	A	0	13	0	1
gnl|UMD3.1|GK000010.2	7653457	T	C	0	6	0	1
gnl|UMD3.1|GK000010.2	7653488	C	G	0	9	0	1
gnl|UMD3.1|GK000010.2	7653968	A	C	13	3	0.8125	0.1875
gnl|UMD3.1|GK000010.2	7653974	A	C	4	15	0.210526	0.789474
gnl|UMD3.1|GK000010.2	7654052	A	G	0	16	0	1
gnl|UMD3.1|GK000010.2	7654058	C	T	0	19	0	1
gnl|UMD3.1|GK000010.2	7654201	G	T	0	9	0	1
gnl|UMD3.1|GK000010.2	7654324	A	C	6	2	0.75	0.25
gnl|UMD3.1|GK000010.2	7654364	G	A	1	15	0.0625	0.9375
gnl|UMD3.1|GK000010.2	7654369	C	T,A	0	14	0	1
gnl|UMD3.1|GK000010.2	7654636	C	G	0	18	0	1
gnl|UMD3.1|GK000010.2	7654695	T	C	0	19	0	1
gnl|UMD3.1|GK000010.2	7654725	G	T	0	17	0	1
gnl|UMD3.1|GK000010.2	7654758	T	C	1	19	0.05	0.95
gnl|UMD3.1|GK000010.2	7654774	C	A	1	22	0.0434783	0.956522
gnl|UMD3.1|GK000010.2	7654783	T	C	1	24	0.04	0.96
gnl|UMD3.1|GK000010.2	7654798	G	A	1	24	0.04	0.96
gnl|UMD3.1|GK000010.2	7654818	G	A	1	15	0.0625	0.9375
gnl|UMD3.1|GK000010.2	7654819	T	G	1	14	0.0666667	0.933333
gnl|UMD3.1|GK000010.2	7654827	G	A	1	15	0.0625	0.9375
gnl|UMD3.1|GK000010.2	7654877	A	G,C	1	6	0.142857	0.857143
gnl|UMD3.1|GK000010.2	7654911	C	T	0	4	0	1
gnl|UMD3.1|GK000010.2	7654963	A	C	5	2	0.714286	0.285714
gnl|UMD3.1|GK000010.2	7655003	T	A	1	7	0.125	0.875
gnl|UMD3.1|GK000010.2	7655006	T	A	2	6	0.25	0.75
gnl|UMD3.1|GK000010.2	7655206	G	A	0	62	0	1
gnl|UMD3.1|GK000010.2	7655231	T	C	0	60	0	1
gnl|UMD3.1|GK000010.2	7655486	C	T	0	20	0	1
gnl|UMD3.1|GK000010.2	7655548	G	A	0	15	0	1
gnl|UMD3.1|GK000010.2	7655636	T	C	0	15	0	1
gnl|UMD3.1|GK000010.2	7655648	C	T,A	0	14	0	1
gnl|UMD3.1|GK000010.2	7655792	T	G	0	4	0	1
gnl|UMD3.1|GK000010.2	7655975	A	T	7	2	0.777778	0.222222
gnl|UMD3.1|GK000010.2	7655977	C	A	0	9	0	1
gnl|UMD3.1|GK000010.2	7655991	A	T	0	11	0	1
gnl|UMD3.1|GK000010.2	7656071	G	T	0	7	0	1
gnl|UMD3.1|GK000010.2	7656155	G	A	0	3	0	1
gnl|UMD3.1|GK000010.2	7656399	TAAA	TAAAAA	0	1	0	1
gnl|UMD3.1|GK000010.2	7656452	A	C	0	2	0	1
gnl|UMD3.1|GK000010.2	7656562	G	A	0	5	0	1
gnl|UMD3.1|GK000010.2	7656593	G	A	0	9	0	1
gnl|UMD3.1|GK000010.2	7656875	A	C	0	8	0	1
gnl|UMD3.1|GK000010.2	7656895	T	C	0	2	0	1
gnl|UMD3.1|GK000010.2	7657031	A	G	0	6	0	1
gnl|UMD3.1|GK000010.2	7657184	C	A	0	1	0	1
gnl|UMD3.1|GK000010.2	7657254	T	C,A	0	2	0	1
gnl|UMD3.1|GK000010.2	7657464	G	A	0	7	0	1
gnl|UMD3.1|GK000010.2	7657494	A	G	0	5	0	1
gnl|UMD3.1|GK000010.2	7657508	C	A	0	2	0	1
gnl|UMD3.1|GK000010.2	7657519	G	A	0	2	0	1
gnl|UMD3.1|GK000010.2	7658081	T	G	0	2	0	1
gnl|UMD3.1|GK000010.2	7658160	T	G	0	2	0	1
gnl|UMD3.1|GK000010.2	7658452	C	T	0	8	0	1
gnl|UMD3.1|GK000010.2	7658548	T	A	1	9	0.1	0.9
gnl|UMD3.1|GK000010.2	7658550	T	G	0	10	0	1
gnl|UMD3.1|GK000010.2	7658753	A	C	0	10	0	1
gnl|UMD3.1|GK000010.2	7658784	G	A	0	8	0	1
gnl|UMD3.1|GK000010.2	7658827	C	T	0	4	0	1
gnl|UMD3.1|GK000010.2	7658969	C	T,A	0	4	0	1
gnl|UMD3.1|GK000010.2	7659298	A	T	0	4	0	1
gnl|UMD3.1|GK000010.2	7659984	A	G	0	3	0	1
gnl|UMD3.1|GK000010.2	7661968	A	G	0	8	0	1
gnl|UMD3.1|GK000010.2	7663242	C	T	0	3	0	1
gnl|UMD3.1|GK000010.2	7663293	T	C	0	4	0	1
gnl|UMD3.1|GK000010.2	7663724	A	C,T	0	2	0	1
gnl|UMD3.1|GK000010.2	7663747	G	A	0	2	0	1
gnl|UMD3.1|GK000010.2	7663827	G	A	0	2	0	1
gnl|UMD3.1|GK000010.2	7664000	A	G	0	2	0	1
gnl|UMD3.1|GK000010.2	7664004	A	G	0	2	0	1
gnl|UMD3.1|GK000010.2	7664010	C	G	0	2	0	1
gnl|UMD3.1|GK000010.2	7664060	C	T	0	2	0	1
gnl|UMD3.1|GK000010.2	7665971	A	G	0	2	0	1
gnl|UMD3.1|GK000010.2	7665973	C	A	0	2	0	1
gnl|UMD3.1|GK000010.2	7666189	A	G	0	2	0	1
gnl|UMD3.1|GK000010.2	7666210	T	A	1	2	0.333333	0.666667
gnl|UMD3.1|GK000010.2	7666801	G	T	0	2	0	1
gnl|UMD3.1|GK000010.2	7666809	A	G	0	2	0	1
gnl|UMD3.1|GK000010.2	7669405	G	A	0	4	0	1
gnl|UMD3.1|GK000010.2	7669928	T	G	0	2	0	1
gnl|UMD3.1|GK000010.2	7672544	G	T	10	3	0.769231	0.230769
gnl|UMD3.1|GK000010.2	7682570	A	G	1	1	0.5	0.5
gnl|UMD3.1|GK000010.2	7684042	A	G	0	9	0	1
gnl|UMD3.1|GK000010.2	7684110	G	A,T	0	8	0	1
gnl|UMD3.1|GK000010.2	7684226	G	T	0	14	0	1
gnl|UMD3.1|GK000010.2	7684293	G	T	7	3	0.7	0.3
gnl|UMD3.1|GK000010.2	7684304	G	T	5	5	0.5	0.5
gnl|UMD3.1|GK000010.2	7684329	T	A	4	2	0.666667	0.333333
gnl|UMD3.1|GK000010.2	7684418	A	G	5	3	0.625	0.375
gnl|UMD3.1|GK000010.2	7684596	G	T	0	18	0	1
gnl|UMD3.1|GK000010.2	7684813	G	T	0	20	0	1
gnl|UMD3.1|GK000010.2	7684948	A	G	0	19	0	1
gnl|UMD3.1|GK000010.2	7688719	A	C	0	1	0	1
gnl|UMD3.1|GK000010.2	7696750	A	G	3	2	0.6	0.4
gnl|UMD3.1|GK000010.2	7702419	T	C	0	2	0	1
gnl|UMD3.1|GK000010.2	7702764	A	G	0	2	0	1
gnl|UMD3.1|GK000010.2	7702777	G	T	0	2	0	1
gnl|UMD3.1|GK000010.2	7702820	A	C	0	4	0	1
gnl|UMD3.1|GK000010.2	7702923	A	C	0	2	0	1
gnl|UMD3.1|GK000010.2	7703695	T	C	0	2	0	1
gnl|UMD3.1|GK000010.2	7704119	A	G	1	4	0.2	0.8
gnl|UMD3.1|GK000010.2	7704152	A	G	1	4	0.2	0.8
gnl|UMD3.1|GK000010.2	7706631	C	A	0	2	0	1
gnl|UMD3.1|GK000010.2	7707094	G	C	0	3	0	1
gnl|UMD3.1|GK000010.2	7707988	A	T	1	2	0.333333	0.666667
gnl|UMD3.1|GK000010.2	7708098	A	G	3	4	0.428571	0.571429
gnl|UMD3.1|GK000010.2	7710653	T	G	6	2	0.75	0.25
gnl|UMD3.1|GK000010.2	7710679	A	G	3	4	0.428571	0.571429
gnl|UMD3.1|GK000010.2	7710805	G	T	0	4	0	1
gnl|UMD3.1|GK000010.2	7710810	G	T,C	0	3	0	1
gnl|UMD3.1|GK000010.2	7710816	G	T	0	4	0	1
gnl|UMD3.1|GK000010.2	7710827	G	T	0	4	0	1
gnl|UMD3.1|GK000010.2	7710841	G	T	1	3	0.25	0.75
gnl|UMD3.1|GK000010.2	7711584	A	G	0	2	0	1
gnl|UMD3.1|GK000010.2	7711617	A	G	0	2	0	1
gnl|UMD3.1|GK000010.2	7711855	A	G	1	2	0.333333	0.666667
gnl|UMD3.1|GK000010.2	7713436	A	G	0	3	0	1
gnl|UMD3.1|GK000010.2	7713523	G	A	0	2	0	1
gnl|UMD3.1|GK000010.2	7721031	C	A	1	2	0.333333	0.666667
gnl|UMD3.1|GK000010.2	7723649	G	T	0	2	0	1
gnl|UMD3.1|GK000010.2	7723665	A	T	0	2	0	1
gnl|UMD3.1|GK000010.2	7726042	T	C	0	3	0	1
gnl|UMD3.1|GK000010.2	7726253	ATGTGTGTGTGTGTGTGTGTGTGTGTGTGTGTGTGTGTGTGTGTGTG	ATGTGTGTGTGTGTGTGTGTGTGTGTGTG	0	1	0	1
gnl|UMD3.1|GK000010.2	7726391	C	T	4	6	0.4	0.6
gnl|UMD3.1|GK000010.2	7726673	C	T	6	5	0.545455	0.454545
gnl|UMD3.1|GK000010.2	7726700	T	G	4	2	0.666667	0.333333
gnl|UMD3.1|GK000010.2	7727237	A	G	0	5	0	1
gnl|UMD3.1|GK000010.2	7729010	G	A	0	3	0	1
gnl|UMD3.1|GK000010.2	7729093	C	A	7	2	0.777778	0.222222
gnl|UMD3.1|GK000010.2	7730980	T	C	4	2	0.666667	0.333333
gnl|UMD3.1|GK000010.2	7731298	T	A	1	2	0.333333	0.666667
gnl|UMD3.1|GK000010.2	7740306	G	A	0	6	0	1
gnl|UMD3.1|GK000010.2	7740776	G	A,C	0	2	0	1
gnl|UMD3.1|GK000010.2	7740866	A	G	0	2	0	1
gnl|UMD3.1|GK000010.2	7742851	T	A	3	2	0.6	0.4
gnl|UMD3.1|GK000010.2	7742944	T	A	0	3	0	1
gnl|UMD3.1|GK000010.2	7744858	T	C	0	2	0	1
gnl|UMD3.1|GK000010.2	7744863	G	C	0	13	0	1
gnl|UMD3.1|GK000010.2	7747211	T	G	10	5	0.666667	0.333333
gnl|UMD3.1|GK000010.2	7749689	A	G	0	2	0	1
gnl|UMD3.1|GK000010.2	7752419	A	G,T	0	10	0	1
gnl|UMD3.1|GK000010.2	7752516	C	A	0	8	0	1
gnl|UMD3.1|GK000010.2	7752629	G	A	0	3	0	1
gnl|UMD3.1|GK000010.2	7754412	A	T	1	2	0.333333	0.666667
gnl|UMD3.1|GK000010.2	7754428	T	C	0	51	0	1
gnl|UMD3.1|GK000010.2	7754961	C	T	0	2	0	1
gnl|UMD3.1|GK000010.2	7755248	G	C	0	2	0	1
gnl|UMD3.1|GK000010.2	7755588	A	G	0	2	0	1
gnl|UMD3.1|GK000010.2	7755613	A	G	0	2	0	1
gnl|UMD3.1|GK000010.2	7755621	A	G	0	2	0	1
gnl|UMD3.1|GK000010.2	7757093	G	C	0	2	0	1
gnl|UMD3.1|GK000010.2	7757129	C	G	0	2	0	1
gnl|UMD3.1|GK000010.2	7758986	A	C	0	3	0	1
gnl|UMD3.1|GK000010.2	7762583	T	A	0	2	0	1
gnl|UMD3.1|GK000010.2	7762887	A	G	0	7	0	1
gnl|UMD3.1|GK000010.2	7762937	G	A	0	6	0	1
gnl|UMD3.1|GK000010.2	7762969	G	C	0	6	0	1
gnl|UMD3.1|GK000010.2	7763093	A	T	7	6	0.538462	0.461538
gnl|UMD3.1|GK000010.2	7764473	TATAAAAAAAGATAAAAA	TATAAAAA	0	1	0	1
gnl|UMD3.1|GK000010.2	7765193	G	A	0	2	0	1
gnl|UMD3.1|GK000010.2	7765233	T	C	0	3	0	1
gnl|UMD3.1|GK000010.2	7766710	C	G	0	4	0	1
gnl|UMD3.1|GK000010.2	7766729	A	G	0	4	0	1
gnl|UMD3.1|GK000010.2	7773271	C	T	0	31	0	1
gnl|UMD3.1|GK000010.2	7773724	T	C	0	2	0	1
gnl|UMD3.1|GK000010.2	7773894	G	A	0	2	0	1
gnl|UMD3.1|GK000010.2	7773929	G	A	0	3	0	1
gnl|UMD3.1|GK000010.2	7774002	C	A	0	5	0	1
gnl|UMD3.1|GK000010.2	7774008	G	A,T	0	5	0	1
gnl|UMD3.1|GK000010.2	7774054	A	G	0	4	0	1
gnl|UMD3.1|GK000010.2	7774115	T	C	0	2	0	1
gnl|UMD3.1|GK000010.2	7774118	G	T	0	2	0	1
gnl|UMD3.1|GK000010.2	7777681	G	A	0	6	0	1
gnl|UMD3.1|GK000010.2	7778270	G	A	5	4	0.555556	0.444444
gnl|UMD3.1|GK000010.2	7778541	G	A	0	2	0	1
gnl|UMD3.1|GK000010.2	7778544	A	C	0	2	0	1
gnl|UMD3.1|GK000010.2	7779306	G	A,T	0	10	0	1
gnl|UMD3.1|GK000010.2	7779384	A	G	0	6	0	1
gnl|UMD3.1|GK000010.2	7780509	C	A	0	5	0	1
gnl|UMD3.1|GK000010.2	7783660	G	C	0	3	0	1
gnl|UMD3.1|GK000010.2	7785226	C	T	0	4	0	1
gnl|UMD3.1|GK000010.2	7785287	A	T	4	3	0.571429	0.428571
gnl|UMD3.1|GK000010.2	7785599	A	T	4	2	0.666667	0.333333
gnl|UMD3.1|GK000010.2	7785608	G	T,A	0	5	0	1
gnl|UMD3.1|GK000010.2	7785616	G	T	3	2	0.6	0.4
gnl|UMD3.1|GK000010.2	7785627	T	C	0	4	0	1
gnl|UMD3.1|GK000010.2	7785776	TAAAACAAA	TAAA	0	1	0	1
gnl|UMD3.1|GK000010.2	7786239	TG	TGTAAGG	0	1	0	1
gnl|UMD3.1|GK000010.2	7786371	TG	T	0	1	0	1
gnl|UMD3.1|GK000010.2	7786611	A	C	1	1	0.5	0.5
gnl|UMD3.1|GK000010.2	7786617	G	A	0	2	0	1
gnl|UMD3.1|GK000010.2	7786731	G	A	0	3	0	1
gnl|UMD3.1|GK000010.2	7786791	A	G	0	3	0	1
gnl|UMD3.1|GK000010.2	7789050	G	T	0	6	0	1
gnl|UMD3.1|GK000010.2	7789238	A	C	0	4	0	1
gnl|UMD3.1|GK000010.2	7791959	G	A	0	2	0	1
gnl|UMD3.1|GK000010.2	7794040	C	A	0	2	0	1
gnl|UMD3.1|GK000010.2	7801721	A	T	0	3	0	1
gnl|UMD3.1|GK000010.2	7802531	G	A,C	0	3	0	1
gnl|UMD3.1|GK000010.2	7802666	A	G	0	5	0	1
gnl|UMD3.1|GK000010.2	7802841	G	A	0	6	0	1
gnl|UMD3.1|GK000010.2	7802878	C	T	0	3	0	1
gnl|UMD3.1|GK000010.2	7802936	G	A	0	4	0	1
gnl|UMD3.1|GK000010.2	7802956	C	T	0	6	0	1
gnl|UMD3.1|GK000010.2	7802989	T	A	0	2	0	1
gnl|UMD3.1|GK000010.2	7803032	C	T	0	8	0	1
gnl|UMD3.1|GK000010.2	7803050	C	T	0	9	0	1
gnl|UMD3.1|GK000010.2	7803096	T	C,A	0	9	0	1
gnl|UMD3.1|GK000010.2	7803097	G	T	0	7	0	1
gnl|UMD3.1|GK000010.2	7803145	C	T,A	0	7	0	1
gnl|UMD3.1|GK000010.2	7803932	G	A	0	2	0	1
gnl|UMD3.1|GK000010.2	7804054	A	G	0	4	0	1
gnl|UMD3.1|GK000010.2	7804066	G	A	0	4	0	1
gnl|UMD3.1|GK000010.2	7804126	G	A	0	4	0	1
gnl|UMD3.1|GK000010.2	7804325	T	G	3	3	0.5	0.5
gnl|UMD3.1|GK000010.2	7804410	G	T	2	3	0.4	0.6
gnl|UMD3.1|GK000010.2	7804622	G	A	0	4	0	1
gnl|UMD3.1|GK000010.2	7804624	C	T	0	5	0	1
gnl|UMD3.1|GK000010.2	7805035	A	T	4	2	0.666667	0.333333
gnl|UMD3.1|GK000010.2	7805064	A	T	2	2	0.5	0.5
gnl|UMD3.1|GK000010.2	7805147	G	C,A	0	5	0	1
gnl|UMD3.1|GK000010.2	7805269	T	C	0	9	0	1
gnl|UMD3.1|GK000010.2	7805275	T	C	0	8	0	1
gnl|UMD3.1|GK000010.2	7805473	G	A,T	0	14	0	1
gnl|UMD3.1|GK000010.2	7805653	T	C	1	1	0.5	0.5
gnl|UMD3.1|GK000010.2	7805851	A	C	0	9	0	1
gnl|UMD3.1|GK000010.2	7805997	A	C	3	46	0.0612245	0.938776
gnl|UMD3.1|GK000010.2	7806332	T	G	4	3	0.571429	0.428571
gnl|UMD3.1|GK000010.2	7806365	G	T	4	2	0.666667	0.333333
gnl|UMD3.1|GK000010.2	7806387	G	T	4	2	0.666667	0.333333
gnl|UMD3.1|GK000010.2	7806435	G	A	0	5	0	1
gnl|UMD3.1|GK000010.2	7806441	A	G	0	6	0	1
gnl|UMD3.1|GK000010.2	7806459	G	A	0	5	0	1
gnl|UMD3.1|GK000010.2	7806460	C	A	0	5	0	1
gnl|UMD3.1|GK000010.2	7806525	C	T	0	3	0	1
gnl|UMD3.1|GK000010.2	7806543	C	A	2	2	0.5	0.5
gnl|UMD3.1|GK000010.2	7806549	T	A	1	2	0.333333	0.666667
gnl|UMD3.1|GK000010.2	7806559	T	C	1	4	0.2	0.8
gnl|UMD3.1|GK000010.2	7806603	A	C	0	7	0	1
gnl|UMD3.1|GK000010.2	7806608	G	A	0	9	0	1
gnl|UMD3.1|GK000010.2	7806664	T	A	7	3	0.7	0.3
gnl|UMD3.1|GK000010.2	7806751	G	A	0	3	0	1
gnl|UMD3.1|GK000010.2	7806765	A	G	0	5	0	1
gnl|UMD3.1|GK000010.2	7806787	T	C	0	5	0	1
gnl|UMD3.1|GK000010.2	7806906	A	G	0	5	0	1
gnl|UMD3.1|GK000010.2	7806926	A	G	0	6	0	1
gnl|UMD3.1|GK000010.2	7807026	G	T	5	2	0.714286	0.285714
gnl|UMD3.1|GK000010.2	7807034	A	G	0	5	0	1
gnl|UMD3.1|GK000010.2	7807069	A	T	0	5	0	1
gnl|UMD3.1|GK000010.2	7807208	G	A	0	3	0	1
gnl|UMD3.1|GK000010.2	7807239	T	A	0	4	0	1
gnl|UMD3.1|GK000010.2	7807282	T	G	0	5	0	1
gnl|UMD3.1|GK000010.2	7807365	A	G	0	11	0	1
gnl|UMD3.1|GK000010.2	7807400	G	T	0	11	0	1
gnl|UMD3.1|GK000010.2	7807534	C	T	0	2	0	1
gnl|UMD3.1|GK000010.2	7807695	T	C	0	2	0	1
gnl|UMD3.1|GK000010.2	7807699	A	G	0	1	0	1
gnl|UMD3.1|GK000010.2	7807710	C	T	0	2	0	1
gnl|UMD3.1|GK000010.2	7807802	G	A	0	4	0	1
gnl|UMD3.1|GK000010.2	7808303	G	A	0	3	0	1
gnl|UMD3.1|GK000010.2	7808337	A	G	0	3	0	1
gnl|UMD3.1|GK000010.2	7808344	C	T	0	3	0	1
gnl|UMD3.1|GK000010.2	7808404	G	A	0	3	0	1
gnl|UMD3.1|GK000010.2	7808419	G	T,A	0	3	0	1
gnl|UMD3.1|GK000010.2	7808421	G	A	0	3	0	1
gnl|UMD3.1|GK000010.2	7808480	G	A,T	0	3	0	1
gnl|UMD3.1|GK000010.2	7808483	T	C	0	4	0	1
gnl|UMD3.1|GK000010.2	7808506	T	A	1	4	0.2	0.8
gnl|UMD3.1|GK000010.2	7808529	A	T	0	3	0	1
gnl|UMD3.1|GK000010.2	7808950	G	A	0	3	0	1
gnl|UMD3.1|GK000010.2	7809032	G	A	0	2	0	1
gnl|UMD3.1|GK000010.2	7809392	G	A	0	2	0	1
gnl|UMD3.1|GK000010.2	7809463	A	T	0	3	0	1
gnl|UMD3.1|GK000010.2	7809546	G	C	0	5	0	1
gnl|UMD3.1|GK000010.2	7809564	A	G	0	6	0	1
gnl|UMD3.1|GK000010.2	7809691	G	A	0	3	0	1
gnl|UMD3.1|GK000010.2	7809707	T	C	0	3	0	1
gnl|UMD3.1|GK000010.2	7809824	C	T	0	2	0	1
gnl|UMD3.1|GK000010.2	7809871	C	T	0	2	0	1
gnl|UMD3.1|GK000010.2	7809872	A	C	0	2	0	1
gnl|UMD3.1|GK000010.2	7809885	A	G	0	2	0	1
gnl|UMD3.1|GK000010.2	7810016	C	T	0	4	0	1
gnl|UMD3.1|GK000010.2	7810033	C	T	0	7	0	1
gnl|UMD3.1|GK000010.2	7810042	C	T	0	7	0	1
gnl|UMD3.1|GK000010.2	7810116	C	T	0	3	0	1
gnl|UMD3.1|GK000010.2	7810135	C	T	0	3	0	1
gnl|UMD3.1|GK000010.2	7810476	T	C	0	2	0	1
gnl|UMD3.1|GK000010.2	7810513	A	G	0	2	0	1
gnl|UMD3.1|GK000010.2	7810514	T	C	0	2	0	1
gnl|UMD3.1|GK000010.2	7810627	A	G	0	7	0	1
gnl|UMD3.1|GK000010.2	7810844	G	A	0	3	0	1
gnl|UMD3.1|GK000010.2	7810886	T	C	0	2	0	1
gnl|UMD3.1|GK000010.2	7810919	G	A	0	1	0	1
gnl|UMD3.1|GK000010.2	7810968	C	T	0	2	0	1
gnl|UMD3.1|GK000010.2	7810976	C	G	0	2	0	1
gnl|UMD3.1|GK000010.2	7811099	G	A	0	5	0	1
gnl|UMD3.1|GK000010.2	7811119	G	T	0	5	0	1
gnl|UMD3.1|GK000010.2	7811140	A	T	0	5	0	1
gnl|UMD3.1|GK000010.2	7811257	C	T	4	3	0.571429	0.428571
gnl|UMD3.1|GK000010.2	7811427	G	C	0	3	0	1
gnl|UMD3.1|GK000010.2	7811446	C	T	0	3	0	1
gnl|UMD3.1|GK000010.2	7811678	A	G,T	0	8	0	1
gnl|UMD3.1|GK000010.2	7811687	G	A	0	7	0	1
gnl|UMD3.1|GK000010.2	7811858	G	A	0	18	0	1
gnl|UMD3.1|GK000010.2	7812067	C	T	0	7	0	1
gnl|UMD3.1|GK000010.2	7812086	G	T,A	0	7	0	1
gnl|UMD3.1|GK000010.2	7812125	A	G	0	3	0	1
gnl|UMD3.1|GK000010.2	7812857	G	A	0	12	0	1
gnl|UMD3.1|GK000010.2	7812919	T	G	4	7	0.363636	0.636364
gnl|UMD3.1|GK000010.2	7813121	C	T	0	3	0	1
gnl|UMD3.1|GK000010.2	7813213	A	G	0	7	0	1
gnl|UMD3.1|GK000010.2	7813222	T	C,A	0	8	0	1
gnl|UMD3.1|GK000010.2	7813264	T	G	0	5	0	1
gnl|UMD3.1|GK000010.2	7813396	T	C	0	2	0	1
gnl|UMD3.1|GK000010.2	7814334	G	T	7	4	0.636364	0.363636
gnl|UMD3.1|GK000010.2	7814427	A	T	10	5	0.666667	0.333333
gnl|UMD3.1|GK000010.2	7814440	A	T	11	4	0.733333	0.266667
gnl|UMD3.1|GK000010.2	7814511	C	T	0	5	0	1
gnl|UMD3.1|GK000010.2	7818704	TCCCTGTCCATC	T	0	1	0	1
gnl|UMD3.1|GK000010.2	7826592	G	A,C	0	5	0	1
gnl|UMD3.1|GK000010.2	7829030	T	G	0	4	0	1
gnl|UMD3.1|GK000010.2	7830643	G	A	7	3	0.7	0.3
gnl|UMD3.1|GK000010.2	7830657	A	T	6	2	0.75	0.25
gnl|UMD3.1|GK000010.2	7832058	A	G	0	2	0	1
gnl|UMD3.1|GK000010.2	7835029	G	C	0	2	0	1
gnl|UMD3.1|GK000010.2	7835115	G	A	0	4	0	1
gnl|UMD3.1|GK000010.2	7835517	T	G	0	3	0	1
gnl|UMD3.1|GK000010.2	7835931	A	C	4	2	0.666667	0.333333
gnl|UMD3.1|GK000010.2	7837793	G	C	3	2	0.6	0.4
gnl|UMD3.1|GK000010.2	7839556	T	A	1	1	0.5	0.5
gnl|UMD3.1|GK000010.2	7839921	G	T	7	3	0.7	0.3
gnl|UMD3.1|GK000010.2	7839935	T	A	10	3	0.769231	0.230769
gnl|UMD3.1|GK000010.2	7841210	A	C	4	2	0.666667	0.333333
gnl|UMD3.1|GK000010.2	7841795	G	C	12	8	0.6	0.4
gnl|UMD3.1|GK000010.2	7841905	A	T	6	2	0.75	0.25
gnl|UMD3.1|GK000010.2	7842321	G	T	6	2	0.75	0.25
gnl|UMD3.1|GK000010.2	7843112	A	C	1	2	0.333333	0.666667
gnl|UMD3.1|GK000010.2	7845063	A	G	0	2	0	1
gnl|UMD3.1|GK000010.2	7847236	G	T	2	2	0.5	0.5
gnl|UMD3.1|GK000010.2	7848208	C	G	0	2	0	1
gnl|UMD3.1|GK000010.2	7852040	C	T,A	0	2	0	1
gnl|UMD3.1|GK000010.2	7857479	T	A	0	2	0	1
gnl|UMD3.1|GK000010.2	7857852	A	G	7	2	0.777778	0.222222
gnl|UMD3.1|GK000010.2	7857853	A	G	7	2	0.777778	0.222222
gnl|UMD3.1|GK000010.2	7857854	A	G	7	2	0.777778	0.222222
gnl|UMD3.1|GK000010.2	7858800	G	T	11	5	0.6875	0.3125
gnl|UMD3.1|GK000010.2	7858817	G	T	9	3	0.75	0.25
gnl|UMD3.1|GK000010.2	7858826	G	T	13	5	0.722222	0.277778
gnl|UMD3.1|GK000010.2	7858878	G	T	13	5	0.722222	0.277778
gnl|UMD3.1|GK000010.2	7859982	G	A	0	3	0	1
gnl|UMD3.1|GK000010.2	7860378	T	A	10	2	0.833333	0.166667
gnl|UMD3.1|GK000010.2	7860487	T	A	0	7	0	1
gnl|UMD3.1|GK000010.2	7860646	C	T	0	4	0	1
gnl|UMD3.1|GK000010.2	7861528	G	A	2	11	0.153846	0.846154
gnl|UMD3.1|GK000010.2	7861669	G	T	5	7	0.416667	0.583333
gnl|UMD3.1|GK000010.2	7864435	T	A	3	3	0.5	0.5
gnl|UMD3.1|GK000010.2	7865704	C	T	1	2	0.333333	0.666667
gnl|UMD3.1|GK000010.2	7867205	G	A	1	5	0.166667	0.833333
gnl|UMD3.1|GK000010.2	7867211	G	T	1	11	0.0833333	0.916667
gnl|UMD3.1|GK000010.2	7875434	A	C	2	2	0.5	0.5
gnl|UMD3.1|GK000010.2	7894516	A	C	1	1	0.5	0.5
gnl|UMD3.1|GK000010.2	7894532	T	G	1	2	0.333333	0.666667
gnl|UMD3.1|GK000010.2	7894559	T	G	1	3	0.25	0.75
gnl|UMD3.1|GK000010.2	7895208	G	A	0	24	0	1
gnl|UMD3.1|GK000010.2	7895258	G	C	0	25	0	1
gnl|UMD3.1|GK000010.2	7896092	G	C	5	6	0.454545	0.545455
gnl|UMD3.1|GK000010.2	7908560	T	C	0	2	0	1
gnl|UMD3.1|GK000010.2	7908565	C	A	0	2	0	1
gnl|UMD3.1|GK000010.2	7908570	C	G	0	3	0	1
gnl|UMD3.1|GK000010.2	7908571	A	G	0	3	0	1
gnl|UMD3.1|GK000010.2	7908595	A	G	0	8	0	1
gnl|UMD3.1|GK000010.2	7908605	G	C	0	7	0	1
gnl|UMD3.1|GK000010.2	7908608	G	C	0	9	0	1
gnl|UMD3.1|GK000010.2	7908626	G	A	0	11	0	1
gnl|UMD3.1|GK000010.2	7908662	A	G	0	10	0	1
gnl|UMD3.1|GK000010.2	7908670	C	A	0	10	0	1
gnl|UMD3.1|GK000010.2	7908683	C	T	0	5	0	1
gnl|UMD3.1|GK000010.2	7908686	G	A	0	6	0	1
gnl|UMD3.1|GK000010.2	7908701	A	G,T	0	5	0	1
gnl|UMD3.1|GK000010.2	7908707	A	G	0	5	0	1
gnl|UMD3.1|GK000010.2	7908724	G	C	0	3	0	1
gnl|UMD3.1|GK000010.2	7926333	N	T	0	35	0	1
gnl|UMD3.1|GK000010.2	7966061	C	A	2	2	0.5	0.5
gnl|UMD3.1|GK000010.2	8110699	T	G	2	3	0.4	0.6
gnl|UMD3.1|GK000010.2	8116616	A	G	11	2	0.846154	0.153846
gnl|UMD3.1|GK000010.2	8128619	T	G	2	2	0.5	0.5
gnl|UMD3.1|GK000010.2	8136324	G	A	2	3	0.4	0.6
gnl|UMD3.1|GK000010.2	8137622	C	A	3	2	0.6	0.4
gnl|UMD3.1|GK000010.2	8137960	T	A	2	2	0.5	0.5
gnl|UMD3.1|GK000010.2	8139881	C	T	274	167	0.621315	0.378685
gnl|UMD3.1|GK000010.2	8140171	T	A	17	551	0.0299296	0.97007
gnl|UMD3.1|GK000010.2	8140226	C	T,G	3	160	0.0184049	0.981595
gnl|UMD3.1|GK000010.2	8142525	T	G	0	1	0	1
gnl|UMD3.1|GK000010.2	8143678	A	G	3	2	0.6	0.4
gnl|UMD3.1|GK000010.2	8147913	A	T	0	29	0	1
gnl|UMD3.1|GK000010.2	8149120	T	C	6	5	0.545455	0.454545
gnl|UMD3.1|GK000010.2	8149197	C	T	5	2	0.714286	0.285714
gnl|UMD3.1|GK000010.2	8151149	T	G	5	2	0.714286	0.285714
gnl|UMD3.1|GK000010.2	8151675	G	A	0	8	0	1
gnl|UMD3.1|GK000010.2	8152409	C	A	12	3	0.8	0.2
gnl|UMD3.1|GK000010.2	8156163	A	C	1	5	0.166667	0.833333
gnl|UMD3.1|GK000010.2	8156606	G	T	10	2	0.833333	0.166667
gnl|UMD3.1|GK000010.2	8157119	C	T	13	4	0.764706	0.235294
gnl|UMD3.1|GK000010.2	8157334	C	T	10	4	0.714286	0.285714
gnl|UMD3.1|GK000010.2	8158035	C	A	12	4	0.75	0.25
gnl|UMD3.1|GK000010.2	8158988	A	T	4	2	0.666667	0.333333
gnl|UMD3.1|GK000010.2	8159244	G	C	1	5	0.166667	0.833333
gnl|UMD3.1|GK000010.2	8166753	C	A	1	1	0.5	0.5
gnl|UMD3.1|GK000010.2	8176706	T	C	0	3	0	1
gnl|UMD3.1|GK000010.2	8177860	G	C	0	2	0	1
gnl|UMD3.1|GK000010.2	8247464	C	T	0	2	0	1
gnl|UMD3.1|GK000010.2	8247493	G	T	0	2	0	1
gnl|UMD3.1|GK000010.2	8247494	G	T	0	2	0	1
gnl|UMD3.1|GK000010.2	8247499	C	T	0	2	0	1
gnl|UMD3.1|GK000010.2	8288786	T	A	1	1	0.5	0.5
gnl|UMD3.1|GK000010.2	8288873	A	T	0	2	0	1
gnl|UMD3.1|GK000010.2	8294196	T	A	0	2	0	1
gnl|UMD3.1|GK000010.2	8298334	G	T,A	0	4	0	1
gnl|UMD3.1|GK000010.2	8298405	T	C	0	4	0	1
gnl|UMD3.1|GK000010.2	8355273	C	T	0	2	0	1
gnl|UMD3.1|GK000010.2	8355279	C	T	0	2	0	1
gnl|UMD3.1|GK000010.2	8404988	G	T	1	2	0.333333	0.666667
gnl|UMD3.1|GK000010.2	8417341	A	G	0	4	0	1
gnl|UMD3.1|GK000010.2	8417369	G	A	0	2	0	1
gnl|UMD3.1|GK000010.2	8461460	T	C	0	4	0	1
gnl|UMD3.1|GK000010.2	8466105	C	T	0	2	0	1
gnl|UMD3.1|GK000010.2	8466191	T	C	0	2	0	1
gnl|UMD3.1|GK000010.2	8495501	A	G	0	2	0	1
gnl|UMD3.1|GK000010.2	8495815	C	A	0	2	0	1
gnl|UMD3.1|GK000010.2	8504944	T	A	0	2	0	1
gnl|UMD3.1|GK000010.2	8517964	T	G	3	2	0.6	0.4
gnl|UMD3.1|GK000010.2	8518016	A	G	2	2	0.5	0.5
gnl|UMD3.1|GK000010.2	8518049	A	G	0	4	0	1
gnl|UMD3.1|GK000010.2	8524223	C	T	0	10	0	1
gnl|UMD3.1|GK000010.2	8524361	A	T	5	4	0.555556	0.444444
gnl|UMD3.1|GK000010.2	8524592	G	T	6	3	0.666667	0.333333
gnl|UMD3.1|GK000010.2	8526661	G	A	0	2	0	1
gnl|UMD3.1|GK000010.2	8527803	A	T	3	2	0.6	0.4
gnl|UMD3.1|GK000010.2	8527908	G	T	0	2	0	1
gnl|UMD3.1|GK000010.2	8534157	A	C	11	2	0.846154	0.153846
gnl|UMD3.1|GK000010.2	8536161	G	A	0	2	0	1
gnl|UMD3.1|GK000010.2	8540753	A	G	0	3	0	1
gnl|UMD3.1|GK000010.2	8567069	T	A	2	2	0.5	0.5
gnl|UMD3.1|GK000010.2	8567084	T	A	0	1	0	1
gnl|UMD3.1|GK000010.2	8569242	G	T	0	2	0	1
gnl|UMD3.1|GK000010.2	8569254	A	T	0	2	0	1
gnl|UMD3.1|GK000010.2	8569280	T	G	0	3	0	1
gnl|UMD3.1|GK000010.2	8569281	G	C	0	4	0	1
gnl|UMD3.1|GK000010.2	8645538	C	T	0	2	0	1
gnl|UMD3.1|GK000010.2	8645548	A	G	0	2	0	1
gnl|UMD3.1|GK000010.2	8645560	T	C	0	2	0	1
gnl|UMD3.1|GK000010.2	8645566	G	T	0	2	0	1
gnl|UMD3.1|GK000010.2	8648635	G	T	0	4	0	1
gnl|UMD3.1|GK000010.2	8648644	A	C	2	2	0.5	0.5
gnl|UMD3.1|GK000010.2	8648674	C	G	0	4	0	1
gnl|UMD3.1|GK000010.2	8648691	G	T	0	4	0	1
gnl|UMD3.1|GK000010.2	8648694	C	G	0	4	0	1
gnl|UMD3.1|GK000010.2	8648727	C	T,A	0	3	0	1
gnl|UMD3.1|GK000010.2	8648732	T	A	0	2	0	1
gnl|UMD3.1|GK000010.2	8736114	A	T	0	1	0	1
gnl|UMD3.1|GK000010.2	8736704	G	A	0	3	0	1
gnl|UMD3.1|GK000010.2	8738044	T	C	0	1	0	1
gnl|UMD3.1|GK000010.2	8738373	G	A	1	2	0.333333	0.666667
gnl|UMD3.1|GK000010.2	8739311	C	T	0	2	0	1
gnl|UMD3.1|GK000010.2	8739460	A	T	3	4	0.428571	0.571429
gnl|UMD3.1|GK000010.2	8739886	T	C	0	2	0	1
gnl|UMD3.1|GK000010.2	8743614	C	T	0	2	0	1
gnl|UMD3.1|GK000010.2	8743641	A	G	1	2	0.333333	0.666667
gnl|UMD3.1|GK000010.2	8746690	CCAACAA	CCAA	0	1	0	1
gnl|UMD3.1|GK000010.2	8749267	A	C	0	2	0	1
gnl|UMD3.1|GK000010.2	8751508	C	A	0	6	0	1
gnl|UMD3.1|GK000010.2	8752598	T	A	0	2	0	1
gnl|UMD3.1|GK000010.2	8752608	A	C	0	2	0	1
gnl|UMD3.1|GK000010.2	8752614	C	A	0	2	0	1
gnl|UMD3.1|GK000010.2	8752615	A	T	0	2	0	1
gnl|UMD3.1|GK000010.2	8765261	C	T	0	4	0	1
gnl|UMD3.1|GK000010.2	8769506	A	C	2	2	0.5	0.5
gnl|UMD3.1|GK000010.2	8769512	A	C	3	3	0.5	0.5
gnl|UMD3.1|GK000010.2	8782336	G	A	0	2	0	1
gnl|UMD3.1|GK000010.2	8782964	T	C	0	3	0	1
gnl|UMD3.1|GK000010.2	8786035	G	A	0	3	0	1
gnl|UMD3.1|GK000010.2	8786574	C	A	3	2	0.6	0.4
gnl|UMD3.1|GK000010.2	8787034	C	G	0	6	0	1
gnl|UMD3.1|GK000010.2	8789051	T	A	0	2	0	1
gnl|UMD3.1|GK000010.2	8790511	C	T	0	6	0	1
gnl|UMD3.1|GK000010.2	8790590	A	G	0	3	0	1
gnl|UMD3.1|GK000010.2	8790960	G	A	1	2	0.333333	0.666667
gnl|UMD3.1|GK000010.2	8791519	A	T	0	23	0	1
gnl|UMD3.1|GK000010.2	8791774	T	C	0	6	0	1
gnl|UMD3.1|GK000010.2	8791783	T	C	0	5	0	1
gnl|UMD3.1|GK000010.2	8791793	T	C	0	5	0	1
gnl|UMD3.1|GK000010.2	8791799	T	C	0	6	0	1
gnl|UMD3.1|GK000010.2	8791803	T	C	0	6	0	1
gnl|UMD3.1|GK000010.2	8791804	T	C	0	6	0	1
gnl|UMD3.1|GK000010.2	8791860	T	C	0	6	0	1
gnl|UMD3.1|GK000010.2	8791863	T	C	0	6	0	1
gnl|UMD3.1|GK000010.2	8795955	A	T	0	1	0	1
gnl|UMD3.1|GK000010.2	8798578	G	T	2	2	0.5	0.5
gnl|UMD3.1|GK000010.2	8800585	T	C	0	4	0	1
gnl|UMD3.1|GK000010.2	8800954	A	C	1	2	0.333333	0.666667
gnl|UMD3.1|GK000010.2	8801181	A	G	0	7	0	1
gnl|UMD3.1|GK000010.2	8801412	G	A	8	2	0.8	0.2
gnl|UMD3.1|GK000010.2	8802066	T	A	1	3	0.25	0.75
gnl|UMD3.1|GK000010.2	8803696	C	T	0	3	0	1
gnl|UMD3.1|GK000010.2	8806001	A	G	0	4	0	1
gnl|UMD3.1|GK000010.2	8807809	T	A	0	2	0	1
gnl|UMD3.1|GK000010.2	8807823	G	C	0	2	0	1
gnl|UMD3.1|GK000010.2	8807899	A	G	0	2	0	1
gnl|UMD3.1|GK000010.2	8807929	C	T	0	5	0	1
gnl|UMD3.1|GK000010.2	8809944	T	G	1	1	0.5	0.5
gnl|UMD3.1|GK000010.2	8877653	C	G	0	2	0	1
gnl|UMD3.1|GK000010.2	8893312	C	T	0	8	0	1
gnl|UMD3.1|GK000010.2	8893730	C	T	0	5	0	1
gnl|UMD3.1|GK000010.2	8893733	A	G,T	0	4	0	1
gnl|UMD3.1|GK000010.2	8893771	C	T	0	2	0	1
gnl|UMD3.1|GK000010.2	8893777	A	G	0	2	0	1
gnl|UMD3.1|GK000010.2	8893955	C	T	0	6	0	1
gnl|UMD3.1|GK000010.2	8893963	C	G	0	7	0	1
gnl|UMD3.1|GK000010.2	8894009	A	T	0	6	0	1
gnl|UMD3.1|GK000010.2	8894063	A	G	0	3	0	1
gnl|UMD3.1|GK000010.2	9032437	G	C	0	2	0	1
gnl|UMD3.1|GK000010.2	9040636	C	T	1	41	0.0238095	0.97619
gnl|UMD3.1|GK000010.2	9048040	T	A	2	2	0.5	0.5
gnl|UMD3.1|GK000010.2	9054134	C	T	0	3	0	1
gnl|UMD3.1|GK000010.2	9067269	A	T	0	2	0	1
gnl|UMD3.1|GK000010.2	9071537	G	A	0	7	0	1
gnl|UMD3.1|GK000010.2	9103110	C	A	0	1	0	1
gnl|UMD3.1|GK000010.2	9106211	G	T	2	2	0.5	0.5
gnl|UMD3.1|GK000010.2	9117739	C	A	10	3	0.769231	0.230769
gnl|UMD3.1|GK000010.2	9121798	C	A	1	1	0.5	0.5
gnl|UMD3.1|GK000010.2	9132953	T	C	0	2	0	1
gnl|UMD3.1|GK000010.2	9136377	T	G	30	11	0.731707	0.268293
gnl|UMD3.1|GK000010.2	9149478	G	T	2	2	0.5	0.5
gnl|UMD3.1|GK000010.2	9152647	T	C	0	2	0	1
gnl|UMD3.1|GK000010.2	9153211	G	T	0	2	0	1
gnl|UMD3.1|GK000010.2	9156747	A	G	0	4	0	1
gnl|UMD3.1|GK000010.2	9156753	A	G	0	3	0	1
gnl|UMD3.1|GK000010.2	9156800	A	C	0	4	0	1
gnl|UMD3.1|GK000010.2	9156814	A	G	0	2	0	1
gnl|UMD3.1|GK000010.2	9157282	G	A	0	14	0	1
gnl|UMD3.1|GK000010.2	9157517	G	A	0	2	0	1
gnl|UMD3.1|GK000010.2	9157575	A	T	0	3	0	1
gnl|UMD3.1|GK000010.2	9157601	C	T	0	3	0	1
gnl|UMD3.1|GK000010.2	9157649	C	G	0	2	0	1
gnl|UMD3.1|GK000010.2	9159112	C	T	0	2	0	1
gnl|UMD3.1|GK000010.2	9159144	C	T	0	3	0	1
gnl|UMD3.1|GK000010.2	9159166	C	T	0	4	0	1
gnl|UMD3.1|GK000010.2	9159188	T	G	0	4	0	1
gnl|UMD3.1|GK000010.2	9160009	G	T	5	2	0.714286	0.285714
gnl|UMD3.1|GK000010.2	9161714	A	T,C	0	2	0	1
gnl|UMD3.1|GK000010.2	9162556	A	C	0	2	0	1
gnl|UMD3.1|GK000010.2	9162986	A	C	4	2	0.666667	0.333333
gnl|UMD3.1|GK000010.2	9163507	A	C	0	2	0	1
gnl|UMD3.1|GK000010.2	9168831	A	T	2	2	0.5	0.5
gnl|UMD3.1|GK000010.2	9169884	A	C	2	2	0.5	0.5
gnl|UMD3.1|GK000010.2	9173519	G	C	0	2	0	1
gnl|UMD3.1|GK000010.2	9174139	G	A	0	3	0	1
gnl|UMD3.1|GK000010.2	9216980	A	C	0	4	0	1
gnl|UMD3.1|GK000010.2	9218051	C	T	0	6	0	1
gnl|UMD3.1|GK000010.2	9218568	C	A	6	4	0.6	0.4
gnl|UMD3.1|GK000010.2	9223783	G	A	0	2	0	1
gnl|UMD3.1|GK000010.2	9226668	T	C	0	2	0	1
gnl|UMD3.1|GK000010.2	9227444	T	G	0	4	0	1
gnl|UMD3.1|GK000010.2	9227453	A	G	0	4	0	1
gnl|UMD3.1|GK000010.2	9227477	T	C	0	4	0	1
gnl|UMD3.1|GK000010.2	9227514	C	T	0	2	0	1
gnl|UMD3.1|GK000010.2	9228241	G	A	0	4	0	1
gnl|UMD3.1|GK000010.2	9257316	C	A	2	4	0.333333	0.666667
gnl|UMD3.1|GK000010.2	9258386	C	A	0	2	0	1
gnl|UMD3.1|GK000010.2	9258903	T	G,C	0	2	0	1
gnl|UMD3.1|GK000010.2	9262265	T	TA	0	1	0	1
gnl|UMD3.1|GK000010.2	9262473	C	A	3	2	0.6	0.4
gnl|UMD3.1|GK000010.2	9269349	T	C	0	2	0	1
gnl|UMD3.1|GK000010.2	9286700	A	T	0	1	0	1
gnl|UMD3.1|GK000010.2	9286747	A	T	2	2	0.5	0.5
gnl|UMD3.1|GK000010.2	9287800	T	C	0	2	0	1
gnl|UMD3.1|GK000010.2	9287848	T	C	0	2	0	1
gnl|UMD3.1|GK000010.2	9291042	C	A	2	2	0.5	0.5
gnl|UMD3.1|GK000010.2	9366540	A	G	0	2	0	1
gnl|UMD3.1|GK000010.2	9366582	C	T	0	2	0	1
gnl|UMD3.1|GK000010.2	9366602	A	G	0	2	0	1
gnl|UMD3.1|GK000010.2	9368903	C	G	0	2	0	1
gnl|UMD3.1|GK000010.2	9370038	T	C	0	4	0	1
gnl|UMD3.1|GK000010.2	9380680	G	T	1	3	0.25	0.75
gnl|UMD3.1|GK000010.2	9380683	A	G,T	0	4	0	1
gnl|UMD3.1|GK000010.2	9381073	T	C	0	2	0	1
gnl|UMD3.1|GK000010.2	9381100	A	G	0	2	0	1
gnl|UMD3.1|GK000010.2	9385598	G	A	0	2	0	1
gnl|UMD3.1|GK000010.2	9387317	C	A	0	2	0	1
gnl|UMD3.1|GK000010.2	9387354	G	A	0	1	0	1
gnl|UMD3.1|GK000010.2	9387420	C	A	0	2	0	1
gnl|UMD3.1|GK000010.2	9392831	G	T	0	2	0	1
gnl|UMD3.1|GK000010.2	9393615	T	G	0	3	0	1
gnl|UMD3.1|GK000010.2	9403939	C	G	0	2	0	1
gnl|UMD3.1|GK000010.2	9403954	A	T	0	2	0	1
gnl|UMD3.1|GK000010.2	9413761	C	G	0	1	0	1
gnl|UMD3.1|GK000010.2	9416817	T	A	0	2	0	1
gnl|UMD3.1|GK000010.2	9416865	A	T	2	2	0.5	0.5
gnl|UMD3.1|GK000010.2	9416973	T	G	0	6	0	1
gnl|UMD3.1|GK000010.2	9417070	A	AGGATAAC	0	1	0	1
gnl|UMD3.1|GK000010.2	9417190	A	G	0	2	0	1
gnl|UMD3.1|GK000010.2	9417257	A	G	0	8	0	1
gnl|UMD3.1|GK000010.2	9417272	C	T	0	7	0	1
gnl|UMD3.1|GK000010.2	9417308	A	G	0	7	0	1
gnl|UMD3.1|GK000010.2	9417332	T	G	0	6	0	1
gnl|UMD3.1|GK000010.2	9417335	G	A	0	4	0	1
gnl|UMD3.1|GK000010.2	9417339	T	C	0	6	0	1
gnl|UMD3.1|GK000010.2	9417359	C	G	0	5	0	1
gnl|UMD3.1|GK000010.2	9417370	T	G,A	0	5	0	1
gnl|UMD3.1|GK000010.2	9418511	C	T	0	2	0	1
gnl|UMD3.1|GK000010.2	9418519	A	G	0	2	0	1
gnl|UMD3.1|GK000010.2	9418529	A	G	0	2	0	1
gnl|UMD3.1|GK000010.2	9419729	G	A	0	3	0	1
gnl|UMD3.1|GK000010.2	9431901	T	C	0	2	0	1
gnl|UMD3.1|GK000010.2	9431903	G	A	0	2	0	1
gnl|UMD3.1|GK000010.2	9431949	C	A	0	2	0	1
gnl|UMD3.1|GK000010.2	9443059	C	G	0	3	0	1
gnl|UMD3.1|GK000010.2	9452728	G	C	0	2	0	1
gnl|UMD3.1|GK000010.2	9455605	G	T	0	2	0	1
gnl|UMD3.1|GK000010.2	9455625	T	A,G	0	2	0	1
gnl|UMD3.1|GK000010.2	9463257	C	A	5	2	0.714286	0.285714
gnl|UMD3.1|GK000010.2	9463436	T	A	4	2	0.666667	0.333333
gnl|UMD3.1|GK000010.2	9463725	TGGCTAAA	T	0	1	0	1
gnl|UMD3.1|GK000010.2	9463812	A	G	0	2	0	1
gnl|UMD3.1|GK000010.2	9471343	A	G	0	8	0	1
gnl|UMD3.1|GK000010.2	9480870	C	A	2	2	0.5	0.5
gnl|UMD3.1|GK000010.2	9492456	G	A	0	6	0	1
gnl|UMD3.1|GK000010.2	9493080	T	G	16	4	0.8	0.2
gnl|UMD3.1|GK000010.2	9493878	A	G	0	2	0	1
gnl|UMD3.1|GK000010.2	9493995	G	T	0	2	0	1
gnl|UMD3.1|GK000010.2	9494298	C	T	0	2	0	1
gnl|UMD3.1|GK000010.2	9494399	C	G	0	5	0	1
gnl|UMD3.1|GK000010.2	9495658	A	G	0	2	0	1
gnl|UMD3.1|GK000010.2	9495736	G	A	0	2	0	1
gnl|UMD3.1|GK000010.2	9495741	T	A,C	0	2	0	1
gnl|UMD3.1|GK000010.2	9496522	AATAT	AAT	0	1	0	1
gnl|UMD3.1|GK000010.2	9497706	C	T	0	2	0	1
gnl|UMD3.1|GK000010.2	9500659	G	A	0	5	0	1
gnl|UMD3.1|GK000010.2	9501289	C	T,A	0	16	0	1
gnl|UMD3.1|GK000010.2	9502031	C	T	0	12	0	1
gnl|UMD3.1|GK000010.2	9502139	C	G,T	0	18	0	1
gnl|UMD3.1|GK000010.2	9502260	T	A	8	4	0.666667	0.333333
gnl|UMD3.1|GK000010.2	9502399	C	G	0	8	0	1
gnl|UMD3.1|GK000010.2	9502422	T	C	0	9	0	1
gnl|UMD3.1|GK000010.2	9502474	C	G	8	2	0.8	0.2
gnl|UMD3.1|GK000010.2	9502784	T	C	0	2	0	1
gnl|UMD3.1|GK000010.2	9503377	T	C	0	2	0	1
gnl|UMD3.1|GK000010.2	9503476	A	G	0	2	0	1
gnl|UMD3.1|GK000010.2	9504920	G	A	0	3	0	1
gnl|UMD3.1|GK000010.2	9509567	T	A	0	2	0	1
gnl|UMD3.1|GK000010.2	9520443	T	A	0	2	0	1
gnl|UMD3.1|GK000010.2	9522709	C	T	0	2	0	1
gnl|UMD3.1|GK000010.2	9526214	A	C	0	2	0	1
gnl|UMD3.1|GK000010.2	9567377	G	T	0	2	0	1
gnl|UMD3.1|GK000010.2	9567415	A	G	0	4	0	1
gnl|UMD3.1|GK000010.2	9567471	T	C	0	4	0	1
gnl|UMD3.1|GK000010.2	9586209	A	C	1	2	0.333333	0.666667
gnl|UMD3.1|GK000010.2	9591688	T	C	2	2	0.5	0.5
gnl|UMD3.1|GK000010.2	9620267	TAAA	TA	0	1	0	1
gnl|UMD3.1|GK000010.2	9664659	A	G	0	4	0	1
gnl|UMD3.1|GK000010.2	9666485	A	T	0	3	0	1
gnl|UMD3.1|GK000010.2	9666535	G	T	0	5	0	1
gnl|UMD3.1|GK000010.2	9666544	G	A	0	5	0	1
gnl|UMD3.1|GK000010.2	9667076	C	T	0	2	0	1
gnl|UMD3.1|GK000010.2	9774240	G	A	0	2	0	1
gnl|UMD3.1|GK000010.2	9774264	C	G	0	2	0	1
gnl|UMD3.1|GK000010.2	9789488	G	A	20	9	0.689655	0.310345
gnl|UMD3.1|GK000010.2	9789692	G	A	14	3	0.823529	0.176471
gnl|UMD3.1|GK000010.2	9790750	T	A	2	2	0.5	0.5
gnl|UMD3.1|GK000010.2	9791244	T	G	2	3	0.4	0.6
gnl|UMD3.1|GK000010.2	9856276	A	T	3	2	0.6	0.4
gnl|UMD3.1|GK000010.2	9857559	T	C	0	2	0	1
gnl|UMD3.1|GK000010.2	9857618	T	C	0	4	0	1
gnl|UMD3.1|GK000010.2	9857621	T	C	2	2	0.5	0.5
gnl|UMD3.1|GK000010.2	9857655	T	C	2	2	0.5	0.5
gnl|UMD3.1|GK000010.2	9875293	A	C	0	4	0	1
gnl|UMD3.1|GK000010.2	9882074	A	T	2	2	0.5	0.5
gnl|UMD3.1|GK000010.2	9889575	C	A	0	2	0	1
gnl|UMD3.1|GK000010.2	9947581	T	C	0	2	0	1
gnl|UMD3.1|GK000010.2	9949765	T	G	5	2	0.714286	0.285714
gnl|UMD3.1|GK000010.2	9949950	G	T	0	2	0	1
gnl|UMD3.1|GK000010.2	9950243	C	A	2	2	0.5	0.5
gnl|UMD3.1|GK000010.2	9950368	G	A	0	2	0	1
gnl|UMD3.1|GK000010.2	9950831	C	A	2	4	0.333333	0.666667
gnl|UMD3.1|GK000010.2	9968719	G	T	0	2	0	1
gnl|UMD3.1|GK000010.2	9972182	T	C	0	2	0	1
gnl|UMD3.1|GK000010.2	9976733	A	G	0	4	0	1
gnl|UMD3.1|GK000010.2	9978935	T	C	0	2	0	1
gnl|UMD3.1|GK000010.2	9980297	C	G	1	2	0.333333	0.666667
gnl|UMD3.1|GK000010.2	9980300	A	G	1	2	0.333333	0.666667
gnl|UMD3.1|GK000010.2	9982225	C	G	0	2	0	1
gnl|UMD3.1|GK000010.2	9982241	G	A	0	2	0	1
gnl|UMD3.1|GK000010.2	9987391	C	A	0	2	0	1
gnl|UMD3.1|GK000010.2	9987404	C	T	0	2	0	1
gnl|UMD3.1|GK000010.2	9989447	A	C	0	4	0	1
gnl|UMD3.1|GK000010.2	9990244	A	G,T	0	2	0	1
gnl|UMD3.1|GK000010.2	9990278	A	C	0	2	0	1
gnl|UMD3.1|GK000010.2	9991451	G	A	0	3	0	1
gnl|UMD3.1|GK000010.2	9993032	C	T	0	18	0	1
gnl|UMD3.1|GK000010.2	9993135	A	C	2	81	0.0240964	0.975904
gnl|UMD3.1|GK000010.2	9994032	G	C,T	2	24	0.0769231	0.923077
gnl|UMD3.1|GK000010.2	9994172	A	G	0	146	0	1
gnl|UMD3.1|GK000010.2	9994268	A	G	0	5	0	1
gnl|UMD3.1|GK000010.2	9994366	C	T	0	4	0	1
gnl|UMD3.1|GK000010.2	9994595	A	G	0	10	0	1
gnl|UMD3.1|GK000010.2	9994655	A	C	0	9	0	1
gnl|UMD3.1|GK000010.2	9994729	A	G	0	8	0	1
gnl|UMD3.1|GK000010.2	9994762	G	C	0	2	0	1
gnl|UMD3.1|GK000010.2	9995234	G	A	0	2	0	1
gnl|UMD3.1|GK000010.2	9995524	G	T	0	2	0	1
gnl|UMD3.1|GK000010.2	9996116	A	T	0	25	0	1
gnl|UMD3.1|GK000010.2	9996499	C	A	3	2	0.6	0.4
gnl|UMD3.1|GK000010.2	9996849	C	T	3	2	0.6	0.4
gnl|UMD3.1|GK000010.2	9996905	C	T,A,G	0	3	0	1
gnl|UMD3.1|GK000010.2	9997182	C	T	3	2	0.6	0.4
gnl|UMD3.1|GK000010.2	10002655	G	A	0	2	0	1
gnl|UMD3.1|GK000010.2	10005982	G	T	0	2	0	1
gnl|UMD3.1|GK000010.2	10009106	T	C	12	3	0.8	0.2
gnl|UMD3.1|GK000010.2	10009648	T	G	4	3	0.571429	0.428571
gnl|UMD3.1|GK000010.2	10010308	A	T	1	2	0.333333	0.666667
gnl|UMD3.1|GK000010.2	10010333	A	T	0	1	0	1
gnl|UMD3.1|GK000010.2	10011489	A	T	1	2	0.333333	0.666667
gnl|UMD3.1|GK000010.2	10011914	C	A	0	2	0	1
gnl|UMD3.1|GK000010.2	10015348	T	C	0	2	0	1
gnl|UMD3.1|GK000010.2	10015399	T	C	0	2	0	1
gnl|UMD3.1|GK000010.2	10015400	T	C	0	2	0	1
gnl|UMD3.1|GK000010.2	10015408	T	C	0	2	0	1
gnl|UMD3.1|GK000010.2	10017480	G	A	1	2	0.333333	0.666667
gnl|UMD3.1|GK000010.2	10018343	T	C	0	2	0	1
gnl|UMD3.1|GK000010.2	10021958	A	G	0	3	0	1
gnl|UMD3.1|GK000010.2	10022195	T	C	0	2	0	1
gnl|UMD3.1|GK000010.2	10024329	C	A	3	2	0.6	0.4
gnl|UMD3.1|GK000010.2	10024476	G	A	0	2	0	1
gnl|UMD3.1|GK000010.2	10030475	G	T	1	2	0.333333	0.666667
gnl|UMD3.1|GK000010.2	10030873	G	A	0	2	0	1
gnl|UMD3.1|GK000010.2	10030881	A	G	0	2	0	1
gnl|UMD3.1|GK000010.2	10031288	A	T	0	2	0	1
gnl|UMD3.1|GK000010.2	10033876	A	G	0	2	0	1
gnl|UMD3.1|GK000010.2	10050330	G	T	6	2	0.75	0.25
gnl|UMD3.1|GK000010.2	10052347	C	T,A	0	4	0	1
gnl|UMD3.1|GK000010.2	10052699	T	A	0	2	0	1
gnl|UMD3.1|GK000010.2	10053148	G	T	4	2	0.666667	0.333333
gnl|UMD3.1|GK000010.2	10053479	C	G	1	1	0.5	0.5
gnl|UMD3.1|GK000010.2	10055323	C	T	0	6	0	1
gnl|UMD3.1|GK000010.2	10055420	T	C	0	68	0	1
gnl|UMD3.1|GK000010.2	10055757	T	C	0	2	0	1
gnl|UMD3.1|GK000010.2	10055890	A	G	0	3	0	1
gnl|UMD3.1|GK000010.2	10055969	G	A	0	4	0	1
gnl|UMD3.1|GK000010.2	10057992	A	C	1	7	0.125	0.875
gnl|UMD3.1|GK000010.2	10059605	C	T	3	3	0.5	0.5
gnl|UMD3.1|GK000010.2	10059648	T	C	0	4	0	1
gnl|UMD3.1|GK000010.2	10061680	G	A	0	2	0	1
gnl|UMD3.1|GK000010.2	10066699	A	T,C	0	2	0	1
gnl|UMD3.1|GK000010.2	10066731	A	G	0	2	0	1
gnl|UMD3.1|GK000010.2	10069019	T	A	0	2	0	1
gnl|UMD3.1|GK000010.2	10069768	C	T	0	2	0	1
gnl|UMD3.1|GK000010.2	10070449	A	C	0	2	0	1
gnl|UMD3.1|GK000010.2	10071273	G	C	8	2	0.8	0.2
gnl|UMD3.1|GK000010.2	10071792	A	C	0	2	0	1
gnl|UMD3.1|GK000010.2	10072519	C	T	0	3	0	1
gnl|UMD3.1|GK000010.2	10072740	T	C	0	8	0	1
gnl|UMD3.1|GK000010.2	10072933	A	G	1	6	0.142857	0.857143
gnl|UMD3.1|GK000010.2	10073005	G	A	4	3	0.571429	0.428571
gnl|UMD3.1|GK000010.2	10073018	G	A	0	10	0	1
gnl|UMD3.1|GK000010.2	10073248	T	A	17	3	0.85	0.15
gnl|UMD3.1|GK000010.2	10073964	T	C	0	13	0	1
gnl|UMD3.1|GK000010.2	10074096	A	T	4	2	0.666667	0.333333
gnl|UMD3.1|GK000010.2	10075216	A	G	0	2	0	1
gnl|UMD3.1|GK000010.2	10077135	C	T	2	2	0.5	0.5
gnl|UMD3.1|GK000010.2	10077913	G	A,T	0	9	0	1
gnl|UMD3.1|GK000010.2	10078633	A	G	9	4	0.692308	0.307692
gnl|UMD3.1|GK000010.2	10078669	C	G	15	4	0.789474	0.210526
gnl|UMD3.1|GK000010.2	10078946	C	G	0	22	0	1
gnl|UMD3.1|GK000010.2	10078975	C	T	24	4	0.857143	0.142857
gnl|UMD3.1|GK000010.2	10079283	T	C	4	12	0.25	0.75
gnl|UMD3.1|GK000010.2	10080228	T	A	0	3	0	1
gnl|UMD3.1|GK000010.2	10080346	C	T	0	6	0	1
gnl|UMD3.1|GK000010.2	10080512	A	C	0	8	0	1
gnl|UMD3.1|GK000010.2	10080942	T	C	0	13	0	1
gnl|UMD3.1|GK000010.2	10081254	G	A,T	0	19	0	1
gnl|UMD3.1|GK000010.2	10081337	G	A	14	9	0.608696	0.391304
gnl|UMD3.1|GK000010.2	10081522	A	G	0	34	0	1
gnl|UMD3.1|GK000010.2	10081592	T	C	0	11	0	1
gnl|UMD3.1|GK000010.2	10081593	T	A	0	12	0	1
gnl|UMD3.1|GK000010.2	10081890	A	G	0	7	0	1
gnl|UMD3.1|GK000010.2	10081934	T	G	0	6	0	1
gnl|UMD3.1|GK000010.2	10082447	T	C	0	2	0	1
gnl|UMD3.1|GK000010.2	10082491	C	T	0	6	0	1
gnl|UMD3.1|GK000010.2	10082538	G	A	0	6	0	1
gnl|UMD3.1|GK000010.2	10082757	G	A	0	6	0	1
gnl|UMD3.1|GK000010.2	10082857	C	G	0	9	0	1
gnl|UMD3.1|GK000010.2	10082974	A	G	2	15	0.117647	0.882353
gnl|UMD3.1|GK000010.2	10083383	A	T	0	28	0	1
gnl|UMD3.1|GK000010.2	10084009	G	T	0	3	0	1
gnl|UMD3.1|GK000010.2	10084083	A	G	0	4	0	1
gnl|UMD3.1|GK000010.2	10084425	T	A	0	2	0	1
gnl|UMD3.1|GK000010.2	10084871	G	A	0	5	0	1
gnl|UMD3.1|GK000010.2	10084900	G	A	0	7	0	1
gnl|UMD3.1|GK000010.2	10084908	T	C	0	5	0	1
gnl|UMD3.1|GK000010.2	10084944	T	A	0	4	0	1
gnl|UMD3.1|GK000010.2	10085007	A	G	0	2	0	1
gnl|UMD3.1|GK000010.2	10085593	T	C	0	13	0	1
gnl|UMD3.1|GK000010.2	10085669	G	A	0	25	0	1
gnl|UMD3.1|GK000010.2	10085959	T	G	0	17	0	1
gnl|UMD3.1|GK000010.2	10086360	C	G	12	7	0.631579	0.368421
gnl|UMD3.1|GK000010.2	10086402	C	T	0	19	0	1
gnl|UMD3.1|GK000010.2	10086440	C	T	0	24	0	1
gnl|UMD3.1|GK000010.2	10086460	T	C	0	18	0	1
gnl|UMD3.1|GK000010.2	10086530	T	G	14	4	0.777778	0.222222
gnl|UMD3.1|GK000010.2	10086593	T	C	0	30	0	1
gnl|UMD3.1|GK000010.2	10086970	T	C	0	26	0	1
gnl|UMD3.1|GK000010.2	10086988	T	G	1	26	0.037037	0.962963
gnl|UMD3.1|GK000010.2	10087202	G	T	24	4	0.857143	0.142857
gnl|UMD3.1|GK000010.2	10087374	A	G	0	53	0	1
gnl|UMD3.1|GK000010.2	10087924	T	C	1	50	0.0196078	0.980392
gnl|UMD3.1|GK000010.2	10087999	A	G	25	5	0.833333	0.166667
gnl|UMD3.1|GK000010.2	10088002	A	G	25	9	0.735294	0.264706
gnl|UMD3.1|GK000010.2	10088004	A	G	18	14	0.5625	0.4375
gnl|UMD3.1|GK000010.2	10088010	A	G	17	15	0.53125	0.46875
gnl|UMD3.1|GK000010.2	10088020	A	G	22	5	0.814815	0.185185
gnl|UMD3.1|GK000010.2	10088046	A	G	13	8	0.619048	0.380952
gnl|UMD3.1|GK000010.2	10088047	A	C	0	21	0	1
gnl|UMD3.1|GK000010.2	10088056	C	T	0	19	0	1
gnl|UMD3.1|GK000010.2	10088076	C	G	0	18	0	1
gnl|UMD3.1|GK000010.2	10088136	G	A	0	2	0	1
gnl|UMD3.1|GK000010.2	10088204	A	G	0	13	0	1
gnl|UMD3.1|GK000010.2	10088214	T	G	0	32	0	1
gnl|UMD3.1|GK000010.2	10088356	C	T	0	259	0	1
gnl|UMD3.1|GK000010.2	10088992	C	T	0	66	0	1
gnl|UMD3.1|GK000010.2	10089438	C	T	0	128	0	1
gnl|UMD3.1|GK000010.2	10089532	T	C	0	123	0	1
gnl|UMD3.1|GK000010.2	10089625	A	C	1	101	0.00980392	0.990196
gnl|UMD3.1|GK000010.2	10089815	C	T	0	115	0	1
gnl|UMD3.1|GK000010.2	10090215	A	G	0	60	0	1
gnl|UMD3.1|GK000010.2	10090391	A	G	0	46	0	1
gnl|UMD3.1|GK000010.2	10090468	C	T	0	46	0	1
gnl|UMD3.1|GK000010.2	10090531	C	A	0	51	0	1
gnl|UMD3.1|GK000010.2	10090538	G	A	0	56	0	1
gnl|UMD3.1|GK000010.2	10091228	C	T	0	73	0	1
gnl|UMD3.1|GK000010.2	10091322	C	G	0	54	0	1
gnl|UMD3.1|GK000010.2	10091331	G	A	0	52	0	1
gnl|UMD3.1|GK000010.2	10091446	A	G	0	5	0	1
gnl|UMD3.1|GK000010.2	10091811	A	G	26	23	0.530612	0.469388
gnl|UMD3.1|GK000010.2	10091812	A	G	37	10	0.787234	0.212766
gnl|UMD3.1|GK000010.2	10091827	A	G	38	25	0.603175	0.396825
gnl|UMD3.1|GK000010.2	10091841	A	G	57	11	0.838235	0.161765
gnl|UMD3.1|GK000010.2	10091852	A	G	48	18	0.727273	0.272727
gnl|UMD3.1|GK000010.2	10091860	C	T	0	70	0	1
gnl|UMD3.1|GK000010.2	10091864	A	G	35	36	0.492958	0.507042
gnl|UMD3.1|GK000010.2	10091921	T	C	0	93	0	1
gnl|UMD3.1|GK000010.2	10092294	C	A	0	68	0	1
gnl|UMD3.1|GK000010.2	10092388	C	G	39	48	0.448276	0.551724
gnl|UMD3.1|GK000010.2	10092605	T	G	0	35	0	1
gnl|UMD3.1|GK000010.2	10093079	A	G	0	3	0	1
gnl|UMD3.1|GK000010.2	10093183	C	T	0	3	0	1
gnl|UMD3.1|GK000010.2	10093349	A	C	19	5	0.791667	0.208333
gnl|UMD3.1|GK000010.2	10093442	T	G	0	38	0	1
gnl|UMD3.1|GK000010.2	10093580	T	C	0	28	0	1
gnl|UMD3.1|GK000010.2	10093618	A	C	0	27	0	1
gnl|UMD3.1|GK000010.2	10093625	G	C	0	27	0	1
gnl|UMD3.1|GK000010.2	10093669	G	A	0	20	0	1
gnl|UMD3.1|GK000010.2	10093724	C	T	0	10	0	1
gnl|UMD3.1|GK000010.2	10093794	G	A	0	2	0	1
gnl|UMD3.1|GK000010.2	10093820	C	T	0	4	0	1
gnl|UMD3.1|GK000010.2	10093878	A	G,T	0	9	0	1
gnl|UMD3.1|GK000010.2	10094734	A	T	3	2	0.6	0.4
gnl|UMD3.1|GK000010.2	10094805	G	A	0	5	0	1
gnl|UMD3.1|GK000010.2	10094845	A	G	0	7	0	1
gnl|UMD3.1|GK000010.2	10095159	A	G	0	2	0	1
gnl|UMD3.1|GK000010.2	10095286	C	A	0	2	0	1
gnl|UMD3.1|GK000010.2	10095289	T	C	0	2	0	1
gnl|UMD3.1|GK000010.2	10095348	C	T	0	2	0	1
gnl|UMD3.1|GK000010.2	10095573	C	T	0	2	0	1
gnl|UMD3.1|GK000010.2	10095590	C	T	0	2	0	1
gnl|UMD3.1|GK000010.2	10095591	C	T	0	2	0	1
gnl|UMD3.1|GK000010.2	10095625	A	G	0	5	0	1
gnl|UMD3.1|GK000010.2	10095743	G	A	0	4	0	1
gnl|UMD3.1|GK000010.2	10095758	T	C	0	2	0	1
gnl|UMD3.1|GK000010.2	10095759	G	A	0	2	0	1
gnl|UMD3.1|GK000010.2	10095807	G	C	0	3	0	1
gnl|UMD3.1|GK000010.2	10096120	C	A	0	2	0	1
gnl|UMD3.1|GK000010.2	10096153	C	T	0	2	0	1
gnl|UMD3.1|GK000010.2	10096190	T	C	0	2	0	1
gnl|UMD3.1|GK000010.2	10096647	T	C	0	2	0	1
gnl|UMD3.1|GK000010.2	10096803	T	C	0	2	0	1
gnl|UMD3.1|GK000010.2	10096853	A	C	0	7	0	1
gnl|UMD3.1|GK000010.2	10096936	A	G	0	9	0	1
gnl|UMD3.1|GK000010.2	10096973	A	G	0	7	0	1
gnl|UMD3.1|GK000010.2	10097039	T	G	0	3	0	1
gnl|UMD3.1|GK000010.2	10097267	G	C	0	2	0	1
gnl|UMD3.1|GK000010.2	10097284	C	T	0	2	0	1
gnl|UMD3.1|GK000010.2	10097327	C	T	0	2	0	1
gnl|UMD3.1|GK000010.2	10097352	T	G	0	2	0	1
gnl|UMD3.1|GK000010.2	10097395	G	A	0	2	0	1
gnl|UMD3.1|GK000010.2	10097442	T	C	0	2	0	1
gnl|UMD3.1|GK000010.2	10108687	N	C	0	2	0	1
gnl|UMD3.1|GK000010.2	10113885	A	C	0	2	0	1
gnl|UMD3.1|GK000010.2	10113898	A	G	0	2	0	1
gnl|UMD3.1|GK000010.2	10127371	C	T	4	6	0.4	0.6
gnl|UMD3.1|GK000010.2	10128231	T	G	0	2	0	1
gnl|UMD3.1|GK000010.2	10128302	C	T	2	2	0.5	0.5
gnl|UMD3.1|GK000010.2	10128440	G	T	0	12	0	1
gnl|UMD3.1|GK000010.2	10128528	C	T	0	4	0	1
gnl|UMD3.1|GK000010.2	10128541	C	G	0	4	0	1
gnl|UMD3.1|GK000010.2	10128952	C	A	0	7	0	1
gnl|UMD3.1|GK000010.2	10129516	C	T	0	20	0	1
gnl|UMD3.1|GK000010.2	10131432	G	A	0	2	0	1
gnl|UMD3.1|GK000010.2	10131567	T	C	0	4	0	1
gnl|UMD3.1|GK000010.2	10132677	G	T	6	3	0.666667	0.333333
gnl|UMD3.1|GK000010.2	10133129	A	C	4	2	0.666667	0.333333
gnl|UMD3.1|GK000010.2	10134032	T	A	7	2	0.777778	0.222222
gnl|UMD3.1|GK000010.2	10136216	T	C	0	2	0	1
gnl|UMD3.1|GK000010.2	10136367	A	G	19	3	0.863636	0.136364
gnl|UMD3.1|GK000010.2	10136496	A	G,T	0	5	0	1
gnl|UMD3.1|GK000010.2	10137083	A	G	3	4	0.428571	0.571429
gnl|UMD3.1|GK000010.2	10137387	A	G	4	5	0.444444	0.555556
gnl|UMD3.1|GK000010.2	10137420	A	C	4	2	0.666667	0.333333
gnl|UMD3.1|GK000010.2	10137429	A	G	2	3	0.4	0.6
gnl|UMD3.1|GK000010.2	10137440	A	G	0	4	0	1
gnl|UMD3.1|GK000010.2	10137445	A	G	2	2	0.5	0.5
gnl|UMD3.1|GK000010.2	10137494	C	T	0	8	0	1
gnl|UMD3.1|GK000010.2	10138531	C	A	4	2	0.666667	0.333333
gnl|UMD3.1|GK000010.2	10139889	G	T	1	2	0.333333	0.666667
gnl|UMD3.1|GK000010.2	10140265	G	C	1	2	0.333333	0.666667
gnl|UMD3.1|GK000010.2	10140886	T	G	13	3	0.8125	0.1875
gnl|UMD3.1|GK000010.2	10140904	G	T	8	2	0.8	0.2
gnl|UMD3.1|GK000010.2	10141313	C	G	0	8	0	1
gnl|UMD3.1|GK000010.2	10141986	G	C	6	10	0.375	0.625
gnl|UMD3.1|GK000010.2	10142179	G	T	7	2	0.777778	0.222222
gnl|UMD3.1|GK000010.2	10142814	C	G	9	4	0.692308	0.307692
gnl|UMD3.1|GK000010.2	10142885	G	A	4	459	0.00863931	0.991361
gnl|UMD3.1|GK000010.2	10142930	C	T	199	244	0.44921	0.55079
gnl|UMD3.1|GK000010.2	10143058	T	A	7	3	0.7	0.3
gnl|UMD3.1|GK000010.2	10143998	A	C	1	1	0.5	0.5
gnl|UMD3.1|GK000010.2	10144224	A	T	0	8	0	1
gnl|UMD3.1|GK000010.2	10144230	T	A	5	3	0.625	0.375
gnl|UMD3.1|GK000010.2	10144343	C	A	1	10	0.0909091	0.909091
gnl|UMD3.1|GK000010.2	10144850	A	T	0	2	0	1
gnl|UMD3.1|GK000010.2	10144852	A	T	0	2	0	1
gnl|UMD3.1|GK000010.2	10144854	A	T	1	2	0.333333	0.666667
gnl|UMD3.1|GK000010.2	10144856	A	T	1	2	0.333333	0.666667
gnl|UMD3.1|GK000010.2	10145644	T	C	0	37	0	1
gnl|UMD3.1|GK000010.2	10145804	A	G	25	30	0.454545	0.545455
gnl|UMD3.1|GK000010.2	10145883	G	C	1	55	0.0178571	0.982143
gnl|UMD3.1|GK000010.2	10146314	T	C	0	53	0	1
gnl|UMD3.1|GK000010.2	10148232	C	A	0	32	0	1
gnl|UMD3.1|GK000010.2	10148336	A	T	30	7	0.810811	0.189189
gnl|UMD3.1|GK000010.2	10148568	T	G	5	5	0.5	0.5
gnl|UMD3.1|GK000010.2	10148814	C	T	0	8	0	1
gnl|UMD3.1|GK000010.2	10148858	T	G	0	9	0	1
gnl|UMD3.1|GK000010.2	10148891	C	A	6	2	0.75	0.25
gnl|UMD3.1|GK000010.2	10148984	A	T	6	2	0.75	0.25
gnl|UMD3.1|GK000010.2	10149677	T	C	0	11	0	1
gnl|UMD3.1|GK000010.2	10149687	C	T	0	12	0	1
gnl|UMD3.1|GK000010.2	10149856	A	G	0	6	0	1
gnl|UMD3.1|GK000010.2	10150249	G	A	0	11	0	1
gnl|UMD3.1|GK000010.2	10150253	A	G	0	12	0	1
gnl|UMD3.1|GK000010.2	10150449	G	A	0	9	0	1
[truncated: 335,964+ more rows]
