# Supplementary material for: Single nucleotide polymorphism discovery in bovine liver using RNA-seq technology
Source: PLoS One. 2017 Feb 24;12(2):e0172687. doi: 10.1371/journal.pone.0172687 (PMC5325534; doi:10.1371/journal.pone.0172687)
Supplement: S4 Table — (XLSX) [file pone.0172687.s004.xlsx]

## Sheet: CP22-J18a-DNAsed-CU-S10.samtool
S4 Table: RNA-seq SNP-db of bovine liver tissue of young bull-4 of Polish Red cattle aged 9 months.
reference	location	ref_seq	sample seq	# of reads as Ref	# of reads as SNP	% ref	% SNP
gnl|Btau_4.6.1|chrY	2527484	A	G	0	2	0	1
gnl|Btau_4.6.1|chrY	2527488	C	T	0	2	0	1
gnl|Btau_4.6.1|chrY	2532569	G	A	0	3	0	1
gnl|Btau_4.6.1|chrY	2535150	C	A	0	3	0	1
gnl|Btau_4.6.1|chrY	2555963	T	C	0	5	0	1
gnl|Btau_4.6.1|chrY	2799207	A	G	0	4	0	1
gnl|Btau_4.6.1|chrY	2799213	A	G	0	4	0	1
gnl|Btau_4.6.1|chrY	2799218	A	G	0	4	0	1
gnl|Btau_4.6.1|chrY	2799219	A	G	0	4	0	1
gnl|Btau_4.6.1|chrY	2799220	A	G	0	4	0	1
gnl|Btau_4.6.1|chrY	2799246	A	G	0	4	0	1
gnl|Btau_4.6.1|chrY	2799274	A	G	0	4	0	1
gnl|Btau_4.6.1|chrY	2799429	A	G	0	4	0	1
gnl|Btau_4.6.1|chrY	2841363	C	T	0	3	0	1
gnl|Btau_4.6.1|chrY	2907789	A	T	3	2	0.6	0.4
gnl|Btau_4.6.1|chrY	2907898	G	A	0	3	0	1
gnl|Btau_4.6.1|chrY	2933481	GAAA	GA	0	1	0	1
gnl|Btau_4.6.1|chrY	2986172	T	C	0	2	0	1
gnl|Btau_4.6.1|chrY	2986188	T	C	0	2	0	1
gnl|Btau_4.6.1|chrY	2991698	G	T	2	2	0.5	0.5
gnl|Btau_4.6.1|chrY	3279183	T	A	2	3	0.4	0.6
gnl|Btau_4.6.1|chrY	3280619	G	A	25	6	0.806452	0.193548
gnl|Btau_4.6.1|chrY	3565444	G	A	7	2	0.777778	0.222222
gnl|Btau_4.6.1|chrY	3597662	T	C	0	4	0	1
gnl|Btau_4.6.1|chrY	3601935	G	T	0	2	0	1
gnl|Btau_4.6.1|chrY	3609572	G	A	0	3	0	1
gnl|Btau_4.6.1|chrY	3614454	G	A	2	4	0.333333	0.666667
gnl|Btau_4.6.1|chrY	3632900	G	T	0	2	0	1
gnl|Btau_4.6.1|chrY	3632910	G	T	0	2	0	1
gnl|Btau_4.6.1|chrY	3635496	T	C	1	3	0.25	0.75
gnl|Btau_4.6.1|chrY	3635604	T	C	4	2	0.666667	0.333333
gnl|Btau_4.6.1|chrY	3637034	T	C	0	2	0	1
gnl|Btau_4.6.1|chrY	3637035	T	C	0	2	0	1
gnl|Btau_4.6.1|chrY	3726566	A	G	15	3	0.833333	0.166667
gnl|Btau_4.6.1|chrY	3728307	G	A	8	2	0.8	0.2
gnl|Btau_4.6.1|chrY	3750605	C	G	1	2	0.333333	0.666667
gnl|Btau_4.6.1|chrY	3751802	A	T	1	3	0.25	0.75
gnl|Btau_4.6.1|chrY	3751818	G	T	1	1	0.5	0.5
gnl|Btau_4.6.1|chrY	3751820	G	T	0	1	0	1
gnl|Btau_4.6.1|chrY	3751824	G	T	1	2	0.333333	0.666667
gnl|Btau_4.6.1|chrY	3753537	T	A	1	2	0.333333	0.666667
gnl|Btau_4.6.1|chrY	3753679	A	G	3	2	0.6	0.4
gnl|Btau_4.6.1|chrY	6475412	C	A	0	2	0	1
gnl|Btau_4.6.1|chrY	6517801	A	T	1	2	0.333333	0.666667
gnl|Btau_4.6.1|chrY	6518425	C	A	0	2	0	1
gnl|Btau_4.6.1|chrY	6519692	T	C	0	4	0	1
gnl|Btau_4.6.1|chrY	6519748	T	C	0	5	0	1
gnl|Btau_4.6.1|chrY	6520001	T	G	1	2	0.333333	0.666667
gnl|Btau_4.6.1|chrY	6526207	T	A	0	2	0	1
gnl|Btau_4.6.1|chrY	6527879	T	C	0	4	0	1
gnl|Btau_4.6.1|chrY	6527906	T	C	0	4	0	1
gnl|Btau_4.6.1|chrY	6528138	G	T	1	2	0.333333	0.666667
gnl|Btau_4.6.1|chrY	6550227	C	G	15	6	0.714286	0.285714
gnl|Btau_4.6.1|chrY	6593311	T	C	0	2	0	1
gnl|Btau_4.6.1|chrY	6599084	G	T	0	2	0	1
gnl|Btau_4.6.1|chrY	6611752	C	A	5	2	0.714286	0.285714
gnl|Btau_4.6.1|chrY	6614994	A	G	2	2	0.5	0.5
gnl|Btau_4.6.1|chrY	6627960	A	T	0	4	0	1
gnl|Btau_4.6.1|chrY	6631253	G	A	23	4	0.851852	0.148148
gnl|Btau_4.6.1|chrY	6634106	G	C	0	2	0	1
gnl|Btau_4.6.1|chrY	6635236	T	A	8	3	0.727273	0.272727
gnl|Btau_4.6.1|chrY	6635678	C	G	4	2	0.666667	0.333333
gnl|Btau_4.6.1|chrY	6636592	C	G	2	3	0.4	0.6
gnl|Btau_4.6.1|chrY	6643736	T	A	4	2	0.666667	0.333333
gnl|Btau_4.6.1|chrY	6644076	G	A	0	2	0	1
gnl|Btau_4.6.1|chrY	8952645	G	T	3	5	0.375	0.625
gnl|Btau_4.6.1|chrY	8952662	A	T	4	6	0.4	0.6
gnl|Btau_4.6.1|chrY	9453558	G	T	0	3	0	1
gnl|Btau_4.6.1|chrY	9453639	C	G	0	67	0	1
gnl|Btau_4.6.1|chrY	9453643	T	C	0	71	0	1
gnl|Btau_4.6.1|chrY	9453826	A	G	0	46	0	1
gnl|Btau_4.6.1|chrY	9453885	A	T	0	13	0	1
gnl|Btau_4.6.1|chrY	9454004	A	G	0	13	0	1
gnl|Btau_4.6.1|chrY	9454061	T	C	0	8	0	1
gnl|Btau_4.6.1|chrY	9454070	C	G	0	8	0	1
gnl|Btau_4.6.1|chrY	12655904	T	A	0	2	0	1
gnl|Btau_4.6.1|chrY	15773474	T	C	0	4	0	1
gnl|Btau_4.6.1|chrY	22353839	T	A	0	2	0	1
gnl|Btau_4.6.1|chrY	35959600	T	A	5	3	0.625	0.375
gnl|Btau_4.6.1|chrY	37488219	G	T	0	2	0	1
gnl|Btau_4.6.1|chrY	37488269	C	T	0	2	0	1
gnl|Btau_4.6.1|chrY	37488300	C	G	0	6	0	1
gnl|Btau_4.6.1|chrY	42382873	A	G	5	2	0.714286	0.285714
gnl|Btau_4.6.1|chrY	42382874	A	G	5	2	0.714286	0.285714
gnl|Btau_4.6.1|chrY	42420676	A	G	0	2	0	1
gnl|Btau_4.6.1|chrY	42420754	A	G	0	2	0	1
gnl|Btau_4.6.1|chrY	42420756	A	G	0	2	0	1
gnl|Btau_4.6.1|chrY	42634420	A	G	0	3	0	1
gnl|UMD3.1|GK000010.2	340261	G	A	0	2	0	1
gnl|UMD3.1|GK000010.2	399372	ACGTACTCCTTTTCC	A	0	1	0	1
gnl|UMD3.1|GK000010.2	421523	C	A	0	4	0	1
gnl|UMD3.1|GK000010.2	421542	T	C	0	4	0	1
gnl|UMD3.1|GK000010.2	421603	T	C	0	4	0	1
gnl|UMD3.1|GK000010.2	421638	T	C	0	2	0	1
gnl|UMD3.1|GK000010.2	421702	A	G	0	4	0	1
gnl|UMD3.1|GK000010.2	421828	G	A	0	2	0	1
gnl|UMD3.1|GK000010.2	555250	A	C	0	3	0	1
gnl|UMD3.1|GK000010.2	555259	C	T	0	3	0	1
gnl|UMD3.1|GK000010.2	555260	A	G	0	3	0	1
gnl|UMD3.1|GK000010.2	555265	A	G	0	5	0	1
gnl|UMD3.1|GK000010.2	555292	C	A	0	13	0	1
gnl|UMD3.1|GK000010.2	555317	G	C	0	18	0	1
gnl|UMD3.1|GK000010.2	555363	G	A	0	25	0	1
gnl|UMD3.1|GK000010.2	555424	T	C	0	43	0	1
gnl|UMD3.1|GK000010.2	555483	C	G	0	52	0	1
gnl|UMD3.1|GK000010.2	555598	A	G	0	51	0	1
gnl|UMD3.1|GK000010.2	555632	A	G	0	56	0	1
gnl|UMD3.1|GK000010.2	555657	T	C	0	44	0	1
gnl|UMD3.1|GK000010.2	555666	T	C	0	45	0	1
gnl|UMD3.1|GK000010.2	555684	A	G	0	34	0	1
gnl|UMD3.1|GK000010.2	555780	G	A	0	32	0	1
gnl|UMD3.1|GK000010.2	555811	A	T	0	30	0	1
gnl|UMD3.1|GK000010.2	612683	T	C	0	2	0	1
gnl|UMD3.1|GK000010.2	630377	G	T	4	3	0.571429	0.428571
gnl|UMD3.1|GK000010.2	630413	G	T	2	4	0.333333	0.666667
gnl|UMD3.1|GK000010.2	630445	G	T	2	4	0.333333	0.666667
gnl|UMD3.1|GK000010.2	632236	T	C	0	5	0	1
gnl|UMD3.1|GK000010.2	632249	C	A	3	2	0.6	0.4
gnl|UMD3.1|GK000010.2	633382	C	T	0	3	0	1
gnl|UMD3.1|GK000010.2	672865	G	C	0	2	0	1
gnl|UMD3.1|GK000010.2	693064	T	C	0	2	0	1
gnl|UMD3.1|GK000010.2	693535	A	G	0	2	0	1
gnl|UMD3.1|GK000010.2	693550	A	G	0	2	0	1
gnl|UMD3.1|GK000010.2	693725	C	T	0	1	0	1
gnl|UMD3.1|GK000010.2	695788	C	A	0	7	0	1
gnl|UMD3.1|GK000010.2	696093	C	T	0	5	0	1
gnl|UMD3.1|GK000010.2	701281	A	G	5	2	0.714286	0.285714
gnl|UMD3.1|GK000010.2	708775	C	T	0	6	0	1
gnl|UMD3.1|GK000010.2	711969	T	G	0	9	0	1
gnl|UMD3.1|GK000010.2	713109	T	A	0	8	0	1
gnl|UMD3.1|GK000010.2	713695	A	G	0	2	0	1
gnl|UMD3.1|GK000010.2	715822	T	C	1	2	0.333333	0.666667
gnl|UMD3.1|GK000010.2	716945	G	A	0	6	0	1
gnl|UMD3.1|GK000010.2	717408	G	A	0	4	0	1
gnl|UMD3.1|GK000010.2	719926	G	C	0	2	0	1
gnl|UMD3.1|GK000010.2	720156	T	C	0	6	0	1
gnl|UMD3.1|GK000010.2	720266	A	C	0	12	0	1
gnl|UMD3.1|GK000010.2	720268	A	G	10	2	0.833333	0.166667
gnl|UMD3.1|GK000010.2	720349	C	A	0	10	0	1
gnl|UMD3.1|GK000010.2	721467	GGGAAACAGTGGAAACAGTGG	GGGAAACAGTGG	0	1	0	1
gnl|UMD3.1|GK000010.2	723445	G	A	0	2	0	1
gnl|UMD3.1|GK000010.2	726343	G	C	0	3	0	1
gnl|UMD3.1|GK000010.2	726349	A	G	0	2	0	1
gnl|UMD3.1|GK000010.2	726415	T	C	0	2	0	1
gnl|UMD3.1|GK000010.2	726472	T	C	0	2	0	1
gnl|UMD3.1|GK000010.2	730437	C	G	0	2	0	1
gnl|UMD3.1|GK000010.2	752685	G	T	0	2	0	1
gnl|UMD3.1|GK000010.2	763736	A	G	0	2	0	1
gnl|UMD3.1|GK000010.2	768128	T	A	0	6	0	1
gnl|UMD3.1|GK000010.2	774478	A	G	3	6	0.333333	0.666667
gnl|UMD3.1|GK000010.2	775339	A	C	0	4	0	1
gnl|UMD3.1|GK000010.2	786162	T	C	4	3	0.571429	0.428571
gnl|UMD3.1|GK000010.2	786719	A	G	0	3	0	1
gnl|UMD3.1|GK000010.2	787803	C	G	0	4	0	1
gnl|UMD3.1|GK000010.2	787865	T	G	0	4	0	1
gnl|UMD3.1|GK000010.2	788606	T	G	3	5	0.375	0.625
gnl|UMD3.1|GK000010.2	790803	T	C	0	2	0	1
gnl|UMD3.1|GK000010.2	791062	T	C	0	2	0	1
gnl|UMD3.1|GK000010.2	794692	G	T	1	2	0.333333	0.666667
gnl|UMD3.1|GK000010.2	794776	C	T	0	2	0	1
gnl|UMD3.1|GK000010.2	819089	A	G	0	2	0	1
gnl|UMD3.1|GK000010.2	838389	T	C	0	4	0	1
gnl|UMD3.1|GK000010.2	841722	A	C	0	2	0	1
gnl|UMD3.1|GK000010.2	860367	T	G	0	2	0	1
gnl|UMD3.1|GK000010.2	870156	A	C	0	2	0	1
gnl|UMD3.1|GK000010.2	878693	G	T	5	2	0.714286	0.285714
gnl|UMD3.1|GK000010.2	878731	T	A	3	4	0.428571	0.571429
gnl|UMD3.1|GK000010.2	878732	T	A	3	4	0.428571	0.571429
gnl|UMD3.1|GK000010.2	878733	C	A	3	4	0.428571	0.571429
gnl|UMD3.1|GK000010.2	880059	G	A	7	2	0.777778	0.222222
gnl|UMD3.1|GK000010.2	880951	C	T	0	2	0	1
gnl|UMD3.1|GK000010.2	891634	CTAGA	CTAGATAGA	0	1	0	1
gnl|UMD3.1|GK000010.2	892167	G	A	0	2	0	1
gnl|UMD3.1|GK000010.2	892201	G	A	0	2	0	1
gnl|UMD3.1|GK000010.2	914982	C	T	0	3	0	1
gnl|UMD3.1|GK000010.2	914991	G	A	0	3	0	1
gnl|UMD3.1|GK000010.2	915156	A	G	2	3	0.4	0.6
gnl|UMD3.1|GK000010.2	915158	A	G	2	3	0.4	0.6
gnl|UMD3.1|GK000010.2	916222	C	T	0	4	0	1
gnl|UMD3.1|GK000010.2	916334	T	G	0	2	0	1
gnl|UMD3.1|GK000010.2	917759	A	G	0	2	0	1
gnl|UMD3.1|GK000010.2	918370	G	A	0	2	0	1
gnl|UMD3.1|GK000010.2	918401	A	C	0	2	0	1
gnl|UMD3.1|GK000010.2	918408	G	A	0	2	0	1
gnl|UMD3.1|GK000010.2	918987	A	T	0	2	0	1
gnl|UMD3.1|GK000010.2	918992	A	T	0	2	0	1
gnl|UMD3.1|GK000010.2	919001	A	G	0	2	0	1
gnl|UMD3.1|GK000010.2	919007	A	G	0	2	0	1
gnl|UMD3.1|GK000010.2	919010	A	G	0	2	0	1
gnl|UMD3.1|GK000010.2	919017	A	G	0	2	0	1
gnl|UMD3.1|GK000010.2	919249	A	G	0	2	0	1
gnl|UMD3.1|GK000010.2	919626	T	C	0	2	0	1
gnl|UMD3.1|GK000010.2	919767	T	C	0	3	0	1
gnl|UMD3.1|GK000010.2	919809	C	A	0	3	0	1
gnl|UMD3.1|GK000010.2	920941	C	T	0	4	0	1
gnl|UMD3.1|GK000010.2	931802	A	G	0	6	0	1
gnl|UMD3.1|GK000010.2	931820	C	T,A	0	6	0	1
gnl|UMD3.1|GK000010.2	932123	A	G	14	7	0.666667	0.333333
gnl|UMD3.1|GK000010.2	932389	T	C	0	25	0	1
gnl|UMD3.1|GK000010.2	933079	T	A	0	22	0	1
gnl|UMD3.1|GK000010.2	933269	C	T	11	3	0.785714	0.214286
gnl|UMD3.1|GK000010.2	933462	T	C	0	13	0	1
gnl|UMD3.1|GK000010.2	933511	C	T	12	3	0.8	0.2
gnl|UMD3.1|GK000010.2	934106	G	T	13	3	0.8125	0.1875
gnl|UMD3.1|GK000010.2	935266	T	C	11	2	0.846154	0.153846
gnl|UMD3.1|GK000010.2	935322	C	T	0	11	0	1
gnl|UMD3.1|GK000010.2	935574	A	G	0	38	0	1
gnl|UMD3.1|GK000010.2	935693	T	C	0	34	0	1
gnl|UMD3.1|GK000010.2	936494	C	A	0	4	0	1
gnl|UMD3.1|GK000010.2	937566	C	T	0	39	0	1
gnl|UMD3.1|GK000010.2	937686	T	C	0	44	0	1
gnl|UMD3.1|GK000010.2	938385	A	G	0	37	0	1
gnl|UMD3.1|GK000010.2	938513	T	C	0	12	0	1
gnl|UMD3.1|GK000010.2	940866	G	A	9	5	0.642857	0.357143
gnl|UMD3.1|GK000010.2	944399	C	G	0	10	0	1
gnl|UMD3.1|GK000010.2	944730	G	A	16	6	0.727273	0.272727
gnl|UMD3.1|GK000010.2	946501	C	A	0	4	0	1
gnl|UMD3.1|GK000010.2	949339	C	G	0	2	0	1
gnl|UMD3.1|GK000010.2	954164	G	C	0	2	0	1
gnl|UMD3.1|GK000010.2	957322	T	C	0	12	0	1
gnl|UMD3.1|GK000010.2	975033	C	T	1	2	0.333333	0.666667
gnl|UMD3.1|GK000010.2	975171	G	A	0	2	0	1
gnl|UMD3.1|GK000010.2	975880	A	C	0	7	0	1
gnl|UMD3.1|GK000010.2	989938	A	G	0	4	0	1
gnl|UMD3.1|GK000010.2	989954	G	A	0	4	0	1
gnl|UMD3.1|GK000010.2	990396	T	C	0	2	0	1
gnl|UMD3.1|GK000010.2	990406	T	C	0	2	0	1
gnl|UMD3.1|GK000010.2	990408	T	C	0	2	0	1
gnl|UMD3.1|GK000010.2	990701	T	G	0	7	0	1
gnl|UMD3.1|GK000010.2	1055743	T	C	0	2	0	1
gnl|UMD3.1|GK000010.2	1068551	G	A	0	5	0	1
gnl|UMD3.1|GK000010.2	1069279	T	C	0	2	0	1
gnl|UMD3.1|GK000010.2	1075616	G	A	0	5	0	1
gnl|UMD3.1|GK000010.2	1077654	C	T	0	2	0	1
gnl|UMD3.1|GK000010.2	1078865	T	C	0	2	0	1
gnl|UMD3.1|GK000010.2	1079840	G	T	0	2	0	1
gnl|UMD3.1|GK000010.2	1082216	G	C	0	5	0	1
gnl|UMD3.1|GK000010.2	1082508	C	T	0	7	0	1
gnl|UMD3.1|GK000010.2	1083297	T	A	0	1	0	1
gnl|UMD3.1|GK000010.2	1083380	C	T	0	2	0	1
gnl|UMD3.1|GK000010.2	1089497	T	C	0	7	0	1
gnl|UMD3.1|GK000010.2	1093905	G	T	71	22	0.763441	0.236559
gnl|UMD3.1|GK000010.2	1103065	G	A	2	2	0.5	0.5
gnl|UMD3.1|GK000010.2	1104856	C	G	6	2	0.75	0.25
gnl|UMD3.1|GK000010.2	1104953	A	C	0	8	0	1
gnl|UMD3.1|GK000010.2	1106382	T	A	0	2	0	1
gnl|UMD3.1|GK000010.2	1108174	A	G	0	4	0	1
gnl|UMD3.1|GK000010.2	1112360	A	G	5	5	0.5	0.5
gnl|UMD3.1|GK000010.2	1113396	G	A	0	2	0	1
gnl|UMD3.1|GK000010.2	1115493	G	T	0	3	0	1
gnl|UMD3.1|GK000010.2	1115551	G	A	0	4	0	1
gnl|UMD3.1|GK000010.2	1119386	G	C	0	28	0	1
gnl|UMD3.1|GK000010.2	1122242	T	C	0	8	0	1
gnl|UMD3.1|GK000010.2	1122564	C	T	0	8	0	1
gnl|UMD3.1|GK000010.2	1122570	C	A	0	8	0	1
gnl|UMD3.1|GK000010.2	1122890	T	A	9	2	0.818182	0.181818
gnl|UMD3.1|GK000010.2	1124064	T	C	0	9	0	1
gnl|UMD3.1|GK000010.2	1124494	G	C	0	6	0	1
gnl|UMD3.1|GK000010.2	1124586	A	G	10	2	0.833333	0.166667
gnl|UMD3.1|GK000010.2	1125781	A	C	0	5	0	1
gnl|UMD3.1|GK000010.2	1125953	T	C	0	2	0	1
gnl|UMD3.1|GK000010.2	1126218	G	A	0	3	0	1
gnl|UMD3.1|GK000010.2	1126666	A	C	0	2	0	1
gnl|UMD3.1|GK000010.2	1128786	G	A	0	2	0	1
gnl|UMD3.1|GK000010.2	1128934	G	A	0	2	0	1
gnl|UMD3.1|GK000010.2	1130070	T	C	0	4	0	1
gnl|UMD3.1|GK000010.2	1130082	C	T	0	4	0	1
gnl|UMD3.1|GK000010.2	1130083	A	G	0	4	0	1
gnl|UMD3.1|GK000010.2	1130113	T	A	0	4	0	1
gnl|UMD3.1|GK000010.2	1130276	A	C	0	4	0	1
gnl|UMD3.1|GK000010.2	1130288	C	A	0	4	0	1
gnl|UMD3.1|GK000010.2	1130587	T	A	0	4	0	1
gnl|UMD3.1|GK000010.2	1130601	T	C	0	3	0	1
gnl|UMD3.1|GK000010.2	1133386	C	A	0	3	0	1
gnl|UMD3.1|GK000010.2	1133410	A	G	0	4	0	1
gnl|UMD3.1|GK000010.2	1133548	A	G	0	2	0	1
gnl|UMD3.1|GK000010.2	1133554	A	G	0	2	0	1
gnl|UMD3.1|GK000010.2	1133597	A	G	0	2	0	1
gnl|UMD3.1|GK000010.2	1133605	A	C	0	2	0	1
gnl|UMD3.1|GK000010.2	1133967	G	A	0	3	0	1
gnl|UMD3.1|GK000010.2	1133971	T	A	0	3	0	1
gnl|UMD3.1|GK000010.2	1133976	A	C	0	3	0	1
gnl|UMD3.1|GK000010.2	1133988	C	A	0	3	0	1
gnl|UMD3.1|GK000010.2	1133994	T	C	0	3	0	1
gnl|UMD3.1|GK000010.2	1133995	G	T	0	3	0	1
gnl|UMD3.1|GK000010.2	1134411	T	C	0	6	0	1
gnl|UMD3.1|GK000010.2	1134508	T	A	5	4	0.555556	0.444444
gnl|UMD3.1|GK000010.2	1135085	C	T	0	2	0	1
gnl|UMD3.1|GK000010.2	1135560	G	A	0	2	0	1
gnl|UMD3.1|GK000010.2	1135623	A	G	0	2	0	1
gnl|UMD3.1|GK000010.2	1140945	C	T	0	4	0	1
gnl|UMD3.1|GK000010.2	1141324	C	T	0	2	0	1
gnl|UMD3.1|GK000010.2	1151713	T	C	0	2	0	1
gnl|UMD3.1|GK000010.2	1166293	C	T	0	2	0	1
gnl|UMD3.1|GK000010.2	1166796	C	A	4	2	0.666667	0.333333
gnl|UMD3.1|GK000010.2	1169660	T	A	0	5	0	1
gnl|UMD3.1|GK000010.2	1171583	C	T	0	5	0	1
gnl|UMD3.1|GK000010.2	1172118	C	T	0	7	0	1
gnl|UMD3.1|GK000010.2	1176722	T	G	0	2	0	1
gnl|UMD3.1|GK000010.2	1189409	C	T	5	2	0.714286	0.285714
gnl|UMD3.1|GK000010.2	1189425	C	A	3	3	0.5	0.5
gnl|UMD3.1|GK000010.2	1200561	T	G	0	5	0	1
gnl|UMD3.1|GK000010.2	1202020	A	T	0	8	0	1
gnl|UMD3.1|GK000010.2	1202527	A	G	0	10	0	1
gnl|UMD3.1|GK000010.2	1202609	C	T	7	7	0.5	0.5
gnl|UMD3.1|GK000010.2	1203146	C	T	0	7	0	1
gnl|UMD3.1|GK000010.2	1203173	T	G	0	7	0	1
gnl|UMD3.1|GK000010.2	1203206	T	C	0	1	0	1
gnl|UMD3.1|GK000010.2	1210793	A	C	0	2	0	1
gnl|UMD3.1|GK000010.2	1210806	C	T	0	2	0	1
gnl|UMD3.1|GK000010.2	1212993	A	G	0	2	0	1
gnl|UMD3.1|GK000010.2	1212996	T	C	0	2	0	1
gnl|UMD3.1|GK000010.2	1212997	C	T	0	2	0	1
gnl|UMD3.1|GK000010.2	1213009	C	G	0	2	0	1
gnl|UMD3.1|GK000010.2	1213889	T	C	0	2	0	1
gnl|UMD3.1|GK000010.2	1216927	G	A	0	2	0	1
gnl|UMD3.1|GK000010.2	1223403	C	T	0	4	0	1
gnl|UMD3.1|GK000010.2	1223455	A	G	0	4	0	1
gnl|UMD3.1|GK000010.2	1223544	G	T	0	1	0	1
gnl|UMD3.1|GK000010.2	1223578	G	T	1	2	0.333333	0.666667
gnl|UMD3.1|GK000010.2	1223601	T	A	1	3	0.25	0.75
gnl|UMD3.1|GK000010.2	1225209	C	A	0	2	0	1
gnl|UMD3.1|GK000010.2	1225248	T	C	0	2	0	1
gnl|UMD3.1|GK000010.2	1226962	T	C	0	2	0	1
gnl|UMD3.1|GK000010.2	1227807	A	G	0	7	0	1
gnl|UMD3.1|GK000010.2	1228208	A	G	0	5	0	1
gnl|UMD3.1|GK000010.2	1228645	A	G	0	16	0	1
gnl|UMD3.1|GK000010.2	1228660	T	C	0	13	0	1
gnl|UMD3.1|GK000010.2	1228698	C	A	0	9	0	1
gnl|UMD3.1|GK000010.2	1228753	C	A	7	4	0.636364	0.363636
gnl|UMD3.1|GK000010.2	1228820	A	T	0	13	0	1
gnl|UMD3.1|GK000010.2	1228823	A	C	0	13	0	1
gnl|UMD3.1|GK000010.2	1228863	A	C	0	8	0	1
gnl|UMD3.1|GK000010.2	1229551	T	C	0	4	0	1
gnl|UMD3.1|GK000010.2	1230437	T	C	10	3	0.769231	0.230769
gnl|UMD3.1|GK000010.2	1230475	T	C	4	2	0.666667	0.333333
gnl|UMD3.1|GK000010.2	1230476	T	C	5	2	0.714286	0.285714
gnl|UMD3.1|GK000010.2	1230500	T	C	0	2	0	1
gnl|UMD3.1|GK000010.2	1233602	T	A	0	6	0	1
gnl|UMD3.1|GK000010.2	1236138	T	C	0	3	0	1
gnl|UMD3.1|GK000010.2	1236379	T	C	0	2	0	1
gnl|UMD3.1|GK000010.2	1236391	T	C	0	3	0	1
gnl|UMD3.1|GK000010.2	1236392	T	C	0	3	0	1
gnl|UMD3.1|GK000010.2	1236429	T	C	0	3	0	1
gnl|UMD3.1|GK000010.2	1237775	C	T	0	4	0	1
gnl|UMD3.1|GK000010.2	1239491	C	A	0	8	0	1
gnl|UMD3.1|GK000010.2	1239492	G	A	0	8	0	1
gnl|UMD3.1|GK000010.2	1247544	C	T	0	2	0	1
gnl|UMD3.1|GK000010.2	1276673	C	A	0	2	0	1
gnl|UMD3.1|GK000010.2	1276769	G	A	0	4	0	1
gnl|UMD3.1|GK000010.2	1288933	C	A	0	2	0	1
gnl|UMD3.1|GK000010.2	1288972	A	C	0	2	0	1
gnl|UMD3.1|GK000010.2	1288989	A	G	0	2	0	1
gnl|UMD3.1|GK000010.2	1307528	T	C	0	6	0	1
gnl|UMD3.1|GK000010.2	1307557	C	G	0	6	0	1
gnl|UMD3.1|GK000010.2	1473167	G	T	4	3	0.571429	0.428571
gnl|UMD3.1|GK000010.2	1483086	C	A	0	2	0	1
gnl|UMD3.1|GK000010.2	1501143	A	G	0	6	0	1
gnl|UMD3.1|GK000010.2	1501159	A	G	0	6	0	1
gnl|UMD3.1|GK000010.2	1501169	A	G	0	6	0	1
gnl|UMD3.1|GK000010.2	1561502	C	T	4	2	0.666667	0.333333
gnl|UMD3.1|GK000010.2	1606403	T	A	0	2	0	1
gnl|UMD3.1|GK000010.2	1615394	G	A	0	4	0	1
gnl|UMD3.1|GK000010.2	1677010	A	G	0	2	0	1
gnl|UMD3.1|GK000010.2	1677013	A	G	0	2	0	1
gnl|UMD3.1|GK000010.2	1677028	A	G	0	2	0	1
gnl|UMD3.1|GK000010.2	1677077	A	G	0	4	0	1
gnl|UMD3.1|GK000010.2	1677118	A	G	0	4	0	1
gnl|UMD3.1|GK000010.2	1691061	A	G	0	2	0	1
gnl|UMD3.1|GK000010.2	1695362	G	A	0	2	0	1
gnl|UMD3.1|GK000010.2	1715956	C	T	1	3	0.25	0.75
gnl|UMD3.1|GK000010.2	1716385	T	C	0	9	0	1
gnl|UMD3.1|GK000010.2	1761001	C	T	0	5	0	1
gnl|UMD3.1|GK000010.2	1761240	T	G	0	3	0	1
gnl|UMD3.1|GK000010.2	1763804	T	A	0	2	0	1
gnl|UMD3.1|GK000010.2	1763999	C	T	0	173	0	1
gnl|UMD3.1|GK000010.2	1766634	G	T,C	0	2	0	1
gnl|UMD3.1|GK000010.2	1766638	A	G	0	2	0	1
gnl|UMD3.1|GK000010.2	1766645	A	G	0	2	0	1
gnl|UMD3.1|GK000010.2	1766663	A	G	0	2	0	1
gnl|UMD3.1|GK000010.2	1775191	T	C	0	3	0	1
gnl|UMD3.1|GK000010.2	1831289	A	G	0	2	0	1
gnl|UMD3.1|GK000010.2	1833497	A	G	0	6	0	1
gnl|UMD3.1|GK000010.2	1833544	G	T	0	6	0	1
gnl|UMD3.1|GK000010.2	1833705	C	G	0	6	0	1
gnl|UMD3.1|GK000010.2	1857824	G	A	0	3	0	1
gnl|UMD3.1|GK000010.2	1857841	T	G	0	3	0	1
gnl|UMD3.1|GK000010.2	1857950	T	C	0	3	0	1
gnl|UMD3.1|GK000010.2	1861954	A	G	0	4	0	1
gnl|UMD3.1|GK000010.2	1862041	G	T	0	2	0	1
gnl|UMD3.1|GK000010.2	1869850	A	G	0	3	0	1
gnl|UMD3.1|GK000010.2	1870247	C	G	0	3	0	1
gnl|UMD3.1|GK000010.2	1893339	T	C	0	3	0	1
gnl|UMD3.1|GK000010.2	1919313	C	T	0	2	0	1
gnl|UMD3.1|GK000010.2	1919351	A	T	0	2	0	1
gnl|UMD3.1|GK000010.2	1921261	A	G	2	2	0.5	0.5
gnl|UMD3.1|GK000010.2	1944118	T	A	0	2	0	1
gnl|UMD3.1|GK000010.2	1953521	A	G	0	2	0	1
gnl|UMD3.1|GK000010.2	1953584	A	G	0	2	0	1
gnl|UMD3.1|GK000010.2	1953593	A	G	0	2	0	1
gnl|UMD3.1|GK000010.2	1953598	C	T	0	2	0	1
gnl|UMD3.1|GK000010.2	1953602	A	G	0	2	0	1
gnl|UMD3.1|GK000010.2	1953613	A	G	0	2	0	1
gnl|UMD3.1|GK000010.2	2067863	A	C	0	2	0	1
gnl|UMD3.1|GK000010.2	2067889	C	G	0	3	0	1
gnl|UMD3.1|GK000010.2	2067897	C	A	0	3	0	1
gnl|UMD3.1|GK000010.2	2067911	C	T	0	5	0	1
gnl|UMD3.1|GK000010.2	2067926	T	C	0	4	0	1
gnl|UMD3.1|GK000010.2	2067962	A	G	0	6	0	1
gnl|UMD3.1|GK000010.2	2067964	T	C	4	2	0.666667	0.333333
gnl|UMD3.1|GK000010.2	2067974	T	C	0	6	0	1
gnl|UMD3.1|GK000010.2	2068004	A	G	0	4	0	1
gnl|UMD3.1|GK000010.2	2068034	T	C	0	3	0	1
gnl|UMD3.1|GK000010.2	2068035	A	T	0	2	0	1
gnl|UMD3.1|GK000010.2	2068352	A	C	0	2	0	1
gnl|UMD3.1|GK000010.2	2068411	T	C	0	2	0	1
gnl|UMD3.1|GK000010.2	2068412	G	T	0	2	0	1
gnl|UMD3.1|GK000010.2	2068421	T	C	0	2	0	1
gnl|UMD3.1|GK000010.2	2068430	C	A,T	0	2	0	1
gnl|UMD3.1|GK000010.2	2068431	G	A	0	2	0	1
gnl|UMD3.1|GK000010.2	2073133	A	G	0	1	0	1
gnl|UMD3.1|GK000010.2	2073139	A	G	0	2	0	1
gnl|UMD3.1|GK000010.2	2073164	A	G	0	2	0	1
gnl|UMD3.1|GK000010.2	2142328	A	C	0	3	0	1
gnl|UMD3.1|GK000010.2	2162088	C	T	0	4	0	1
gnl|UMD3.1|GK000010.2	2191618	C	T	0	2	0	1
gnl|UMD3.1|GK000010.2	2193006	T	A	0	42	0	1
gnl|UMD3.1|GK000010.2	2193124	A	C	1	13	0.0714286	0.928571
gnl|UMD3.1|GK000010.2	2193178	A	G	17	9	0.653846	0.346154
gnl|UMD3.1|GK000010.2	2193185	A	G	19	6	0.76	0.24
gnl|UMD3.1|GK000010.2	2204957	T	C	0	2	0	1
gnl|UMD3.1|GK000010.2	2208837	C	T	0	2	0	1
gnl|UMD3.1|GK000010.2	2211087	G	A	0	3	0	1
gnl|UMD3.1|GK000010.2	2277308	A	G	0	2	0	1
gnl|UMD3.1|GK000010.2	2277361	A	G	0	2	0	1
gnl|UMD3.1|GK000010.2	2277364	A	G	0	2	0	1
gnl|UMD3.1|GK000010.2	2277369	A	G	0	2	0	1
gnl|UMD3.1|GK000010.2	2361565	A	G	0	4	0	1
gnl|UMD3.1|GK000010.2	2362559	T	C	0	1	0	1
gnl|UMD3.1|GK000010.2	2362590	T	A	0	2	0	1
gnl|UMD3.1|GK000010.2	2366282	A	G	0	7	0	1
gnl|UMD3.1|GK000010.2	2372693	C	T	0	4	0	1
gnl|UMD3.1|GK000010.2	2376675	T	C	0	2	0	1
gnl|UMD3.1|GK000010.2	2376788	A	G	0	2	0	1
gnl|UMD3.1|GK000010.2	2383062	G	T	0	2	0	1
gnl|UMD3.1|GK000010.2	2392390	A	T	4	4	0.5	0.5
gnl|UMD3.1|GK000010.2	2392839	C	A	0	16	0	1
gnl|UMD3.1|GK000010.2	2392844	C	A	10	8	0.555556	0.444444
gnl|UMD3.1|GK000010.2	2392966	T	C	0	11	0	1
gnl|UMD3.1|GK000010.2	2393167	T	C	0	3	0	1
gnl|UMD3.1|GK000010.2	2412691	A	T	21	5	0.807692	0.192308
gnl|UMD3.1|GK000010.2	2421242	T	C	0	4	0	1
gnl|UMD3.1|GK000010.2	2429606	A	G	3	4	0.428571	0.571429
gnl|UMD3.1|GK000010.2	2433085	G	A	0	5	0	1
gnl|UMD3.1|GK000010.2	2433205	C	A	8	2	0.8	0.2
gnl|UMD3.1|GK000010.2	2434171	G	A	65	19	0.77381	0.22619
gnl|UMD3.1|GK000010.2	2434362	T	C	0	79	0	1
gnl|UMD3.1|GK000010.2	2434754	T	C	0	58	0	1
gnl|UMD3.1|GK000010.2	2439556	G	A	0	4	0	1
gnl|UMD3.1|GK000010.2	2509021	A	G	0	2	0	1
gnl|UMD3.1|GK000010.2	3078713	A	T	0	3	0	1
gnl|UMD3.1|GK000010.2	3078716	C	G	0	3	0	1
gnl|UMD3.1|GK000010.2	3078808	A	G	0	3	0	1
gnl|UMD3.1|GK000010.2	3078831	C	G	0	3	0	1
gnl|UMD3.1|GK000010.2	3078839	G	A	0	3	0	1
gnl|UMD3.1|GK000010.2	3207259	T	C	0	2	0	1
gnl|UMD3.1|GK000010.2	3207270	C	A	0	4	0	1
gnl|UMD3.1|GK000010.2	3207295	A	C	0	4	0	1
gnl|UMD3.1|GK000010.2	3235806	A	G	2	2	0.5	0.5
gnl|UMD3.1|GK000010.2	3235827	G	A	0	4	0	1
gnl|UMD3.1|GK000010.2	3264337	C	T	0	7	0	1
gnl|UMD3.1|GK000010.2	3264648	T	C	0	2	0	1
gnl|UMD3.1|GK000010.2	3265506	T	G	0	2	0	1
gnl|UMD3.1|GK000010.2	3275977	A	G	0	1	0	1
gnl|UMD3.1|GK000010.2	3278800	C	T	0	2	0	1
gnl|UMD3.1|GK000010.2	3278835	C	T	0	4	0	1
gnl|UMD3.1|GK000010.2	3278944	T	C	0	2	0	1
gnl|UMD3.1|GK000010.2	3278945	T	C	0	2	0	1
gnl|UMD3.1|GK000010.2	3278963	T	C	0	2	0	1
gnl|UMD3.1|GK000010.2	3279285	C	T	0	2	0	1
gnl|UMD3.1|GK000010.2	3279338	C	T	0	2	0	1
gnl|UMD3.1|GK000010.2	3294009	C	A	0	3	0	1
gnl|UMD3.1|GK000010.2	3296194	T	A	0	3	0	1
gnl|UMD3.1|GK000010.2	3297338	G	T	0	1	0	1
gnl|UMD3.1|GK000010.2	3302201	TCTCCTCCT	TCTCCT	0	1	0	1
gnl|UMD3.1|GK000010.2	3305182	C	T	0	10	0	1
gnl|UMD3.1|GK000010.2	3305188	A	G	0	10	0	1
gnl|UMD3.1|GK000010.2	3305245	A	G	0	10	0	1
gnl|UMD3.1|GK000010.2	3305280	T	C	0	10	0	1
gnl|UMD3.1|GK000010.2	3305311	C	T	0	6	0	1
gnl|UMD3.1|GK000010.2	3305338	A	G	0	5	0	1
gnl|UMD3.1|GK000010.2	3305348	A	G	0	6	0	1
gnl|UMD3.1|GK000010.2	3305369	G	A	0	6	0	1
gnl|UMD3.1|GK000010.2	3305594	T	C	6	2	0.75	0.25
gnl|UMD3.1|GK000010.2	3305808	A	G	2	2	0.5	0.5
gnl|UMD3.1|GK000010.2	3316765	G	T	0	6	0	1
gnl|UMD3.1|GK000010.2	3316962	G	T	1	2	0.333333	0.666667
gnl|UMD3.1|GK000010.2	3316970	G	T	1	3	0.25	0.75
gnl|UMD3.1|GK000010.2	3326215	T	C	0	2	0	1
gnl|UMD3.1|GK000010.2	3326244	T	C	0	2	0	1
gnl|UMD3.1|GK000010.2	3357514	T	A	0	2	0	1
gnl|UMD3.1|GK000010.2	3361039	G	C	0	2	0	1
gnl|UMD3.1|GK000010.2	3363154	T	C	0	5	0	1
gnl|UMD3.1|GK000010.2	3368259	T	C	6	2	0.75	0.25
gnl|UMD3.1|GK000010.2	3373501	C	T	35	9	0.795455	0.204545
gnl|UMD3.1|GK000010.2	3586034	A	G	0	6	0	1
gnl|UMD3.1|GK000010.2	3586038	T	C	4	2	0.666667	0.333333
gnl|UMD3.1|GK000010.2	3586052	G	A	0	12	0	1
gnl|UMD3.1|GK000010.2	3586134	T	C	0	65	0	1
gnl|UMD3.1|GK000010.2	3586152	T	C	0	70	0	1
gnl|UMD3.1|GK000010.2	3586206	C	G	49	49	0.5	0.5
gnl|UMD3.1|GK000010.2	3586250	A	G	0	84	0	1
gnl|UMD3.1|GK000010.2	3586449	G	A	0	41	0	1
gnl|UMD3.1|GK000010.2	3586541	A	C	0	17	0	1
gnl|UMD3.1|GK000010.2	3586598	T	C	0	5	0	1
gnl|UMD3.1|GK000010.2	3948000	G	C	0	3	0	1
gnl|UMD3.1|GK000010.2	3952916	G	A	0	2	0	1
gnl|UMD3.1|GK000010.2	3995828	C	A	6	2	0.75	0.25
gnl|UMD3.1|GK000010.2	3996007	C	T	0	14	0	1
gnl|UMD3.1|GK000010.2	3996143	A	G	0	9	0	1
gnl|UMD3.1|GK000010.2	4008042	G	T	2	3	0.4	0.6
gnl|UMD3.1|GK000010.2	4008122	G	T	2	3	0.4	0.6
gnl|UMD3.1|GK000010.2	4008167	G	A	0	6	0	1
gnl|UMD3.1|GK000010.2	4019943	T	C	0	2	0	1
gnl|UMD3.1|GK000010.2	4026623	CTGAAAT	CT	0	1	0	1
gnl|UMD3.1|GK000010.2	4036487	G	A	4	2	0.666667	0.333333
gnl|UMD3.1|GK000010.2	4040504	G	A	2	3	0.4	0.6
gnl|UMD3.1|GK000010.2	4048530	A	G	0	5	0	1
gnl|UMD3.1|GK000010.2	4057682	T	C	0	6	0	1
gnl|UMD3.1|GK000010.2	4061741	T	C	0	6	0	1
gnl|UMD3.1|GK000010.2	4132809	G	C	0	5	0	1
gnl|UMD3.1|GK000010.2	4169839	G	T	0	2	0	1
gnl|UMD3.1|GK000010.2	4242967	T	C	0	7	0	1
gnl|UMD3.1|GK000010.2	4242970	T	C	0	7	0	1
gnl|UMD3.1|GK000010.2	4276750	A	T	0	58	0	1
gnl|UMD3.1|GK000010.2	4289008	C	T	0	3	0	1
gnl|UMD3.1|GK000010.2	4305335	T	A	0	5	0	1
gnl|UMD3.1|GK000010.2	4308478	C	G	18	3	0.857143	0.142857
gnl|UMD3.1|GK000010.2	4317136	A	G	0	2	0	1
gnl|UMD3.1|GK000010.2	4357544	G	A	0	2	0	1
gnl|UMD3.1|GK000010.2	4357563	C	G	0	2	0	1
gnl|UMD3.1|GK000010.2	4357574	C	T	0	2	0	1
gnl|UMD3.1|GK000010.2	4357589	A	T	0	2	0	1
gnl|UMD3.1|GK000010.2	4357621	A	T	0	2	0	1
gnl|UMD3.1|GK000010.2	4357626	A	T	0	2	0	1
gnl|UMD3.1|GK000010.2	4357656	A	T	0	4	0	1
gnl|UMD3.1|GK000010.2	4357686	C	G	0	2	0	1
gnl|UMD3.1|GK000010.2	4357689	T	C	0	2	0	1
gnl|UMD3.1|GK000010.2	4357705	C	T	0	2	0	1
gnl|UMD3.1|GK000010.2	4357764	C	T	0	2	0	1
gnl|UMD3.1|GK000010.2	4357778	A	G	0	2	0	1
gnl|UMD3.1|GK000010.2	4357783	C	T	0	2	0	1
gnl|UMD3.1|GK000010.2	4366610	C	T	0	6	0	1
gnl|UMD3.1|GK000010.2	4368989	A	G	0	3	0	1
gnl|UMD3.1|GK000010.2	4375286	G	A	15	5	0.75	0.25
gnl|UMD3.1|GK000010.2	4375946	C	T	0	13	0	1
gnl|UMD3.1|GK000010.2	4388261	G	A	0	3	0	1
gnl|UMD3.1|GK000010.2	4388425	A	T	0	3	0	1
gnl|UMD3.1|GK000010.2	4388445	G	A	0	3	0	1
gnl|UMD3.1|GK000010.2	4388446	T	C	0	2	0	1
gnl|UMD3.1|GK000010.2	4388451	C	T	0	3	0	1
gnl|UMD3.1|GK000010.2	4388511	T	C	0	2	0	1
gnl|UMD3.1|GK000010.2	4391397	A	G	0	2	0	1
gnl|UMD3.1|GK000010.2	4391414	G	A	0	2	0	1
gnl|UMD3.1|GK000010.2	4391461	C	G	0	2	0	1
gnl|UMD3.1|GK000010.2	4391784	A	C	0	5	0	1
gnl|UMD3.1|GK000010.2	4391801	A	C	0	3	0	1
gnl|UMD3.1|GK000010.2	4394928	T	C	0	2	0	1
gnl|UMD3.1|GK000010.2	4399147	A	T	0	2	0	1
gnl|UMD3.1|GK000010.2	4404030	C	T	0	7	0	1
gnl|UMD3.1|GK000010.2	4404628	C	T	0	23	0	1
gnl|UMD3.1|GK000010.2	4405192	C	G	0	82	0	1
gnl|UMD3.1|GK000010.2	4407830	G	A	0	171	0	1
gnl|UMD3.1|GK000010.2	4409771	A	G	2	2	0.5	0.5
gnl|UMD3.1|GK000010.2	4410577	A	G	0	31	0	1
gnl|UMD3.1|GK000010.2	4410845	C	G	28	6	0.823529	0.176471
gnl|UMD3.1|GK000010.2	4411022	G	T	27	6	0.818182	0.181818
gnl|UMD3.1|GK000010.2	4411078	C	A	33	14	0.702128	0.297872
gnl|UMD3.1|GK000010.2	4411854	A	G	0	16	0	1
gnl|UMD3.1|GK000010.2	4412966	G	A	5	2	0.714286	0.285714
gnl|UMD3.1|GK000010.2	4413055	C	T	11	14	0.44	0.56
gnl|UMD3.1|GK000010.2	4415069	C	G	0	15	0	1
gnl|UMD3.1|GK000010.2	4415326	G	A	0	5	0	1
gnl|UMD3.1|GK000010.2	4415500	T	C	0	6	0	1
gnl|UMD3.1|GK000010.2	4415710	C	T	0	3	0	1
gnl|UMD3.1|GK000010.2	4415715	A	G	0	3	0	1
gnl|UMD3.1|GK000010.2	4417023	A	G	0	3	0	1
gnl|UMD3.1|GK000010.2	4417372	A	G	0	7	0	1
gnl|UMD3.1|GK000010.2	4417472	G	A	0	12	0	1
gnl|UMD3.1|GK000010.2	4417476	G	A	0	8	0	1
gnl|UMD3.1|GK000010.2	4418085	C	A	0	5	0	1
gnl|UMD3.1|GK000010.2	4425459	ATACC	A	0	1	0	1
gnl|UMD3.1|GK000010.2	4425539	T	G	0	2	0	1
gnl|UMD3.1|GK000010.2	4428649	A	T	0	2	0	1
gnl|UMD3.1|GK000010.2	4444766	A	G	0	2	0	1
gnl|UMD3.1|GK000010.2	4444808	C	T	0	2	0	1
gnl|UMD3.1|GK000010.2	4444993	C	T	0	2	0	1
gnl|UMD3.1|GK000010.2	4445099	A	C	0	2	0	1
gnl|UMD3.1|GK000010.2	4445163	T	G	0	2	0	1
gnl|UMD3.1|GK000010.2	4445179	G	A	0	2	0	1
gnl|UMD3.1|GK000010.2	4458977	G	A	0	4	0	1
gnl|UMD3.1|GK000010.2	4459135	C	T	0	4	0	1
gnl|UMD3.1|GK000010.2	4465909	A	G	3	2	0.6	0.4
gnl|UMD3.1|GK000010.2	4472316	A	G	0	8	0	1
gnl|UMD3.1|GK000010.2	4519039	T	C	0	3	0	1
gnl|UMD3.1|GK000010.2	4599154	C	A	9	7	0.5625	0.4375
gnl|UMD3.1|GK000010.2	4600163	T	A	16	9	0.64	0.36
gnl|UMD3.1|GK000010.2	4601107	G	T	1	3	0.25	0.75
gnl|UMD3.1|GK000010.2	4602319	T	G	3	2	0.6	0.4
gnl|UMD3.1|GK000010.2	4602352	A	T,G	1	3	0.25	0.75
gnl|UMD3.1|GK000010.2	4602367	A	T	3	3	0.5	0.5
gnl|UMD3.1|GK000010.2	4602397	T	C	0	9	0	1
gnl|UMD3.1|GK000010.2	4605131	C	T	2	2	0.5	0.5
gnl|UMD3.1|GK000010.2	4611318	C	A	0	6	0	1
gnl|UMD3.1|GK000010.2	4611725	G	A	4	3	0.571429	0.428571
gnl|UMD3.1|GK000010.2	4615299	A	G	0	3	0	1
gnl|UMD3.1|GK000010.2	4619750	T	C	0	95	0	1
gnl|UMD3.1|GK000010.2	4620805	T	A	0	8	0	1
gnl|UMD3.1|GK000010.2	4623480	T	A	0	2	0	1
gnl|UMD3.1|GK000010.2	4624548	C	A	0	2	0	1
gnl|UMD3.1|GK000010.2	4624571	A	G	0	2	0	1
gnl|UMD3.1|GK000010.2	4624744	T	C	0	2	0	1
gnl|UMD3.1|GK000010.2	4624758	T	G	0	2	0	1
gnl|UMD3.1|GK000010.2	4631326	G	A	0	6	0	1
gnl|UMD3.1|GK000010.2	4635115	T	C	0	2	0	1
gnl|UMD3.1|GK000010.2	4635121	T	C	0	2	0	1
gnl|UMD3.1|GK000010.2	4635299	A	C	0	3	0	1
gnl|UMD3.1|GK000010.2	4635382	C	A	0	5	0	1
gnl|UMD3.1|GK000010.2	4637294	T	C	0	3	0	1
gnl|UMD3.1|GK000010.2	4637295	T	C	0	3	0	1
gnl|UMD3.1|GK000010.2	4637296	T	C	0	3	0	1
gnl|UMD3.1|GK000010.2	4640508	A	T	0	2	0	1
gnl|UMD3.1|GK000010.2	4640511	G	T	0	2	0	1
gnl|UMD3.1|GK000010.2	4652153	A	C	0	2	0	1
gnl|UMD3.1|GK000010.2	4661341	G	C	0	2	0	1
gnl|UMD3.1|GK000010.2	4661391	A	G	0	2	0	1
gnl|UMD3.1|GK000010.2	4661487	G	A	0	2	0	1
gnl|UMD3.1|GK000010.2	4666494	T	C	0	2	0	1
gnl|UMD3.1|GK000010.2	4684629	T	A	0	2	0	1
gnl|UMD3.1|GK000010.2	4684638	T	C	0	2	0	1
gnl|UMD3.1|GK000010.2	4684651	G	A	0	2	0	1
gnl|UMD3.1|GK000010.2	4684654	G	A	0	2	0	1
gnl|UMD3.1|GK000010.2	4684655	C	T	0	2	0	1
gnl|UMD3.1|GK000010.2	4684660	G	T	0	2	0	1
gnl|UMD3.1|GK000010.2	4684661	C	T	0	2	0	1
gnl|UMD3.1|GK000010.2	4687700	T	G	0	2	0	1
gnl|UMD3.1|GK000010.2	4687704	C	T	0	2	0	1
gnl|UMD3.1|GK000010.2	4687705	A	G	0	2	0	1
gnl|UMD3.1|GK000010.2	4687841	A	G	0	3	0	1
gnl|UMD3.1|GK000010.2	4693656	C	T	0	4	0	1
gnl|UMD3.1|GK000010.2	4693939	T	C	0	5	0	1
gnl|UMD3.1|GK000010.2	4694034	G	A	0	1	0	1
gnl|UMD3.1|GK000010.2	4694143	C	T	0	3	0	1
gnl|UMD3.1|GK000010.2	4694262	A	G	0	3	0	1
gnl|UMD3.1|GK000010.2	4694358	T	C	0	2	0	1
gnl|UMD3.1|GK000010.2	4695206	G	T	0	1	0	1
gnl|UMD3.1|GK000010.2	4697337	G	A	0	5	0	1
gnl|UMD3.1|GK000010.2	4697443	A	G	0	2	0	1
gnl|UMD3.1|GK000010.2	4698524	T	C	0	2	0	1
gnl|UMD3.1|GK000010.2	4698611	T	C	0	2	0	1
gnl|UMD3.1|GK000010.2	4706552	C	T	0	7	0	1
gnl|UMD3.1|GK000010.2	4707471	T	A	0	2	0	1
gnl|UMD3.1|GK000010.2	4713645	A	C	0	2	0	1
gnl|UMD3.1|GK000010.2	4715401	C	A	2	2	0.5	0.5
gnl|UMD3.1|GK000010.2	4717723	C	T	0	2	0	1
gnl|UMD3.1|GK000010.2	4720856	A	G	0	2	0	1
gnl|UMD3.1|GK000010.2	4720930	C	T	0	2	0	1
gnl|UMD3.1|GK000010.2	4842944	C	T	0	2	0	1
gnl|UMD3.1|GK000010.2	4842950	T	C	0	2	0	1
gnl|UMD3.1|GK000010.2	4843010	C	G	0	3	0	1
gnl|UMD3.1|GK000010.2	4843064	A	G	0	3	0	1
gnl|UMD3.1|GK000010.2	4843070	T	C	0	5	0	1
gnl|UMD3.1|GK000010.2	4843131	A	G	0	16	0	1
gnl|UMD3.1|GK000010.2	4843144	C	T	0	16	0	1
gnl|UMD3.1|GK000010.2	4843315	G	C	0	20	0	1
gnl|UMD3.1|GK000010.2	4843438	T	C	0	37	0	1
gnl|UMD3.1|GK000010.2	4843445	C	A	0	37	0	1
gnl|UMD3.1|GK000010.2	4843572	G	A	0	2	0	1
gnl|UMD3.1|GK000010.2	4843573	A	G	0	2	0	1
gnl|UMD3.1|GK000010.2	4843635	C	T,A	0	8	0	1
gnl|UMD3.1|GK000010.2	4843797	T	G	0	3	0	1
gnl|UMD3.1|GK000010.2	4952576	T	G	0	7	0	1
gnl|UMD3.1|GK000010.2	4954535	C	A	0	2	0	1
gnl|UMD3.1|GK000010.2	4955755	C	T	2	7	0.222222	0.777778
gnl|UMD3.1|GK000010.2	4955955	A	C	0	7	0	1
gnl|UMD3.1|GK000010.2	4957049	A	G	0	2	0	1
gnl|UMD3.1|GK000010.2	4957396	C	T	0	2	0	1
gnl|UMD3.1|GK000010.2	4958171	G	A	1	2	0.333333	0.666667
gnl|UMD3.1|GK000010.2	4959666	G	C	0	2	0	1
gnl|UMD3.1|GK000010.2	4960487	C	T	1	2	0.333333	0.666667
gnl|UMD3.1|GK000010.2	4960965	A	G	0	9	0	1
gnl|UMD3.1|GK000010.2	4963313	A	G	0	151	0	1
gnl|UMD3.1|GK000010.2	4963318	T	C	0	141	0	1
gnl|UMD3.1|GK000010.2	4963801	T	C	0	188	0	1
gnl|UMD3.1|GK000010.2	4965883	C	A	4	2	0.666667	0.333333
gnl|UMD3.1|GK000010.2	4969107	C	T	4	6	0.4	0.6
gnl|UMD3.1|GK000010.2	4969841	G	C	0	40	0	1
gnl|UMD3.1|GK000010.2	4973919	T	C	0	3	0	1
gnl|UMD3.1|GK000010.2	4973945	G	T	0	3	0	1
gnl|UMD3.1|GK000010.2	4974596	N	C	0	7	0	1
gnl|UMD3.1|GK000010.2	4976442	C	T	0	3	0	1
gnl|UMD3.1|GK000010.2	4976940	C	T	0	3	0	1
gnl|UMD3.1|GK000010.2	4976994	T	C	0	3	0	1
gnl|UMD3.1|GK000010.2	4976995	G	A	0	3	0	1
gnl|UMD3.1|GK000010.2	4981460	C	T	0	2	0	1
gnl|UMD3.1|GK000010.2	4981875	C	A	0	6	0	1
gnl|UMD3.1|GK000010.2	4981938	C	G	0	5	0	1
gnl|UMD3.1|GK000010.2	4985562	C	T	0	2	0	1
gnl|UMD3.1|GK000010.2	4987424	T	C	0	4	0	1
gnl|UMD3.1|GK000010.2	4987425	C	T	0	4	0	1
gnl|UMD3.1|GK000010.2	4987922	T	A	0	3	0	1
gnl|UMD3.1|GK000010.2	4988205	A	G	0	2	0	1
gnl|UMD3.1|GK000010.2	4988832	C	T	0	2	0	1
gnl|UMD3.1|GK000010.2	4989285	A	G	6	2	0.75	0.25
gnl|UMD3.1|GK000010.2	4995179	C	T	0	4	0	1
gnl|UMD3.1|GK000010.2	5004100	T	C	0	2	0	1
gnl|UMD3.1|GK000010.2	5010553	C	G	0	7	0	1
gnl|UMD3.1|GK000010.2	5018476	G	A	0	3	0	1
gnl|UMD3.1|GK000010.2	5018680	C	G	0	2	0	1
gnl|UMD3.1|GK000010.2	5024593	C	T	0	3	0	1
gnl|UMD3.1|GK000010.2	5026039	A	G	0	4	0	1
gnl|UMD3.1|GK000010.2	5026088	A	G	1	2	0.333333	0.666667
gnl|UMD3.1|GK000010.2	5029383	C	A	0	4	0	1
gnl|UMD3.1|GK000010.2	5029858	A	G	0	2	0	1
gnl|UMD3.1|GK000010.2	5030181	T	A	0	2	0	1
gnl|UMD3.1|GK000010.2	5031387	G	A	0	5	0	1
gnl|UMD3.1|GK000010.2	5032392	G	T	0	3	0	1
gnl|UMD3.1|GK000010.2	5032659	C	T	0	2	0	1
gnl|UMD3.1|GK000010.2	5034320	A	C	0	4	0	1
gnl|UMD3.1|GK000010.2	5034325	A	G	1	3	0.25	0.75
gnl|UMD3.1|GK000010.2	5035484	C	T	0	4	0	1
gnl|UMD3.1|GK000010.2	5039007	T	A	0	3	0	1
gnl|UMD3.1|GK000010.2	5040757	T	C	0	2	0	1
gnl|UMD3.1|GK000010.2	5040760	T	C	0	2	0	1
gnl|UMD3.1|GK000010.2	5061020	T	A	0	2	0	1
gnl|UMD3.1|GK000010.2	5122965	T	C	1	5	0.166667	0.833333
gnl|UMD3.1|GK000010.2	5122980	T	C	1	5	0.166667	0.833333
gnl|UMD3.1|GK000010.2	5122983	C	G	1	5	0.166667	0.833333
gnl|UMD3.1|GK000010.2	5122996	T	A	1	5	0.166667	0.833333
gnl|UMD3.1|GK000010.2	5122997	C	G	1	5	0.166667	0.833333
gnl|UMD3.1|GK000010.2	5122998	A	C	1	5	0.166667	0.833333
gnl|UMD3.1|GK000010.2	5123008	A	T	1	5	0.166667	0.833333
gnl|UMD3.1|GK000010.2	5123022	C	T	4	5	0.444444	0.555556
gnl|UMD3.1|GK000010.2	5123043	C	G	5	10	0.333333	0.666667
gnl|UMD3.1|GK000010.2	5123052	T	C	5	5	0.5	0.5
gnl|UMD3.1|GK000010.2	5123069	C	T	7	5	0.583333	0.416667
gnl|UMD3.1|GK000010.2	5123091	T	C	9	5	0.642857	0.357143
gnl|UMD3.1|GK000010.2	5123094	C	G	8	5	0.615385	0.384615
gnl|UMD3.1|GK000010.2	5123106	C	T	9	5	0.642857	0.357143
gnl|UMD3.1|GK000010.2	5123115	A	G	8	5	0.615385	0.384615
gnl|UMD3.1|GK000010.2	5123124	G	A	9	5	0.642857	0.357143
gnl|UMD3.1|GK000010.2	5292236	A	C	0	1	0	1
gnl|UMD3.1|GK000010.2	5378853	T	C,A	0	4	0	1
gnl|UMD3.1|GK000010.2	5378962	C	G	0	1	0	1
gnl|UMD3.1|GK000010.2	5381673	G	T	0	2	0	1
gnl|UMD3.1|GK000010.2	5384192	T	A	0	6	0	1
gnl|UMD3.1|GK000010.2	5384235	T	C	5	2	0.714286	0.285714
gnl|UMD3.1|GK000010.2	5384271	A	T	0	8	0	1
gnl|UMD3.1|GK000010.2	5384276	C	T	5	3	0.625	0.375
gnl|UMD3.1|GK000010.2	5384339	G	T	0	1	0	1
gnl|UMD3.1|GK000010.2	5384350	T	C	0	3	0	1
gnl|UMD3.1|GK000010.2	5384502	A	G	0	4	0	1
gnl|UMD3.1|GK000010.2	5384516	A	G	0	4	0	1
gnl|UMD3.1|GK000010.2	5401473	A	T	0	2	0	1
gnl|UMD3.1|GK000010.2	5401475	T	G	0	2	0	1
gnl|UMD3.1|GK000010.2	5401480	G	A	0	2	0	1
gnl|UMD3.1|GK000010.2	5401484	G	T	0	2	0	1
gnl|UMD3.1|GK000010.2	5401496	T	C	0	2	0	1
gnl|UMD3.1|GK000010.2	5401497	G	T	0	2	0	1
gnl|UMD3.1|GK000010.2	5401510	C	T	0	2	0	1
gnl|UMD3.1|GK000010.2	5410849	A	G	0	2	0	1
gnl|UMD3.1|GK000010.2	5418848	T	C	0	3	0	1
gnl|UMD3.1|GK000010.2	5418887	T	G	0	2	0	1
gnl|UMD3.1|GK000010.2	5435019	G	A	0	2	0	1
gnl|UMD3.1|GK000010.2	5436536	G	C	0	2	0	1
gnl|UMD3.1|GK000010.2	5436552	C	G	0	2	0	1
gnl|UMD3.1|GK000010.2	5436557	C	G	0	2	0	1
gnl|UMD3.1|GK000010.2	5436561	C	T	0	2	0	1
gnl|UMD3.1|GK000010.2	5436568	T	C	0	2	0	1
gnl|UMD3.1|GK000010.2	5436654	C	T	0	2	0	1
gnl|UMD3.1|GK000010.2	5436658	C	T	0	2	0	1
gnl|UMD3.1|GK000010.2	5436659	T	C	0	2	0	1
gnl|UMD3.1|GK000010.2	5436666	C	T	0	2	0	1
gnl|UMD3.1|GK000010.2	5551316	G	A	0	37	0	1
gnl|UMD3.1|GK000010.2	5551475	A	G	0	74	0	1
gnl|UMD3.1|GK000010.2	5551542	C	T	0	78	0	1
gnl|UMD3.1|GK000010.2	5552596	A	T	0	105	0	1
gnl|UMD3.1|GK000010.2	5552835	G	C	34	15	0.693878	0.306122
gnl|UMD3.1|GK000010.2	5553240	A	G	0	2	0	1
gnl|UMD3.1|GK000010.2	5555877	C	T	0	3	0	1
gnl|UMD3.1|GK000010.2	5557246	T	C	0	3	0	1
gnl|UMD3.1|GK000010.2	5557946	G	T	0	1	0	1
gnl|UMD3.1|GK000010.2	5558651	A	G	0	6	0	1
gnl|UMD3.1|GK000010.2	5558713	C	T	0	6	0	1
gnl|UMD3.1|GK000010.2	5558719	G	A	0	6	0	1
gnl|UMD3.1|GK000010.2	5558742	T	C	0	6	0	1
gnl|UMD3.1|GK000010.2	5558787	A	C	0	5	0	1
gnl|UMD3.1|GK000010.2	5558794	C	T	0	5	0	1
gnl|UMD3.1|GK000010.2	5558801	C	A	0	2	0	1
gnl|UMD3.1|GK000010.2	5559459	T	C	0	2	0	1
gnl|UMD3.1|GK000010.2	5559534	T	C	0	4	0	1
gnl|UMD3.1|GK000010.2	5559547	G	A	0	4	0	1
gnl|UMD3.1|GK000010.2	5559572	T	A	2	2	0.5	0.5
gnl|UMD3.1|GK000010.2	5559586	A	C	0	4	0	1
gnl|UMD3.1|GK000010.2	5559609	C	T	0	2	0	1
gnl|UMD3.1|GK000010.2	5559627	A	C	0	2	0	1
gnl|UMD3.1|GK000010.2	5559979	T	C	0	3	0	1
gnl|UMD3.1|GK000010.2	5560109	T	C	0	3	0	1
gnl|UMD3.1|GK000010.2	5560163	T	C	0	1	0	1
gnl|UMD3.1|GK000010.2	5560399	C	T	0	2	0	1
gnl|UMD3.1|GK000010.2	5560411	A	G	0	2	0	1
gnl|UMD3.1|GK000010.2	5560874	A	G	0	5	0	1
gnl|UMD3.1|GK000010.2	5562409	G	T	0	3	0	1
gnl|UMD3.1|GK000010.2	5562441	A	T	0	2	0	1
gnl|UMD3.1|GK000010.2	5562497	T	C	0	2	0	1
gnl|UMD3.1|GK000010.2	5562519	G	A	1	3	0.25	0.75
gnl|UMD3.1|GK000010.2	5562602	T	A	0	5	0	1
gnl|UMD3.1|GK000010.2	5562616	T	C	0	5	0	1
gnl|UMD3.1|GK000010.2	5562663	C	T	0	7	0	1
gnl|UMD3.1|GK000010.2	5563417	T	C	0	3	0	1
gnl|UMD3.1|GK000010.2	5563429	C	G	0	3	0	1
gnl|UMD3.1|GK000010.2	5564142	G	A	0	2	0	1
gnl|UMD3.1|GK000010.2	5565840	T	C	0	2	0	1
gnl|UMD3.1|GK000010.2	5566339	G	A	0	3	0	1
gnl|UMD3.1|GK000010.2	5566368	C	G	0	3	0	1
gnl|UMD3.1|GK000010.2	5566385	A	G	0	3	0	1
gnl|UMD3.1|GK000010.2	5566394	T	C	0	3	0	1
gnl|UMD3.1|GK000010.2	5566405	T	C	0	3	0	1
gnl|UMD3.1|GK000010.2	5566469	C	T	0	2	0	1
gnl|UMD3.1|GK000010.2	5566679	C	A	0	3	0	1
gnl|UMD3.1|GK000010.2	5566747	G	A	0	6	0	1
gnl|UMD3.1|GK000010.2	5566984	G	C	0	2	0	1
gnl|UMD3.1|GK000010.2	5567022	C	T	0	4	0	1
gnl|UMD3.1|GK000010.2	5567132	A	G	0	5	0	1
gnl|UMD3.1|GK000010.2	5567171	T	G	0	5	0	1
gnl|UMD3.1|GK000010.2	5567172	G	A	0	5	0	1
gnl|UMD3.1|GK000010.2	5567184	T	C,G	0	5	0	1
gnl|UMD3.1|GK000010.2	5567200	A	G	0	6	0	1
gnl|UMD3.1|GK000010.2	5567245	T	C	0	5	0	1
gnl|UMD3.1|GK000010.2	5567246	T	C	0	5	0	1
gnl|UMD3.1|GK000010.2	5567248	A	C	0	5	0	1
gnl|UMD3.1|GK000010.2	5568268	C	T	0	2	0	1
gnl|UMD3.1|GK000010.2	5568325	C	T	0	2	0	1
gnl|UMD3.1|GK000010.2	5568497	C	T	0	2	0	1
gnl|UMD3.1|GK000010.2	5568554	C	A	3	2	0.6	0.4
gnl|UMD3.1|GK000010.2	5571364	C	G	0	2	0	1
gnl|UMD3.1|GK000010.2	5572556	T	C	0	3	0	1
gnl|UMD3.1|GK000010.2	5573876	T	C	0	8	0	1
gnl|UMD3.1|GK000010.2	5573961	C	T	0	12	0	1
gnl|UMD3.1|GK000010.2	5573981	C	T	0	12	0	1
gnl|UMD3.1|GK000010.2	5574000	C	A	5	4	0.555556	0.444444
gnl|UMD3.1|GK000010.2	5574118	T	C	0	8	0	1
gnl|UMD3.1|GK000010.2	5574127	A	G	0	8	0	1
gnl|UMD3.1|GK000010.2	5574621	T	A	0	4	0	1
gnl|UMD3.1|GK000010.2	5574735	T	A	0	2	0	1
gnl|UMD3.1|GK000010.2	5575074	G	A	0	2	0	1
gnl|UMD3.1|GK000010.2	5575892	A	C	0	4	0	1
gnl|UMD3.1|GK000010.2	5576204	A	G	0	2	0	1
gnl|UMD3.1|GK000010.2	5576212	C	G	0	2	0	1
gnl|UMD3.1|GK000010.2	5576213	C	T	0	2	0	1
gnl|UMD3.1|GK000010.2	5576214	A	G	0	2	0	1
gnl|UMD3.1|GK000010.2	5576220	C	T	0	2	0	1
gnl|UMD3.1|GK000010.2	5576478	G	A	0	7	0	1
gnl|UMD3.1|GK000010.2	5576586	A	G	0	3	0	1
gnl|UMD3.1|GK000010.2	5577850	G	A	0	5	0	1
gnl|UMD3.1|GK000010.2	5577862	C	T	0	6	0	1
gnl|UMD3.1|GK000010.2	5577875	T	C	0	7	0	1
gnl|UMD3.1|GK000010.2	5577907	G	T	0	7	0	1
gnl|UMD3.1|GK000010.2	5577939	T	C	0	3	0	1
gnl|UMD3.1|GK000010.2	5578786	C	T	0	5	0	1
gnl|UMD3.1|GK000010.2	5580353	T	C	0	4	0	1
gnl|UMD3.1|GK000010.2	5580613	C	T	0	4	0	1
gnl|UMD3.1|GK000010.2	5580668	T	C	0	4	0	1
gnl|UMD3.1|GK000010.2	5580671	C	T	0	4	0	1
gnl|UMD3.1|GK000010.2	5580689	C	T	0	6	0	1
gnl|UMD3.1|GK000010.2	5580804	G	A	0	7	0	1
gnl|UMD3.1|GK000010.2	5581054	C	G	0	10	0	1
gnl|UMD3.1|GK000010.2	5581138	A	G	0	12	0	1
gnl|UMD3.1|GK000010.2	5581181	G	A	0	9	0	1
gnl|UMD3.1|GK000010.2	5581248	G	T	0	4	0	1
gnl|UMD3.1|GK000010.2	5581281	A	C	0	4	0	1
gnl|UMD3.1|GK000010.2	5581496	G	A	0	7	0	1
gnl|UMD3.1|GK000010.2	5581528	G	A	0	7	0	1
gnl|UMD3.1|GK000010.2	5581585	T	C	0	10	0	1
gnl|UMD3.1|GK000010.2	5581826	C	T	0	7	0	1
gnl|UMD3.1|GK000010.2	5581851	C	T	0	7	0	1
gnl|UMD3.1|GK000010.2	5581931	G	A	0	4	0	1
gnl|UMD3.1|GK000010.2	5581999	G	C	0	2	0	1
gnl|UMD3.1|GK000010.2	5582012	T	C	0	2	0	1
gnl|UMD3.1|GK000010.2	5582097	C	A	0	4	0	1
gnl|UMD3.1|GK000010.2	5582098	G	A	0	5	0	1
gnl|UMD3.1|GK000010.2	5582103	T	A	0	4	0	1
gnl|UMD3.1|GK000010.2	5582104	C	T	0	4	0	1
gnl|UMD3.1|GK000010.2	5582134	T	C	0	6	0	1
gnl|UMD3.1|GK000010.2	5582142	A	C	0	6	0	1
gnl|UMD3.1|GK000010.2	5582143	T	C	0	6	0	1
gnl|UMD3.1|GK000010.2	5582214	T	TAC	0	1	0	1
gnl|UMD3.1|GK000010.2	5582836	G	A	0	5	0	1
gnl|UMD3.1|GK000010.2	5583188	T	C	0	5	0	1
gnl|UMD3.1|GK000010.2	5583470	A	G	0	12	0	1
gnl|UMD3.1|GK000010.2	5583916	G	A	0	3	0	1
gnl|UMD3.1|GK000010.2	5583935	T	A	2	2	0.5	0.5
gnl|UMD3.1|GK000010.2	5584066	C	T	0	3	0	1
gnl|UMD3.1|GK000010.2	5584212	T	G	0	3	0	1
gnl|UMD3.1|GK000010.2	5584517	A	G	0	3	0	1
gnl|UMD3.1|GK000010.2	5585503	T	C	0	2	0	1
gnl|UMD3.1|GK000010.2	5586437	A	C	0	4	0	1
gnl|UMD3.1|GK000010.2	5586461	T	C	0	4	0	1
gnl|UMD3.1|GK000010.2	5586738	A	G	0	3	0	1
gnl|UMD3.1|GK000010.2	5587160	A	G	0	2	0	1
gnl|UMD3.1|GK000010.2	5587165	G	A	0	2	0	1
gnl|UMD3.1|GK000010.2	5587167	T	C	0	2	0	1
gnl|UMD3.1|GK000010.2	5595619	G	A	0	2	0	1
gnl|UMD3.1|GK000010.2	5602453	T	C	0	3	0	1
gnl|UMD3.1|GK000010.2	5602566	G	T	0	3	0	1
gnl|UMD3.1|GK000010.2	5606438	T	C	0	2	0	1
gnl|UMD3.1|GK000010.2	5609825	C	T	0	6	0	1
gnl|UMD3.1|GK000010.2	5916488	C	A	0	3	0	1
gnl|UMD3.1|GK000010.2	5916495	T	G	0	3	0	1
gnl|UMD3.1|GK000010.2	5916504	T	C	0	3	0	1
gnl|UMD3.1|GK000010.2	5916518	C	T	0	3	0	1
gnl|UMD3.1|GK000010.2	5916524	A	G	0	3	0	1
gnl|UMD3.1|GK000010.2	5916526	C	A	0	3	0	1
gnl|UMD3.1|GK000010.2	5916529	C	T	0	3	0	1
gnl|UMD3.1|GK000010.2	5916533	C	A	0	3	0	1
gnl|UMD3.1|GK000010.2	5916557	T	A	0	3	0	1
gnl|UMD3.1|GK000010.2	5916567	C	T	0	5	0	1
gnl|UMD3.1|GK000010.2	5916569	T	C	0	5	0	1
gnl|UMD3.1|GK000010.2	5916585	T	A	0	5	0	1
gnl|UMD3.1|GK000010.2	5916600	T	C	0	5	0	1
gnl|UMD3.1|GK000010.2	5916601	C	T	0	5	0	1
gnl|UMD3.1|GK000010.2	5916603	G	A	0	5	0	1
gnl|UMD3.1|GK000010.2	5916604	T	C	0	5	0	1
gnl|UMD3.1|GK000010.2	5916618	T	C	0	6	0	1
gnl|UMD3.1|GK000010.2	6086444	A	G	0	4	0	1
gnl|UMD3.1|GK000010.2	6181796	T	G	0	2	0	1
gnl|UMD3.1|GK000010.2	6181803	A	G	0	2	0	1
gnl|UMD3.1|GK000010.2	6181822	C	A	0	2	0	1
gnl|UMD3.1|GK000010.2	6181831	C	A	0	2	0	1
gnl|UMD3.1|GK000010.2	6181861	G	A	0	3	0	1
gnl|UMD3.1|GK000010.2	6181877	C	A	0	3	0	1
gnl|UMD3.1|GK000010.2	6181893	T	C	0	2	0	1
gnl|UMD3.1|GK000010.2	6181920	C	T	0	1	0	1
gnl|UMD3.1|GK000010.2	6181926	A	G	0	2	0	1
gnl|UMD3.1|GK000010.2	6431928	T	C	0	8	0	1
gnl|UMD3.1|GK000010.2	6431952	C	G	1	7	0.125	0.875
gnl|UMD3.1|GK000010.2	6449529	C	T	4	2	0.666667	0.333333
gnl|UMD3.1|GK000010.2	6450037	C	A	0	2	0	1
gnl|UMD3.1|GK000010.2	6451445	T	C	4	2	0.666667	0.333333
gnl|UMD3.1|GK000010.2	6452080	T	C	0	4	0	1
gnl|UMD3.1|GK000010.2	6452089	T	C	0	4	0	1
gnl|UMD3.1|GK000010.2	6452097	T	C	0	4	0	1
gnl|UMD3.1|GK000010.2	6452131	T	C	0	4	0	1
gnl|UMD3.1|GK000010.2	6453274	T	C	0	2	0	1
gnl|UMD3.1|GK000010.2	6453275	T	C	0	2	0	1
gnl|UMD3.1|GK000010.2	6475822	T	A	0	1	0	1
gnl|UMD3.1|GK000010.2	6542409	A	G	0	2	0	1
gnl|UMD3.1|GK000010.2	6542435	C	T	0	2	0	1
gnl|UMD3.1|GK000010.2	6542440	C	T	0	2	0	1
gnl|UMD3.1|GK000010.2	6542444	C	T	0	2	0	1
gnl|UMD3.1|GK000010.2	6542448	A	G	0	2	0	1
gnl|UMD3.1|GK000010.2	6542452	A	G	0	2	0	1
gnl|UMD3.1|GK000010.2	6542463	A	G	0	2	0	1
gnl|UMD3.1|GK000010.2	6542476	T	C	0	2	0	1
gnl|UMD3.1|GK000010.2	6646864	T	C	0	4	0	1
gnl|UMD3.1|GK000010.2	6672208	A	G	0	2	0	1
gnl|UMD3.1|GK000010.2	6672287	C	T	0	2	0	1
gnl|UMD3.1|GK000010.2	6672325	C	A	0	2	0	1
gnl|UMD3.1|GK000010.2	6672565	G	A	0	2	0	1
gnl|UMD3.1|GK000010.2	6672584	G	T	0	2	0	1
gnl|UMD3.1|GK000010.2	6672601	C	T	0	2	0	1
gnl|UMD3.1|GK000010.2	6692497	A	G	0	2	0	1
gnl|UMD3.1|GK000010.2	6695924	A	G	0	4	0	1
gnl|UMD3.1|GK000010.2	6704809	C	A	0	3	0	1
gnl|UMD3.1|GK000010.2	6705875	C	G	0	3	0	1
gnl|UMD3.1|GK000010.2	6706133	C	T	19	6	0.76	0.24
gnl|UMD3.1|GK000010.2	6706362	A	G	0	2	0	1
gnl|UMD3.1|GK000010.2	6706684	G	C	5	5	0.5	0.5
gnl|UMD3.1|GK000010.2	6707293	G	A	0	6	0	1
gnl|UMD3.1|GK000010.2	6707421	G	A	0	3	0	1
gnl|UMD3.1|GK000010.2	6716448	C	T	0	5	0	1
gnl|UMD3.1|GK000010.2	6724742	A	C	0	62	0	1
gnl|UMD3.1|GK000010.2	6725388	G	A	0	30	0	1
gnl|UMD3.1|GK000010.2	6725409	C	G	0	27	0	1
gnl|UMD3.1|GK000010.2	6725570	A	G	0	14	0	1
gnl|UMD3.1|GK000010.2	6725652	T	G	0	12	0	1
gnl|UMD3.1|GK000010.2	6725690	A	G	0	7	0	1
gnl|UMD3.1|GK000010.2	6725833	C	T	0	8	0	1
gnl|UMD3.1|GK000010.2	6725875	G	A	0	12	0	1
gnl|UMD3.1|GK000010.2	6735059	G	A	0	4	0	1
gnl|UMD3.1|GK000010.2	6746703	T	C	0	27	0	1
gnl|UMD3.1|GK000010.2	6753084	T	C	0	5	0	1
gnl|UMD3.1|GK000010.2	6754902	G	A	0	17	0	1
gnl|UMD3.1|GK000010.2	6754919	T	C,A	0	10	0	1
gnl|UMD3.1|GK000010.2	6755958	A	G	7	3	0.7	0.3
gnl|UMD3.1|GK000010.2	6756794	A	T	3	2	0.6	0.4
gnl|UMD3.1|GK000010.2	6757458	T	G	0	2	0	1
gnl|UMD3.1|GK000010.2	6763672	A	G	0	4	0	1
gnl|UMD3.1|GK000010.2	6763885	C	T	2	2	0.5	0.5
gnl|UMD3.1|GK000010.2	6766288	G	C	0	2	0	1
gnl|UMD3.1|GK000010.2	6773229	T	A	0	2	0	1
gnl|UMD3.1|GK000010.2	6773658	C	G	0	2	0	1
gnl|UMD3.1|GK000010.2	6778475	G	A	15	4	0.789474	0.210526
gnl|UMD3.1|GK000010.2	6778587	T	C	18	4	0.818182	0.181818
gnl|UMD3.1|GK000010.2	6778932	T	C	2	4	0.333333	0.666667
gnl|UMD3.1|GK000010.2	6785844	G	A	0	4	0	1
gnl|UMD3.1|GK000010.2	6786732	T	C	2	2	0.5	0.5
gnl|UMD3.1|GK000010.2	6786734	T	C	2	2	0.5	0.5
gnl|UMD3.1|GK000010.2	6786735	T	C	1	2	0.333333	0.666667
gnl|UMD3.1|GK000010.2	6786756	T	C	1	2	0.333333	0.666667
gnl|UMD3.1|GK000010.2	6786804	T	C	0	2	0	1
gnl|UMD3.1|GK000010.2	6786812	T	C	2	2	0.5	0.5
gnl|UMD3.1|GK000010.2	6786885	G	T	0	2	0	1
gnl|UMD3.1|GK000010.2	6794381	G	T	0	5	0	1
gnl|UMD3.1|GK000010.2	6810939	G	A	2	2	0.5	0.5
gnl|UMD3.1|GK000010.2	6820181	G	A	0	2	0	1
gnl|UMD3.1|GK000010.2	6820747	A	T	0	2	0	1
gnl|UMD3.1|GK000010.2	6820752	A	T	1	1	0.5	0.5
gnl|UMD3.1|GK000010.2	6823632	C	T,A	0	2	0	1
gnl|UMD3.1|GK000010.2	6828251	T	C	0	6	0	1
gnl|UMD3.1|GK000010.2	6828288	T	C	0	6	0	1
gnl|UMD3.1|GK000010.2	6828337	T	C	0	3	0	1
gnl|UMD3.1|GK000010.2	6828341	T	C	0	3	0	1
gnl|UMD3.1|GK000010.2	6828350	T	C	0	3	0	1
gnl|UMD3.1|GK000010.2	6828377	T	C	0	3	0	1
gnl|UMD3.1|GK000010.2	6829564	T	C	3	2	0.6	0.4
gnl|UMD3.1|GK000010.2	6829833	T	C	0	3	0	1
gnl|UMD3.1|GK000010.2	6832203	T	G	0	2	0	1
gnl|UMD3.1|GK000010.2	6834676	A	C	0	2	0	1
gnl|UMD3.1|GK000010.2	6836304	T	C	0	2	0	1
gnl|UMD3.1|GK000010.2	6836305	T	C	0	2	0	1
gnl|UMD3.1|GK000010.2	6836321	T	C	0	2	0	1
gnl|UMD3.1|GK000010.2	6836355	G	A	0	3	0	1
gnl|UMD3.1|GK000010.2	6836398	T	C	0	2	0	1
gnl|UMD3.1|GK000010.2	6836415	T	C	0	1	0	1
gnl|UMD3.1|GK000010.2	6836820	T	C	0	2	0	1
gnl|UMD3.1|GK000010.2	6843933	T	C	0	9	0	1
gnl|UMD3.1|GK000010.2	6845742	T	A	0	5	0	1
gnl|UMD3.1|GK000010.2	6853252	A	G	0	3	0	1
gnl|UMD3.1|GK000010.2	6853383	N	T	0	2	0	1
gnl|UMD3.1|GK000010.2	6857378	G	C	0	6	0	1
gnl|UMD3.1|GK000010.2	6863673	C	G	0	7	0	1
gnl|UMD3.1|GK000010.2	6863732	C	G	0	5	0	1
gnl|UMD3.1|GK000010.2	6863751	N	A	0	2	0	1
gnl|UMD3.1|GK000010.2	6863752	N	A	0	2	0	1
gnl|UMD3.1|GK000010.2	6868539	C	A	0	4	0	1
gnl|UMD3.1|GK000010.2	6868810	A	G	0	5	0	1
gnl|UMD3.1|GK000010.2	6874663	T	C	0	2	0	1
gnl|UMD3.1|GK000010.2	6878131	C	T	0	4	0	1
gnl|UMD3.1|GK000010.2	6878244	G	T	0	4	0	1
gnl|UMD3.1|GK000010.2	6878248	A	G	0	4	0	1
gnl|UMD3.1|GK000010.2	6878282	C	T	0	4	0	1
gnl|UMD3.1|GK000010.2	6879520	C	A	0	2	0	1
gnl|UMD3.1|GK000010.2	6879673	T	C	0	2	0	1
gnl|UMD3.1|GK000010.2	6879721	G	T	0	2	0	1
gnl|UMD3.1|GK000010.2	6883967	C	T	0	3	0	1
gnl|UMD3.1|GK000010.2	6900333	A	T	0	4	0	1
gnl|UMD3.1|GK000010.2	6900337	C	T	0	4	0	1
gnl|UMD3.1|GK000010.2	6900365	G	A	0	4	0	1
gnl|UMD3.1|GK000010.2	6902124	G	A	0	2	0	1
gnl|UMD3.1|GK000010.2	6916604	T	C	0	2	0	1
gnl|UMD3.1|GK000010.2	6917703	T	C	0	2	0	1
gnl|UMD3.1|GK000010.2	6918202	T	C	0	2	0	1
gnl|UMD3.1|GK000010.2	6918332	T	C	0	3	0	1
gnl|UMD3.1|GK000010.2	6918939	T	G	0	4	0	1
gnl|UMD3.1|GK000010.2	6919081	A	C	0	6	0	1
gnl|UMD3.1|GK000010.2	6919140	A	G	0	5	0	1
gnl|UMD3.1|GK000010.2	6919302	G	T	0	2	0	1
gnl|UMD3.1|GK000010.2	6919343	G	A	1	3	0.25	0.75
gnl|UMD3.1|GK000010.2	6919381	C	A	0	6	0	1
gnl|UMD3.1|GK000010.2	6920079	G	A	0	3	0	1
gnl|UMD3.1|GK000010.2	6920089	C	T	0	2	0	1
gnl|UMD3.1|GK000010.2	6920994	N	A	0	4	0	1
gnl|UMD3.1|GK000010.2	6921204	A	T	0	2	0	1
gnl|UMD3.1|GK000010.2	6924266	G	A,T	0	3	0	1
gnl|UMD3.1|GK000010.2	6924285	T	C	0	3	0	1
gnl|UMD3.1|GK000010.2	6932130	T	A	0	2	0	1
gnl|UMD3.1|GK000010.2	6932135	G	A	0	2	0	1
gnl|UMD3.1|GK000010.2	6933177	T	C	0	2	0	1
gnl|UMD3.1|GK000010.2	6934284	C	T	11	2	0.846154	0.153846
gnl|UMD3.1|GK000010.2	7012776	T	C	0	6	0	1
gnl|UMD3.1|GK000010.2	7013920	C	A	9	2	0.818182	0.181818
gnl|UMD3.1|GK000010.2	7016936	C	T	0	3	0	1
gnl|UMD3.1|GK000010.2	7017494	G	A	0	2	0	1
gnl|UMD3.1|GK000010.2	7019850	T	G	0	2	0	1
gnl|UMD3.1|GK000010.2	7021119	A	G	0	8	0	1
gnl|UMD3.1|GK000010.2	7021180	T	C	9	2	0.818182	0.181818
gnl|UMD3.1|GK000010.2	7023347	C	T	0	2	0	1
gnl|UMD3.1|GK000010.2	7023380	C	T	0	2	0	1
gnl|UMD3.1|GK000010.2	7025901	C	T	0	3	0	1
gnl|UMD3.1|GK000010.2	7029715	C	T	4	2	0.666667	0.333333
gnl|UMD3.1|GK000010.2	7030413	G	A	0	2	0	1
gnl|UMD3.1|GK000010.2	7032679	A	G	11	2	0.846154	0.153846
gnl|UMD3.1|GK000010.2	7033970	T	C	0	2	0	1
gnl|UMD3.1|GK000010.2	7036801	A	G	0	3	0	1
gnl|UMD3.1|GK000010.2	7391218	TTTTTTAA	T	0	1	0	1
gnl|UMD3.1|GK000010.2	7528672	A	C	0	2	0	1
gnl|UMD3.1|GK000010.2	7528709	C	G	0	2	0	1
gnl|UMD3.1|GK000010.2	7530930	G	A	0	4	0	1
gnl|UMD3.1|GK000010.2	7530996	G	C	0	4	0	1
gnl|UMD3.1|GK000010.2	7531240	G	A	0	4	0	1
gnl|UMD3.1|GK000010.2	7531319	G	A	0	4	0	1
gnl|UMD3.1|GK000010.2	7531336	T	G	0	4	0	1
gnl|UMD3.1|GK000010.2	7531406	C	T	0	4	0	1
gnl|UMD3.1|GK000010.2	7531607	T	C	0	2	0	1
gnl|UMD3.1|GK000010.2	7531631	C	T	0	2	0	1
gnl|UMD3.1|GK000010.2	7531673	C	A	0	2	0	1
gnl|UMD3.1|GK000010.2	7531753	A	G	0	2	0	1
gnl|UMD3.1|GK000010.2	7531865	T	C	0	2	0	1
gnl|UMD3.1|GK000010.2	7554525	T	A	0	36	0	1
gnl|UMD3.1|GK000010.2	7558965	G	C	0	2	0	1
gnl|UMD3.1|GK000010.2	7564518	A	G	0	2	0	1
gnl|UMD3.1|GK000010.2	7568835	G	A	0	4	0	1
gnl|UMD3.1|GK000010.2	7575829	G	A	0	2	0	1
gnl|UMD3.1|GK000010.2	7576633	A	G	7	2	0.777778	0.222222
gnl|UMD3.1|GK000010.2	7576681	T	A	10	4	0.714286	0.285714
gnl|UMD3.1|GK000010.2	7576682	A	T	11	3	0.785714	0.214286
gnl|UMD3.1|GK000010.2	7588595	T	G	0	4	0	1
gnl|UMD3.1|GK000010.2	7589675	T	G	0	2	0	1
gnl|UMD3.1|GK000010.2	7590142	T	C	0	5	0	1
gnl|UMD3.1|GK000010.2	7590176	G	T	0	5	0	1
gnl|UMD3.1|GK000010.2	7590193	G	A	0	5	0	1
gnl|UMD3.1|GK000010.2	7590207	T	C	0	5	0	1
gnl|UMD3.1|GK000010.2	7591949	G	A	0	3	0	1
gnl|UMD3.1|GK000010.2	7593521	G	A	0	3	0	1
gnl|UMD3.1|GK000010.2	7593522	C	T	0	3	0	1
gnl|UMD3.1|GK000010.2	7593547	C	G	0	3	0	1
gnl|UMD3.1|GK000010.2	7593951	A	G	0	3	0	1
gnl|UMD3.1|GK000010.2	7594143	A	G	0	2	0	1
gnl|UMD3.1|GK000010.2	7594384	T	C	0	2	0	1
gnl|UMD3.1|GK000010.2	7594393	C	T	0	2	0	1
gnl|UMD3.1|GK000010.2	7594637	G	A	0	2	0	1
gnl|UMD3.1|GK000010.2	7595980	G	T	0	2	0	1
gnl|UMD3.1|GK000010.2	7596155	A	G	0	2	0	1
gnl|UMD3.1|GK000010.2	7596187	T	G	0	2	0	1
gnl|UMD3.1|GK000010.2	7596253	A	G	0	2	0	1
gnl|UMD3.1|GK000010.2	7603614	G	A	0	18	0	1
gnl|UMD3.1|GK000010.2	7604888	T	G	0	10	0	1
gnl|UMD3.1|GK000010.2	7605077	T	C	21	5	0.807692	0.192308
gnl|UMD3.1|GK000010.2	7607630	A	G	5	2	0.714286	0.285714
gnl|UMD3.1|GK000010.2	7608231	C	T	0	4	0	1
gnl|UMD3.1|GK000010.2	7608233	C	T	0	4	0	1
gnl|UMD3.1|GK000010.2	7608548	G	T	0	4	0	1
gnl|UMD3.1|GK000010.2	7610083	G	A	0	5	0	1
gnl|UMD3.1|GK000010.2	7611422	G	A	0	8	0	1
gnl|UMD3.1|GK000010.2	7611894	G	A	0	5	0	1
gnl|UMD3.1|GK000010.2	7615909	G	T	0	3	0	1
gnl|UMD3.1|GK000010.2	7618475	T	A	0	4	0	1
gnl|UMD3.1|GK000010.2	7618711	G	A	0	1	0	1
gnl|UMD3.1|GK000010.2	7618740	A	C	0	3	0	1
gnl|UMD3.1|GK000010.2	7619374	TAAACAAA	TAAA	0	1	0	1
gnl|UMD3.1|GK000010.2	7619492	GC	GCCC	0	1	0	1
gnl|UMD3.1|GK000010.2	7620299	T	C	0	2	0	1
gnl|UMD3.1|GK000010.2	7620552	A	G	0	5	0	1
gnl|UMD3.1|GK000010.2	7620559	G	T	0	7	0	1
gnl|UMD3.1|GK000010.2	7620585	C	T	0	7	0	1
gnl|UMD3.1|GK000010.2	7620620	G	A	0	8	0	1
gnl|UMD3.1|GK000010.2	7620629	T	C	0	8	0	1
gnl|UMD3.1|GK000010.2	7620698	T	C	0	3	0	1
gnl|UMD3.1|GK000010.2	7620699	G	A	0	3	0	1
gnl|UMD3.1|GK000010.2	7620848	T	C	0	6	0	1
gnl|UMD3.1|GK000010.2	7620903	C	G	0	4	0	1
gnl|UMD3.1|GK000010.2	7621023	A	G	0	2	0	1
gnl|UMD3.1|GK000010.2	7621694	G	A	0	2	0	1
gnl|UMD3.1|GK000010.2	7621729	T	C	0	2	0	1
gnl|UMD3.1|GK000010.2	7621767	T	C	0	2	0	1
gnl|UMD3.1|GK000010.2	7622235	T	C	0	4	0	1
gnl|UMD3.1|GK000010.2	7623821	A	G	0	2	0	1
gnl|UMD3.1|GK000010.2	7630037	T	G	0	2	0	1
gnl|UMD3.1|GK000010.2	7630956	T	C	0	3	0	1
gnl|UMD3.1|GK000010.2	7630957	C	T	0	3	0	1
gnl|UMD3.1|GK000010.2	7634200	C	T	0	2	0	1
gnl|UMD3.1|GK000010.2	7635068	G	C	4	3	0.571429	0.428571
gnl|UMD3.1|GK000010.2	7635114	C	G	9	2	0.818182	0.181818
gnl|UMD3.1|GK000010.2	7636257	T	G	0	3	0	1
gnl|UMD3.1|GK000010.2	7643894	T	G	0	7	0	1
gnl|UMD3.1|GK000010.2	7644929	T	C	0	2	0	1
gnl|UMD3.1|GK000010.2	7647402	C	T	0	3	0	1
gnl|UMD3.1|GK000010.2	7648200	C	G	0	2	0	1
gnl|UMD3.1|GK000010.2	7648994	T	C	0	7	0	1
gnl|UMD3.1|GK000010.2	7649321	G	T	0	3	0	1
gnl|UMD3.1|GK000010.2	7649396	T	C	0	6	0	1
gnl|UMD3.1|GK000010.2	7649693	G	A	0	5	0	1
gnl|UMD3.1|GK000010.2	7649715	T	C	0	5	0	1
gnl|UMD3.1|GK000010.2	7649723	A	T	0	5	0	1
gnl|UMD3.1|GK000010.2	7649783	G	A	0	3	0	1
gnl|UMD3.1|GK000010.2	7649986	A	G	0	4	0	1
gnl|UMD3.1|GK000010.2	7650000	G	A	0	5	0	1
gnl|UMD3.1|GK000010.2	7650009	C	A	0	5	0	1
gnl|UMD3.1|GK000010.2	7650014	C	T	0	5	0	1
gnl|UMD3.1|GK000010.2	7650175	G	C	0	8	0	1
gnl|UMD3.1|GK000010.2	7650188	T	G	0	8	0	1
gnl|UMD3.1|GK000010.2	7650214	C	T	0	7	0	1
gnl|UMD3.1|GK000010.2	7650237	A	C	0	3	0	1
gnl|UMD3.1|GK000010.2	7650336	G	A	0	3	0	1
gnl|UMD3.1|GK000010.2	7650516	C	A	0	13	0	1
gnl|UMD3.1|GK000010.2	7650539	G	A	0	6	0	1
gnl|UMD3.1|GK000010.2	7650543	C	A	0	6	0	1
gnl|UMD3.1|GK000010.2	7650568	T	C	0	5	0	1
gnl|UMD3.1|GK000010.2	7650675	A	G	0	5	0	1
gnl|UMD3.1|GK000010.2	7652301	C	A	0	9	0	1
gnl|UMD3.1|GK000010.2	7652315	C	T	0	9	0	1
gnl|UMD3.1|GK000010.2	7652319	T	C	0	9	0	1
gnl|UMD3.1|GK000010.2	7652335	T	G	0	6	0	1
gnl|UMD3.1|GK000010.2	7652392	A	G	0	10	0	1
gnl|UMD3.1|GK000010.2	7652490	C	G	0	4	0	1
gnl|UMD3.1|GK000010.2	7652491	A	G	0	4	0	1
gnl|UMD3.1|GK000010.2	7652493	A	G	0	4	0	1
gnl|UMD3.1|GK000010.2	7652531	C	T	0	2	0	1
gnl|UMD3.1|GK000010.2	7652560	C	T	0	2	0	1
gnl|UMD3.1|GK000010.2	7652562	G	C	0	1	0	1
gnl|UMD3.1|GK000010.2	7652567	C	T	0	2	0	1
gnl|UMD3.1|GK000010.2	7652578	T	C	0	3	0	1
gnl|UMD3.1|GK000010.2	7652723	A	G	0	14	0	1
gnl|UMD3.1|GK000010.2	7652762	T	C,A	0	18	0	1
gnl|UMD3.1|GK000010.2	7652773	C	T	0	18	0	1
gnl|UMD3.1|GK000010.2	7652814	A	G	0	18	0	1
gnl|UMD3.1|GK000010.2	7653096	T	C	0	4	0	1
gnl|UMD3.1|GK000010.2	7653153	C	T	0	12	0	1
gnl|UMD3.1|GK000010.2	7653171	C	A	0	10	0	1
gnl|UMD3.1|GK000010.2	7653214	A	G	0	13	0	1
gnl|UMD3.1|GK000010.2	7653277	T	C	0	16	0	1
gnl|UMD3.1|GK000010.2	7653372	T	A	0	21	0	1
gnl|UMD3.1|GK000010.2	7653457	T	C	0	11	0	1
gnl|UMD3.1|GK000010.2	7653488	C	G	0	11	0	1
gnl|UMD3.1|GK000010.2	7653968	A	C	34	5	0.871795	0.128205
gnl|UMD3.1|GK000010.2	7653974	A	C	7	34	0.170732	0.829268
gnl|UMD3.1|GK000010.2	7654052	A	G	0	32	0	1
gnl|UMD3.1|GK000010.2	7654058	C	T	0	35	0	1
gnl|UMD3.1|GK000010.2	7654201	G	T	1	44	0.0222222	0.977778
gnl|UMD3.1|GK000010.2	7654364	G	A	0	9	0	1
gnl|UMD3.1|GK000010.2	7654369	C	T	0	12	0	1
gnl|UMD3.1|GK000010.2	7654636	C	G	0	35	0	1
gnl|UMD3.1|GK000010.2	7654695	T	C	0	26	0	1
gnl|UMD3.1|GK000010.2	7654725	G	T	0	21	0	1
gnl|UMD3.1|GK000010.2	7654748	T	G	16	3	0.842105	0.157895
gnl|UMD3.1|GK000010.2	7654758	T	C	1	19	0.05	0.95
gnl|UMD3.1|GK000010.2	7654774	C	A	1	27	0.0357143	0.964286
gnl|UMD3.1|GK000010.2	7654783	T	C	1	21	0.0454545	0.954545
gnl|UMD3.1|GK000010.2	7654798	G	A	1	21	0.0454545	0.954545
gnl|UMD3.1|GK000010.2	7654818	G	A	1	17	0.0555556	0.944444
gnl|UMD3.1|GK000010.2	7654819	T	G	1	17	0.0555556	0.944444
gnl|UMD3.1|GK000010.2	7654827	G	A	1	16	0.0588235	0.941176
gnl|UMD3.1|GK000010.2	7654877	A	G	1	17	0.0555556	0.944444
gnl|UMD3.1|GK000010.2	7654911	C	T	0	11	0	1
gnl|UMD3.1|GK000010.2	7655003	T	A	1	15	0.0625	0.9375
gnl|UMD3.1|GK000010.2	7655006	T	A	1	16	0.0588235	0.941176
gnl|UMD3.1|GK000010.2	7655206	G	A	0	59	0	1
gnl|UMD3.1|GK000010.2	7655231	T	C	0	66	0	1
gnl|UMD3.1|GK000010.2	7655486	C	T	0	53	0	1
gnl|UMD3.1|GK000010.2	7655548	G	A	0	34	0	1
gnl|UMD3.1|GK000010.2	7655636	T	C	0	26	0	1
gnl|UMD3.1|GK000010.2	7655648	C	T	0	24	0	1
gnl|UMD3.1|GK000010.2	7655792	T	G	0	11	0	1
gnl|UMD3.1|GK000010.2	7655866	G	A	0	6	0	1
gnl|UMD3.1|GK000010.2	7655977	C	A	0	15	0	1
gnl|UMD3.1|GK000010.2	7655991	A	T	0	15	0	1
gnl|UMD3.1|GK000010.2	7656071	G	T	0	6	0	1
gnl|UMD3.1|GK000010.2	7656155	G	A	0	5	0	1
gnl|UMD3.1|GK000010.2	7656197	T	C	0	6	0	1
gnl|UMD3.1|GK000010.2	7656227	G	A	0	6	0	1
gnl|UMD3.1|GK000010.2	7656289	G	A,C	0	5	0	1
gnl|UMD3.1|GK000010.2	7656424	T	C	0	8	0	1
gnl|UMD3.1|GK000010.2	7656452	A	C	0	8	0	1
gnl|UMD3.1|GK000010.2	7656562	G	A	0	7	0	1
gnl|UMD3.1|GK000010.2	7656593	G	A	0	8	0	1
gnl|UMD3.1|GK000010.2	7656875	A	C	0	6	0	1
gnl|UMD3.1|GK000010.2	7656895	T	C	0	3	0	1
gnl|UMD3.1|GK000010.2	7657031	A	G	0	3	0	1
gnl|UMD3.1|GK000010.2	7657254	T	C	0	2	0	1
gnl|UMD3.1|GK000010.2	7657464	G	A	0	4	0	1
gnl|UMD3.1|GK000010.2	7657494	A	G	0	3	0	1
gnl|UMD3.1|GK000010.2	7657765	C	T	0	3	0	1
gnl|UMD3.1|GK000010.2	7657770	C	T	0	3	0	1
gnl|UMD3.1|GK000010.2	7657835	A	G	0	3	0	1
gnl|UMD3.1|GK000010.2	7657916	G	A	0	3	0	1
gnl|UMD3.1|GK000010.2	7657956	T	C	0	3	0	1
gnl|UMD3.1|GK000010.2	7658548	T	A	0	14	0	1
gnl|UMD3.1|GK000010.2	7658550	T	G	0	14	0	1
gnl|UMD3.1|GK000010.2	7658753	A	C	0	5	0	1
gnl|UMD3.1|GK000010.2	7658784	G	A	0	6	0	1
gnl|UMD3.1|GK000010.2	7658827	C	T	0	6	0	1
gnl|UMD3.1|GK000010.2	7658969	C	T	0	10	0	1
gnl|UMD3.1|GK000010.2	7659298	A	T	0	3	0	1
gnl|UMD3.1|GK000010.2	7659984	A	G	0	2	0	1
gnl|UMD3.1|GK000010.2	7660505	C	T	0	4	0	1
gnl|UMD3.1|GK000010.2	7660515	C	T	0	4	0	1
gnl|UMD3.1|GK000010.2	7660540	C	T	0	4	0	1
gnl|UMD3.1|GK000010.2	7660568	A	G	0	4	0	1
gnl|UMD3.1|GK000010.2	7660588	A	G	0	4	0	1
gnl|UMD3.1|GK000010.2	7661968	A	G	0	3	0	1
gnl|UMD3.1|GK000010.2	7662830	A	G	0	6	0	1
gnl|UMD3.1|GK000010.2	7663827	G	A	0	2	0	1
gnl|UMD3.1|GK000010.2	7664000	A	G	0	3	0	1
gnl|UMD3.1|GK000010.2	7664004	A	G	0	3	0	1
gnl|UMD3.1|GK000010.2	7664010	C	G	0	3	0	1
gnl|UMD3.1|GK000010.2	7664060	C	T	0	3	0	1
gnl|UMD3.1|GK000010.2	7664179	C	A	0	3	0	1
gnl|UMD3.1|GK000010.2	7664285	G	C	0	3	0	1
gnl|UMD3.1|GK000010.2	7664759	A	G	0	2	0	1
gnl|UMD3.1|GK000010.2	7664995	C	T	0	3	0	1
gnl|UMD3.1|GK000010.2	7665205	G	C	0	3	0	1
gnl|UMD3.1|GK000010.2	7665218	C	G	0	3	0	1
gnl|UMD3.1|GK000010.2	7665971	A	G	0	4	0	1
gnl|UMD3.1|GK000010.2	7665973	C	A	0	4	0	1
gnl|UMD3.1|GK000010.2	7666169	A	T	0	3	0	1
gnl|UMD3.1|GK000010.2	7666189	A	G	0	3	0	1
gnl|UMD3.1|GK000010.2	7666587	A	T	1	5	0.166667	0.833333
gnl|UMD3.1|GK000010.2	7666613	A	T	0	6	0	1
gnl|UMD3.1|GK000010.2	7670396	A	T	0	3	0	1
gnl|UMD3.1|GK000010.2	7672785	A	G	4	12	0.25	0.75
gnl|UMD3.1|GK000010.2	7672799	A	G	4	5	0.444444	0.555556
gnl|UMD3.1|GK000010.2	7672842	A	G	0	6	0	1
gnl|UMD3.1|GK000010.2	7674513	G	T	0	3	0	1
gnl|UMD3.1|GK000010.2	7676497	G	A	0	2	0	1
gnl|UMD3.1|GK000010.2	7676913	G	A	0	3	0	1
gnl|UMD3.1|GK000010.2	7678681	G	A	0	2	0	1
gnl|UMD3.1|GK000010.2	7679127	A	G	0	2	0	1
gnl|UMD3.1|GK000010.2	7683784	T	C	7	4	0.636364	0.363636
gnl|UMD3.1|GK000010.2	7683863	T	G	10	2	0.833333	0.166667
gnl|UMD3.1|GK000010.2	7684042	A	G	0	25	0	1
gnl|UMD3.1|GK000010.2	7684110	G	A	0	18	0	1
gnl|UMD3.1|GK000010.2	7684226	G	T	0	20	0	1
gnl|UMD3.1|GK000010.2	7684238	G	T	12	5	0.705882	0.294118
gnl|UMD3.1|GK000010.2	7684270	G	T	8	5	0.615385	0.384615
gnl|UMD3.1|GK000010.2	7684596	G	T	1	36	0.027027	0.972973
gnl|UMD3.1|GK000010.2	7684813	G	T	0	26	0	1
gnl|UMD3.1|GK000010.2	7684948	A	G	0	12	0	1
gnl|UMD3.1|GK000010.2	7688343	C	T	3	3	0.5	0.5
gnl|UMD3.1|GK000010.2	7700961	T	A	0	2	0	1
gnl|UMD3.1|GK000010.2	7702419	T	C	0	2	0	1
gnl|UMD3.1|GK000010.2	7703905	A	G	1	2	0.333333	0.666667
gnl|UMD3.1|GK000010.2	7703943	C	T	0	1	0	1
gnl|UMD3.1|GK000010.2	7703957	C	T	0	2	0	1
gnl|UMD3.1|GK000010.2	7704013	G	A	0	3	0	1
gnl|UMD3.1|GK000010.2	7704608	T	C	0	6	0	1
gnl|UMD3.1|GK000010.2	7705860	A	G	0	2	0	1
gnl|UMD3.1|GK000010.2	7705864	A	G	0	2	0	1
gnl|UMD3.1|GK000010.2	7705916	A	G	0	2	0	1
gnl|UMD3.1|GK000010.2	7706577	C	T	0	2	0	1
gnl|UMD3.1|GK000010.2	7706631	C	A	0	6	0	1
gnl|UMD3.1|GK000010.2	7707995	A	G	8	2	0.8	0.2
gnl|UMD3.1|GK000010.2	7710676	G	A	0	4	0	1
gnl|UMD3.1|GK000010.2	7710805	G	T	0	4	0	1
gnl|UMD3.1|GK000010.2	7710810	G	T	0	4	0	1
gnl|UMD3.1|GK000010.2	7710816	G	T	0	4	0	1
gnl|UMD3.1|GK000010.2	7710822	A	T	0	4	0	1
gnl|UMD3.1|GK000010.2	7710827	G	T	0	4	0	1
gnl|UMD3.1|GK000010.2	7710841	G	T	0	4	0	1
gnl|UMD3.1|GK000010.2	7711566	A	G	1	4	0.2	0.8
gnl|UMD3.1|GK000010.2	7711584	A	G	1	4	0.2	0.8
gnl|UMD3.1|GK000010.2	7711617	A	G	1	4	0.2	0.8
gnl|UMD3.1|GK000010.2	7711642	A	G	0	2	0	1
gnl|UMD3.1|GK000010.2	7711643	A	G	1	2	0.333333	0.666667
gnl|UMD3.1|GK000010.2	7711678	A	G	1	2	0.333333	0.666667
gnl|UMD3.1|GK000010.2	7711972	A	G	0	2	0	1
gnl|UMD3.1|GK000010.2	7713411	A	G	0	3	0	1
gnl|UMD3.1|GK000010.2	7714947	C	T	0	1	0	1
gnl|UMD3.1|GK000010.2	7715176	A	G	0	2	0	1
gnl|UMD3.1|GK000010.2	7717357	C	T	1	3	0.25	0.75
gnl|UMD3.1|GK000010.2	7718105	C	A	2	2	0.5	0.5
gnl|UMD3.1|GK000010.2	7718111	G	A	0	3	0	1
gnl|UMD3.1|GK000010.2	7718116	C	A	1	2	0.333333	0.666667
gnl|UMD3.1|GK000010.2	7718262	G	C	0	8	0	1
gnl|UMD3.1|GK000010.2	7723665	A	T	0	3	0	1
gnl|UMD3.1|GK000010.2	7724938	A	C	0	6	0	1
gnl|UMD3.1|GK000010.2	7726673	C	T	1	2	0.333333	0.666667
gnl|UMD3.1|GK000010.2	7727237	A	G	0	6	0	1
gnl|UMD3.1|GK000010.2	7727475	A	G	2	2	0.5	0.5
gnl|UMD3.1|GK000010.2	7728291	C	A	0	6	0	1
gnl|UMD3.1|GK000010.2	7728310	T	A	0	1	0	1
gnl|UMD3.1|GK000010.2	7729010	G	A	0	7	0	1
gnl|UMD3.1|GK000010.2	7729019	A	T	2	5	0.285714	0.714286
gnl|UMD3.1|GK000010.2	7730586	A	G	0	2	0	1
gnl|UMD3.1|GK000010.2	7737373	T	G	0	4	0	1
gnl|UMD3.1|GK000010.2	7740306	G	A	0	4	0	1
gnl|UMD3.1|GK000010.2	7741365	T	G	0	2	0	1
gnl|UMD3.1|GK000010.2	7741383	A	G	0	2	0	1
gnl|UMD3.1|GK000010.2	7741846	T	C	0	2	0	1
gnl|UMD3.1|GK000010.2	7744858	T	C	0	6	0	1
gnl|UMD3.1|GK000010.2	7744863	G	C	0	15	0	1
gnl|UMD3.1|GK000010.2	7749208	G	C	0	2	0	1
gnl|UMD3.1|GK000010.2	7749221	C	T	0	2	0	1
gnl|UMD3.1|GK000010.2	7749544	C	T	0	2	0	1
gnl|UMD3.1|GK000010.2	7749944	G	C	0	2	0	1
gnl|UMD3.1|GK000010.2	7750350	G	C	0	2	0	1
gnl|UMD3.1|GK000010.2	7751334	A	G	0	2	0	1
gnl|UMD3.1|GK000010.2	7752280	A	G	0	2	0	1
gnl|UMD3.1|GK000010.2	7752419	A	G	0	9	0	1
gnl|UMD3.1|GK000010.2	7752516	C	A	0	13	0	1
gnl|UMD3.1|GK000010.2	7752629	G	A	0	11	0	1
gnl|UMD3.1|GK000010.2	7752766	A	G	0	3	0	1
gnl|UMD3.1|GK000010.2	7752994	C	G	0	3	0	1
gnl|UMD3.1|GK000010.2	7753445	G	T	0	6	0	1
gnl|UMD3.1|GK000010.2	7753543	C	A	0	3	0	1
gnl|UMD3.1|GK000010.2	7754412	A	T	3	2	0.6	0.4
gnl|UMD3.1|GK000010.2	7754428	T	C	0	30	0	1
gnl|UMD3.1|GK000010.2	7754961	C	T	0	2	0	1
gnl|UMD3.1|GK000010.2	7756524	C	T	0	3	0	1
gnl|UMD3.1|GK000010.2	7756702	A	G	0	2	0	1
gnl|UMD3.1|GK000010.2	7758058	C	T,A	0	4	0	1
gnl|UMD3.1|GK000010.2	7760072	G	A	0	2	0	1
gnl|UMD3.1|GK000010.2	7760073	G	C	0	2	0	1
gnl|UMD3.1|GK000010.2	7760384	T	C	0	6	0	1
gnl|UMD3.1|GK000010.2	7760505	G	A	0	3	0	1
gnl|UMD3.1|GK000010.2	7760511	C	G	0	3	0	1
gnl|UMD3.1|GK000010.2	7760952	C	G	0	2	0	1
gnl|UMD3.1|GK000010.2	7760953	C	T	0	2	0	1
gnl|UMD3.1|GK000010.2	7761887	C	A	0	3	0	1
gnl|UMD3.1|GK000010.2	7762583	T	A	0	1	0	1
gnl|UMD3.1|GK000010.2	7762887	A	G	0	3	0	1
gnl|UMD3.1|GK000010.2	7762937	G	A	0	2	0	1
gnl|UMD3.1|GK000010.2	7762969	G	C	0	2	0	1
gnl|UMD3.1|GK000010.2	7763093	A	T	8	2	0.8	0.2
gnl|UMD3.1|GK000010.2	7763513	A	G	3	3	0.5	0.5
gnl|UMD3.1|GK000010.2	7763566	A	G	0	3	0	1
gnl|UMD3.1|GK000010.2	7763571	A	G	0	4	0	1
gnl|UMD3.1|GK000010.2	7763584	A	G	2	4	0.333333	0.666667
gnl|UMD3.1|GK000010.2	7763589	A	G	2	4	0.333333	0.666667
gnl|UMD3.1|GK000010.2	7763620	A	G	2	3	0.4	0.6
gnl|UMD3.1|GK000010.2	7764704	A	G	0	4	0	1
gnl|UMD3.1|GK000010.2	7767851	G	T	2	2	0.5	0.5
gnl|UMD3.1|GK000010.2	7771323	CACTGGTGA	CA	0	1	0	1
gnl|UMD3.1|GK000010.2	7773271	C	T	0	20	0	1
gnl|UMD3.1|GK000010.2	7773347	A	G	0	5	0	1
gnl|UMD3.1|GK000010.2	7773350	A	G	0	5	0	1
gnl|UMD3.1|GK000010.2	7773403	A	G	0	5	0	1
gnl|UMD3.1|GK000010.2	7773406	A	G	0	5	0	1
gnl|UMD3.1|GK000010.2	7773430	A	G	0	5	0	1
gnl|UMD3.1|GK000010.2	7773724	T	C	0	5	0	1
gnl|UMD3.1|GK000010.2	7774705	G	A	0	3	0	1
gnl|UMD3.1|GK000010.2	7777599	T	C	0	5	0	1
gnl|UMD3.1|GK000010.2	7778541	G	A,C	0	6	0	1
gnl|UMD3.1|GK000010.2	7779306	G	A	0	5	0	1
gnl|UMD3.1|GK000010.2	7779384	A	G	0	3	0	1
gnl|UMD3.1|GK000010.2	7779420	C	T	0	1	0	1
gnl|UMD3.1|GK000010.2	7779645	C	T	0	1	0	1
gnl|UMD3.1|GK000010.2	7781685	G	C	0	2	0	1
gnl|UMD3.1|GK000010.2	7781712	T	C	0	2	0	1
gnl|UMD3.1|GK000010.2	7783660	G	C	0	2	0	1
gnl|UMD3.1|GK000010.2	7784584	G	C	0	2	0	1
gnl|UMD3.1|GK000010.2	7785608	G	T	0	9	0	1
gnl|UMD3.1|GK000010.2	7785627	T	C	0	6	0	1
gnl|UMD3.1|GK000010.2	7786165	G	A	0	2	0	1
gnl|UMD3.1|GK000010.2	7786257	A	G	0	2	0	1
gnl|UMD3.1|GK000010.2	7786366	G	A	0	2	0	1
gnl|UMD3.1|GK000010.2	7786390	C	G	0	3	0	1
gnl|UMD3.1|GK000010.2	7786617	G	A	0	2	0	1
gnl|UMD3.1|GK000010.2	7787954	A	G	0	10	0	1
gnl|UMD3.1|GK000010.2	7789238	A	C	0	5	0	1
gnl|UMD3.1|GK000010.2	7790202	G	T	0	2	0	1
gnl|UMD3.1|GK000010.2	7791404	G	A	0	1	0	1
gnl|UMD3.1|GK000010.2	7791414	T	A	1	2	0.333333	0.666667
gnl|UMD3.1|GK000010.2	7791466	A	G	0	2	0	1
gnl|UMD3.1|GK000010.2	7791573	G	T	1	1	0.5	0.5
gnl|UMD3.1|GK000010.2	7791637	T	C	0	2	0	1
gnl|UMD3.1|GK000010.2	7791893	T	C	0	2	0	1
gnl|UMD3.1|GK000010.2	7791959	G	A	0	2	0	1
gnl|UMD3.1|GK000010.2	7794040	C	A	0	7	0	1
gnl|UMD3.1|GK000010.2	7798948	T	C	0	3	0	1
gnl|UMD3.1|GK000010.2	7802531	G	A	0	2	0	1
gnl|UMD3.1|GK000010.2	7802666	A	G	0	8	0	1
gnl|UMD3.1|GK000010.2	7802831	C	T	11	4	0.733333	0.266667
gnl|UMD3.1|GK000010.2	7802841	G	A,T	0	6	0	1
gnl|UMD3.1|GK000010.2	7802878	C	T	0	3	0	1
gnl|UMD3.1|GK000010.2	7802936	G	A	0	10	0	1
gnl|UMD3.1|GK000010.2	7802956	C	T	0	9	0	1
gnl|UMD3.1|GK000010.2	7802989	T	A	0	5	0	1
gnl|UMD3.1|GK000010.2	7803032	C	T	0	8	0	1
gnl|UMD3.1|GK000010.2	7803050	C	T	0	9	0	1
gnl|UMD3.1|GK000010.2	7803096	T	C	0	8	0	1
gnl|UMD3.1|GK000010.2	7803097	G	T	0	9	0	1
gnl|UMD3.1|GK000010.2	7803145	C	T	0	16	0	1
gnl|UMD3.1|GK000010.2	7803319	T	C	0	3	0	1
gnl|UMD3.1|GK000010.2	7803932	G	A	0	6	0	1
gnl|UMD3.1|GK000010.2	7803996	G	T	5	2	0.714286	0.285714
gnl|UMD3.1|GK000010.2	7804054	A	G	0	7	0	1
gnl|UMD3.1|GK000010.2	7804066	G	A	0	9	0	1
gnl|UMD3.1|GK000010.2	7804126	G	A	0	9	0	1
gnl|UMD3.1|GK000010.2	7804622	G	A	0	7	0	1
gnl|UMD3.1|GK000010.2	7804624	C	T	0	8	0	1
gnl|UMD3.1|GK000010.2	7805147	G	C	0	11	0	1
gnl|UMD3.1|GK000010.2	7805269	T	C	0	22	0	1
gnl|UMD3.1|GK000010.2	7805275	T	C	0	19	0	1
gnl|UMD3.1|GK000010.2	7805473	G	A	0	17	0	1
gnl|UMD3.1|GK000010.2	7805519	C	T	22	4	0.846154	0.153846
gnl|UMD3.1|GK000010.2	7805851	A	C	0	21	0	1
gnl|UMD3.1|GK000010.2	7805997	A	C	0	36	0	1
gnl|UMD3.1|GK000010.2	7806428	T	C	12	5	0.705882	0.294118
gnl|UMD3.1|GK000010.2	7806432	G	A	12	5	0.705882	0.294118
gnl|UMD3.1|GK000010.2	7806435	G	A	0	12	0	1
gnl|UMD3.1|GK000010.2	7806441	A	G	0	13	0	1
gnl|UMD3.1|GK000010.2	7806459	G	A	0	10	0	1
gnl|UMD3.1|GK000010.2	7806460	C	A	0	9	0	1
gnl|UMD3.1|GK000010.2	7806525	C	T	0	10	0	1
gnl|UMD3.1|GK000010.2	7806549	T	A	2	3	0.4	0.6
gnl|UMD3.1|GK000010.2	7806559	T	C	0	15	0	1
gnl|UMD3.1|GK000010.2	7806603	A	C	0	23	0	1
gnl|UMD3.1|GK000010.2	7806608	G	A	0	23	0	1
gnl|UMD3.1|GK000010.2	7806751	G	A	0	14	0	1
gnl|UMD3.1|GK000010.2	7806765	A	G	0	15	0	1
gnl|UMD3.1|GK000010.2	7806787	T	C	0	10	0	1
gnl|UMD3.1|GK000010.2	7806906	A	G	0	11	0	1
gnl|UMD3.1|GK000010.2	7806926	A	G	0	11	0	1
gnl|UMD3.1|GK000010.2	7807069	A	T	0	3	0	1
gnl|UMD3.1|GK000010.2	7807119	T	A	3	3	0.5	0.5
gnl|UMD3.1|GK000010.2	7807208	G	A	0	10	0	1
gnl|UMD3.1|GK000010.2	7807239	T	A	0	9	0	1
gnl|UMD3.1|GK000010.2	7807282	T	G	0	18	0	1
gnl|UMD3.1|GK000010.2	7807365	A	G	0	15	0	1
gnl|UMD3.1|GK000010.2	7807400	G	T	0	18	0	1
gnl|UMD3.1|GK000010.2	7807460	C	T	19	4	0.826087	0.173913
gnl|UMD3.1|GK000010.2	7807534	C	T	0	22	0	1
gnl|UMD3.1|GK000010.2	7807552	G	C	0	12	0	1
gnl|UMD3.1|GK000010.2	7807597	A	G	0	12	0	1
gnl|UMD3.1|GK000010.2	7807602	C	T	0	12	0	1
gnl|UMD3.1|GK000010.2	7807645	A	T	0	8	0	1
gnl|UMD3.1|GK000010.2	7807649	T	C	0	7	0	1
gnl|UMD3.1|GK000010.2	7807654	A	G	0	8	0	1
gnl|UMD3.1|GK000010.2	7807660	T	A	0	8	0	1
gnl|UMD3.1|GK000010.2	7807663	T	A	0	8	0	1
gnl|UMD3.1|GK000010.2	7807695	T	C	0	8	0	1
gnl|UMD3.1|GK000010.2	7807699	A	G	0	8	0	1
gnl|UMD3.1|GK000010.2	7807710	C	T	0	14	0	1
gnl|UMD3.1|GK000010.2	7807802	G	A	0	22	0	1
gnl|UMD3.1|GK000010.2	7807872	A	G	0	22	0	1
gnl|UMD3.1|GK000010.2	7808303	G	A	1	10	0.0909091	0.909091
gnl|UMD3.1|GK000010.2	7808337	A	G	0	11	0	1
gnl|UMD3.1|GK000010.2	7808344	C	T	0	11	0	1
gnl|UMD3.1|GK000010.2	7808404	G	A	0	9	0	1
gnl|UMD3.1|GK000010.2	7808419	G	T	0	3	0	1
gnl|UMD3.1|GK000010.2	7808421	G	A	0	3	0	1
gnl|UMD3.1|GK000010.2	7808480	G	A	0	9	0	1
gnl|UMD3.1|GK000010.2	7808483	T	C	0	9	0	1
gnl|UMD3.1|GK000010.2	7808506	T	A	0	10	0	1
gnl|UMD3.1|GK000010.2	7808529	A	T	0	13	0	1
gnl|UMD3.1|GK000010.2	7808805	A	G	0	5	0	1
gnl|UMD3.1|GK000010.2	7808807	G	A	0	6	0	1
gnl|UMD3.1|GK000010.2	7808819	G	A	0	6	0	1
gnl|UMD3.1|GK000010.2	7808853	C	T	0	6	0	1
gnl|UMD3.1|GK000010.2	7808950	G	A	0	2	0	1
gnl|UMD3.1|GK000010.2	7809116	G	A	0	6	0	1
gnl|UMD3.1|GK000010.2	7809144	A	C	0	7	0	1
gnl|UMD3.1|GK000010.2	7809166	T	G	0	9	0	1
gnl|UMD3.1|GK000010.2	7809262	T	A	0	6	0	1
gnl|UMD3.1|GK000010.2	7809293	G	A	3	2	0.6	0.4
gnl|UMD3.1|GK000010.2	7809295	C	T	0	5	0	1
gnl|UMD3.1|GK000010.2	7809392	G	A	0	2	0	1
gnl|UMD3.1|GK000010.2	7809691	G	A	0	6	0	1
gnl|UMD3.1|GK000010.2	7809707	T	C	0	6	0	1
gnl|UMD3.1|GK000010.2	7809725	G	A	0	6	0	1
gnl|UMD3.1|GK000010.2	7809730	G	C	0	6	0	1
gnl|UMD3.1|GK000010.2	7809789	C	T	0	2	0	1
gnl|UMD3.1|GK000010.2	7809791	A	G	0	2	0	1
gnl|UMD3.1|GK000010.2	7810016	C	T	0	6	0	1
gnl|UMD3.1|GK000010.2	7810033	C	T	0	6	0	1
gnl|UMD3.1|GK000010.2	7810042	C	T	0	6	0	1
gnl|UMD3.1|GK000010.2	7810116	C	T	0	11	0	1
gnl|UMD3.1|GK000010.2	7810135	C	T	0	9	0	1
gnl|UMD3.1|GK000010.2	7810476	T	C	0	6	0	1
gnl|UMD3.1|GK000010.2	7810513	A	G	0	2	0	1
gnl|UMD3.1|GK000010.2	7810514	T	C	0	2	0	1
gnl|UMD3.1|GK000010.2	7810627	A	G	0	3	0	1
gnl|UMD3.1|GK000010.2	7810844	G	A	0	6	0	1
gnl|UMD3.1|GK000010.2	7810886	T	C	0	3	0	1
gnl|UMD3.1|GK000010.2	7810919	G	A	0	7	0	1
gnl|UMD3.1|GK000010.2	7810968	C	T	0	4	0	1
gnl|UMD3.1|GK000010.2	7810976	C	G	0	4	0	1
gnl|UMD3.1|GK000010.2	7811099	G	A	0	9	0	1
gnl|UMD3.1|GK000010.2	7811119	G	T	0	9	0	1
gnl|UMD3.1|GK000010.2	7811140	A	T	0	9	0	1
gnl|UMD3.1|GK000010.2	7811257	C	T	2	3	0.4	0.6
gnl|UMD3.1|GK000010.2	7811427	G	C	0	10	0	1
gnl|UMD3.1|GK000010.2	7811446	C	T	0	9	0	1
gnl|UMD3.1|GK000010.2	7811678	A	G	0	10	0	1
gnl|UMD3.1|GK000010.2	7811687	G	A	0	10	0	1
gnl|UMD3.1|GK000010.2	7811858	G	A	0	33	0	1
gnl|UMD3.1|GK000010.2	7812067	C	T	0	13	0	1
gnl|UMD3.1|GK000010.2	7812086	G	T	0	16	0	1
gnl|UMD3.1|GK000010.2	7812125	A	G	0	13	0	1
gnl|UMD3.1|GK000010.2	7812385	C	T	14	4	0.777778	0.222222
gnl|UMD3.1|GK000010.2	7812857	G	A	0	12	0	1
gnl|UMD3.1|GK000010.2	7813121	C	T	0	7	0	1
gnl|UMD3.1|GK000010.2	7813213	A	G	0	17	0	1
gnl|UMD3.1|GK000010.2	7813222	T	C	0	16	0	1
gnl|UMD3.1|GK000010.2	7813264	T	G	1	14	0.0666667	0.933333
gnl|UMD3.1|GK000010.2	7813396	T	C	0	10	0	1
gnl|UMD3.1|GK000010.2	7814375	G	T	4	2	0.666667	0.333333
gnl|UMD3.1|GK000010.2	7814427	A	T	8	7	0.533333	0.466667
gnl|UMD3.1|GK000010.2	7814442	A	T	9	6	0.6	0.4
gnl|UMD3.1|GK000010.2	7814511	C	T	0	11	0	1
gnl|UMD3.1|GK000010.2	7815010	C	T	11	3	0.785714	0.214286
gnl|UMD3.1|GK000010.2	7816350	G	T	1	2	0.333333	0.666667
gnl|UMD3.1|GK000010.2	7818704	TCCCTGTCCATC	T	0	1	0	1
gnl|UMD3.1|GK000010.2	7821761	A	G	0	4	0	1
gnl|UMD3.1|GK000010.2	7821777	A	G	0	4	0	1
gnl|UMD3.1|GK000010.2	7821812	A	G	0	4	0	1
gnl|UMD3.1|GK000010.2	7821862	A	G	0	3	0	1
gnl|UMD3.1|GK000010.2	7821864	A	G,T	0	4	0	1
gnl|UMD3.1|GK000010.2	7825989	G	T	0	2	0	1
gnl|UMD3.1|GK000010.2	7826592	G	A	0	3	0	1
gnl|UMD3.1|GK000010.2	7830079	A	T	0	2	0	1
gnl|UMD3.1|GK000010.2	7830188	A	T	0	2	0	1
gnl|UMD3.1|GK000010.2	7834684	G	T	0	3	0	1
gnl|UMD3.1|GK000010.2	7835029	G	C	0	2	0	1
gnl|UMD3.1|GK000010.2	7835115	G	A	0	2	0	1
gnl|UMD3.1|GK000010.2	7836665	T	A	0	2	0	1
gnl|UMD3.1|GK000010.2	7837433	C	T	6	4	0.6	0.4
gnl|UMD3.1|GK000010.2	7839631	C	T	17	3	0.85	0.15
gnl|UMD3.1|GK000010.2	7840172	A	C	9	2	0.818182	0.181818
gnl|UMD3.1|GK000010.2	7843112	A	C	4	2	0.666667	0.333333
gnl|UMD3.1|GK000010.2	7847794	G	T	9	2	0.818182	0.181818
gnl|UMD3.1|GK000010.2	7847823	G	T	4	2	0.666667	0.333333
gnl|UMD3.1|GK000010.2	7848208	C	G	0	4	0	1
gnl|UMD3.1|GK000010.2	7854032	G	T	2	2	0.5	0.5
gnl|UMD3.1|GK000010.2	7858878	G	T	14	15	0.482759	0.517241
gnl|UMD3.1|GK000010.2	7859554	C	T	0	5	0	1
gnl|UMD3.1|GK000010.2	7859580	A	G	0	3	0	1
gnl|UMD3.1|GK000010.2	7859694	C	T	15	3	0.833333	0.166667
gnl|UMD3.1|GK000010.2	7859818	T	A	14	4	0.777778	0.222222
gnl|UMD3.1|GK000010.2	7860487	T	A	0	3	0	1
gnl|UMD3.1|GK000010.2	7860646	C	T	0	4	0	1
gnl|UMD3.1|GK000010.2	7864492	G	T	7	3	0.7	0.3
gnl|UMD3.1|GK000010.2	7865792	G	T	0	2	0	1
gnl|UMD3.1|GK000010.2	7895208	G	A	0	21	0	1
gnl|UMD3.1|GK000010.2	7895226	C	T	14	6	0.7	0.3
gnl|UMD3.1|GK000010.2	7895258	G	C	0	24	0	1
gnl|UMD3.1|GK000010.2	7908595	A	G	0	3	0	1
gnl|UMD3.1|GK000010.2	7908605	G	C	0	3	0	1
gnl|UMD3.1|GK000010.2	7908608	G	C	0	4	0	1
gnl|UMD3.1|GK000010.2	7908626	G	A	0	4	0	1
gnl|UMD3.1|GK000010.2	7908662	A	G	0	4	0	1
gnl|UMD3.1|GK000010.2	7908670	C	A	0	4	0	1
gnl|UMD3.1|GK000010.2	7908683	C	T	0	1	0	1
gnl|UMD3.1|GK000010.2	7908686	G	A	0	2	0	1
gnl|UMD3.1|GK000010.2	7908701	A	G	0	2	0	1
gnl|UMD3.1|GK000010.2	7908707	A	G	0	2	0	1
gnl|UMD3.1|GK000010.2	7926310	N	G	0	330	0	1
gnl|UMD3.1|GK000010.2	7926333	N	T	0	79	0	1
gnl|UMD3.1|GK000010.2	7926353	N	T	0	83	0	1
gnl|UMD3.1|GK000010.2	7926365	N	G	0	178	0	1
gnl|UMD3.1|GK000010.2	8107626	A	T	0	2	0	1
gnl|UMD3.1|GK000010.2	8110699	T	G	3	2	0.6	0.4
gnl|UMD3.1|GK000010.2	8136324	G	A	1	4	0.2	0.8
gnl|UMD3.1|GK000010.2	8139881	C	T	384	244	0.611465	0.388535
gnl|UMD3.1|GK000010.2	8140171	T	A	6	737	0.00807537	0.991925
gnl|UMD3.1|GK000010.2	8140226	C	T	7	332	0.020649	0.979351
gnl|UMD3.1|GK000010.2	8140293	G	A	15	4	0.789474	0.210526
gnl|UMD3.1|GK000010.2	8143678	A	G	4	3	0.571429	0.428571
gnl|UMD3.1|GK000010.2	8145049	G	C	0	7	0	1
gnl|UMD3.1|GK000010.2	8146410	G	T	0	6	0	1
gnl|UMD3.1|GK000010.2	8147130	T	A	4	2	0.666667	0.333333
gnl|UMD3.1|GK000010.2	8147913	A	T	0	58	0	1
gnl|UMD3.1|GK000010.2	8148167	T	C	0	2	0	1
gnl|UMD3.1|GK000010.2	8149811	G	A	3	4	0.428571	0.571429
gnl|UMD3.1|GK000010.2	8149935	C	T	19	3	0.863636	0.136364
gnl|UMD3.1|GK000010.2	8151675	G	A	0	5	0	1
gnl|UMD3.1|GK000010.2	8154833	G	C	0	3	0	1
gnl|UMD3.1|GK000010.2	8156163	A	C	1	2	0.333333	0.666667
gnl|UMD3.1|GK000010.2	8157334	C	T	29	5	0.852941	0.147059
gnl|UMD3.1|GK000010.2	8158988	A	T	12	9	0.571429	0.428571
gnl|UMD3.1|GK000010.2	8161924	G	C	0	2	0	1
gnl|UMD3.1|GK000010.2	8164979	G	C	0	2	0	1
gnl|UMD3.1|GK000010.2	8247274	G	C	0	2	0	1
gnl|UMD3.1|GK000010.2	8247321	C	T	0	2	0	1
gnl|UMD3.1|GK000010.2	8288893	CTTTTT	CTTT	0	1	0	1
gnl|UMD3.1|GK000010.2	8298752	C	T	0	2	0	1
gnl|UMD3.1|GK000010.2	8301037	G	A	0	3	0	1
gnl|UMD3.1|GK000010.2	8301198	T	C	0	3	0	1
gnl|UMD3.1|GK000010.2	8302770	A	G	0	5	0	1
gnl|UMD3.1|GK000010.2	8302886	T	C	0	6	0	1
gnl|UMD3.1|GK000010.2	8312386	A	G	0	3	0	1
gnl|UMD3.1|GK000010.2	8318938	T	C	0	3	0	1
gnl|UMD3.1|GK000010.2	8340038	A	G	0	2	0	1
gnl|UMD3.1|GK000010.2	8343099	A	T	0	2	0	1
gnl|UMD3.1|GK000010.2	8343106	A	T	0	2	0	1
gnl|UMD3.1|GK000010.2	8343109	G	T	0	2	0	1
gnl|UMD3.1|GK000010.2	8343115	A	C	0	2	0	1
gnl|UMD3.1|GK000010.2	8343121	G	A	0	2	0	1
gnl|UMD3.1|GK000010.2	8343125	T	C	0	2	0	1
gnl|UMD3.1|GK000010.2	8343129	C	T	0	2	0	1
gnl|UMD3.1|GK000010.2	8343143	G	T	0	2	0	1
gnl|UMD3.1|GK000010.2	8383709	T	C	0	3	0	1
gnl|UMD3.1|GK000010.2	8490263	G	C	0	3	0	1
gnl|UMD3.1|GK000010.2	8495815	C	A	0	2	0	1
gnl|UMD3.1|GK000010.2	8505653	C	T	0	2	0	1
gnl|UMD3.1|GK000010.2	8505723	A	G	0	2	0	1
gnl|UMD3.1|GK000010.2	8518716	T	C	4	3	0.571429	0.428571
gnl|UMD3.1|GK000010.2	8518717	T	C	5	2	0.714286	0.285714
gnl|UMD3.1|GK000010.2	8524223	C	T	0	5	0	1
gnl|UMD3.1|GK000010.2	8525099	T	G	14	3	0.823529	0.176471
gnl|UMD3.1|GK000010.2	8526661	G	A	0	27	0	1
gnl|UMD3.1|GK000010.2	8526851	G	A	5	4	0.555556	0.444444
gnl|UMD3.1|GK000010.2	8526942	A	G	0	5	0	1
gnl|UMD3.1|GK000010.2	8527908	G	T	0	7	0	1
gnl|UMD3.1|GK000010.2	8528075	A	G	22	4	0.846154	0.153846
gnl|UMD3.1|GK000010.2	8528968	TTATAATATA	TTATA	0	1	0	1
gnl|UMD3.1|GK000010.2	8532886	C	A	1	3	0.25	0.75
gnl|UMD3.1|GK000010.2	8537125	G	A	4	2	0.666667	0.333333
gnl|UMD3.1|GK000010.2	8540753	A	G	0	4	0	1
gnl|UMD3.1|GK000010.2	8574516	C	T	0	3	0	1
gnl|UMD3.1|GK000010.2	8574531	G	A	0	3	0	1
gnl|UMD3.1|GK000010.2	8575757	TAC	T	0	1	0	1
gnl|UMD3.1|GK000010.2	8725453	G	T	0	1	0	1
gnl|UMD3.1|GK000010.2	8729583	T	A	8	2	0.8	0.2
gnl|UMD3.1|GK000010.2	8736704	G	A	0	3	0	1
gnl|UMD3.1|GK000010.2	8737688	T	A	1	2	0.333333	0.666667
gnl|UMD3.1|GK000010.2	8737816	T	A	0	2	0	1
gnl|UMD3.1|GK000010.2	8738044	T	C	0	3	0	1
gnl|UMD3.1|GK000010.2	8738236	G	C	0	3	0	1
gnl|UMD3.1|GK000010.2	8739010	C	A	4	2	0.666667	0.333333
gnl|UMD3.1|GK000010.2	8741104	T	C	1	5	0.166667	0.833333
gnl|UMD3.1|GK000010.2	8742823	T	C	0	2	0	1
gnl|UMD3.1|GK000010.2	8746816	C	T	0	2	0	1
gnl|UMD3.1|GK000010.2	8748538	G	T	0	3	0	1
gnl|UMD3.1|GK000010.2	8765564	T	C	0	1	0	1
gnl|UMD3.1|GK000010.2	8765636	CT	CTT	0	1	0	1
gnl|UMD3.1|GK000010.2	8766852	G	T	0	1	0	1
gnl|UMD3.1|GK000010.2	8769001	A	G	0	3	0	1
gnl|UMD3.1|GK000010.2	8778647	T	C	0	5	0	1
gnl|UMD3.1|GK000010.2	8778914	T	C	0	5	0	1
gnl|UMD3.1|GK000010.2	8782336	G	A	0	4	0	1
gnl|UMD3.1|GK000010.2	8782964	T	C	0	6	0	1
gnl|UMD3.1|GK000010.2	8786035	G	A	0	2	0	1
gnl|UMD3.1|GK000010.2	8787034	C	G	0	10	0	1
gnl|UMD3.1|GK000010.2	8789051	T	A	1	2	0.333333	0.666667
gnl|UMD3.1|GK000010.2	8790511	C	T	0	4	0	1
gnl|UMD3.1|GK000010.2	8790960	G	A	0	4	0	1
gnl|UMD3.1|GK000010.2	8791519	A	T	0	8	0	1
gnl|UMD3.1|GK000010.2	8791774	T	C	2	2	0.5	0.5
gnl|UMD3.1|GK000010.2	8791783	T	C	2	2	0.5	0.5
gnl|UMD3.1|GK000010.2	8791793	T	C	2	2	0.5	0.5
gnl|UMD3.1|GK000010.2	8791799	T	C	2	2	0.5	0.5
gnl|UMD3.1|GK000010.2	8791803	T	C	2	2	0.5	0.5
gnl|UMD3.1|GK000010.2	8791804	T	C	2	2	0.5	0.5
gnl|UMD3.1|GK000010.2	8791860	T	C	1	2	0.333333	0.666667
gnl|UMD3.1|GK000010.2	8791863	T	C	1	2	0.333333	0.666667
gnl|UMD3.1|GK000010.2	8798845	T	C	0	3	0	1
gnl|UMD3.1|GK000010.2	8800585	T	C	0	2	0	1
gnl|UMD3.1|GK000010.2	8801181	A	G	0	22	0	1
gnl|UMD3.1|GK000010.2	8801293	A	C	17	4	0.809524	0.190476
gnl|UMD3.1|GK000010.2	8803696	C	T	0	5	0	1
gnl|UMD3.1|GK000010.2	8804755	G	T	0	3	0	1
gnl|UMD3.1|GK000010.2	8805603	C	G	0	3	0	1
gnl|UMD3.1|GK000010.2	8806001	A	G	0	16	0	1
gnl|UMD3.1|GK000010.2	8806368	A	T	5	3	0.625	0.375
gnl|UMD3.1|GK000010.2	8806416	N	A	0	5	0	1
gnl|UMD3.1|GK000010.2	8807758	N	G	0	2	0	1
gnl|UMD3.1|GK000010.2	8807797	A	C	0	2	0	1
gnl|UMD3.1|GK000010.2	8807803	A	T	0	2	0	1
gnl|UMD3.1|GK000010.2	8807809	T	A	0	2	0	1
gnl|UMD3.1|GK000010.2	8807823	G	C	0	2	0	1
gnl|UMD3.1|GK000010.2	8818455	G	C	0	3	0	1
gnl|UMD3.1|GK000010.2	8819181	T	C	0	1	0	1
gnl|UMD3.1|GK000010.2	8863896	A	T	0	4	0	1
gnl|UMD3.1|GK000010.2	8863902	A	C	0	4	0	1
gnl|UMD3.1|GK000010.2	8863903	T	C	0	4	0	1
gnl|UMD3.1|GK000010.2	8863921	G	C	0	3	0	1
gnl|UMD3.1|GK000010.2	8863931	C	T	0	4	0	1
gnl|UMD3.1|GK000010.2	8863934	A	G	0	4	0	1
gnl|UMD3.1|GK000010.2	8863973	T	C	0	4	0	1
gnl|UMD3.1|GK000010.2	8863997	C	T	0	4	0	1
gnl|UMD3.1|GK000010.2	8864089	C	G	0	3	0	1
gnl|UMD3.1|GK000010.2	8864094	A	C	0	4	0	1
gnl|UMD3.1|GK000010.2	8864117	G	T	0	4	0	1
gnl|UMD3.1|GK000010.2	8864118	C	A	0	4	0	1
gnl|UMD3.1|GK000010.2	8864133	T	G	0	4	0	1
gnl|UMD3.1|GK000010.2	8864135	T	C	0	4	0	1
gnl|UMD3.1|GK000010.2	8864136	C	T	0	4	0	1
gnl|UMD3.1|GK000010.2	8864144	C	T	0	4	0	1
gnl|UMD3.1|GK000010.2	8864172	A	G	0	4	0	1
gnl|UMD3.1|GK000010.2	8864187	C	T	0	4	0	1
gnl|UMD3.1|GK000010.2	8864190	A	T	0	4	0	1
gnl|UMD3.1|GK000010.2	8864191	A	G	0	4	0	1
gnl|UMD3.1|GK000010.2	8864196	G	A	0	4	0	1
gnl|UMD3.1|GK000010.2	8864204	C	T	0	4	0	1
gnl|UMD3.1|GK000010.2	8864206	C	A	0	4	0	1
gnl|UMD3.1|GK000010.2	8864208	A	G	0	4	0	1
gnl|UMD3.1|GK000010.2	8864215	G	T	0	4	0	1
gnl|UMD3.1|GK000010.2	8864217	T	C	0	4	0	1
gnl|UMD3.1|GK000010.2	8893312	C	T	0	17	0	1
gnl|UMD3.1|GK000010.2	8893730	C	T	0	11	0	1
gnl|UMD3.1|GK000010.2	8893733	A	G	0	12	0	1
gnl|UMD3.1|GK000010.2	8893771	C	T	0	11	0	1
gnl|UMD3.1|GK000010.2	8893777	A	G	0	11	0	1
gnl|UMD3.1|GK000010.2	8893883	A	T	0	10	0	1
gnl|UMD3.1|GK000010.2	8893955	C	T	0	7	0	1
gnl|UMD3.1|GK000010.2	8893963	C	G	0	7	0	1
gnl|UMD3.1|GK000010.2	8894009	A	T	0	7	0	1
gnl|UMD3.1|GK000010.2	8894063	A	G	0	7	0	1
gnl|UMD3.1|GK000010.2	8972876	G	T	0	3	0	1
gnl|UMD3.1|GK000010.2	8972898	C	A	0	3	0	1
gnl|UMD3.1|GK000010.2	8972899	A	G	0	3	0	1
gnl|UMD3.1|GK000010.2	8972904	T	C	0	3	0	1
gnl|UMD3.1|GK000010.2	8972993	G	A	0	3	0	1
gnl|UMD3.1|GK000010.2	8973013	G	A	0	3	0	1
gnl|UMD3.1|GK000010.2	8973026	C	T	0	3	0	1
gnl|UMD3.1|GK000010.2	8973036	C	T	0	3	0	1
gnl|UMD3.1|GK000010.2	8973040	C	A	0	3	0	1
gnl|UMD3.1|GK000010.2	8973041	C	A	0	3	0	1
gnl|UMD3.1|GK000010.2	8973049	G	A	0	3	0	1
gnl|UMD3.1|GK000010.2	8973052	T	A	0	3	0	1
gnl|UMD3.1|GK000010.2	8973055	G	A	0	2	0	1
gnl|UMD3.1|GK000010.2	8973061	T	A	0	3	0	1
gnl|UMD3.1|GK000010.2	8973067	T	A	0	3	0	1
gnl|UMD3.1|GK000010.2	8973076	A	C	0	3	0	1
gnl|UMD3.1|GK000010.2	8973078	G	A	0	3	0	1
gnl|UMD3.1|GK000010.2	9039706	G	A	0	3	0	1
gnl|UMD3.1|GK000010.2	9040315	C	A	14	6	0.7	0.3
gnl|UMD3.1|GK000010.2	9040636	C	T	0	78	0	1
gnl|UMD3.1|GK000010.2	9042215	T	C	0	7	0	1
gnl|UMD3.1|GK000010.2	9042333	C	A	0	2	0	1
gnl|UMD3.1|GK000010.2	9042551	A	G	2	2	0.5	0.5
gnl|UMD3.1|GK000010.2	9045193	N	T	0	3	0	1
gnl|UMD3.1|GK000010.2	9045194	N	T	0	3	0	1
gnl|UMD3.1|GK000010.2	9045195	N	T	0	3	0	1
gnl|UMD3.1|GK000010.2	9045794	T	G	0	2	0	1
gnl|UMD3.1|GK000010.2	9054134	C	T	0	2	0	1
gnl|UMD3.1|GK000010.2	9058885	G	A	0	4	0	1
gnl|UMD3.1|GK000010.2	9059152	C	T	0	4	0	1
gnl|UMD3.1|GK000010.2	9068016	A	T	3	2	0.6	0.4
gnl|UMD3.1|GK000010.2	9075205	G	A	3	3	0.5	0.5
gnl|UMD3.1|GK000010.2	9108596	T	C	0	4	0	1
gnl|UMD3.1|GK000010.2	9108597	T	C	0	4	0	1
gnl|UMD3.1|GK000010.2	9108673	T	G	0	4	0	1
gnl|UMD3.1|GK000010.2	9120787	G	T	0	3	0	1
gnl|UMD3.1|GK000010.2	9121356	A	G	0	2	0	1
gnl|UMD3.1|GK000010.2	9132802	A	T	0	2	0	1
gnl|UMD3.1|GK000010.2	9140961	C	A	5	2	0.714286	0.285714
gnl|UMD3.1|GK000010.2	9144884	A	G	0	4	0	1
gnl|UMD3.1|GK000010.2	9152647	T	C	0	6	0	1
gnl|UMD3.1|GK000010.2	9153059	G	A	0	2	0	1
gnl|UMD3.1|GK000010.2	9156747	A	G	0	3	0	1
gnl|UMD3.1|GK000010.2	9156937	T	C	0	11	0	1
gnl|UMD3.1|GK000010.2	9157111	C	T	0	7	0	1
gnl|UMD3.1|GK000010.2	9157152	T	G	0	7	0	1
gnl|UMD3.1|GK000010.2	9157192	C	A	0	7	0	1
gnl|UMD3.1|GK000010.2	9157282	G	A	0	7	0	1
gnl|UMD3.1|GK000010.2	9157517	G	A	0	3	0	1
gnl|UMD3.1|GK000010.2	9157575	A	T	0	3	0	1
gnl|UMD3.1|GK000010.2	9157601	C	T	0	6	0	1
gnl|UMD3.1|GK000010.2	9157621	A	T	0	3	0	1
gnl|UMD3.1|GK000010.2	9157649	C	G	0	3	0	1
gnl|UMD3.1|GK000010.2	9157652	G	A	0	3	0	1
gnl|UMD3.1|GK000010.2	9158483	G	C	0	2	0	1
gnl|UMD3.1|GK000010.2	9158780	C	A	0	2	0	1
gnl|UMD3.1|GK000010.2	9159086	C	A	0	2	0	1
gnl|UMD3.1|GK000010.2	9159096	C	G	0	2	0	1
gnl|UMD3.1|GK000010.2	9159112	C	T	0	2	0	1
gnl|UMD3.1|GK000010.2	9159144	C	T	0	2	0	1
gnl|UMD3.1|GK000010.2	9159166	C	T	0	1	0	1
gnl|UMD3.1|GK000010.2	9159188	T	G	0	2	0	1
gnl|UMD3.1|GK000010.2	9160933	C	A	12	2	0.857143	0.142857
gnl|UMD3.1|GK000010.2	9162556	A	C	0	4	0	1
gnl|UMD3.1|GK000010.2	9162742	T	C	7	4	0.636364	0.363636
gnl|UMD3.1|GK000010.2	9162803	G	A	0	8	0	1
gnl|UMD3.1|GK000010.2	9163024	C	T	0	4	0	1
gnl|UMD3.1|GK000010.2	9173519	G	C	0	3	0	1
gnl|UMD3.1|GK000010.2	9174139	G	A	0	2	0	1
gnl|UMD3.1|GK000010.2	9210345	C	T	1	5	0.166667	0.833333
gnl|UMD3.1|GK000010.2	9210645	G	A	0	3	0	1
gnl|UMD3.1|GK000010.2	9218051	C	T	0	7	0	1
gnl|UMD3.1|GK000010.2	9218568	C	A	2	4	0.333333	0.666667
gnl|UMD3.1|GK000010.2	9218918	T	C	5	6	0.454545	0.545455
gnl|UMD3.1|GK000010.2	9223783	G	A	0	3	0	1
gnl|UMD3.1|GK000010.2	9227444	T	G	0	2	0	1
gnl|UMD3.1|GK000010.2	9227453	A	G	0	2	0	1
gnl|UMD3.1|GK000010.2	9227477	T	C	0	2	0	1
gnl|UMD3.1|GK000010.2	9228241	G	A	0	4	0	1
gnl|UMD3.1|GK000010.2	9228341	C	T	0	2	0	1
gnl|UMD3.1|GK000010.2	9232042	A	G	0	3	0	1
gnl|UMD3.1|GK000010.2	9256378	G	C	0	4	0	1
gnl|UMD3.1|GK000010.2	9258058	C	A	0	4	0	1
gnl|UMD3.1|GK000010.2	9262020	C	T	0	4	0	1
gnl|UMD3.1|GK000010.2	9268360	A	G	0	2	0	1
gnl|UMD3.1|GK000010.2	9270919	C	A	0	1	0	1
gnl|UMD3.1|GK000010.2	9270963	G	T	0	2	0	1
gnl|UMD3.1|GK000010.2	9285890	C	A	4	2	0.666667	0.333333
gnl|UMD3.1|GK000010.2	9286700	A	T	0	5	0	1
gnl|UMD3.1|GK000010.2	9288828	A	G	0	4	0	1
gnl|UMD3.1|GK000010.2	9299931	G	T	0	3	0	1
gnl|UMD3.1|GK000010.2	9368903	C	G	0	2	0	1
gnl|UMD3.1|GK000010.2	9376314	G	A	0	3	0	1
gnl|UMD3.1|GK000010.2	9376687	A	G	0	3	0	1
gnl|UMD3.1|GK000010.2	9376723	G	T	0	3	0	1
gnl|UMD3.1|GK000010.2	9378041	A	C	0	3	0	1
gnl|UMD3.1|GK000010.2	9378130	G	T	1	2	0.333333	0.666667
gnl|UMD3.1|GK000010.2	9393615	T	G	0	4	0	1
gnl|UMD3.1|GK000010.2	9393656	A	G	1	2	0.333333	0.666667
gnl|UMD3.1|GK000010.2	9404014	A	G	0	3	0	1
gnl|UMD3.1|GK000010.2	9404389	T	C	0	3	0	1
gnl|UMD3.1|GK000010.2	9407786	G	A	0	3	0	1
gnl|UMD3.1|GK000010.2	9409644	T	A	0	5	0	1
gnl|UMD3.1|GK000010.2	9409667	G	A	0	6	0	1
gnl|UMD3.1|GK000010.2	9409695	C	T	0	6	0	1
gnl|UMD3.1|GK000010.2	9416817	T	A	0	2	0	1
gnl|UMD3.1|GK000010.2	9416973	T	G	0	3	0	1
gnl|UMD3.1|GK000010.2	9417257	A	G	0	10	0	1
gnl|UMD3.1|GK000010.2	9417272	C	T	0	10	0	1
gnl|UMD3.1|GK000010.2	9417308	A	G	0	10	0	1
gnl|UMD3.1|GK000010.2	9417332	T	G	0	2	0	1
gnl|UMD3.1|GK000010.2	9417335	G	A	0	2	0	1
gnl|UMD3.1|GK000010.2	9417339	T	C	0	2	0	1
gnl|UMD3.1|GK000010.2	9417359	C	G	0	2	0	1
gnl|UMD3.1|GK000010.2	9417370	T	G	0	2	0	1
gnl|UMD3.1|GK000010.2	9417400	T	C	0	3	0	1
gnl|UMD3.1|GK000010.2	9418237	A	C	0	3	0	1
gnl|UMD3.1|GK000010.2	9418334	A	G	0	3	0	1
gnl|UMD3.1|GK000010.2	9418511	C	T	0	2	0	1
gnl|UMD3.1|GK000010.2	9418519	A	G	0	2	0	1
gnl|UMD3.1|GK000010.2	9418529	A	G	0	2	0	1
gnl|UMD3.1|GK000010.2	9424721	T	C	0	6	0	1
gnl|UMD3.1|GK000010.2	9424853	G	T	0	6	0	1
gnl|UMD3.1|GK000010.2	9424880	C	T	0	5	0	1
gnl|UMD3.1|GK000010.2	9424886	A	G	0	6	0	1
gnl|UMD3.1|GK000010.2	9424954	G	A,T	0	6	0	1
gnl|UMD3.1|GK000010.2	9424970	C	A	0	6	0	1
gnl|UMD3.1|GK000010.2	9428144	C	T	0	3	0	1
gnl|UMD3.1|GK000010.2	9428148	A	G	0	3	0	1
gnl|UMD3.1|GK000010.2	9440063	A	G	0	3	0	1
gnl|UMD3.1|GK000010.2	9448614	C	T	0	8	0	1
gnl|UMD3.1|GK000010.2	9451670	G	A	0	5	0	1
gnl|UMD3.1|GK000010.2	9455030	C	T	0	2	0	1
gnl|UMD3.1|GK000010.2	9455077	A	G	0	1	0	1
gnl|UMD3.1|GK000010.2	9455232	A	C	0	2	0	1
gnl|UMD3.1|GK000010.2	9457625	T	C	0	2	0	1
gnl|UMD3.1|GK000010.2	9457815	G	A	0	2	0	1
gnl|UMD3.1|GK000010.2	9459214	T	G	0	2	0	1
gnl|UMD3.1|GK000010.2	9459221	G	C	0	2	0	1
gnl|UMD3.1|GK000010.2	9459325	T	A	0	2	0	1
gnl|UMD3.1|GK000010.2	9459332	T	C	0	2	0	1
gnl|UMD3.1|GK000010.2	9463957	G	C	0	2	0	1
gnl|UMD3.1|GK000010.2	9488268	A	G	0	3	0	1
gnl|UMD3.1|GK000010.2	9492456	G	A	0	28	0	1
gnl|UMD3.1|GK000010.2	9493154	G	T	17	8	0.68	0.32
gnl|UMD3.1|GK000010.2	9493840	T	C	2	2	0.5	0.5
gnl|UMD3.1|GK000010.2	9493878	A	G	0	2	0	1
gnl|UMD3.1|GK000010.2	9493995	G	T	0	4	0	1
gnl|UMD3.1|GK000010.2	9494298	C	T	0	9	0	1
gnl|UMD3.1|GK000010.2	9494399	C	G	0	16	0	1
gnl|UMD3.1|GK000010.2	9496522	AATAT	AAT	0	1	0	1
gnl|UMD3.1|GK000010.2	9500659	G	A	0	3	0	1
gnl|UMD3.1|GK000010.2	9500988	T	C	0	10	0	1
gnl|UMD3.1|GK000010.2	9501289	C	T	0	13	0	1
gnl|UMD3.1|GK000010.2	9501778	A	G	4	2	0.666667	0.333333
gnl|UMD3.1|GK000010.2	9501916	C	T	7	2	0.777778	0.222222
gnl|UMD3.1|GK000010.2	9502031	C	T	0	17	0	1
gnl|UMD3.1|GK000010.2	9502139	C	G	0	13	0	1
gnl|UMD3.1|GK000010.2	9502399	C	G	0	4	0	1
gnl|UMD3.1|GK000010.2	9502422	T	C	0	4	0	1
gnl|UMD3.1|GK000010.2	9502784	T	C	0	5	0	1
gnl|UMD3.1|GK000010.2	9503476	A	G	0	5	0	1
gnl|UMD3.1|GK000010.2	9503569	G	C	0	2	0	1
gnl|UMD3.1|GK000010.2	9503812	T	G	0	2	0	1
gnl|UMD3.1|GK000010.2	9503914	G	T	0	7	0	1
gnl|UMD3.1|GK000010.2	9503922	G	A	0	7	0	1
gnl|UMD3.1|GK000010.2	9503973	A	G	0	3	0	1
gnl|UMD3.1|GK000010.2	9504234	T	C	0	3	0	1
gnl|UMD3.1|GK000010.2	9504285	C	G	0	3	0	1
gnl|UMD3.1|GK000010.2	9515731	G	A	0	6	0	1
gnl|UMD3.1|GK000010.2	9520046	C	A	0	2	0	1
gnl|UMD3.1|GK000010.2	9522136	G	A	0	4	0	1
gnl|UMD3.1|GK000010.2	9534851	C	T	0	3	0	1
gnl|UMD3.1|GK000010.2	9536723	G	A,C	0	3	0	1
gnl|UMD3.1|GK000010.2	9537894	T	A	0	2	0	1
gnl|UMD3.1|GK000010.2	9543925	T	C	0	2	0	1
gnl|UMD3.1|GK000010.2	9567415	A	G	0	2	0	1
gnl|UMD3.1|GK000010.2	9567471	T	C	0	2	0	1
gnl|UMD3.1|GK000010.2	9585017	T	C	0	2	0	1
gnl|UMD3.1|GK000010.2	9620255	G	A	0	3	0	1
gnl|UMD3.1|GK000010.2	9635712	C	A	0	3	0	1
gnl|UMD3.1|GK000010.2	9644125	A	G	0	2	0	1
gnl|UMD3.1|GK000010.2	9666236	G	C	0	2	0	1
gnl|UMD3.1|GK000010.2	9666315	A	G	0	3	0	1
gnl|UMD3.1|GK000010.2	9667076	C	T	0	2	0	1
gnl|UMD3.1|GK000010.2	9672383	A	G	0	2	0	1
gnl|UMD3.1|GK000010.2	9789982	T	C	22	6	0.785714	0.214286
gnl|UMD3.1|GK000010.2	9790186	C	G	13	4	0.764706	0.235294
gnl|UMD3.1|GK000010.2	9857618	T	C	2	2	0.5	0.5
gnl|UMD3.1|GK000010.2	9857621	T	C	2	2	0.5	0.5
gnl|UMD3.1|GK000010.2	9857655	T	C	2	2	0.5	0.5
gnl|UMD3.1|GK000010.2	9875293	A	C	0	2	0	1
gnl|UMD3.1|GK000010.2	9878738	C	G	0	3	0	1
gnl|UMD3.1|GK000010.2	9879145	G	A	0	2	0	1
gnl|UMD3.1|GK000010.2	9886522	T	G	0	2	0	1
gnl|UMD3.1|GK000010.2	9886777	T	C	0	2	0	1
gnl|UMD3.1|GK000010.2	9921284	T	C	0	2	0	1
gnl|UMD3.1|GK000010.2	9921285	T	C	0	2	0	1
gnl|UMD3.1|GK000010.2	9921322	T	C	0	2	0	1
gnl|UMD3.1|GK000010.2	9921326	T	C	0	2	0	1
gnl|UMD3.1|GK000010.2	9921330	T	C	0	2	0	1
gnl|UMD3.1|GK000010.2	9921338	T	C	0	2	0	1
gnl|UMD3.1|GK000010.2	9921343	T	C	0	2	0	1
gnl|UMD3.1|GK000010.2	9947871	G	T	4	2	0.666667	0.333333
gnl|UMD3.1|GK000010.2	9948679	T	C	0	6	0	1
gnl|UMD3.1|GK000010.2	9948712	A	T	0	7	0	1
gnl|UMD3.1|GK000010.2	9949173	T	C	0	2	0	1
gnl|UMD3.1|GK000010.2	9949182	T	C	0	2	0	1
[truncated: 400,223+ more rows]
