# Supplementary material for: Single nucleotide polymorphism discovery in bovine liver using RNA-seq technology
Source: PLoS One. 2017 Feb 24;12(2):e0172687. doi: 10.1371/journal.pone.0172687 (PMC5325534; doi:10.1371/journal.pone.0172687)
Supplement: S5 Table — (XLSX) [file pone.0172687.s005.xlsx]

## Sheet: CP23-J20a-DNAsed-CU-S11.samtool
S5 Table: RNA-seq SNP-db of bovine liver tissue of young bull-5 of Polish Red cattle aged 12 months.
reference	location	ref_seq	sample seq	# of reads as Ref	# of reads as SNP	% ref	% SNP
gnl|Btau_4.6.1|chrY	2532208	A	G	0	3	0	1
gnl|Btau_4.6.1|chrY	2544440	A	C	0	2	0	1
gnl|Btau_4.6.1|chrY	2556409	T	A	0	3	0	1
gnl|Btau_4.6.1|chrY	2556417	C	G	0	3	0	1
gnl|Btau_4.6.1|chrY	2556427	T	A	0	3	0	1
gnl|Btau_4.6.1|chrY	2556450	C	G	0	3	0	1
gnl|Btau_4.6.1|chrY	2556456	G	A	0	3	0	1
gnl|Btau_4.6.1|chrY	2556466	A	G	0	3	0	1
gnl|Btau_4.6.1|chrY	2556471	G	T	0	3	0	1
gnl|Btau_4.6.1|chrY	2556481	C	T	0	3	0	1
gnl|Btau_4.6.1|chrY	2556484	C	G	0	3	0	1
gnl|Btau_4.6.1|chrY	2556488	G	C	0	3	0	1
gnl|Btau_4.6.1|chrY	2556495	G	A	0	3	0	1
gnl|Btau_4.6.1|chrY	2556505	C	A	0	3	0	1
gnl|Btau_4.6.1|chrY	2556514	C	T	0	3	0	1
gnl|Btau_4.6.1|chrY	2556665	C	G	0	3	0	1
gnl|Btau_4.6.1|chrY	2556671	C	T	0	3	0	1
gnl|Btau_4.6.1|chrY	2556688	G	C	0	2	0	1
gnl|Btau_4.6.1|chrY	2568636	A	T	4	2	0.666667	0.333333
gnl|Btau_4.6.1|chrY	2569703	G	C	25	12	0.675676	0.324324
gnl|Btau_4.6.1|chrY	2569705	T	G	26	12	0.684211	0.315789
gnl|Btau_4.6.1|chrY	2570022	C	T	42	28	0.6	0.4
gnl|Btau_4.6.1|chrY	2570209	A	G	22	19	0.536585	0.463415
gnl|Btau_4.6.1|chrY	3575244	G	A	0	2	0	1
gnl|Btau_4.6.1|chrY	3580009	G	A	0	2	0	1
gnl|Btau_4.6.1|chrY	3719188	AGGGGG	AG	0	1	0	1
gnl|Btau_4.6.1|chrY	3728743	A	T	7	2	0.777778	0.222222
gnl|Btau_4.6.1|chrY	3749034	C	A	1	2	0.333333	0.666667
gnl|Btau_4.6.1|chrY	6526496	C	A	0	3	0	1
gnl|Btau_4.6.1|chrY	6526537	C	A	0	2	0	1
gnl|Btau_4.6.1|chrY	6526558	C	A	2	2	0.5	0.5
gnl|Btau_4.6.1|chrY	6526582	C	A	3	2	0.6	0.4
gnl|Btau_4.6.1|chrY	6526590	C	A	3	2	0.6	0.4
gnl|Btau_4.6.1|chrY	6554262	A	C	0	2	0	1
gnl|Btau_4.6.1|chrY	6574509	AACAC	AAC	0	1	0	1
gnl|Btau_4.6.1|chrY	6628476	C	G	1	2	0.333333	0.666667
gnl|Btau_4.6.1|chrY	6629616	C	A	0	2	0	1
gnl|Btau_4.6.1|chrY	6629617	C	A	0	2	0	1
gnl|Btau_4.6.1|chrY	6635231	A	T	3	2	0.6	0.4
gnl|Btau_4.6.1|chrY	6638358	C	A	7	2	0.777778	0.222222
gnl|Btau_4.6.1|chrY	9453639	C	G	0	34	0	1
gnl|Btau_4.6.1|chrY	9453643	T	C	0	39	0	1
gnl|Btau_4.6.1|chrY	9453826	A	G	0	20	0	1
gnl|Btau_4.6.1|chrY	9454004	A	G	0	12	0	1
gnl|Btau_4.6.1|chrY	9454031	A	G	0	11	0	1
gnl|Btau_4.6.1|chrY	9454061	T	C	0	9	0	1
gnl|Btau_4.6.1|chrY	9454070	C	G	0	6	0	1
gnl|Btau_4.6.1|chrY	16947247	A	G	0	6	0	1
gnl|Btau_4.6.1|chrY	16947436	C	T	0	7	0	1
gnl|Btau_4.6.1|chrY	42378214	A	G	0	1	0	1
gnl|Btau_4.6.1|chrY	42378225	A	G	0	2	0	1
gnl|Btau_4.6.1|chrY	42378238	A	G	0	2	0	1
gnl|Btau_4.6.1|chrY	42378240	A	G	0	2	0	1
gnl|Btau_4.6.1|chrY	42378251	A	G	0	2	0	1
gnl|Btau_4.6.1|chrY	42378256	A	G	0	1	0	1
gnl|Btau_4.6.1|chrY	42378257	A	G	0	2	0	1
gnl|Btau_4.6.1|chrY	42378265	A	G	0	2	0	1
gnl|Btau_4.6.1|chrY	42378268	A	G	0	2	0	1
gnl|UMD3.1|GK000010.2	555250	A	C	0	4	0	1
gnl|UMD3.1|GK000010.2	555259	C	T	0	4	0	1
gnl|UMD3.1|GK000010.2	555260	A	G	0	5	0	1
gnl|UMD3.1|GK000010.2	555265	A	G	0	5	0	1
gnl|UMD3.1|GK000010.2	555292	C	A	0	9	0	1
gnl|UMD3.1|GK000010.2	555317	G	C	0	13	0	1
gnl|UMD3.1|GK000010.2	555363	G	A	1	15	0.0625	0.9375
gnl|UMD3.1|GK000010.2	555424	T	C	0	35	0	1
gnl|UMD3.1|GK000010.2	555483	C	G	0	39	0	1
gnl|UMD3.1|GK000010.2	555598	A	G	0	37	0	1
gnl|UMD3.1|GK000010.2	555632	A	G	0	40	0	1
gnl|UMD3.1|GK000010.2	555657	T	C	0	27	0	1
gnl|UMD3.1|GK000010.2	555666	T	C	0	26	0	1
gnl|UMD3.1|GK000010.2	555684	A	G	0	19	0	1
gnl|UMD3.1|GK000010.2	555780	G	A	0	24	0	1
gnl|UMD3.1|GK000010.2	555811	A	T	0	23	0	1
gnl|UMD3.1|GK000010.2	570742	A	G	0	2	0	1
gnl|UMD3.1|GK000010.2	570752	A	G	0	1	0	1
gnl|UMD3.1|GK000010.2	570753	A	G	0	2	0	1
gnl|UMD3.1|GK000010.2	570754	A	G	0	2	0	1
gnl|UMD3.1|GK000010.2	576280	G	A	0	2	0	1
gnl|UMD3.1|GK000010.2	576283	A	G	0	2	0	1
gnl|UMD3.1|GK000010.2	628977	A	G	0	4	0	1
gnl|UMD3.1|GK000010.2	631265	G	A	0	2	0	1
gnl|UMD3.1|GK000010.2	631394	A	G	0	3	0	1
gnl|UMD3.1|GK000010.2	633937	T	A	0	2	0	1
gnl|UMD3.1|GK000010.2	636317	GTCTCT	GTCT	0	1	0	1
gnl|UMD3.1|GK000010.2	695691	A	G	1	2	0.333333	0.666667
gnl|UMD3.1|GK000010.2	695788	C	A	3	6	0.333333	0.666667
gnl|UMD3.1|GK000010.2	708775	C	T	0	3	0	1
gnl|UMD3.1|GK000010.2	713695	A	G	0	2	0	1
gnl|UMD3.1|GK000010.2	715839	A	G	0	2	0	1
gnl|UMD3.1|GK000010.2	720349	C	A	0	2	0	1
gnl|UMD3.1|GK000010.2	721925	C	T	0	2	0	1
gnl|UMD3.1|GK000010.2	722163	T	C	1	3	0.25	0.75
gnl|UMD3.1|GK000010.2	726343	G	C	0	4	0	1
gnl|UMD3.1|GK000010.2	726349	A	G	0	4	0	1
gnl|UMD3.1|GK000010.2	726415	T	C	0	4	0	1
gnl|UMD3.1|GK000010.2	756160	C	T	0	2	0	1
gnl|UMD3.1|GK000010.2	756161	C	T	0	2	0	1
gnl|UMD3.1|GK000010.2	773786	TGTGGCAAAGACTGGGGGTG	TGTG	0	1	0	1
gnl|UMD3.1|GK000010.2	774411	C	G	1	2	0.333333	0.666667
gnl|UMD3.1|GK000010.2	786504	C	T	0	3	0	1
gnl|UMD3.1|GK000010.2	786743	T	C	0	2	0	1
gnl|UMD3.1|GK000010.2	786776	A	C	0	2	0	1
gnl|UMD3.1|GK000010.2	786840	A	G	0	2	0	1
gnl|UMD3.1|GK000010.2	794139	C	T	0	2	0	1
gnl|UMD3.1|GK000010.2	797627	C	A	0	3	0	1
gnl|UMD3.1|GK000010.2	797629	T	A	0	3	0	1
gnl|UMD3.1|GK000010.2	797667	C	T	0	3	0	1
gnl|UMD3.1|GK000010.2	797674	G	A	0	3	0	1
gnl|UMD3.1|GK000010.2	797741	C	G	0	3	0	1
gnl|UMD3.1|GK000010.2	834738	G	A	0	2	0	1
gnl|UMD3.1|GK000010.2	851680	C	T	0	3	0	1
gnl|UMD3.1|GK000010.2	864398	A	G	0	4	0	1
gnl|UMD3.1|GK000010.2	864447	G	C	0	4	0	1
gnl|UMD3.1|GK000010.2	864573	C	A	0	4	0	1
gnl|UMD3.1|GK000010.2	865592	C	T	0	2	0	1
gnl|UMD3.1|GK000010.2	890942	C	T	0	2	0	1
gnl|UMD3.1|GK000010.2	891208	G	C	0	2	0	1
gnl|UMD3.1|GK000010.2	916431	C	A	0	2	0	1
gnl|UMD3.1|GK000010.2	916701	C	A	0	2	0	1
gnl|UMD3.1|GK000010.2	916705	G	T	0	2	0	1
gnl|UMD3.1|GK000010.2	916828	G	T	0	2	0	1
gnl|UMD3.1|GK000010.2	916872	T	C	0	2	0	1
gnl|UMD3.1|GK000010.2	916882	A	G	0	2	0	1
gnl|UMD3.1|GK000010.2	918146	G	A	0	2	0	1
gnl|UMD3.1|GK000010.2	919350	C	T	0	2	0	1
gnl|UMD3.1|GK000010.2	919408	G	A	0	2	0	1
gnl|UMD3.1|GK000010.2	921775	TAAA	TA	0	1	0	1
gnl|UMD3.1|GK000010.2	930129	T	C	0	2	0	1
gnl|UMD3.1|GK000010.2	930156	T	C	0	2	0	1
gnl|UMD3.1|GK000010.2	930594	C	G	0	7	0	1
gnl|UMD3.1|GK000010.2	931324	A	G	4	7	0.363636	0.636364
gnl|UMD3.1|GK000010.2	931407	G	A	3	9	0.25	0.75
gnl|UMD3.1|GK000010.2	931802	A	G	6	6	0.5	0.5
gnl|UMD3.1|GK000010.2	932070	C	T	16	5	0.761905	0.238095
gnl|UMD3.1|GK000010.2	932770	A	G	8	3	0.727273	0.272727
gnl|UMD3.1|GK000010.2	932803	C	T	5	3	0.625	0.375
gnl|UMD3.1|GK000010.2	932934	A	C	6	4	0.6	0.4
gnl|UMD3.1|GK000010.2	933079	T	A	0	13	0	1
gnl|UMD3.1|GK000010.2	933462	T	C	0	6	0	1
gnl|UMD3.1|GK000010.2	933866	C	A	11	6	0.647059	0.352941
gnl|UMD3.1|GK000010.2	933869	T	A	12	4	0.75	0.25
gnl|UMD3.1|GK000010.2	933925	G	A	9	5	0.642857	0.357143
gnl|UMD3.1|GK000010.2	933986	G	A	3	10	0.230769	0.769231
gnl|UMD3.1|GK000010.2	934737	G	A	7	9	0.4375	0.5625
gnl|UMD3.1|GK000010.2	935574	A	G	0	20	0	1
gnl|UMD3.1|GK000010.2	937189	A	G	20	4	0.833333	0.166667
gnl|UMD3.1|GK000010.2	937830	C	T	6	3	0.666667	0.333333
gnl|UMD3.1|GK000010.2	937928	C	A	3	4	0.428571	0.571429
gnl|UMD3.1|GK000010.2	938097	T	A	11	11	0.5	0.5
gnl|UMD3.1|GK000010.2	938387	C	G	9	11	0.45	0.55
gnl|UMD3.1|GK000010.2	938388	T	G	9	10	0.473684	0.526316
gnl|UMD3.1|GK000010.2	938985	C	T	2	8	0.2	0.8
gnl|UMD3.1|GK000010.2	940686	ACT	ACTCT	0	1	0	1
gnl|UMD3.1|GK000010.2	943425	G	A	0	5	0	1
gnl|UMD3.1|GK000010.2	944031	C	A	0	3	0	1
gnl|UMD3.1|GK000010.2	944048	T	A	4	2	0.666667	0.333333
gnl|UMD3.1|GK000010.2	944128	G	A	3	4	0.428571	0.571429
gnl|UMD3.1|GK000010.2	944399	C	G	0	5	0	1
gnl|UMD3.1|GK000010.2	945022	T	C	0	9	0	1
gnl|UMD3.1|GK000010.2	945123	A	T	0	5	0	1
gnl|UMD3.1|GK000010.2	957380	A	G	0	2	0	1
gnl|UMD3.1|GK000010.2	957996	T	C	0	4	0	1
gnl|UMD3.1|GK000010.2	958204	C	T	0	3	0	1
gnl|UMD3.1|GK000010.2	959319	A	G	0	2	0	1
gnl|UMD3.1|GK000010.2	959401	C	T	0	2	0	1
gnl|UMD3.1|GK000010.2	963877	A	G	0	3	0	1
gnl|UMD3.1|GK000010.2	963906	A	G	0	2	0	1
gnl|UMD3.1|GK000010.2	963955	A	C	0	2	0	1
gnl|UMD3.1|GK000010.2	974955	A	G	0	2	0	1
gnl|UMD3.1|GK000010.2	979275	A	C	2	2	0.5	0.5
gnl|UMD3.1|GK000010.2	1068466	A	G	0	2	0	1
gnl|UMD3.1|GK000010.2	1068482	T	C	0	2	0	1
gnl|UMD3.1|GK000010.2	1074706	G	C	0	4	0	1
gnl|UMD3.1|GK000010.2	1074720	G	A	0	4	0	1
gnl|UMD3.1|GK000010.2	1079425	A	G	0	3	0	1
gnl|UMD3.1|GK000010.2	1079569	A	G	0	3	0	1
gnl|UMD3.1|GK000010.2	1089449	G	C	0	2	0	1
gnl|UMD3.1|GK000010.2	1089497	T	C	0	10	0	1
gnl|UMD3.1|GK000010.2	1090011	T	C	0	1	0	1
gnl|UMD3.1|GK000010.2	1092336	T	G	3	9	0.25	0.75
gnl|UMD3.1|GK000010.2	1092494	T	C	10	9	0.526316	0.473684
gnl|UMD3.1|GK000010.2	1092502	C	A	10	10	0.5	0.5
gnl|UMD3.1|GK000010.2	1092646	G	A	7	18	0.28	0.72
gnl|UMD3.1|GK000010.2	1092667	G	T	16	3	0.842105	0.157895
gnl|UMD3.1|GK000010.2	1092670	A	C	6	14	0.3	0.7
gnl|UMD3.1|GK000010.2	1093037	C	T	11	6	0.647059	0.352941
gnl|UMD3.1|GK000010.2	1093103	T	G	12	4	0.75	0.25
gnl|UMD3.1|GK000010.2	1093152	C	T	12	7	0.631579	0.368421
gnl|UMD3.1|GK000010.2	1093167	C	T	11	4	0.733333	0.266667
gnl|UMD3.1|GK000010.2	1093480	T	C	12	28	0.3	0.7
gnl|UMD3.1|GK000010.2	1093490	G	A	11	27	0.289474	0.710526
gnl|UMD3.1|GK000010.2	1093532	G	A	16	22	0.421053	0.578947
gnl|UMD3.1|GK000010.2	1093576	T	C	14	17	0.451613	0.548387
gnl|UMD3.1|GK000010.2	1093589	C	T	13	22	0.371429	0.628571
gnl|UMD3.1|GK000010.2	1093739	A	G	0	32	0	1
gnl|UMD3.1|GK000010.2	1093835	A	C	0	26	0	1
gnl|UMD3.1|GK000010.2	1094294	T	C	0	2	0	1
gnl|UMD3.1|GK000010.2	1098594	A	G	0	6	0	1
gnl|UMD3.1|GK000010.2	1102642	C	G	1	2	0.333333	0.666667
gnl|UMD3.1|GK000010.2	1102816	A	G	2	5	0.285714	0.714286
gnl|UMD3.1|GK000010.2	1102817	G	A	2	5	0.285714	0.714286
gnl|UMD3.1|GK000010.2	1102857	A	G	2	10	0.166667	0.833333
gnl|UMD3.1|GK000010.2	1102936	A	G	1	5	0.166667	0.833333
gnl|UMD3.1|GK000010.2	1103087	G	A	2	10	0.166667	0.833333
gnl|UMD3.1|GK000010.2	1104384	C	T	0	4	0	1
gnl|UMD3.1|GK000010.2	1104438	C	A	0	4	0	1
gnl|UMD3.1|GK000010.2	1105528	T	C	2	8	0.2	0.8
gnl|UMD3.1|GK000010.2	1105599	A	C	1	2	0.333333	0.666667
gnl|UMD3.1|GK000010.2	1105675	T	C	1	6	0.142857	0.857143
gnl|UMD3.1|GK000010.2	1105685	C	A	1	6	0.142857	0.857143
gnl|UMD3.1|GK000010.2	1105712	C	T	1	9	0.1	0.9
gnl|UMD3.1|GK000010.2	1105740	T	G	1	9	0.1	0.9
gnl|UMD3.1|GK000010.2	1105748	C	A	1	3	0.25	0.75
gnl|UMD3.1|GK000010.2	1105852	T	C	1	6	0.142857	0.857143
gnl|UMD3.1|GK000010.2	1112333	A	C	0	2	0	1
gnl|UMD3.1|GK000010.2	1112356	C	G	0	2	0	1
gnl|UMD3.1|GK000010.2	1112404	T	C	0	2	0	1
gnl|UMD3.1|GK000010.2	1112433	A	C	0	2	0	1
gnl|UMD3.1|GK000010.2	1112440	A	G	0	2	0	1
gnl|UMD3.1|GK000010.2	1112454	T	C	0	2	0	1
gnl|UMD3.1|GK000010.2	1113377	G	A	0	2	0	1
gnl|UMD3.1|GK000010.2	1113396	G	A	0	2	0	1
gnl|UMD3.1|GK000010.2	1114960	T	C	2	2	0.5	0.5
gnl|UMD3.1|GK000010.2	1115836	T	C	0	3	0	1
gnl|UMD3.1|GK000010.2	1116229	G	T	1	1	0.5	0.5
gnl|UMD3.1|GK000010.2	1117051	G	A,T	0	6	0	1
gnl|UMD3.1|GK000010.2	1119069	G	A	18	24	0.428571	0.571429
gnl|UMD3.1|GK000010.2	1119386	G	C	0	23	0	1
gnl|UMD3.1|GK000010.2	1119501	A	G	14	8	0.636364	0.363636
gnl|UMD3.1|GK000010.2	1119649	T	C	14	14	0.5	0.5
gnl|UMD3.1|GK000010.2	1120091	C	A	8	13	0.380952	0.619048
gnl|UMD3.1|GK000010.2	1121224	T	C	11	7	0.611111	0.388889
gnl|UMD3.1|GK000010.2	1121300	G	A	8	10	0.444444	0.555556
gnl|UMD3.1|GK000010.2	1121325	C	T	14	9	0.608696	0.391304
gnl|UMD3.1|GK000010.2	1121466	C	T	9	13	0.409091	0.590909
gnl|UMD3.1|GK000010.2	1121646	G	A	10	2	0.833333	0.166667
gnl|UMD3.1|GK000010.2	1121742	G	A	4	4	0.5	0.5
gnl|UMD3.1|GK000010.2	1121835	C	T	8	2	0.8	0.2
gnl|UMD3.1|GK000010.2	1122242	T	C	4	2	0.666667	0.333333
gnl|UMD3.1|GK000010.2	1122491	T	C	6	4	0.6	0.4
gnl|UMD3.1|GK000010.2	1122564	C	T	5	3	0.625	0.375
gnl|UMD3.1|GK000010.2	1122570	C	A	6	4	0.6	0.4
gnl|UMD3.1|GK000010.2	1122573	C	T	3	3	0.5	0.5
gnl|UMD3.1|GK000010.2	1125473	C	T	0	3	0	1
gnl|UMD3.1|GK000010.2	1125488	A	T	0	2	0	1
gnl|UMD3.1|GK000010.2	1127887	CAG	CAGGAG	0	1	0	1
gnl|UMD3.1|GK000010.2	1128463	T	C	0	2	0	1
gnl|UMD3.1|GK000010.2	1134085	A	G	0	2	0	1
gnl|UMD3.1|GK000010.2	1134092	A	G	0	2	0	1
gnl|UMD3.1|GK000010.2	1138334	AACA	AACACA	0	1	0	1
gnl|UMD3.1|GK000010.2	1159726	T	C	0	2	0	1
gnl|UMD3.1|GK000010.2	1167052	T	C	0	5	0	1
gnl|UMD3.1|GK000010.2	1167976	G	A	0	3	0	1
gnl|UMD3.1|GK000010.2	1173466	ATGTGT	ATGT	0	1	0	1
gnl|UMD3.1|GK000010.2	1173568	C	T	1	2	0.333333	0.666667
gnl|UMD3.1|GK000010.2	1173569	A	G	1	2	0.333333	0.666667
gnl|UMD3.1|GK000010.2	1173575	C	T	1	2	0.333333	0.666667
gnl|UMD3.1|GK000010.2	1173643	C	G	0	2	0	1
gnl|UMD3.1|GK000010.2	1202837	AGACTG	AGACTGACTG	0	1	0	1
gnl|UMD3.1|GK000010.2	1209784	T	C	0	3	0	1
gnl|UMD3.1|GK000010.2	1215258	G	A	1	2	0.333333	0.666667
gnl|UMD3.1|GK000010.2	1225248	T	C	0	2	0	1
gnl|UMD3.1|GK000010.2	1227143	G	C	0	2	0	1
gnl|UMD3.1|GK000010.2	1227248	G	T	0	2	0	1
gnl|UMD3.1|GK000010.2	1227351	G	A	0	2	0	1
gnl|UMD3.1|GK000010.2	1228219	T	C	0	3	0	1
gnl|UMD3.1|GK000010.2	1228645	A	G,T	0	5	0	1
gnl|UMD3.1|GK000010.2	1228709	G	T	0	3	0	1
gnl|UMD3.1|GK000010.2	1228820	A	T	0	2	0	1
gnl|UMD3.1|GK000010.2	1228823	A	C	0	2	0	1
gnl|UMD3.1|GK000010.2	1228863	A	C	0	2	0	1
gnl|UMD3.1|GK000010.2	1228928	C	G	0	4	0	1
gnl|UMD3.1|GK000010.2	1228948	G	T	0	3	0	1
gnl|UMD3.1|GK000010.2	1228972	A	C	0	4	0	1
gnl|UMD3.1|GK000010.2	1229160	T	A	0	2	0	1
gnl|UMD3.1|GK000010.2	1229378	T	C	0	2	0	1
gnl|UMD3.1|GK000010.2	1230656	C	G	0	3	0	1
gnl|UMD3.1|GK000010.2	1232884	T	C	0	2	0	1
gnl|UMD3.1|GK000010.2	1232984	A	G	0	2	0	1
gnl|UMD3.1|GK000010.2	1233344	T	C	0	2	0	1
gnl|UMD3.1|GK000010.2	1235321	G	A	0	4	0	1
gnl|UMD3.1|GK000010.2	1241343	G	A	0	2	0	1
gnl|UMD3.1|GK000010.2	1247087	G	A	0	2	0	1
gnl|UMD3.1|GK000010.2	1247090	A	G	0	2	0	1
gnl|UMD3.1|GK000010.2	1247107	T	C	0	2	0	1
gnl|UMD3.1|GK000010.2	1249981	T	C	0	2	0	1
gnl|UMD3.1|GK000010.2	1250058	C	A	0	2	0	1
gnl|UMD3.1|GK000010.2	1250674	C	T	0	2	0	1
gnl|UMD3.1|GK000010.2	1250754	G	A	0	2	0	1
gnl|UMD3.1|GK000010.2	1251830	A	G	0	2	0	1
gnl|UMD3.1|GK000010.2	1252187	C	G	0	3	0	1
gnl|UMD3.1|GK000010.2	1252221	T	C	0	2	0	1
gnl|UMD3.1|GK000010.2	1252664	A	G	0	3	0	1
gnl|UMD3.1|GK000010.2	1252668	C	G	0	2	0	1
gnl|UMD3.1|GK000010.2	1252691	A	T	0	3	0	1
gnl|UMD3.1|GK000010.2	1252886	T	C	0	4	0	1
gnl|UMD3.1|GK000010.2	1253007	G	A	0	3	0	1
gnl|UMD3.1|GK000010.2	1253199	C	T	0	3	0	1
gnl|UMD3.1|GK000010.2	1253229	T	C	1	2	0.333333	0.666667
gnl|UMD3.1|GK000010.2	1253234	T	C	0	2	0	1
gnl|UMD3.1|GK000010.2	1253242	T	C	0	2	0	1
gnl|UMD3.1|GK000010.2	1253248	T	C	0	2	0	1
gnl|UMD3.1|GK000010.2	1253595	G	A	0	2	0	1
gnl|UMD3.1|GK000010.2	1253608	T	C	0	2	0	1
gnl|UMD3.1|GK000010.2	1253995	C	A	0	9	0	1
gnl|UMD3.1|GK000010.2	1254627	G	C	0	2	0	1
gnl|UMD3.1|GK000010.2	1254683	C	T	0	5	0	1
gnl|UMD3.1|GK000010.2	1255421	T	A	0	2	0	1
gnl|UMD3.1|GK000010.2	1255452	A	G	0	2	0	1
gnl|UMD3.1|GK000010.2	1255645	A	C	0	3	0	1
gnl|UMD3.1|GK000010.2	1255877	C	T	0	5	0	1
gnl|UMD3.1|GK000010.2	1256116	C	G	0	2	0	1
gnl|UMD3.1|GK000010.2	1256534	T	C	0	2	0	1
gnl|UMD3.1|GK000010.2	1257101	T	C	0	2	0	1
gnl|UMD3.1|GK000010.2	1257118	T	C	0	2	0	1
gnl|UMD3.1|GK000010.2	1257599	T	C	0	2	0	1
gnl|UMD3.1|GK000010.2	1257625	A	G	0	2	0	1
gnl|UMD3.1|GK000010.2	1257660	T	C	0	2	0	1
gnl|UMD3.1|GK000010.2	1276178	C	T	0	2	0	1
gnl|UMD3.1|GK000010.2	1276303	T	A	1	2	0.333333	0.666667
gnl|UMD3.1|GK000010.2	1280116	A	G	0	2	0	1
gnl|UMD3.1|GK000010.2	1287642	T	C	2	4	0.333333	0.666667
gnl|UMD3.1|GK000010.2	1287732	T	C	0	3	0	1
gnl|UMD3.1|GK000010.2	1289851	A	G	0	2	0	1
gnl|UMD3.1|GK000010.2	1289942	A	G	0	2	0	1
gnl|UMD3.1|GK000010.2	1289948	A	G	0	2	0	1
gnl|UMD3.1|GK000010.2	1290065	C	T	0	2	0	1
gnl|UMD3.1|GK000010.2	1290133	G	A	0	2	0	1
gnl|UMD3.1|GK000010.2	1294776	A	T	0	1	0	1
gnl|UMD3.1|GK000010.2	1306209	G	T	0	1	0	1
gnl|UMD3.1|GK000010.2	1308162	T	G	0	2	0	1
gnl|UMD3.1|GK000010.2	1471807	T	G	0	2	0	1
gnl|UMD3.1|GK000010.2	1498578	G	A	0	2	0	1
gnl|UMD3.1|GK000010.2	1505471	A	C	0	2	0	1
gnl|UMD3.1|GK000010.2	1518297	T	C	0	2	0	1
gnl|UMD3.1|GK000010.2	1608754	A	G	0	2	0	1
gnl|UMD3.1|GK000010.2	1608800	A	G	0	2	0	1
gnl|UMD3.1|GK000010.2	1608810	A	G	0	2	0	1
gnl|UMD3.1|GK000010.2	1609969	G	C	0	2	0	1
gnl|UMD3.1|GK000010.2	1687782	A	G	0	2	0	1
gnl|UMD3.1|GK000010.2	1687790	A	G	0	2	0	1
gnl|UMD3.1|GK000010.2	1687803	A	G	0	2	0	1
gnl|UMD3.1|GK000010.2	1687844	A	G	0	2	0	1
gnl|UMD3.1|GK000010.2	1687978	A	G	0	2	0	1
gnl|UMD3.1|GK000010.2	1687981	A	G	0	2	0	1
gnl|UMD3.1|GK000010.2	1687995	A	G	0	2	0	1
gnl|UMD3.1|GK000010.2	1687999	A	G	0	2	0	1
gnl|UMD3.1|GK000010.2	1688058	A	G	0	2	0	1
gnl|UMD3.1|GK000010.2	1711175	A	G	0	2	0	1
gnl|UMD3.1|GK000010.2	1761001	C	T	0	2	0	1
gnl|UMD3.1|GK000010.2	1761240	T	G	0	2	0	1
gnl|UMD3.1|GK000010.2	2039298	A	G	0	2	0	1
gnl|UMD3.1|GK000010.2	2055236	C	A	4	2	0.666667	0.333333
gnl|UMD3.1|GK000010.2	2055321	A	G	0	2	0	1
gnl|UMD3.1|GK000010.2	2067962	A	G	0	2	0	1
gnl|UMD3.1|GK000010.2	2067974	T	C	0	2	0	1
gnl|UMD3.1|GK000010.2	2068004	A	G	0	2	0	1
gnl|UMD3.1|GK000010.2	2068034	T	C	0	2	0	1
gnl|UMD3.1|GK000010.2	2068035	A	T	0	2	0	1
gnl|UMD3.1|GK000010.2	2068064	G	A	0	3	0	1
gnl|UMD3.1|GK000010.2	2068067	C	G	0	3	0	1
gnl|UMD3.1|GK000010.2	2068084	G	T	0	3	0	1
gnl|UMD3.1|GK000010.2	2068085	A	G	0	3	0	1
gnl|UMD3.1|GK000010.2	2068111	G	C	0	3	0	1
gnl|UMD3.1|GK000010.2	2068114	A	T	0	3	0	1
gnl|UMD3.1|GK000010.2	2068137	C	T	0	3	0	1
gnl|UMD3.1|GK000010.2	2068166	G	T	0	3	0	1
gnl|UMD3.1|GK000010.2	2068169	C	T	0	3	0	1
gnl|UMD3.1|GK000010.2	2068174	A	G	0	3	0	1
gnl|UMD3.1|GK000010.2	2068181	C	T	0	3	0	1
gnl|UMD3.1|GK000010.2	2068200	G	T	0	2	0	1
gnl|UMD3.1|GK000010.2	2068275	A	G	0	3	0	1
gnl|UMD3.1|GK000010.2	2068282	T	C	0	3	0	1
gnl|UMD3.1|GK000010.2	2068290	C	T	0	3	0	1
gnl|UMD3.1|GK000010.2	2068293	G	T	0	3	0	1
gnl|UMD3.1|GK000010.2	2068299	A	G	0	3	0	1
gnl|UMD3.1|GK000010.2	2068320	T	C	0	3	0	1
gnl|UMD3.1|GK000010.2	2068325	T	A	0	2	0	1
gnl|UMD3.1|GK000010.2	2068326	G	A	0	3	0	1
gnl|UMD3.1|GK000010.2	2068330	C	T	0	3	0	1
gnl|UMD3.1|GK000010.2	2068352	A	C	0	2	0	1
gnl|UMD3.1|GK000010.2	2068411	T	C	0	8	0	1
gnl|UMD3.1|GK000010.2	2068412	G	T	0	8	0	1
gnl|UMD3.1|GK000010.2	2068421	T	C	0	8	0	1
gnl|UMD3.1|GK000010.2	2068430	C	A	0	8	0	1
gnl|UMD3.1|GK000010.2	2068431	G	A	0	8	0	1
gnl|UMD3.1|GK000010.2	2068454	G	A	0	8	0	1
gnl|UMD3.1|GK000010.2	2068462	G	T	0	8	0	1
gnl|UMD3.1|GK000010.2	2068464	C	A	0	8	0	1
gnl|UMD3.1|GK000010.2	2092944	C	A	0	3	0	1
gnl|UMD3.1|GK000010.2	2092946	C	A	0	3	0	1
gnl|UMD3.1|GK000010.2	2092973	C	T,A	0	2	0	1
gnl|UMD3.1|GK000010.2	2093016	C	A	0	1	0	1
gnl|UMD3.1|GK000010.2	2093153	G	T	1	2	0.333333	0.666667
gnl|UMD3.1|GK000010.2	2131702	G	C	0	2	0	1
gnl|UMD3.1|GK000010.2	2131736	C	T	0	2	0	1
gnl|UMD3.1|GK000010.2	2135831	T	TGC	0	1	0	1
gnl|UMD3.1|GK000010.2	2186967	T	G	0	2	0	1
gnl|UMD3.1|GK000010.2	2189254	T	G	0	3	0	1
gnl|UMD3.1|GK000010.2	2189255	A	T	0	3	0	1
gnl|UMD3.1|GK000010.2	2189345	T	G	0	1	0	1
gnl|UMD3.1|GK000010.2	2189501	T	C	0	3	0	1
gnl|UMD3.1|GK000010.2	2189527	A	G	0	3	0	1
gnl|UMD3.1|GK000010.2	2192421	T	C	18	3	0.857143	0.142857
gnl|UMD3.1|GK000010.2	2192863	A	G	25	4	0.862069	0.137931
gnl|UMD3.1|GK000010.2	2193185	A	G	17	3	0.85	0.15
gnl|UMD3.1|GK000010.2	2193196	C	A	14	3	0.823529	0.176471
gnl|UMD3.1|GK000010.2	2193202	C	A	14	4	0.777778	0.222222
gnl|UMD3.1|GK000010.2	2361581	T	C	0	2	0	1
gnl|UMD3.1|GK000010.2	2374587	G	T	0	3	0	1
gnl|UMD3.1|GK000010.2	2385139	T	C	0	2	0	1
gnl|UMD3.1|GK000010.2	2389292	T	A	0	2	0	1
gnl|UMD3.1|GK000010.2	2391810	A	G	0	4	0	1
gnl|UMD3.1|GK000010.2	2394564	A	G	0	2	0	1
gnl|UMD3.1|GK000010.2	2394852	G	A	0	2	0	1
gnl|UMD3.1|GK000010.2	2434362	T	C	0	14	0	1
gnl|UMD3.1|GK000010.2	2434503	C	T	1	26	0.037037	0.962963
gnl|UMD3.1|GK000010.2	2439770	A	G	0	3	0	1
gnl|UMD3.1|GK000010.2	2929131	C	A	0	2	0	1
gnl|UMD3.1|GK000010.2	2929140	T	C	0	2	0	1
gnl|UMD3.1|GK000010.2	2929164	C	T	0	2	0	1
gnl|UMD3.1|GK000010.2	2929165	A	G	0	2	0	1
gnl|UMD3.1|GK000010.2	2929176	T	C	0	2	0	1
gnl|UMD3.1|GK000010.2	2929177	G	A	0	2	0	1
gnl|UMD3.1|GK000010.2	3204626	T	C	0	2	0	1
gnl|UMD3.1|GK000010.2	3207270	C	A,T	0	5	0	1
gnl|UMD3.1|GK000010.2	3207295	A	C	0	5	0	1
gnl|UMD3.1|GK000010.2	3257291	C	A	0	2	0	1
gnl|UMD3.1|GK000010.2	3257638	A	G	0	2	0	1
gnl|UMD3.1|GK000010.2	3264064	A	G	1	2	0.333333	0.666667
gnl|UMD3.1|GK000010.2	3264065	A	G	1	2	0.333333	0.666667
gnl|UMD3.1|GK000010.2	3264070	A	G	1	2	0.333333	0.666667
gnl|UMD3.1|GK000010.2	3264084	A	G	0	3	0	1
gnl|UMD3.1|GK000010.2	3264088	A	G	1	2	0.333333	0.666667
gnl|UMD3.1|GK000010.2	3264089	A	G	0	2	0	1
gnl|UMD3.1|GK000010.2	3264093	A	G	0	3	0	1
gnl|UMD3.1|GK000010.2	3265520	C	G	0	4	0	1
gnl|UMD3.1|GK000010.2	3266138	G	A	0	3	0	1
gnl|UMD3.1|GK000010.2	3300537	C	T	0	6	0	1
gnl|UMD3.1|GK000010.2	3300548	T	C	0	6	0	1
gnl|UMD3.1|GK000010.2	3303530	G	A	0	2	0	1
gnl|UMD3.1|GK000010.2	3305311	C	T	0	2	0	1
gnl|UMD3.1|GK000010.2	3305338	A	G	0	2	0	1
gnl|UMD3.1|GK000010.2	3305348	A	G	0	2	0	1
gnl|UMD3.1|GK000010.2	3305369	G	A	0	2	0	1
gnl|UMD3.1|GK000010.2	3305994	C	T	0	3	0	1
gnl|UMD3.1|GK000010.2	3306025	G	A	0	4	0	1
gnl|UMD3.1|GK000010.2	3313376	C	T	0	2	0	1
gnl|UMD3.1|GK000010.2	3317417	A	T	0	2	0	1
gnl|UMD3.1|GK000010.2	3361707	A	G	0	4	0	1
gnl|UMD3.1|GK000010.2	3361726	T	C	0	4	0	1
gnl|UMD3.1|GK000010.2	3367291	C	A	2	2	0.5	0.5
gnl|UMD3.1|GK000010.2	3368469	A	G	2	2	0.5	0.5
gnl|UMD3.1|GK000010.2	3368761	T	G	0	4	0	1
gnl|UMD3.1|GK000010.2	3368792	G	A	0	2	0	1
gnl|UMD3.1|GK000010.2	3586034	A	G	0	4	0	1
gnl|UMD3.1|GK000010.2	3586052	G	A	0	8	0	1
gnl|UMD3.1|GK000010.2	3586134	T	C	0	48	0	1
gnl|UMD3.1|GK000010.2	3586152	T	C	0	54	0	1
gnl|UMD3.1|GK000010.2	3586206	C	G	0	66	0	1
gnl|UMD3.1|GK000010.2	3586250	A	G	0	56	0	1
gnl|UMD3.1|GK000010.2	3586449	G	A	0	30	0	1
gnl|UMD3.1|GK000010.2	3586541	A	C	0	10	0	1
gnl|UMD3.1|GK000010.2	3586598	T	C	0	2	0	1
gnl|UMD3.1|GK000010.2	3997121	G	A	6	4	0.6	0.4
gnl|UMD3.1|GK000010.2	4010928	G	A	0	3	0	1
gnl|UMD3.1|GK000010.2	4033629	T	C	0	4	0	1
gnl|UMD3.1|GK000010.2	4033637	T	C	0	5	0	1
gnl|UMD3.1|GK000010.2	4055620	C	A	0	1	0	1
gnl|UMD3.1|GK000010.2	4056122	C	T	0	6	0	1
gnl|UMD3.1|GK000010.2	4056123	T	C	0	8	0	1
gnl|UMD3.1|GK000010.2	4056197	G	T	0	7	0	1
gnl|UMD3.1|GK000010.2	4068866	T	C	0	2	0	1
gnl|UMD3.1|GK000010.2	4069225	C	A	0	2	0	1
gnl|UMD3.1|GK000010.2	4072259	C	A	1	2	0.333333	0.666667
gnl|UMD3.1|GK000010.2	4072261	G	A	0	3	0	1
gnl|UMD3.1|GK000010.2	4076226	T	C	0	2	0	1
gnl|UMD3.1|GK000010.2	4076237	T	C	0	2	0	1
gnl|UMD3.1|GK000010.2	4076239	T	C	0	2	0	1
gnl|UMD3.1|GK000010.2	4076250	T	C	0	2	0	1
gnl|UMD3.1|GK000010.2	4076259	T	C	0	2	0	1
gnl|UMD3.1|GK000010.2	4076265	T	C	0	2	0	1
gnl|UMD3.1|GK000010.2	4076268	T	C	0	2	0	1
gnl|UMD3.1|GK000010.2	4076283	T	C	0	2	0	1
gnl|UMD3.1|GK000010.2	4076289	C	G	0	2	0	1
gnl|UMD3.1|GK000010.2	4076302	T	C	0	2	0	1
gnl|UMD3.1|GK000010.2	4079142	G	A	0	2	0	1
gnl|UMD3.1|GK000010.2	4080478	C	T	0	2	0	1
gnl|UMD3.1|GK000010.2	4205394	T	C	0	4	0	1
gnl|UMD3.1|GK000010.2	4205422	T	C	0	4	0	1
gnl|UMD3.1|GK000010.2	4205479	T	C	0	4	0	1
gnl|UMD3.1|GK000010.2	4205485	T	C	0	4	0	1
gnl|UMD3.1|GK000010.2	4276750	A	T	0	19	0	1
gnl|UMD3.1|GK000010.2	4302447	G	A	0	2	0	1
gnl|UMD3.1|GK000010.2	4305554	G	A	2	2	0.5	0.5
gnl|UMD3.1|GK000010.2	4306089	C	A	9	5	0.642857	0.357143
gnl|UMD3.1|GK000010.2	4306131	C	A	10	4	0.714286	0.285714
gnl|UMD3.1|GK000010.2	4321312	T	C	0	2	0	1
gnl|UMD3.1|GK000010.2	4357621	A	T	0	2	0	1
gnl|UMD3.1|GK000010.2	4357626	A	T	0	2	0	1
gnl|UMD3.1|GK000010.2	4357656	A	T,G	0	2	0	1
gnl|UMD3.1|GK000010.2	4357686	C	G	0	2	0	1
gnl|UMD3.1|GK000010.2	4357689	T	C	0	2	0	1
gnl|UMD3.1|GK000010.2	4357705	C	T	0	2	0	1
gnl|UMD3.1|GK000010.2	4373920	C	G	10	3	0.769231	0.230769
gnl|UMD3.1|GK000010.2	4374205	C	A	4	5	0.444444	0.555556
gnl|UMD3.1|GK000010.2	4375429	A	T	9	3	0.75	0.25
gnl|UMD3.1|GK000010.2	4375946	C	T	0	11	0	1
gnl|UMD3.1|GK000010.2	4376984	C	T	9	2	0.818182	0.181818
gnl|UMD3.1|GK000010.2	4381494	T	C	0	3	0	1
gnl|UMD3.1|GK000010.2	4381495	T	C	0	3	0	1
gnl|UMD3.1|GK000010.2	4381501	T	C	0	3	0	1
gnl|UMD3.1|GK000010.2	4381541	T	C	0	3	0	1
gnl|UMD3.1|GK000010.2	4390806	TCATCAGC	TC	0	1	0	1
gnl|UMD3.1|GK000010.2	4395244	A	G	0	2	0	1
gnl|UMD3.1|GK000010.2	4395413	A	G	0	2	0	1
gnl|UMD3.1|GK000010.2	4395439	C	A	0	2	0	1
gnl|UMD3.1|GK000010.2	4399990	TAAAAA	TAA	0	1	0	1
gnl|UMD3.1|GK000010.2	4404628	C	T	0	18	0	1
gnl|UMD3.1|GK000010.2	4404958	G	T	19	6	0.76	0.24
gnl|UMD3.1|GK000010.2	4405192	C	G	0	34	0	1
gnl|UMD3.1|GK000010.2	4405196	G	A	22	12	0.647059	0.352941
gnl|UMD3.1|GK000010.2	4407830	G	A	52	27	0.658228	0.341772
gnl|UMD3.1|GK000010.2	4408666	T	C	178	152	0.539394	0.460606
gnl|UMD3.1|GK000010.2	4408971	C	G	138	191	0.419453	0.580547
gnl|UMD3.1|GK000010.2	4409771	A	G	1	2	0.333333	0.666667
gnl|UMD3.1|GK000010.2	4410504	G	A	2	3	0.4	0.6
gnl|UMD3.1|GK000010.2	4411854	A	G	0	6	0	1
gnl|UMD3.1|GK000010.2	4413055	C	T	5	4	0.555556	0.444444
gnl|UMD3.1|GK000010.2	4413068	A	G	11	11	0.5	0.5
gnl|UMD3.1|GK000010.2	4413874	G	A	2	2	0.5	0.5
gnl|UMD3.1|GK000010.2	4415326	G	A	0	3	0	1
gnl|UMD3.1|GK000010.2	4415359	T	C	0	6	0	1
gnl|UMD3.1|GK000010.2	4415710	C	T	0	2	0	1
gnl|UMD3.1|GK000010.2	4425493	T	G	0	3	0	1
gnl|UMD3.1|GK000010.2	4425539	T	G	0	3	0	1
gnl|UMD3.1|GK000010.2	4428239	A	G	0	2	0	1
gnl|UMD3.1|GK000010.2	4438107	T	C	0	2	0	1
gnl|UMD3.1|GK000010.2	4445712	TTCACTT	TTCACTTATCACTT	0	1	0	1
gnl|UMD3.1|GK000010.2	4446698	A	G	0	2	0	1
gnl|UMD3.1|GK000010.2	4469808	T	C	0	5	0	1
gnl|UMD3.1|GK000010.2	4469925	G	A	0	2	0	1
gnl|UMD3.1|GK000010.2	4470581	T	G	0	2	0	1
gnl|UMD3.1|GK000010.2	4471267	A	G	0	2	0	1
gnl|UMD3.1|GK000010.2	4471362	A	G	0	2	0	1
gnl|UMD3.1|GK000010.2	4471470	G	T	0	2	0	1
gnl|UMD3.1|GK000010.2	4471538	G	C	0	2	0	1
gnl|UMD3.1|GK000010.2	4498421	G	C	0	2	0	1
gnl|UMD3.1|GK000010.2	4502951	C	A	1	2	0.333333	0.666667
gnl|UMD3.1|GK000010.2	4503049	T	C	0	2	0	1
gnl|UMD3.1|GK000010.2	4503363	T	C	2	2	0.5	0.5
gnl|UMD3.1|GK000010.2	4509411	A	G	0	3	0	1
gnl|UMD3.1|GK000010.2	4509746	T	C	0	3	0	1
gnl|UMD3.1|GK000010.2	4510492	C	G	0	2	0	1
gnl|UMD3.1|GK000010.2	4510521	A	T	0	2	0	1
gnl|UMD3.1|GK000010.2	4510700	C	T	1	2	0.333333	0.666667
gnl|UMD3.1|GK000010.2	4511157	A	G	0	2	0	1
gnl|UMD3.1|GK000010.2	4512814	T	C	0	2	0	1
gnl|UMD3.1|GK000010.2	4512999	C	G	2	2	0.5	0.5
gnl|UMD3.1|GK000010.2	4514837	G	A	0	2	0	1
gnl|UMD3.1|GK000010.2	4517855	A	G	0	2	0	1
gnl|UMD3.1|GK000010.2	4517856	G	A	0	2	0	1
gnl|UMD3.1|GK000010.2	4517931	T	C	0	2	0	1
gnl|UMD3.1|GK000010.2	4517955	T	C	0	2	0	1
gnl|UMD3.1|GK000010.2	4517959	T	G	0	2	0	1
gnl|UMD3.1|GK000010.2	4519677	C	G	1	3	0.25	0.75
gnl|UMD3.1|GK000010.2	4520661	A	C	0	2	0	1
gnl|UMD3.1|GK000010.2	4520872	G	T	5	2	0.714286	0.285714
gnl|UMD3.1|GK000010.2	4520918	A	T,G	0	3	0	1
gnl|UMD3.1|GK000010.2	4520928	A	T	0	2	0	1
gnl|UMD3.1|GK000010.2	4524161	T	C	0	2	0	1
gnl|UMD3.1|GK000010.2	4526428	A	G	0	2	0	1
gnl|UMD3.1|GK000010.2	4526440	G	C	0	2	0	1
gnl|UMD3.1|GK000010.2	4527305	T	C	0	2	0	1
gnl|UMD3.1|GK000010.2	4598057	A	G	4	2	0.666667	0.333333
gnl|UMD3.1|GK000010.2	4599793	A	T	4	3	0.571429	0.428571
gnl|UMD3.1|GK000010.2	4600163	T	A	19	18	0.513514	0.486486
gnl|UMD3.1|GK000010.2	4601377	G	A	17	4	0.809524	0.190476
gnl|UMD3.1|GK000010.2	4601754	G	A	7	19	0.269231	0.730769
gnl|UMD3.1|GK000010.2	4602397	T	C	3	8	0.272727	0.727273
gnl|UMD3.1|GK000010.2	4604248	T	C	0	3	0	1
gnl|UMD3.1|GK000010.2	4605131	C	T	11	3	0.785714	0.214286
gnl|UMD3.1|GK000010.2	4605289	A	G	3	6	0.333333	0.666667
gnl|UMD3.1|GK000010.2	4605707	C	T	0	2	0	1
gnl|UMD3.1|GK000010.2	4606095	C	T	3	8	0.272727	0.727273
gnl|UMD3.1|GK000010.2	4606437	G	C	0	2	0	1
gnl|UMD3.1|GK000010.2	4606839	C	G	2	2	0.5	0.5
gnl|UMD3.1|GK000010.2	4607132	T	C	0	2	0	1
gnl|UMD3.1|GK000010.2	4607221	G	A	0	2	0	1
gnl|UMD3.1|GK000010.2	4608217	A	G	101	122	0.452915	0.547085
gnl|UMD3.1|GK000010.2	4608370	C	A	127	142	0.472119	0.527881
gnl|UMD3.1|GK000010.2	4608488	G	T	127	160	0.442509	0.557491
gnl|UMD3.1|GK000010.2	4608515	C	T	134	157	0.460481	0.539519
gnl|UMD3.1|GK000010.2	4608559	G	A	1	4	0.2	0.8
gnl|UMD3.1|GK000010.2	4609132	T	C	0	5	0	1
gnl|UMD3.1|GK000010.2	4609219	G	A	0	4	0	1
gnl|UMD3.1|GK000010.2	4609230	T	C	0	4	0	1
gnl|UMD3.1|GK000010.2	4609849	A	G	0	2	0	1
gnl|UMD3.1|GK000010.2	4610956	C	T	0	4	0	1
gnl|UMD3.1|GK000010.2	4611003	C	A	0	4	0	1
gnl|UMD3.1|GK000010.2	4612830	GATATATATATATATATATATATATATATATATATATATATA	GATATATATATATATATATATATATATATATATA	0	1	0	1
gnl|UMD3.1|GK000010.2	4613034	T	C	0	3	0	1
gnl|UMD3.1|GK000010.2	4613097	A	C	0	5	0	1
gnl|UMD3.1|GK000010.2	4613312	G	A	0	5	0	1
gnl|UMD3.1|GK000010.2	4618621	T	G	10	30	0.25	0.75
gnl|UMD3.1|GK000010.2	4618712	A	C	10	10	0.5	0.5
gnl|UMD3.1|GK000010.2	4618826	G	A	23	4	0.851852	0.148148
gnl|UMD3.1|GK000010.2	4618833	C	T	15	18	0.454545	0.545455
gnl|UMD3.1|GK000010.2	4619318	T	G	37	36	0.506849	0.493151
gnl|UMD3.1|GK000010.2	4619750	T	C	31	21	0.596154	0.403846
gnl|UMD3.1|GK000010.2	4671327	CTG	CTGTG	0	1	0	1
gnl|UMD3.1|GK000010.2	4681622	G	T	0	2	0	1
gnl|UMD3.1|GK000010.2	4681908	A	G	0	2	0	1
gnl|UMD3.1|GK000010.2	4681968	A	G	0	2	0	1
gnl|UMD3.1|GK000010.2	4684804	C	A	0	2	0	1
gnl|UMD3.1|GK000010.2	4685752	C	T	0	2	0	1
gnl|UMD3.1|GK000010.2	4692689	G	C	0	1	0	1
gnl|UMD3.1|GK000010.2	4692759	A	G	0	2	0	1
gnl|UMD3.1|GK000010.2	4692833	G	C	0	4	0	1
gnl|UMD3.1|GK000010.2	4692925	T	G	0	2	0	1
gnl|UMD3.1|GK000010.2	4694573	G	A	2	2	0.5	0.5
gnl|UMD3.1|GK000010.2	4695148	A	G	1	2	0.333333	0.666667
gnl|UMD3.1|GK000010.2	4696232	T	C	0	2	0	1
gnl|UMD3.1|GK000010.2	4697326	A	G	1	2	0.333333	0.666667
gnl|UMD3.1|GK000010.2	4697843	GAGAAGAAGA	GAGAAGAAGAAGA	0	1	0	1
gnl|UMD3.1|GK000010.2	4705037	A	G	1	2	0.333333	0.666667
gnl|UMD3.1|GK000010.2	4705056	T	C	1	2	0.333333	0.666667
gnl|UMD3.1|GK000010.2	4705714	T	C	0	2	0	1
gnl|UMD3.1|GK000010.2	4705797	T	C	0	2	0	1
gnl|UMD3.1|GK000010.2	4705833	C	T	0	2	0	1
gnl|UMD3.1|GK000010.2	4716686	C	T	1	8	0.111111	0.888889
gnl|UMD3.1|GK000010.2	4842944	C	T	0	7	0	1
gnl|UMD3.1|GK000010.2	4842950	T	C	0	8	0	1
gnl|UMD3.1|GK000010.2	4843010	C	G	0	12	0	1
gnl|UMD3.1|GK000010.2	4843064	A	G	0	7	0	1
gnl|UMD3.1|GK000010.2	4843070	T	C	0	6	0	1
gnl|UMD3.1|GK000010.2	4843131	A	G	0	6	0	1
gnl|UMD3.1|GK000010.2	4843144	C	T	0	7	0	1
gnl|UMD3.1|GK000010.2	4843315	G	C	0	9	0	1
gnl|UMD3.1|GK000010.2	4843438	T	C	0	9	0	1
gnl|UMD3.1|GK000010.2	4843445	C	A	0	10	0	1
gnl|UMD3.1|GK000010.2	4843797	T	G	0	2	0	1
gnl|UMD3.1|GK000010.2	4951957	A	G	10	7	0.588235	0.411765
gnl|UMD3.1|GK000010.2	4955278	A	T	1	2	0.333333	0.666667
gnl|UMD3.1|GK000010.2	4957049	A	G	0	2	0	1
gnl|UMD3.1|GK000010.2	4957183	A	C	2	2	0.5	0.5
gnl|UMD3.1|GK000010.2	4961612	G	C	4	5	0.444444	0.555556
gnl|UMD3.1|GK000010.2	4962750	G	T	4	2	0.666667	0.333333
gnl|UMD3.1|GK000010.2	4963318	T	C	48	58	0.45283	0.54717
gnl|UMD3.1|GK000010.2	4963594	T	G	77	37	0.675439	0.324561
gnl|UMD3.1|GK000010.2	4967243	T	C	0	2	0	1
gnl|UMD3.1|GK000010.2	4968046	C	A	0	2	0	1
gnl|UMD3.1|GK000010.2	4969841	G	C	7	11	0.388889	0.611111
gnl|UMD3.1|GK000010.2	4977199	A	G	0	2	0	1
gnl|UMD3.1|GK000010.2	4980878	G	A	0	3	0	1
gnl|UMD3.1|GK000010.2	4984910	A	C	0	3	0	1
gnl|UMD3.1|GK000010.2	4985562	C	T	0	4	0	1
gnl|UMD3.1|GK000010.2	4997902	T	C	0	2	0	1
gnl|UMD3.1|GK000010.2	5009545	G	C	0	3	0	1
gnl|UMD3.1|GK000010.2	5012597	A	G	0	2	0	1
gnl|UMD3.1|GK000010.2	5012617	A	G	0	2	0	1
gnl|UMD3.1|GK000010.2	5012667	A	G	0	2	0	1
gnl|UMD3.1|GK000010.2	5020105	A	G	0	2	0	1
gnl|UMD3.1|GK000010.2	5020121	A	G	0	2	0	1
gnl|UMD3.1|GK000010.2	5028337	C	T	0	2	0	1
gnl|UMD3.1|GK000010.2	5030521	C	T	0	2	0	1
gnl|UMD3.1|GK000010.2	5031385	C	A	0	2	0	1
gnl|UMD3.1|GK000010.2	5031387	G	A	0	2	0	1
gnl|UMD3.1|GK000010.2	5031406	T	A	1	2	0.333333	0.666667
gnl|UMD3.1|GK000010.2	5031448	C	T	1	3	0.25	0.75
gnl|UMD3.1|GK000010.2	5031466	C	T	0	3	0	1
gnl|UMD3.1|GK000010.2	5031486	A	T	0	4	0	1
gnl|UMD3.1|GK000010.2	5031506	C	A	1	3	0.25	0.75
gnl|UMD3.1|GK000010.2	5032659	C	T	0	1	0	1
gnl|UMD3.1|GK000010.2	5057128	A	G	0	4	0	1
gnl|UMD3.1|GK000010.2	5123048	A	T	8	2	0.8	0.2
gnl|UMD3.1|GK000010.2	5134834	T	C	0	2	0	1
gnl|UMD3.1|GK000010.2	5286362	G	A	0	2	0	1
gnl|UMD3.1|GK000010.2	5401552	G	A	0	2	0	1
gnl|UMD3.1|GK000010.2	5423077	T	A	0	2	0	1
gnl|UMD3.1|GK000010.2	5551316	G	A	0	45	0	1
gnl|UMD3.1|GK000010.2	5551475	A	G	0	62	0	1
gnl|UMD3.1|GK000010.2	5551542	C	T	0	63	0	1
gnl|UMD3.1|GK000010.2	5552596	A	T	0	106	0	1
gnl|UMD3.1|GK000010.2	5558713	C	T	0	2	0	1
gnl|UMD3.1|GK000010.2	5558719	G	A	0	2	0	1
gnl|UMD3.1|GK000010.2	5558742	T	C	0	2	0	1
gnl|UMD3.1|GK000010.2	5558787	A	C	0	2	0	1
gnl|UMD3.1|GK000010.2	5558794	C	T	0	2	0	1
gnl|UMD3.1|GK000010.2	5558801	C	A	0	2	0	1
gnl|UMD3.1|GK000010.2	5558833	G	T	0	2	0	1
gnl|UMD3.1|GK000010.2	5558955	C	T	0	3	0	1
gnl|UMD3.1|GK000010.2	5558990	G	A	0	3	0	1
gnl|UMD3.1|GK000010.2	5558994	G	A	0	3	0	1
gnl|UMD3.1|GK000010.2	5558998	A	G	0	3	0	1
gnl|UMD3.1|GK000010.2	5559037	G	T	0	2	0	1
gnl|UMD3.1|GK000010.2	5559176	TAGGAG	TAG	0	1	0	1
gnl|UMD3.1|GK000010.2	5559430	A	G	0	2	0	1
gnl|UMD3.1|GK000010.2	5559431	T	C	0	3	0	1
gnl|UMD3.1|GK000010.2	5559459	T	C	0	3	0	1
gnl|UMD3.1|GK000010.2	5559534	T	C	0	3	0	1
gnl|UMD3.1|GK000010.2	5559547	G	A	0	2	0	1
gnl|UMD3.1|GK000010.2	5561436	A	C	0	2	0	1
gnl|UMD3.1|GK000010.2	5561588	G	A	0	2	0	1
gnl|UMD3.1|GK000010.2	5561604	A	G	0	2	0	1
gnl|UMD3.1|GK000010.2	5561622	G	A	0	2	0	1
gnl|UMD3.1|GK000010.2	5561647	C	T	0	2	0	1
gnl|UMD3.1|GK000010.2	5561663	G	A	0	2	0	1
gnl|UMD3.1|GK000010.2	5561826	T	C	0	4	0	1
gnl|UMD3.1|GK000010.2	5561935	G	A	0	2	0	1
gnl|UMD3.1|GK000010.2	5562043	A	G	0	2	0	1
gnl|UMD3.1|GK000010.2	5562264	T	A	0	2	0	1
gnl|UMD3.1|GK000010.2	5562304	G	A	0	2	0	1
gnl|UMD3.1|GK000010.2	5562602	T	A	0	2	0	1
gnl|UMD3.1|GK000010.2	5562616	T	C	0	2	0	1
gnl|UMD3.1|GK000010.2	5565577	C	A	0	2	0	1
gnl|UMD3.1|GK000010.2	5565647	C	T	0	2	0	1
gnl|UMD3.1|GK000010.2	5565708	CAGAG	CAG	0	1	0	1
gnl|UMD3.1|GK000010.2	5565840	T	C	0	2	0	1
gnl|UMD3.1|GK000010.2	5566071	A	C	0	1	0	1
gnl|UMD3.1|GK000010.2	5567972	T	A	0	3	0	1
gnl|UMD3.1|GK000010.2	5568134	T	C	0	3	0	1
gnl|UMD3.1|GK000010.2	5569708	C	T	0	3	0	1
gnl|UMD3.1|GK000010.2	5600466	G	A	0	2	0	1
gnl|UMD3.1|GK000010.2	5609275	C	T	0	3	0	1
gnl|UMD3.1|GK000010.2	5609294	A	C	1	2	0.333333	0.666667
gnl|UMD3.1|GK000010.2	5609303	G	A	0	3	0	1
gnl|UMD3.1|GK000010.2	5609316	G	A	0	2	0	1
gnl|UMD3.1|GK000010.2	5609411	T	C	0	3	0	1
gnl|UMD3.1|GK000010.2	5611934	A	G	0	2	0	1
gnl|UMD3.1|GK000010.2	6181787	C	A	0	2	0	1
gnl|UMD3.1|GK000010.2	6181790	C	A,T	0	7	0	1
gnl|UMD3.1|GK000010.2	6181796	T	G	0	10	0	1
gnl|UMD3.1|GK000010.2	6181803	A	G	0	11	0	1
gnl|UMD3.1|GK000010.2	6181822	C	A	0	11	0	1
gnl|UMD3.1|GK000010.2	6181831	C	A	0	12	0	1
gnl|UMD3.1|GK000010.2	6181861	G	A	0	12	0	1
gnl|UMD3.1|GK000010.2	6181877	C	A	0	12	0	1
gnl|UMD3.1|GK000010.2	6181893	T	C	0	12	0	1
gnl|UMD3.1|GK000010.2	6181920	C	T	0	9	0	1
gnl|UMD3.1|GK000010.2	6181926	A	G	0	8	0	1
gnl|UMD3.1|GK000010.2	6364169	C	T	0	1	0	1
gnl|UMD3.1|GK000010.2	6364230	C	T	0	2	0	1
gnl|UMD3.1|GK000010.2	6429688	G	A	1	7	0.125	0.875
gnl|UMD3.1|GK000010.2	6429842	G	C	5	3	0.625	0.375
gnl|UMD3.1|GK000010.2	6429968	C	T	12	9	0.571429	0.428571
gnl|UMD3.1|GK000010.2	6430042	G	C	7	13	0.35	0.65
gnl|UMD3.1|GK000010.2	6430105	G	A	1	10	0.0909091	0.909091
gnl|UMD3.1|GK000010.2	6430169	A	G	6	2	0.75	0.25
gnl|UMD3.1|GK000010.2	6430571	T	C	3	2	0.6	0.4
gnl|UMD3.1|GK000010.2	6431012	T	C	0	2	0	1
gnl|UMD3.1|GK000010.2	6433346	T	C	0	1	0	1
gnl|UMD3.1|GK000010.2	6433349	A	G	0	2	0	1
gnl|UMD3.1|GK000010.2	6440885	C	T	0	2	0	1
gnl|UMD3.1|GK000010.2	6441142	G	A	0	2	0	1
gnl|UMD3.1|GK000010.2	6446017	C	G	0	3	0	1
gnl|UMD3.1|GK000010.2	6446300	C	T	0	2	0	1
gnl|UMD3.1|GK000010.2	6523544	G	T	2	2	0.5	0.5
gnl|UMD3.1|GK000010.2	6523568	G	T	0	2	0	1
gnl|UMD3.1|GK000010.2	6531699	C	T	0	2	0	1
gnl|UMD3.1|GK000010.2	6695924	A	G	0	3	0	1
gnl|UMD3.1|GK000010.2	6696933	G	A	0	2	0	1
gnl|UMD3.1|GK000010.2	6698739	T	C	2	2	0.5	0.5
gnl|UMD3.1|GK000010.2	6698860	A	C	1	3	0.25	0.75
gnl|UMD3.1|GK000010.2	6701931	C	T	0	4	0	1
gnl|UMD3.1|GK000010.2	6703418	C	T	0	2	0	1
gnl|UMD3.1|GK000010.2	6703636	T	G	2	2	0.5	0.5
gnl|UMD3.1|GK000010.2	6704699	G	T	0	2	0	1
gnl|UMD3.1|GK000010.2	6706983	G	T	2	2	0.5	0.5
gnl|UMD3.1|GK000010.2	6707286	A	T	9	2	0.818182	0.181818
gnl|UMD3.1|GK000010.2	6707293	G	A	5	6	0.454545	0.545455
gnl|UMD3.1|GK000010.2	6707421	G	A	0	5	0	1
gnl|UMD3.1|GK000010.2	6709361	T	C	0	2	0	1
gnl|UMD3.1|GK000010.2	6709393	T	A	2	2	0.5	0.5
gnl|UMD3.1|GK000010.2	6709482	A	C	0	2	0	1
gnl|UMD3.1|GK000010.2	6710501	G	A	0	2	0	1
gnl|UMD3.1|GK000010.2	6718041	C	T	0	2	0	1
gnl|UMD3.1|GK000010.2	6722720	C	T	0	46	0	1
gnl|UMD3.1|GK000010.2	6723487	G	T	14	3	0.823529	0.176471
gnl|UMD3.1|GK000010.2	6724277	C	A	0	36	0	1
gnl|UMD3.1|GK000010.2	6724742	A	C	12	19	0.387097	0.612903
gnl|UMD3.1|GK000010.2	6724938	C	T	26	28	0.481481	0.518519
gnl|UMD3.1|GK000010.2	6725159	C	G	44	9	0.830189	0.169811
gnl|UMD3.1|GK000010.2	6725570	A	G	0	2	0	1
gnl|UMD3.1|GK000010.2	6725652	T	G	1	2	0.333333	0.666667
gnl|UMD3.1|GK000010.2	6725875	G	A	0	3	0	1
gnl|UMD3.1|GK000010.2	6726054	G	A	4	3	0.571429	0.428571
gnl|UMD3.1|GK000010.2	6726627	G	T	0	3	0	1
gnl|UMD3.1|GK000010.2	6727597	T	C	0	2	0	1
gnl|UMD3.1|GK000010.2	6728726	T	A	0	2	0	1
gnl|UMD3.1|GK000010.2	6728771	A	C	0	2	0	1
gnl|UMD3.1|GK000010.2	6732720	C	T	0	3	0	1
gnl|UMD3.1|GK000010.2	6733500	G	A	0	2	0	1
gnl|UMD3.1|GK000010.2	6733551	G	A	0	2	0	1
gnl|UMD3.1|GK000010.2	6736475	C	G	0	13	0	1
gnl|UMD3.1|GK000010.2	6740834	C	G	0	8	0	1
gnl|UMD3.1|GK000010.2	6744908	A	G	0	3	0	1
gnl|UMD3.1|GK000010.2	6746670	T	C	0	3	0	1
gnl|UMD3.1|GK000010.2	6746748	G	A	0	3	0	1
gnl|UMD3.1|GK000010.2	6749858	G	T	0	4	0	1
gnl|UMD3.1|GK000010.2	6750037	G	A	0	2	0	1
gnl|UMD3.1|GK000010.2	6756977	G	C	0	5	0	1
gnl|UMD3.1|GK000010.2	6759927	G	T	0	1	0	1
gnl|UMD3.1|GK000010.2	6784194	AT	A	0	1	0	1
gnl|UMD3.1|GK000010.2	6785784	T	C	4	2	0.666667	0.333333
gnl|UMD3.1|GK000010.2	6785790	T	C	4	2	0.666667	0.333333
gnl|UMD3.1|GK000010.2	6785793	T	C	4	2	0.666667	0.333333
gnl|UMD3.1|GK000010.2	6785806	T	C	4	2	0.666667	0.333333
gnl|UMD3.1|GK000010.2	6785820	T	C	5	2	0.714286	0.285714
gnl|UMD3.1|GK000010.2	6785823	T	C	2	2	0.5	0.5
gnl|UMD3.1|GK000010.2	6785835	T	C	0	5	0	1
gnl|UMD3.1|GK000010.2	6785837	T	C	4	2	0.666667	0.333333
gnl|UMD3.1|GK000010.2	6785853	A	G	0	6	0	1
gnl|UMD3.1|GK000010.2	6786115	T	A	0	2	0	1
gnl|UMD3.1|GK000010.2	6795083	G	T	0	2	0	1
gnl|UMD3.1|GK000010.2	6798246	T	A	0	2	0	1
gnl|UMD3.1|GK000010.2	6804394	G	T	0	2	0	1
gnl|UMD3.1|GK000010.2	6807405	A	T	0	2	0	1
gnl|UMD3.1|GK000010.2	6811816	C	A	0	2	0	1
gnl|UMD3.1|GK000010.2	6821248	T	C	0	2	0	1
gnl|UMD3.1|GK000010.2	6826905	A	C	0	2	0	1
gnl|UMD3.1|GK000010.2	6826993	T	A	0	2	0	1
gnl|UMD3.1|GK000010.2	6831442	G	A	2	2	0.5	0.5
gnl|UMD3.1|GK000010.2	6853252	A	G	0	12	0	1
gnl|UMD3.1|GK000010.2	6853383	N	T	0	10	0	1
gnl|UMD3.1|GK000010.2	6855404	T	A	0	2	0	1
gnl|UMD3.1|GK000010.2	6879880	A	G	0	2	0	1
gnl|UMD3.1|GK000010.2	6880901	A	G	0	2	0	1
gnl|UMD3.1|GK000010.2	6918065	A	T	0	2	0	1
gnl|UMD3.1|GK000010.2	6918067	A	G	0	2	0	1
gnl|UMD3.1|GK000010.2	6918568	C	T	0	2	0	1
gnl|UMD3.1|GK000010.2	6923503	G	A	0	2	0	1
gnl|UMD3.1|GK000010.2	6932130	T	A	1	1	0.5	0.5
gnl|UMD3.1|GK000010.2	6933177	T	C	7	6	0.538462	0.461538
gnl|UMD3.1|GK000010.2	7007034	CAT	C	0	1	0	1
gnl|UMD3.1|GK000010.2	7008142	T	C	0	2	0	1
gnl|UMD3.1|GK000010.2	7016936	C	T	0	2	0	1
gnl|UMD3.1|GK000010.2	7018851	G	T	0	2	0	1
gnl|UMD3.1|GK000010.2	7025901	C	T	4	4	0.5	0.5
gnl|UMD3.1|GK000010.2	7025922	A	G	4	4	0.5	0.5
gnl|UMD3.1|GK000010.2	7036564	A	AG	0	1	0	1
gnl|UMD3.1|GK000010.2	7525175	G	A	0	2	0	1
gnl|UMD3.1|GK000010.2	7525212	T	G	0	2	0	1
gnl|UMD3.1|GK000010.2	7525387	A	T	0	2	0	1
gnl|UMD3.1|GK000010.2	7526959	T	C	0	4	0	1
gnl|UMD3.1|GK000010.2	7527603	A	G	0	4	0	1
gnl|UMD3.1|GK000010.2	7527653	T	C	0	4	0	1
gnl|UMD3.1|GK000010.2	7529789	T	C	0	2	0	1
gnl|UMD3.1|GK000010.2	7529814	T	C	0	2	0	1
gnl|UMD3.1|GK000010.2	7530206	TCACACACA	TCACACACACA	0	1	0	1
gnl|UMD3.1|GK000010.2	7531071	C	T	0	2	0	1
gnl|UMD3.1|GK000010.2	7531112	C	T	0	2	0	1
gnl|UMD3.1|GK000010.2	7531122	A	C	0	2	0	1
gnl|UMD3.1|GK000010.2	7531129	T	G	0	2	0	1
gnl|UMD3.1|GK000010.2	7531144	G	C	0	2	0	1
gnl|UMD3.1|GK000010.2	7554525	T	A,C	0	18	0	1
gnl|UMD3.1|GK000010.2	7555048	G	T	0	2	0	1
gnl|UMD3.1|GK000010.2	7557200	C	T	0	3	0	1
gnl|UMD3.1|GK000010.2	7558965	G	C	0	2	0	1
gnl|UMD3.1|GK000010.2	7562350	G	A	0	3	0	1
gnl|UMD3.1|GK000010.2	7562358	A	G	0	3	0	1
gnl|UMD3.1|GK000010.2	7562380	G	T	0	3	0	1
gnl|UMD3.1|GK000010.2	7568835	G	A	0	2	0	1
gnl|UMD3.1|GK000010.2	7576247	A	T	0	3	0	1
gnl|UMD3.1|GK000010.2	7590142	T	C	0	3	0	1
gnl|UMD3.1|GK000010.2	7590176	G	T	0	4	0	1
gnl|UMD3.1|GK000010.2	7590193	G	A	0	4	0	1
gnl|UMD3.1|GK000010.2	7590207	T	C	0	4	0	1
gnl|UMD3.1|GK000010.2	7590438	A	G	0	2	0	1
gnl|UMD3.1|GK000010.2	7606237	G	A	13	4	0.764706	0.235294
gnl|UMD3.1|GK000010.2	7607316	C	T	1	3	0.25	0.75
gnl|UMD3.1|GK000010.2	7608231	C	T	0	1	0	1
gnl|UMD3.1|GK000010.2	7615857	C	A	0	2	0	1
gnl|UMD3.1|GK000010.2	7616253	C	T	0	2	0	1
gnl|UMD3.1|GK000010.2	7619003	G	T	0	4	0	1
gnl|UMD3.1|GK000010.2	7619016	C	A	2	2	0.5	0.5
gnl|UMD3.1|GK000010.2	7619245	C	G	0	2	0	1
gnl|UMD3.1|GK000010.2	7619542	A	G	0	2	0	1
gnl|UMD3.1|GK000010.2	7620903	C	G	0	2	0	1
gnl|UMD3.1|GK000010.2	7620955	G	C	0	2	0	1
gnl|UMD3.1|GK000010.2	7621277	G	C	0	2	0	1
gnl|UMD3.1|GK000010.2	7621318	G	A	0	2	0	1
gnl|UMD3.1|GK000010.2	7621327	A	G	0	2	0	1
gnl|UMD3.1|GK000010.2	7621729	T	C	0	2	0	1
gnl|UMD3.1|GK000010.2	7621767	T	C	0	2	0	1
gnl|UMD3.1|GK000010.2	7621902	G	A	0	2	0	1
gnl|UMD3.1|GK000010.2	7621987	A	G	0	2	0	1
gnl|UMD3.1|GK000010.2	7621990	C	T	0	2	0	1
gnl|UMD3.1|GK000010.2	7624944	G	A	0	6	0	1
gnl|UMD3.1|GK000010.2	7628494	A	T	0	3	0	1
gnl|UMD3.1|GK000010.2	7633804	A	G	0	2	0	1
gnl|UMD3.1|GK000010.2	7634331	G	A	0	2	0	1
gnl|UMD3.1|GK000010.2	7636257	T	G	0	4	0	1
gnl|UMD3.1|GK000010.2	7642526	T	G	0	2	0	1
gnl|UMD3.1|GK000010.2	7642534	A	G	1	2	0.333333	0.666667
gnl|UMD3.1|GK000010.2	7642563	A	G	0	4	0	1
gnl|UMD3.1|GK000010.2	7649894	A	G	2	2	0.5	0.5
gnl|UMD3.1|GK000010.2	7649986	A	G	1	2	0.333333	0.666667
gnl|UMD3.1|GK000010.2	7652392	A	G	5	3	0.625	0.375
gnl|UMD3.1|GK000010.2	7652490	C	G	5	2	0.714286	0.285714
gnl|UMD3.1|GK000010.2	7652493	A	G	5	2	0.714286	0.285714
gnl|UMD3.1|GK000010.2	7652531	C	T	0	2	0	1
gnl|UMD3.1|GK000010.2	7652560	C	T	0	2	0	1
gnl|UMD3.1|GK000010.2	7652562	G	C	0	2	0	1
gnl|UMD3.1|GK000010.2	7652567	C	T	0	2	0	1
gnl|UMD3.1|GK000010.2	7652578	T	C	0	2	0	1
gnl|UMD3.1|GK000010.2	7652702	C	T	0	3	0	1
gnl|UMD3.1|GK000010.2	7653372	T	A	3	3	0.5	0.5
gnl|UMD3.1|GK000010.2	7654052	A	G	2	2	0.5	0.5
gnl|UMD3.1|GK000010.2	7654058	C	T	2	2	0.5	0.5
gnl|UMD3.1|GK000010.2	7654201	G	T	3	3	0.5	0.5
gnl|UMD3.1|GK000010.2	7654294	G	T	4	3	0.571429	0.428571
gnl|UMD3.1|GK000010.2	7654364	G	A	0	6	0	1
gnl|UMD3.1|GK000010.2	7654369	C	T	0	6	0	1
gnl|UMD3.1|GK000010.2	7654725	G	T	0	1	0	1
gnl|UMD3.1|GK000010.2	7654758	T	C	0	1	0	1
gnl|UMD3.1|GK000010.2	7654774	C	A	0	6	0	1
gnl|UMD3.1|GK000010.2	7654783	T	C	0	6	0	1
gnl|UMD3.1|GK000010.2	7654798	G	A	0	5	0	1
gnl|UMD3.1|GK000010.2	7654818	G	A	0	6	0	1
gnl|UMD3.1|GK000010.2	7654819	T	G	0	6	0	1
gnl|UMD3.1|GK000010.2	7654827	G	A	0	6	0	1
gnl|UMD3.1|GK000010.2	7654877	A	G	0	7	0	1
gnl|UMD3.1|GK000010.2	7654911	C	T	0	6	0	1
gnl|UMD3.1|GK000010.2	7654913	A	G	2	2	0.5	0.5
gnl|UMD3.1|GK000010.2	7654959	T	A	7	2	0.777778	0.222222
gnl|UMD3.1|GK000010.2	7655003	T	A	0	7	0	1
gnl|UMD3.1|GK000010.2	7655006	T	A	4	3	0.571429	0.428571
gnl|UMD3.1|GK000010.2	7655206	G	A	1	3	0.25	0.75
gnl|UMD3.1|GK000010.2	7655231	T	C	2	4	0.333333	0.666667
gnl|UMD3.1|GK000010.2	7655548	G	A	1	2	0.333333	0.666667
gnl|UMD3.1|GK000010.2	7655636	T	C	2	2	0.5	0.5
gnl|UMD3.1|GK000010.2	7655648	C	T	2	2	0.5	0.5
gnl|UMD3.1|GK000010.2	7655775	C	T	2	3	0.4	0.6
gnl|UMD3.1|GK000010.2	7655792	T	G	2	3	0.4	0.6
gnl|UMD3.1|GK000010.2	7655866	G	A	0	2	0	1
gnl|UMD3.1|GK000010.2	7656424	T	C	0	5	0	1
gnl|UMD3.1|GK000010.2	7656452	A	C	3	3	0.5	0.5
gnl|UMD3.1|GK000010.2	7656562	G	A	0	2	0	1
gnl|UMD3.1|GK000010.2	7657254	T	C	0	2	0	1
gnl|UMD3.1|GK000010.2	7657277	T	C	0	2	0	1
gnl|UMD3.1|GK000010.2	7657519	G	A	0	2	0	1
gnl|UMD3.1|GK000010.2	7657646	G	A	0	2	0	1
gnl|UMD3.1|GK000010.2	7657770	C	T	0	6	0	1
gnl|UMD3.1|GK000010.2	7657835	A	G	0	4	0	1
gnl|UMD3.1|GK000010.2	7657916	G	A	0	2	0	1
gnl|UMD3.1|GK000010.2	7657956	T	C	0	2	0	1
gnl|UMD3.1|GK000010.2	7658030	G	A	0	4	0	1
gnl|UMD3.1|GK000010.2	7658081	T	G	1	3	0.25	0.75
gnl|UMD3.1|GK000010.2	7659950	A	G	3	3	0.5	0.5
gnl|UMD3.1|GK000010.2	7659984	A	G	0	4	0	1
gnl|UMD3.1|GK000010.2	7670278	G	T	0	2	0	1
gnl|UMD3.1|GK000010.2	7671976	C	G	0	2	0	1
gnl|UMD3.1|GK000010.2	7672020	T	C	0	2	0	1
gnl|UMD3.1|GK000010.2	7672065	T	C	0	3	0	1
gnl|UMD3.1|GK000010.2	7675673	C	T	0	2	0	1
gnl|UMD3.1|GK000010.2	7681534	A	G	2	2	0.5	0.5
gnl|UMD3.1|GK000010.2	7681552	A	G	2	2	0.5	0.5
gnl|UMD3.1|GK000010.2	7681575	C	T	1	2	0.333333	0.666667
gnl|UMD3.1|GK000010.2	7681576	T	C	1	2	0.333333	0.666667
gnl|UMD3.1|GK000010.2	7681732	T	C	1	2	0.333333	0.666667
gnl|UMD3.1|GK000010.2	7682791	T	C	0	2	0	1
gnl|UMD3.1|GK000010.2	7683227	T	C	0	2	0	1
gnl|UMD3.1|GK000010.2	7683304	A	G	0	2	0	1
gnl|UMD3.1|GK000010.2	7683863	T	G	4	2	0.666667	0.333333
gnl|UMD3.1|GK000010.2	7684058	G	C	2	2	0.5	0.5
gnl|UMD3.1|GK000010.2	7684121	G	T	1	2	0.333333	0.666667
gnl|UMD3.1|GK000010.2	7684122	A	T	1	2	0.333333	0.666667
gnl|UMD3.1|GK000010.2	7684596	G	T	0	5	0	1
gnl|UMD3.1|GK000010.2	7684813	G	T	0	4	0	1
gnl|UMD3.1|GK000010.2	7688214	A	G	0	3	0	1
gnl|UMD3.1|GK000010.2	7688220	G	C	0	2	0	1
gnl|UMD3.1|GK000010.2	7691444	A	C	0	3	0	1
gnl|UMD3.1|GK000010.2	7691445	A	T	0	3	0	1
gnl|UMD3.1|GK000010.2	7707348	T	C	0	2	0	1
gnl|UMD3.1|GK000010.2	7708969	A	G	2	2	0.5	0.5
gnl|UMD3.1|GK000010.2	7709249	A	G	0	2	0	1
gnl|UMD3.1|GK000010.2	7709292	A	G	0	4	0	1
gnl|UMD3.1|GK000010.2	7709328	A	G	0	2	0	1
gnl|UMD3.1|GK000010.2	7709841	T	C	0	2	0	1
gnl|UMD3.1|GK000010.2	7713523	G	A	0	2	0	1
gnl|UMD3.1|GK000010.2	7714655	TGTAG	TG	0	1	0	1
gnl|UMD3.1|GK000010.2	7716869	T	G	2	2	0.5	0.5
gnl|UMD3.1|GK000010.2	7717823	C	T	1	2	0.333333	0.666667
gnl|UMD3.1|GK000010.2	7718059	C	T	0	6	0	1
gnl|UMD3.1|GK000010.2	7718111	G	A,T	0	3	0	1
gnl|UMD3.1|GK000010.2	7719502	T	C	0	2	0	1
gnl|UMD3.1|GK000010.2	7724884	A	T	2	2	0.5	0.5
gnl|UMD3.1|GK000010.2	7725409	G	C	0	3	0	1
gnl|UMD3.1|GK000010.2	7725497	G	C	10	2	0.833333	0.166667
gnl|UMD3.1|GK000010.2	7726296	T	C	0	2	0	1
gnl|UMD3.1|GK000010.2	7728626	G	T	8	2	0.8	0.2
gnl|UMD3.1|GK000010.2	7744858	T	C	0	4	0	1
gnl|UMD3.1|GK000010.2	7744863	G	C	0	11	0	1
gnl|UMD3.1|GK000010.2	7752419	A	G	0	2	0	1
gnl|UMD3.1|GK000010.2	7754428	T	C	13	12	0.52	0.48
gnl|UMD3.1|GK000010.2	7758089	G	A	0	7	0	1
gnl|UMD3.1|GK000010.2	7758162	C	T	0	6	0	1
gnl|UMD3.1|GK000010.2	7758379	G	T	0	7	0	1
gnl|UMD3.1|GK000010.2	7758387	T	C	0	7	0	1
gnl|UMD3.1|GK000010.2	7758439	T	A	0	7	0	1
gnl|UMD3.1|GK000010.2	7765798	G	A	0	2	0	1
gnl|UMD3.1|GK000010.2	7765807	T	G	0	2	0	1
gnl|UMD3.1|GK000010.2	7773146	G	C	0	2	0	1
gnl|UMD3.1|GK000010.2	7773268	C	T	11	11	0.5	0.5
gnl|UMD3.1|GK000010.2	7773271	C	T	11	11	0.5	0.5
gnl|UMD3.1|GK000010.2	7773785	A	AGG	0	1	0	1
gnl|UMD3.1|GK000010.2	7773794	A	G	0	2	0	1
gnl|UMD3.1|GK000010.2	7774602	T	A	0	2	0	1
gnl|UMD3.1|GK000010.2	7774765	T	G	3	3	0.5	0.5
gnl|UMD3.1|GK000010.2	7774802	G	A	3	3	0.5	0.5
gnl|UMD3.1|GK000010.2	7774806	G	A	3	3	0.5	0.5
gnl|UMD3.1|GK000010.2	7774811	C	G	3	3	0.5	0.5
gnl|UMD3.1|GK000010.2	7777870	G	T	0	2	0	1
gnl|UMD3.1|GK000010.2	7777917	T	C	0	2	0	1
gnl|UMD3.1|GK000010.2	7777957	C	T	1	2	0.333333	0.666667
gnl|UMD3.1|GK000010.2	7778086	G	A	1	2	0.333333	0.666667
gnl|UMD3.1|GK000010.2	7778134	A	G	1	4	0.2	0.8
gnl|UMD3.1|GK000010.2	7778397	T	C	1	2	0.333333	0.666667
gnl|UMD3.1|GK000010.2	7778506	A	G	2	3	0.4	0.6
gnl|UMD3.1|GK000010.2	7778565	T	C	1	2	0.333333	0.666667
gnl|UMD3.1|GK000010.2	7783574	A	G	0	2	0	1
gnl|UMD3.1|GK000010.2	7783581	A	G	0	2	0	1
gnl|UMD3.1|GK000010.2	7783588	A	G	0	2	0	1
gnl|UMD3.1|GK000010.2	7785349	C	T	0	2	0	1
gnl|UMD3.1|GK000010.2	7786390	C	G	0	2	0	1
gnl|UMD3.1|GK000010.2	7794049	G	C	0	4	0	1
gnl|UMD3.1|GK000010.2	7797285	C	T	22	29	0.431373	0.568627
gnl|UMD3.1|GK000010.2	7798359	T	C	0	2	0	1
gnl|UMD3.1|GK000010.2	7798948	T	C	0	3	0	1
gnl|UMD3.1|GK000010.2	7801721	A	T	0	4	0	1
gnl|UMD3.1|GK000010.2	7804344	C	T	3	2	0.6	0.4
gnl|UMD3.1|GK000010.2	7804398	G	T	1	2	0.333333	0.666667
gnl|UMD3.1|GK000010.2	7804455	A	G	0	1	0	1
gnl|UMD3.1|GK000010.2	7804519	C	T	0	4	0	1
gnl|UMD3.1|GK000010.2	7804572	G	T	0	3	0	1
gnl|UMD3.1|GK000010.2	7805147	G	C	0	8	0	1
gnl|UMD3.1|GK000010.2	7805166	C	A	6	2	0.75	0.25
gnl|UMD3.1|GK000010.2	7805269	T	C	0	3	0	1
gnl|UMD3.1|GK000010.2	7805275	T	C	0	3	0	1
gnl|UMD3.1|GK000010.2	7805388	G	A	6	3	0.666667	0.333333
gnl|UMD3.1|GK000010.2	7805782	G	T	1	2	0.333333	0.666667
gnl|UMD3.1|GK000010.2	7805851	A	C	4	4	0.5	0.5
gnl|UMD3.1|GK000010.2	7805947	C	T	7	3	0.7	0.3
gnl|UMD3.1|GK000010.2	7806247	C	G	1	3	0.25	0.75
gnl|UMD3.1|GK000010.2	7806287	T	C	1	4	0.2	0.8
gnl|UMD3.1|GK000010.2	7806435	G	A	0	5	0	1
gnl|UMD3.1|GK000010.2	7806451	C	T	0	3	0	1
gnl|UMD3.1|GK000010.2	7806459	G	A	0	2	0	1
gnl|UMD3.1|GK000010.2	7806460	C	A	0	2	0	1
gnl|UMD3.1|GK000010.2	7806525	C	T	0	3	0	1
gnl|UMD3.1|GK000010.2	7806559	T	C	0	3	0	1
gnl|UMD3.1|GK000010.2	7806603	A	C	1	4	0.2	0.8
gnl|UMD3.1|GK000010.2	7806608	G	A	2	4	0.333333	0.666667
gnl|UMD3.1|GK000010.2	7808303	G	A	0	3	0	1
gnl|UMD3.1|GK000010.2	7808419	G	T	0	2	0	1
gnl|UMD3.1|GK000010.2	7808448	C	G	0	2	0	1
gnl|UMD3.1|GK000010.2	7809441	C	G	0	2	0	1
gnl|UMD3.1|GK000010.2	7809448	G	A	0	2	0	1
gnl|UMD3.1|GK000010.2	7810465	G	A	3	3	0.5	0.5
gnl|UMD3.1|GK000010.2	7810513	A	G	3	2	0.6	0.4
gnl|UMD3.1|GK000010.2	7810514	T	C	3	2	0.6	0.4
gnl|UMD3.1|GK000010.2	7810831	A	G	0	2	0	1
gnl|UMD3.1|GK000010.2	7810844	G	A	0	2	0	1
gnl|UMD3.1|GK000010.2	7811678	A	G	1	2	0.333333	0.666667
gnl|UMD3.1|GK000010.2	7811760	T	C	2	2	0.5	0.5
gnl|UMD3.1|GK000010.2	7812392	C	T	6	4	0.6	0.4
gnl|UMD3.1|GK000010.2	7812423	A	T	7	2	0.777778	0.222222
gnl|UMD3.1|GK000010.2	7812531	A	T	0	2	0	1
gnl|UMD3.1|GK000010.2	7812687	A	G	0	4	0	1
gnl|UMD3.1|GK000010.2	7812857	G	A	0	2	0	1
gnl|UMD3.1|GK000010.2	7814823	T	A	6	4	0.6	0.4
gnl|UMD3.1|GK000010.2	7815282	G	A	0	2	0	1
gnl|UMD3.1|GK000010.2	7816384	A	G	1	3	0.25	0.75
gnl|UMD3.1|GK000010.2	7816917	A	G	0	6	0	1
gnl|UMD3.1|GK000010.2	7816933	G	A	0	6	0	1
gnl|UMD3.1|GK000010.2	7816977	A	G	0	5	0	1
gnl|UMD3.1|GK000010.2	7817160	C	A	0	2	0	1
gnl|UMD3.1|GK000010.2	7817600	G	T	0	4	0	1
gnl|UMD3.1|GK000010.2	7817649	C	T	0	5	0	1
gnl|UMD3.1|GK000010.2	7817661	G	A	0	6	0	1
gnl|UMD3.1|GK000010.2	7817666	T	C	0	6	0	1
gnl|UMD3.1|GK000010.2	7817840	C	A	0	2	0	1
gnl|UMD3.1|GK000010.2	7817843	A	G	0	2	0	1
gnl|UMD3.1|GK000010.2	7818039	G	T	0	2	0	1
gnl|UMD3.1|GK000010.2	7818095	T	G	0	2	0	1
gnl|UMD3.1|GK000010.2	7819062	A	G	0	2	0	1
gnl|UMD3.1|GK000010.2	7820288	G	A	0	2	0	1
gnl|UMD3.1|GK000010.2	7823820	G	A	0	2	0	1
gnl|UMD3.1|GK000010.2	7831841	C	A	2	5	0.285714	0.714286
gnl|UMD3.1|GK000010.2	7833862	C	T	0	2	0	1
gnl|UMD3.1|GK000010.2	7834684	G	T	0	10	0	1
gnl|UMD3.1|GK000010.2	7834689	T	G	0	2	0	1
gnl|UMD3.1|GK000010.2	7835029	G	C	2	2	0.5	0.5
gnl|UMD3.1|GK000010.2	7835051	C	G	81	87	0.482143	0.517857
gnl|UMD3.1|GK000010.2	7835583	T	C	0	4	0	1
gnl|UMD3.1|GK000010.2	7835627	A	G	0	4	0	1
gnl|UMD3.1|GK000010.2	7835639	T	C	0	4	0	1
gnl|UMD3.1|GK000010.2	7835728	T	C	65	82	0.442177	0.557823
gnl|UMD3.1|GK000010.2	7835791	G	A	70	75	0.482759	0.517241
gnl|UMD3.1|GK000010.2	7837701	G	A	0	2	0	1
gnl|UMD3.1|GK000010.2	7837709	C	T	0	2	0	1
gnl|UMD3.1|GK000010.2	7837761	C	A	0	2	0	1
gnl|UMD3.1|GK000010.2	7837789	C	T	0	1	0	1
gnl|UMD3.1|GK000010.2	7841517	C	A	0	2	0	1
gnl|UMD3.1|GK000010.2	7841891	C	A	2	2	0.5	0.5
gnl|UMD3.1|GK000010.2	7845491	T	G	0	3	0	1
gnl|UMD3.1|GK000010.2	7849862	T	C	1	2	0.333333	0.666667
gnl|UMD3.1|GK000010.2	7850869	G	A	0	2	0	1
gnl|UMD3.1|GK000010.2	7852816	G	T	1	6	0.142857	0.857143
gnl|UMD3.1|GK000010.2	7855251	G	A	5	2	0.714286	0.285714
gnl|UMD3.1|GK000010.2	7857261	C	A	2	2	0.5	0.5
gnl|UMD3.1|GK000010.2	7857479	T	A	4	2	0.666667	0.333333
gnl|UMD3.1|GK000010.2	7858878	G	T	8	4	0.666667	0.333333
gnl|UMD3.1|GK000010.2	7861669	G	T	4	2	0.666667	0.333333
gnl|UMD3.1|GK000010.2	7862018	G	A	0	2	0	1
gnl|UMD3.1|GK000010.2	7862699	A	C	0	3	0	1
gnl|UMD3.1|GK000010.2	7893960	T	C	0	5	0	1
gnl|UMD3.1|GK000010.2	7895208	G	A	0	11	0	1
gnl|UMD3.1|GK000010.2	7895258	G	C	0	7	0	1
gnl|UMD3.1|GK000010.2	7895391	G	T	6	2	0.75	0.25
gnl|UMD3.1|GK000010.2	7895752	G	C	15	3	0.833333	0.166667
gnl|UMD3.1|GK000010.2	7926310	N	G	0	178	0	1
gnl|UMD3.1|GK000010.2	7926333	N	T	0	47	0	1
gnl|UMD3.1|GK000010.2	7926365	N	G	0	137	0	1
gnl|UMD3.1|GK000010.2	8136324	G	A	0	6	0	1
gnl|UMD3.1|GK000010.2	8137713	G	A	2	2	0.5	0.5
gnl|UMD3.1|GK000010.2	8137714	T	G	2	2	0.5	0.5
gnl|UMD3.1|GK000010.2	8139822	C	T	98	54	0.644737	0.355263
gnl|UMD3.1|GK000010.2	8139881	C	T	359	404	0.470511	0.529489
gnl|UMD3.1|GK000010.2	8140171	T	A	5	939	0.00529661	0.994703
gnl|UMD3.1|GK000010.2	8140226	C	T	6	364	0.0162162	0.983784
gnl|UMD3.1|GK000010.2	8140293	G	A	4	7	0.363636	0.636364
gnl|UMD3.1|GK000010.2	8145043	C	T	22	4	0.846154	0.153846
gnl|UMD3.1|GK000010.2	8145049	G	C	0	3	0	1
gnl|UMD3.1|GK000010.2	8147913	A	T	1	22	0.0434783	0.956522
gnl|UMD3.1|GK000010.2	8148194	A	G	7	3	0.7	0.3
gnl|UMD3.1|GK000010.2	8148235	A	G	5	5	0.5	0.5
gnl|UMD3.1|GK000010.2	8150440	G	T	8	3	0.727273	0.272727
gnl|UMD3.1|GK000010.2	8150554	A	C	4	2	0.666667	0.333333
gnl|UMD3.1|GK000010.2	8151883	G	A	5	2	0.714286	0.285714
gnl|UMD3.1|GK000010.2	8158132	G	T	4	4	0.5	0.5
gnl|UMD3.1|GK000010.2	8161817	C	A	0	1	0	1
gnl|UMD3.1|GK000010.2	8161833	C	A	1	2	0.333333	0.666667
gnl|UMD3.1|GK000010.2	8161862	C	A	0	2	0	1
gnl|UMD3.1|GK000010.2	8161880	C	A	0	1	0	1
gnl|UMD3.1|GK000010.2	8169551	A	C	1	2	0.333333	0.666667
gnl|UMD3.1|GK000010.2	8172465	T	C	0	2	0	1
gnl|UMD3.1|GK000010.2	8172532	C	G	0	2	0	1
gnl|UMD3.1|GK000010.2	8192085	C	A	0	2	0	1
gnl|UMD3.1|GK000010.2	8259027	C	T	0	2	0	1
gnl|UMD3.1|GK000010.2	8293713	A	G	0	2	0	1
gnl|UMD3.1|GK000010.2	8293839	T	C	0	2	0	1
gnl|UMD3.1|GK000010.2	8293888	G	C	0	2	0	1
gnl|UMD3.1|GK000010.2	8294305	T	C	0	2	0	1
gnl|UMD3.1|GK000010.2	8300306	C	A	0	2	0	1
gnl|UMD3.1|GK000010.2	8300309	A	G	0	2	0	1
gnl|UMD3.1|GK000010.2	8300315	G	T	0	2	0	1
gnl|UMD3.1|GK000010.2	8300385	A	C	0	2	0	1
gnl|UMD3.1|GK000010.2	8372895	T	A	0	6	0	1
gnl|UMD3.1|GK000010.2	8401708	C	T	0	4	0	1
gnl|UMD3.1|GK000010.2	8409480	C	A	6	2	0.75	0.25
gnl|UMD3.1|GK000010.2	8409563	A	G	0	4	0	1
gnl|UMD3.1|GK000010.2	8409590	G	T	0	4	0	1
gnl|UMD3.1|GK000010.2	8409598	G	A	0	3	0	1
gnl|UMD3.1|GK000010.2	8430922	G	C	0	2	0	1
gnl|UMD3.1|GK000010.2	8490795	G	A	0	2	0	1
gnl|UMD3.1|GK000010.2	8490815	C	T	0	2	0	1
gnl|UMD3.1|GK000010.2	8491076	C	T	0	2	0	1
gnl|UMD3.1|GK000010.2	8500065	T	A	0	4	0	1
gnl|UMD3.1|GK000010.2	8500066	A	T	0	4	0	1
gnl|UMD3.1|GK000010.2	8500285	A	G	0	4	0	1
gnl|UMD3.1|GK000010.2	8500336	T	G	0	4	0	1
gnl|UMD3.1|GK000010.2	8507496	T	C	0	2	0	1
gnl|UMD3.1|GK000010.2	8513202	G	A	1	2	0.333333	0.666667
gnl|UMD3.1|GK000010.2	8518049	A	G	0	3	0	1
gnl|UMD3.1|GK000010.2	8520423	T	A	0	4	0	1
gnl|UMD3.1|GK000010.2	8524223	C	T	0	9	0	1
gnl|UMD3.1|GK000010.2	8524361	A	T	16	4	0.8	0.2
gnl|UMD3.1|GK000010.2	8524764	C	A	12	10	0.545455	0.454545
gnl|UMD3.1|GK000010.2	8524802	G	T	5	8	0.384615	0.615385
gnl|UMD3.1|GK000010.2	8524834	G	T	5	6	0.454545	0.545455
gnl|UMD3.1|GK000010.2	8524839	A	G	5	6	0.454545	0.545455
gnl|UMD3.1|GK000010.2	8524846	C	T	5	4	0.555556	0.444444
gnl|UMD3.1|GK000010.2	8524853	C	A	6	4	0.6	0.4
gnl|UMD3.1|GK000010.2	8524862	C	A	6	4	0.6	0.4
gnl|UMD3.1|GK000010.2	8524867	C	T	6	4	0.6	0.4
gnl|UMD3.1|GK000010.2	8524875	C	T	8	4	0.666667	0.333333
gnl|UMD3.1|GK000010.2	8524930	G	T	8	4	0.666667	0.333333
gnl|UMD3.1|GK000010.2	8524942	G	A	7	5	0.583333	0.416667
gnl|UMD3.1|GK000010.2	8525013	G	A	7	5	0.583333	0.416667
gnl|UMD3.1|GK000010.2	8525304	T	A	1	4	0.2	0.8
gnl|UMD3.1|GK000010.2	8526110	G	T	0	3	0	1
gnl|UMD3.1|GK000010.2	8526192	T	C	0	8	0	1
gnl|UMD3.1|GK000010.2	8526226	C	T	0	4	0	1
gnl|UMD3.1|GK000010.2	8526378	T	C	0	2	0	1
gnl|UMD3.1|GK000010.2	8526942	A	G	2	3	0.4	0.6
gnl|UMD3.1|GK000010.2	8536588	A	G	0	2	0	1
gnl|UMD3.1|GK000010.2	8536596	A	G	0	2	0	1
gnl|UMD3.1|GK000010.2	8536699	T	C	0	3	0	1
gnl|UMD3.1|GK000010.2	8536827	T	A	3	2	0.6	0.4
gnl|UMD3.1|GK000010.2	8537691	C	T	0	5	0	1
gnl|UMD3.1|GK000010.2	8538005	C	T	0	2	0	1
gnl|UMD3.1|GK000010.2	8538142	G	A	0	2	0	1
gnl|UMD3.1|GK000010.2	8541189	C	T	0	2	0	1
gnl|UMD3.1|GK000010.2	8541301	C	T	0	2	0	1
gnl|UMD3.1|GK000010.2	8543718	A	C	0	2	0	1
gnl|UMD3.1|GK000010.2	8543723	C	A	0	2	0	1
gnl|UMD3.1|GK000010.2	8543732	A	G	0	2	0	1
gnl|UMD3.1|GK000010.2	8543757	A	G	0	2	0	1
gnl|UMD3.1|GK000010.2	8548616	G	A	0	3	0	1
gnl|UMD3.1|GK000010.2	8736704	G	A	0	3	0	1
gnl|UMD3.1|GK000010.2	8741054	T	A	0	2	0	1
gnl|UMD3.1|GK000010.2	8743001	T	A	1	1	0.5	0.5
gnl|UMD3.1|GK000010.2	8750614	G	A	1	2	0.333333	0.666667
gnl|UMD3.1|GK000010.2	8758399	G	A	0	3	0	1
gnl|UMD3.1|GK000010.2	8766080	A	C	0	2	0	1
gnl|UMD3.1|GK000010.2	8766081	A	C	0	5	0	1
gnl|UMD3.1|GK000010.2	8766082	A	C	2	3	0.4	0.6
gnl|UMD3.1|GK000010.2	8769001	A	G	0	4	0	1
gnl|UMD3.1|GK000010.2	8785357	T	A	0	2	0	1
gnl|UMD3.1|GK000010.2	8786487	G	T	2	2	0.5	0.5
gnl|UMD3.1|GK000010.2	8791053	A	G	0	2	0	1
gnl|UMD3.1|GK000010.2	8791519	A	T	0	8	0	1
gnl|UMD3.1|GK000010.2	8791546	T	C	0	8	0	1
gnl|UMD3.1|GK000010.2	8791553	T	C	0	4	0	1
gnl|UMD3.1|GK000010.2	8795403	G	A	0	2	0	1
gnl|UMD3.1|GK000010.2	8797490	C	T	0	4	0	1
gnl|UMD3.1|GK000010.2	8800585	T	C	0	3	0	1
gnl|UMD3.1|GK000010.2	8801181	A	G	0	18	0	1
gnl|UMD3.1|GK000010.2	8801529	A	T	6	5	0.545455	0.454545
gnl|UMD3.1|GK000010.2	8801630	A	G	13	3	0.8125	0.1875
gnl|UMD3.1|GK000010.2	8802535	C	T	0	2	0	1
gnl|UMD3.1|GK000010.2	8806001	A	G	0	2	0	1
gnl|UMD3.1|GK000010.2	8810135	A	G	0	2	0	1
gnl|UMD3.1|GK000010.2	8812485	C	A	0	2	0	1
gnl|UMD3.1|GK000010.2	8813229	T	G	0	2	0	1
gnl|UMD3.1|GK000010.2	8816775	A	G	0	2	0	1
gnl|UMD3.1|GK000010.2	8817153	G	T	0	2	0	1
gnl|UMD3.1|GK000010.2	8822271	T	C	18	10	0.642857	0.357143
gnl|UMD3.1|GK000010.2	8893312	C	T	0	9	0	1
gnl|UMD3.1|GK000010.2	8893730	C	T	0	10	0	1
gnl|UMD3.1|GK000010.2	8893733	A	G	0	11	0	1
gnl|UMD3.1|GK000010.2	8893771	C	T	0	12	0	1
gnl|UMD3.1|GK000010.2	8893777	A	G	0	12	0	1
gnl|UMD3.1|GK000010.2	8893883	A	T	0	4	0	1
gnl|UMD3.1|GK000010.2	8893955	C	T	0	2	0	1
gnl|UMD3.1|GK000010.2	8893963	C	G	0	5	0	1
gnl|UMD3.1|GK000010.2	8894009	A	T	0	4	0	1
gnl|UMD3.1|GK000010.2	8894063	A	G	0	3	0	1
gnl|UMD3.1|GK000010.2	9040636	C	T	33	12	0.733333	0.266667
gnl|UMD3.1|GK000010.2	9042585	T	A	0	2	0	1
gnl|UMD3.1|GK000010.2	9132802	A	T	0	2	0	1
gnl|UMD3.1|GK000010.2	9136446	T	A	5	2	0.714286	0.285714
gnl|UMD3.1|GK000010.2	9145986	C	T	0	2	0	1
gnl|UMD3.1|GK000010.2	9157282	G	A	0	13	0	1
gnl|UMD3.1|GK000010.2	9158483	G	C	0	4	0	1
gnl|UMD3.1|GK000010.2	9159657	G	A	0	6	0	1
gnl|UMD3.1|GK000010.2	9163024	C	T	0	3	0	1
gnl|UMD3.1|GK000010.2	9210087	G	T	0	2	0	1
gnl|UMD3.1|GK000010.2	9216980	A	C	0	2	0	1
gnl|UMD3.1|GK000010.2	9239855	T	C	0	2	0	1
gnl|UMD3.1|GK000010.2	9272888	C	G	0	2	0	1
gnl|UMD3.1|GK000010.2	9300539	T	C	6	2	0.75	0.25
gnl|UMD3.1|GK000010.2	9368746	A	C	0	2	0	1
gnl|UMD3.1|GK000010.2	9368903	C	G	0	2	0	1
gnl|UMD3.1|GK000010.2	9413408	T	A	0	2	0	1
gnl|UMD3.1|GK000010.2	9413426	G	T	0	2	0	1
gnl|UMD3.1|GK000010.2	9415285	T	C	0	2	0	1
gnl|UMD3.1|GK000010.2	9415330	C	T	0	2	0	1
gnl|UMD3.1|GK000010.2	9415523	G	T	0	2	0	1
gnl|UMD3.1|GK000010.2	9416973	T	G	0	4	0	1
gnl|UMD3.1|GK000010.2	9419289	A	G	0	4	0	1
gnl|UMD3.1|GK000010.2	9425835	G	T	0	10	0	1
gnl|UMD3.1|GK000010.2	9437378	C	T	0	2	0	1
gnl|UMD3.1|GK000010.2	9437445	G	T	0	2	0	1
gnl|UMD3.1|GK000010.2	9437565	T	G	0	2	0	1
gnl|UMD3.1|GK000010.2	9438604	T	C	0	2	0	1
gnl|UMD3.1|GK000010.2	9438655	G	A	0	2	0	1
gnl|UMD3.1|GK000010.2	9449587	A	G	0	5	0	1
gnl|UMD3.1|GK000010.2	9450381	G	T	0	3	0	1
gnl|UMD3.1|GK000010.2	9458630	G	A	0	5	0	1
gnl|UMD3.1|GK000010.2	9458645	C	T	0	5	0	1
gnl|UMD3.1|GK000010.2	9458768	G	A	0	4	0	1
gnl|UMD3.1|GK000010.2	9458849	C	T	0	5	0	1
gnl|UMD3.1|GK000010.2	9461624	T	C	0	2	0	1
gnl|UMD3.1|GK000010.2	9461663	C	T	0	2	0	1
gnl|UMD3.1|GK000010.2	9491474	C	T	3	2	0.6	0.4
gnl|UMD3.1|GK000010.2	9492456	G	A	14	10	0.583333	0.416667
gnl|UMD3.1|GK000010.2	9493189	G	T	8	7	0.533333	0.466667
gnl|UMD3.1|GK000010.2	9493995	G	T	0	4	0	1
gnl|UMD3.1|GK000010.2	9494092	T	C	2	3	0.4	0.6
gnl|UMD3.1|GK000010.2	9494298	C	T	0	3	0	1
gnl|UMD3.1|GK000010.2	9500988	T	C	4	3	0.571429	0.428571
gnl|UMD3.1|GK000010.2	9501289	C	T	11	2	0.846154	0.153846
gnl|UMD3.1|GK000010.2	9501745	T	G	11	2	0.846154	0.153846
gnl|UMD3.1|GK000010.2	9502260	T	A	3	3	0.5	0.5
gnl|UMD3.1|GK000010.2	9502272	C	A	2	2	0.5	0.5
gnl|UMD3.1|GK000010.2	9502399	C	G	2	2	0.5	0.5
gnl|UMD3.1|GK000010.2	9503770	T	C	0	4	0	1
gnl|UMD3.1|GK000010.2	9503810	C	T	3	4	0.428571	0.571429
gnl|UMD3.1|GK000010.2	9503812	T	G	1	4	0.2	0.8
gnl|UMD3.1|GK000010.2	9504638	A	G	0	2	0	1
gnl|UMD3.1|GK000010.2	9504649	A	G	0	2	0	1
gnl|UMD3.1|GK000010.2	9506735	A	C	0	3	0	1
gnl|UMD3.1|GK000010.2	9506806	T	C	0	3	0	1
gnl|UMD3.1|GK000010.2	9520046	C	A	0	2	0	1
gnl|UMD3.1|GK000010.2	9526999	G	A	0	4	0	1
gnl|UMD3.1|GK000010.2	9667560	T	C	0	2	0	1
gnl|UMD3.1|GK000010.2	9667616	C	A	0	2	0	1
gnl|UMD3.1|GK000010.2	9667730	T	C	0	2	0	1
gnl|UMD3.1|GK000010.2	9667753	C	T	0	2	0	1
gnl|UMD3.1|GK000010.2	9667797	A	G	0	2	0	1
gnl|UMD3.1|GK000010.2	9667818	G	T	0	2	0	1
gnl|UMD3.1|GK000010.2	9672265	T	C	0	2	0	1
gnl|UMD3.1|GK000010.2	9790188	C	A	4	2	0.666667	0.333333
gnl|UMD3.1|GK000010.2	9791699	T	C	0	2	0	1
gnl|UMD3.1|GK000010.2	9839248	G	A	0	2	0	1
gnl|UMD3.1|GK000010.2	9882909	G	A	0	2	0	1
gnl|UMD3.1|GK000010.2	9882974	G	A	0	2	0	1
gnl|UMD3.1|GK000010.2	9893785	T	C	0	2	0	1
gnl|UMD3.1|GK000010.2	9893845	T	C	0	1	0	1
gnl|UMD3.1|GK000010.2	9893846	T	C	0	1	0	1
gnl|UMD3.1|GK000010.2	9910210	A	G	0	3	0	1
gnl|UMD3.1|GK000010.2	9919261	A	G	0	4	0	1
gnl|UMD3.1|GK000010.2	9922887	T	C	0	1	0	1
gnl|UMD3.1|GK000010.2	9922895	T	C	0	2	0	1
gnl|UMD3.1|GK000010.2	9922899	T	C	0	2	0	1
gnl|UMD3.1|GK000010.2	9922905	T	C	0	2	0	1
gnl|UMD3.1|GK000010.2	9922910	T	C	0	2	0	1
gnl|UMD3.1|GK000010.2	9922940	T	C	0	1	0	1
gnl|UMD3.1|GK000010.2	9948136	A	C	0	2	0	1
gnl|UMD3.1|GK000010.2	9956688	T	A	0	2	0	1
gnl|UMD3.1|GK000010.2	9956746	A	G	0	2	0	1
gnl|UMD3.1|GK000010.2	9969406	A	T	0	2	0	1
gnl|UMD3.1|GK000010.2	9970767	GCC	GCCCCC	0	1	0	1
gnl|UMD3.1|GK000010.2	9979047	G	A	0	2	0	1
gnl|UMD3.1|GK000010.2	9979060	A	C	0	3	0	1
gnl|UMD3.1|GK000010.2	9979272	C	T	0	1	0	1
gnl|UMD3.1|GK000010.2	9980111	G	A	0	2	0	1
gnl|UMD3.1|GK000010.2	9982311	C	T	0	2	0	1
gnl|UMD3.1|GK000010.2	9985776	C	T	0	4	0	1
gnl|UMD3.1|GK000010.2	9991272	G	A	0	4	0	1
gnl|UMD3.1|GK000010.2	9991345	T	C	0	3	0	1
gnl|UMD3.1|GK000010.2	9991451	G	A	0	3	0	1
gnl|UMD3.1|GK000010.2	9992495	T	A	0	4	0	1
gnl|UMD3.1|GK000010.2	9993032	C	T	0	7	0	1
gnl|UMD3.1|GK000010.2	9993135	A	C	0	26	0	1
gnl|UMD3.1|GK000010.2	9994032	G	T,C	0	24	0	1
gnl|UMD3.1|GK000010.2	9994172	A	G	0	66	0	1
gnl|UMD3.1|GK000010.2	9994268	A	G	0	5	0	1
gnl|UMD3.1|GK000010.2	9995022	A	C	2	3	0.4	0.6
gnl|UMD3.1|GK000010.2	9995234	G	A	0	2	0	1
gnl|UMD3.1|GK000010.2	9995524	G	T	0	3	0	1
gnl|UMD3.1|GK000010.2	9996139	T	A	0	2	0	1
gnl|UMD3.1|GK000010.2	9996909	T	G	0	6	0	1
gnl|UMD3.1|GK000010.2	9999775	G	A	0	2	0	1
gnl|UMD3.1|GK000010.2	10000679	T	C	0	2	0	1
gnl|UMD3.1|GK000010.2	10001307	T	C	4	2	0.666667	0.333333
gnl|UMD3.1|GK000010.2	10001321	T	C	3	3	0.5	0.5
gnl|UMD3.1|GK000010.2	10001342	G	C	0	6	0	1
gnl|UMD3.1|GK000010.2	10001361	T	C	3	2	0.6	0.4
gnl|UMD3.1|GK000010.2	10001362	T	C	3	2	0.6	0.4
gnl|UMD3.1|GK000010.2	10001369	T	C	4	2	0.666667	0.333333
gnl|UMD3.1|GK000010.2	10001372	T	C	4	2	0.666667	0.333333
gnl|UMD3.1|GK000010.2	10001374	T	C	4	2	0.666667	0.333333
gnl|UMD3.1|GK000010.2	10001407	T	C	3	3	0.5	0.5
gnl|UMD3.1|GK000010.2	10001618	A	T	0	3	0	1
gnl|UMD3.1|GK000010.2	10004355	T	C	1	2	0.333333	0.666667
gnl|UMD3.1|GK000010.2	10004363	T	C	1	2	0.333333	0.666667
gnl|UMD3.1|GK000010.2	10006217	T	C	0	2	0	1
gnl|UMD3.1|GK000010.2	10013319	G	A	0	1	0	1
gnl|UMD3.1|GK000010.2	10013534	T	C	0	2	0	1
gnl|UMD3.1|GK000010.2	10013535	T	C	0	2	0	1
gnl|UMD3.1|GK000010.2	10013543	T	C	0	2	0	1
gnl|UMD3.1|GK000010.2	10013544	T	C	0	2	0	1
gnl|UMD3.1|GK000010.2	10013744	T	A	0	1	0	1
gnl|UMD3.1|GK000010.2	10014261	C	T	0	2	0	1
gnl|UMD3.1|GK000010.2	10014327	A	G	1	2	0.333333	0.666667
gnl|UMD3.1|GK000010.2	10016839	G	A	0	4	0	1
gnl|UMD3.1|GK000010.2	10027423	C	T	1	5	0.166667	0.833333
gnl|UMD3.1|GK000010.2	10031154	C	T	2	5	0.285714	0.714286
gnl|UMD3.1|GK000010.2	10031802	G	A	15	23	0.394737	0.605263
gnl|UMD3.1|GK000010.2	10043402	T	G	0	3	0	1
gnl|UMD3.1|GK000010.2	10045262	T	C	10	2	0.833333	0.166667
gnl|UMD3.1|GK000010.2	10053192	C	A	0	1	0	1
gnl|UMD3.1|GK000010.2	10053769	C	A	0	2	0	1
gnl|UMD3.1|GK000010.2	10053781	G	A	0	1	0	1
gnl|UMD3.1|GK000010.2	10055420	T	C	0	12	0	1
gnl|UMD3.1|GK000010.2	10057328	CAAAAAAAAAAAAAAAAAAA	CAAAAAAAAAA	0	1	0	1
gnl|UMD3.1|GK000010.2	10075216	A	G	0	7	0	1
gnl|UMD3.1|GK000010.2	10077913	G	A	0	2	0	1
gnl|UMD3.1|GK000010.2	10078669	C	G	9	2	0.818182	0.181818
gnl|UMD3.1|GK000010.2	10078946	C	G	0	13	0	1
gnl|UMD3.1|GK000010.2	10079283	T	C	3	15	0.166667	0.833333
gnl|UMD3.1|GK000010.2	10080010	C	T	2	3	0.4	0.6
gnl|UMD3.1|GK000010.2	10080228	T	A	0	5	0	1
gnl|UMD3.1|GK000010.2	10080346	C	T	0	5	0	1
gnl|UMD3.1|GK000010.2	10080512	A	C	0	5	0	1
gnl|UMD3.1|GK000010.2	10080942	T	C	0	9	0	1
gnl|UMD3.1|GK000010.2	10081254	G	A,T	0	10	0	1
gnl|UMD3.1|GK000010.2	10081267	G	T	7	3	0.7	0.3
gnl|UMD3.1|GK000010.2	10081308	G	T	6	4	0.6	0.4
gnl|UMD3.1|GK000010.2	10081312	G	T	6	3	0.666667	0.333333
gnl|UMD3.1|GK000010.2	10081337	G	A	3	6	0.333333	0.666667
gnl|UMD3.1|GK000010.2	10081592	T	C	0	3	0	1
gnl|UMD3.1|GK000010.2	10081593	T	A	0	3	0	1
gnl|UMD3.1|GK000010.2	10081890	A	G	0	12	0	1
gnl|UMD3.1|GK000010.2	10081934	T	G	0	13	0	1
gnl|UMD3.1|GK000010.2	10082447	T	C	0	4	0	1
gnl|UMD3.1|GK000010.2	10082491	C	T	0	7	0	1
gnl|UMD3.1|GK000010.2	10082538	G	A	0	7	0	1
gnl|UMD3.1|GK000010.2	10082757	G	A	0	20	0	1
gnl|UMD3.1|GK000010.2	10082857	C	G	0	13	0	1
gnl|UMD3.1|GK000010.2	10082974	A	G	0	15	0	1
gnl|UMD3.1|GK000010.2	10083383	A	T	0	7	0	1
gnl|UMD3.1|GK000010.2	10084871	G	A	0	2	0	1
gnl|UMD3.1|GK000010.2	10084900	G	A	0	2	0	1
gnl|UMD3.1|GK000010.2	10084908	T	C	0	2	0	1
gnl|UMD3.1|GK000010.2	10084944	T	A	0	4	0	1
gnl|UMD3.1|GK000010.2	10085007	A	G	0	2	0	1
gnl|UMD3.1|GK000010.2	10085593	T	C	0	11	0	1
gnl|UMD3.1|GK000010.2	10085623	T	C	8	3	0.727273	0.272727
gnl|UMD3.1|GK000010.2	10085669	G	A	0	20	0	1
gnl|UMD3.1|GK000010.2	10085849	C	T	15	3	0.833333	0.166667
gnl|UMD3.1|GK000010.2	10085959	T	G	0	18	0	1
gnl|UMD3.1|GK000010.2	10086402	C	T	0	21	0	1
gnl|UMD3.1|GK000010.2	10086440	C	T	0	32	0	1
gnl|UMD3.1|GK000010.2	10086460	T	C	0	30	0	1
gnl|UMD3.1|GK000010.2	10086593	T	C	0	35	0	1
gnl|UMD3.1|GK000010.2	10086970	T	C	0	25	0	1
gnl|UMD3.1|GK000010.2	10086988	T	G	0	25	0	1
gnl|UMD3.1|GK000010.2	10087374	A	G	0	36	0	1
gnl|UMD3.1|GK000010.2	10087924	T	C	0	26	0	1
gnl|UMD3.1|GK000010.2	10087982	A	G	18	6	0.75	0.25
gnl|UMD3.1|GK000010.2	10087994	A	G	16	3	0.842105	0.157895
gnl|UMD3.1|GK000010.2	10087999	A	G	10	7	0.588235	0.411765
gnl|UMD3.1|GK000010.2	10088004	A	G	10	7	0.588235	0.411765
gnl|UMD3.1|GK000010.2	10088010	A	G	3	13	0.1875	0.8125
gnl|UMD3.1|GK000010.2	10088032	A	G	10	4	0.714286	0.285714
gnl|UMD3.1|GK000010.2	10088046	A	G	2	10	0.166667	0.833333
gnl|UMD3.1|GK000010.2	10088047	A	C	0	11	0	1
gnl|UMD3.1|GK000010.2	10088056	C	T	0	11	0	1
gnl|UMD3.1|GK000010.2	10088076	C	G	0	8	0	1
gnl|UMD3.1|GK000010.2	10088136	G	A	4	4	0.5	0.5
gnl|UMD3.1|GK000010.2	10088148	C	G	0	1	0	1
gnl|UMD3.1|GK000010.2	10088152	C	G	0	4	0	1
gnl|UMD3.1|GK000010.2	10088204	A	G	0	16	0	1
gnl|UMD3.1|GK000010.2	10088214	T	G	0	16	0	1
gnl|UMD3.1|GK000010.2	10088356	C	T	0	68	0	1
gnl|UMD3.1|GK000010.2	10088992	C	T	0	41	0	1
gnl|UMD3.1|GK000010.2	10089438	C	T	0	93	0	1
gnl|UMD3.1|GK000010.2	10089532	T	C	0	76	0	1
gnl|UMD3.1|GK000010.2	10089625	A	C	0	73	0	1
gnl|UMD3.1|GK000010.2	10089815	C	T	0	73	0	1
gnl|UMD3.1|GK000010.2	10090215	A	G	0	47	0	1
gnl|UMD3.1|GK000010.2	10090391	A	G	0	46	0	1
gnl|UMD3.1|GK000010.2	10090468	C	T	0	48	0	1
gnl|UMD3.1|GK000010.2	10090531	C	A	0	58	0	1
gnl|UMD3.1|GK000010.2	10090538	G	A	0	57	0	1
gnl|UMD3.1|GK000010.2	10091228	C	T	0	34	0	1
gnl|UMD3.1|GK000010.2	10091322	C	G	0	23	0	1
gnl|UMD3.1|GK000010.2	10091331	G	A	0	22	0	1
gnl|UMD3.1|GK000010.2	10091446	A	G	0	19	0	1
gnl|UMD3.1|GK000010.2	10091776	A	G	28	5	0.848485	0.151515
gnl|UMD3.1|GK000010.2	10091778	A	G	25	10	0.714286	0.285714
gnl|UMD3.1|GK000010.2	10091811	A	G	20	21	0.487805	0.512195
gnl|UMD3.1|GK000010.2	10091812	A	G	35	6	0.853659	0.146341
gnl|UMD3.1|GK000010.2	10091827	A	G	14	31	0.311111	0.688889
gnl|UMD3.1|GK000010.2	10091852	A	G	34	12	0.73913	0.26087
gnl|UMD3.1|GK000010.2	10091860	C	T	0	46	0	1
gnl|UMD3.1|GK000010.2	10091864	A	G	20	27	0.425532	0.574468
gnl|UMD3.1|GK000010.2	10091921	T	C	0	66	0	1
gnl|UMD3.1|GK000010.2	10092294	C	A	0	23	0	1
gnl|UMD3.1|GK000010.2	10092500	A	G	10	2	0.833333	0.166667
gnl|UMD3.1|GK000010.2	10092605	T	G	0	17	0	1
gnl|UMD3.1|GK000010.2	10092789	A	G	0	4	0	1
gnl|UMD3.1|GK000010.2	10092821	A	T	0	6	0	1
gnl|UMD3.1|GK000010.2	10093079	A	G	0	2	0	1
gnl|UMD3.1|GK000010.2	10093183	C	T	0	13	0	1
gnl|UMD3.1|GK000010.2	10093238	A	G	6	8	0.428571	0.571429
gnl|UMD3.1|GK000010.2	10093442	T	G	1	15	0.0625	0.9375
gnl|UMD3.1|GK000010.2	10093580	T	C	0	30	0	1
gnl|UMD3.1|GK000010.2	10093618	A	C	0	31	0	1
gnl|UMD3.1|GK000010.2	10093625	G	C	0	30	0	1
gnl|UMD3.1|GK000010.2	10093669	G	A,T	0	21	0	1
gnl|UMD3.1|GK000010.2	10093724	C	T	0	6	0	1
gnl|UMD3.1|GK000010.2	10093820	C	T	0	11	0	1
gnl|UMD3.1|GK000010.2	10093834	A	G	8	3	0.727273	0.272727
gnl|UMD3.1|GK000010.2	10093837	A	G	5	3	0.625	0.375
gnl|UMD3.1|GK000010.2	10093878	A	G	0	13	0	1
gnl|UMD3.1|GK000010.2	10094237	C	G	0	4	0	1
gnl|UMD3.1|GK000010.2	10094293	T	C	3	2	0.6	0.4
gnl|UMD3.1|GK000010.2	10094805	G	A	0	5	0	1
gnl|UMD3.1|GK000010.2	10094845	A	G	0	3	0	1
gnl|UMD3.1|GK000010.2	10095159	A	G	0	2	0	1
gnl|UMD3.1|GK000010.2	10095160	A	G	0	2	0	1
gnl|UMD3.1|GK000010.2	10095164	A	G	0	2	0	1
gnl|UMD3.1|GK000010.2	10095194	A	G	0	2	0	1
gnl|UMD3.1|GK000010.2	10095210	A	G	0	3	0	1
gnl|UMD3.1|GK000010.2	10095471	C	G	0	3	0	1
gnl|UMD3.1|GK000010.2	10095743	G	A	0	2	0	1
gnl|UMD3.1|GK000010.2	10095758	T	C	0	1	0	1
gnl|UMD3.1|GK000010.2	10095759	G	A	0	1	0	1
gnl|UMD3.1|GK000010.2	10095807	G	C	0	2	0	1
gnl|UMD3.1|GK000010.2	10096326	T	G	0	4	0	1
gnl|UMD3.1|GK000010.2	10096401	T	C	0	11	0	1
gnl|UMD3.1|GK000010.2	10096471	A	G	0	10	0	1
gnl|UMD3.1|GK000010.2	10096486	A	C	0	14	0	1
gnl|UMD3.1|GK000010.2	10096546	C	A	0	16	0	1
gnl|UMD3.1|GK000010.2	10096647	T	C	0	11	0	1
gnl|UMD3.1|GK000010.2	10096785	G	T	0	2	0	1
gnl|UMD3.1|GK000010.2	10097039	T	G	0	4	0	1
gnl|UMD3.1|GK000010.2	10097267	G	C	0	7	0	1
gnl|UMD3.1|GK000010.2	10097284	C	T	0	7	0	1
gnl|UMD3.1|GK000010.2	10097303	A	C	0	7	0	1
gnl|UMD3.1|GK000010.2	10097327	C	T	0	6	0	1
gnl|UMD3.1|GK000010.2	10097352	T	G	0	6	0	1
gnl|UMD3.1|GK000010.2	10097395	G	A	0	4	0	1
gnl|UMD3.1|GK000010.2	10097442	T	C	0	4	0	1
gnl|UMD3.1|GK000010.2	10127573	G	T	5	2	0.714286	0.285714
gnl|UMD3.1|GK000010.2	10137440	A	G	1	3	0.25	0.75
gnl|UMD3.1|GK000010.2	10140395	C	A	0	1	0	1
gnl|UMD3.1|GK000010.2	10140406	C	A	0	1	0	1
gnl|UMD3.1|GK000010.2	10140886	T	G	1	4	0.2	0.8
gnl|UMD3.1|GK000010.2	10141986	G	C	1	10	0.0909091	0.909091
gnl|UMD3.1|GK000010.2	10142885	G	A	0	479	0	1
gnl|UMD3.1|GK000010.2	10142966	T	A	1	2	0.333333	0.666667
gnl|UMD3.1|GK000010.2	10143646	G	T	5	2	0.714286	0.285714
gnl|UMD3.1|GK000010.2	10144224	A	T	0	4	0	1
gnl|UMD3.1|GK000010.2	10144343	C	A	0	5	0	1
gnl|UMD3.1|GK000010.2	10145644	T	C	0	6	0	1
gnl|UMD3.1|GK000010.2	10145804	A	G	0	5	0	1
gnl|UMD3.1|GK000010.2	10145862	AGTGTGTGTGTGTGTGTGTGTGT	AGTGTGTGTGTGTGTGTGT	0	1	0	1
gnl|UMD3.1|GK000010.2	10145883	G	C	0	5	0	1
gnl|UMD3.1|GK000010.2	10146314	T	C	0	5	0	1
gnl|UMD3.1|GK000010.2	10148232	C	A	0	6	0	1
gnl|UMD3.1|GK000010.2	10148568	T	G	4	13	0.235294	0.764706
gnl|UMD3.1|GK000010.2	10148814	C	T	0	2	0	1
gnl|UMD3.1|GK000010.2	10149856	A	G	0	5	0	1
gnl|UMD3.1|GK000010.2	10150253	A	G	0	3	0	1
gnl|UMD3.1|GK000010.2	10150449	G	A	0	2	0	1
gnl|UMD3.1|GK000010.2	10150522	C	G	2	19	0.0952381	0.904762
gnl|UMD3.1|GK000010.2	10150560	C	A	0	810	0	1
gnl|UMD3.1|GK000010.2	10150721	A	G	1	1271	0.000786164	0.999214
gnl|UMD3.1|GK000010.2	10150748	G	A	0	1265	0	1
gnl|UMD3.1|GK000010.2	10150823	C	G	0	1369	0	1
gnl|UMD3.1|GK000010.2	10150915	C	A	0	1583	0	1
gnl|UMD3.1|GK000010.2	10151036	A	G	0	1512	0	1
gnl|UMD3.1|GK000010.2	10151585	T	G	2	179	0.0110497	0.98895
gnl|UMD3.1|GK000010.2	10151690	A	G	0	136	0	1
gnl|UMD3.1|GK000010.2	10151693	A	G	0	136	0	1
gnl|UMD3.1|GK000010.2	10151713	A	T	0	103	0	1
gnl|UMD3.1|GK000010.2	10151720	T	C	0	102	0	1
gnl|UMD3.1|GK000010.2	10151729	A	G	0	99	0	1
gnl|UMD3.1|GK000010.2	10151773	A	G	0	96	0	1
gnl|UMD3.1|GK000010.2	10151802	A	G	0	82	0	1
gnl|UMD3.1|GK000010.2	10151880	C	A	0	23	0	1
gnl|UMD3.1|GK000010.2	10243377	G	A	0	3	0	1
gnl|UMD3.1|GK000010.2	10243434	G	A	3	2	0.6	0.4
gnl|UMD3.1|GK000010.2	10254405	T	A	2	4	0.333333	0.666667
gnl|UMD3.1|GK000010.2	10262217	C	T,G	0	3	0	1
gnl|UMD3.1|GK000010.2	10267297	C	T	0	2	0	1
gnl|UMD3.1|GK000010.2	10268018	T	C	1	2	0.333333	0.666667
gnl|UMD3.1|GK000010.2	10268155	A	C	0	2	0	1
gnl|UMD3.1|GK000010.2	10269217	A	G	0	2	0	1
gnl|UMD3.1|GK000010.2	10269221	A	G	0	2	0	1
gnl|UMD3.1|GK000010.2	10269228	A	G	0	2	0	1
gnl|UMD3.1|GK000010.2	10269559	A	G,C	0	2	0	1
gnl|UMD3.1|GK000010.2	10269602	G	A	0	2	0	1
gnl|UMD3.1|GK000010.2	10270014	A	G	0	2	0	1
gnl|UMD3.1|GK000010.2	10281309	T	C	0	4	0	1
gnl|UMD3.1|GK000010.2	10288687	A	G	0	2	0	1
gnl|UMD3.1|GK000010.2	10322831	C	T	0	3	0	1
gnl|UMD3.1|GK000010.2	10322867	T	A	0	5	0	1
gnl|UMD3.1|GK000010.2	10323758	C	T	0	20	0	1
gnl|UMD3.1|GK000010.2	10345426	T	C	0	2	0	1
gnl|UMD3.1|GK000010.2	10349014	A	G	0	2	0	1
gnl|UMD3.1|GK000010.2	10349927	C	A	4	2	0.666667	0.333333
gnl|UMD3.1|GK000010.2	10350277	C	G	0	2	0	1
gnl|UMD3.1|GK000010.2	10350434	T	C	0	6	0	1
gnl|UMD3.1|GK000010.2	10352008	A	C	0	12	0	1
gnl|UMD3.1|GK000010.2	10352021	A	G	0	12	0	1
gnl|UMD3.1|GK000010.2	10352158	C	A	11	4	0.733333	0.266667
gnl|UMD3.1|GK000010.2	10352173	T	C,A	0	14	0	1
gnl|UMD3.1|GK000010.2	10393506	C	G	0	2	0	1
gnl|UMD3.1|GK000010.2	10393665	C	A	0	2	0	1
gnl|UMD3.1|GK000010.2	10418331	C	A	2	2	0.5	0.5
gnl|UMD3.1|GK000010.2	10445309	T	A	0	3	0	1
gnl|UMD3.1|GK000010.2	10445350	C	A	0	3	0	1
gnl|UMD3.1|GK000010.2	10445656	C	T	0	3	0	1
gnl|UMD3.1|GK000010.2	10463130	G	A	0	2	0	1
gnl|UMD3.1|GK000010.2	10463166	A	G	0	2	0	1
gnl|UMD3.1|GK000010.2	10463188	T	C	0	2	0	1
gnl|UMD3.1|GK000010.2	10463238	G	A	0	2	0	1
gnl|UMD3.1|GK000010.2	10463264	C	T	0	2	0	1
gnl|UMD3.1|GK000010.2	10551277	G	A	0	4	0	1
gnl|UMD3.1|GK000010.2	10566834	C	A	0	2	0	1
gnl|UMD3.1|GK000010.2	10568215	G	A	0	2	0	1
gnl|UMD3.1|GK000010.2	10568267	A	G	0	2	0	1
gnl|UMD3.1|GK000010.2	10582964	G	A	0	2	0	1
gnl|UMD3.1|GK000010.2	10584817	C	T	0	2	0	1
gnl|UMD3.1|GK000010.2	10592561	G	A	0	3	0	1
gnl|UMD3.1|GK000010.2	10592859	C	A	0	3	0	1
gnl|UMD3.1|GK000010.2	10593681	T	C	0	3	0	1
gnl|UMD3.1|GK000010.2	10594202	A	C	0	2	0	1
gnl|UMD3.1|GK000010.2	10602846	G	A	0	2	0	1
gnl|UMD3.1|GK000010.2	10605008	C	T	0	3	0	1
gnl|UMD3.1|GK000010.2	10605232	C	T	0	2	0	1
gnl|UMD3.1|GK000010.2	10607990	T	A	0	6	0	1
gnl|UMD3.1|GK000010.2	10609441	A	T	0	7	0	1
gnl|UMD3.1|GK000010.2	10609554	T	C	0	6	0	1
gnl|UMD3.1|GK000010.2	10610340	C	A,T	0	8	0	1
gnl|UMD3.1|GK000010.2	10610389	A	C	3	4	0.428571	0.571429
gnl|UMD3.1|GK000010.2	10610482	A	T	0	10	0	1
gnl|UMD3.1|GK000010.2	10610507	T	C	0	13	0	1
gnl|UMD3.1|GK000010.2	10610542	A	G	0	14	0	1
gnl|UMD3.1|GK000010.2	10610762	T	C	0	17	0	1
gnl|UMD3.1|GK000010.2	10621949	G	T	0	6	0	1
gnl|UMD3.1|GK000010.2	10622174	C	A	0	2	0	1
gnl|UMD3.1|GK000010.2	10627224	A	G	0	2	0	1
gnl|UMD3.1|GK000010.2	10627234	T	C	0	2	0	1
gnl|UMD3.1|GK000010.2	10627238	A	G	0	2	0	1
gnl|UMD3.1|GK000010.2	10628227	T	G	0	2	0	1
gnl|UMD3.1|GK000010.2	10628302	T	C	0	2	0	1
gnl|UMD3.1|GK000010.2	10651152	A	G	0	4	0	1
gnl|UMD3.1|GK000010.2	10659049	A	G	0	2	0	1
gnl|UMD3.1|GK000010.2	10659761	A	G	0	2	0	1
gnl|UMD3.1|GK000010.2	10659848	T	C	0	2	0	1
gnl|UMD3.1|GK000010.2	10661677	C	G	0	3	0	1
gnl|UMD3.1|GK000010.2	10662991	A	G	0	3	0	1
gnl|UMD3.1|GK000010.2	10662999	G	A	0	3	0	1
gnl|UMD3.1|GK000010.2	10664066	C	T	1	3	0.25	0.75
gnl|UMD3.1|GK000010.2	10665344	T	C	0	4	0	1
gnl|UMD3.1|GK000010.2	10679346	G	A	0	2	0	1
gnl|UMD3.1|GK000010.2	10679355	T	C	0	2	0	1
gnl|UMD3.1|GK000010.2	10696446	C	A	0	4	0	1
gnl|UMD3.1|GK000010.2	10696476	T	C	0	4	0	1
gnl|UMD3.1|GK000010.2	10696477	G	A	0	4	0	1
gnl|UMD3.1|GK000010.2	10704495	C	G	0	2	0	1
gnl|UMD3.1|GK000010.2	10709574	C	T	0	2	0	1
gnl|UMD3.1|GK000010.2	10709764	G	A	0	2	0	1
gnl|UMD3.1|GK000010.2	10825657	A	G	0	2	0	1
gnl|UMD3.1|GK000010.2	10825658	G	A	0	2	0	1
gnl|UMD3.1|GK000010.2	10825684	C	A	0	2	0	1
gnl|UMD3.1|GK000010.2	10825686	C	T	0	2	0	1
gnl|UMD3.1|GK000010.2	10825688	C	T	0	2	0	1
gnl|UMD3.1|GK000010.2	10825690	T	C	0	2	0	1
gnl|UMD3.1|GK000010.2	10886446	T	A	4	3	0.571429	0.428571
gnl|UMD3.1|GK000010.2	10888469	C	T	0	4	0	1
gnl|UMD3.1|GK000010.2	11048689	T	A	53	34	0.609195	0.390805
gnl|UMD3.1|GK000010.2	11048690	T	A	14	73	0.16092	0.83908
gnl|UMD3.1|GK000010.2	11048940	T	C	0	49	0	1
gnl|UMD3.1|GK000010.2	11048976	T	C	0	40	0	1
gnl|UMD3.1|GK000010.2	11049117	C	T	54	19	0.739726	0.260274
gnl|UMD3.1|GK000010.2	11049164	A	G	0	58	0	1
gnl|UMD3.1|GK000010.2	11049201	C	A	0	66	0	1
gnl|UMD3.1|GK000010.2	11049326	T	G	24	21	0.533333	0.466667
gnl|UMD3.1|GK000010.2	11049341	C	T	16	20	0.444444	0.555556
gnl|UMD3.1|GK000010.2	11049435	C	T	0	37	0	1
gnl|UMD3.1|GK000010.2	11049462	C	T	19	19	0.5	0.5
gnl|UMD3.1|GK000010.2	11049519	G	A	27	23	0.54	0.46
gnl|UMD3.1|GK000010.2	11049651	T	C	8	14	0.363636	0.636364
gnl|UMD3.1|GK000010.2	11049720	A	G	0	28	0	1
gnl|UMD3.1|GK000010.2	11049783	C	T	0	16	0	1
gnl|UMD3.1|GK000010.2	11049819	G	C	9	4	0.692308	0.307692
gnl|UMD3.1|GK000010.2	11049876	C	T	9	4	0.692308	0.307692
gnl|UMD3.1|GK000010.2	11049897	T	A	0	17	0	1
gnl|UMD3.1|GK000010.2	11050010	C	T	6	13	0.315789	0.684211
gnl|UMD3.1|GK000010.2	11050025	T	C	0	17	0	1
gnl|UMD3.1|GK000010.2	11050127	C	T	24	11	0.685714	0.314286
gnl|UMD3.1|GK000010.2	11050198	T	C	8	17	0.32	0.68
gnl|UMD3.1|GK000010.2	11050215	A	G	22	13	0.628571	0.371429
gnl|UMD3.1|GK000010.2	11050368	T	C	5	19	0.208333	0.791667
gnl|UMD3.1|GK000010.2	11050476	A	G	7	13	0.35	0.65
gnl|UMD3.1|GK000010.2	11050477	T	C	13	8	0.619048	0.380952
gnl|UMD3.1|GK000010.2	11050512	C	T	6	12	0.333333	0.666667
gnl|UMD3.1|GK000010.2	11050529	C	T	12	5	0.705882	0.294118
gnl|UMD3.1|GK000010.2	11050558	C	T	0	20	0	1
gnl|UMD3.1|GK000010.2	11050633	T	C	2	9	0.181818	0.818182
gnl|UMD3.1|GK000010.2	11050647	C	T	10	3	0.769231	0.230769
gnl|UMD3.1|GK000010.2	11050668	T	C	6	9	0.4	0.6
gnl|UMD3.1|GK000010.2	11050692	C	T	5	7	0.416667	0.583333
gnl|UMD3.1|GK000010.2	11050766	T	G	0	9	0	1
gnl|UMD3.1|GK000010.2	11050778	C	T	8	9	0.470588	0.529412
gnl|UMD3.1|GK000010.2	11050779	G	A	10	6	0.625	0.375
gnl|UMD3.1|GK000010.2	11050808	G	A	12	11	0.521739	0.478261
gnl|UMD3.1|GK000010.2	11050854	C	T	0	21	0	1
gnl|UMD3.1|GK000010.2	11050855	C	G	0	25	0	1
gnl|UMD3.1|GK000010.2	11050856	A	G	0	25	0	1
gnl|UMD3.1|GK000010.2	11050943	T	C	8	8	0.5	0.5
gnl|UMD3.1|GK000010.2	11051010	A	G	0	11	0	1
gnl|UMD3.1|GK000010.2	11051032	G	T	3	5	0.375	0.625
gnl|UMD3.1|GK000010.2	11051052	T	C	3	2	0.6	0.4
gnl|UMD3.1|GK000010.2	11051132	C	T	5	10	0.333333	0.666667
gnl|UMD3.1|GK000010.2	11051182	T	C	0	17	0	1
gnl|UMD3.1|GK000010.2	11051377	T	C	0	14	0	1
gnl|UMD3.1|GK000010.2	11051378	G	A	5	9	0.357143	0.642857
gnl|UMD3.1|GK000010.2	11051599	G	T	7	9	0.4375	0.5625
gnl|UMD3.1|GK000010.2	11051619	T	C	0	18	0	1
gnl|UMD3.1|GK000010.2	11051890	A	C	5	3	0.625	0.375
gnl|UMD3.1|GK000010.2	11051925	C	T	2	5	0.285714	0.714286
gnl|UMD3.1|GK000010.2	11051976	A	C	0	7	0	1
gnl|UMD3.1|GK000010.2	11052046	G	A	8	10	0.444444	0.555556
gnl|UMD3.1|GK000010.2	11052102	C	T	6	8	0.428571	0.571429
gnl|UMD3.1|GK000010.2	11052118	T	C	6	10	0.375	0.625
gnl|UMD3.1|GK000010.2	11052217	A	G	0	19	0	1
gnl|UMD3.1|GK000010.2	11052374	C	T	1	9	0.1	0.9
gnl|UMD3.1|GK000010.2	11052462	A	G	3	11	0.214286	0.785714
gnl|UMD3.1|GK000010.2	11052535	G	C	12	7	0.631579	0.368421
gnl|UMD3.1|GK000010.2	11052730	A	C	0	18	0	1
gnl|UMD3.1|GK000010.2	11052775	A	G	0	17	0	1
gnl|UMD3.1|GK000010.2	11056071	G	T	0	2	0	1
gnl|UMD3.1|GK000010.2	11056415	C	G	0	4	0	1
gnl|UMD3.1|GK000010.2	11056957	G	T	1	1	0.5	0.5
gnl|UMD3.1|GK000010.2	11069788	T	C	1	2	0.333333	0.666667
gnl|UMD3.1|GK000010.2	11069826	T	C	0	2	0	1
gnl|UMD3.1|GK000010.2	11074745	T	C	0	2	0	1
gnl|UMD3.1|GK000010.2	11074756	T	C	0	2	0	1
gnl|UMD3.1|GK000010.2	11076699	G	T	0	2	0	1
gnl|UMD3.1|GK000010.2	11098163	C	T	0	2	0	1
gnl|UMD3.1|GK000010.2	11100093	C	G	0	4	0	1
gnl|UMD3.1|GK000010.2	11100385	T	C	0	4	0	1
gnl|UMD3.1|GK000010.2	11102019	G	A	0	2	0	1
gnl|UMD3.1|GK000010.2	11141581	C	T	0	2	0	1
gnl|UMD3.1|GK000010.2	11141750	T	C	0	7	0	1
gnl|UMD3.1|GK000010.2	11141894	G	T	0	5	0	1
gnl|UMD3.1|GK000010.2	11151455	G	A	0	3	0	1
gnl|UMD3.1|GK000010.2	11277381	T	C	0	2	0	1
gnl|UMD3.1|GK000010.2	11290432	A	G	0	4	0	1
gnl|UMD3.1|GK000010.2	11308570	T	C	0	2	0	1
gnl|UMD3.1|GK000010.2	11308571	T	C	0	2	0	1
gnl|UMD3.1|GK000010.2	11308936	C	T	0	2	0	1
gnl|UMD3.1|GK000010.2	11308961	T	G	0	2	0	1
gnl|UMD3.1|GK000010.2	11309310	C	T	0	2	0	1
gnl|UMD3.1|GK000010.2	11310267	T	A	0	3	0	1
gnl|UMD3.1|GK000010.2	11337761	A	G	0	2	0	1
gnl|UMD3.1|GK000010.2	11338624	G	A	2	2	0.5	0.5
gnl|UMD3.1|GK000010.2	11339702	A	C	0	2	0	1
gnl|UMD3.1|GK000010.2	11339746	C	A	0	2	0	1
gnl|UMD3.1|GK000010.2	11346061	T	C	8	3	0.727273	0.272727
gnl|UMD3.1|GK000010.2	11346783	A	T	4	2	0.666667	0.333333
gnl|UMD3.1|GK000010.2	11346819	G	T	4	2	0.666667	0.333333
gnl|UMD3.1|GK000010.2	11346854	C	A	4	2	0.666667	0.333333
gnl|UMD3.1|GK000010.2	11347031	C	A	11	3	0.785714	0.214286
gnl|UMD3.1|GK000010.2	11347363	C	G	2	13	0.133333	0.866667
gnl|UMD3.1|GK000010.2	11353049	C	A	0	2	0	1
gnl|UMD3.1|GK000010.2	11360649	C	T	0	2	0	1
gnl|UMD3.1|GK000010.2	11366166	G	A	4	2	0.666667	0.333333
gnl|UMD3.1|GK000010.2	11382585	G	A	0	2	0	1
gnl|UMD3.1|GK000010.2	11383310	C	T	0	4	0	1
gnl|UMD3.1|GK000010.2	11402681	G	A	0	2	0	1
gnl|UMD3.1|GK000010.2	11404829	T	C	0	2	0	1
gnl|UMD3.1|GK000010.2	11404842	T	C	0	2	0	1
gnl|UMD3.1|GK000010.2	11422874	G	A	0	2	0	1
gnl|UMD3.1|GK000010.2	11422877	A	G	0	2	0	1
gnl|UMD3.1|GK000010.2	11424701	A	G	5	4	0.555556	0.444444
gnl|UMD3.1|GK000010.2	11425707	G	A	0	2	0	1
gnl|UMD3.1|GK000010.2	11438580	A	G	0	4	0	1
gnl|UMD3.1|GK000010.2	11469415	T	C	0	3	0	1
gnl|UMD3.1|GK000010.2	11488681	G	T	2	3	0.4	0.6
gnl|UMD3.1|GK000010.2	11488689	G	T	6	3	0.666667	0.333333
gnl|UMD3.1|GK000010.2	11488711	C	T	8	2	0.8	0.2
gnl|UMD3.1|GK000010.2	11488732	A	C	0	9	0	1
gnl|UMD3.1|GK000010.2	11489466	T	C	6	2	0.75	0.25
gnl|UMD3.1|GK000010.2	11491218	A	T	1	19	0.05	0.95
gnl|UMD3.1|GK000010.2	11491267	G	A	0	9	0	1
gnl|UMD3.1|GK000010.2	11546036	AT	ATCT	0	1	0	1
gnl|UMD3.1|GK000010.2	11546839	T	C	1	2	0.333333	0.666667
gnl|UMD3.1|GK000010.2	11549594	C	CT	0	1	0	1
gnl|UMD3.1|GK000010.2	11563998	A	G	0	2	0	1
gnl|UMD3.1|GK000010.2	11652263	A	T	0	2	0	1
gnl|UMD3.1|GK000010.2	11652397	T	C	3	2	0.6	0.4
gnl|UMD3.1|GK000010.2	11666422	T	C	0	2	0	1
gnl|UMD3.1|GK000010.2	11666427	T	C	0	2	0	1
gnl|UMD3.1|GK000010.2	11792093	C	T	0	2	0	1
gnl|UMD3.1|GK000010.2	11792094	A	G	0	2	0	1
gnl|UMD3.1|GK000010.2	11853970	G	C	0	2	0	1
gnl|UMD3.1|GK000010.2	11855061	C	T	2	3	0.4	0.6
gnl|UMD3.1|GK000010.2	11855203	C	A	0	2	0	1
gnl|UMD3.1|GK000010.2	11857893	T	C	0	2	0	1
gnl|UMD3.1|GK000010.2	11866552	A	G	2	2	0.5	0.5
gnl|UMD3.1|GK000010.2	11873250	C	T	0	1	0	1
gnl|UMD3.1|GK000010.2	11883684	C	T	0	2	0	1
gnl|UMD3.1|GK000010.2	11884961	G	A	0	2	0	1
gnl|UMD3.1|GK000010.2	11930678	T	A	5	2	0.714286	0.285714
gnl|UMD3.1|GK000010.2	11930681	G	A	4	4	0.5	0.5
gnl|UMD3.1|GK000010.2	11939016	T	C	0	2	0	1
gnl|UMD3.1|GK000010.2	11997571	T	C	0	62	0	1
gnl|UMD3.1|GK000010.2	11997589	T	C	0	114	0	1
gnl|UMD3.1|GK000010.2	11997607	G	A	0	183	0	1
gnl|UMD3.1|GK000010.2	11997693	G	A	93	115	0.447115	0.552885
gnl|UMD3.1|GK000010.2	11997707	T	G	2	171	0.0115607	0.988439
gnl|UMD3.1|GK000010.2	12005201	T	C	0	2	0	1
gnl|UMD3.1|GK000010.2	12005237	T	C	0	2	0	1
gnl|UMD3.1|GK000010.2	12005264	C	G	0	2	0	1
gnl|UMD3.1|GK000010.2	12021543	G	A	0	29	0	1
gnl|UMD3.1|GK000010.2	12021575	A	G	14	14	0.5	0.5
gnl|UMD3.1|GK000010.2	12029578	G	C	9	10	0.473684	0.526316
gnl|UMD3.1|GK000010.2	12029794	T	G	0	13	0	1
gnl|UMD3.1|GK000010.2	12030178	G	A	0	9	0	1
gnl|UMD3.1|GK000010.2	12030263	T	C	0	3	0	1
gnl|UMD3.1|GK000010.2	12036560	T	C	0	2	0	1
gnl|UMD3.1|GK000010.2	12036598	A	C	0	2	0	1
gnl|UMD3.1|GK000010.2	12036632	A	C	0	2	0	1
gnl|UMD3.1|GK000010.2	12042138	T	G	0	6	0	1
gnl|UMD3.1|GK000010.2	12042856	C	T	0	3	0	1
gnl|UMD3.1|GK000010.2	12042979	A	G	0	5	0	1
gnl|UMD3.1|GK000010.2	12044431	A	G	0	2	0	1
gnl|UMD3.1|GK000010.2	12046082	G	T	2	2	0.5	0.5
gnl|UMD3.1|GK000010.2	12048124	G	T	0	1	0	1
gnl|UMD3.1|GK000010.2	12049743	A	G	0	2	0	1
gnl|UMD3.1|GK000010.2	12050585	C	T	0	2	0	1
gnl|UMD3.1|GK000010.2	12053399	G	C	0	3	0	1
gnl|UMD3.1|GK000010.2	12055622	A	C	0	5	0	1
gnl|UMD3.1|GK000010.2	12057015	C	T	4	2	0.666667	0.333333
gnl|UMD3.1|GK000010.2	12064404	C	T	0	1	0	1
gnl|UMD3.1|GK000010.2	12078632	T	C	0	4	0	1
gnl|UMD3.1|GK000010.2	12109490	T	C	0	2	0	1
gnl|UMD3.1|GK000010.2	12109659	C	A	0	1	0	1
gnl|UMD3.1|GK000010.2	12114531	G	A	0	3	0	1
gnl|UMD3.1|GK000010.2	12114547	G	A	0	2	0	1
gnl|UMD3.1|GK000010.2	12133861	A	C	0	2	0	1
gnl|UMD3.1|GK000010.2	12133937	C	T	0	2	0	1
gnl|UMD3.1|GK000010.2	12134912	T	C	0	2	0	1
gnl|UMD3.1|GK000010.2	12137698	G	C	0	2	0	1
gnl|UMD3.1|GK000010.2	12138013	G	A	0	2	0	1
gnl|UMD3.1|GK000010.2	12139268	C	A	0	2	0	1
gnl|UMD3.1|GK000010.2	12139442	G	C	0	4	0	1
gnl|UMD3.1|GK000010.2	12146028	T	C	0	2	0	1
gnl|UMD3.1|GK000010.2	12146079	T	C	0	2	0	1
gnl|UMD3.1|GK000010.2	12146080	G	A	0	2	0	1
gnl|UMD3.1|GK000010.2	12151390	G	T	5	7	0.416667	0.583333
gnl|UMD3.1|GK000010.2	12151504	T	C	5	9	0.357143	0.642857
gnl|UMD3.1|GK000010.2	12151571	A	C	12	12	0.5	0.5
gnl|UMD3.1|GK000010.2	12151833	A	T	12	12	0.5	0.5
gnl|UMD3.1|GK000010.2	12151834	A	T	14	11	0.56	0.44
gnl|UMD3.1|GK000010.2	12153872	A	G	0	4	0	1
gnl|UMD3.1|GK000010.2	12154371	A	C	0	2	0	1
gnl|UMD3.1|GK000010.2	12176014	C	A	0	2	0	1
gnl|UMD3.1|GK000010.2	12319001	G	A	9	5	0.642857	0.357143
gnl|UMD3.1|GK000010.2	12319859	A	G	7	2	0.777778	0.222222
gnl|UMD3.1|GK000010.2	12319913	T	C	9	2	0.818182	0.181818
gnl|UMD3.1|GK000010.2	12321689	C	T	2	7	0.222222	0.777778
gnl|UMD3.1|GK000010.2	12321690	A	T	2	9	0.181818	0.818182
gnl|UMD3.1|GK000010.2	12321691	G	T	4	8	0.333333	0.666667
gnl|UMD3.1|GK000010.2	12321692	C	T	2	9	0.181818	0.818182
gnl|UMD3.1|GK000010.2	12321693	C	A	5	8	0.384615	0.615385
gnl|UMD3.1|GK000010.2	12321702	C	A	3	8	0.272727	0.727273
gnl|UMD3.1|GK000010.2	12328125	C	G	0	3	0	1
gnl|UMD3.1|GK000010.2	12344043	A	T	2	2	0.5	0.5
gnl|UMD3.1|GK000010.2	12347248	T	G	4	2	0.666667	0.333333
gnl|UMD3.1|GK000010.2	12359889	C	A	0	2	0	1
gnl|UMD3.1|GK000010.2	12359915	C	A	0	2	0	1
gnl|UMD3.1|GK000010.2	12360910	C	A	0	1	0	1
gnl|UMD3.1|GK000010.2	12361087	T	A	3	3	0.5	0.5
gnl|UMD3.1|GK000010.2	12366871	T	C	0	2	0	1
gnl|UMD3.1|GK000010.2	12369467	C	T	0	2	0	1
gnl|UMD3.1|GK000010.2	12389639	C	T	0	5	0	1
gnl|UMD3.1|GK000010.2	12389708	G	C	4	2	0.666667	0.333333
gnl|UMD3.1|GK000010.2	12391823	T	A	11	2	0.846154	0.153846
gnl|UMD3.1|GK000010.2	12404674	T	A	4	8	0.333333	0.666667
gnl|UMD3.1|GK000010.2	12404948	C	G	0	2	0	1
gnl|UMD3.1|GK000010.2	12408290	C	T	0	6	0	1
gnl|UMD3.1|GK000010.2	12408604	A	G	0	7	0	1
gnl|UMD3.1|GK000010.2	12409674	G	A	0	3	0	1
gnl|UMD3.1|GK000010.2	12411088	T	C	5	3	0.625	0.375
gnl|UMD3.1|GK000010.2	12412618	G	C	0	209	0	1
gnl|UMD3.1|GK000010.2	12412780	A	G	82	114	0.418367	0.581633
gnl|UMD3.1|GK000010.2	12413119	A	G	34	45	0.43038	0.56962
gnl|UMD3.1|GK000010.2	12414481	G	A	2	4	0.333333	0.666667
gnl|UMD3.1|GK000010.2	12414642	G	T	3	3	0.5	0.5
gnl|UMD3.1|GK000010.2	12414742	C	T	2	2	0.5	0.5
gnl|UMD3.1|GK000010.2	12417709	C	A	1	2	0.333333	0.666667
gnl|UMD3.1|GK000010.2	12417729	G	T	0	2	0	1
gnl|UMD3.1|GK000010.2	12436578	A	G	0	5	0	1
gnl|UMD3.1|GK000010.2	12500565	T	C	3	2	0.6	0.4
gnl|UMD3.1|GK000010.2	12501304	C	T	0	12	0	1
gnl|UMD3.1|GK000010.2	12501477	G	A	0	5	0	1
gnl|UMD3.1|GK000010.2	12501523	C	T,A	0	8	0	1
gnl|UMD3.1|GK000010.2	12501559	A	T	5	3	0.625	0.375
gnl|UMD3.1|GK000010.2	12502270	G	A	6	17	0.26087	0.73913
gnl|UMD3.1|GK000010.2	12503250	G	A	7	2	0.777778	0.222222
gnl|UMD3.1|GK000010.2	12503661	C	G	8	4	0.666667	0.333333
gnl|UMD3.1|GK000010.2	12503926	A	T	0	19	0	1
gnl|UMD3.1|GK000010.2	12504147	C	A	17	6	0.73913	0.26087
gnl|UMD3.1|GK000010.2	12504509	G	A	0	2	0	1
gnl|UMD3.1|GK000010.2	12504687	ATTTTTTTTTTTTT	ATTTTTTTT	0	1	0	1
gnl|UMD3.1|GK000010.2	12505507	G	A	0	3	0	1
gnl|UMD3.1|GK000010.2	12507100	G	T	5	2	0.714286	0.285714
gnl|UMD3.1|GK000010.2	12507133	G	T	1	2	0.333333	0.666667
gnl|UMD3.1|GK000010.2	12507134	A	T	1	1	0.5	0.5
gnl|UMD3.1|GK000010.2	12507135	G	T	1	2	0.333333	0.666667
gnl|UMD3.1|GK000010.2	12507370	C	A	2	2	0.5	0.5
gnl|UMD3.1|GK000010.2	12508220	T	C	0	2	0	1
gnl|UMD3.1|GK000010.2	12511716	G	T	0	2	0	1
gnl|UMD3.1|GK000010.2	12512899	T	G	0	2	0	1
gnl|UMD3.1|GK000010.2	12522268	T	C	2	9	0.181818	0.818182
gnl|UMD3.1|GK000010.2	12522294	C	A	2	10	0.166667	0.833333
gnl|UMD3.1|GK000010.2	12523122	TC	TCC	0	1	0	1
gnl|UMD3.1|GK000010.2	12529543	T	A	1	2	0.333333	0.666667
gnl|UMD3.1|GK000010.2	12540179	C	G	0	4	0	1
gnl|UMD3.1|GK000010.2	12582281	G	C	0	2	0	1
gnl|UMD3.1|GK000010.2	12582308	C	T	0	2	0	1
gnl|UMD3.1|GK000010.2	12583163	T	C	0	2	0	1
gnl|UMD3.1|GK000010.2	12609216	C	T	0	2	0	1
gnl|UMD3.1|GK000010.2	12618830	G	A	0	2	0	1
gnl|UMD3.1|GK000010.2	12622167	C	A	1	2	0.333333	0.666667
gnl|UMD3.1|GK000010.2	12710236	T	C	19	14	0.575758	0.424242
gnl|UMD3.1|GK000010.2	12712981	G	A	0	4	0	1
gnl|UMD3.1|GK000010.2	12726387	A	G	0	2	0	1
gnl|UMD3.1|GK000010.2	12727047	T	G	0	2	0	1
gnl|UMD3.1|GK000010.2	12727128	C	T	0	4	0	1
gnl|UMD3.1|GK000010.2	12727196	A	G	0	2	0	1
gnl|UMD3.1|GK000010.2	12727576	A	G	0	2	0	1
gnl|UMD3.1|GK000010.2	12727636	T	G	0	2	0	1
gnl|UMD3.1|GK000010.2	12727696	C	T	0	4	0	1
gnl|UMD3.1|GK000010.2	12727780	T	C	0	4	0	1
gnl|UMD3.1|GK000010.2	12727787	G	A	0	4	0	1
gnl|UMD3.1|GK000010.2	12727936	A	G	0	4	0	1
gnl|UMD3.1|GK000010.2	12728001	A	G	0	4	0	1
gnl|UMD3.1|GK000010.2	12728019	A	T	0	4	0	1
gnl|UMD3.1|GK000010.2	12728048	T	A	0	2	0	1
gnl|UMD3.1|GK000010.2	12966319	A	G	0	2	0	1
gnl|UMD3.1|GK000010.2	13159595	A	G	0	1	0	1
gnl|UMD3.1|GK000010.2	13177828	T	G	0	2	0	1
gnl|UMD3.1|GK000010.2	13179121	G	A	3	3	0.5	0.5
gnl|UMD3.1|GK000010.2	13181789	T	G	0	2	0	1
gnl|UMD3.1|GK000010.2	13181794	A	C	0	3	0	1
gnl|UMD3.1|GK000010.2	13182174	G	A	0	4	0	1
gnl|UMD3.1|GK000010.2	13190864	A	T	0	7	0	1
gnl|UMD3.1|GK000010.2	13193968	G	T	21	15	0.583333	0.416667
gnl|UMD3.1|GK000010.2	13194173	T	C	21	7	0.75	0.25
gnl|UMD3.1|GK000010.2	13196217	T	A	1	2	0.333333	0.666667
gnl|UMD3.1|GK000010.2	13205636	A	G	0	2	0	1
gnl|UMD3.1|GK000010.2	13240411	C	A	0	2	0	1
gnl|UMD3.1|GK000010.2	13282153	T	A	0	2	0	1
gnl|UMD3.1|GK000010.2	13284812	G	T	0	2	0	1
gnl|UMD3.1|GK000010.2	13295506	N	G	0	2	0	1
gnl|UMD3.1|GK000010.2	13307876	G	T	4	4	0.5	0.5
gnl|UMD3.1|GK000010.2	13307881	A	T	6	2	0.75	0.25
gnl|UMD3.1|GK000010.2	13307893	A	T	5	3	0.625	0.375
gnl|UMD3.1|GK000010.2	13309149	G	A	0	2	0	1
gnl|UMD3.1|GK000010.2	13311690	G	T	19	3	0.863636	0.136364
gnl|UMD3.1|GK000010.2	13311695	T	C	13	5	0.722222	0.277778
gnl|UMD3.1|GK000010.2	13312201	C	T	0	16	0	1
gnl|UMD3.1|GK000010.2	13314928	T	C	6	6	0.5	0.5
gnl|UMD3.1|GK000010.2	13315041	C	G	9	2	0.818182	0.181818
gnl|UMD3.1|GK000010.2	13319184	C	A	8	4	0.666667	0.333333
gnl|UMD3.1|GK000010.2	13320056	T	A	2	12	0.142857	0.857143
gnl|UMD3.1|GK000010.2	13321170	A	G	4	2	0.666667	0.333333
gnl|UMD3.1|GK000010.2	13321312	C	G	0	7	0	1
gnl|UMD3.1|GK000010.2	13321639	C	T	0	2	0	1
gnl|UMD3.1|GK000010.2	13321937	T	G	0	2	0	1
gnl|UMD3.1|GK000010.2	13323992	G	C	0	2	0	1
gnl|UMD3.1|GK000010.2	13365982	G	T	1	20	0.047619	0.952381
gnl|UMD3.1|GK000010.2	13366149	C	T	0	3	0	1
gnl|UMD3.1|GK000010.2	13366352	C	T	0	2	0	1
gnl|UMD3.1|GK000010.2	13367089	G	T	1	2	0.333333	0.666667
gnl|UMD3.1|GK000010.2	13550613	T	G	1	2	0.333333	0.666667
gnl|UMD3.1|GK000010.2	13550689	G	T	1	2	0.333333	0.666667
gnl|UMD3.1|GK000010.2	13582074	A	G	0	2	0	1
gnl|UMD3.1|GK000010.2	13582163	T	C	0	2	0	1
gnl|UMD3.1|GK000010.2	13583336	G	T	0	4	0	1
gnl|UMD3.1|GK000010.2	13583338	G	T	1	2	0.333333	0.666667
gnl|UMD3.1|GK000010.2	13583339	A	T	0	4	0	1
gnl|UMD3.1|GK000010.2	13583344	G	T	0	4	0	1
gnl|UMD3.1|GK000010.2	13611075	C	T	0	2	0	1
gnl|UMD3.1|GK000010.2	13855371	A	G	0	2	0	1
gnl|UMD3.1|GK000010.2	13876331	T	C	0	2	0	1
gnl|UMD3.1|GK000010.2	13887269	T	G	0	2	0	1
gnl|UMD3.1|GK000010.2	13919102	T	C	0	2	0	1
gnl|UMD3.1|GK000010.2	13936215	A	G	0	2	0	1
gnl|UMD3.1|GK000010.2	13936219	A	G	0	2	0	1
gnl|UMD3.1|GK000010.2	13936392	C	T	0	2	0	1
gnl|UMD3.1|GK000010.2	13958255	C	T	1	2	0.333333	0.666667
gnl|UMD3.1|GK000010.2	13980575	T	C	0	2	0	1
gnl|UMD3.1|GK000010.2	13983246	A	G	0	6	0	1
gnl|UMD3.1|GK000010.2	13987974	C	G	0	2	0	1
gnl|UMD3.1|GK000010.2	13990783	G	T	10	2	0.833333	0.166667
gnl|UMD3.1|GK000010.2	13990943	C	A,T	0	9	0	1
gnl|UMD3.1|GK000010.2	13991605	G	A	7	16	0.304348	0.695652
gnl|UMD3.1|GK000010.2	13991609	G	A	20	4	0.833333	0.166667
gnl|UMD3.1|GK000010.2	13991707	G	T	0	21	0	1
gnl|UMD3.1|GK000010.2	14015499	C	A	0	2	0	1
gnl|UMD3.1|GK000010.2	14054553	G	A	1	2	0.333333	0.666667
gnl|UMD3.1|GK000010.2	14083174	C	T	0	1	0	1
gnl|UMD3.1|GK000010.2	14319625	T	C	0	2	0	1
gnl|UMD3.1|GK000010.2	14319626	T	C	0	2	0	1
gnl|UMD3.1|GK000010.2	14354264	T	G	7	2	0.777778	0.222222
gnl|UMD3.1|GK000010.2	14389100	G	A	0	2	0	1
gnl|UMD3.1|GK000010.2	14395891	C	T	0	6	0	1
gnl|UMD3.1|GK000010.2	14410633	T	A	0	2	0	1
gnl|UMD3.1|GK000010.2	14445045	C	T	0	4	0	1
gnl|UMD3.1|GK000010.2	14471460	A	G	0	2	0	1
gnl|UMD3.1|GK000010.2	14471461	A	G	0	2	0	1
gnl|UMD3.1|GK000010.2	14505246	G	A	0	2	0	1
[truncated: 260,129+ more rows]
