# Supplementary material for: Single nucleotide polymorphism discovery in bovine liver using RNA-seq technology
Source: PLoS One. 2017 Feb 24;12(2):e0172687. doi: 10.1371/journal.pone.0172687 (PMC5325534; doi:10.1371/journal.pone.0172687)
Supplement: S6 Table — (XLSX) [file pone.0172687.s006.xlsx]

## Sheet: CP24-J23a-DNAsed-CU-S12.samtool
S6 Table: RNA-seq SNP-db of bovine liver tissue of young bull-6 of Polish Red cattle aged 12 months.
reference	location	ref_seq	sample seq	# of reads as Ref	# of reads as SNP	% ref	% SNP
gnl|Btau_4.6.1|chrY	2532200	A	G	0	4	0	1
gnl|Btau_4.6.1|chrY	2532205	A	G	0	4	0	1
gnl|Btau_4.6.1|chrY	2532208	A	G	0	4	0	1
gnl|Btau_4.6.1|chrY	2532253	G	A	0	2	0	1
gnl|Btau_4.6.1|chrY	2534342	A	G	0	2	0	1
gnl|Btau_4.6.1|chrY	2534395	A	G	0	2	0	1
gnl|Btau_4.6.1|chrY	2544541	G	A	0	4	0	1
gnl|Btau_4.6.1|chrY	2548573	G	T	0	1	0	1
gnl|Btau_4.6.1|chrY	2567952	G	C	2	2	0.5	0.5
gnl|Btau_4.6.1|chrY	2569411	A	G	0	2	0	1
gnl|Btau_4.6.1|chrY	2569871	A	G	12	10	0.545455	0.454545
gnl|Btau_4.6.1|chrY	2947425	T	C	0	2	0	1
gnl|Btau_4.6.1|chrY	2953196	C	A	0	2	0	1
gnl|Btau_4.6.1|chrY	3126796	A	T	1	28	0.0344828	0.965517
gnl|Btau_4.6.1|chrY	3126815	A	C	0	30	0	1
gnl|Btau_4.6.1|chrY	3126861	C	T	0	24	0	1
gnl|Btau_4.6.1|chrY	3126915	C	T	0	16	0	1
gnl|Btau_4.6.1|chrY	3126928	C	T	0	17	0	1
gnl|Btau_4.6.1|chrY	3126932	C	T	0	18	0	1
gnl|Btau_4.6.1|chrY	3279792	T	A	8	2	0.8	0.2
gnl|Btau_4.6.1|chrY	3279930	A	G	6	2	0.75	0.25
gnl|Btau_4.6.1|chrY	3728400	A	T	6	4	0.6	0.4
gnl|Btau_4.6.1|chrY	3732901	G	A	0	2	0	1
gnl|Btau_4.6.1|chrY	3737657	T	C	2	2	0.5	0.5
gnl|Btau_4.6.1|chrY	6463853	T	C	1	2	0.333333	0.666667
gnl|Btau_4.6.1|chrY	6463870	T	C	1	2	0.333333	0.666667
gnl|Btau_4.6.1|chrY	6463874	T	C	1	2	0.333333	0.666667
gnl|Btau_4.6.1|chrY	6554288	G	A	11	2	0.846154	0.153846
gnl|Btau_4.6.1|chrY	6599247	C	A	0	1	0	1
gnl|Btau_4.6.1|chrY	6615329	G	A	2	2	0.5	0.5
gnl|Btau_4.6.1|chrY	6630980	A	G	9	2	0.818182	0.181818
gnl|Btau_4.6.1|chrY	6633718	G	A	4	2	0.666667	0.333333
gnl|Btau_4.6.1|chrY	6634562	G	A	7	5	0.583333	0.416667
gnl|Btau_4.6.1|chrY	6637308	T	A	1	2	0.333333	0.666667
gnl|Btau_4.6.1|chrY	6638096	A	T	3	2	0.6	0.4
gnl|Btau_4.6.1|chrY	6640778	C	T	0	2	0	1
gnl|Btau_4.6.1|chrY	6651519	G	A	11	3	0.785714	0.214286
gnl|Btau_4.6.1|chrY	9453639	C	G	0	36	0	1
gnl|Btau_4.6.1|chrY	9453643	T	C	0	44	0	1
gnl|Btau_4.6.1|chrY	9453826	A	G	0	72	0	1
gnl|Btau_4.6.1|chrY	9453885	A	T	0	17	0	1
gnl|Btau_4.6.1|chrY	9454004	A	G	0	16	0	1
gnl|Btau_4.6.1|chrY	9454031	A	G,T	0	12	0	1
gnl|Btau_4.6.1|chrY	9454061	T	C	0	8	0	1
gnl|Btau_4.6.1|chrY	9454070	C	G	0	6	0	1
gnl|Btau_4.6.1|chrY	15131797	A	G	0	18	0	1
gnl|Btau_4.6.1|chrY	15131824	A	G	0	16	0	1
gnl|Btau_4.6.1|chrY	16946975	G	T	2	3	0.4	0.6
gnl|Btau_4.6.1|chrY	16946980	G	A	2	3	0.4	0.6
gnl|Btau_4.6.1|chrY	16946998	T	C	3	2	0.6	0.4
gnl|Btau_4.6.1|chrY	16947006	A	G	4	2	0.666667	0.333333
gnl|Btau_4.6.1|chrY	16949743	G	T	0	6	0	1
gnl|Btau_4.6.1|chrY	16949753	G	A	0	6	0	1
gnl|Btau_4.6.1|chrY	37488300	C	G	0	9	0	1
gnl|UMD3.1|GK000010.2	327452	A	T	0	4	0	1
gnl|UMD3.1|GK000010.2	555265	A	G	0	6	0	1
gnl|UMD3.1|GK000010.2	555292	C	A	0	28	0	1
gnl|UMD3.1|GK000010.2	555317	G	C	0	37	0	1
gnl|UMD3.1|GK000010.2	555363	G	A	0	55	0	1
gnl|UMD3.1|GK000010.2	555424	T	C	0	58	0	1
gnl|UMD3.1|GK000010.2	555483	C	G	0	66	0	1
gnl|UMD3.1|GK000010.2	555598	A	G	0	88	0	1
gnl|UMD3.1|GK000010.2	555632	A	G	0	94	0	1
gnl|UMD3.1|GK000010.2	555657	T	C	0	55	0	1
gnl|UMD3.1|GK000010.2	555666	T	C	0	52	0	1
gnl|UMD3.1|GK000010.2	555684	A	G	0	47	0	1
gnl|UMD3.1|GK000010.2	555780	G	A	2	48	0.04	0.96
gnl|UMD3.1|GK000010.2	555811	A	T	2	48	0.04	0.96
gnl|UMD3.1|GK000010.2	555907	A	C	0	8	0	1
gnl|UMD3.1|GK000010.2	568955	A	G	0	2	0	1
gnl|UMD3.1|GK000010.2	571891	A	G	0	3	0	1
gnl|UMD3.1|GK000010.2	571895	A	G	0	3	0	1
gnl|UMD3.1|GK000010.2	571896	A	G	0	3	0	1
gnl|UMD3.1|GK000010.2	571901	A	G	0	3	0	1
gnl|UMD3.1|GK000010.2	571902	A	G	0	3	0	1
gnl|UMD3.1|GK000010.2	571929	A	G	0	3	0	1
gnl|UMD3.1|GK000010.2	571977	A	G	0	3	0	1
gnl|UMD3.1|GK000010.2	596017	A	T	0	2	0	1
gnl|UMD3.1|GK000010.2	602959	C	T	0	2	0	1
gnl|UMD3.1|GK000010.2	617486	G	C	0	2	0	1
gnl|UMD3.1|GK000010.2	617512	A	G	0	2	0	1
gnl|UMD3.1|GK000010.2	627500	C	T	2	2	0.5	0.5
gnl|UMD3.1|GK000010.2	628475	C	A	3	2	0.6	0.4
gnl|UMD3.1|GK000010.2	628977	A	G	0	4	0	1
gnl|UMD3.1|GK000010.2	629072	A	C	1	2	0.333333	0.666667
gnl|UMD3.1|GK000010.2	629169	G	A	0	3	0	1
gnl|UMD3.1|GK000010.2	630273	A	G	0	2	0	1
gnl|UMD3.1|GK000010.2	633194	G	A	0	3	0	1
gnl|UMD3.1|GK000010.2	633348	C	G	0	3	0	1
gnl|UMD3.1|GK000010.2	633937	T	A	0	4	0	1
gnl|UMD3.1|GK000010.2	634392	A	G	0	2	0	1
gnl|UMD3.1|GK000010.2	634955	A	G	0	5	0	1
gnl|UMD3.1|GK000010.2	634972	G	A	0	5	0	1
gnl|UMD3.1|GK000010.2	635034	A	G	0	4	0	1
gnl|UMD3.1|GK000010.2	635065	A	C	0	2	0	1
gnl|UMD3.1|GK000010.2	675918	C	A	0	2	0	1
gnl|UMD3.1|GK000010.2	677502	C	T	0	5	0	1
gnl|UMD3.1|GK000010.2	681347	C	T	0	2	0	1
gnl|UMD3.1|GK000010.2	682496	G	A	0	2	0	1
gnl|UMD3.1|GK000010.2	713109	T	A	0	2	0	1
gnl|UMD3.1|GK000010.2	717281	G	T	0	2	0	1
gnl|UMD3.1|GK000010.2	717315	A	G	0	2	0	1
gnl|UMD3.1|GK000010.2	717408	G	A	0	4	0	1
gnl|UMD3.1|GK000010.2	717481	G	A	0	2	0	1
gnl|UMD3.1|GK000010.2	720349	C	A	0	4	0	1
gnl|UMD3.1|GK000010.2	720970	G	A	0	4	0	1
gnl|UMD3.1|GK000010.2	727260	T	G	0	2	0	1
gnl|UMD3.1|GK000010.2	729303	C	T	0	4	0	1
gnl|UMD3.1|GK000010.2	758728	C	A	0	2	0	1
gnl|UMD3.1|GK000010.2	843965	C	T	0	2	0	1
gnl|UMD3.1|GK000010.2	843980	T	C	0	2	0	1
gnl|UMD3.1|GK000010.2	843992	G	T	0	2	0	1
gnl|UMD3.1|GK000010.2	843999	C	T	0	2	0	1
gnl|UMD3.1|GK000010.2	844035	C	T	0	2	0	1
gnl|UMD3.1|GK000010.2	844042	C	T	0	2	0	1
gnl|UMD3.1|GK000010.2	844043	C	A	0	2	0	1
gnl|UMD3.1|GK000010.2	844045	A	G	0	2	0	1
gnl|UMD3.1|GK000010.2	844078	T	C	0	2	0	1
gnl|UMD3.1|GK000010.2	844255	A	G	0	2	0	1
gnl|UMD3.1|GK000010.2	844261	A	G	0	2	0	1
gnl|UMD3.1|GK000010.2	849761	C	T	0	3	0	1
gnl|UMD3.1|GK000010.2	870288	A	G	0	2	0	1
gnl|UMD3.1|GK000010.2	870290	C	T	0	2	0	1
gnl|UMD3.1|GK000010.2	895947	T	C	0	2	0	1
gnl|UMD3.1|GK000010.2	914279	T	C	0	3	0	1
gnl|UMD3.1|GK000010.2	914291	A	G	0	3	0	1
gnl|UMD3.1|GK000010.2	914451	G	T	0	3	0	1
gnl|UMD3.1|GK000010.2	930822	T	C	0	2	0	1
gnl|UMD3.1|GK000010.2	930851	T	C	0	1	0	1
gnl|UMD3.1|GK000010.2	930852	T	C	0	2	0	1
gnl|UMD3.1|GK000010.2	933462	T	C	0	7	0	1
gnl|UMD3.1|GK000010.2	933925	G	A	0	3	0	1
gnl|UMD3.1|GK000010.2	935574	A	G	0	12	0	1
gnl|UMD3.1|GK000010.2	935780	C	T	8	5	0.615385	0.384615
gnl|UMD3.1|GK000010.2	936035	C	T	0	2	0	1
gnl|UMD3.1|GK000010.2	937830	C	T	0	27	0	1
gnl|UMD3.1|GK000010.2	937869	C	A	21	4	0.84	0.16
gnl|UMD3.1|GK000010.2	938309	T	C	24	5	0.827586	0.172414
gnl|UMD3.1|GK000010.2	939982	T	C	13	4	0.764706	0.235294
gnl|UMD3.1|GK000010.2	943186	N	G	0	6	0	1
gnl|UMD3.1|GK000010.2	943263	T	A	0	5	0	1
gnl|UMD3.1|GK000010.2	943425	G	A	0	3	0	1
gnl|UMD3.1|GK000010.2	943844	A	G	0	1	0	1
gnl|UMD3.1|GK000010.2	943855	C	A	0	2	0	1
gnl|UMD3.1|GK000010.2	944399	C	G	0	5	0	1
gnl|UMD3.1|GK000010.2	947394	A	G	0	2	0	1
gnl|UMD3.1|GK000010.2	947415	T	C	0	2	0	1
gnl|UMD3.1|GK000010.2	948988	C	G	0	4	0	1
gnl|UMD3.1|GK000010.2	951142	G	T	4	2	0.666667	0.333333
gnl|UMD3.1|GK000010.2	954756	C	A	4	2	0.666667	0.333333
gnl|UMD3.1|GK000010.2	956963	C	T	0	2	0	1
gnl|UMD3.1|GK000010.2	957095	G	T	0	1	0	1
gnl|UMD3.1|GK000010.2	957096	G	T	0	1	0	1
gnl|UMD3.1|GK000010.2	957098	A	T	0	1	0	1
gnl|UMD3.1|GK000010.2	957106	C	G	0	2	0	1
gnl|UMD3.1|GK000010.2	957380	A	G	0	3	0	1
gnl|UMD3.1|GK000010.2	960885	A	G	1	2	0.333333	0.666667
gnl|UMD3.1|GK000010.2	964150	C	T	0	5	0	1
gnl|UMD3.1|GK000010.2	987221	C	T	0	2	0	1
gnl|UMD3.1|GK000010.2	993197	G	T	0	2	0	1
gnl|UMD3.1|GK000010.2	1003363	A	C	0	2	0	1
gnl|UMD3.1|GK000010.2	1051535	C	T	0	2	0	1
gnl|UMD3.1|GK000010.2	1055359	A	T	0	2	0	1
gnl|UMD3.1|GK000010.2	1063911	C	T	0	4	0	1
gnl|UMD3.1|GK000010.2	1065907	G	A	0	2	0	1
gnl|UMD3.1|GK000010.2	1078815	T	C	0	2	0	1
gnl|UMD3.1|GK000010.2	1080348	G	A	0	4	0	1
gnl|UMD3.1|GK000010.2	1086964	A	G	2	5	0.285714	0.714286
gnl|UMD3.1|GK000010.2	1089497	T	C	0	11	0	1
gnl|UMD3.1|GK000010.2	1092336	T	G	8	5	0.615385	0.384615
gnl|UMD3.1|GK000010.2	1093619	C	T	33	5	0.868421	0.131579
gnl|UMD3.1|GK000010.2	1093739	A	G	19	34	0.358491	0.641509
gnl|UMD3.1|GK000010.2	1093835	A	C	26	27	0.490566	0.509434
gnl|UMD3.1|GK000010.2	1093876	C	T	31	29	0.516667	0.483333
gnl|UMD3.1|GK000010.2	1093905	G	T	24	11	0.685714	0.314286
gnl|UMD3.1|GK000010.2	1093937	T	C	23	22	0.511111	0.488889
gnl|UMD3.1|GK000010.2	1094380	G	A	0	9	0	1
gnl|UMD3.1|GK000010.2	1103205	T	C	0	2	0	1
gnl|UMD3.1|GK000010.2	1103214	C	A	0	2	0	1
gnl|UMD3.1|GK000010.2	1103241	T	C	0	2	0	1
gnl|UMD3.1|GK000010.2	1103244	T	C	0	2	0	1
gnl|UMD3.1|GK000010.2	1103267	T	C	0	2	0	1
gnl|UMD3.1|GK000010.2	1104953	A	C	0	8	0	1
gnl|UMD3.1|GK000010.2	1106628	T	G	5	2	0.714286	0.285714
gnl|UMD3.1|GK000010.2	1107261	A	G	1	2	0.333333	0.666667
gnl|UMD3.1|GK000010.2	1107577	G	A	0	2	0	1
gnl|UMD3.1|GK000010.2	1113027	G	A	0	4	0	1
gnl|UMD3.1|GK000010.2	1116637	A	C	0	2	0	1
gnl|UMD3.1|GK000010.2	1119386	G	C	10	10	0.5	0.5
gnl|UMD3.1|GK000010.2	1122242	T	C	2	8	0.2	0.8
gnl|UMD3.1|GK000010.2	1122564	C	T	4	5	0.444444	0.555556
gnl|UMD3.1|GK000010.2	1122570	C	A	4	5	0.444444	0.555556
gnl|UMD3.1|GK000010.2	1122573	C	T	4	2	0.666667	0.333333
gnl|UMD3.1|GK000010.2	1124064	T	C	11	2	0.846154	0.153846
gnl|UMD3.1|GK000010.2	1124494	G	C	12	3	0.8	0.2
gnl|UMD3.1|GK000010.2	1126666	A	C	1	2	0.333333	0.666667
gnl|UMD3.1|GK000010.2	1126735	T	C	2	2	0.5	0.5
gnl|UMD3.1|GK000010.2	1127953	G	A	0	3	0	1
gnl|UMD3.1|GK000010.2	1127967	A	C	0	3	0	1
gnl|UMD3.1|GK000010.2	1132489	T	A	0	2	0	1
gnl|UMD3.1|GK000010.2	1136744	A	C	0	3	0	1
gnl|UMD3.1|GK000010.2	1136745	G	A	0	3	0	1
gnl|UMD3.1|GK000010.2	1136876	C	A	0	3	0	1
gnl|UMD3.1|GK000010.2	1140945	C	T	0	2	0	1
gnl|UMD3.1|GK000010.2	1143371	G	A	2	2	0.5	0.5
gnl|UMD3.1|GK000010.2	1156263	G	T	0	2	0	1
gnl|UMD3.1|GK000010.2	1172735	C	A	0	3	0	1
gnl|UMD3.1|GK000010.2	1175146	G	C	0	3	0	1
gnl|UMD3.1|GK000010.2	1175148	T	C	0	3	0	1
gnl|UMD3.1|GK000010.2	1188958	G	T	0	2	0	1
gnl|UMD3.1|GK000010.2	1189132	C	T	0	3	0	1
gnl|UMD3.1|GK000010.2	1189349	A	G	0	3	0	1
gnl|UMD3.1|GK000010.2	1195341	C	T	0	2	0	1
gnl|UMD3.1|GK000010.2	1202020	A	T	4	2	0.666667	0.333333
gnl|UMD3.1|GK000010.2	1209200	C	G	0	4	0	1
gnl|UMD3.1|GK000010.2	1210648	C	A	1	3	0.25	0.75
gnl|UMD3.1|GK000010.2	1217803	C	T	0	4	0	1
gnl|UMD3.1|GK000010.2	1228277	T	C	0	5	0	1
gnl|UMD3.1|GK000010.2	1230354	G	A	0	3	0	1
gnl|UMD3.1|GK000010.2	1232476	C	T	0	2	0	1
gnl|UMD3.1|GK000010.2	1232515	C	T	0	2	0	1
gnl|UMD3.1|GK000010.2	1232559	A	G	0	4	0	1
gnl|UMD3.1|GK000010.2	1233373	T	C	0	2	0	1
gnl|UMD3.1|GK000010.2	1248481	G	C	2	3	0.4	0.6
gnl|UMD3.1|GK000010.2	1263070	T	C	0	2	0	1
gnl|UMD3.1|GK000010.2	1263097	T	C	0	3	0	1
gnl|UMD3.1|GK000010.2	1263098	T	C	0	3	0	1
gnl|UMD3.1|GK000010.2	1263103	T	C	0	3	0	1
gnl|UMD3.1|GK000010.2	1263104	T	C	0	3	0	1
gnl|UMD3.1|GK000010.2	1263139	T	C	0	3	0	1
gnl|UMD3.1|GK000010.2	1283250	G	T	0	2	0	1
gnl|UMD3.1|GK000010.2	1290338	C	A	0	2	0	1
gnl|UMD3.1|GK000010.2	1291846	G	C	0	2	0	1
gnl|UMD3.1|GK000010.2	1291854	T	C	0	2	0	1
gnl|UMD3.1|GK000010.2	1291865	T	G	0	4	0	1
gnl|UMD3.1|GK000010.2	1291879	A	T	0	4	0	1
gnl|UMD3.1|GK000010.2	1291978	C	G	0	2	0	1
gnl|UMD3.1|GK000010.2	1447675	C	G	0	2	0	1
gnl|UMD3.1|GK000010.2	1447677	A	T	0	2	0	1
gnl|UMD3.1|GK000010.2	1447741	G	T	0	2	0	1
gnl|UMD3.1|GK000010.2	1447749	C	A	0	2	0	1
gnl|UMD3.1|GK000010.2	1473485	A	T	0	2	0	1
gnl|UMD3.1|GK000010.2	1473542	A	G	0	2	0	1
gnl|UMD3.1|GK000010.2	1473550	T	A	0	2	0	1
gnl|UMD3.1|GK000010.2	1488948	G	A	0	2	0	1
gnl|UMD3.1|GK000010.2	1488950	C	T	0	2	0	1
gnl|UMD3.1|GK000010.2	1499352	C	G	0	2	0	1
gnl|UMD3.1|GK000010.2	1524201	A	G	0	2	0	1
gnl|UMD3.1|GK000010.2	1542666	A	G	0	4	0	1
gnl|UMD3.1|GK000010.2	1605201	A	G	0	1	0	1
gnl|UMD3.1|GK000010.2	1605216	A	G	0	2	0	1
gnl|UMD3.1|GK000010.2	1608683	A	G	0	2	0	1
gnl|UMD3.1|GK000010.2	1608799	A	G	0	2	0	1
gnl|UMD3.1|GK000010.2	1608800	A	G	0	2	0	1
gnl|UMD3.1|GK000010.2	1624668	A	T	0	2	0	1
gnl|UMD3.1|GK000010.2	1651324	T	C	0	3	0	1
gnl|UMD3.1|GK000010.2	1691061	A	G	0	2	0	1
gnl|UMD3.1|GK000010.2	1695362	G	A	0	5	0	1
gnl|UMD3.1|GK000010.2	1716385	T	C	0	13	0	1
gnl|UMD3.1|GK000010.2	1719050	G	T	0	2	0	1
gnl|UMD3.1|GK000010.2	1720676	C	T	0	2	0	1
gnl|UMD3.1|GK000010.2	1750307	A	C	0	3	0	1
gnl|UMD3.1|GK000010.2	1750467	C	T	0	3	0	1
gnl|UMD3.1|GK000010.2	1750900	GGA	G	0	1	0	1
gnl|UMD3.1|GK000010.2	1752972	A	G	4	2	0.666667	0.333333
gnl|UMD3.1|GK000010.2	1753523	T	C	0	2	0	1
gnl|UMD3.1|GK000010.2	1760682	A	T	0	2	0	1
gnl|UMD3.1|GK000010.2	1760715	T	C	0	2	0	1
gnl|UMD3.1|GK000010.2	1760716	G	A	0	2	0	1
gnl|UMD3.1|GK000010.2	1761664	C	T	0	2	0	1
gnl|UMD3.1|GK000010.2	1762489	G	A	0	4	0	1
gnl|UMD3.1|GK000010.2	1762538	C	T	0	4	0	1
gnl|UMD3.1|GK000010.2	1762963	T	C	4	2	0.666667	0.333333
gnl|UMD3.1|GK000010.2	1762988	G	A	4	2	0.666667	0.333333
gnl|UMD3.1|GK000010.2	1763116	A	C	4	8	0.333333	0.666667
gnl|UMD3.1|GK000010.2	1763238	G	T	1	3	0.25	0.75
gnl|UMD3.1|GK000010.2	1763591	C	A	1	3	0.25	0.75
gnl|UMD3.1|GK000010.2	1763999	C	T	32	31	0.507937	0.492063
gnl|UMD3.1|GK000010.2	1770174	A	G	0	4	0	1
gnl|UMD3.1|GK000010.2	1770198	G	A	0	4	0	1
gnl|UMD3.1|GK000010.2	1944342	C	G	0	2	0	1
gnl|UMD3.1|GK000010.2	2067863	A	C	0	2	0	1
gnl|UMD3.1|GK000010.2	2067889	C	T	0	5	0	1
gnl|UMD3.1|GK000010.2	2067897	C	A	0	6	0	1
gnl|UMD3.1|GK000010.2	2067911	C	T	0	6	0	1
gnl|UMD3.1|GK000010.2	2067926	T	C	0	6	0	1
gnl|UMD3.1|GK000010.2	2067962	A	G	0	7	0	1
gnl|UMD3.1|GK000010.2	2067974	T	C	0	7	0	1
gnl|UMD3.1|GK000010.2	2068004	A	G	0	2	0	1
gnl|UMD3.1|GK000010.2	2068034	T	C	0	2	0	1
gnl|UMD3.1|GK000010.2	2068035	A	T	0	2	0	1
gnl|UMD3.1|GK000010.2	2068064	G	A	0	2	0	1
gnl|UMD3.1|GK000010.2	2068067	C	G	0	2	0	1
gnl|UMD3.1|GK000010.2	2068084	G	T	0	2	0	1
gnl|UMD3.1|GK000010.2	2068412	G	T	0	2	0	1
gnl|UMD3.1|GK000010.2	2068421	T	C	0	3	0	1
gnl|UMD3.1|GK000010.2	2068430	C	A	0	3	0	1
gnl|UMD3.1|GK000010.2	2068431	G	A	0	3	0	1
gnl|UMD3.1|GK000010.2	2068454	G	A	0	3	0	1
gnl|UMD3.1|GK000010.2	2068462	G	T	0	3	0	1
gnl|UMD3.1|GK000010.2	2068464	C	A	0	3	0	1
gnl|UMD3.1|GK000010.2	2068534	G	T	0	2	0	1
gnl|UMD3.1|GK000010.2	2192823	G	A	7	12	0.368421	0.631579
gnl|UMD3.1|GK000010.2	2193040	G	A	17	3	0.85	0.15
gnl|UMD3.1|GK000010.2	2193056	C	T	13	3	0.8125	0.1875
gnl|UMD3.1|GK000010.2	2193185	A	G	14	3	0.823529	0.176471
gnl|UMD3.1|GK000010.2	2193202	C	A	14	4	0.777778	0.222222
gnl|UMD3.1|GK000010.2	2193315	C	T	12	15	0.444444	0.555556
gnl|UMD3.1|GK000010.2	2203037	A	G	0	3	0	1
gnl|UMD3.1|GK000010.2	2228075	A	G	0	1	0	1
gnl|UMD3.1|GK000010.2	2363990	G	A	0	2	0	1
gnl|UMD3.1|GK000010.2	2373534	C	T	6	2	0.75	0.25
gnl|UMD3.1|GK000010.2	2384619	C	T	0	3	0	1
gnl|UMD3.1|GK000010.2	2386247	A	G	0	2	0	1
gnl|UMD3.1|GK000010.2	2389377	T	C	0	4	0	1
gnl|UMD3.1|GK000010.2	2393167	T	C	0	6	0	1
gnl|UMD3.1|GK000010.2	2394431	C	A	0	2	0	1
gnl|UMD3.1|GK000010.2	2394852	G	A	0	3	0	1
gnl|UMD3.1|GK000010.2	2397771	G	T	0	2	0	1
gnl|UMD3.1|GK000010.2	2399156	G	A	0	4	0	1
gnl|UMD3.1|GK000010.2	2407217	C	T	0	2	0	1
gnl|UMD3.1|GK000010.2	2408525	A	G	0	2	0	1
gnl|UMD3.1|GK000010.2	2415079	G	A	0	2	0	1
gnl|UMD3.1|GK000010.2	2415520	G	C	2	3	0.4	0.6
gnl|UMD3.1|GK000010.2	2415561	G	A	0	2	0	1
gnl|UMD3.1|GK000010.2	2415756	C	T	0	3	0	1
gnl|UMD3.1|GK000010.2	2416636	T	C	3	2	0.6	0.4
gnl|UMD3.1|GK000010.2	2420836	A	G	2	3	0.4	0.6
gnl|UMD3.1|GK000010.2	2424316	A	T	0	4	0	1
gnl|UMD3.1|GK000010.2	2428322	G	A	0	2	0	1
gnl|UMD3.1|GK000010.2	2430041	A	G	0	2	0	1
gnl|UMD3.1|GK000010.2	2430712	C	T	2	4	0.333333	0.666667
gnl|UMD3.1|GK000010.2	2434172	A	G	33	8	0.804878	0.195122
gnl|UMD3.1|GK000010.2	2434362	T	C	0	28	0	1
gnl|UMD3.1|GK000010.2	2434503	C	T	0	43	0	1
gnl|UMD3.1|GK000010.2	2434606	G	T	0	8	0	1
gnl|UMD3.1|GK000010.2	2435371	T	A	5	6	0.454545	0.545455
gnl|UMD3.1|GK000010.2	2435578	G	A	0	3	0	1
gnl|UMD3.1|GK000010.2	2436868	A	G	0	3	0	1
gnl|UMD3.1|GK000010.2	2436974	CTTT	CT	0	1	0	1
gnl|UMD3.1|GK000010.2	2929062	T	C	0	2	0	1
gnl|UMD3.1|GK000010.2	2929131	C	A	0	2	0	1
gnl|UMD3.1|GK000010.2	2929140	T	C	0	2	0	1
gnl|UMD3.1|GK000010.2	2929164	C	T	0	2	0	1
gnl|UMD3.1|GK000010.2	2929165	A	G	0	2	0	1
gnl|UMD3.1|GK000010.2	2929176	T	C	0	2	0	1
gnl|UMD3.1|GK000010.2	2929177	G	A	0	2	0	1
gnl|UMD3.1|GK000010.2	2929456	A	G	0	2	0	1
gnl|UMD3.1|GK000010.2	2929462	C	A	0	1	0	1
gnl|UMD3.1|GK000010.2	2929481	G	T	0	2	0	1
gnl|UMD3.1|GK000010.2	2929543	T	C	0	2	0	1
gnl|UMD3.1|GK000010.2	2929544	A	C	0	2	0	1
gnl|UMD3.1|GK000010.2	2929545	G	A	0	2	0	1
gnl|UMD3.1|GK000010.2	2929546	C	G	0	2	0	1
gnl|UMD3.1|GK000010.2	2929554	A	C	0	2	0	1
gnl|UMD3.1|GK000010.2	2929558	T	G	0	1	0	1
gnl|UMD3.1|GK000010.2	2929574	A	C	0	2	0	1
gnl|UMD3.1|GK000010.2	2929577	A	G	0	2	0	1
gnl|UMD3.1|GK000010.2	2929585	C	T	0	2	0	1
gnl|UMD3.1|GK000010.2	3339207	T	A	0	2	0	1
gnl|UMD3.1|GK000010.2	3339232	C	G	0	2	0	1
gnl|UMD3.1|GK000010.2	3339241	A	G	0	2	0	1
gnl|UMD3.1|GK000010.2	3339247	T	C	0	2	0	1
gnl|UMD3.1|GK000010.2	3339248	G	A	0	2	0	1
gnl|UMD3.1|GK000010.2	3339268	G	T	0	2	0	1
gnl|UMD3.1|GK000010.2	3339271	T	C	0	2	0	1
gnl|UMD3.1|GK000010.2	3339273	T	G	0	2	0	1
gnl|UMD3.1|GK000010.2	3348623	A	T	0	4	0	1
gnl|UMD3.1|GK000010.2	3348687	T	C	0	4	0	1
gnl|UMD3.1|GK000010.2	3366943	C	T,G	0	4	0	1
gnl|UMD3.1|GK000010.2	3373259	C	T	9	14	0.391304	0.608696
gnl|UMD3.1|GK000010.2	3586034	A	G	0	13	0	1
gnl|UMD3.1|GK000010.2	3586052	G	A	0	21	0	1
gnl|UMD3.1|GK000010.2	3586134	T	C	0	72	0	1
gnl|UMD3.1|GK000010.2	3586152	T	C	0	89	0	1
gnl|UMD3.1|GK000010.2	3586206	C	G	58	67	0.464	0.536
gnl|UMD3.1|GK000010.2	3586250	A	G	0	131	0	1
gnl|UMD3.1|GK000010.2	3586449	G	A	0	43	0	1
gnl|UMD3.1|GK000010.2	3586541	A	C	0	7	0	1
gnl|UMD3.1|GK000010.2	3586598	T	C	0	3	0	1
gnl|UMD3.1|GK000010.2	3996154	C	T	1	3	0.25	0.75
gnl|UMD3.1|GK000010.2	3997159	C	T	7	2	0.777778	0.222222
gnl|UMD3.1|GK000010.2	3997204	C	T	2	7	0.222222	0.777778
gnl|UMD3.1|GK000010.2	3997754	C	A	15	8	0.652174	0.347826
gnl|UMD3.1|GK000010.2	4002536	T	A	0	3	0	1
gnl|UMD3.1|GK000010.2	4002540	G	A	0	6	0	1
gnl|UMD3.1|GK000010.2	4002544	G	A	0	6	0	1
gnl|UMD3.1|GK000010.2	4002553	G	A	0	6	0	1
gnl|UMD3.1|GK000010.2	4002594	T	A	0	3	0	1
gnl|UMD3.1|GK000010.2	4002598	T	A	0	3	0	1
gnl|UMD3.1|GK000010.2	4002629	C	T	0	3	0	1
gnl|UMD3.1|GK000010.2	4002639	G	A	0	3	0	1
gnl|UMD3.1|GK000010.2	4010466	G	T	2	2	0.5	0.5
gnl|UMD3.1|GK000010.2	4014847	C	G	0	2	0	1
gnl|UMD3.1|GK000010.2	4028596	TTCTCT	TTCT	0	1	0	1
gnl|UMD3.1|GK000010.2	4056197	G	T	0	5	0	1
gnl|UMD3.1|GK000010.2	4059134	T	A	8	2	0.8	0.2
gnl|UMD3.1|GK000010.2	4082210	T	A	0	1	0	1
gnl|UMD3.1|GK000010.2	4126574	G	A	0	2	0	1
gnl|UMD3.1|GK000010.2	4131972	G	T	1	2	0.333333	0.666667
gnl|UMD3.1|GK000010.2	4131992	G	T	0	2	0	1
gnl|UMD3.1|GK000010.2	4175763	T	C	0	2	0	1
gnl|UMD3.1|GK000010.2	4276750	A	T	0	32	0	1
gnl|UMD3.1|GK000010.2	4306080	G	A	23	27	0.46	0.54
gnl|UMD3.1|GK000010.2	4306089	C	A	30	10	0.75	0.25
gnl|UMD3.1|GK000010.2	4320655	A	C	2	3	0.4	0.6
gnl|UMD3.1|GK000010.2	4326310	G	C	0	6	0	1
gnl|UMD3.1|GK000010.2	4330267	T	C	0	3	0	1
gnl|UMD3.1|GK000010.2	4357526	A	G	0	2	0	1
gnl|UMD3.1|GK000010.2	4357544	G	A	0	2	0	1
gnl|UMD3.1|GK000010.2	4357563	C	G	0	2	0	1
gnl|UMD3.1|GK000010.2	4357574	C	T	0	2	0	1
gnl|UMD3.1|GK000010.2	4357589	A	T	0	3	0	1
gnl|UMD3.1|GK000010.2	4357621	A	T	0	5	0	1
gnl|UMD3.1|GK000010.2	4357626	A	T	0	5	0	1
gnl|UMD3.1|GK000010.2	4357656	A	T	0	4	0	1
gnl|UMD3.1|GK000010.2	4357686	C	G	0	3	0	1
gnl|UMD3.1|GK000010.2	4357689	T	C	0	3	0	1
gnl|UMD3.1|GK000010.2	4357705	C	T	0	3	0	1
gnl|UMD3.1|GK000010.2	4360308	G	A	0	2	0	1
gnl|UMD3.1|GK000010.2	4360320	C	T	0	4	0	1
gnl|UMD3.1|GK000010.2	4360324	G	A	0	4	0	1
gnl|UMD3.1|GK000010.2	4360333	C	A	0	4	0	1
gnl|UMD3.1|GK000010.2	4360344	A	G	0	4	0	1
gnl|UMD3.1|GK000010.2	4360349	T	C	0	4	0	1
gnl|UMD3.1|GK000010.2	4360350	G	T	0	4	0	1
gnl|UMD3.1|GK000010.2	4360386	A	G	0	4	0	1
gnl|UMD3.1|GK000010.2	4360412	T	G	0	2	0	1
gnl|UMD3.1|GK000010.2	4366654	A	G	0	2	0	1
gnl|UMD3.1|GK000010.2	4375448	T	C	14	3	0.823529	0.176471
gnl|UMD3.1|GK000010.2	4375946	C	T	8	19	0.296296	0.703704
gnl|UMD3.1|GK000010.2	4390214	G	A	0	2	0	1
gnl|UMD3.1|GK000010.2	4395439	C	A	0	2	0	1
gnl|UMD3.1|GK000010.2	4396500	G	T	0	2	0	1
gnl|UMD3.1|GK000010.2	4397188	T	A	0	1	0	1
gnl|UMD3.1|GK000010.2	4398137	C	T	0	2	0	1
gnl|UMD3.1|GK000010.2	4404030	C	T	0	3	0	1
gnl|UMD3.1|GK000010.2	4404628	C	T	0	21	0	1
gnl|UMD3.1|GK000010.2	4404907	G	A	26	20	0.565217	0.434783
gnl|UMD3.1|GK000010.2	4405192	C	G	0	58	0	1
gnl|UMD3.1|GK000010.2	4407435	G	T	88	79	0.526946	0.473054
gnl|UMD3.1|GK000010.2	4409961	CTGGCAGCTGCTTGCCCCAAACTGGAGCGTCGCAGCTGCAGCATCTGTAAGGTGGCAG	CTGGCAG	0	1	0	1
gnl|UMD3.1|GK000010.2	4409965	C	G,A	0	2	0	1
gnl|UMD3.1|GK000010.2	4409997	T	C	0	6	0	1
gnl|UMD3.1|GK000010.2	4409998	G	A	0	6	0	1
gnl|UMD3.1|GK000010.2	4410332	G	A	9	5	0.642857	0.357143
gnl|UMD3.1|GK000010.2	4410341	G	T	9	5	0.642857	0.357143
gnl|UMD3.1|GK000010.2	4410577	A	G	0	26	0	1
gnl|UMD3.1|GK000010.2	4411001	G	T	9	3	0.75	0.25
gnl|UMD3.1|GK000010.2	4411003	G	T	9	5	0.642857	0.357143
gnl|UMD3.1|GK000010.2	4411022	G	T	9	7	0.5625	0.4375
gnl|UMD3.1|GK000010.2	4411054	G	T	15	5	0.75	0.25
gnl|UMD3.1|GK000010.2	4411078	C	A	30	10	0.75	0.25
gnl|UMD3.1|GK000010.2	4411173	G	A	11	2	0.846154	0.153846
gnl|UMD3.1|GK000010.2	4411544	T	A	6	3	0.666667	0.333333
gnl|UMD3.1|GK000010.2	4411731	G	T	4	3	0.571429	0.428571
gnl|UMD3.1|GK000010.2	4411854	A	G	0	6	0	1
gnl|UMD3.1|GK000010.2	4412179	C	A	9	3	0.75	0.25
gnl|UMD3.1|GK000010.2	4413055	C	T	5	15	0.25	0.75
gnl|UMD3.1|GK000010.2	4413304	A	G	2	2	0.5	0.5
gnl|UMD3.1|GK000010.2	4415045	C	T	2	2	0.5	0.5
gnl|UMD3.1|GK000010.2	4415982	G	A	0	2	0	1
gnl|UMD3.1|GK000010.2	4416498	C	A	2	2	0.5	0.5
gnl|UMD3.1|GK000010.2	4417472	G	A	0	3	0	1
gnl|UMD3.1|GK000010.2	4420091	T	C	0	4	0	1
gnl|UMD3.1|GK000010.2	4420145	T	C	0	4	0	1
gnl|UMD3.1|GK000010.2	4421165	GTATTATT	GTATT	0	1	0	1
gnl|UMD3.1|GK000010.2	4423345	C	T	0	1	0	1
gnl|UMD3.1|GK000010.2	4424060	G	T	0	2	0	1
gnl|UMD3.1|GK000010.2	4424234	C	G	0	3	0	1
gnl|UMD3.1|GK000010.2	4424278	A	G	0	3	0	1
gnl|UMD3.1|GK000010.2	4424279	C	T	0	3	0	1
gnl|UMD3.1|GK000010.2	4424286	C	T	0	3	0	1
gnl|UMD3.1|GK000010.2	4424324	C	G	0	5	0	1
gnl|UMD3.1|GK000010.2	4424336	T	C	0	5	0	1
gnl|UMD3.1|GK000010.2	4424343	G	A	0	3	0	1
gnl|UMD3.1|GK000010.2	4424351	C	G	0	3	0	1
gnl|UMD3.1|GK000010.2	4425030	T	A	1	2	0.333333	0.666667
gnl|UMD3.1|GK000010.2	4425042	T	A	2	5	0.285714	0.714286
gnl|UMD3.1|GK000010.2	4425115	G	T	2	5	0.285714	0.714286
gnl|UMD3.1|GK000010.2	4425165	A	T	3	7	0.3	0.7
gnl|UMD3.1|GK000010.2	4425493	T	G	3	13	0.1875	0.8125
gnl|UMD3.1|GK000010.2	4425539	T	G	5	8	0.384615	0.615385
gnl|UMD3.1|GK000010.2	4425544	T	C	8	5	0.615385	0.384615
gnl|UMD3.1|GK000010.2	4425577	G	T	1	6	0.142857	0.857143
gnl|UMD3.1|GK000010.2	4425943	C	G	2	4	0.333333	0.666667
gnl|UMD3.1|GK000010.2	4426645	C	T	0	17	0	1
gnl|UMD3.1|GK000010.2	4426739	G	A	4	2	0.666667	0.333333
gnl|UMD3.1|GK000010.2	4426850	A	G	7	5	0.583333	0.416667
gnl|UMD3.1|GK000010.2	4427581	C	G	4	4	0.5	0.5
gnl|UMD3.1|GK000010.2	4428024	T	C	1	2	0.333333	0.666667
gnl|UMD3.1|GK000010.2	4428048	T	C	1	2	0.333333	0.666667
gnl|UMD3.1|GK000010.2	4428064	A	T	1	2	0.333333	0.666667
gnl|UMD3.1|GK000010.2	4428193	A	G	0	3	0	1
gnl|UMD3.1|GK000010.2	4428239	A	G	0	3	0	1
gnl|UMD3.1|GK000010.2	4428649	A	T	5	6	0.454545	0.545455
gnl|UMD3.1|GK000010.2	4428663	G	T	4	5	0.444444	0.555556
gnl|UMD3.1|GK000010.2	4428688	C	T	4	4	0.5	0.5
gnl|UMD3.1|GK000010.2	4428753	T	A	4	4	0.5	0.5
gnl|UMD3.1|GK000010.2	4428856	G	A	13	4	0.764706	0.235294
gnl|UMD3.1|GK000010.2	4428909	T	C	13	3	0.8125	0.1875
gnl|UMD3.1|GK000010.2	4429012	T	A	0	2	0	1
gnl|UMD3.1|GK000010.2	4429054	A	G	2	4	0.333333	0.666667
gnl|UMD3.1|GK000010.2	4429210	A	G	4	4	0.5	0.5
gnl|UMD3.1|GK000010.2	4429281	T	C	1	7	0.125	0.875
gnl|UMD3.1|GK000010.2	4429322	T	C	2	8	0.2	0.8
gnl|UMD3.1|GK000010.2	4429347	C	T	1	5	0.166667	0.833333
gnl|UMD3.1|GK000010.2	4429385	T	A	1	4	0.2	0.8
gnl|UMD3.1|GK000010.2	4429541	T	C	3	3	0.5	0.5
gnl|UMD3.1|GK000010.2	4429589	C	G	6	3	0.666667	0.333333
gnl|UMD3.1|GK000010.2	4429616	C	T	8	8	0.5	0.5
gnl|UMD3.1|GK000010.2	4429880	G	T	1	2	0.333333	0.666667
gnl|UMD3.1|GK000010.2	4429896	G	T	1	4	0.2	0.8
gnl|UMD3.1|GK000010.2	4429906	A	T	1	4	0.2	0.8
gnl|UMD3.1|GK000010.2	4431106	A	C	0	5	0	1
gnl|UMD3.1|GK000010.2	4431184	G	A	2	2	0.5	0.5
gnl|UMD3.1|GK000010.2	4431720	G	A	0	2	0	1
gnl|UMD3.1|GK000010.2	4431920	C	T	1	7	0.125	0.875
gnl|UMD3.1|GK000010.2	4431921	A	G	1	7	0.125	0.875
gnl|UMD3.1|GK000010.2	4432387	A	C	2	4	0.333333	0.666667
gnl|UMD3.1|GK000010.2	4432464	G	A	4	4	0.5	0.5
gnl|UMD3.1|GK000010.2	4432491	T	C	8	4	0.666667	0.333333
gnl|UMD3.1|GK000010.2	4432560	A	G	7	4	0.636364	0.363636
gnl|UMD3.1|GK000010.2	4432593	G	A	6	4	0.6	0.4
gnl|UMD3.1|GK000010.2	4432639	G	C	2	4	0.333333	0.666667
gnl|UMD3.1|GK000010.2	4432663	C	T	2	4	0.333333	0.666667
gnl|UMD3.1|GK000010.2	4433231	T	C	0	3	0	1
gnl|UMD3.1|GK000010.2	4433249	C	T	0	4	0	1
gnl|UMD3.1|GK000010.2	4433571	G	A	0	2	0	1
gnl|UMD3.1|GK000010.2	4433617	A	G	0	2	0	1
gnl|UMD3.1|GK000010.2	4433628	C	G	1	2	0.333333	0.666667
gnl|UMD3.1|GK000010.2	4435761	G	A	1	2	0.333333	0.666667
gnl|UMD3.1|GK000010.2	4436166	A	G	1	4	0.2	0.8
gnl|UMD3.1|GK000010.2	4436487	T	C	0	6	0	1
gnl|UMD3.1|GK000010.2	4437038	T	C	0	3	0	1
gnl|UMD3.1|GK000010.2	4437390	T	C	2	4	0.333333	0.666667
gnl|UMD3.1|GK000010.2	4437462	T	C	3	2	0.6	0.4
gnl|UMD3.1|GK000010.2	4438398	C	A	0	5	0	1
gnl|UMD3.1|GK000010.2	4439945	A	G	0	3	0	1
gnl|UMD3.1|GK000010.2	4440792	A	G	7	2	0.777778	0.222222
gnl|UMD3.1|GK000010.2	4440795	T	C	7	2	0.777778	0.222222
gnl|UMD3.1|GK000010.2	4441489	G	A	0	2	0	1
gnl|UMD3.1|GK000010.2	4442385	T	A	0	2	0	1
gnl|UMD3.1|GK000010.2	4445918	T	A	0	4	0	1
gnl|UMD3.1|GK000010.2	4451692	C	A	0	2	0	1
gnl|UMD3.1|GK000010.2	4452201	T	C	0	2	0	1
gnl|UMD3.1|GK000010.2	4460395	G	A	0	2	0	1
gnl|UMD3.1|GK000010.2	4460398	C	T	0	2	0	1
gnl|UMD3.1|GK000010.2	4460414	C	T	0	2	0	1
gnl|UMD3.1|GK000010.2	4460696	T	C	0	4	0	1
gnl|UMD3.1|GK000010.2	4460781	T	G	0	2	0	1
gnl|UMD3.1|GK000010.2	4464718	T	C	0	2	0	1
gnl|UMD3.1|GK000010.2	4465417	G	C	0	2	0	1
gnl|UMD3.1|GK000010.2	4465459	GTACTACT	GTACT	0	1	0	1
gnl|UMD3.1|GK000010.2	4468055	A	G	0	3	0	1
gnl|UMD3.1|GK000010.2	4468060	T	C	0	2	0	1
gnl|UMD3.1|GK000010.2	4468345	T	C	0	4	0	1
gnl|UMD3.1|GK000010.2	4469087	G	A	0	6	0	1
gnl|UMD3.1|GK000010.2	4469508	T	C	0	4	0	1
gnl|UMD3.1|GK000010.2	4469568	G	A	5	4	0.555556	0.444444
gnl|UMD3.1|GK000010.2	4469619	C	G	0	3	0	1
gnl|UMD3.1|GK000010.2	4469620	T	G	0	1	0	1
gnl|UMD3.1|GK000010.2	4469628	T	C	1	2	0.333333	0.666667
gnl|UMD3.1|GK000010.2	4469740	A	C	0	5	0	1
gnl|UMD3.1|GK000010.2	4469741	G	C	0	5	0	1
gnl|UMD3.1|GK000010.2	4469808	T	C	0	5	0	1
gnl|UMD3.1|GK000010.2	4469925	G	A,T	0	9	0	1
gnl|UMD3.1|GK000010.2	4469959	T	C	0	4	0	1
gnl|UMD3.1|GK000010.2	4469960	G	A	0	3	0	1
gnl|UMD3.1|GK000010.2	4470294	T	C	4	3	0.571429	0.428571
gnl|UMD3.1|GK000010.2	4470311	T	C	4	3	0.571429	0.428571
gnl|UMD3.1|GK000010.2	4470341	T	C	3	4	0.428571	0.571429
gnl|UMD3.1|GK000010.2	4470361	T	C	3	4	0.428571	0.571429
gnl|UMD3.1|GK000010.2	4470581	T	G	0	4	0	1
gnl|UMD3.1|GK000010.2	4470650	A	G	0	4	0	1
gnl|UMD3.1|GK000010.2	4470733	T	C	0	2	0	1
gnl|UMD3.1|GK000010.2	4470966	A	G	0	2	0	1
gnl|UMD3.1|GK000010.2	4470972	C	G	0	2	0	1
gnl|UMD3.1|GK000010.2	4471022	C	T	0	2	0	1
gnl|UMD3.1|GK000010.2	4471041	C	T	0	2	0	1
gnl|UMD3.1|GK000010.2	4471362	A	G	0	2	0	1
gnl|UMD3.1|GK000010.2	4472119	G	A	0	2	0	1
gnl|UMD3.1|GK000010.2	4472316	A	G	0	4	0	1
gnl|UMD3.1|GK000010.2	4473757	C	T	0	3	0	1
gnl|UMD3.1|GK000010.2	4473813	T	C	0	3	0	1
gnl|UMD3.1|GK000010.2	4473844	C	T	0	3	0	1
gnl|UMD3.1|GK000010.2	4480533	T	G	0	2	0	1
gnl|UMD3.1|GK000010.2	4484995	G	A	0	2	0	1
gnl|UMD3.1|GK000010.2	4489184	T	C	0	3	0	1
gnl|UMD3.1|GK000010.2	4495173	G	A	0	2	0	1
gnl|UMD3.1|GK000010.2	4497727	G	A	0	4	0	1
gnl|UMD3.1|GK000010.2	4500054	CCTTC	CCTTCTTC	0	1	0	1
gnl|UMD3.1|GK000010.2	4500827	C	T	0	2	0	1
gnl|UMD3.1|GK000010.2	4503049	T	C	0	8	0	1
gnl|UMD3.1|GK000010.2	4503363	T	C	0	2	0	1
gnl|UMD3.1|GK000010.2	4503380	T	C	0	2	0	1
gnl|UMD3.1|GK000010.2	4510605	T	G	3	2	0.6	0.4
gnl|UMD3.1|GK000010.2	4511128	C	A	2	2	0.5	0.5
gnl|UMD3.1|GK000010.2	4512814	T	C	0	9	0	1
gnl|UMD3.1|GK000010.2	4514165	A	G	0	2	0	1
gnl|UMD3.1|GK000010.2	4514685	T	C	0	2	0	1
gnl|UMD3.1|GK000010.2	4516799	C	T	0	2	0	1
gnl|UMD3.1|GK000010.2	4517991	T	C	0	6	0	1
gnl|UMD3.1|GK000010.2	4517996	T	C	0	6	0	1
gnl|UMD3.1|GK000010.2	4518089	A	C	3	4	0.428571	0.571429
gnl|UMD3.1|GK000010.2	4520028	T	C	0	4	0	1
gnl|UMD3.1|GK000010.2	4520039	G	A	0	4	0	1
gnl|UMD3.1|GK000010.2	4520049	A	G	0	3	0	1
gnl|UMD3.1|GK000010.2	4525902	C	T	0	2	0	1
gnl|UMD3.1|GK000010.2	4526428	A	G	0	5	0	1
gnl|UMD3.1|GK000010.2	4526440	G	C	0	5	0	1
gnl|UMD3.1|GK000010.2	4526450	T	C	0	5	0	1
gnl|UMD3.1|GK000010.2	4526693	C	T	2	5	0.285714	0.714286
gnl|UMD3.1|GK000010.2	4527510	A	G	0	4	0	1
gnl|UMD3.1|GK000010.2	4527595	C	T	0	2	0	1
gnl|UMD3.1|GK000010.2	4598057	A	G	0	8	0	1
gnl|UMD3.1|GK000010.2	4599154	C	A	17	8	0.68	0.32
gnl|UMD3.1|GK000010.2	4600163	T	A	51	9	0.85	0.15
gnl|UMD3.1|GK000010.2	4601107	G	T	28	9	0.756757	0.243243
gnl|UMD3.1|GK000010.2	4601754	G	A	0	34	0	1
gnl|UMD3.1|GK000010.2	4602183	G	A	38	6	0.863636	0.136364
gnl|UMD3.1|GK000010.2	4602397	T	C	0	32	0	1
gnl|UMD3.1|GK000010.2	4604023	G	A	17	4	0.809524	0.190476
gnl|UMD3.1|GK000010.2	4604248	T	C	0	12	0	1
gnl|UMD3.1|GK000010.2	4605707	C	T	0	3	0	1
gnl|UMD3.1|GK000010.2	4605797	G	A	3	6	0.333333	0.666667
gnl|UMD3.1|GK000010.2	4606095	C	T	0	8	0	1
gnl|UMD3.1|GK000010.2	4606369	A	G	12	6	0.666667	0.333333
gnl|UMD3.1|GK000010.2	4606437	G	C	0	12	0	1
gnl|UMD3.1|GK000010.2	4606667	G	A	7	3	0.7	0.3
gnl|UMD3.1|GK000010.2	4606723	G	A,C	0	10	0	1
gnl|UMD3.1|GK000010.2	4606801	A	C	0	9	0	1
gnl|UMD3.1|GK000010.2	4606831	C	T	0	9	0	1
gnl|UMD3.1|GK000010.2	4606839	C	G	9	4	0.692308	0.307692
gnl|UMD3.1|GK000010.2	4607132	T	C	0	8	0	1
gnl|UMD3.1|GK000010.2	4607221	G	A	0	4	0	1
gnl|UMD3.1|GK000010.2	4607307	A	C	0	5	0	1
gnl|UMD3.1|GK000010.2	4607497	N	G	0	5	0	1
gnl|UMD3.1|GK000010.2	4608217	A	G	0	332	0	1
gnl|UMD3.1|GK000010.2	4608370	C	A	3	354	0.00840336	0.991597
gnl|UMD3.1|GK000010.2	4608488	G	T	1	428	0.002331	0.997669
gnl|UMD3.1|GK000010.2	4608515	C	T	0	392	0	1
gnl|UMD3.1|GK000010.2	4608957	T	G	0	2	0	1
gnl|UMD3.1|GK000010.2	4609436	C	T	0	6	0	1
gnl|UMD3.1|GK000010.2	4609849	A	G	0	2	0	1
gnl|UMD3.1|GK000010.2	4609878	A	G	0	2	0	1
gnl|UMD3.1|GK000010.2	4610234	C	T	0	4	0	1
gnl|UMD3.1|GK000010.2	4613034	T	C	0	2	0	1
gnl|UMD3.1|GK000010.2	4613097	A	C	0	6	0	1
gnl|UMD3.1|GK000010.2	4613263	A	G	0	6	0	1
gnl|UMD3.1|GK000010.2	4613270	T	C	0	6	0	1
gnl|UMD3.1|GK000010.2	4613294	C	T	0	6	0	1
gnl|UMD3.1|GK000010.2	4613312	G	A	0	6	0	1
gnl|UMD3.1|GK000010.2	4618621	T	G	0	74	0	1
gnl|UMD3.1|GK000010.2	4618712	A	C	0	65	0	1
gnl|UMD3.1|GK000010.2	4618833	C	T	0	94	0	1
gnl|UMD3.1|GK000010.2	4619318	T	G	1	75	0.0131579	0.986842
gnl|UMD3.1|GK000010.2	4619750	T	C	0	76	0	1
gnl|UMD3.1|GK000010.2	4623806	T	G	1	6	0.142857	0.857143
gnl|UMD3.1|GK000010.2	4624038	C	A	7	2	0.777778	0.222222
gnl|UMD3.1|GK000010.2	4624121	A	T	0	4	0	1
gnl|UMD3.1|GK000010.2	4629392	C	A	0	1	0	1
gnl|UMD3.1|GK000010.2	4630809	C	A	0	2	0	1
gnl|UMD3.1|GK000010.2	4632642	T	A	2	2	0.5	0.5
gnl|UMD3.1|GK000010.2	4635564	A	T	2	2	0.5	0.5
gnl|UMD3.1|GK000010.2	4654184	G	C	0	3	0	1
gnl|UMD3.1|GK000010.2	4659665	A	G	0	2	0	1
gnl|UMD3.1|GK000010.2	4659667	A	G	0	2	0	1
gnl|UMD3.1|GK000010.2	4679556	G	A	0	4	0	1
gnl|UMD3.1|GK000010.2	4693939	T	C	0	11	0	1
gnl|UMD3.1|GK000010.2	4695552	C	T	0	4	0	1
gnl|UMD3.1|GK000010.2	4695563	A	G	0	4	0	1
gnl|UMD3.1|GK000010.2	4696434	C	T	0	2	0	1
gnl|UMD3.1|GK000010.2	4705966	A	G	0	2	0	1
gnl|UMD3.1|GK000010.2	4705969	A	G	0	2	0	1
gnl|UMD3.1|GK000010.2	4705973	A	G	0	2	0	1
gnl|UMD3.1|GK000010.2	4706183	A	G	0	2	0	1
gnl|UMD3.1|GK000010.2	4706184	A	G	0	2	0	1
gnl|UMD3.1|GK000010.2	4706185	A	G	0	2	0	1
gnl|UMD3.1|GK000010.2	4706196	A	G	0	2	0	1
gnl|UMD3.1|GK000010.2	4706216	A	G	0	2	0	1
gnl|UMD3.1|GK000010.2	4706239	A	G	0	2	0	1
gnl|UMD3.1|GK000010.2	4708695	A	T	0	3	0	1
gnl|UMD3.1|GK000010.2	4710984	A	T	0	2	0	1
gnl|UMD3.1|GK000010.2	4717621	T	G	0	4	0	1
gnl|UMD3.1|GK000010.2	4717707	A	G	4	2	0.666667	0.333333
gnl|UMD3.1|GK000010.2	4717718	A	G	4	3	0.571429	0.428571
gnl|UMD3.1|GK000010.2	4728709	C	A	1	1	0.5	0.5
gnl|UMD3.1|GK000010.2	4830713	G	T	0	2	0	1
gnl|UMD3.1|GK000010.2	4842944	C	T	0	9	0	1
gnl|UMD3.1|GK000010.2	4842950	T	C	0	9	0	1
gnl|UMD3.1|GK000010.2	4843010	C	G	0	17	0	1
gnl|UMD3.1|GK000010.2	4843064	A	G	0	16	0	1
gnl|UMD3.1|GK000010.2	4843070	T	C	0	17	0	1
gnl|UMD3.1|GK000010.2	4843131	A	G	0	35	0	1
gnl|UMD3.1|GK000010.2	4843144	C	T	0	33	0	1
gnl|UMD3.1|GK000010.2	4843315	G	C	0	45	0	1
gnl|UMD3.1|GK000010.2	4843438	T	C	0	45	0	1
gnl|UMD3.1|GK000010.2	4843445	C	A	0	43	0	1
gnl|UMD3.1|GK000010.2	4843635	C	T	0	5	0	1
gnl|UMD3.1|GK000010.2	4843797	T	G	0	2	0	1
gnl|UMD3.1|GK000010.2	4951957	A	G	13	5	0.722222	0.277778
gnl|UMD3.1|GK000010.2	4957049	A	G	0	8	0	1
gnl|UMD3.1|GK000010.2	4957556	C	T	3	2	0.6	0.4
gnl|UMD3.1|GK000010.2	4963594	T	G	86	88	0.494253	0.505747
gnl|UMD3.1|GK000010.2	4978488	C	A	0	2	0	1
gnl|UMD3.1|GK000010.2	4987252	C	A	0	2	0	1
gnl|UMD3.1|GK000010.2	5010553	C	G	4	6	0.4	0.6
gnl|UMD3.1|GK000010.2	5011565	A	G	1	4	0.2	0.8
gnl|UMD3.1|GK000010.2	5012214	T	C	0	6	0	1
gnl|UMD3.1|GK000010.2	5013438	T	A	0	3	0	1
gnl|UMD3.1|GK000010.2	5021820	C	T	1	2	0.333333	0.666667
gnl|UMD3.1|GK000010.2	5025445	C	A	0	2	0	1
gnl|UMD3.1|GK000010.2	5025467	T	G	0	2	0	1
gnl|UMD3.1|GK000010.2	5025481	G	T	0	2	0	1
gnl|UMD3.1|GK000010.2	5026317	A	G	0	2	0	1
gnl|UMD3.1|GK000010.2	5031387	G	A	0	2	0	1
gnl|UMD3.1|GK000010.2	5031617	C	A	3	2	0.6	0.4
gnl|UMD3.1|GK000010.2	5031682	C	A	2	3	0.4	0.6
gnl|UMD3.1|GK000010.2	5031865	T	C	0	3	0	1
gnl|UMD3.1|GK000010.2	5035994	C	T	1	4	0.2	0.8
gnl|UMD3.1|GK000010.2	5127514	C	T	0	2	0	1
gnl|UMD3.1|GK000010.2	5127548	G	T	0	2	0	1
gnl|UMD3.1|GK000010.2	5286362	G	A	0	2	0	1
gnl|UMD3.1|GK000010.2	5286598	C	G	0	3	0	1
gnl|UMD3.1|GK000010.2	5286620	C	T	4	2	0.666667	0.333333
gnl|UMD3.1|GK000010.2	5306403	C	T	0	3	0	1
gnl|UMD3.1|GK000010.2	5378193	A	G	10	2	0.833333	0.166667
gnl|UMD3.1|GK000010.2	5378652	G	A	2	2	0.5	0.5
gnl|UMD3.1|GK000010.2	5409990	C	T	0	4	0	1
gnl|UMD3.1|GK000010.2	5416031	T	C	0	2	0	1
gnl|UMD3.1|GK000010.2	5422147	T	G	0	5	0	1
gnl|UMD3.1|GK000010.2	5551157	C	G	23	24	0.489362	0.510638
gnl|UMD3.1|GK000010.2	5552278	T	C	23	44	0.343284	0.656716
gnl|UMD3.1|GK000010.2	5552564	T	G	20	21	0.487805	0.512195
gnl|UMD3.1|GK000010.2	5552567	T	G	0	42	0	1
gnl|UMD3.1|GK000010.2	5552596	A	T	0	53	0	1
gnl|UMD3.1|GK000010.2	5552826	A	T	16	7	0.695652	0.304348
gnl|UMD3.1|GK000010.2	5553819	T	C	0	3	0	1
gnl|UMD3.1|GK000010.2	5553828	G	A	0	3	0	1
gnl|UMD3.1|GK000010.2	5558909	C	T	0	3	0	1
gnl|UMD3.1|GK000010.2	5558955	C	T	0	3	0	1
gnl|UMD3.1|GK000010.2	5559430	A	G	0	3	0	1
gnl|UMD3.1|GK000010.2	5559431	T	C	0	3	0	1
gnl|UMD3.1|GK000010.2	5559459	T	C	0	6	0	1
gnl|UMD3.1|GK000010.2	5559534	T	C	3	5	0.375	0.625
gnl|UMD3.1|GK000010.2	5559547	G	A	1	5	0.166667	0.833333
gnl|UMD3.1|GK000010.2	5559582	G	T	3	2	0.6	0.4
gnl|UMD3.1|GK000010.2	5560399	C	T	0	2	0	1
gnl|UMD3.1|GK000010.2	5560411	A	G	0	2	0	1
gnl|UMD3.1|GK000010.2	5564736	A	G	0	3	0	1
gnl|UMD3.1|GK000010.2	5572252	C	A	0	1	0	1
gnl|UMD3.1|GK000010.2	5577355	T	A	5	2	0.714286	0.285714
gnl|UMD3.1|GK000010.2	5599817	T	C	0	3	0	1
gnl|UMD3.1|GK000010.2	5936908	A	G	0	2	0	1
gnl|UMD3.1|GK000010.2	5936930	C	T	0	2	0	1
gnl|UMD3.1|GK000010.2	5936933	T	C	0	2	0	1
gnl|UMD3.1|GK000010.2	5936934	G	A	0	2	0	1
gnl|UMD3.1|GK000010.2	5936964	C	T	0	2	0	1
gnl|UMD3.1|GK000010.2	5937007	T	A	0	2	0	1
gnl|UMD3.1|GK000010.2	5937013	G	C	0	2	0	1
gnl|UMD3.1|GK000010.2	6181790	C	A	0	3	0	1
gnl|UMD3.1|GK000010.2	6181796	T	G	0	3	0	1
gnl|UMD3.1|GK000010.2	6181803	A	G	0	5	0	1
gnl|UMD3.1|GK000010.2	6181822	C	A	0	11	0	1
gnl|UMD3.1|GK000010.2	6181831	C	A	0	12	0	1
gnl|UMD3.1|GK000010.2	6181861	G	A	0	13	0	1
gnl|UMD3.1|GK000010.2	6181877	C	A	0	12	0	1
gnl|UMD3.1|GK000010.2	6181893	T	C	0	12	0	1
gnl|UMD3.1|GK000010.2	6181920	C	T	0	4	0	1
gnl|UMD3.1|GK000010.2	6181926	A	G	0	3	0	1
gnl|UMD3.1|GK000010.2	6286519	T	C	0	2	0	1
gnl|UMD3.1|GK000010.2	6286546	G	A	0	2	0	1
gnl|UMD3.1|GK000010.2	6294265	T	C	0	2	0	1
gnl|UMD3.1|GK000010.2	6294297	T	C	0	2	0	1
gnl|UMD3.1|GK000010.2	6294339	T	C	0	2	0	1
gnl|UMD3.1|GK000010.2	6294345	T	C	0	2	0	1
gnl|UMD3.1|GK000010.2	6294347	T	C	0	2	0	1
gnl|UMD3.1|GK000010.2	6294376	T	C	0	2	0	1
gnl|UMD3.1|GK000010.2	6294386	T	C	0	2	0	1
gnl|UMD3.1|GK000010.2	6420155	T	C	0	2	0	1
gnl|UMD3.1|GK000010.2	6429291	A	T	0	2	0	1
gnl|UMD3.1|GK000010.2	6429343	T	G	0	3	0	1
gnl|UMD3.1|GK000010.2	6429688	G	A	0	10	0	1
gnl|UMD3.1|GK000010.2	6429968	C	T	0	3	0	1
gnl|UMD3.1|GK000010.2	6430042	G	C	0	4	0	1
gnl|UMD3.1|GK000010.2	6430105	G	A	0	6	0	1
gnl|UMD3.1|GK000010.2	6430571	T	C	0	3	0	1
gnl|UMD3.1|GK000010.2	6430610	A	G	0	4	0	1
gnl|UMD3.1|GK000010.2	6431287	A	C	0	2	0	1
gnl|UMD3.1|GK000010.2	6431353	G	A	0	2	0	1
gnl|UMD3.1|GK000010.2	6431588	C	T	0	4	0	1
gnl|UMD3.1|GK000010.2	6431592	C	A	0	4	0	1
gnl|UMD3.1|GK000010.2	6431598	T	C	0	4	0	1
gnl|UMD3.1|GK000010.2	6431609	G	A,C	0	4	0	1
gnl|UMD3.1|GK000010.2	6431976	A	G	0	2	0	1
gnl|UMD3.1|GK000010.2	6440129	T	C	0	4	0	1
gnl|UMD3.1|GK000010.2	6440161	T	C	0	4	0	1
gnl|UMD3.1|GK000010.2	6440241	T	C	0	2	0	1
gnl|UMD3.1|GK000010.2	6440247	T	C	0	2	0	1
gnl|UMD3.1|GK000010.2	6441707	T	C	0	4	0	1
gnl|UMD3.1|GK000010.2	6442665	C	A	0	3	0	1
gnl|UMD3.1|GK000010.2	6442752	T	C	0	3	0	1
gnl|UMD3.1|GK000010.2	6443957	A	G	0	3	0	1
gnl|UMD3.1|GK000010.2	6443969	A	C	0	3	0	1
gnl|UMD3.1|GK000010.2	6445040	T	C	1	2	0.333333	0.666667
gnl|UMD3.1|GK000010.2	6446699	T	C	0	2	0	1
gnl|UMD3.1|GK000010.2	6450781	T	C	2	5	0.285714	0.714286
gnl|UMD3.1|GK000010.2	6450784	T	C	2	5	0.285714	0.714286
gnl|UMD3.1|GK000010.2	6450856	T	C	0	5	0	1
gnl|UMD3.1|GK000010.2	6452517	C	T	0	2	0	1
gnl|UMD3.1|GK000010.2	6456855	A	G	0	6	0	1
gnl|UMD3.1|GK000010.2	6597238	A	C	0	4	0	1
gnl|UMD3.1|GK000010.2	6597266	G	A	0	4	0	1
gnl|UMD3.1|GK000010.2	6646052	C	G	0	2	0	1
gnl|UMD3.1|GK000010.2	6646085	A	T	0	2	0	1
gnl|UMD3.1|GK000010.2	6646163	C	T	0	2	0	1
gnl|UMD3.1|GK000010.2	6646864	T	C	0	9	0	1
gnl|UMD3.1|GK000010.2	6695924	A	G	0	6	0	1
gnl|UMD3.1|GK000010.2	6697627	A	G	0	3	0	1
gnl|UMD3.1|GK000010.2	6702103	C	T	0	2	0	1
gnl|UMD3.1|GK000010.2	6702892	C	T	0	4	0	1
gnl|UMD3.1|GK000010.2	6704096	G	A	0	2	0	1
gnl|UMD3.1|GK000010.2	6704699	G	T	1	5	0.166667	0.833333
gnl|UMD3.1|GK000010.2	6706362	A	G	1	3	0.25	0.75
gnl|UMD3.1|GK000010.2	6708147	C	A	2	2	0.5	0.5
gnl|UMD3.1|GK000010.2	6708240	G	T	0	11	0	1
gnl|UMD3.1|GK000010.2	6709875	G	A	2	5	0.285714	0.714286
gnl|UMD3.1|GK000010.2	6711964	G	A	78	111	0.412698	0.587302
gnl|UMD3.1|GK000010.2	6715813	A	G	0	3	0	1
gnl|UMD3.1|GK000010.2	6720766	A	G	0	2	0	1
gnl|UMD3.1|GK000010.2	6721155	A	G	0	2	0	1
gnl|UMD3.1|GK000010.2	6724555	C	T	22	25	0.468085	0.531915
gnl|UMD3.1|GK000010.2	6724742	A	C	31	17	0.645833	0.354167
gnl|UMD3.1|GK000010.2	6724871	C	A	26	30	0.464286	0.535714
gnl|UMD3.1|GK000010.2	6725652	T	G	0	3	0	1
gnl|UMD3.1|GK000010.2	6725690	A	G	3	2	0.6	0.4
gnl|UMD3.1|GK000010.2	6725833	C	T	0	3	0	1
gnl|UMD3.1|GK000010.2	6725875	G	A	0	4	0	1
gnl|UMD3.1|GK000010.2	6727296	C	T	2	2	0.5	0.5
gnl|UMD3.1|GK000010.2	6728713	G	A	0	2	0	1
gnl|UMD3.1|GK000010.2	6733252	C	T	0	2	0	1
gnl|UMD3.1|GK000010.2	6751589	G	A	0	3	0	1
gnl|UMD3.1|GK000010.2	6754045	A	T	0	3	0	1
gnl|UMD3.1|GK000010.2	6756650	T	C	4	3	0.571429	0.428571
gnl|UMD3.1|GK000010.2	6760525	G	A	0	7	0	1
gnl|UMD3.1|GK000010.2	6761726	A	G	0	2	0	1
gnl|UMD3.1|GK000010.2	6763672	A	G	0	2	0	1
gnl|UMD3.1|GK000010.2	6773221	ATT	ATTT	0	1	0	1
gnl|UMD3.1|GK000010.2	6785844	G	A	0	2	0	1
gnl|UMD3.1|GK000010.2	6788026	T	C	1	4	0.2	0.8
gnl|UMD3.1|GK000010.2	6789817	AAGAGAG	AAGAG	0	1	0	1
gnl|UMD3.1|GK000010.2	6794381	G	T	0	2	0	1
gnl|UMD3.1|GK000010.2	6797690	C	A	0	2	0	1
gnl|UMD3.1|GK000010.2	6800278	A	C	0	2	0	1
gnl|UMD3.1|GK000010.2	6807405	A	T	0	10	0	1
gnl|UMD3.1|GK000010.2	6817368	A	G	11	6	0.647059	0.352941
gnl|UMD3.1|GK000010.2	6818413	T	C	0	2	0	1
gnl|UMD3.1|GK000010.2	6820181	G	A	0	4	0	1
gnl|UMD3.1|GK000010.2	6821059	C	T	2	2	0.5	0.5
gnl|UMD3.1|GK000010.2	6822907	C	T	9	5	0.642857	0.357143
gnl|UMD3.1|GK000010.2	6826685	C	T	0	2	0	1
gnl|UMD3.1|GK000010.2	6827906	G	A	3	2	0.6	0.4
gnl|UMD3.1|GK000010.2	6830027	T	C	0	2	0	1
gnl|UMD3.1|GK000010.2	6830606	G	A	0	2	0	1
gnl|UMD3.1|GK000010.2	6832203	T	G	0	5	0	1
gnl|UMD3.1|GK000010.2	6832700	A	G	2	2	0.5	0.5
gnl|UMD3.1|GK000010.2	6838069	CT	CTT	0	1	0	1
gnl|UMD3.1|GK000010.2	6862535	T	C	0	3	0	1
gnl|UMD3.1|GK000010.2	6863177	G	T	0	3	0	1
gnl|UMD3.1|GK000010.2	6863194	G	A	0	3	0	1
gnl|UMD3.1|GK000010.2	6866439	G	T	0	2	0	1
gnl|UMD3.1|GK000010.2	6873126	C	T	0	4	0	1
gnl|UMD3.1|GK000010.2	6873144	A	T	0	4	0	1
gnl|UMD3.1|GK000010.2	6874044	A	G	0	2	0	1
gnl|UMD3.1|GK000010.2	6874057	G	A	0	2	0	1
gnl|UMD3.1|GK000010.2	6874089	C	T	0	2	0	1
gnl|UMD3.1|GK000010.2	6881030	G	T	0	2	0	1
gnl|UMD3.1|GK000010.2	6895202	G	A	0	2	0	1
gnl|UMD3.1|GK000010.2	6895241	G	T	0	4	0	1
gnl|UMD3.1|GK000010.2	6895337	T	C	0	2	0	1
gnl|UMD3.1|GK000010.2	6897372	G	A	0	2	0	1
gnl|UMD3.1|GK000010.2	6897404	C	T	0	2	0	1
gnl|UMD3.1|GK000010.2	6899346	G	A	0	2	0	1
gnl|UMD3.1|GK000010.2	6899654	A	T	1	2	0.333333	0.666667
gnl|UMD3.1|GK000010.2	6901100	G	A	0	4	0	1
gnl|UMD3.1|GK000010.2	6901368	C	T	0	2	0	1
gnl|UMD3.1|GK000010.2	6902235	A	C	1	4	0.2	0.8
gnl|UMD3.1|GK000010.2	6902505	C	T	0	4	0	1
gnl|UMD3.1|GK000010.2	6903474	T	C	0	4	0	1
gnl|UMD3.1|GK000010.2	6909227	C	T	0	2	0	1
gnl|UMD3.1|GK000010.2	6917787	T	C	0	2	0	1
gnl|UMD3.1|GK000010.2	6917887	G	T	0	2	0	1
gnl|UMD3.1|GK000010.2	6917909	G	C,A	0	2	0	1
gnl|UMD3.1|GK000010.2	6918607	G	A	0	4	0	1
gnl|UMD3.1|GK000010.2	6918901	CTCTTTCT	CTCT	0	1	0	1
gnl|UMD3.1|GK000010.2	6918939	T	G	0	2	0	1
gnl|UMD3.1|GK000010.2	6919343	G	A	6	2	0.75	0.25
gnl|UMD3.1|GK000010.2	6922488	A	T	3	3	0.5	0.5
gnl|UMD3.1|GK000010.2	6932161	C	T	2	17	0.105263	0.894737
gnl|UMD3.1|GK000010.2	6932249	G	A	3	13	0.1875	0.8125
gnl|UMD3.1|GK000010.2	6932274	C	T	6	17	0.26087	0.73913
gnl|UMD3.1|GK000010.2	6933103	C	G	0	6	0	1
gnl|UMD3.1|GK000010.2	6933177	T	C	0	13	0	1
gnl|UMD3.1|GK000010.2	6933670	C	T	11	5	0.6875	0.3125
gnl|UMD3.1|GK000010.2	6934454	A	G	21	16	0.567568	0.432432
gnl|UMD3.1|GK000010.2	7012364	A	G	0	2	0	1
gnl|UMD3.1|GK000010.2	7013497	T	A	0	2	0	1
gnl|UMD3.1|GK000010.2	7014888	A	G	0	2	0	1
gnl|UMD3.1|GK000010.2	7016566	C	G	0	2	0	1
gnl|UMD3.1|GK000010.2	7016569	T	C	0	2	0	1
gnl|UMD3.1|GK000010.2	7017945	G	T	0	5	0	1
gnl|UMD3.1|GK000010.2	7021112	C	T	1	2	0.333333	0.666667
gnl|UMD3.1|GK000010.2	7032853	T	A	0	2	0	1
gnl|UMD3.1|GK000010.2	7037094	G	T	0	2	0	1
gnl|UMD3.1|GK000010.2	7526355	A	G	0	2	0	1
gnl|UMD3.1|GK000010.2	7526387	T	A	0	2	0	1
gnl|UMD3.1|GK000010.2	7526433	T	A	0	4	0	1
gnl|UMD3.1|GK000010.2	7529302	A	T	0	2	0	1
gnl|UMD3.1|GK000010.2	7530930	G	A	0	2	0	1
gnl|UMD3.1|GK000010.2	7530996	G	C	0	3	0	1
gnl|UMD3.1|GK000010.2	7531607	T	C	0	3	0	1
gnl|UMD3.1|GK000010.2	7531631	C	T	0	4	0	1
gnl|UMD3.1|GK000010.2	7531673	C	A	0	2	0	1
gnl|UMD3.1|GK000010.2	7533496	A	C	2	2	0.5	0.5
gnl|UMD3.1|GK000010.2	7533511	T	C	0	2	0	1
gnl|UMD3.1|GK000010.2	7533645	A	G	0	5	0	1
gnl|UMD3.1|GK000010.2	7554525	T	A	0	16	0	1
gnl|UMD3.1|GK000010.2	7558965	G	C	0	3	0	1
gnl|UMD3.1|GK000010.2	7562829	C	A	0	2	0	1
gnl|UMD3.1|GK000010.2	7569006	T	G	2	2	0.5	0.5
gnl|UMD3.1|GK000010.2	7570112	A	T	0	2	0	1
gnl|UMD3.1|GK000010.2	7576094	G	A	0	3	0	1
gnl|UMD3.1|GK000010.2	7598391	C	T	1	3	0.25	0.75
gnl|UMD3.1|GK000010.2	7598401	C	G	1	3	0.25	0.75
gnl|UMD3.1|GK000010.2	7598435	G	C	1	3	0.25	0.75
gnl|UMD3.1|GK000010.2	7598546	A	C	0	3	0	1
gnl|UMD3.1|GK000010.2	7603165	C	A	0	2	0	1
gnl|UMD3.1|GK000010.2	7603473	G	A	0	2	0	1
gnl|UMD3.1|GK000010.2	7604888	T	G	0	5	0	1
gnl|UMD3.1|GK000010.2	7604905	T	C	3	2	0.6	0.4
gnl|UMD3.1|GK000010.2	7604920	G	A	0	8	0	1
gnl|UMD3.1|GK000010.2	7605402	T	C	0	6	0	1
gnl|UMD3.1|GK000010.2	7606853	A	G	7	2	0.777778	0.222222
gnl|UMD3.1|GK000010.2	7607506	C	T	0	7	0	1
gnl|UMD3.1|GK000010.2	7607613	C	A	0	2	0	1
gnl|UMD3.1|GK000010.2	7608231	C	T	0	7	0	1
gnl|UMD3.1|GK000010.2	7608233	C	T	0	7	0	1
gnl|UMD3.1|GK000010.2	7608548	G	T	0	2	0	1
gnl|UMD3.1|GK000010.2	7615837	A	G	2	2	0.5	0.5
gnl|UMD3.1|GK000010.2	7615853	T	A	1	2	0.333333	0.666667
gnl|UMD3.1|GK000010.2	7615857	C	A	1	2	0.333333	0.666667
gnl|UMD3.1|GK000010.2	7618851	T	G	0	3	0	1
gnl|UMD3.1|GK000010.2	7619163	C	T	0	2	0	1
gnl|UMD3.1|GK000010.2	7619183	T	C	0	4	0	1
gnl|UMD3.1|GK000010.2	7619245	C	G	0	4	0	1
gnl|UMD3.1|GK000010.2	7619492	G	C	0	4	0	1
gnl|UMD3.1|GK000010.2	7619542	A	G	0	2	0	1
gnl|UMD3.1|GK000010.2	7619725	A	C	0	4	0	1
gnl|UMD3.1|GK000010.2	7620299	T	C	0	2	0	1
gnl|UMD3.1|GK000010.2	7620848	T	C	0	4	0	1
gnl|UMD3.1|GK000010.2	7620903	C	G	0	2	0	1
gnl|UMD3.1|GK000010.2	7620955	G	C	0	2	0	1
gnl|UMD3.1|GK000010.2	7622087	C	T	0	3	0	1
gnl|UMD3.1|GK000010.2	7622235	T	C	0	3	0	1
gnl|UMD3.1|GK000010.2	7623561	C	T	0	6	0	1
gnl|UMD3.1|GK000010.2	7624678	C	G	0	2	0	1
gnl|UMD3.1|GK000010.2	7624680	T	A	0	2	0	1
gnl|UMD3.1|GK000010.2	7631488	C	T	0	2	0	1
gnl|UMD3.1|GK000010.2	7631927	A	T	0	5	0	1
gnl|UMD3.1|GK000010.2	7631928	A	G	0	5	0	1
gnl|UMD3.1|GK000010.2	7631950	A	G	0	5	0	1
gnl|UMD3.1|GK000010.2	7636257	T	G	0	2	0	1
gnl|UMD3.1|GK000010.2	7637368	A	G	0	4	0	1
gnl|UMD3.1|GK000010.2	7637413	A	G	0	4	0	1
gnl|UMD3.1|GK000010.2	7645604	C	T	0	2	0	1
gnl|UMD3.1|GK000010.2	7648990	C	T	0	2	0	1
gnl|UMD3.1|GK000010.2	7650469	CATATA	CATA	0	1	0	1
gnl|UMD3.1|GK000010.2	7650516	C	A	0	2	0	1
gnl|UMD3.1|GK000010.2	7652339	T	C	0	2	0	1
gnl|UMD3.1|GK000010.2	7653197	T	G	3	2	0.6	0.4
gnl|UMD3.1|GK000010.2	7653974	A	C	8	6	0.571429	0.428571
gnl|UMD3.1|GK000010.2	7653984	C	A	7	3	0.7	0.3
gnl|UMD3.1|GK000010.2	7653999	C	A	8	3	0.727273	0.272727
gnl|UMD3.1|GK000010.2	7654052	A	G	3	2	0.6	0.4
gnl|UMD3.1|GK000010.2	7654058	C	T	3	2	0.6	0.4
gnl|UMD3.1|GK000010.2	7654201	G	T	13	3	0.8125	0.1875
gnl|UMD3.1|GK000010.2	7654294	G	T	5	2	0.714286	0.285714
gnl|UMD3.1|GK000010.2	7654364	G	A	1	2	0.333333	0.666667
gnl|UMD3.1|GK000010.2	7654369	C	T	1	2	0.333333	0.666667
gnl|UMD3.1|GK000010.2	7654636	C	G	5	7	0.416667	0.583333
gnl|UMD3.1|GK000010.2	7654695	T	C	3	3	0.5	0.5
gnl|UMD3.1|GK000010.2	7654725	G	T	5	2	0.714286	0.285714
gnl|UMD3.1|GK000010.2	7654827	G	A	4	3	0.571429	0.428571
gnl|UMD3.1|GK000010.2	7654877	A	G	2	5	0.285714	0.714286
gnl|UMD3.1|GK000010.2	7654911	C	T	2	9	0.181818	0.818182
gnl|UMD3.1|GK000010.2	7655003	T	A	0	3	0	1
gnl|UMD3.1|GK000010.2	7655006	T	A	0	5	0	1
gnl|UMD3.1|GK000010.2	7655206	G	A	0	10	0	1
gnl|UMD3.1|GK000010.2	7655231	T	C	0	12	0	1
gnl|UMD3.1|GK000010.2	7655486	C	T	0	5	0	1
gnl|UMD3.1|GK000010.2	7655636	T	C	0	2	0	1
gnl|UMD3.1|GK000010.2	7655648	C	T	0	2	0	1
gnl|UMD3.1|GK000010.2	7655792	T	G	0	2	0	1
gnl|UMD3.1|GK000010.2	7656071	G	T	0	2	0	1
gnl|UMD3.1|GK000010.2	7656424	T	C	0	2	0	1
gnl|UMD3.1|GK000010.2	7656452	A	C	0	2	0	1
gnl|UMD3.1|GK000010.2	7663600	T	C	0	2	0	1
gnl|UMD3.1|GK000010.2	7667653	C	G	0	2	0	1
gnl|UMD3.1|GK000010.2	7682748	G	T	4	2	0.666667	0.333333
gnl|UMD3.1|GK000010.2	7682797	C	T	0	6	0	1
gnl|UMD3.1|GK000010.2	7685370	C	T	0	3	0	1
gnl|UMD3.1|GK000010.2	7688470	A	G	0	3	0	1
gnl|UMD3.1|GK000010.2	7705055	G	C	0	2	0	1
gnl|UMD3.1|GK000010.2	7707006	C	T	0	2	0	1
gnl|UMD3.1|GK000010.2	7707204	G	A	0	3	0	1
gnl|UMD3.1|GK000010.2	7707451	G	A,T	0	12	0	1
gnl|UMD3.1|GK000010.2	7707477	G	A,T	0	12	0	1
gnl|UMD3.1|GK000010.2	7707486	C	A	0	10	0	1
gnl|UMD3.1|GK000010.2	7707487	A	G	0	12	0	1
gnl|UMD3.1|GK000010.2	7707597	A	G	0	3	0	1
gnl|UMD3.1|GK000010.2	7708189	T	A	0	2	0	1
gnl|UMD3.1|GK000010.2	7709841	T	C	0	6	0	1
gnl|UMD3.1|GK000010.2	7711617	A	G	0	4	0	1
gnl|UMD3.1|GK000010.2	7721250	A	T	0	2	0	1
gnl|UMD3.1|GK000010.2	7724000	C	T	0	2	0	1
gnl|UMD3.1|GK000010.2	7726298	T	C	0	4	0	1
gnl|UMD3.1|GK000010.2	7727201	G	C	0	3	0	1
gnl|UMD3.1|GK000010.2	7727237	A	G	0	3	0	1
gnl|UMD3.1|GK000010.2	7730358	C	T	0	1	0	1
gnl|UMD3.1|GK000010.2	7734296	T	C	0	6	0	1
gnl|UMD3.1|GK000010.2	7734503	A	G	0	2	0	1
gnl|UMD3.1|GK000010.2	7734537	A	G	0	4	0	1
gnl|UMD3.1|GK000010.2	7734550	A	G	0	4	0	1
gnl|UMD3.1|GK000010.2	7734581	C	G	0	4	0	1
gnl|UMD3.1|GK000010.2	7734627	T	G	0	2	0	1
gnl|UMD3.1|GK000010.2	7738790	A	G	0	4	0	1
gnl|UMD3.1|GK000010.2	7738794	A	G	0	4	0	1
gnl|UMD3.1|GK000010.2	7738795	A	G	0	4	0	1
gnl|UMD3.1|GK000010.2	7738807	A	G	0	4	0	1
gnl|UMD3.1|GK000010.2	7738827	A	G	0	4	0	1
gnl|UMD3.1|GK000010.2	7738836	A	G	0	4	0	1
gnl|UMD3.1|GK000010.2	7738839	A	G	0	4	0	1
gnl|UMD3.1|GK000010.2	7738840	A	G	0	4	0	1
gnl|UMD3.1|GK000010.2	7738842	A	G	0	4	0	1
gnl|UMD3.1|GK000010.2	7738878	A	G	0	4	0	1
gnl|UMD3.1|GK000010.2	7738902	A	G	0	3	0	1
gnl|UMD3.1|GK000010.2	7740866	A	G	0	2	0	1
gnl|UMD3.1|GK000010.2	7740918	T	C	0	2	0	1
gnl|UMD3.1|GK000010.2	7740919	G	A	0	2	0	1
gnl|UMD3.1|GK000010.2	7744858	T	C	0	5	0	1
gnl|UMD3.1|GK000010.2	7744863	G	C	0	17	0	1
gnl|UMD3.1|GK000010.2	7747119	C	A	0	2	0	1
gnl|UMD3.1|GK000010.2	7747679	C	T	0	2	0	1
gnl|UMD3.1|GK000010.2	7751747	T	C	0	47	0	1
gnl|UMD3.1|GK000010.2	7751787	G	A	0	2	0	1
gnl|UMD3.1|GK000010.2	7754428	T	C	29	35	0.453125	0.546875
gnl|UMD3.1|GK000010.2	7758092	G	T	1	2	0.333333	0.666667
gnl|UMD3.1|GK000010.2	7761690	C	A	0	2	0	1
gnl|UMD3.1|GK000010.2	7762583	T	A	0	2	0	1
gnl|UMD3.1|GK000010.2	7762887	A	G	0	6	0	1
gnl|UMD3.1|GK000010.2	7762937	G	A	0	11	0	1
gnl|UMD3.1|GK000010.2	7762969	G	C	0	10	0	1
gnl|UMD3.1|GK000010.2	7763014	G	T	6	6	0.5	0.5
gnl|UMD3.1|GK000010.2	7763421	A	G	0	2	0	1
gnl|UMD3.1|GK000010.2	7766358	A	G	0	2	0	1
gnl|UMD3.1|GK000010.2	7766421	T	C	0	2	0	1
gnl|UMD3.1|GK000010.2	7766710	C	G	0	2	0	1
gnl|UMD3.1|GK000010.2	7766729	A	G	0	2	0	1
gnl|UMD3.1|GK000010.2	7773268	C	T	12	15	0.444444	0.555556
gnl|UMD3.1|GK000010.2	7773271	C	T	10	15	0.4	0.6
gnl|UMD3.1|GK000010.2	7773959	C	T	0	7	0	1
gnl|UMD3.1|GK000010.2	7774002	C	A	0	7	0	1
gnl|UMD3.1|GK000010.2	7774008	G	A	0	7	0	1
gnl|UMD3.1|GK000010.2	7774054	A	G	0	7	0	1
gnl|UMD3.1|GK000010.2	7777714	T	A	0	2	0	1
gnl|UMD3.1|GK000010.2	7777719	T	C	0	2	0	1
gnl|UMD3.1|GK000010.2	7777733	G	T	0	2	0	1
gnl|UMD3.1|GK000010.2	7777870	G	T	0	2	0	1
gnl|UMD3.1|GK000010.2	7777917	T	C	0	5	0	1
gnl|UMD3.1|GK000010.2	7777957	C	T	0	5	0	1
gnl|UMD3.1|GK000010.2	7778086	G	A	0	2	0	1
gnl|UMD3.1|GK000010.2	7778134	A	G	1	5	0.166667	0.833333
gnl|UMD3.1|GK000010.2	7778277	A	G	5	3	0.625	0.375
gnl|UMD3.1|GK000010.2	7778290	G	A	2	3	0.4	0.6
gnl|UMD3.1|GK000010.2	7778721	T	A	0	4	0	1
gnl|UMD3.1|GK000010.2	7778756	G	A	0	4	0	1
gnl|UMD3.1|GK000010.2	7778761	T	C	0	4	0	1
gnl|UMD3.1|GK000010.2	7778766	T	G	0	4	0	1
gnl|UMD3.1|GK000010.2	7786619	G	A	0	4	0	1
gnl|UMD3.1|GK000010.2	7787474	C	T	0	2	0	1
gnl|UMD3.1|GK000010.2	7790774	C	T	0	6	0	1
gnl|UMD3.1|GK000010.2	7790874	G	A	0	4	0	1
gnl|UMD3.1|GK000010.2	7791068	C	T	0	2	0	1
gnl|UMD3.1|GK000010.2	7791074	T	C	0	2	0	1
gnl|UMD3.1|GK000010.2	7791105	C	T	0	2	0	1
gnl|UMD3.1|GK000010.2	7791148	C	T	0	2	0	1
gnl|UMD3.1|GK000010.2	7795489	C	T	0	2	0	1
gnl|UMD3.1|GK000010.2	7802878	C	T	0	2	0	1
gnl|UMD3.1|GK000010.2	7803039	G	A	0	2	0	1
gnl|UMD3.1|GK000010.2	7803054	G	A	0	2	0	1
gnl|UMD3.1|GK000010.2	7803893	G	C	4	2	0.666667	0.333333
gnl|UMD3.1|GK000010.2	7804932	G	A	1	5	0.166667	0.833333
gnl|UMD3.1|GK000010.2	7804951	G	A	1	4	0.2	0.8
gnl|UMD3.1|GK000010.2	7805580	A	G	6	3	0.666667	0.333333
gnl|UMD3.1|GK000010.2	7805851	A	C	0	2	0	1
gnl|UMD3.1|GK000010.2	7805947	C	T	4	2	0.666667	0.333333
gnl|UMD3.1|GK000010.2	7805987	A	G	6	4	0.6	0.4
gnl|UMD3.1|GK000010.2	7805997	A	C	9	4	0.692308	0.307692
gnl|UMD3.1|GK000010.2	7806287	T	C	3	7	0.3	0.7
gnl|UMD3.1|GK000010.2	7806603	A	C	2	2	0.5	0.5
gnl|UMD3.1|GK000010.2	7806906	A	G	4	4	0.5	0.5
gnl|UMD3.1|GK000010.2	7806926	A	G	5	4	0.555556	0.444444
gnl|UMD3.1|GK000010.2	7808122	G	A	0	4	0	1
gnl|UMD3.1|GK000010.2	7808419	G	T	0	2	0	1
gnl|UMD3.1|GK000010.2	7810831	A	G	2	2	0.5	0.5
gnl|UMD3.1|GK000010.2	7810844	G	A	2	2	0.5	0.5
gnl|UMD3.1|GK000010.2	7811292	T	C	0	4	0	1
gnl|UMD3.1|GK000010.2	7811678	A	G	2	2	0.5	0.5
gnl|UMD3.1|GK000010.2	7813213	A	G	2	4	0.333333	0.666667
gnl|UMD3.1|GK000010.2	7813222	T	C	2	4	0.333333	0.666667
gnl|UMD3.1|GK000010.2	7813380	A	T	0	3	0	1
gnl|UMD3.1|GK000010.2	7813689	G	T	4	3	0.571429	0.428571
gnl|UMD3.1|GK000010.2	7814010	C	A	1	2	0.333333	0.666667
gnl|UMD3.1|GK000010.2	7814147	T	C	3	4	0.428571	0.571429
gnl|UMD3.1|GK000010.2	7814421	A	T	3	3	0.5	0.5
gnl|UMD3.1|GK000010.2	7814427	A	T	4	4	0.5	0.5
gnl|UMD3.1|GK000010.2	7814539	T	C	3	2	0.6	0.4
gnl|UMD3.1|GK000010.2	7814823	T	A	0	7	0	1
gnl|UMD3.1|GK000010.2	7815282	G	A	0	7	0	1
gnl|UMD3.1|GK000010.2	7815337	T	C	7	2	0.777778	0.222222
gnl|UMD3.1|GK000010.2	7818097	A	G	3	2	0.6	0.4
gnl|UMD3.1|GK000010.2	7820866	A	G	0	2	0	1
gnl|UMD3.1|GK000010.2	7821700	C	G	0	4	0	1
gnl|UMD3.1|GK000010.2	7821937	G	A	0	3	0	1
gnl|UMD3.1|GK000010.2	7823582	A	G	1	2	0.333333	0.666667
gnl|UMD3.1|GK000010.2	7823595	A	G	0	2	0	1
gnl|UMD3.1|GK000010.2	7826783	G	A	0	2	0	1
gnl|UMD3.1|GK000010.2	7828519	T	G	1	2	0.333333	0.666667
gnl|UMD3.1|GK000010.2	7829495	G	T	0	2	0	1
gnl|UMD3.1|GK000010.2	7832058	A	G	0	4	0	1
gnl|UMD3.1|GK000010.2	7832958	G	C	1	4	0.2	0.8
gnl|UMD3.1|GK000010.2	7833992	G	A	0	2	0	1
gnl|UMD3.1|GK000010.2	7834684	G	T	0	4	0	1
gnl|UMD3.1|GK000010.2	7835029	G	C	0	2	0	1
gnl|UMD3.1|GK000010.2	7835051	C	G	73	77	0.486667	0.513333
gnl|UMD3.1|GK000010.2	7835583	T	C	0	2	0	1
gnl|UMD3.1|GK000010.2	7835627	A	G	3	2	0.6	0.4
gnl|UMD3.1|GK000010.2	7835639	T	C	3	2	0.6	0.4
gnl|UMD3.1|GK000010.2	7835669	C	A	5	2	0.714286	0.285714
gnl|UMD3.1|GK000010.2	7835728	T	C	100	87	0.534759	0.465241
gnl|UMD3.1|GK000010.2	7835791	G	A	78	50	0.609375	0.390625
gnl|UMD3.1|GK000010.2	7838173	AAA	AAACAA	0	1	0	1
gnl|UMD3.1|GK000010.2	7838406	A	C	2	4	0.333333	0.666667
gnl|UMD3.1|GK000010.2	7838420	C	T	2	4	0.333333	0.666667
gnl|UMD3.1|GK000010.2	7838858	G	T	0	2	0	1
gnl|UMD3.1|GK000010.2	7841517	C	A	15	5	0.75	0.25
gnl|UMD3.1|GK000010.2	7842004	C	T	2	3	0.4	0.6
gnl|UMD3.1|GK000010.2	7842013	C	G	0	5	0	1
gnl|UMD3.1|GK000010.2	7845491	T	G	4	3	0.571429	0.428571
gnl|UMD3.1|GK000010.2	7853315	A	T	0	6	0	1
gnl|UMD3.1|GK000010.2	7858924	C	A	2	3	0.4	0.6
gnl|UMD3.1|GK000010.2	7859982	G	A	1	2	0.333333	0.666667
gnl|UMD3.1|GK000010.2	7860646	C	T	0	6	0	1
gnl|UMD3.1|GK000010.2	7862987	C	T	0	3	0	1
gnl|UMD3.1|GK000010.2	7867710	G	A	343	419	0.450131	0.549869
gnl|UMD3.1|GK000010.2	7878623	G	A	0	2	0	1
gnl|UMD3.1|GK000010.2	7889950	G	A	0	2	0	1
gnl|UMD3.1|GK000010.2	7889964	T	C	0	2	0	1
gnl|UMD3.1|GK000010.2	7889997	C	T	0	2	0	1
gnl|UMD3.1|GK000010.2	7893960	T	C	0	5	0	1
gnl|UMD3.1|GK000010.2	7894323	G	A	0	2	0	1
gnl|UMD3.1|GK000010.2	7895208	G	A	0	16	0	1
gnl|UMD3.1|GK000010.2	7895258	G	C	8	14	0.363636	0.636364
gnl|UMD3.1|GK000010.2	7896248	G	A	6	2	0.75	0.25
gnl|UMD3.1|GK000010.2	7896789	T	C	4	27	0.129032	0.870968
gnl|UMD3.1|GK000010.2	7906005	A	G	0	9	0	1
gnl|UMD3.1|GK000010.2	7906014	A	G	0	10	0	1
gnl|UMD3.1|GK000010.2	7908595	A	G	0	3	0	1
gnl|UMD3.1|GK000010.2	7908605	G	C	0	4	0	1
gnl|UMD3.1|GK000010.2	7908608	G	C	0	4	0	1
gnl|UMD3.1|GK000010.2	7908626	G	A	0	6	0	1
gnl|UMD3.1|GK000010.2	7908662	A	G	0	6	0	1
gnl|UMD3.1|GK000010.2	7908670	C	A	0	6	0	1
gnl|UMD3.1|GK000010.2	7908683	C	T	0	5	0	1
gnl|UMD3.1|GK000010.2	7908686	G	A	0	6	0	1
gnl|UMD3.1|GK000010.2	7908701	A	G	0	5	0	1
gnl|UMD3.1|GK000010.2	7908707	A	G	0	5	0	1
gnl|UMD3.1|GK000010.2	7908724	G	C	0	4	0	1
gnl|UMD3.1|GK000010.2	7926333	N	T	0	29	0	1
gnl|UMD3.1|GK000010.2	7926365	N	G	0	99	0	1
gnl|UMD3.1|GK000010.2	7968612	G	A	0	4	0	1
gnl|UMD3.1|GK000010.2	7968672	C	T	0	5	0	1
gnl|UMD3.1|GK000010.2	7968698	A	T	0	2	0	1
gnl|UMD3.1|GK000010.2	8010292	C	T	0	3	0	1
gnl|UMD3.1|GK000010.2	8010303	C	T	0	3	0	1
gnl|UMD3.1|GK000010.2	8010309	G	T	0	3	0	1
gnl|UMD3.1|GK000010.2	8010316	T	A	0	3	0	1
gnl|UMD3.1|GK000010.2	8110742	C	T	0	5	0	1
gnl|UMD3.1|GK000010.2	8111007	G	T	8	2	0.8	0.2
gnl|UMD3.1|GK000010.2	8111046	G	T	3	2	0.6	0.4
gnl|UMD3.1|GK000010.2	8120087	C	A	0	10	0	1
gnl|UMD3.1|GK000010.2	8121955	A	G	0	2	0	1
gnl|UMD3.1|GK000010.2	8121966	G	C	0	2	0	1
gnl|UMD3.1|GK000010.2	8121978	G	A	0	2	0	1
gnl|UMD3.1|GK000010.2	8123944	G	A	0	2	0	1
gnl|UMD3.1|GK000010.2	8124274	A	C	0	6	0	1
gnl|UMD3.1|GK000010.2	8124289	G	A	0	6	0	1
gnl|UMD3.1|GK000010.2	8124434	C	T	0	4	0	1
gnl|UMD3.1|GK000010.2	8124705	G	C	0	4	0	1
gnl|UMD3.1|GK000010.2	8127721	AGTT	AGTTGTT	0	1	0	1
gnl|UMD3.1|GK000010.2	8127743	G	T	0	2	0	1
gnl|UMD3.1|GK000010.2	8127747	A	C	0	2	0	1
gnl|UMD3.1|GK000010.2	8127776	C	G	0	2	0	1
gnl|UMD3.1|GK000010.2	8127962	T	C	0	4	0	1
gnl|UMD3.1|GK000010.2	8131832	G	C	0	5	0	1
gnl|UMD3.1|GK000010.2	8136324	G	A	0	4	0	1
gnl|UMD3.1|GK000010.2	8137583	C	T	0	2	0	1
gnl|UMD3.1|GK000010.2	8137945	A	G	0	10	0	1
gnl|UMD3.1|GK000010.2	8139822	C	T	44	24	0.647059	0.352941
gnl|UMD3.1|GK000010.2	8139881	C	T	207	166	0.55496	0.44504
gnl|UMD3.1|GK000010.2	8140171	T	A	15	759	0.0193798	0.98062
gnl|UMD3.1|GK000010.2	8140226	C	T	13	199	0.0613208	0.938679
gnl|UMD3.1|GK000010.2	8140293	G	A	8	11	0.421053	0.578947
gnl|UMD3.1|GK000010.2	8140314	T	A	0	1	0	1
gnl|UMD3.1|GK000010.2	8141701	G	A	0	6	0	1
gnl|UMD3.1|GK000010.2	8141738	C	T	0	5	0	1
gnl|UMD3.1|GK000010.2	8141920	G	T	0	5	0	1
gnl|UMD3.1|GK000010.2	8142011	T	G	0	7	0	1
gnl|UMD3.1|GK000010.2	8142434	C	T	0	3	0	1
gnl|UMD3.1|GK000010.2	8144943	C	T	0	2	0	1
gnl|UMD3.1|GK000010.2	8147503	T	C	5	4	0.555556	0.444444
gnl|UMD3.1|GK000010.2	8147913	A	T	3	19	0.136364	0.863636
gnl|UMD3.1|GK000010.2	8148314	T	C	6	5	0.545455	0.454545
gnl|UMD3.1|GK000010.2	8149332	G	C	0	12	0	1
gnl|UMD3.1|GK000010.2	8149465	T	G	2	10	0.166667	0.833333
gnl|UMD3.1|GK000010.2	8149538	A	G	0	10	0	1
gnl|UMD3.1|GK000010.2	8149838	G	T	0	12	0	1
gnl|UMD3.1|GK000010.2	8150118	G	A	0	7	0	1
gnl|UMD3.1|GK000010.2	8150148	A	G	8	2	0.8	0.2
gnl|UMD3.1|GK000010.2	8150622	G	A	0	5	0	1
gnl|UMD3.1|GK000010.2	8153468	A	G	0	3	0	1
gnl|UMD3.1|GK000010.2	8156163	A	C	0	2	0	1
gnl|UMD3.1|GK000010.2	8157251	A	C	0	46	0	1
gnl|UMD3.1|GK000010.2	8157700	C	T	23	29	0.442308	0.557692
gnl|UMD3.1|GK000010.2	8157927	C	T	22	31	0.415094	0.584906
gnl|UMD3.1|GK000010.2	8157942	T	C	0	68	0	1
gnl|UMD3.1|GK000010.2	8158077	C	A	9	4	0.692308	0.307692
gnl|UMD3.1|GK000010.2	8158082	G	A	4	6	0.4	0.6
gnl|UMD3.1|GK000010.2	8158132	G	T	9	7	0.5625	0.4375
gnl|UMD3.1|GK000010.2	8158166	G	T	9	5	0.642857	0.357143
gnl|UMD3.1|GK000010.2	8158892	C	G	1	26	0.037037	0.962963
gnl|UMD3.1|GK000010.2	8163715	G	A	0	4	0	1
gnl|UMD3.1|GK000010.2	8164575	T	C	0	4	0	1
gnl|UMD3.1|GK000010.2	8165349	AG	A	0	1	0	1
gnl|UMD3.1|GK000010.2	8165603	C	T	0	6	0	1
gnl|UMD3.1|GK000010.2	8165679	T	C	0	2	0	1
gnl|UMD3.1|GK000010.2	8167105	T	G	3	2	0.6	0.4
gnl|UMD3.1|GK000010.2	8167738	T	C	0	2	0	1
gnl|UMD3.1|GK000010.2	8167752	T	C	0	2	0	1
gnl|UMD3.1|GK000010.2	8175952	A	C	0	2	0	1
gnl|UMD3.1|GK000010.2	8227688	T	G	0	2	0	1
gnl|UMD3.1|GK000010.2	8229360	G	C	0	2	0	1
gnl|UMD3.1|GK000010.2	8328738	C	T	0	2	0	1
gnl|UMD3.1|GK000010.2	8337060	T	C	0	2	0	1
gnl|UMD3.1|GK000010.2	8364732	G	A	0	2	0	1
gnl|UMD3.1|GK000010.2	8364766	G	A	0	2	0	1
gnl|UMD3.1|GK000010.2	8411630	CATTTTTTTATTTTTTTATTTT	CATTTTTTTATTTT	0	1	0	1
gnl|UMD3.1|GK000010.2	8418855	T	C	0	2	0	1
gnl|UMD3.1|GK000010.2	8467469	G	C	0	2	0	1
gnl|UMD3.1|GK000010.2	8467481	A	T	0	2	0	1
gnl|UMD3.1|GK000010.2	8467499	C	A	0	2	0	1
gnl|UMD3.1|GK000010.2	8503562	T	C	0	2	0	1
gnl|UMD3.1|GK000010.2	8503682	T	C	0	2	0	1
gnl|UMD3.1|GK000010.2	8503767	G	C	0	2	0	1
gnl|UMD3.1|GK000010.2	8503774	G	A	0	2	0	1
gnl|UMD3.1|GK000010.2	8524361	A	T	9	2	0.818182	0.181818
gnl|UMD3.1|GK000010.2	8524632	C	A	11	4	0.733333	0.266667
gnl|UMD3.1|GK000010.2	8524802	G	T	13	13	0.5	0.5
gnl|UMD3.1|GK000010.2	8524834	G	T	12	12	0.5	0.5
gnl|UMD3.1|GK000010.2	8524839	A	G	12	12	0.5	0.5
gnl|UMD3.1|GK000010.2	8524846	C	T	11	15	0.423077	0.576923
gnl|UMD3.1|GK000010.2	8524853	C	A	9	14	0.391304	0.608696
gnl|UMD3.1|GK000010.2	8524862	C	A	6	17	0.26087	0.73913
gnl|UMD3.1|GK000010.2	8524867	C	T	7	15	0.318182	0.681818
gnl|UMD3.1|GK000010.2	8524875	C	T	7	16	0.304348	0.695652
gnl|UMD3.1|GK000010.2	8524930	G	T	2	6	0.25	0.75
gnl|UMD3.1|GK000010.2	8524942	G	A	2	5	0.285714	0.714286
gnl|UMD3.1|GK000010.2	8525013	G	A	5	6	0.454545	0.545455
gnl|UMD3.1|GK000010.2	8525605	G	A	5	3	0.625	0.375
gnl|UMD3.1|GK000010.2	8525609	A	G	7	2	0.777778	0.222222
gnl|UMD3.1|GK000010.2	8526049	A	G	7	2	0.777778	0.222222
gnl|UMD3.1|GK000010.2	8526192	T	C	0	2	0	1
gnl|UMD3.1|GK000010.2	8526226	C	T	0	2	0	1
gnl|UMD3.1|GK000010.2	8526327	C	T	3	2	0.6	0.4
gnl|UMD3.1|GK000010.2	8527252	A	G	0	5	0	1
gnl|UMD3.1|GK000010.2	8528185	A	G	9	2	0.818182	0.181818
gnl|UMD3.1|GK000010.2	8528814	G	A	0	4	0	1
gnl|UMD3.1|GK000010.2	8529780	C	A	0	2	0	1
gnl|UMD3.1|GK000010.2	8536082	T	C	0	2	0	1
gnl|UMD3.1|GK000010.2	8536121	C	G	0	2	0	1
gnl|UMD3.1|GK000010.2	8536162	A	C	0	2	0	1
gnl|UMD3.1|GK000010.2	8536796	T	C	2	2	0.5	0.5
gnl|UMD3.1|GK000010.2	8537322	T	C	1	4	0.2	0.8
gnl|UMD3.1|GK000010.2	8537404	G	A	0	2	0	1
gnl|UMD3.1|GK000010.2	8537431	C	T	0	2	0	1
gnl|UMD3.1|GK000010.2	8537450	C	A	0	2	0	1
gnl|UMD3.1|GK000010.2	8540020	C	T	0	2	0	1
gnl|UMD3.1|GK000010.2	8543718	A	C	0	2	0	1
gnl|UMD3.1|GK000010.2	8543732	A	G	0	2	0	1
gnl|UMD3.1|GK000010.2	8543749	T	C	0	2	0	1
gnl|UMD3.1|GK000010.2	8550279	T	G	4	3	0.571429	0.428571
gnl|UMD3.1|GK000010.2	8554151	G	A	2	2	0.5	0.5
gnl|UMD3.1|GK000010.2	8557348	G	A	1	2	0.333333	0.666667
gnl|UMD3.1|GK000010.2	8565360	G	T	3	7	0.3	0.7
gnl|UMD3.1|GK000010.2	8565402	G	A	4	6	0.4	0.6
gnl|UMD3.1|GK000010.2	8565451	A	G	3	4	0.428571	0.571429
gnl|UMD3.1|GK000010.2	8568118	C	T	0	2	0	1
gnl|UMD3.1|GK000010.2	8573902	G	A	0	2	0	1
gnl|UMD3.1|GK000010.2	8574144	G	T	1	2	0.333333	0.666667
gnl|UMD3.1|GK000010.2	8629762	C	T	0	2	0	1
gnl|UMD3.1|GK000010.2	8629808	G	A	0	2	0	1
gnl|UMD3.1|GK000010.2	8629809	T	C	0	2	0	1
gnl|UMD3.1|GK000010.2	8715712	A	G	0	2	0	1
gnl|UMD3.1|GK000010.2	8715722	T	C	0	2	0	1
gnl|UMD3.1|GK000010.2	8732500	T	C	0	3	0	1
gnl|UMD3.1|GK000010.2	8736867	A	G	5	2	0.714286	0.285714
gnl|UMD3.1|GK000010.2	8736884	C	A	7	3	0.7	0.3
gnl|UMD3.1|GK000010.2	8738236	G	C	0	3	0	1
gnl|UMD3.1|GK000010.2	8743482	T	C	2	2	0.5	0.5
gnl|UMD3.1|GK000010.2	8743614	C	T	0	5	0	1
gnl|UMD3.1|GK000010.2	8750713	A	G	1	2	0.333333	0.666667
gnl|UMD3.1|GK000010.2	8750823	A	G	0	3	0	1
gnl|UMD3.1|GK000010.2	8754806	A	C	0	2	0	1
gnl|UMD3.1|GK000010.2	8757967	T	C	0	2	0	1
gnl|UMD3.1|GK000010.2	8775909	C	T	0	2	0	1
gnl|UMD3.1|GK000010.2	8785272	G	A	0	3	0	1
gnl|UMD3.1|GK000010.2	8785544	G	A	0	2	0	1
gnl|UMD3.1|GK000010.2	8786638	A	G	8	5	0.615385	0.384615
gnl|UMD3.1|GK000010.2	8788677	T	C	0	3	0	1
gnl|UMD3.1|GK000010.2	8788689	T	C	0	3	0	1
gnl|UMD3.1|GK000010.2	8790649	T	C	0	2	0	1
gnl|UMD3.1|GK000010.2	8790698	T	C	0	2	0	1
gnl|UMD3.1|GK000010.2	8790960	G	A	0	6	0	1
gnl|UMD3.1|GK000010.2	8791053	A	G	0	6	0	1
gnl|UMD3.1|GK000010.2	8791148	C	A	0	2	0	1
gnl|UMD3.1|GK000010.2	8791519	A	T	0	2	0	1
gnl|UMD3.1|GK000010.2	8792312	C	T	0	6	0	1
gnl|UMD3.1|GK000010.2	8793910	A	T	0	5	0	1
gnl|UMD3.1|GK000010.2	8794061	A	G	0	3	0	1
gnl|UMD3.1|GK000010.2	8794408	A	G	2	2	0.5	0.5
gnl|UMD3.1|GK000010.2	8797474	TGTG	TGTGCGTG	0	1	0	1
gnl|UMD3.1|GK000010.2	8798900	T	C	0	2	0	1
gnl|UMD3.1|GK000010.2	8798988	T	C	0	2	0	1
gnl|UMD3.1|GK000010.2	8798989	T	C	0	2	0	1
gnl|UMD3.1|GK000010.2	8800585	T	C	0	3	0	1
gnl|UMD3.1|GK000010.2	8800659	A	G	0	2	0	1
gnl|UMD3.1|GK000010.2	8801181	A	G	0	5	0	1
gnl|UMD3.1|GK000010.2	8801630	A	G	2	6	0.25	0.75
gnl|UMD3.1|GK000010.2	8802028	A	G	0	5	0	1
gnl|UMD3.1|GK000010.2	8802535	C	T	0	2	0	1
gnl|UMD3.1|GK000010.2	8804635	C	T	2	2	0.5	0.5
gnl|UMD3.1|GK000010.2	8804937	A	G	0	2	0	1
gnl|UMD3.1|GK000010.2	8805517	C	T	0	2	0	1
gnl|UMD3.1|GK000010.2	8805642	T	C	1	2	0.333333	0.666667
gnl|UMD3.1|GK000010.2	8806001	A	G	0	3	0	1
gnl|UMD3.1|GK000010.2	8806416	N	A	0	2	0	1
gnl|UMD3.1|GK000010.2	8807797	A	C	0	2	0	1
gnl|UMD3.1|GK000010.2	8807803	A	T	0	2	0	1
gnl|UMD3.1|GK000010.2	8807809	T	A	0	2	0	1
gnl|UMD3.1|GK000010.2	8807823	G	C	0	2	0	1
gnl|UMD3.1|GK000010.2	8808472	G	T	0	2	0	1
gnl|UMD3.1|GK000010.2	8813573	T	C	0	2	0	1
gnl|UMD3.1|GK000010.2	8813589	C	T	0	2	0	1
gnl|UMD3.1|GK000010.2	8814232	C	T	0	2	0	1
gnl|UMD3.1|GK000010.2	8814294	C	A	0	4	0	1
gnl|UMD3.1|GK000010.2	8816775	A	G	0	2	0	1
gnl|UMD3.1|GK000010.2	8816853	T	C	0	2	0	1
gnl|UMD3.1|GK000010.2	8816859	T	C	0	2	0	1
gnl|UMD3.1|GK000010.2	8817747	T	G	0	4	0	1
gnl|UMD3.1|GK000010.2	8819686	A	T	0	3	0	1
gnl|UMD3.1|GK000010.2	8820676	T	C	0	2	0	1
gnl|UMD3.1|GK000010.2	8820705	C	T	0	2	0	1
gnl|UMD3.1|GK000010.2	8822271	T	C	5	10	0.333333	0.666667
gnl|UMD3.1|GK000010.2	8869123	T	C	0	6	0	1
gnl|UMD3.1|GK000010.2	8869168	C	T	0	6	0	1
gnl|UMD3.1|GK000010.2	8878647	T	C	0	2	0	1
gnl|UMD3.1|GK000010.2	8878682	T	C	0	2	0	1
gnl|UMD3.1|GK000010.2	8893312	C	T	0	13	0	1
gnl|UMD3.1|GK000010.2	8893730	C	T	0	5	0	1
gnl|UMD3.1|GK000010.2	8893733	A	G	0	5	0	1
gnl|UMD3.1|GK000010.2	8893771	C	T	0	7	0	1
gnl|UMD3.1|GK000010.2	8893777	A	G	0	7	0	1
gnl|UMD3.1|GK000010.2	8893955	C	T	0	2	0	1
gnl|UMD3.1|GK000010.2	8893963	C	G	0	2	0	1
gnl|UMD3.1|GK000010.2	8894009	A	T	0	2	0	1
gnl|UMD3.1|GK000010.2	9085752	T	C	0	2	0	1
gnl|UMD3.1|GK000010.2	9085756	T	C	0	2	0	1
gnl|UMD3.1|GK000010.2	9123504	C	A	2	2	0.5	0.5
gnl|UMD3.1|GK000010.2	9156937	T	C	0	4	0	1
gnl|UMD3.1|GK000010.2	9157282	G	A	4	7	0.363636	0.636364
gnl|UMD3.1|GK000010.2	9158079	T	A	5	9	0.357143	0.642857
gnl|UMD3.1|GK000010.2	9158136	G	A	5	5	0.5	0.5
gnl|UMD3.1|GK000010.2	9159112	C	T	0	3	0	1
gnl|UMD3.1|GK000010.2	9159144	C	T	0	4	0	1
gnl|UMD3.1|GK000010.2	9159166	C	T	0	4	0	1
gnl|UMD3.1|GK000010.2	9159188	T	G	0	4	0	1
gnl|UMD3.1|GK000010.2	9160034	T	A	0	2	0	1
gnl|UMD3.1|GK000010.2	9163024	C	T	0	2	0	1
gnl|UMD3.1|GK000010.2	9166963	T	A	0	2	0	1
gnl|UMD3.1|GK000010.2	9173009	T	C	0	3	0	1
gnl|UMD3.1|GK000010.2	9214140	T	C	0	4	0	1
gnl|UMD3.1|GK000010.2	9214223	C	A	0	2	0	1
gnl|UMD3.1|GK000010.2	9217915	C	A	3	2	0.6	0.4
gnl|UMD3.1|GK000010.2	9218051	C	T	1	5	0.166667	0.833333
gnl|UMD3.1|GK000010.2	9257161	A	G	0	2	0	1
gnl|UMD3.1|GK000010.2	9257658	T	C	1	2	0.333333	0.666667
gnl|UMD3.1|GK000010.2	9257860	T	C	0	2	0	1
gnl|UMD3.1|GK000010.2	9257965	A	G	0	4	0	1
gnl|UMD3.1|GK000010.2	9258030	T	A	0	3	0	1
gnl|UMD3.1|GK000010.2	9258045	C	T	0	6	0	1
gnl|UMD3.1|GK000010.2	9258075	A	G	0	3	0	1
gnl|UMD3.1|GK000010.2	9259235	CTT	C	0	1	0	1
gnl|UMD3.1|GK000010.2	9262431	A	G	0	3	0	1
gnl|UMD3.1|GK000010.2	9262462	C	T	0	3	0	1
gnl|UMD3.1|GK000010.2	9267278	T	G	0	2	0	1
gnl|UMD3.1|GK000010.2	9270195	CCTC	CCTCTC	0	1	0	1
gnl|UMD3.1|GK000010.2	9272611	T	A	0	3	0	1
gnl|UMD3.1|GK000010.2	9272623	T	C	0	3	0	1
gnl|UMD3.1|GK000010.2	9272624	G	C	0	2	0	1
gnl|UMD3.1|GK000010.2	9272627	T	A	0	3	0	1
gnl|UMD3.1|GK000010.2	9272675	G	C	0	3	0	1
gnl|UMD3.1|GK000010.2	9272810	C	G	0	3	0	1
gnl|UMD3.1|GK000010.2	9272839	G	A	0	3	0	1
gnl|UMD3.1|GK000010.2	9272858	C	G	0	3	0	1
gnl|UMD3.1|GK000010.2	9272869	C	T	0	3	0	1
gnl|UMD3.1|GK000010.2	9281582	G	A	0	2	0	1
gnl|UMD3.1|GK000010.2	9379039	A	C	0	2	0	1
gnl|UMD3.1|GK000010.2	9381504	C	T	0	2	0	1
gnl|UMD3.1|GK000010.2	9407534	A	G	0	2	0	1
gnl|UMD3.1|GK000010.2	9414371	CTGTGTGTGTG	CTGTGTG	0	1	0	1
gnl|UMD3.1|GK000010.2	9416973	T	G	0	6	0	1
gnl|UMD3.1|GK000010.2	9417190	A	G	0	6	0	1
gnl|UMD3.1|GK000010.2	9417756	T	C	0	3	0	1
gnl|UMD3.1|GK000010.2	9418763	T	C	0	4	0	1
gnl|UMD3.1|GK000010.2	9418796	G	C	0	4	0	1
gnl|UMD3.1|GK000010.2	9418811	A	C	0	4	0	1
gnl|UMD3.1|GK000010.2	9419082	T	C	0	2	0	1
gnl|UMD3.1|GK000010.2	9419242	C	G	0	2	0	1
gnl|UMD3.1|GK000010.2	9419289	A	G	0	2	0	1
gnl|UMD3.1|GK000010.2	9423568	C	T	0	3	0	1
gnl|UMD3.1|GK000010.2	9423767	C	T	0	3	0	1
gnl|UMD3.1|GK000010.2	9423776	G	T	0	2	0	1
gnl|UMD3.1|GK000010.2	9425290	C	T	0	2	0	1
gnl|UMD3.1|GK000010.2	9429000	C	G	0	2	0	1
gnl|UMD3.1|GK000010.2	9429003	G	A	0	2	0	1
gnl|UMD3.1|GK000010.2	9429065	G	A	0	2	0	1
gnl|UMD3.1|GK000010.2	9429361	C	A	0	2	0	1
gnl|UMD3.1|GK000010.2	9429389	G	A	0	2	0	1
gnl|UMD3.1|GK000010.2	9430771	G	A	0	5	0	1
gnl|UMD3.1|GK000010.2	9430813	C	G	0	5	0	1
gnl|UMD3.1|GK000010.2	9432838	C	A	0	3	0	1
gnl|UMD3.1|GK000010.2	9432871	A	G	0	3	0	1
gnl|UMD3.1|GK000010.2	9432875	C	T	0	3	0	1
gnl|UMD3.1|GK000010.2	9435020	G	A	0	3	0	1
gnl|UMD3.1|GK000010.2	9435063	T	C	0	3	0	1
gnl|UMD3.1|GK000010.2	9435069	T	G	0	3	0	1
gnl|UMD3.1|GK000010.2	9435190	G	A	0	3	0	1
gnl|UMD3.1|GK000010.2	9435253	G	C,T	0	3	0	1
gnl|UMD3.1|GK000010.2	9438038	A	G	0	2	0	1
gnl|UMD3.1|GK000010.2	9447981	A	G	0	3	0	1
gnl|UMD3.1|GK000010.2	9452447	T	C	0	2	0	1
gnl|UMD3.1|GK000010.2	9454900	G	A	0	2	0	1
gnl|UMD3.1|GK000010.2	9469799	G	A	0	2	0	1
gnl|UMD3.1|GK000010.2	9469800	C	T	0	1	0	1
gnl|UMD3.1|GK000010.2	9478217	G	A	0	3	0	1
gnl|UMD3.1|GK000010.2	9486694	C	G	0	2	0	1
gnl|UMD3.1|GK000010.2	9486864	C	T	0	2	0	1
gnl|UMD3.1|GK000010.2	9487576	C	G	0	2	0	1
gnl|UMD3.1|GK000010.2	9491369	A	G	0	16	0	1
gnl|UMD3.1|GK000010.2	9493274	A	T	18	6	0.75	0.25
gnl|UMD3.1|GK000010.2	9493636	A	T	13	4	0.764706	0.235294
gnl|UMD3.1|GK000010.2	9493895	G	A	3	5	0.375	0.625
gnl|UMD3.1|GK000010.2	9493896	G	C	0	8	0	1
gnl|UMD3.1|GK000010.2	9493988	G	C	0	5	0	1
gnl|UMD3.1|GK000010.2	9494092	T	C	0	20	0	1
gnl|UMD3.1|GK000010.2	9494109	G	A	9	7	0.5625	0.4375
gnl|UMD3.1|GK000010.2	9494298	C	T	0	3	0	1
gnl|UMD3.1|GK000010.2	9494399	C	G	0	10	0	1
gnl|UMD3.1|GK000010.2	9495736	G	A	0	2	0	1
gnl|UMD3.1|GK000010.2	9495827	C	A	0	4	0	1
gnl|UMD3.1|GK000010.2	9495833	G	C	0	4	0	1
gnl|UMD3.1|GK000010.2	9500626	A	G	0	2	0	1
gnl|UMD3.1|GK000010.2	9502031	C	T	0	10	0	1
gnl|UMD3.1|GK000010.2	9502139	C	G	0	16	0	1
gnl|UMD3.1|GK000010.2	9502399	C	G	0	12	0	1
gnl|UMD3.1|GK000010.2	9502422	T	C	0	11	0	1
gnl|UMD3.1|GK000010.2	9502784	T	C	1	2	0.333333	0.666667
gnl|UMD3.1|GK000010.2	9503377	T	C	0	10	0	1
gnl|UMD3.1|GK000010.2	9503410	A	G	0	9	0	1
gnl|UMD3.1|GK000010.2	9503476	A	G	0	3	0	1
gnl|UMD3.1|GK000010.2	9503569	G	C	0	7	0	1
gnl|UMD3.1|GK000010.2	9503770	T	C	0	2	0	1
gnl|UMD3.1|GK000010.2	9503812	T	G	0	2	0	1
gnl|UMD3.1|GK000010.2	9508042	C	T	0	2	0	1
gnl|UMD3.1|GK000010.2	9513061	G	A	0	2	0	1
gnl|UMD3.1|GK000010.2	9513065	C	T	0	2	0	1
gnl|UMD3.1|GK000010.2	9513109	G	A	0	5	0	1
gnl|UMD3.1|GK000010.2	9513127	C	G	0	6	0	1
gnl|UMD3.1|GK000010.2	9520046	C	A	0	2	0	1
gnl|UMD3.1|GK000010.2	9520603	C	A	0	5	0	1
gnl|UMD3.1|GK000010.2	9531876	A	G	0	2	0	1
gnl|UMD3.1|GK000010.2	9531954	A	C	0	2	0	1
gnl|UMD3.1|GK000010.2	9531957	A	G	0	2	0	1
gnl|UMD3.1|GK000010.2	9532104	G	A	0	2	0	1
gnl|UMD3.1|GK000010.2	9534007	C	G	0	2	0	1
gnl|UMD3.1|GK000010.2	9550044	A	C	0	2	0	1
gnl|UMD3.1|GK000010.2	9647183	G	A	0	2	0	1
gnl|UMD3.1|GK000010.2	9669388	T	C	0	16	0	1
gnl|UMD3.1|GK000010.2	9669426	G	A	0	16	0	1
gnl|UMD3.1|GK000010.2	9669433	C	T	0	16	0	1
gnl|UMD3.1|GK000010.2	9669492	G	A	0	13	0	1
gnl|UMD3.1|GK000010.2	9669613	N	T	0	15	0	1
gnl|UMD3.1|GK000010.2	9669614	N	C	0	15	0	1
gnl|UMD3.1|GK000010.2	9765125	A	G	0	3	0	1
gnl|UMD3.1|GK000010.2	9790169	C	A	7	2	0.777778	0.222222
gnl|UMD3.1|GK000010.2	9790360	A	C	3	8	0.272727	0.727273
gnl|UMD3.1|GK000010.2	9790529	T	C	20	8	0.714286	0.285714
gnl|UMD3.1|GK000010.2	9791677	A	G	0	6	0	1
gnl|UMD3.1|GK000010.2	9857575	T	C	0	2	0	1
gnl|UMD3.1|GK000010.2	9874182	T	C	4	3	0.571429	0.428571
gnl|UMD3.1|GK000010.2	9874261	C	T	2	2	0.5	0.5
gnl|UMD3.1|GK000010.2	9922973	T	C	0	4	0	1
gnl|UMD3.1|GK000010.2	9922974	T	C	0	4	0	1
gnl|UMD3.1|GK000010.2	9922975	T	C	0	3	0	1
gnl|UMD3.1|GK000010.2	9923617	C	A	1	3	0.25	0.75
gnl|UMD3.1|GK000010.2	9923619	C	A	0	3	0	1
gnl|UMD3.1|GK000010.2	9946219	T	G	0	2	0	1
gnl|UMD3.1|GK000010.2	9954045	C	G	0	6	0	1
gnl|UMD3.1|GK000010.2	9959573	G	A	0	2	0	1
gnl|UMD3.1|GK000010.2	9974733	G	A	0	2	0	1
gnl|UMD3.1|GK000010.2	9976491	T	C	0	2	0	1
gnl|UMD3.1|GK000010.2	9976512	T	G	0	2	0	1
gnl|UMD3.1|GK000010.2	9976692	C	T	0	2	0	1
gnl|UMD3.1|GK000010.2	9976733	A	G	0	2	0	1
gnl|UMD3.1|GK000010.2	9978935	T	C	0	2	0	1
gnl|UMD3.1|GK000010.2	9979047	G	A	1	2	0.333333	0.666667
gnl|UMD3.1|GK000010.2	9979060	A	C	0	2	0	1
gnl|UMD3.1|GK000010.2	9980111	G	A	0	5	0	1
gnl|UMD3.1|GK000010.2	9980826	T	G	2	2	0.5	0.5
gnl|UMD3.1|GK000010.2	9983214	T	C	0	6	0	1
gnl|UMD3.1|GK000010.2	9983368	A	C	0	2	0	1
gnl|UMD3.1|GK000010.2	9983400	G	C	0	2	0	1
gnl|UMD3.1|GK000010.2	9984746	A	T	0	2	0	1
gnl|UMD3.1|GK000010.2	9984749	A	T	0	2	0	1
gnl|UMD3.1|GK000010.2	9985458	A	G	1	3	0.25	0.75
gnl|UMD3.1|GK000010.2	9985776	C	T	1	3	0.25	0.75
gnl|UMD3.1|GK000010.2	9990278	A	C	0	2	0	1
gnl|UMD3.1|GK000010.2	9990294	T	C	0	2	0	1
gnl|UMD3.1|GK000010.2	9991133	T	C	14	5	0.736842	0.263158
gnl|UMD3.1|GK000010.2	9991272	G	A	0	10	0	1
gnl|UMD3.1|GK000010.2	9991345	T	C	0	13	0	1
gnl|UMD3.1|GK000010.2	9991423	A	G	0	4	0	1
gnl|UMD3.1|GK000010.2	9991767	A	G	0	8	0	1
gnl|UMD3.1|GK000010.2	9991772	A	G	6	2	0.75	0.25
gnl|UMD3.1|GK000010.2	9991843	T	C	0	14	0	1
gnl|UMD3.1|GK000010.2	9991885	T	C	10	6	0.625	0.375
gnl|UMD3.1|GK000010.2	9991895	C	T	4	12	0.25	0.75
gnl|UMD3.1|GK000010.2	9991922	G	A	2	12	0.142857	0.857143
gnl|UMD3.1|GK000010.2	9991928	T	C	6	3	0.666667	0.333333
gnl|UMD3.1|GK000010.2	9991929	T	C	8	3	0.727273	0.272727
gnl|UMD3.1|GK000010.2	9991930	T	C	8	3	0.727273	0.272727
gnl|UMD3.1|GK000010.2	9991960	T	C	6	3	0.666667	0.333333
gnl|UMD3.1|GK000010.2	9991974	T	C	6	3	0.666667	0.333333
gnl|UMD3.1|GK000010.2	9992013	T	C	1	3	0.25	0.75
gnl|UMD3.1|GK000010.2	9992494	T	A	5	5	0.5	0.5
gnl|UMD3.1|GK000010.2	9992495	T	A	0	10	0	1
gnl|UMD3.1|GK000010.2	9992779	A	C	0	3	0	1
gnl|UMD3.1|GK000010.2	9993032	C	T	0	2	0	1
gnl|UMD3.1|GK000010.2	9993094	C	A	1	4	0.2	0.8
gnl|UMD3.1|GK000010.2	9993135	A	C	1	53	0.0185185	0.981481
gnl|UMD3.1|GK000010.2	9993277	T	G	164	148	0.525641	0.474359
gnl|UMD3.1|GK000010.2	9994032	G	T,C	0	21	0	1
gnl|UMD3.1|GK000010.2	9994172	A	G	0	84	0	1
gnl|UMD3.1|GK000010.2	9994268	A	G	0	8	0	1
gnl|UMD3.1|GK000010.2	9994366	C	T	0	7	0	1
gnl|UMD3.1|GK000010.2	9994595	A	G	6	9	0.4	0.6
gnl|UMD3.1|GK000010.2	9994655	A	C	5	8	0.384615	0.615385
gnl|UMD3.1|GK000010.2	9994729	A	G	0	4	0	1
gnl|UMD3.1|GK000010.2	9994880	T	C	0	4	0	1
gnl|UMD3.1|GK000010.2	9995776	C	G	4	3	0.571429	0.428571
gnl|UMD3.1|GK000010.2	9996116	A	T	0	3	0	1
gnl|UMD3.1|GK000010.2	9997245	G	A	3	2	0.6	0.4
gnl|UMD3.1|GK000010.2	9997247	A	C	2	3	0.4	0.6
gnl|UMD3.1|GK000010.2	10001618	A	T	0	2	0	1
gnl|UMD3.1|GK000010.2	10001956	G	A	1	3	0.25	0.75
gnl|UMD3.1|GK000010.2	10005265	C	T	0	3	0	1
gnl|UMD3.1|GK000010.2	10005992	A	G	0	2	0	1
gnl|UMD3.1|GK000010.2	10009701	C	A	1	2	0.333333	0.666667
gnl|UMD3.1|GK000010.2	10014377	T	C	2	2	0.5	0.5
gnl|UMD3.1|GK000010.2	10018069	GACCA	GA	0	1	0	1
gnl|UMD3.1|GK000010.2	10019659	G	A	1	3	0.25	0.75
gnl|UMD3.1|GK000010.2	10020972	A	G	0	3	0	1
gnl|UMD3.1|GK000010.2	10028915	C	A	9	2	0.818182	0.181818
gnl|UMD3.1|GK000010.2	10031154	C	T	1	6	0.142857	0.857143
gnl|UMD3.1|GK000010.2	10031802	G	A	35	37	0.486111	0.513889
gnl|UMD3.1|GK000010.2	10049769	T	C	0	2	0	1
gnl|UMD3.1|GK000010.2	10049828	T	C	0	2	0	1
gnl|UMD3.1|GK000010.2	10049858	T	C	0	2	0	1
gnl|UMD3.1|GK000010.2	10049860	T	C	0	2	0	1
gnl|UMD3.1|GK000010.2	10049863	T	C	0	2	0	1
gnl|UMD3.1|GK000010.2	10049937	T	C	0	2	0	1
gnl|UMD3.1|GK000010.2	10055323	C	T	4	4	0.5	0.5
gnl|UMD3.1|GK000010.2	10055420	T	C	16	4	0.8	0.2
gnl|UMD3.1|GK000010.2	10071549	C	T	4	2	0.666667	0.333333
gnl|UMD3.1|GK000010.2	10074549	G	A	5	2	0.714286	0.285714
gnl|UMD3.1|GK000010.2	10075216	A	G	0	7	0	1
gnl|UMD3.1|GK000010.2	10075241	T	G	0	8	0	1
gnl|UMD3.1|GK000010.2	10078946	C	G	5	8	0.384615	0.615385
gnl|UMD3.1|GK000010.2	10079283	T	C	3	6	0.333333	0.666667
gnl|UMD3.1|GK000010.2	10080346	C	T	5	7	0.416667	0.583333
gnl|UMD3.1|GK000010.2	10080487	C	T	16	3	0.842105	0.157895
gnl|UMD3.1|GK000010.2	10080512	A	C	11	12	0.478261	0.521739
gnl|UMD3.1|GK000010.2	10080942	T	C	6	24	0.2	0.8
gnl|UMD3.1|GK000010.2	10081522	A	G	21	10	0.677419	0.322581
gnl|UMD3.1|GK000010.2	10081890	A	G	6	5	0.545455	0.454545
gnl|UMD3.1|GK000010.2	10081934	T	G	9	7	0.5625	0.4375
gnl|UMD3.1|GK000010.2	10082059	T	C	5	9	0.357143	0.642857
gnl|UMD3.1|GK000010.2	10082183	A	T	7	10	0.411765	0.588235
gnl|UMD3.1|GK000010.2	10082259	T	A	1	6	0.142857	0.857143
gnl|UMD3.1|GK000010.2	10082294	T	C	6	7	0.461538	0.538462
gnl|UMD3.1|GK000010.2	10082757	G	A	4	2	0.666667	0.333333
gnl|UMD3.1|GK000010.2	10082857	C	G	8	3	0.727273	0.272727
gnl|UMD3.1|GK000010.2	10082974	A	G	10	2	0.833333	0.166667
gnl|UMD3.1|GK000010.2	10084522	T	C	1	1	0.5	0.5
gnl|UMD3.1|GK000010.2	10085593	T	C	2	12	0.142857	0.857143
gnl|UMD3.1|GK000010.2	10085669	G	A	6	17	0.26087	0.73913
gnl|UMD3.1|GK000010.2	10085959	T	G	6	8	0.428571	0.571429
gnl|UMD3.1|GK000010.2	10086402	C	T	17	45	0.274194	0.725806
gnl|UMD3.1|GK000010.2	10086440	C	T	19	54	0.260274	0.739726
gnl|UMD3.1|GK000010.2	10086460	T	C	19	40	0.322034	0.677966
gnl|UMD3.1|GK000010.2	10086582	C	G	31	9	0.775	0.225
gnl|UMD3.1|GK000010.2	10086593	T	C	4	35	0.102564	0.897436
gnl|UMD3.1|GK000010.2	10086970	T	C	13	21	0.382353	0.617647
gnl|UMD3.1|GK000010.2	10086988	T	G	14	23	0.378378	0.621622
gnl|UMD3.1|GK000010.2	10087128	T	C	8	17	0.32	0.68
gnl|UMD3.1|GK000010.2	10087129	C	T	21	5	0.807692	0.192308
gnl|UMD3.1|GK000010.2	10087287	A	G	4	4	0.5	0.5
gnl|UMD3.1|GK000010.2	10087374	A	G	11	29	0.275	0.725
gnl|UMD3.1|GK000010.2	10087381	G	A	30	11	0.731707	0.268293
gnl|UMD3.1|GK000010.2	10087414	G	A	38	16	0.703704	0.296296
gnl|UMD3.1|GK000010.2	10087924	T	C	7	24	0.225806	0.774194
gnl|UMD3.1|GK000010.2	10087994	A	G	14	3	0.823529	0.176471
gnl|UMD3.1|GK000010.2	10087999	A	G	9	7	0.5625	0.4375
gnl|UMD3.1|GK000010.2	10088004	A	G	8	8	0.5	0.5
gnl|UMD3.1|GK000010.2	10088009	A	G	14	3	0.823529	0.176471
gnl|UMD3.1|GK000010.2	10088010	A	G	3	14	0.176471	0.823529
gnl|UMD3.1|GK000010.2	10088046	A	G	14	6	0.7	0.3
gnl|UMD3.1|GK000010.2	10088047	A	C	8	10	0.444444	0.555556
gnl|UMD3.1|GK000010.2	10088056	C	T	15	8	0.652174	0.347826
gnl|UMD3.1|GK000010.2	10088076	C	G	17	7	0.708333	0.291667
gnl|UMD3.1|GK000010.2	10088136	G	A	15	4	0.789474	0.210526
gnl|UMD3.1|GK000010.2	10088152	C	G	15	5	0.75	0.25
gnl|UMD3.1|GK000010.2	10088162	G	C	9	13	0.409091	0.590909
gnl|UMD3.1|GK000010.2	10088204	A	G	2	5	0.285714	0.714286
gnl|UMD3.1|GK000010.2	10088214	T	G	6	8	0.428571	0.571429
gnl|UMD3.1|GK000010.2	10088356	C	T	25	55	0.3125	0.6875
gnl|UMD3.1|GK000010.2	10088399	C	T	54	39	0.580645	0.419355
gnl|UMD3.1|GK000010.2	10088727	T	G	19	16	0.542857	0.457143
gnl|UMD3.1|GK000010.2	10088951	T	C	12	15	0.444444	0.555556
gnl|UMD3.1|GK000010.2	10088992	C	T	17	19	0.472222	0.527778
gnl|UMD3.1|GK000010.2	10089108	G	T	31	19	0.62	0.38
gnl|UMD3.1|GK000010.2	10089438	C	T	24	67	0.263736	0.736264
gnl|UMD3.1|GK000010.2	10089532	T	C	22	56	0.282051	0.717949
gnl|UMD3.1|GK000010.2	10089625	A	C	0	68	0	1
gnl|UMD3.1|GK000010.2	10089754	C	T	45	37	0.54878	0.45122
gnl|UMD3.1|GK000010.2	10089815	C	T	38	39	0.493506	0.506494
gnl|UMD3.1|GK000010.2	10090215	A	G	35	45	0.4375	0.5625
gnl|UMD3.1|GK000010.2	10090391	A	G	41	38	0.518987	0.481013
gnl|UMD3.1|GK000010.2	10090468	C	T	25	43	0.367647	0.632353
gnl|UMD3.1|GK000010.2	10090531	C	A	28	34	0.451613	0.548387
gnl|UMD3.1|GK000010.2	10090538	G	A	27	37	0.421875	0.578125
gnl|UMD3.1|GK000010.2	10091228	C	T	20	21	0.487805	0.512195
gnl|UMD3.1|GK000010.2	10091322	C	G	8	24	0.25	0.75
gnl|UMD3.1|GK000010.2	10091331	G	A	8	23	0.258065	0.741935
gnl|UMD3.1|GK000010.2	10091446	A	G	3	7	0.3	0.7
gnl|UMD3.1|GK000010.2	10091605	G	A	19	7	0.730769	0.269231
gnl|UMD3.1|GK000010.2	10091776	A	G	34	12	0.73913	0.26087
gnl|UMD3.1|GK000010.2	10091777	A	G	32	14	0.695652	0.304348
gnl|UMD3.1|GK000010.2	10091778	A	G	30	16	0.652174	0.347826
gnl|UMD3.1|GK000010.2	10091781	A	G	33	14	0.702128	0.297872
gnl|UMD3.1|GK000010.2	10091811	A	G	22	26	0.458333	0.541667
gnl|UMD3.1|GK000010.2	10091812	A	G	40	9	0.816327	0.183673
gnl|UMD3.1|GK000010.2	10091827	A	G	20	26	0.434783	0.565217
gnl|UMD3.1|GK000010.2	10091852	A	G	28	12	0.7	0.3
gnl|UMD3.1|GK000010.2	10091860	C	T	9	27	0.25	0.75
gnl|UMD3.1|GK000010.2	10091864	A	G	11	27	0.289474	0.710526
gnl|UMD3.1|GK000010.2	10091921	T	C	17	36	0.320755	0.679245
gnl|UMD3.1|GK000010.2	10092294	C	A	5	21	0.192308	0.807692
gnl|UMD3.1|GK000010.2	10092605	T	G	1	7	0.125	0.875
gnl|UMD3.1|GK000010.2	10092789	A	G	1	3	0.25	0.75
gnl|UMD3.1|GK000010.2	10093442	T	G	21	6	0.777778	0.222222
gnl|UMD3.1|GK000010.2	10093580	T	C	15	8	0.652174	0.347826
gnl|UMD3.1|GK000010.2	10093618	A	C	3	6	0.333333	0.666667
gnl|UMD3.1|GK000010.2	10093625	G	C	2	6	0.25	0.75
gnl|UMD3.1|GK000010.2	10093669	G	A	2	4	0.333333	0.666667
gnl|UMD3.1|GK000010.2	10094237	C	G	1	4	0.2	0.8
gnl|UMD3.1|GK000010.2	10094805	G	A	0	4	0	1
gnl|UMD3.1|GK000010.2	10094845	A	G	0	4	0	1
gnl|UMD3.1|GK000010.2	10095179	A	G	0	2	0	1
gnl|UMD3.1|GK000010.2	10095194	A	G	0	2	0	1
gnl|UMD3.1|GK000010.2	10095205	C	T	0	2	0	1
gnl|UMD3.1|GK000010.2	10095210	A	G	0	2	0	1
gnl|UMD3.1|GK000010.2	10096153	C	T	0	3	0	1
gnl|UMD3.1|GK000010.2	10096165	A	G	0	3	0	1
gnl|UMD3.1|GK000010.2	10096190	T	C	0	2	0	1
gnl|UMD3.1|GK000010.2	10096326	T	G	0	2	0	1
gnl|UMD3.1|GK000010.2	10096471	A	G	0	3	0	1
gnl|UMD3.1|GK000010.2	10096486	A	C	0	3	0	1
gnl|UMD3.1|GK000010.2	10096546	C	A	0	3	0	1
gnl|UMD3.1|GK000010.2	10096647	T	C	2	2	0.5	0.5
gnl|UMD3.1|GK000010.2	10096785	G	T	2	2	0.5	0.5
gnl|UMD3.1|GK000010.2	10096803	T	C	0	2	0	1
gnl|UMD3.1|GK000010.2	10097395	G	A	0	2	0	1
gnl|UMD3.1|GK000010.2	10097442	T	C	0	2	0	1
gnl|UMD3.1|GK000010.2	10097477	G	T	0	2	0	1
gnl|UMD3.1|GK000010.2	10108798	C	T	0	2	0	1
gnl|UMD3.1|GK000010.2	10127598	C	T	4	2	0.666667	0.333333
gnl|UMD3.1|GK000010.2	10127921	A	C	0	2	0	1
gnl|UMD3.1|GK000010.2	10127930	T	A	0	2	0	1
gnl|UMD3.1|GK000010.2	10128302	C	T	2	2	0.5	0.5
gnl|UMD3.1|GK000010.2	10128440	G	T	4	3	0.571429	0.428571
gnl|UMD3.1|GK000010.2	10128952	C	A	2	3	0.4	0.6
gnl|UMD3.1|GK000010.2	10129271	C	T	13	4	0.764706	0.235294
gnl|UMD3.1|GK000010.2	10129516	C	T	0	13	0	1
gnl|UMD3.1|GK000010.2	10134552	T	C	1	2	0.333333	0.666667
gnl|UMD3.1|GK000010.2	10134555	A	G	1	2	0.333333	0.666667
gnl|UMD3.1|GK000010.2	10134559	A	C	1	2	0.333333	0.666667
gnl|UMD3.1|GK000010.2	10136367	A	G	0	2	0	1
gnl|UMD3.1|GK000010.2	10136376	A	G	0	1	0	1
gnl|UMD3.1|GK000010.2	10136496	A	G,T	0	4	0	1
gnl|UMD3.1|GK000010.2	10137494	C	T	0	11	0	1
gnl|UMD3.1|GK000010.2	10139639	A	G	0	2	0	1
gnl|UMD3.1|GK000010.2	10140330	G	C	14	4	0.777778	0.222222
gnl|UMD3.1|GK000010.2	10140886	T	G	8	8	0.5	0.5
gnl|UMD3.1|GK000010.2	10141313	C	G	0	3	0	1
gnl|UMD3.1|GK000010.2	10141986	G	C	9	3	0.75	0.25
gnl|UMD3.1|GK000010.2	10142814	C	G	7	3	0.7	0.3
gnl|UMD3.1|GK000010.2	10142885	G	A	199	316	0.386408	0.613592
gnl|UMD3.1|GK000010.2	10142966	T	A	12	6	0.666667	0.333333
gnl|UMD3.1|GK000010.2	10144224	A	T	7	5	0.583333	0.416667
gnl|UMD3.1|GK000010.2	10144343	C	A	7	9	0.4375	0.5625
gnl|UMD3.1|GK000010.2	10144856	A	T	2	2	0.5	0.5
gnl|UMD3.1|GK000010.2	10145644	T	C	9	19	0.321429	0.678571
gnl|UMD3.1|GK000010.2	10145804	A	G	15	22	0.405405	0.594595
gnl|UMD3.1|GK000010.2	10145883	G	C	16	33	0.326531	0.673469
gnl|UMD3.1|GK000010.2	10146146	C	A	5	2	0.714286	0.285714
gnl|UMD3.1|GK000010.2	10146314	T	C	6	3	0.666667	0.333333
gnl|UMD3.1|GK000010.2	10146435	G	A	28	6	0.823529	0.176471
gnl|UMD3.1|GK000010.2	10146703	T	A	17	3	0.85	0.15
gnl|UMD3.1|GK000010.2	10147100	T	A	10	2	0.833333	0.166667
gnl|UMD3.1|GK000010.2	10148009	C	T	8	4	0.666667	0.333333
gnl|UMD3.1|GK000010.2	10148232	C	A	4	15	0.210526	0.789474
gnl|UMD3.1|GK000010.2	10148814	C	T	6	7	0.461538	0.538462
gnl|UMD3.1|GK000010.2	10148858	T	G	5	8	0.384615	0.615385
gnl|UMD3.1|GK000010.2	10149677	T	C	0	3	0	1
gnl|UMD3.1|GK000010.2	10149687	C	T	0	3	0	1
gnl|UMD3.1|GK000010.2	10149856	A	G	0	2	0	1
gnl|UMD3.1|GK000010.2	10150249	G	A	1	3	0.25	0.75
gnl|UMD3.1|GK000010.2	10150253	A	G	1	4	0.2	0.8
gnl|UMD3.1|GK000010.2	10150522	C	G	5	14	0.263158	0.736842
gnl|UMD3.1|GK000010.2	10150560	C	A	327	374	0.466476	0.533524
gnl|UMD3.1|GK000010.2	10150721	A	G	874	1072	0.449126	0.550874
gnl|UMD3.1|GK000010.2	10150748	G	A	870	1084	0.445241	0.554759
gnl|UMD3.1|GK000010.2	10150823	C	G	1079	1157	0.482558	0.517442
gnl|UMD3.1|GK000010.2	10150915	C	A	1443	1589	0.475923	0.524077
gnl|UMD3.1|GK000010.2	10151036	A	G	1294	1449	0.471746	0.528254
gnl|UMD3.1|GK000010.2	10151585	T	G	73	147	0.331818	0.668182
gnl|UMD3.1|GK000010.2	10151690	A	G	65	91	0.416667	0.583333
gnl|UMD3.1|GK000010.2	10151693	A	G	63	93	0.403846	0.596154
gnl|UMD3.1|GK000010.2	10151713	A	T	42	44	0.488372	0.511628
gnl|UMD3.1|GK000010.2	10151720	T	C	43	43	0.5	0.5
gnl|UMD3.1|GK000010.2	10151729	A	G	44	47	0.483516	0.516484
gnl|UMD3.1|GK000010.2	10151773	A	G	28	47	0.373333	0.626667
gnl|UMD3.1|GK000010.2	10151802	A	G	36	49	0.423529	0.576471
gnl|UMD3.1|GK000010.2	10151880	C	A	28	16	0.636364	0.363636
gnl|UMD3.1|GK000010.2	10151945	T	C	7	2	0.777778	0.222222
gnl|UMD3.1|GK000010.2	10155526	T	A	4	2	0.666667	0.333333
gnl|UMD3.1|GK000010.2	10251383	A	G	0	2	0	1
gnl|UMD3.1|GK000010.2	10262217	C	T	0	4	0	1
gnl|UMD3.1|GK000010.2	10264203	A	G	0	2	0	1
gnl|UMD3.1|GK000010.2	10268155	A	C	0	5	0	1
gnl|UMD3.1|GK000010.2	10272907	G	C	2	2	0.5	0.5
gnl|UMD3.1|GK000010.2	10283280	A	C	0	2	0	1
gnl|UMD3.1|GK000010.2	10289762	C	G	0	2	0	1
gnl|UMD3.1|GK000010.2	10299232	C	A	2	2	0.5	0.5
gnl|UMD3.1|GK000010.2	10311388	C	T	0	2	0	1
gnl|UMD3.1|GK000010.2	10313953	T	C	0	2	0	1
gnl|UMD3.1|GK000010.2	10318941	C	A	5	2	0.714286	0.285714
gnl|UMD3.1|GK000010.2	10321122	C	T	2	2	0.5	0.5
gnl|UMD3.1|GK000010.2	10322831	C	T	0	6	0	1
gnl|UMD3.1|GK000010.2	10322867	T	A	0	6	0	1
gnl|UMD3.1|GK000010.2	10323758	C	T	0	13	0	1
gnl|UMD3.1|GK000010.2	10325495	C	T	0	2	0	1
gnl|UMD3.1|GK000010.2	10325743	G	A	0	2	0	1
gnl|UMD3.1|GK000010.2	10350277	C	G	0	6	0	1
gnl|UMD3.1|GK000010.2	10350603	G	A	0	6	0	1
gnl|UMD3.1|GK000010.2	10352173	T	C	5	6	0.454545	0.545455
gnl|UMD3.1|GK000010.2	10362371	G	A	0	2	0	1
gnl|UMD3.1|GK000010.2	10362414	A	G	0	2	0	1
gnl|UMD3.1|GK000010.2	10375964	T	C	1	5	0.166667	0.833333
gnl|UMD3.1|GK000010.2	10376003	T	C	0	5	0	1
gnl|UMD3.1|GK000010.2	10376007	T	C	0	5	0	1
gnl|UMD3.1|GK000010.2	10392551	C	T,A	0	4	0	1
gnl|UMD3.1|GK000010.2	10392583	C	A	1	2	0.333333	0.666667
gnl|UMD3.1|GK000010.2	10392612	C	A	1	3	0.25	0.75
gnl|UMD3.1|GK000010.2	10463680	T	A	0	4	0	1
gnl|UMD3.1|GK000010.2	10464804	T	C	0	3	0	1
gnl|UMD3.1|GK000010.2	10468453	C	T	0	5	0	1
gnl|UMD3.1|GK000010.2	10468649	T	A	0	4	0	1
gnl|UMD3.1|GK000010.2	10472494	C	A	0	2	0	1
gnl|UMD3.1|GK000010.2	10481062	G	T	0	2	0	1
gnl|UMD3.1|GK000010.2	10484933	G	A	3	2	0.6	0.4
gnl|UMD3.1|GK000010.2	10485096	C	T	0	3	0	1
gnl|UMD3.1|GK000010.2	10550155	C	T	4	2	0.666667	0.333333
gnl|UMD3.1|GK000010.2	10551277	G	A	0	5	0	1
gnl|UMD3.1|GK000010.2	10560730	A	G	8	8	0.5	0.5
gnl|UMD3.1|GK000010.2	10560880	G	T	2	4	0.333333	0.666667
gnl|UMD3.1|GK000010.2	10561255	T	TATATA	0	1	0	1
gnl|UMD3.1|GK000010.2	10564606	G	T	0	2	0	1
gnl|UMD3.1|GK000010.2	10565707	C	A	0	1	0	1
gnl|UMD3.1|GK000010.2	10565731	C	A	2	2	0.5	0.5
gnl|UMD3.1|GK000010.2	10568451	A	G	0	5	0	1
gnl|UMD3.1|GK000010.2	10572649	G	A	0	3	0	1
gnl|UMD3.1|GK000010.2	10575339	C	T	1	2	0.333333	0.666667
gnl|UMD3.1|GK000010.2	10584160	T	C	0	3	0	1
gnl|UMD3.1|GK000010.2	10588332	G	A	0	2	0	1
gnl|UMD3.1|GK000010.2	10588572	T	A	0	2	0	1
gnl|UMD3.1|GK000010.2	10588709	G	A	0	6	0	1
gnl|UMD3.1|GK000010.2	10588885	G	A	2	2	0.5	0.5
gnl|UMD3.1|GK000010.2	10592179	C	T	0	4	0	1
gnl|UMD3.1|GK000010.2	10592347	T	C	4	4	0.5	0.5
gnl|UMD3.1|GK000010.2	10593681	T	C	0	8	0	1
gnl|UMD3.1|GK000010.2	10594202	A	C	3	4	0.428571	0.571429
gnl|UMD3.1|GK000010.2	10595346	C	T	0	2	0	1
gnl|UMD3.1|GK000010.2	10599412	G	A	0	2	0	1
gnl|UMD3.1|GK000010.2	10599743	A	T	0	2	0	1
gnl|UMD3.1|GK000010.2	10599803	C	T	0	2	0	1
gnl|UMD3.1|GK000010.2	10602543	C	T	1	3	0.25	0.75
gnl|UMD3.1|GK000010.2	10603984	A	T	2	2	0.5	0.5
gnl|UMD3.1|GK000010.2	10604208	G	C	7	2	0.777778	0.222222
gnl|UMD3.1|GK000010.2	10606786	G	A	0	3	0	1
gnl|UMD3.1|GK000010.2	10607128	T	C	0	3	0	1
gnl|UMD3.1|GK000010.2	10607699	C	T	0	2	0	1
gnl|UMD3.1|GK000010.2	10607835	T	C	0	2	0	1
gnl|UMD3.1|GK000010.2	10609278	A	G	0	7	0	1
gnl|UMD3.1|GK000010.2	10609294	C	G	0	7	0	1
gnl|UMD3.1|GK000010.2	10609441	A	T	0	7	0	1
gnl|UMD3.1|GK000010.2	10609554	T	C	0	2	0	1
gnl|UMD3.1|GK000010.2	10610171	G	A	13	4	0.764706	0.235294
gnl|UMD3.1|GK000010.2	10610340	C	A	0	21	0	1
gnl|UMD3.1|GK000010.2	10610389	A	C	13	9	0.590909	0.409091
gnl|UMD3.1|GK000010.2	10610482	A	T	0	23	0	1
gnl|UMD3.1|GK000010.2	10610507	T	C	0	23	0	1
gnl|UMD3.1|GK000010.2	10610542	A	G	0	23	0	1
gnl|UMD3.1|GK000010.2	10610595	A	T	28	6	0.823529	0.176471
gnl|UMD3.1|GK000010.2	10610762	T	C	0	46	0	1
gnl|UMD3.1|GK000010.2	10615563	A	G	0	1	0	1
gnl|UMD3.1|GK000010.2	10615600	T	C	0	2	0	1
gnl|UMD3.1|GK000010.2	10617010	T	C	0	2	0	1
gnl|UMD3.1|GK000010.2	10617499	A	G	0	4	0	1
gnl|UMD3.1|GK000010.2	10617506	C	T	0	4	0	1
gnl|UMD3.1|GK000010.2	10617531	T	C	0	4	0	1
gnl|UMD3.1|GK000010.2	10621772	A	G	0	3	0	1
gnl|UMD3.1|GK000010.2	10621949	G	T	3	3	0.5	0.5
gnl|UMD3.1|GK000010.2	10624157	G	A	0	3	0	1
gnl|UMD3.1|GK000010.2	10641816	A	T	0	2	0	1
gnl|UMD3.1|GK000010.2	10642582	G	T	4	2	0.666667	0.333333
gnl|UMD3.1|GK000010.2	10662466	G	T	7	2	0.777778	0.222222
gnl|UMD3.1|GK000010.2	10662767	G	T	5	2	0.714286	0.285714
gnl|UMD3.1|GK000010.2	10666020	T	C	5	4	0.555556	0.444444
gnl|UMD3.1|GK000010.2	10666144	T	C	8	2	0.8	0.2
gnl|UMD3.1|GK000010.2	10667071	G	A	2	6	0.25	0.75
gnl|UMD3.1|GK000010.2	10668273	A	T	0	2	0	1
gnl|UMD3.1|GK000010.2	10686749	T	C	2	6	0.25	0.75
gnl|UMD3.1|GK000010.2	10693319	C	T	0	5	0	1
gnl|UMD3.1|GK000010.2	10711535	C	T	5	4	0.555556	0.444444
gnl|UMD3.1|GK000010.2	10711567	A	G	4	6	0.4	0.6
gnl|UMD3.1|GK000010.2	10711670	C	T	7	9	0.4375	0.5625
gnl|UMD3.1|GK000010.2	10711938	C	T	2	3	0.4	0.6
gnl|UMD3.1|GK000010.2	10885119	A	T	17	4	0.809524	0.190476
gnl|UMD3.1|GK000010.2	10885466	T	TATAA	0	1	0	1
gnl|UMD3.1|GK000010.2	10886595	C	A	5	2	0.714286	0.285714
gnl|UMD3.1|GK000010.2	10886607	C	A	5	5	0.5	0.5
gnl|UMD3.1|GK000010.2	10887428	T	C	10	2	0.833333	0.166667
gnl|UMD3.1|GK000010.2	10887900	A	C	5	10	0.333333	0.666667
gnl|UMD3.1|GK000010.2	10887995	T	G	4	7	0.363636	0.636364
gnl|UMD3.1|GK000010.2	10888179	T	C	11	2	0.846154	0.153846
gnl|UMD3.1|GK000010.2	10888424	T	C	4	14	0.222222	0.777778
gnl|UMD3.1|GK000010.2	10888454	A	G	5	12	0.294118	0.705882
gnl|UMD3.1|GK000010.2	10888469	C	T	0	17	0	1
gnl|UMD3.1|GK000010.2	10888880	C	T	4	7	0.363636	0.636364
gnl|UMD3.1|GK000010.2	10889351	A	G	0	13	0	1
gnl|UMD3.1|GK000010.2	10889389	G	A	0	13	0	1
gnl|UMD3.1|GK000010.2	10890138	G	T	1	2	0.333333	0.666667
gnl|UMD3.1|GK000010.2	10890780	T	C	3	2	0.6	0.4
gnl|UMD3.1|GK000010.2	10890871	C	A	0	3	0	1
gnl|UMD3.1|GK000010.2	10891270	T	C	0	2	0	1
gnl|UMD3.1|GK000010.2	10891345	T	C	0	2	0	1
gnl|UMD3.1|GK000010.2	10891357	T	C	0	2	0	1
gnl|UMD3.1|GK000010.2	10891359	T	C	0	2	0	1
gnl|UMD3.1|GK000010.2	10891374	T	C	0	2	0	1
gnl|UMD3.1|GK000010.2	10891384	T	C	0	2	0	1
gnl|UMD3.1|GK000010.2	10891388	T	C	0	2	0	1
gnl|UMD3.1|GK000010.2	10891493	A	C	0	4	0	1
gnl|UMD3.1|GK000010.2	10891502	T	C	0	4	0	1
gnl|UMD3.1|GK000010.2	10891914	C	T	0	2	0	1
gnl|UMD3.1|GK000010.2	10893794	C	A	0	2	0	1
gnl|UMD3.1|GK000010.2	10897520	C	A	2	2	0.5	0.5
gnl|UMD3.1|GK000010.2	11041125	CCT	C	0	1	0	1
gnl|UMD3.1|GK000010.2	11046803	C	A	7	3	0.7	0.3
gnl|UMD3.1|GK000010.2	11046836	T	C	7	3	0.7	0.3
gnl|UMD3.1|GK000010.2	11048451	C	T	32	14	0.695652	0.304348
gnl|UMD3.1|GK000010.2	11048678	G	T	48	10	0.827586	0.172414
gnl|UMD3.1|GK000010.2	11048690	T	A	29	38	0.432836	0.567164
gnl|UMD3.1|GK000010.2	11048940	T	C	0	75	0	1
gnl|UMD3.1|GK000010.2	11048976	T	C	0	52	0	1
gnl|UMD3.1|GK000010.2	11049117	C	T	26	40	0.393939	0.606061
gnl|UMD3.1|GK000010.2	11049164	A	G	0	53	0	1
gnl|UMD3.1|GK000010.2	11049201	C	A	0	46	0	1
gnl|UMD3.1|GK000010.2	11049269	G	A	37	17	0.685185	0.314815
gnl|UMD3.1|GK000010.2	11049339	G	A	48	17	0.738462	0.261538
gnl|UMD3.1|GK000010.2	11049435	C	T	0	27	0	1
gnl|UMD3.1|GK000010.2	11049462	C	T	6	25	0.193548	0.806452
gnl|UMD3.1|GK000010.2	11049720	A	G	0	11	0	1
gnl|UMD3.1|GK000010.2	11049783	C	T	0	6	0	1
gnl|UMD3.1|GK000010.2	11049876	C	T	0	11	0	1
gnl|UMD3.1|GK000010.2	11049897	T	A	1	12	0.0769231	0.923077
gnl|UMD3.1|GK000010.2	11050025	T	C	0	39	0	1
gnl|UMD3.1|GK000010.2	11050127	C	T	0	24	0	1
gnl|UMD3.1|GK000010.2	11050215	A	G	0	38	0	1
gnl|UMD3.1|GK000010.2	11050476	A	G	0	21	0	1
gnl|UMD3.1|GK000010.2	11050512	C	T	0	27	0	1
gnl|UMD3.1|GK000010.2	11050558	C	T	0	28	0	1
gnl|UMD3.1|GK000010.2	11050633	T	C	0	29	0	1
gnl|UMD3.1|GK000010.2	11050636	C	T	26	4	0.866667	0.133333
gnl|UMD3.1|GK000010.2	11050668	T	C	0	24	0	1
gnl|UMD3.1|GK000010.2	11050765	C	G	0	1	0	1
gnl|UMD3.1|GK000010.2	11050778	C	T	5	4	0.555556	0.444444
gnl|UMD3.1|GK000010.2	11050854	C	T	0	26	0	1
gnl|UMD3.1|GK000010.2	11050855	C	G	0	29	0	1
gnl|UMD3.1|GK000010.2	11050856	A	G	0	28	0	1
gnl|UMD3.1|GK000010.2	11051010	A	G	0	4	0	1
gnl|UMD3.1|GK000010.2	11051182	T	C	0	10	0	1
gnl|UMD3.1|GK000010.2	11051208	G	A	9	2	0.818182	0.181818
gnl|UMD3.1|GK000010.2	11051377	T	C	0	22	0	1
gnl|UMD3.1|GK000010.2	11051599	G	T	0	3	0	1
gnl|UMD3.1|GK000010.2	11051619	T	C	0	3	0	1
gnl|UMD3.1|GK000010.2	11051850	C	G	3	4	0.428571	0.571429
gnl|UMD3.1|GK000010.2	11051890	A	C	0	3	0	1
gnl|UMD3.1|GK000010.2	11051976	A	C	0	5	0	1
gnl|UMD3.1|GK000010.2	11052217	A	G	0	15	0	1
gnl|UMD3.1|GK000010.2	11052298	T	C	7	2	0.777778	0.222222
gnl|UMD3.1|GK000010.2	11052342	A	C	5	3	0.625	0.375
gnl|UMD3.1|GK000010.2	11052432	G	A	6	4	0.6	0.4
gnl|UMD3.1|GK000010.2	11052441	G	C	8	4	0.666667	0.333333
gnl|UMD3.1|GK000010.2	11052730	A	C	2	5	0.285714	0.714286
gnl|UMD3.1|GK000010.2	11052775	A	G	1	7	0.125	0.875
gnl|UMD3.1|GK000010.2	11052863	C	T	0	2	0	1
gnl|UMD3.1|GK000010.2	11053180	G	T	0	2	0	1
gnl|UMD3.1|GK000010.2	11053202	G	A	0	2	0	1
gnl|UMD3.1|GK000010.2	11058244	T	C	0	2	0	1
gnl|UMD3.1|GK000010.2	11067890	G	T	0	2	0	1
gnl|UMD3.1|GK000010.2	11068817	A	G	0	4	0	1
gnl|UMD3.1|GK000010.2	11068891	G	C	0	4	0	1
gnl|UMD3.1|GK000010.2	11068893	G	A	0	4	0	1
gnl|UMD3.1|GK000010.2	11068971	C	G	0	4	0	1
gnl|UMD3.1|GK000010.2	11069426	T	C	0	4	0	1
gnl|UMD3.1|GK000010.2	11069689	G	C	2	6	0.25	0.75
gnl|UMD3.1|GK000010.2	11069800	T	C	1	4	0.2	0.8
gnl|UMD3.1|GK000010.2	11069826	T	C,A	0	4	0	1
gnl|UMD3.1|GK000010.2	11072732	A	G	0	2	0	1
gnl|UMD3.1|GK000010.2	11072792	T	C	0	2	0	1
gnl|UMD3.1|GK000010.2	11073579	T	C	0	3	0	1
gnl|UMD3.1|GK000010.2	11073583	A	G	0	2	0	1
gnl|UMD3.1|GK000010.2	11073592	C	T	0	2	0	1
gnl|UMD3.1|GK000010.2	11074208	G	A	0	2	0	1
gnl|UMD3.1|GK000010.2	11079883	T	A	5	2	0.714286	0.285714
gnl|UMD3.1|GK000010.2	11080016	G	A	0	2	0	1
gnl|UMD3.1|GK000010.2	11104501	T	C	0	2	0	1
gnl|UMD3.1|GK000010.2	11104728	C	T	0	2	0	1
gnl|UMD3.1|GK000010.2	11105757	G	T	0	7	0	1
gnl|UMD3.1|GK000010.2	11105824	A	G	0	8	0	1
gnl|UMD3.1|GK000010.2	11118981	A	G	0	2	0	1
gnl|UMD3.1|GK000010.2	11118985	C	A	0	2	0	1
gnl|UMD3.1|GK000010.2	11123038	C	T	0	2	0	1
gnl|UMD3.1|GK000010.2	11123182	A	G	0	2	0	1
gnl|UMD3.1|GK000010.2	11128963	C	T	0	2	0	1
[truncated: 345,191+ more rows]
