# Supplementary material for: Single nucleotide polymorphism discovery in bovine liver using RNA-seq technology
Source: PLoS One. 2017 Feb 24;12(2):e0172687. doi: 10.1371/journal.pone.0172687 (PMC5325534; doi:10.1371/journal.pone.0172687)
Supplement: S7 Table — (XLSX) [file pone.0172687.s007.xlsx]

## Sheet: CP27-LIV-24-S1.samtools.variant
S7 Table: RNA-seq SNP-db of bovine liver tissue of young bull-7 of Polish HF cattle aged 6 months.
reference	location	ref_seq	sample seq	# of reads as Ref	# of reads as SNP	% ref	% SNP
gnl|Btau_4.6.1|chrY	2569586	G	T	23	6	0.793103	0.206897
gnl|Btau_4.6.1|chrY	2569611	G	T	20	9	0.689655	0.310345
gnl|Btau_4.6.1|chrY	2569654	T	C	15	7	0.681818	0.318182
gnl|Btau_4.6.1|chrY	2569789	C	T	11	2	0.846154	0.153846
gnl|Btau_4.6.1|chrY	2569871	A	G	13	17	0.433333	0.566667
gnl|Btau_4.6.1|chrY	2571270	A	G	18	8	0.692308	0.307692
gnl|Btau_4.6.1|chrY	2907041	G	A	15	4	0.789474	0.210526
gnl|Btau_4.6.1|chrY	2907789	A	T	0	2	0	1
gnl|Btau_4.6.1|chrY	2910464	A	G	0	2	0	1
gnl|Btau_4.6.1|chrY	2933134	C	G	2	2	0.5	0.5
gnl|Btau_4.6.1|chrY	3126861	C	T	0	22	0	1
gnl|Btau_4.6.1|chrY	3126898	A	G	0	21	0	1
gnl|Btau_4.6.1|chrY	3126915	C	T	0	19	0	1
gnl|Btau_4.6.1|chrY	3126928	C	T	0	18	0	1
gnl|Btau_4.6.1|chrY	3126932	C	T	0	20	0	1
gnl|Btau_4.6.1|chrY	3279613	A	C	3	3	0.5	0.5
gnl|Btau_4.6.1|chrY	3279640	G	T	6	2	0.75	0.25
gnl|Btau_4.6.1|chrY	3635375	T	C	1	3	0.25	0.75
gnl|Btau_4.6.1|chrY	3645215	C	T	2	4	0.333333	0.666667
gnl|Btau_4.6.1|chrY	3725627	C	A	5	3	0.625	0.375
gnl|Btau_4.6.1|chrY	3726050	C	A	5	4	0.555556	0.444444
gnl|Btau_4.6.1|chrY	3726744	C	T	1	2	0.333333	0.666667
gnl|Btau_4.6.1|chrY	3737320	A	T	1	2	0.333333	0.666667
gnl|Btau_4.6.1|chrY	3738436	T	C	0	2	0	1
gnl|Btau_4.6.1|chrY	6520576	C	A	0	2	0	1
gnl|Btau_4.6.1|chrY	6549493	A	G	8	2	0.8	0.2
gnl|Btau_4.6.1|chrY	6549827	T	C	7	2	0.777778	0.222222
gnl|Btau_4.6.1|chrY	6554151	G	A	0	3	0	1
gnl|Btau_4.6.1|chrY	6554158	G	T	0	4	0	1
gnl|Btau_4.6.1|chrY	6630291	C	A	2	2	0.5	0.5
gnl|Btau_4.6.1|chrY	6631168	T	A	2	2	0.5	0.5
gnl|Btau_4.6.1|chrY	6631502	C	A	20	7	0.740741	0.259259
gnl|Btau_4.6.1|chrY	6631514	C	A	18	9	0.666667	0.333333
gnl|Btau_4.6.1|chrY	6631519	C	A	16	7	0.695652	0.304348
gnl|Btau_4.6.1|chrY	6631532	C	A	21	6	0.777778	0.222222
gnl|Btau_4.6.1|chrY	6631538	C	A	24	8	0.75	0.25
gnl|Btau_4.6.1|chrY	6636623	C	A	12	3	0.8	0.2
gnl|Btau_4.6.1|chrY	6638317	T	A	3	2	0.6	0.4
gnl|Btau_4.6.1|chrY	8951708	C	A	12	2	0.857143	0.142857
gnl|Btau_4.6.1|chrY	9453639	C	G	0	14	0	1
gnl|Btau_4.6.1|chrY	9453643	T	C	0	17	0	1
gnl|Btau_4.6.1|chrY	9453826	A	G	0	9	0	1
gnl|Btau_4.6.1|chrY	9453840	G	A	4	2	0.666667	0.333333
gnl|Btau_4.6.1|chrY	9453846	A	T	1	2	0.333333	0.666667
gnl|Btau_4.6.1|chrY	9453849	A	G	1	2	0.333333	0.666667
gnl|Btau_4.6.1|chrY	9454004	A	G	0	5	0	1
gnl|Btau_4.6.1|chrY	9454061	T	C	0	5	0	1
gnl|Btau_4.6.1|chrY	9454070	C	G	0	3	0	1
gnl|Btau_4.6.1|chrY	22354192	T	G	0	3	0	1
gnl|Btau_4.6.1|chrY	42421047	A	G	0	2	0	1
gnl|Btau_4.6.1|chrY	42421061	A	G	0	2	0	1
gnl|Btau_4.6.1|chrY	42421063	A	G	0	2	0	1
gnl|Btau_4.6.1|chrY	42421071	A	G	0	2	0	1
gnl|Btau_4.6.1|chrY	42421072	A	G	0	2	0	1
gnl|Btau_4.6.1|chrY	42421081	A	G	0	2	0	1
gnl|Btau_4.6.1|chrY	42421082	A	G	0	2	0	1
gnl|Btau_4.6.1|chrY	42421244	A	G	0	2	0	1
gnl|Btau_4.6.1|chrY	42421249	A	G	0	2	0	1
gnl|Btau_4.6.1|chrY	42421275	A	G	0	2	0	1
gnl|Btau_4.6.1|chrY	42424654	A	G	0	2	0	1
gnl|UMD3.1|GK000010.2	445429	C	G	0	2	0	1
gnl|UMD3.1|GK000010.2	445456	C	A	0	2	0	1
gnl|UMD3.1|GK000010.2	445507	C	A	0	2	0	1
gnl|UMD3.1|GK000010.2	445582	A	G	0	2	0	1
gnl|UMD3.1|GK000010.2	445616	C	A	0	2	0	1
gnl|UMD3.1|GK000010.2	445659	T	G	0	2	0	1
gnl|UMD3.1|GK000010.2	484424	C	T	0	2	0	1
gnl|UMD3.1|GK000010.2	484443	T	C	0	2	0	1
gnl|UMD3.1|GK000010.2	489443	A	G	0	2	0	1
gnl|UMD3.1|GK000010.2	489488	T	A	0	2	0	1
gnl|UMD3.1|GK000010.2	489489	G	A	0	2	0	1
gnl|UMD3.1|GK000010.2	489490	C	A	0	2	0	1
gnl|UMD3.1|GK000010.2	489647	C	A	0	2	0	1
gnl|UMD3.1|GK000010.2	540233	C	A	0	2	0	1
gnl|UMD3.1|GK000010.2	553487	T	A	0	2	0	1
gnl|UMD3.1|GK000010.2	555243	A	G	0	2	0	1
gnl|UMD3.1|GK000010.2	555250	A	C	0	2	0	1
gnl|UMD3.1|GK000010.2	555259	C	T	0	2	0	1
gnl|UMD3.1|GK000010.2	555260	A	G	0	2	0	1
gnl|UMD3.1|GK000010.2	555265	A	G	0	3	0	1
gnl|UMD3.1|GK000010.2	555292	C	A	0	6	0	1
gnl|UMD3.1|GK000010.2	555317	G	C	0	13	0	1
gnl|UMD3.1|GK000010.2	555363	G	A	1	13	0.0714286	0.928571
gnl|UMD3.1|GK000010.2	555424	T	C	0	18	0	1
gnl|UMD3.1|GK000010.2	555483	C	G	0	15	0	1
gnl|UMD3.1|GK000010.2	555563	G	T	9	2	0.818182	0.181818
gnl|UMD3.1|GK000010.2	555598	A	G	0	12	0	1
gnl|UMD3.1|GK000010.2	555632	A	G	0	16	0	1
gnl|UMD3.1|GK000010.2	555657	T	C	0	17	0	1
gnl|UMD3.1|GK000010.2	555666	T	C	0	14	0	1
gnl|UMD3.1|GK000010.2	555684	A	G	0	11	0	1
gnl|UMD3.1|GK000010.2	555780	G	A	0	6	0	1
gnl|UMD3.1|GK000010.2	555811	A	T	0	4	0	1
gnl|UMD3.1|GK000010.2	619590	C	A	0	1	0	1
gnl|UMD3.1|GK000010.2	630749	A	T	0	2	0	1
gnl|UMD3.1|GK000010.2	634143	A	T	6	2	0.75	0.25
gnl|UMD3.1|GK000010.2	634763	T	C	0	2	0	1
gnl|UMD3.1|GK000010.2	634765	G	T	0	2	0	1
gnl|UMD3.1|GK000010.2	653859	G	T	1	2	0.333333	0.666667
gnl|UMD3.1|GK000010.2	695788	C	A	0	16	0	1
gnl|UMD3.1|GK000010.2	696093	C	T	0	2	0	1
gnl|UMD3.1|GK000010.2	696241	T	G	0	2	0	1
gnl|UMD3.1|GK000010.2	708193	G	A	6	4	0.6	0.4
gnl|UMD3.1|GK000010.2	708225	G	A	10	4	0.714286	0.285714
gnl|UMD3.1|GK000010.2	708474	C	T	2	2	0.5	0.5
gnl|UMD3.1|GK000010.2	708775	C	T	0	2	0	1
gnl|UMD3.1|GK000010.2	709150	C	G	2	4	0.333333	0.666667
gnl|UMD3.1|GK000010.2	713695	A	G	0	2	0	1
gnl|UMD3.1|GK000010.2	713755	A	C	0	2	0	1
gnl|UMD3.1|GK000010.2	717408	G	A	0	2	0	1
gnl|UMD3.1|GK000010.2	719926	G	C	0	7	0	1
gnl|UMD3.1|GK000010.2	720156	T	C	0	7	0	1
gnl|UMD3.1|GK000010.2	720266	A	C	0	5	0	1
gnl|UMD3.1|GK000010.2	720349	C	A	0	6	0	1
gnl|UMD3.1|GK000010.2	776090	A	G	0	2	0	1
gnl|UMD3.1|GK000010.2	779261	C	T	0	2	0	1
gnl|UMD3.1|GK000010.2	779262	T	A	0	2	0	1
gnl|UMD3.1|GK000010.2	787975	G	T	2	2	0.5	0.5
gnl|UMD3.1|GK000010.2	818275	A	T	9	2	0.818182	0.181818
gnl|UMD3.1|GK000010.2	831026	C	A	5	2	0.714286	0.285714
gnl|UMD3.1|GK000010.2	849662	G	T	3	2	0.6	0.4
gnl|UMD3.1|GK000010.2	870121	C	T	2	2	0.5	0.5
gnl|UMD3.1|GK000010.2	919570	G	A	0	2	0	1
gnl|UMD3.1|GK000010.2	919626	T	C	0	2	0	1
gnl|UMD3.1|GK000010.2	929710	G	C	0	2	0	1
gnl|UMD3.1|GK000010.2	930098	GGTG	GG	0	1	0	1
gnl|UMD3.1|GK000010.2	930216	A	G	0	2	0	1
gnl|UMD3.1|GK000010.2	933079	T	A	0	19	0	1
gnl|UMD3.1|GK000010.2	933685	C	T	0	6	0	1
gnl|UMD3.1|GK000010.2	933925	G	A	0	25	0	1
gnl|UMD3.1|GK000010.2	933991	C	T	27	6	0.818182	0.181818
gnl|UMD3.1|GK000010.2	935574	A	G	0	15	0	1
gnl|UMD3.1|GK000010.2	936035	C	T	0	8	0	1
gnl|UMD3.1|GK000010.2	937169	A	G	10	2	0.833333	0.166667
gnl|UMD3.1|GK000010.2	937210	T	A	8	2	0.8	0.2
gnl|UMD3.1|GK000010.2	937295	G	T	9	2	0.818182	0.181818
gnl|UMD3.1|GK000010.2	937417	C	A	10	2	0.833333	0.166667
gnl|UMD3.1|GK000010.2	957380	A	G	0	2	0	1
gnl|UMD3.1|GK000010.2	957996	T	C	2	4	0.333333	0.666667
gnl|UMD3.1|GK000010.2	958014	G	A	4	2	0.666667	0.333333
gnl|UMD3.1|GK000010.2	958204	C	T	0	5	0	1
gnl|UMD3.1|GK000010.2	958332	T	C	0	2	0	1
gnl|UMD3.1|GK000010.2	964150	C	T	0	2	0	1
gnl|UMD3.1|GK000010.2	1079425	A	G	0	10	0	1
gnl|UMD3.1|GK000010.2	1079439	C	T	8	2	0.8	0.2
gnl|UMD3.1|GK000010.2	1079476	G	A	4	4	0.5	0.5
gnl|UMD3.1|GK000010.2	1079485	G	A	4	4	0.5	0.5
gnl|UMD3.1|GK000010.2	1082216	G	C	0	7	0	1
gnl|UMD3.1|GK000010.2	1082291	T	C	3	2	0.6	0.4
gnl|UMD3.1|GK000010.2	1082955	A	G	0	2	0	1
gnl|UMD3.1|GK000010.2	1089497	T	C	0	5	0	1
gnl|UMD3.1|GK000010.2	1092336	T	G	0	2	0	1
gnl|UMD3.1|GK000010.2	1094287	G	T	10	2	0.833333	0.166667
gnl|UMD3.1|GK000010.2	1095088	C	A	0	2	0	1
gnl|UMD3.1|GK000010.2	1102642	C	G	4	3	0.571429	0.428571
gnl|UMD3.1|GK000010.2	1102867	C	T	0	1	0	1
gnl|UMD3.1|GK000010.2	1107244	T	A	9	2	0.818182	0.181818
gnl|UMD3.1|GK000010.2	1114769	G	T	0	2	0	1
gnl|UMD3.1|GK000010.2	1114933	G	A	2	2	0.5	0.5
gnl|UMD3.1|GK000010.2	1115584	G	T	1	2	0.333333	0.666667
gnl|UMD3.1|GK000010.2	1117047	A	G	11	9	0.55	0.45
gnl|UMD3.1|GK000010.2	1117208	A	T	10	2	0.833333	0.166667
gnl|UMD3.1|GK000010.2	1119386	G	C	3	5	0.375	0.625
gnl|UMD3.1|GK000010.2	1119501	A	G	4	2	0.666667	0.333333
gnl|UMD3.1|GK000010.2	1119944	C	G	5	2	0.714286	0.285714
gnl|UMD3.1|GK000010.2	1120259	C	A	10	2	0.833333	0.166667
gnl|UMD3.1|GK000010.2	1120848	C	G	5	4	0.555556	0.444444
gnl|UMD3.1|GK000010.2	1121711	C	T	5	2	0.714286	0.285714
gnl|UMD3.1|GK000010.2	1122242	T	C	0	4	0	1
gnl|UMD3.1|GK000010.2	1122299	G	T	7	2	0.777778	0.222222
gnl|UMD3.1|GK000010.2	1122564	C	T,G	0	3	0	1
gnl|UMD3.1|GK000010.2	1122570	C	A	0	4	0	1
gnl|UMD3.1|GK000010.2	1122680	G	T	1	2	0.333333	0.666667
gnl|UMD3.1|GK000010.2	1124064	T	C	0	2	0	1
gnl|UMD3.1|GK000010.2	1130562	C	A	0	2	0	1
gnl|UMD3.1|GK000010.2	1131390	CATATATATATATATATAT	CATATATATATATATAT	0	1	0	1
gnl|UMD3.1|GK000010.2	1131481	C	G	0	2	0	1
gnl|UMD3.1|GK000010.2	1133426	GTATTTATTTATTT	GTATTTATTT	0	1	0	1
gnl|UMD3.1|GK000010.2	1133436	A	T	0	2	0	1
gnl|UMD3.1|GK000010.2	1156211	G	T	0	2	0	1
gnl|UMD3.1|GK000010.2	1167976	G	A	1	4	0.2	0.8
gnl|UMD3.1|GK000010.2	1171802	G	A	15	17	0.46875	0.53125
gnl|UMD3.1|GK000010.2	1176722	T	G	0	4	0	1
gnl|UMD3.1|GK000010.2	1189349	A	G	0	3	0	1
gnl|UMD3.1|GK000010.2	1201706	C	A	0	2	0	1
gnl|UMD3.1|GK000010.2	1228753	C	A	4	2	0.666667	0.333333
gnl|UMD3.1|GK000010.2	1228823	A	C	1	2	0.333333	0.666667
gnl|UMD3.1|GK000010.2	1229344	T	C	0	2	0	1
gnl|UMD3.1|GK000010.2	1249981	T	C	0	2	0	1
gnl|UMD3.1|GK000010.2	1270165	G	A	0	2	0	1
gnl|UMD3.1|GK000010.2	1276394	G	T	9	2	0.818182	0.181818
gnl|UMD3.1|GK000010.2	1276635	G	T	3	3	0.5	0.5
gnl|UMD3.1|GK000010.2	1276769	G	A	0	2	0	1
gnl|UMD3.1|GK000010.2	1276968	G	A	1	2	0.333333	0.666667
gnl|UMD3.1|GK000010.2	1282928	G	T	2	3	0.4	0.6
gnl|UMD3.1|GK000010.2	1282931	G	T	2	3	0.4	0.6
gnl|UMD3.1|GK000010.2	1283005	C	T	2	2	0.5	0.5
gnl|UMD3.1|GK000010.2	1284534	G	T	0	2	0	1
gnl|UMD3.1|GK000010.2	1288379	C	T	1	2	0.333333	0.666667
gnl|UMD3.1|GK000010.2	1289475	T	A	0	2	0	1
gnl|UMD3.1|GK000010.2	1304107	G	C	3	4	0.428571	0.571429
gnl|UMD3.1|GK000010.2	1318227	T	C	0	3	0	1
gnl|UMD3.1|GK000010.2	1318260	G	C	0	3	0	1
gnl|UMD3.1|GK000010.2	1504379	G	A	0	2	0	1
gnl|UMD3.1|GK000010.2	1516615	A	T	0	2	0	1
gnl|UMD3.1|GK000010.2	1604726	A	G	0	2	0	1
gnl|UMD3.1|GK000010.2	1641941	T	C	1	2	0.333333	0.666667
gnl|UMD3.1|GK000010.2	1659133	G	T	1	2	0.333333	0.666667
gnl|UMD3.1|GK000010.2	1716043	C	A	1	2	0.333333	0.666667
gnl|UMD3.1|GK000010.2	1760793	G	T	0	2	0	1
gnl|UMD3.1|GK000010.2	1761240	T	G	0	2	0	1
gnl|UMD3.1|GK000010.2	1763094	GA	GAACTA	0	1	0	1
gnl|UMD3.1|GK000010.2	1763827	C	T	0	2	0	1
gnl|UMD3.1|GK000010.2	1764294	A	G	0	3	0	1
gnl|UMD3.1|GK000010.2	1813105	A	G	0	2	0	1
gnl|UMD3.1|GK000010.2	1813120	A	G	0	2	0	1
gnl|UMD3.1|GK000010.2	1813163	A	G	0	2	0	1
gnl|UMD3.1|GK000010.2	2026788	TTCTCTCTCTCTCTCTCTCTCTCT	TTCTCTCTCTCTCTCTCTCTCTCTCT	0	1	0	1
gnl|UMD3.1|GK000010.2	2037415	A	T	0	2	0	1
gnl|UMD3.1|GK000010.2	2037416	A	T	0	2	0	1
gnl|UMD3.1|GK000010.2	2067911	C	T	0	2	0	1
gnl|UMD3.1|GK000010.2	2067926	T	C	0	2	0	1
gnl|UMD3.1|GK000010.2	2067962	A	G	0	2	0	1
gnl|UMD3.1|GK000010.2	2067974	T	C	0	2	0	1
gnl|UMD3.1|GK000010.2	2092777	A	G	0	4	0	1
gnl|UMD3.1|GK000010.2	2092794	G	A	0	4	0	1
gnl|UMD3.1|GK000010.2	2187379	A	G	3	3	0.5	0.5
gnl|UMD3.1|GK000010.2	2192965	T	C	12	4	0.75	0.25
gnl|UMD3.1|GK000010.2	2193006	T	A	4	11	0.266667	0.733333
gnl|UMD3.1|GK000010.2	2193124	A	C	0	2	0	1
gnl|UMD3.1|GK000010.2	2193315	C	T	22	19	0.536585	0.463415
gnl|UMD3.1|GK000010.2	2211059	C	T	0	2	0	1
gnl|UMD3.1|GK000010.2	2211074	C	A	0	2	0	1
gnl|UMD3.1|GK000010.2	2211087	G	A	0	2	0	1
gnl|UMD3.1|GK000010.2	2231831	G	T	1	2	0.333333	0.666667
gnl|UMD3.1|GK000010.2	2273445	A	G	0	3	0	1
gnl|UMD3.1|GK000010.2	2273458	A	G	0	3	0	1
gnl|UMD3.1|GK000010.2	2273484	A	G	0	3	0	1
gnl|UMD3.1|GK000010.2	2273494	A	G	0	3	0	1
gnl|UMD3.1|GK000010.2	2362559	T	C	0	2	0	1
gnl|UMD3.1|GK000010.2	2362590	T	A	0	2	0	1
gnl|UMD3.1|GK000010.2	2366282	A	G	0	4	0	1
gnl|UMD3.1|GK000010.2	2375589	C	T	1	6	0.142857	0.857143
gnl|UMD3.1|GK000010.2	2376533	G	T	0	2	0	1
gnl|UMD3.1|GK000010.2	2376675	T	C	0	2	0	1
gnl|UMD3.1|GK000010.2	2376788	A	G	0	2	0	1
gnl|UMD3.1|GK000010.2	2392629	C	A	0	1	0	1
gnl|UMD3.1|GK000010.2	2392839	C	A	0	9	0	1
gnl|UMD3.1|GK000010.2	2392844	C	A	5	2	0.714286	0.285714
gnl|UMD3.1|GK000010.2	2392966	T	C	0	11	0	1
gnl|UMD3.1|GK000010.2	2398069	C	T	1	2	0.333333	0.666667
gnl|UMD3.1|GK000010.2	2425017	A	G	0	2	0	1
gnl|UMD3.1|GK000010.2	2433641	C	T	1	2	0.333333	0.666667
gnl|UMD3.1|GK000010.2	2434161	G	T	35	9	0.795455	0.204545
gnl|UMD3.1|GK000010.2	2434362	T	C	0	46	0	1
gnl|UMD3.1|GK000010.2	2434420	G	T	21	6	0.777778	0.222222
gnl|UMD3.1|GK000010.2	2434425	G	T	22	9	0.709677	0.290323
gnl|UMD3.1|GK000010.2	2434455	G	A	25	7	0.78125	0.21875
gnl|UMD3.1|GK000010.2	2435271	T	A	2	2	0.5	0.5
gnl|UMD3.1|GK000010.2	2435331	G	T	0	2	0	1
gnl|UMD3.1|GK000010.2	2509258	C	G	0	5	0	1
gnl|UMD3.1|GK000010.2	2509261	G	A	0	5	0	1
gnl|UMD3.1|GK000010.2	3206463	C	G	0	2	0	1
gnl|UMD3.1|GK000010.2	3296453	C	T	0	2	0	1
gnl|UMD3.1|GK000010.2	3305245	A	G	0	2	0	1
gnl|UMD3.1|GK000010.2	3305280	T	C	0	2	0	1
gnl|UMD3.1|GK000010.2	3305311	C	T	0	2	0	1
gnl|UMD3.1|GK000010.2	3305338	A	G	0	4	0	1
gnl|UMD3.1|GK000010.2	3305348	A	G	0	2	0	1
gnl|UMD3.1|GK000010.2	3305369	G	A	0	2	0	1
gnl|UMD3.1|GK000010.2	3305613	C	T	0	2	0	1
gnl|UMD3.1|GK000010.2	3306205	A	G	0	2	0	1
gnl|UMD3.1|GK000010.2	3306245	C	T	0	2	0	1
gnl|UMD3.1|GK000010.2	3306258	C	T	0	2	0	1
gnl|UMD3.1|GK000010.2	3354519	A	T	8	2	0.8	0.2
gnl|UMD3.1|GK000010.2	3354531	C	A	8	2	0.8	0.2
gnl|UMD3.1|GK000010.2	3363136	G	A	0	1	0	1
gnl|UMD3.1|GK000010.2	3367273	G	T	1	2	0.333333	0.666667
gnl|UMD3.1|GK000010.2	3373303	C	A	26	4	0.866667	0.133333
gnl|UMD3.1|GK000010.2	3374355	G	T	4	2	0.666667	0.333333
gnl|UMD3.1|GK000010.2	3586034	A	G	0	3	0	1
gnl|UMD3.1|GK000010.2	3586052	G	A	0	7	0	1
gnl|UMD3.1|GK000010.2	3586134	T	C	0	35	0	1
gnl|UMD3.1|GK000010.2	3586152	T	C	0	41	0	1
gnl|UMD3.1|GK000010.2	3586250	A	G	0	65	0	1
gnl|UMD3.1|GK000010.2	3586449	G	A	0	23	0	1
gnl|UMD3.1|GK000010.2	3920201	A	G	0	2	0	1
gnl|UMD3.1|GK000010.2	3996007	C	T	2	4	0.333333	0.666667
gnl|UMD3.1|GK000010.2	3997495	C	A	20	3	0.869565	0.130435
gnl|UMD3.1|GK000010.2	3997669	G	T	14	3	0.823529	0.176471
gnl|UMD3.1|GK000010.2	4056140	T	C	6	4	0.6	0.4
gnl|UMD3.1|GK000010.2	4056197	G	T	0	9	0	1
gnl|UMD3.1|GK000010.2	4057099	C	T	0	4	0	1
gnl|UMD3.1|GK000010.2	4057682	T	C	0	2	0	1
gnl|UMD3.1|GK000010.2	4062967	G	T	4	2	0.666667	0.333333
gnl|UMD3.1|GK000010.2	4064074	TTTTATTTATTTATTT	TTTTATTTATTTATTTATTT	0	1	0	1
gnl|UMD3.1|GK000010.2	4079245	A	G	0	2	0	1
gnl|UMD3.1|GK000010.2	4079258	G	A	0	2	0	1
gnl|UMD3.1|GK000010.2	4079286	C	T	0	2	0	1
gnl|UMD3.1|GK000010.2	4305690	A	G	5	2	0.714286	0.285714
gnl|UMD3.1|GK000010.2	4306364	A	T	10	2	0.833333	0.166667
gnl|UMD3.1|GK000010.2	4306681	C	A	3	2	0.6	0.4
gnl|UMD3.1|GK000010.2	4314095	C	T	2	2	0.5	0.5
gnl|UMD3.1|GK000010.2	4320678	C	A	0	2	0	1
gnl|UMD3.1|GK000010.2	4321318	AACA	AACACA	0	1	0	1
gnl|UMD3.1|GK000010.2	4357526	A	G	0	3	0	1
gnl|UMD3.1|GK000010.2	4357544	G	A	0	3	0	1
gnl|UMD3.1|GK000010.2	4357563	C	G	0	3	0	1
gnl|UMD3.1|GK000010.2	4357574	C	T	0	3	0	1
gnl|UMD3.1|GK000010.2	4357589	A	T	0	3	0	1
gnl|UMD3.1|GK000010.2	4357621	A	T	0	6	0	1
gnl|UMD3.1|GK000010.2	4357626	A	T	0	6	0	1
gnl|UMD3.1|GK000010.2	4357656	A	T	0	6	0	1
gnl|UMD3.1|GK000010.2	4357686	C	G	0	3	0	1
gnl|UMD3.1|GK000010.2	4357689	T	C	0	3	0	1
gnl|UMD3.1|GK000010.2	4357705	C	T	0	3	0	1
gnl|UMD3.1|GK000010.2	4366459	C	A	0	1	0	1
gnl|UMD3.1|GK000010.2	4374579	T	A	15	5	0.75	0.25
gnl|UMD3.1|GK000010.2	4375371	G	A	0	3	0	1
gnl|UMD3.1|GK000010.2	4375946	C	T	0	4	0	1
gnl|UMD3.1|GK000010.2	4387786	TACA	TA	0	1	0	1
gnl|UMD3.1|GK000010.2	4388261	G	A	0	4	0	1
gnl|UMD3.1|GK000010.2	4388422	T	A	3	2	0.6	0.4
gnl|UMD3.1|GK000010.2	4388425	A	T	0	4	0	1
gnl|UMD3.1|GK000010.2	4388445	G	A	0	4	0	1
gnl|UMD3.1|GK000010.2	4388446	T	C	0	4	0	1
gnl|UMD3.1|GK000010.2	4388451	C	T	0	4	0	1
gnl|UMD3.1|GK000010.2	4395244	A	G	0	2	0	1
gnl|UMD3.1|GK000010.2	4395413	A	G	0	2	0	1
gnl|UMD3.1|GK000010.2	4396120	C	T	2	2	0.5	0.5
gnl|UMD3.1|GK000010.2	4397188	T	A	0	2	0	1
gnl|UMD3.1|GK000010.2	4398299	A	G	0	2	0	1
gnl|UMD3.1|GK000010.2	4398305	A	G	0	2	0	1
gnl|UMD3.1|GK000010.2	4400085	C	A	0	2	0	1
gnl|UMD3.1|GK000010.2	4404030	C	T	0	2	0	1
gnl|UMD3.1|GK000010.2	4404405	T	C	6	4	0.6	0.4
gnl|UMD3.1|GK000010.2	4404628	C	T	0	19	0	1
gnl|UMD3.1|GK000010.2	4404907	G	A	18	16	0.529412	0.470588
gnl|UMD3.1|GK000010.2	4405192	C	G	0	23	0	1
gnl|UMD3.1|GK000010.2	4407435	G	T	39	21	0.65	0.35
gnl|UMD3.1|GK000010.2	4407830	G	A	10	14	0.416667	0.583333
gnl|UMD3.1|GK000010.2	4410577	A	G	0	3	0	1
gnl|UMD3.1|GK000010.2	4411022	G	T	13	4	0.764706	0.235294
gnl|UMD3.1|GK000010.2	4411089	C	A	12	3	0.8	0.2
gnl|UMD3.1|GK000010.2	4412837	G	T	0	2	0	1
gnl|UMD3.1|GK000010.2	4413055	C	T	0	2	0	1
gnl|UMD3.1|GK000010.2	4416643	C	T	0	3	0	1
gnl|UMD3.1|GK000010.2	4417793	G	T	0	2	0	1
gnl|UMD3.1|GK000010.2	4418472	G	A	7	2	0.777778	0.222222
gnl|UMD3.1|GK000010.2	4424060	G	T	0	2	0	1
gnl|UMD3.1|GK000010.2	4425493	T	G	0	7	0	1
gnl|UMD3.1|GK000010.2	4425539	T	G	0	6	0	1
gnl|UMD3.1|GK000010.2	4426882	G	A	1	3	0.25	0.75
gnl|UMD3.1|GK000010.2	4427725	C	A	3	2	0.6	0.4
gnl|UMD3.1|GK000010.2	4427734	C	A	3	2	0.6	0.4
gnl|UMD3.1|GK000010.2	4428024	T	C	0	3	0	1
gnl|UMD3.1|GK000010.2	4428048	T	C	0	2	0	1
gnl|UMD3.1|GK000010.2	4428649	A	T	0	8	0	1
gnl|UMD3.1|GK000010.2	4444697	A	G	0	2	0	1
gnl|UMD3.1|GK000010.2	4444716	T	C	0	2	0	1
gnl|UMD3.1|GK000010.2	4444808	C	T	4	4	0.5	0.5
gnl|UMD3.1|GK000010.2	4444944	T	C	0	2	0	1
gnl|UMD3.1|GK000010.2	4444949	C	T	0	2	0	1
gnl|UMD3.1|GK000010.2	4444952	A	G	0	2	0	1
gnl|UMD3.1|GK000010.2	4466791	T	A	0	2	0	1
gnl|UMD3.1|GK000010.2	4510492	C	G	0	2	0	1
gnl|UMD3.1|GK000010.2	4520987	C	A	0	2	0	1
gnl|UMD3.1|GK000010.2	4521015	C	A	0	2	0	1
gnl|UMD3.1|GK000010.2	4521021	C	A	0	2	0	1
gnl|UMD3.1|GK000010.2	4524488	C	T	0	1	0	1
gnl|UMD3.1|GK000010.2	4524656	G	T	2	2	0.5	0.5
gnl|UMD3.1|GK000010.2	4528821	G	A	0	2	0	1
gnl|UMD3.1|GK000010.2	4528902	C	T	0	2	0	1
gnl|UMD3.1|GK000010.2	4598057	A	G	5	2	0.714286	0.285714
gnl|UMD3.1|GK000010.2	4598110	C	A	3	4	0.428571	0.571429
gnl|UMD3.1|GK000010.2	4598181	C	A	9	2	0.818182	0.181818
gnl|UMD3.1|GK000010.2	4598252	G	A	6	2	0.75	0.25
gnl|UMD3.1|GK000010.2	4598278	G	A	11	2	0.846154	0.153846
gnl|UMD3.1|GK000010.2	4605131	C	T	0	2	0	1
gnl|UMD3.1|GK000010.2	4608217	A	G	12	19	0.387097	0.612903
gnl|UMD3.1|GK000010.2	4608370	C	A	18	16	0.529412	0.470588
gnl|UMD3.1|GK000010.2	4608488	G	T	18	14	0.5625	0.4375
gnl|UMD3.1|GK000010.2	4608515	C	T	19	14	0.575758	0.424242
gnl|UMD3.1|GK000010.2	4611461	T	C	0	2	0	1
gnl|UMD3.1|GK000010.2	4611540	T	C	0	3	0	1
gnl|UMD3.1|GK000010.2	4611592	G	A	0	3	0	1
gnl|UMD3.1|GK000010.2	4611660	G	T	0	3	0	1
gnl|UMD3.1|GK000010.2	4617807	A	T	0	2	0	1
gnl|UMD3.1|GK000010.2	4618621	T	G	14	20	0.411765	0.588235
gnl|UMD3.1|GK000010.2	4618712	A	C	9	19	0.321429	0.678571
gnl|UMD3.1|GK000010.2	4618806	C	G	22	4	0.846154	0.153846
gnl|UMD3.1|GK000010.2	4618817	T	C	13	3	0.8125	0.1875
gnl|UMD3.1|GK000010.2	4618833	C	T	6	11	0.352941	0.647059
gnl|UMD3.1|GK000010.2	4618956	T	A	28	4	0.875	0.125
gnl|UMD3.1|GK000010.2	4619318	T	G	8	20	0.285714	0.714286
gnl|UMD3.1|GK000010.2	4619544	G	A	11	2	0.846154	0.153846
gnl|UMD3.1|GK000010.2	4619750	T	C	0	11	0	1
gnl|UMD3.1|GK000010.2	4623540	T	A	4	2	0.666667	0.333333
gnl|UMD3.1|GK000010.2	4624121	A	T	0	4	0	1
gnl|UMD3.1|GK000010.2	4624230	G	A	0	12	0	1
gnl|UMD3.1|GK000010.2	4624281	G	A	6	2	0.75	0.25
gnl|UMD3.1|GK000010.2	4631286	A	C	0	2	0	1
gnl|UMD3.1|GK000010.2	4660211	C	G	3	4	0.428571	0.571429
gnl|UMD3.1|GK000010.2	4660330	A	G	7	6	0.538462	0.461538
gnl|UMD3.1|GK000010.2	4660389	G	T	5	3	0.625	0.375
gnl|UMD3.1|GK000010.2	4660719	A	G	0	2	0	1
gnl|UMD3.1|GK000010.2	4661391	A	G	0	4	0	1
gnl|UMD3.1|GK000010.2	4661487	G	A	0	2	0	1
gnl|UMD3.1|GK000010.2	4680508	T	C	0	2	0	1
gnl|UMD3.1|GK000010.2	4691233	G	A	2	2	0.5	0.5
gnl|UMD3.1|GK000010.2	4693647	G	A	0	2	0	1
gnl|UMD3.1|GK000010.2	4694054	C	A	3	2	0.6	0.4
gnl|UMD3.1|GK000010.2	4694420	G	A	4	2	0.666667	0.333333
gnl|UMD3.1|GK000010.2	4696232	T	C	0	3	0	1
gnl|UMD3.1|GK000010.2	4705539	C	T	0	2	0	1
gnl|UMD3.1|GK000010.2	4706170	A	G	1	2	0.333333	0.666667
gnl|UMD3.1|GK000010.2	4706183	A	G	1	2	0.333333	0.666667
gnl|UMD3.1|GK000010.2	4706184	A	G	1	2	0.333333	0.666667
gnl|UMD3.1|GK000010.2	4706185	A	G	1	2	0.333333	0.666667
gnl|UMD3.1|GK000010.2	4716869	A	T	0	2	0	1
gnl|UMD3.1|GK000010.2	4843010	C	G	0	2	0	1
gnl|UMD3.1|GK000010.2	4843064	A	G	0	5	0	1
gnl|UMD3.1|GK000010.2	4843070	T	C	0	5	0	1
gnl|UMD3.1|GK000010.2	4843131	A	G	0	3	0	1
gnl|UMD3.1|GK000010.2	4843144	C	T	0	3	0	1
gnl|UMD3.1|GK000010.2	4843315	G	C	0	9	0	1
gnl|UMD3.1|GK000010.2	4843438	T	C	0	8	0	1
gnl|UMD3.1|GK000010.2	4843445	C	A	0	8	0	1
gnl|UMD3.1|GK000010.2	4843797	T	G	0	2	0	1
gnl|UMD3.1|GK000010.2	4952797	C	T	0	4	0	1
gnl|UMD3.1|GK000010.2	4962595	C	T	0	9	0	1
gnl|UMD3.1|GK000010.2	4963132	C	T	0	23	0	1
gnl|UMD3.1|GK000010.2	4963313	A	G	0	43	0	1
gnl|UMD3.1|GK000010.2	4963318	T	C	0	43	0	1
gnl|UMD3.1|GK000010.2	4963444	G	A	1	56	0.0175439	0.982456
gnl|UMD3.1|GK000010.2	4970804	C	A	0	25	0	1
gnl|UMD3.1|GK000010.2	4971038	C	T	0	7	0	1
gnl|UMD3.1|GK000010.2	4972664	A	T	0	2	0	1
gnl|UMD3.1|GK000010.2	4975809	A	G	0	2	0	1
gnl|UMD3.1|GK000010.2	4975810	A	T	0	2	0	1
gnl|UMD3.1|GK000010.2	4975826	T	C	0	2	0	1
gnl|UMD3.1|GK000010.2	4979452	G	T	4	2	0.666667	0.333333
gnl|UMD3.1|GK000010.2	4986970	T	C	0	6	0	1
gnl|UMD3.1|GK000010.2	4987013	C	T	0	6	0	1
gnl|UMD3.1|GK000010.2	5005031	A	C	0	2	0	1
gnl|UMD3.1|GK000010.2	5009777	C	T	0	2	0	1
gnl|UMD3.1|GK000010.2	5031387	G	A	0	8	0	1
gnl|UMD3.1|GK000010.2	5041788	G	T	0	2	0	1
gnl|UMD3.1|GK000010.2	5056643	G	T	1	2	0.333333	0.666667
gnl|UMD3.1|GK000010.2	5058799	T	A	0	3	0	1
gnl|UMD3.1|GK000010.2	5059404	C	T	0	2	0	1
gnl|UMD3.1|GK000010.2	5129290	C	T	0	2	0	1
gnl|UMD3.1|GK000010.2	5129302	G	C	0	2	0	1
gnl|UMD3.1|GK000010.2	5134842	A	T	11	2	0.846154	0.153846
gnl|UMD3.1|GK000010.2	5135128	C	A	12	2	0.857143	0.142857
gnl|UMD3.1|GK000010.2	5135228	T	G	9	2	0.818182	0.181818
gnl|UMD3.1|GK000010.2	5135229	G	C	9	2	0.818182	0.181818
gnl|UMD3.1|GK000010.2	5165581	A	G	0	2	0	1
gnl|UMD3.1|GK000010.2	5384271	A	T	0	2	0	1
gnl|UMD3.1|GK000010.2	5384339	G	T	0	2	0	1
gnl|UMD3.1|GK000010.2	5384350	T	C	0	2	0	1
gnl|UMD3.1|GK000010.2	5423223	A	G	0	2	0	1
gnl|UMD3.1|GK000010.2	5448821	A	G	0	4	0	1
gnl|UMD3.1|GK000010.2	5448827	G	C	0	4	0	1
gnl|UMD3.1|GK000010.2	5448828	G	A	0	4	0	1
gnl|UMD3.1|GK000010.2	5448833	A	C	0	4	0	1
gnl|UMD3.1|GK000010.2	5515463	G	A	0	2	0	1
gnl|UMD3.1|GK000010.2	5515640	A	T	0	3	0	1
gnl|UMD3.1|GK000010.2	5551316	G	A	0	46	0	1
gnl|UMD3.1|GK000010.2	5551397	T	C	25	6	0.806452	0.193548
gnl|UMD3.1|GK000010.2	5551462	T	C	17	6	0.73913	0.26087
gnl|UMD3.1|GK000010.2	5551475	A	G	0	26	0	1
gnl|UMD3.1|GK000010.2	5551477	T	C	19	6	0.76	0.24
gnl|UMD3.1|GK000010.2	5551542	C	T	14	8	0.636364	0.363636
gnl|UMD3.1|GK000010.2	5551632	C	G	22	11	0.666667	0.333333
gnl|UMD3.1|GK000010.2	5552596	A	T	0	144	0	1
gnl|UMD3.1|GK000010.2	5552835	G	C	46	24	0.657143	0.342857
gnl|UMD3.1|GK000010.2	5558833	G	T	0	2	0	1
gnl|UMD3.1|GK000010.2	5558909	C	T,A	0	6	0	1
gnl|UMD3.1|GK000010.2	5558955	C	T	0	6	0	1
gnl|UMD3.1|GK000010.2	5558990	G	A	0	2	0	1
gnl|UMD3.1|GK000010.2	5558994	G	A	0	2	0	1
gnl|UMD3.1|GK000010.2	5558998	A	G	0	2	0	1
gnl|UMD3.1|GK000010.2	5562409	G	T	0	6	0	1
gnl|UMD3.1|GK000010.2	5562441	A	T	0	6	0	1
gnl|UMD3.1|GK000010.2	5562497	T	C	0	3	0	1
gnl|UMD3.1|GK000010.2	5562602	T	A	0	2	0	1
gnl|UMD3.1|GK000010.2	5562616	T	C	0	2	0	1
gnl|UMD3.1|GK000010.2	5562663	C	T	0	3	0	1
gnl|UMD3.1|GK000010.2	5563200	CAG	CAGGAG	0	1	0	1
gnl|UMD3.1|GK000010.2	5568497	C	T	0	3	0	1
gnl|UMD3.1|GK000010.2	5568818	C	T	0	3	0	1
gnl|UMD3.1|GK000010.2	5574357	G	C	2	2	0.5	0.5
gnl|UMD3.1|GK000010.2	5575401	C	A	0	2	0	1
gnl|UMD3.1|GK000010.2	5578144	G	A	0	2	0	1
gnl|UMD3.1|GK000010.2	5580988	C	A	1	2	0.333333	0.666667
gnl|UMD3.1|GK000010.2	5581353	C	A	11	2	0.846154	0.153846
gnl|UMD3.1|GK000010.2	5581686	C	A	6	2	0.75	0.25
gnl|UMD3.1|GK000010.2	6181787	C	A	0	3	0	1
gnl|UMD3.1|GK000010.2	6181790	C	A	0	5	0	1
gnl|UMD3.1|GK000010.2	6181796	T	G	0	5	0	1
gnl|UMD3.1|GK000010.2	6181803	A	G	0	7	0	1
gnl|UMD3.1|GK000010.2	6181822	C	A	0	9	0	1
gnl|UMD3.1|GK000010.2	6181831	C	A	0	9	0	1
gnl|UMD3.1|GK000010.2	6181861	G	A	0	9	0	1
gnl|UMD3.1|GK000010.2	6181877	C	A	0	10	0	1
gnl|UMD3.1|GK000010.2	6181893	T	C	0	10	0	1
gnl|UMD3.1|GK000010.2	6181920	C	T	0	4	0	1
gnl|UMD3.1|GK000010.2	6181926	A	G	0	4	0	1
gnl|UMD3.1|GK000010.2	6234192	T	A	0	2	0	1
gnl|UMD3.1|GK000010.2	6234206	C	T	0	2	0	1
gnl|UMD3.1|GK000010.2	6351139	C	A	0	2	0	1
gnl|UMD3.1|GK000010.2	6429291	A	T	4	5	0.444444	0.555556
gnl|UMD3.1|GK000010.2	6429343	T	G	7	4	0.636364	0.363636
gnl|UMD3.1|GK000010.2	6429679	G	T	0	2	0	1
gnl|UMD3.1|GK000010.2	6429688	G	A	0	2	0	1
gnl|UMD3.1|GK000010.2	6430571	T	C	0	3	0	1
gnl|UMD3.1|GK000010.2	6430610	A	G	0	6	0	1
gnl|UMD3.1|GK000010.2	6430676	G	A	0	6	0	1
gnl|UMD3.1|GK000010.2	6430708	C	G	0	3	0	1
gnl|UMD3.1|GK000010.2	6430731	C	A	0	3	0	1
gnl|UMD3.1|GK000010.2	6430744	A	C	0	3	0	1
gnl|UMD3.1|GK000010.2	6443096	A	ACTTTT	0	1	0	1
gnl|UMD3.1|GK000010.2	6453586	A	G	0	2	0	1
gnl|UMD3.1|GK000010.2	6453589	A	G	0	2	0	1
gnl|UMD3.1|GK000010.2	6544840	A	C	1	276	0.00361011	0.99639
gnl|UMD3.1|GK000010.2	6570981	G	A	0	4	0	1
gnl|UMD3.1|GK000010.2	6570982	C	A	0	4	0	1
gnl|UMD3.1|GK000010.2	6590922	C	T	0	2	0	1
gnl|UMD3.1|GK000010.2	6590928	A	G	0	2	0	1
gnl|UMD3.1|GK000010.2	6609012	A	G	0	2	0	1
gnl|UMD3.1|GK000010.2	6646785	C	T	0	18	0	1
gnl|UMD3.1|GK000010.2	6693547	C	G	0	2	0	1
gnl|UMD3.1|GK000010.2	6696432	C	A	0	2	0	1
gnl|UMD3.1|GK000010.2	6697142	C	A	0	1	0	1
gnl|UMD3.1|GK000010.2	6697157	C	A	0	2	0	1
gnl|UMD3.1|GK000010.2	6704238	A	T	15	4	0.789474	0.210526
gnl|UMD3.1|GK000010.2	6704699	G	T	2	7	0.222222	0.777778
gnl|UMD3.1|GK000010.2	6704809	C	A	0	2	0	1
gnl|UMD3.1|GK000010.2	6705890	G	T	2	2	0.5	0.5
gnl|UMD3.1|GK000010.2	6705906	G	T	3	3	0.5	0.5
gnl|UMD3.1|GK000010.2	6709793	C	A	11	2	0.846154	0.153846
gnl|UMD3.1|GK000010.2	6709836	C	A	12	2	0.857143	0.142857
gnl|UMD3.1|GK000010.2	6710113	G	A	0	2	0	1
gnl|UMD3.1|GK000010.2	6710256	T	A	0	3	0	1
gnl|UMD3.1|GK000010.2	6710352	A	T	25	4	0.862069	0.137931
gnl|UMD3.1|GK000010.2	6711497	G	T	4	2	0.666667	0.333333
gnl|UMD3.1|GK000010.2	6724516	C	T	6	2	0.75	0.25
gnl|UMD3.1|GK000010.2	6724871	C	A	6	16	0.272727	0.727273
gnl|UMD3.1|GK000010.2	6725388	G	A	2	4	0.333333	0.666667
gnl|UMD3.1|GK000010.2	6725392	G	T	4	2	0.666667	0.333333
gnl|UMD3.1|GK000010.2	6729139	G	A	6	3	0.666667	0.333333
gnl|UMD3.1|GK000010.2	6735845	A	T	0	2	0	1
gnl|UMD3.1|GK000010.2	6741932	T	C	0	2	0	1
gnl|UMD3.1|GK000010.2	6743423	C	A	3	2	0.6	0.4
gnl|UMD3.1|GK000010.2	6746266	C	T	0	4	0	1
gnl|UMD3.1|GK000010.2	6746378	G	A	0	6	0	1
gnl|UMD3.1|GK000010.2	6746557	T	G	10	2	0.833333	0.166667
gnl|UMD3.1|GK000010.2	6746814	T	A	7	2	0.777778	0.222222
gnl|UMD3.1|GK000010.2	6746843	T	C	8	2	0.8	0.2
gnl|UMD3.1|GK000010.2	6756397	G	T	0	7	0	1
gnl|UMD3.1|GK000010.2	6756494	T	C	1	2	0.333333	0.666667
gnl|UMD3.1|GK000010.2	6763672	A	G	0	3	0	1
gnl|UMD3.1|GK000010.2	6763882	T	C	5	3	0.625	0.375
gnl|UMD3.1|GK000010.2	6764041	T	G	2	7	0.222222	0.777778
gnl|UMD3.1|GK000010.2	6764067	G	T	7	2	0.777778	0.222222
gnl|UMD3.1|GK000010.2	6764104	G	T	4	2	0.666667	0.333333
gnl|UMD3.1|GK000010.2	6764141	T	C	0	2	0	1
gnl|UMD3.1|GK000010.2	6767774	C	A	0	2	0	1
gnl|UMD3.1|GK000010.2	6777585	C	T	0	2	0	1
gnl|UMD3.1|GK000010.2	6777587	A	G	0	2	0	1
gnl|UMD3.1|GK000010.2	6777601	A	T	0	1	0	1
gnl|UMD3.1|GK000010.2	6777609	T	C	0	2	0	1
gnl|UMD3.1|GK000010.2	6777626	A	G	0	2	0	1
gnl|UMD3.1|GK000010.2	6777636	T	A	0	2	0	1
gnl|UMD3.1|GK000010.2	6777637	A	G	0	2	0	1
gnl|UMD3.1|GK000010.2	6777638	T	A	0	2	0	1
gnl|UMD3.1|GK000010.2	6777648	T	G	0	2	0	1
gnl|UMD3.1|GK000010.2	6777654	T	C	0	2	0	1
gnl|UMD3.1|GK000010.2	6783806	C	G	2	2	0.5	0.5
gnl|UMD3.1|GK000010.2	6785527	T	A	0	3	0	1
gnl|UMD3.1|GK000010.2	6785769	G	T	3	2	0.6	0.4
gnl|UMD3.1|GK000010.2	6786344	G	T	0	1	0	1
gnl|UMD3.1|GK000010.2	6786664	T	C	0	2	0	1
gnl|UMD3.1|GK000010.2	6786732	T	C	0	2	0	1
gnl|UMD3.1|GK000010.2	6786915	G	A	0	2	0	1
gnl|UMD3.1|GK000010.2	6786952	G	A	0	1	0	1
gnl|UMD3.1|GK000010.2	6794381	G	T	0	3	0	1
gnl|UMD3.1|GK000010.2	6794754	C	G	0	2	0	1
gnl|UMD3.1|GK000010.2	6794795	T	C	6	2	0.75	0.25
gnl|UMD3.1|GK000010.2	6794821	G	A	6	2	0.75	0.25
gnl|UMD3.1|GK000010.2	6794887	C	A	5	2	0.714286	0.285714
gnl|UMD3.1|GK000010.2	6810780	T	C	1	2	0.333333	0.666667
gnl|UMD3.1|GK000010.2	6822997	A	G	7	2	0.777778	0.222222
gnl|UMD3.1|GK000010.2	6829232	G	A	0	2	0	1
gnl|UMD3.1|GK000010.2	6836730	T	C	0	4	0	1
gnl|UMD3.1|GK000010.2	6836820	T	C	0	2	0	1
gnl|UMD3.1|GK000010.2	6842310	A	G	0	2	0	1
gnl|UMD3.1|GK000010.2	6852015	G	A	0	2	0	1
gnl|UMD3.1|GK000010.2	6869325	T	A	0	3	0	1
gnl|UMD3.1|GK000010.2	6880306	G	A	0	2	0	1
gnl|UMD3.1|GK000010.2	6880321	G	A	0	2	0	1
gnl|UMD3.1|GK000010.2	6898833	G	A	0	2	0	1
gnl|UMD3.1|GK000010.2	6898871	G	T	1	2	0.333333	0.666667
gnl|UMD3.1|GK000010.2	6900365	G	A	0	2	0	1
gnl|UMD3.1|GK000010.2	6900707	C	T	0	2	0	1
gnl|UMD3.1|GK000010.2	6902210	G	T	5	2	0.714286	0.285714
gnl|UMD3.1|GK000010.2	6902234	C	A	5	2	0.714286	0.285714
gnl|UMD3.1|GK000010.2	6902235	A	C	6	2	0.75	0.25
gnl|UMD3.1|GK000010.2	6902434	C	A	5	2	0.714286	0.285714
gnl|UMD3.1|GK000010.2	6916454	C	A	0	2	0	1
gnl|UMD3.1|GK000010.2	6916496	G	A	0	2	0	1
gnl|UMD3.1|GK000010.2	6919321	C	T	4	5	0.444444	0.555556
gnl|UMD3.1|GK000010.2	6919637	C	A	3	2	0.6	0.4
gnl|UMD3.1|GK000010.2	6919664	T	G	1	3	0.25	0.75
gnl|UMD3.1|GK000010.2	6921656	C	G	0	2	0	1
gnl|UMD3.1|GK000010.2	6921746	A	G	0	1	0	1
gnl|UMD3.1|GK000010.2	6921830	C	T	0	2	0	1
gnl|UMD3.1|GK000010.2	6921934	C	T	2	2	0.5	0.5
gnl|UMD3.1|GK000010.2	6921935	A	G	2	2	0.5	0.5
gnl|UMD3.1|GK000010.2	6921962	C	T	2	2	0.5	0.5
gnl|UMD3.1|GK000010.2	6931858	C	T	0	2	0	1
gnl|UMD3.1|GK000010.2	6933177	T	C	0	2	0	1
gnl|UMD3.1|GK000010.2	6934272	C	T	1	3	0.25	0.75
gnl|UMD3.1|GK000010.2	6934454	A	G	0	5	0	1
gnl|UMD3.1|GK000010.2	6934486	G	T	2	2	0.5	0.5
gnl|UMD3.1|GK000010.2	7007366	A	G	0	2	0	1
gnl|UMD3.1|GK000010.2	7014165	G	A	0	2	0	1
gnl|UMD3.1|GK000010.2	7014194	T	A	0	2	0	1
gnl|UMD3.1|GK000010.2	7017146	C	A	0	2	0	1
gnl|UMD3.1|GK000010.2	7017658	GTGGT	G	0	1	0	1
gnl|UMD3.1|GK000010.2	7021011	A	G	4	2	0.666667	0.333333
gnl|UMD3.1|GK000010.2	7021119	A	G	0	5	0	1
gnl|UMD3.1|GK000010.2	7030951	T	C	0	3	0	1
gnl|UMD3.1|GK000010.2	7492858	T	C	0	2	0	1
gnl|UMD3.1|GK000010.2	7492878	C	T	0	2	0	1
gnl|UMD3.1|GK000010.2	7531220	G	A	0	1	0	1
gnl|UMD3.1|GK000010.2	7554525	T	A	0	9	0	1
gnl|UMD3.1|GK000010.2	7606237	G	A	59	10	0.855072	0.144928
gnl|UMD3.1|GK000010.2	7607664	A	T	0	2	0	1
gnl|UMD3.1|GK000010.2	7608000	C	A	4	2	0.666667	0.333333
gnl|UMD3.1|GK000010.2	7608077	G	A	2	2	0.5	0.5
gnl|UMD3.1|GK000010.2	7608548	G	T	0	2	0	1
gnl|UMD3.1|GK000010.2	7621902	G	A	0	1	0	1
gnl|UMD3.1|GK000010.2	7621927	C	A	0	2	0	1
gnl|UMD3.1|GK000010.2	7621936	C	A	0	2	0	1
gnl|UMD3.1|GK000010.2	7621987	A	G	0	2	0	1
gnl|UMD3.1|GK000010.2	7621990	C	T	0	2	0	1
gnl|UMD3.1|GK000010.2	7647402	C	T	0	6	0	1
gnl|UMD3.1|GK000010.2	7650336	G	A	0	2	0	1
gnl|UMD3.1|GK000010.2	7650410	G	T	4	2	0.666667	0.333333
gnl|UMD3.1|GK000010.2	7650516	C	A	0	3	0	1
gnl|UMD3.1|GK000010.2	7650539	G	A	0	4	0	1
gnl|UMD3.1|GK000010.2	7650543	C	A	0	4	0	1
gnl|UMD3.1|GK000010.2	7650675	A	G	0	5	0	1
gnl|UMD3.1|GK000010.2	7650747	T	C	0	3	0	1
gnl|UMD3.1|GK000010.2	7650778	A	G	0	2	0	1
gnl|UMD3.1|GK000010.2	7650866	C	T	0	6	0	1
gnl|UMD3.1|GK000010.2	7650894	G	A	0	8	0	1
gnl|UMD3.1|GK000010.2	7651012	G	T	0	3	0	1
gnl|UMD3.1|GK000010.2	7652008	T	C	0	2	0	1
gnl|UMD3.1|GK000010.2	7652040	T	G	0	2	0	1
gnl|UMD3.1|GK000010.2	7652054	A	G	0	2	0	1
gnl|UMD3.1|GK000010.2	7652145	T	C	0	2	0	1
gnl|UMD3.1|GK000010.2	7653853	A	G	0	2	0	1
gnl|UMD3.1|GK000010.2	7653974	A	C	0	2	0	1
gnl|UMD3.1|GK000010.2	7654052	A	G	0	2	0	1
gnl|UMD3.1|GK000010.2	7654695	T	C	0	3	0	1
gnl|UMD3.1|GK000010.2	7654725	G	T,A	0	6	0	1
gnl|UMD3.1|GK000010.2	7654758	T	C	0	7	0	1
gnl|UMD3.1|GK000010.2	7654774	C	A	0	7	0	1
gnl|UMD3.1|GK000010.2	7654783	T	C	0	10	0	1
gnl|UMD3.1|GK000010.2	7654791	C	A	6	2	0.75	0.25
gnl|UMD3.1|GK000010.2	7654798	G	A	0	8	0	1
gnl|UMD3.1|GK000010.2	7654818	G	A	0	6	0	1
gnl|UMD3.1|GK000010.2	7654819	T	G	0	6	0	1
gnl|UMD3.1|GK000010.2	7654827	G	A,C	0	6	0	1
gnl|UMD3.1|GK000010.2	7654877	A	G	0	2	0	1
gnl|UMD3.1|GK000010.2	7654911	C	T	0	2	0	1
gnl|UMD3.1|GK000010.2	7655003	T	A	0	6	0	1
gnl|UMD3.1|GK000010.2	7655006	T	A	0	8	0	1
gnl|UMD3.1|GK000010.2	7655206	G	A	0	19	0	1
gnl|UMD3.1|GK000010.2	7655231	T	C	0	19	0	1
gnl|UMD3.1|GK000010.2	7655486	C	T	0	7	0	1
gnl|UMD3.1|GK000010.2	7655514	T	C	4	2	0.666667	0.333333
gnl|UMD3.1|GK000010.2	7655548	G	A	0	9	0	1
gnl|UMD3.1|GK000010.2	7655636	T	C	0	4	0	1
gnl|UMD3.1|GK000010.2	7655648	C	T	0	5	0	1
gnl|UMD3.1|GK000010.2	7656055	CTTTTT	CTT	0	1	0	1
gnl|UMD3.1|GK000010.2	7656155	G	A	0	2	0	1
gnl|UMD3.1|GK000010.2	7682633	A	G	0	2	0	1
gnl|UMD3.1|GK000010.2	7682712	G	A	0	2	0	1
gnl|UMD3.1|GK000010.2	7682746	G	A	0	2	0	1
gnl|UMD3.1|GK000010.2	7682749	G	C	0	2	0	1
gnl|UMD3.1|GK000010.2	7683284	A	G	0	5	0	1
gnl|UMD3.1|GK000010.2	7683784	T	C	0	5	0	1
gnl|UMD3.1|GK000010.2	7683863	T	G	0	5	0	1
gnl|UMD3.1|GK000010.2	7684121	G	T	0	14	0	1
gnl|UMD3.1|GK000010.2	7684122	A	T	0	14	0	1
gnl|UMD3.1|GK000010.2	7684153	G	A	10	4	0.714286	0.285714
gnl|UMD3.1|GK000010.2	7684270	G	T	7	4	0.636364	0.363636
gnl|UMD3.1|GK000010.2	7684328	A	T	7	2	0.777778	0.222222
gnl|UMD3.1|GK000010.2	7684596	G	T	0	3	0	1
gnl|UMD3.1|GK000010.2	7684621	G	T	1	2	0.333333	0.666667
gnl|UMD3.1|GK000010.2	7684813	G	T	0	2	0	1
gnl|UMD3.1|GK000010.2	7706240	C	T	0	2	0	1
gnl|UMD3.1|GK000010.2	7706660	C	G	0	4	0	1
gnl|UMD3.1|GK000010.2	7706715	C	T	0	7	0	1
gnl|UMD3.1|GK000010.2	7706745	T	C	0	6	0	1
gnl|UMD3.1|GK000010.2	7706751	A	C	0	7	0	1
gnl|UMD3.1|GK000010.2	7706755	G	T	5	2	0.714286	0.285714
gnl|UMD3.1|GK000010.2	7706821	G	A	0	5	0	1
gnl|UMD3.1|GK000010.2	7709292	A	G	0	2	0	1
gnl|UMD3.1|GK000010.2	7709328	A	G	0	2	0	1
gnl|UMD3.1|GK000010.2	7709841	T	C	0	3	0	1
gnl|UMD3.1|GK000010.2	7717504	C	T	3	3	0.5	0.5
gnl|UMD3.1|GK000010.2	7718059	C	T	1	1	0.5	0.5
gnl|UMD3.1|GK000010.2	7718111	G	A	0	3	0	1
gnl|UMD3.1|GK000010.2	7718178	T	C	0	3	0	1
gnl|UMD3.1|GK000010.2	7718192	A	G	0	2	0	1
gnl|UMD3.1|GK000010.2	7719442	G	T	0	2	0	1
gnl|UMD3.1|GK000010.2	7725516	G	A	0	2	0	1
gnl|UMD3.1|GK000010.2	7740305	G	A	1	3	0.25	0.75
gnl|UMD3.1|GK000010.2	7740306	G	A	0	3	0	1
gnl|UMD3.1|GK000010.2	7740374	T	C	0	4	0	1
gnl|UMD3.1|GK000010.2	7740934	C	A	0	2	0	1
gnl|UMD3.1|GK000010.2	7741056	C	T	0	2	0	1
gnl|UMD3.1|GK000010.2	7744858	T	C	0	13	0	1
gnl|UMD3.1|GK000010.2	7744863	G	C	0	40	0	1
gnl|UMD3.1|GK000010.2	7750570	G	A	0	2	0	1
gnl|UMD3.1|GK000010.2	7751787	G	A	0	2	0	1
gnl|UMD3.1|GK000010.2	7754428	T	C	0	26	0	1
gnl|UMD3.1|GK000010.2	7757533	A	G	0	2	0	1
gnl|UMD3.1|GK000010.2	7757689	G	T	8	2	0.8	0.2
gnl|UMD3.1|GK000010.2	7758893	G	A	0	2	0	1
gnl|UMD3.1|GK000010.2	7774565	T	C	0	2	0	1
gnl|UMD3.1|GK000010.2	7774606	G	T	0	2	0	1
gnl|UMD3.1|GK000010.2	7774671	A	G	0	2	0	1
gnl|UMD3.1|GK000010.2	7774744	A	G	0	2	0	1
gnl|UMD3.1|GK000010.2	7774765	T	G	0	2	0	1
gnl|UMD3.1|GK000010.2	7774802	G	A	0	2	0	1
gnl|UMD3.1|GK000010.2	7774806	G	A	0	2	0	1
gnl|UMD3.1|GK000010.2	7774811	C	G	0	2	0	1
gnl|UMD3.1|GK000010.2	7777587	A	G	0	2	0	1
gnl|UMD3.1|GK000010.2	7777599	T	C	0	2	0	1
gnl|UMD3.1|GK000010.2	7777667	A	G	0	4	0	1
gnl|UMD3.1|GK000010.2	7777714	T	A	0	2	0	1
gnl|UMD3.1|GK000010.2	7777719	T	C	0	4	0	1
gnl|UMD3.1|GK000010.2	7777733	G	T	0	4	0	1
gnl|UMD3.1|GK000010.2	7777870	G	T	0	16	0	1
gnl|UMD3.1|GK000010.2	7777911	G	T	13	4	0.764706	0.235294
gnl|UMD3.1|GK000010.2	7777917	T	C	0	17	0	1
gnl|UMD3.1|GK000010.2	7777957	C	T	0	15	0	1
gnl|UMD3.1|GK000010.2	7778134	A	G	0	2	0	1
gnl|UMD3.1|GK000010.2	7778277	A	G	0	5	0	1
gnl|UMD3.1|GK000010.2	7778290	G	A	0	5	0	1
gnl|UMD3.1|GK000010.2	7778355	C	A	0	2	0	1
gnl|UMD3.1|GK000010.2	7778361	A	G	0	2	0	1
gnl|UMD3.1|GK000010.2	7778364	G	A	0	2	0	1
gnl|UMD3.1|GK000010.2	7778397	T	C	0	3	0	1
gnl|UMD3.1|GK000010.2	7778506	A	G	0	2	0	1
gnl|UMD3.1|GK000010.2	7778565	T	C	0	2	0	1
gnl|UMD3.1|GK000010.2	7778591	T	A	0	2	0	1
gnl|UMD3.1|GK000010.2	7780549	G	T	2	2	0.5	0.5
gnl|UMD3.1|GK000010.2	7785512	T	C	0	2	0	1
gnl|UMD3.1|GK000010.2	7785570	C	T	0	2	0	1
gnl|UMD3.1|GK000010.2	7797208	G	T	0	2	0	1
gnl|UMD3.1|GK000010.2	7799441	G	A	0	2	0	1
gnl|UMD3.1|GK000010.2	7805319	A	T	1	2	0.333333	0.666667
gnl|UMD3.1|GK000010.2	7805540	G	A	7	2	0.777778	0.222222
gnl|UMD3.1|GK000010.2	7805851	A	C	2	4	0.333333	0.666667
gnl|UMD3.1|GK000010.2	7805947	C	T	2	7	0.222222	0.777778
gnl|UMD3.1|GK000010.2	7805987	A	G	5	8	0.384615	0.615385
gnl|UMD3.1|GK000010.2	7805997	A	C	6	9	0.4	0.6
gnl|UMD3.1|GK000010.2	7806240	G	A	10	2	0.833333	0.166667
gnl|UMD3.1|GK000010.2	7806247	C	G	8	3	0.727273	0.272727
gnl|UMD3.1|GK000010.2	7806287	T	C	8	4	0.666667	0.333333
gnl|UMD3.1|GK000010.2	7806429	G	T	1	2	0.333333	0.666667
gnl|UMD3.1|GK000010.2	7806435	G	A	0	3	0	1
gnl|UMD3.1|GK000010.2	7806451	C	T	0	3	0	1
gnl|UMD3.1|GK000010.2	7806459	G	A	0	3	0	1
gnl|UMD3.1|GK000010.2	7806460	C	A	0	3	0	1
gnl|UMD3.1|GK000010.2	7809080	T	C	0	2	0	1
gnl|UMD3.1|GK000010.2	7809144	A	C	0	2	0	1
gnl|UMD3.1|GK000010.2	7809441	C	G	0	2	0	1
gnl|UMD3.1|GK000010.2	7809448	G	A	0	2	0	1
gnl|UMD3.1|GK000010.2	7811678	A	G	2	2	0.5	0.5
gnl|UMD3.1|GK000010.2	7812531	A	T	1	3	0.25	0.75
gnl|UMD3.1|GK000010.2	7814427	A	T	2	2	0.5	0.5
gnl|UMD3.1|GK000010.2	7814582	A	C	9	4	0.692308	0.307692
gnl|UMD3.1|GK000010.2	7831005	C	A	9	2	0.818182	0.181818
gnl|UMD3.1|GK000010.2	7831508	T	C	0	3	0	1
gnl|UMD3.1|GK000010.2	7831841	C	A	0	10	0	1
gnl|UMD3.1|GK000010.2	7835051	C	G	4	7	0.363636	0.636364
gnl|UMD3.1|GK000010.2	7835627	A	G	0	2	0	1
gnl|UMD3.1|GK000010.2	7835639	T	C	0	2	0	1
gnl|UMD3.1|GK000010.2	7835665	C	T	0	2	0	1
gnl|UMD3.1|GK000010.2	7835728	T	C	5	16	0.238095	0.761905
gnl|UMD3.1|GK000010.2	7835791	G	A	2	19	0.0952381	0.904762
gnl|UMD3.1|GK000010.2	7840063	C	G,T	0	8	0	1
gnl|UMD3.1|GK000010.2	7840071	G	A	0	7	0	1
gnl|UMD3.1|GK000010.2	7841075	G	A	1	5	0.166667	0.833333
gnl|UMD3.1|GK000010.2	7841094	T	C	1	6	0.142857	0.857143
gnl|UMD3.1|GK000010.2	7841147	G	A	1	6	0.142857	0.857143
gnl|UMD3.1|GK000010.2	7841322	C	T	1	6	0.142857	0.857143
gnl|UMD3.1|GK000010.2	7841409	G	A	14	9	0.608696	0.391304
gnl|UMD3.1|GK000010.2	7841517	C	A,T	0	16	0	1
gnl|UMD3.1|GK000010.2	7841545	C	A	4	9	0.307692	0.692308
gnl|UMD3.1|GK000010.2	7841586	A	G	6	4	0.6	0.4
gnl|UMD3.1|GK000010.2	7841595	C	A	7	3	0.7	0.3
gnl|UMD3.1|GK000010.2	7841662	G	A	7	3	0.7	0.3
gnl|UMD3.1|GK000010.2	7841665	A	G	9	2	0.818182	0.181818
gnl|UMD3.1|GK000010.2	7841784	A	G	1	3	0.25	0.75
gnl|UMD3.1|GK000010.2	7841819	G	C	1	2	0.333333	0.666667
gnl|UMD3.1|GK000010.2	7841975	G	A	2	2	0.5	0.5
gnl|UMD3.1|GK000010.2	7841985	A	G	1	3	0.25	0.75
gnl|UMD3.1|GK000010.2	7842013	C	G,A	0	5	0	1
gnl|UMD3.1|GK000010.2	7842031	A	G	0	5	0	1
gnl|UMD3.1|GK000010.2	7842115	C	T	2	4	0.333333	0.666667
gnl|UMD3.1|GK000010.2	7842125	T	G	2	4	0.333333	0.666667
gnl|UMD3.1|GK000010.2	7842139	C	T	2	4	0.333333	0.666667
gnl|UMD3.1|GK000010.2	7842161	T	A	1	2	0.333333	0.666667
gnl|UMD3.1|GK000010.2	7842476	G	A	1	2	0.333333	0.666667
gnl|UMD3.1|GK000010.2	7842480	T	A	1	1	0.5	0.5
gnl|UMD3.1|GK000010.2	7842509	C	T	2	2	0.5	0.5
gnl|UMD3.1|GK000010.2	7842520	C	G	1	2	0.333333	0.666667
gnl|UMD3.1|GK000010.2	7842543	A	G	1	2	0.333333	0.666667
gnl|UMD3.1|GK000010.2	7842679	G	T	0	2	0	1
gnl|UMD3.1|GK000010.2	7842705	G	A	0	2	0	1
gnl|UMD3.1|GK000010.2	7842731	A	G	0	2	0	1
gnl|UMD3.1|GK000010.2	7842757	C	A	0	2	0	1
gnl|UMD3.1|GK000010.2	7842801	G	A	0	2	0	1
gnl|UMD3.1|GK000010.2	7842810	A	G	0	2	0	1
gnl|UMD3.1|GK000010.2	7842863	C	T	0	2	0	1
gnl|UMD3.1|GK000010.2	7845455	A	G	22	20	0.52381	0.47619
gnl|UMD3.1|GK000010.2	7847560	C	A	0	2	0	1
gnl|UMD3.1|GK000010.2	7847577	C	T	0	2	0	1
gnl|UMD3.1|GK000010.2	7847582	T	C	0	2	0	1
gnl|UMD3.1|GK000010.2	7847599	T	A	0	2	0	1
gnl|UMD3.1|GK000010.2	7847693	A	G	0	3	0	1
gnl|UMD3.1|GK000010.2	7847702	A	G	0	2	0	1
gnl|UMD3.1|GK000010.2	7852192	C	T	0	2	0	1
gnl|UMD3.1|GK000010.2	7857479	T	A	0	4	0	1
gnl|UMD3.1|GK000010.2	7858412	A	T	5	2	0.714286	0.285714
gnl|UMD3.1|GK000010.2	7859163	A	G	3	2	0.6	0.4
gnl|UMD3.1|GK000010.2	7859225	G	T	4	2	0.666667	0.333333
gnl|UMD3.1|GK000010.2	7859229	G	T	4	2	0.666667	0.333333
gnl|UMD3.1|GK000010.2	7859982	G	A	0	7	0	1
gnl|UMD3.1|GK000010.2	7861528	G	A	0	6	0	1
gnl|UMD3.1|GK000010.2	7864163	C	T	2	4	0.333333	0.666667
gnl|UMD3.1|GK000010.2	7864480	G	T	12	4	0.75	0.25
gnl|UMD3.1|GK000010.2	7864488	G	T	8	6	0.571429	0.428571
gnl|UMD3.1|GK000010.2	7864492	G	T	8	7	0.533333	0.466667
gnl|UMD3.1|GK000010.2	7864496	G	A	7	7	0.5	0.5
gnl|UMD3.1|GK000010.2	7864531	C	T	10	3	0.769231	0.230769
gnl|UMD3.1|GK000010.2	7867622	T	C	0	284	0	1
gnl|UMD3.1|GK000010.2	7894380	C	A	0	2	0	1
gnl|UMD3.1|GK000010.2	7895208	G	A	0	4	0	1
gnl|UMD3.1|GK000010.2	7895258	G	C	0	3	0	1
gnl|UMD3.1|GK000010.2	7895525	A	G	0	8	0	1
gnl|UMD3.1|GK000010.2	7908595	A	G	0	4	0	1
gnl|UMD3.1|GK000010.2	7908605	G	C	0	3	0	1
gnl|UMD3.1|GK000010.2	7908608	G	C	0	4	0	1
gnl|UMD3.1|GK000010.2	7908626	G	A	0	4	0	1
gnl|UMD3.1|GK000010.2	7908662	A	G	0	4	0	1
gnl|UMD3.1|GK000010.2	7908670	C	A	0	4	0	1
gnl|UMD3.1|GK000010.2	7908683	C	T	0	4	0	1
gnl|UMD3.1|GK000010.2	7908686	G	A	0	4	0	1
gnl|UMD3.1|GK000010.2	7908701	A	G	0	4	0	1
gnl|UMD3.1|GK000010.2	7908707	A	G	0	3	0	1
gnl|UMD3.1|GK000010.2	7936163	C	T	1	3	0.25	0.75
gnl|UMD3.1|GK000010.2	7936227	A	G	0	4	0	1
gnl|UMD3.1|GK000010.2	7936228	C	T	1	3	0.25	0.75
gnl|UMD3.1|GK000010.2	7936242	A	G	0	3	0	1
gnl|UMD3.1|GK000010.2	7936435	G	A	0	3	0	1
gnl|UMD3.1|GK000010.2	8110742	C	T	0	6	0	1
gnl|UMD3.1|GK000010.2	8110873	G	C	0	4	0	1
gnl|UMD3.1|GK000010.2	8120087	C	A	0	13	0	1
gnl|UMD3.1|GK000010.2	8136324	G	A	0	2	0	1
gnl|UMD3.1|GK000010.2	8137616	G	T	9	2	0.818182	0.181818
gnl|UMD3.1|GK000010.2	8139881	C	T	288	232	0.553846	0.446154
gnl|UMD3.1|GK000010.2	8140171	T	A	13	1302	0.00988593	0.990114
gnl|UMD3.1|GK000010.2	8140226	C	T	6	490	0.0120968	0.987903
gnl|UMD3.1|GK000010.2	8140293	G	A	12	8	0.6	0.4
gnl|UMD3.1|GK000010.2	8140372	C	A	4	2	0.666667	0.333333
gnl|UMD3.1|GK000010.2	8141559	G	T	0	2	0	1
gnl|UMD3.1|GK000010.2	8147913	A	T	0	29	0	1
gnl|UMD3.1|GK000010.2	8148876	T	A	1	2	0.333333	0.666667
gnl|UMD3.1|GK000010.2	8149538	A	G	3	2	0.6	0.4
gnl|UMD3.1|GK000010.2	8149828	C	A	2	2	0.5	0.5
gnl|UMD3.1|GK000010.2	8149838	G	T	1	3	0.25	0.75
gnl|UMD3.1|GK000010.2	8151054	G	T	2	2	0.5	0.5
gnl|UMD3.1|GK000010.2	8151429	G	T	1	2	0.333333	0.666667
gnl|UMD3.1|GK000010.2	8151528	C	T	2	2	0.5	0.5
gnl|UMD3.1|GK000010.2	8153225	G	T	0	2	0	1
gnl|UMD3.1|GK000010.2	8157251	A	C	0	7	0	1
gnl|UMD3.1|GK000010.2	8157457	G	C	4	2	0.666667	0.333333
gnl|UMD3.1|GK000010.2	8157462	G	T	3	2	0.6	0.4
gnl|UMD3.1|GK000010.2	8157470	G	T	4	2	0.666667	0.333333
gnl|UMD3.1|GK000010.2	8157887	G	A	11	3	0.785714	0.214286
gnl|UMD3.1|GK000010.2	8157942	T	C	7	6	0.538462	0.461538
gnl|UMD3.1|GK000010.2	8158166	G	T	2	3	0.4	0.6
gnl|UMD3.1|GK000010.2	8158892	C	G	3	5	0.375	0.625
gnl|UMD3.1|GK000010.2	8163715	G	A	0	2	0	1
gnl|UMD3.1|GK000010.2	8164392	C	T	0	2	0	1
gnl|UMD3.1|GK000010.2	8165436	C	A	4	2	0.666667	0.333333
gnl|UMD3.1|GK000010.2	8165518	G	T	6	2	0.75	0.25
gnl|UMD3.1|GK000010.2	8165603	C	T	0	2	0	1
gnl|UMD3.1|GK000010.2	8165679	T	C	0	4	0	1
gnl|UMD3.1|GK000010.2	8165894	A	G	0	2	0	1
gnl|UMD3.1|GK000010.2	8167187	G	A	4	2	0.666667	0.333333
gnl|UMD3.1|GK000010.2	8173059	C	T	0	2	0	1
gnl|UMD3.1|GK000010.2	8175516	G	A	0	2	0	1
gnl|UMD3.1|GK000010.2	8181055	T	A	2	2	0.5	0.5
gnl|UMD3.1|GK000010.2	8302106	G	T	0	12	0	1
gnl|UMD3.1|GK000010.2	8317220	C	T	0	2	0	1
gnl|UMD3.1|GK000010.2	8357698	C	T	0	2	0	1
gnl|UMD3.1|GK000010.2	8383979	C	A	0	2	0	1
gnl|UMD3.1|GK000010.2	8464947	T	C	0	2	0	1
gnl|UMD3.1|GK000010.2	8464955	T	C	0	2	0	1
gnl|UMD3.1|GK000010.2	8495634	G	A	0	2	0	1
gnl|UMD3.1|GK000010.2	8508701	T	C	0	2	0	1
gnl|UMD3.1|GK000010.2	8508717	C	T	0	2	0	1
gnl|UMD3.1|GK000010.2	8508722	G	A	0	2	0	1
gnl|UMD3.1|GK000010.2	8518627	C	A	2	2	0.5	0.5
gnl|UMD3.1|GK000010.2	8524223	C	T	0	3	0	1
gnl|UMD3.1|GK000010.2	8524361	A	T	0	11	0	1
gnl|UMD3.1|GK000010.2	8524573	T	G	0	9	0	1
gnl|UMD3.1|GK000010.2	8524812	T	C	2	32	0.0588235	0.941176
gnl|UMD3.1|GK000010.2	8524843	A	G	2	33	0.0571429	0.942857
gnl|UMD3.1|GK000010.2	8524859	A	G	2	33	0.0571429	0.942857
gnl|UMD3.1|GK000010.2	8526351	G	C	2	2	0.5	0.5
gnl|UMD3.1|GK000010.2	8526605	C	A	4	2	0.666667	0.333333
gnl|UMD3.1|GK000010.2	8526661	G	A	0	4	0	1
gnl|UMD3.1|GK000010.2	8528226	T	C	0	7	0	1
gnl|UMD3.1|GK000010.2	8528514	C	A	5	2	0.714286	0.285714
gnl|UMD3.1|GK000010.2	8536927	T	C	0	6	0	1
gnl|UMD3.1|GK000010.2	8539844	C	A	0	2	0	1
gnl|UMD3.1|GK000010.2	8550279	T	G	0	2	0	1
gnl|UMD3.1|GK000010.2	8555723	G	A	0	3	0	1
gnl|UMD3.1|GK000010.2	8557531	G	T	0	2	0	1
gnl|UMD3.1|GK000010.2	8557767	T	C	0	3	0	1
gnl|UMD3.1|GK000010.2	8575884	G	A	0	2	0	1
gnl|UMD3.1|GK000010.2	8627893	A	G	0	2	0	1
gnl|UMD3.1|GK000010.2	8627900	A	G	0	2	0	1
gnl|UMD3.1|GK000010.2	8627922	T	A	0	2	0	1
gnl|UMD3.1|GK000010.2	8729061	A	T	1	3	0.25	0.75
gnl|UMD3.1|GK000010.2	8731759	T	A	0	2	0	1
gnl|UMD3.1|GK000010.2	8735701	A	G	3	3	0.5	0.5
gnl|UMD3.1|GK000010.2	8736704	G	A	0	4	0	1
gnl|UMD3.1|GK000010.2	8739460	A	T	1	3	0.25	0.75
gnl|UMD3.1|GK000010.2	8743614	C	T	0	3	0	1
gnl|UMD3.1|GK000010.2	8743721	G	T	0	2	0	1
gnl|UMD3.1|GK000010.2	8743729	A	T	0	2	0	1
gnl|UMD3.1|GK000010.2	8750822	T	G	11	2	0.846154	0.153846
gnl|UMD3.1|GK000010.2	8758818	G	T	0	8	0	1
gnl|UMD3.1|GK000010.2	8758926	C	A	1	2	0.333333	0.666667
gnl|UMD3.1|GK000010.2	8784813	G	C	0	2	0	1
gnl|UMD3.1|GK000010.2	8785357	T	A	0	2	0	1
gnl|UMD3.1|GK000010.2	8786035	G	A	0	2	0	1
gnl|UMD3.1|GK000010.2	8786349	G	T	1	2	0.333333	0.666667
gnl|UMD3.1|GK000010.2	8786530	A	T	11	2	0.846154	0.153846
gnl|UMD3.1|GK000010.2	8790590	A	G	0	1	0	1
gnl|UMD3.1|GK000010.2	8801181	A	G	0	6	0	1
gnl|UMD3.1|GK000010.2	8801309	C	A	2	2	0.5	0.5
gnl|UMD3.1|GK000010.2	8801673	C	T	2	4	0.333333	0.666667
gnl|UMD3.1|GK000010.2	8801674	T	A	2	4	0.333333	0.666667
gnl|UMD3.1|GK000010.2	8822389	G	T	0	2	0	1
gnl|UMD3.1|GK000010.2	8893312	C	T	0	2	0	1
gnl|UMD3.1|GK000010.2	8893730	C	T	0	2	0	1
gnl|UMD3.1|GK000010.2	8893733	A	G	0	3	0	1
gnl|UMD3.1|GK000010.2	8893771	C	T	0	3	0	1
gnl|UMD3.1|GK000010.2	8893777	A	G	0	3	0	1
gnl|UMD3.1|GK000010.2	8893883	A	T	0	5	0	1
gnl|UMD3.1|GK000010.2	8893955	C	T	0	17	0	1
gnl|UMD3.1|GK000010.2	8893963	C	G	0	19	0	1
gnl|UMD3.1|GK000010.2	8894009	A	T	0	15	0	1
gnl|UMD3.1|GK000010.2	8894063	A	G	0	10	0	1
gnl|UMD3.1|GK000010.2	8894088	T	C	3	3	0.5	0.5
gnl|UMD3.1|GK000010.2	9065009	A	G	0	4	0	1
gnl|UMD3.1|GK000010.2	9065107	A	G	0	2	0	1
gnl|UMD3.1|GK000010.2	9068102	T	C	0	2	0	1
gnl|UMD3.1|GK000010.2	9068791	G	T	12	2	0.857143	0.142857
gnl|UMD3.1|GK000010.2	9075208	A	G	4	2	0.666667	0.333333
gnl|UMD3.1|GK000010.2	9090105	T	G	0	2	0	1
gnl|UMD3.1|GK000010.2	9090120	A	T	0	2	0	1
gnl|UMD3.1|GK000010.2	9093003	A	G	0	2	0	1
gnl|UMD3.1|GK000010.2	9093019	G	A	0	2	0	1
gnl|UMD3.1|GK000010.2	9093025	T	A	0	2	0	1
gnl|UMD3.1|GK000010.2	9093045	C	G	0	1	0	1
gnl|UMD3.1|GK000010.2	9093060	A	G	0	1	0	1
gnl|UMD3.1|GK000010.2	9099896	C	T	0	2	0	1
gnl|UMD3.1|GK000010.2	9121792	T	C	0	2	0	1
gnl|UMD3.1|GK000010.2	9139606	C	A	0	18	0	1
gnl|UMD3.1|GK000010.2	9139646	T	A	0	2	0	1
gnl|UMD3.1|GK000010.2	9157282	G	A	0	4	0	1
gnl|UMD3.1|GK000010.2	9164786	T	C	0	2	0	1
gnl|UMD3.1|GK000010.2	9164949	C	G	0	2	0	1
gnl|UMD3.1|GK000010.2	9165332	T	A	2	2	0.5	0.5
gnl|UMD3.1|GK000010.2	9216584	A	G	0	3	0	1
gnl|UMD3.1|GK000010.2	9216980	A	C	0	4	0	1
gnl|UMD3.1|GK000010.2	9217497	C	A	2	2	0.5	0.5
gnl|UMD3.1|GK000010.2	9239273	T	C	0	2	0	1
gnl|UMD3.1|GK000010.2	9239325	T	C	0	2	0	1
gnl|UMD3.1|GK000010.2	9239348	T	C	0	2	0	1
gnl|UMD3.1|GK000010.2	9259674	G	C	0	6	0	1
gnl|UMD3.1|GK000010.2	9259689	A	G	0	4	0	1
gnl|UMD3.1|GK000010.2	9260020	T	C	2	2	0.5	0.5
gnl|UMD3.1|GK000010.2	9260027	T	G	2	2	0.5	0.5
gnl|UMD3.1|GK000010.2	9260057	G	T	2	2	0.5	0.5
gnl|UMD3.1|GK000010.2	9260155	T	C	0	2	0	1
gnl|UMD3.1|GK000010.2	9261139	G	A	0	3	0	1
gnl|UMD3.1|GK000010.2	9261194	G	T	0	6	0	1
gnl|UMD3.1|GK000010.2	9262122	G	T	1	2	0.333333	0.666667
gnl|UMD3.1|GK000010.2	9262431	A	G	0	4	0	1
gnl|UMD3.1|GK000010.2	9264476	AT	ATT	0	1	0	1
gnl|UMD3.1|GK000010.2	9267085	A	G	0	2	0	1
gnl|UMD3.1|GK000010.2	9294697	A	T	0	4	0	1
gnl|UMD3.1|GK000010.2	9294764	C	T	2	2	0.5	0.5
gnl|UMD3.1|GK000010.2	9380816	G	T	0	2	0	1
gnl|UMD3.1|GK000010.2	9380832	C	A	0	2	0	1
gnl|UMD3.1|GK000010.2	9393614	T	C	0	2	0	1
gnl|UMD3.1|GK000010.2	9400420	A	C	0	2	0	1
gnl|UMD3.1|GK000010.2	9412983	A	T	0	2	0	1
gnl|UMD3.1|GK000010.2	9413375	T	G	0	2	0	1
gnl|UMD3.1|GK000010.2	9417190	A	G	0	5	0	1
gnl|UMD3.1|GK000010.2	9417257	A	G	0	2	0	1
gnl|UMD3.1|GK000010.2	9417272	C	T	0	2	0	1
gnl|UMD3.1|GK000010.2	9417308	A	G	0	2	0	1
gnl|UMD3.1|GK000010.2	9418588	T	G	0	2	0	1
gnl|UMD3.1|GK000010.2	9432048	A	G	0	2	0	1
gnl|UMD3.1|GK000010.2	9432137	T	A	0	2	0	1
gnl|UMD3.1|GK000010.2	9432160	C	T	0	3	0	1
gnl|UMD3.1|GK000010.2	9432166	G	A	0	3	0	1
gnl|UMD3.1|GK000010.2	9446328	G	T	2	2	0.5	0.5
gnl|UMD3.1|GK000010.2	9451860	T	A	7	2	0.777778	0.222222
gnl|UMD3.1|GK000010.2	9486652	A	T	4	2	0.666667	0.333333
gnl|UMD3.1|GK000010.2	9487931	G	A	3	2	0.6	0.4
gnl|UMD3.1|GK000010.2	9491144	C	T	0	2	0	1
gnl|UMD3.1|GK000010.2	9491369	A	G	0	3	0	1
gnl|UMD3.1|GK000010.2	9491485	A	G	0	3	0	1
gnl|UMD3.1|GK000010.2	9493475	G	T	6	2	0.75	0.25
gnl|UMD3.1|GK000010.2	9494020	T	C	0	2	0	1
gnl|UMD3.1|GK000010.2	9500534	G	A	0	2	0	1
gnl|UMD3.1|GK000010.2	9500626	A	G	2	3	0.4	0.6
gnl|UMD3.1|GK000010.2	9500850	T	G	3	4	0.428571	0.571429
gnl|UMD3.1|GK000010.2	9500876	G	T	7	4	0.636364	0.363636
gnl|UMD3.1|GK000010.2	9500988	T	C	7	3	0.7	0.3
gnl|UMD3.1|GK000010.2	9501787	T	A	6	4	0.6	0.4
gnl|UMD3.1|GK000010.2	9502031	C	T	0	3	0	1
gnl|UMD3.1|GK000010.2	9502139	C	G	3	6	0.333333	0.666667
gnl|UMD3.1|GK000010.2	9502399	C	G	2	8	0.2	0.8
gnl|UMD3.1|GK000010.2	9502422	T	C	2	15	0.117647	0.882353
gnl|UMD3.1|GK000010.2	9502766	G	A	0	4	0	1
gnl|UMD3.1|GK000010.2	9531957	A	G	0	2	0	1
gnl|UMD3.1|GK000010.2	9789590	C	A	7	2	0.777778	0.222222
gnl|UMD3.1|GK000010.2	9790254	G	A	0	2	0	1
gnl|UMD3.1|GK000010.2	9906340	A	G	0	2	0	1
gnl|UMD3.1|GK000010.2	9917275	G	A	0	2	0	1
gnl|UMD3.1|GK000010.2	9917300	C	T	0	2	0	1
gnl|UMD3.1|GK000010.2	9924127	A	C	0	2	0	1
gnl|UMD3.1|GK000010.2	9924128	G	T	0	2	0	1
gnl|UMD3.1|GK000010.2	9924132	G	A	0	2	0	1
gnl|UMD3.1|GK000010.2	9924133	G	A	0	2	0	1
gnl|UMD3.1|GK000010.2	9963902	C	T	0	2	0	1
gnl|UMD3.1|GK000010.2	9968601	G	T	0	2	0	1
gnl|UMD3.1|GK000010.2	9969349	G	A	9	4	0.692308	0.307692
gnl|UMD3.1|GK000010.2	9969406	A	T,C	0	9	0	1
gnl|UMD3.1|GK000010.2	9971750	T	G	0	3	0	1
gnl|UMD3.1|GK000010.2	9971810	A	C	0	4	0	1
gnl|UMD3.1|GK000010.2	9971841	T	C	0	2	0	1
gnl|UMD3.1|GK000010.2	9972031	T	C	0	5	0	1
gnl|UMD3.1|GK000010.2	9976733	A	G	0	2	0	1
gnl|UMD3.1|GK000010.2	9976757	G	T	0	2	0	1
gnl|UMD3.1|GK000010.2	9977277	C	A	4	2	0.666667	0.333333
gnl|UMD3.1|GK000010.2	9977654	A	G	0	2	0	1
gnl|UMD3.1|GK000010.2	9981898	G	A	8	2	0.8	0.2
gnl|UMD3.1|GK000010.2	9982207	T	A	5	2	0.714286	0.285714
gnl|UMD3.1|GK000010.2	9985264	T	G	0	3	0	1
gnl|UMD3.1|GK000010.2	9985608	T	C	6	2	0.75	0.25
gnl|UMD3.1|GK000010.2	9990794	C	G	0	2	0	1
gnl|UMD3.1|GK000010.2	9991495	T	C	0	3	0	1
gnl|UMD3.1|GK000010.2	9991767	A	G	0	2	0	1
gnl|UMD3.1|GK000010.2	9993073	G	T	5	2	0.714286	0.285714
gnl|UMD3.1|GK000010.2	9993094	C	A	0	16	0	1
gnl|UMD3.1|GK000010.2	9993135	A	C	0	127	0	1
gnl|UMD3.1|GK000010.2	9993277	T	G	5	763	0.00651042	0.99349
gnl|UMD3.1|GK000010.2	9994032	G	T	0	24	0	1
gnl|UMD3.1|GK000010.2	9994172	A	G	0	51	0	1
gnl|UMD3.1|GK000010.2	9994366	C	T	0	3	0	1
gnl|UMD3.1|GK000010.2	9994629	T	A	0	2	0	1
gnl|UMD3.1|GK000010.2	9994729	A	G	2	4	0.333333	0.666667
gnl|UMD3.1|GK000010.2	9994758	G	C	2	4	0.333333	0.666667
gnl|UMD3.1|GK000010.2	9996116	A	T	0	17	0	1
gnl|UMD3.1|GK000010.2	9996589	A	G	0	4	0	1
gnl|UMD3.1|GK000010.2	9996634	T	C	1	1	0.5	0.5
gnl|UMD3.1|GK000010.2	9996668	T	C	1	1	0.5	0.5
gnl|UMD3.1|GK000010.2	9996699	T	C	2	2	0.5	0.5
gnl|UMD3.1|GK000010.2	9996703	T	C	1	2	0.333333	0.666667
gnl|UMD3.1|GK000010.2	9997762	G	A	0	2	0	1
gnl|UMD3.1|GK000010.2	9999698	C	A	1	2	0.333333	0.666667
gnl|UMD3.1|GK000010.2	10001889	G	T	5	3	0.625	0.375
gnl|UMD3.1|GK000010.2	10006325	T	C	0	2	0	1
gnl|UMD3.1|GK000010.2	10007915	T	C	0	2	0	1
gnl|UMD3.1|GK000010.2	10008431	T	C	7	3	0.7	0.3
gnl|UMD3.1|GK000010.2	10008603	T	C	2	2	0.5	0.5
gnl|UMD3.1|GK000010.2	10008604	T	C	2	2	0.5	0.5
gnl|UMD3.1|GK000010.2	10008605	T	C	2	2	0.5	0.5
gnl|UMD3.1|GK000010.2	10018740	T	C	0	2	0	1
gnl|UMD3.1|GK000010.2	10027583	T	A	0	2	0	1
gnl|UMD3.1|GK000010.2	10034446	A	G	0	2	0	1
gnl|UMD3.1|GK000010.2	10042387	T	A	0	2	0	1
gnl|UMD3.1|GK000010.2	10043541	G	C	0	2	0	1
gnl|UMD3.1|GK000010.2	10055321	TAC	T	0	1	0	1
gnl|UMD3.1|GK000010.2	10055420	T	C	0	14	0	1
gnl|UMD3.1|GK000010.2	10056095	A	G	0	3	0	1
gnl|UMD3.1|GK000010.2	10064867	T	C	0	6	0	1
gnl|UMD3.1|GK000010.2	10066217	G	A	0	2	0	1
gnl|UMD3.1|GK000010.2	10071792	A	C	0	4	0	1
gnl|UMD3.1|GK000010.2	10075216	A	G	0	3	0	1
gnl|UMD3.1|GK000010.2	10077913	G	A	0	2	0	1
gnl|UMD3.1|GK000010.2	10078946	C	G	0	13	0	1
gnl|UMD3.1|GK000010.2	10079165	G	T	10	2	0.833333	0.166667
gnl|UMD3.1|GK000010.2	10079283	T	C	3	3	0.5	0.5
gnl|UMD3.1|GK000010.2	10080346	C	T	0	3	0	1
gnl|UMD3.1|GK000010.2	10080512	A	C,G	0	8	0	1
gnl|UMD3.1|GK000010.2	10081254	G	A	0	17	0	1
gnl|UMD3.1|GK000010.2	10081337	G	A	4	4	0.5	0.5
gnl|UMD3.1|GK000010.2	10081428	C	T	9	3	0.75	0.25
gnl|UMD3.1|GK000010.2	10081512	C	A	11	2	0.846154	0.153846
gnl|UMD3.1|GK000010.2	10081522	A	G	0	9	0	1
gnl|UMD3.1|GK000010.2	10081592	T	C	0	3	0	1
gnl|UMD3.1|GK000010.2	10081593	T	A	0	3	0	1
gnl|UMD3.1|GK000010.2	10081890	A	G	0	15	0	1
gnl|UMD3.1|GK000010.2	10081934	T	G	0	19	0	1
gnl|UMD3.1|GK000010.2	10082238	C	A	0	2	0	1
gnl|UMD3.1|GK000010.2	10082427	CACACACACACACACACACATA	CA	0	1	0	1
gnl|UMD3.1|GK000010.2	10082491	C	T	0	2	0	1
gnl|UMD3.1|GK000010.2	10082538	G	A	0	6	0	1
gnl|UMD3.1|GK000010.2	10082757	G	A	0	3	0	1
gnl|UMD3.1|GK000010.2	10082857	C	G	0	14	0	1
gnl|UMD3.1|GK000010.2	10082974	A	G	0	16	0	1
gnl|UMD3.1|GK000010.2	10083383	A	T	0	6	0	1
gnl|UMD3.1|GK000010.2	10083623	T	A	0	2	0	1
gnl|UMD3.1|GK000010.2	10085421	A	T	2	3	0.4	0.6
gnl|UMD3.1|GK000010.2	10085593	T	C	0	6	0	1
gnl|UMD3.1|GK000010.2	10085669	G	A	0	7	0	1
gnl|UMD3.1|GK000010.2	10085959	T	G	0	6	0	1
gnl|UMD3.1|GK000010.2	10086440	C	T	0	2	0	1
gnl|UMD3.1|GK000010.2	10086460	T	C	0	2	0	1
gnl|UMD3.1|GK000010.2	10086593	T	C	0	2	0	1
gnl|UMD3.1|GK000010.2	10086970	T	C	0	8	0	1
gnl|UMD3.1|GK000010.2	10086988	T	G	0	9	0	1
gnl|UMD3.1|GK000010.2	10087008	A	T	7	2	0.777778	0.222222
gnl|UMD3.1|GK000010.2	10087374	A	G	0	31	0	1
gnl|UMD3.1|GK000010.2	10087924	T	C	0	20	0	1
gnl|UMD3.1|GK000010.2	10087999	A	G	34	9	0.790698	0.209302
gnl|UMD3.1|GK000010.2	10088004	A	G	35	11	0.76087	0.23913
gnl|UMD3.1|GK000010.2	10088010	A	G	27	16	0.627907	0.372093
gnl|UMD3.1|GK000010.2	10088032	A	G	32	9	0.780488	0.219512
gnl|UMD3.1|GK000010.2	10088046	A	G	25	14	0.641026	0.358974
gnl|UMD3.1|GK000010.2	10088047	A	C	0	39	0	1
gnl|UMD3.1|GK000010.2	10088056	C	T	0	37	0	1
gnl|UMD3.1|GK000010.2	10088076	C	G	0	36	0	1
gnl|UMD3.1|GK000010.2	10088136	G	A,T	0	6	0	1
gnl|UMD3.1|GK000010.2	10088148	C	G	0	4	0	1
gnl|UMD3.1|GK000010.2	10088152	C	G	0	4	0	1
gnl|UMD3.1|GK000010.2	10088204	A	G	0	30	0	1
gnl|UMD3.1|GK000010.2	10088214	T	G	0	48	0	1
gnl|UMD3.1|GK000010.2	10088356	C	T	0	314	0	1
gnl|UMD3.1|GK000010.2	10088992	C	T	0	64	0	1
gnl|UMD3.1|GK000010.2	10089438	C	T	0	108	0	1
gnl|UMD3.1|GK000010.2	10089532	T	C	1	115	0.00862069	0.991379
gnl|UMD3.1|GK000010.2	10089625	A	C	1	184	0.00540541	0.994595
gnl|UMD3.1|GK000010.2	10089815	C	T	0	390	0	1
gnl|UMD3.1|GK000010.2	10090215	A	G	0	51	0	1
gnl|UMD3.1|GK000010.2	10090391	A	G	0	21	0	1
gnl|UMD3.1|GK000010.2	10090468	C	T	0	27	0	1
gnl|UMD3.1|GK000010.2	10090531	C	A	0	31	0	1
gnl|UMD3.1|GK000010.2	10090538	G	A	0	31	0	1
gnl|UMD3.1|GK000010.2	10091085	A	C	16	3	0.842105	0.157895
gnl|UMD3.1|GK000010.2	10091228	C	T	0	19	0	1
gnl|UMD3.1|GK000010.2	10091322	C	G	0	20	0	1
gnl|UMD3.1|GK000010.2	10091331	G	A	1	18	0.0526316	0.947368
gnl|UMD3.1|GK000010.2	10091446	A	G	0	7	0	1
gnl|UMD3.1|GK000010.2	10091811	A	G	27	14	0.658537	0.341463
gnl|UMD3.1|GK000010.2	10091812	A	G	37	5	0.880952	0.119048
gnl|UMD3.1|GK000010.2	10091827	A	G	24	23	0.510638	0.489362
gnl|UMD3.1|GK000010.2	10091852	A	G	32	6	0.842105	0.157895
gnl|UMD3.1|GK000010.2	10091860	C	T	0	39	0	1
gnl|UMD3.1|GK000010.2	10091864	A	G	17	17	0.5	0.5
gnl|UMD3.1|GK000010.2	10091921	T	C	0	43	0	1
gnl|UMD3.1|GK000010.2	10092081	A	T	44	18	0.709677	0.290323
gnl|UMD3.1|GK000010.2	10092294	C	A	0	67	0	1
gnl|UMD3.1|GK000010.2	10092385	A	C	27	30	0.473684	0.526316
gnl|UMD3.1|GK000010.2	10092605	T	G	0	40	0	1
gnl|UMD3.1|GK000010.2	10093079	A	G	0	3	0	1
gnl|UMD3.1|GK000010.2	10093136	A	G	4	2	0.666667	0.333333
gnl|UMD3.1|GK000010.2	10093183	C	T	0	4	0	1
gnl|UMD3.1|GK000010.2	10093201	A	G	1	4	0.2	0.8
gnl|UMD3.1|GK000010.2	10093238	A	G	3	2	0.6	0.4
gnl|UMD3.1|GK000010.2	10093442	T	G	0	5	0	1
gnl|UMD3.1|GK000010.2	10093580	T	C	0	5	0	1
gnl|UMD3.1|GK000010.2	10093618	A	C	0	9	0	1
gnl|UMD3.1|GK000010.2	10093625	G	C	0	8	0	1
gnl|UMD3.1|GK000010.2	10093669	G	A	0	5	0	1
gnl|UMD3.1|GK000010.2	10093724	C	T	0	4	0	1
gnl|UMD3.1|GK000010.2	10093794	G	A	0	6	0	1
gnl|UMD3.1|GK000010.2	10093820	C	T	0	6	0	1
gnl|UMD3.1|GK000010.2	10094845	A	G	0	2	0	1
gnl|UMD3.1|GK000010.2	10096072	C	T	0	3	0	1
gnl|UMD3.1|GK000010.2	10096153	C	T	0	2	0	1
gnl|UMD3.1|GK000010.2	10096165	A	G	0	2	0	1
gnl|UMD3.1|GK000010.2	10096190	T	C	0	2	0	1
gnl|UMD3.1|GK000010.2	10096647	T	C	0	3	0	1
gnl|UMD3.1|GK000010.2	10096803	T	C	0	3	0	1
gnl|UMD3.1|GK000010.2	10096853	A	C	0	3	0	1
gnl|UMD3.1|GK000010.2	10096936	A	G	0	3	0	1
gnl|UMD3.1|GK000010.2	10096973	A	G	0	3	0	1
gnl|UMD3.1|GK000010.2	10097267	G	C	0	2	0	1
gnl|UMD3.1|GK000010.2	10097352	T	G	0	2	0	1
gnl|UMD3.1|GK000010.2	10097395	G	A	0	2	0	1
gnl|UMD3.1|GK000010.2	10097442	T	C	0	2	0	1
gnl|UMD3.1|GK000010.2	10117387	A	G	0	2	0	1
gnl|UMD3.1|GK000010.2	10127240	C	G	0	2	0	1
gnl|UMD3.1|GK000010.2	10128440	G	T	0	2	0	1
gnl|UMD3.1|GK000010.2	10128639	G	T	1	4	0.2	0.8
gnl|UMD3.1|GK000010.2	10129516	C	T	0	4	0	1
gnl|UMD3.1|GK000010.2	10132541	T	A	0	2	0	1
gnl|UMD3.1|GK000010.2	10134196	A	G	0	2	0	1
gnl|UMD3.1|GK000010.2	10136216	T	C	0	3	0	1
gnl|UMD3.1|GK000010.2	10136272	C	A	3	3	0.5	0.5
gnl|UMD3.1|GK000010.2	10139070	G	T	0	2	0	1
gnl|UMD3.1|GK000010.2	10142885	G	A	2	49	0.0392157	0.960784
gnl|UMD3.1|GK000010.2	10144224	A	T	0	4	0	1
gnl|UMD3.1|GK000010.2	10145006	C	A	2	2	0.5	0.5
gnl|UMD3.1|GK000010.2	10145464	C	A	8	2	0.8	0.2
gnl|UMD3.1|GK000010.2	10145644	T	C	0	15	0	1
gnl|UMD3.1|GK000010.2	10145883	G	C	0	13	0	1
gnl|UMD3.1|GK000010.2	10146314	T	C	0	4	0	1
gnl|UMD3.1|GK000010.2	10147523	G	A	7	2	0.777778	0.222222
gnl|UMD3.1|GK000010.2	10147629	G	T	5	2	0.714286	0.285714
gnl|UMD3.1|GK000010.2	10147926	G	T	6	2	0.75	0.25
gnl|UMD3.1|GK000010.2	10148089	G	T	2	2	0.5	0.5
gnl|UMD3.1|GK000010.2	10148336	A	T	2	2	0.5	0.5
gnl|UMD3.1|GK000010.2	10148568	T	G	4	4	0.5	0.5
gnl|UMD3.1|GK000010.2	10148814	C	T	0	2	0	1
gnl|UMD3.1|GK000010.2	10148858	T	G	0	2	0	1
gnl|UMD3.1|GK000010.2	10149677	T	C	0	2	0	1
gnl|UMD3.1|GK000010.2	10149687	C	T	0	2	0	1
gnl|UMD3.1|GK000010.2	10149856	A	G	0	6	0	1
gnl|UMD3.1|GK000010.2	10150249	G	A	0	4	0	1
gnl|UMD3.1|GK000010.2	10150253	A	G	0	5	0	1
gnl|UMD3.1|GK000010.2	10150449	G	A	0	2	0	1
gnl|UMD3.1|GK000010.2	10150522	C	G	2	10	0.166667	0.833333
gnl|UMD3.1|GK000010.2	10150560	C	A	0	715	0	1
gnl|UMD3.1|GK000010.2	10150721	A	G	3	1498	0.00199867	0.998001
gnl|UMD3.1|GK000010.2	10150748	G	A	6	1591	0.00375704	0.996243
gnl|UMD3.1|GK000010.2	10150823	C	G	4	1855	0.00215169	0.997848
gnl|UMD3.1|GK000010.2	10150915	C	A	4	2166	0.00184332	0.998157
gnl|UMD3.1|GK000010.2	10151036	A	G	10	3307	0.00301477	0.996985
gnl|UMD3.1|GK000010.2	10151585	T	G	3	306	0.00970874	0.990291
gnl|UMD3.1|GK000010.2	10151690	A	G	0	426	0	1
gnl|UMD3.1|GK000010.2	10151693	A	G	0	454	0	1
gnl|UMD3.1|GK000010.2	10151713	A	T	3	436	0.00683371	0.993166
gnl|UMD3.1|GK000010.2	10151720	T	C	0	443	0	1
gnl|UMD3.1|GK000010.2	10151729	A	G	0	446	0	1
gnl|UMD3.1|GK000010.2	10151773	A	G	0	496	0	1
gnl|UMD3.1|GK000010.2	10151802	A	G	0	396	0	1
gnl|UMD3.1|GK000010.2	10151880	C	A	0	124	0	1
gnl|UMD3.1|GK000010.2	10151945	T	C	0	12	0	1
gnl|UMD3.1|GK000010.2	10152067	A	G	0	2	0	1
gnl|UMD3.1|GK000010.2	10152089	A	G	0	2	0	1
gnl|UMD3.1|GK000010.2	10152201	A	G	0	4	0	1
gnl|UMD3.1|GK000010.2	10152296	T	A	0	2	0	1
gnl|UMD3.1|GK000010.2	10152387	A	T	0	3	0	1
gnl|UMD3.1|GK000010.2	10241666	A	G	0	2	0	1
gnl|UMD3.1|GK000010.2	10241668	C	G	0	2	0	1
gnl|UMD3.1|GK000010.2	10241705	G	T	0	4	0	1
gnl|UMD3.1|GK000010.2	10241736	T	C	0	4	0	1
gnl|UMD3.1|GK000010.2	10269602	G	A	0	2	0	1
gnl|UMD3.1|GK000010.2	10289054	C	A	2	2	0.5	0.5
gnl|UMD3.1|GK000010.2	10293238	C	T	0	2	0	1
gnl|UMD3.1|GK000010.2	10304911	T	C	0	7	0	1
gnl|UMD3.1|GK000010.2	10311118	G	T	1	1	0.5	0.5
gnl|UMD3.1|GK000010.2	10313953	T	C	0	2	0	1
gnl|UMD3.1|GK000010.2	10323720	G	T	12	2	0.857143	0.142857
gnl|UMD3.1|GK000010.2	10323758	C	T	5	8	0.384615	0.615385
gnl|UMD3.1|GK000010.2	10345431	C	A	0	2	0	1
gnl|UMD3.1|GK000010.2	10345699	C	T	1	2	0.333333	0.666667
gnl|UMD3.1|GK000010.2	10349701	G	A	2	5	0.285714	0.714286
gnl|UMD3.1|GK000010.2	10351272	C	A	0	2	0	1
gnl|UMD3.1|GK000010.2	10352324	T	C	15	3	0.833333	0.166667
gnl|UMD3.1|GK000010.2	10405969	G	A	0	2	0	1
gnl|UMD3.1|GK000010.2	10406312	T	C	0	4	0	1
gnl|UMD3.1|GK000010.2	10406348	G	T	2	2	0.5	0.5
gnl|UMD3.1|GK000010.2	10560582	T	C	0	2	0	1
gnl|UMD3.1|GK000010.2	10564856	A	T	1	2	0.333333	0.666667
gnl|UMD3.1|GK000010.2	10564959	T	C	0	2	0	1
gnl|UMD3.1|GK000010.2	10565048	GTTTT	GTT	0	1	0	1
gnl|UMD3.1|GK000010.2	10568520	T	C	0	2	0	1
gnl|UMD3.1|GK000010.2	10595958	T	C	4	4	0.5	0.5
gnl|UMD3.1|GK000010.2	10597779	A	G	0	6	0	1
gnl|UMD3.1|GK000010.2	10597906	T	G	0	6	0	1
gnl|UMD3.1|GK000010.2	10605232	C	T	0	8	0	1
gnl|UMD3.1|GK000010.2	10605318	T	A	0	6	0	1
gnl|UMD3.1|GK000010.2	10610542	A	G	0	6	0	1
gnl|UMD3.1|GK000010.2	10610762	T	C	0	13	0	1
gnl|UMD3.1|GK000010.2	10624416	G	T	0	2	0	1
gnl|UMD3.1|GK000010.2	10624428	G	T	0	2	0	1
gnl|UMD3.1|GK000010.2	10646399	G	A	0	2	0	1
gnl|UMD3.1|GK000010.2	10648722	A	G	0	6	0	1
gnl|UMD3.1|GK000010.2	10649548	C	T	0	4	0	1
gnl|UMD3.1|GK000010.2	10649758	C	T	0	4	0	1
gnl|UMD3.1|GK000010.2	10649771	T	C	2	2	0.5	0.5
gnl|UMD3.1|GK000010.2	10649865	G	C	0	2	0	1
gnl|UMD3.1|GK000010.2	10649882	G	A	0	2	0	1
gnl|UMD3.1|GK000010.2	10651074	C	A	0	3	0	1
gnl|UMD3.1|GK000010.2	10651085	A	G	0	2	0	1
gnl|UMD3.1|GK000010.2	10651090	G	A	0	2	0	1
gnl|UMD3.1|GK000010.2	10662819	A	G	2	2	0.5	0.5
gnl|UMD3.1|GK000010.2	10665344	T	C	0	4	0	1
gnl|UMD3.1|GK000010.2	10689127	G	A	0	2	0	1
gnl|UMD3.1|GK000010.2	10689158	C	G	0	2	0	1
gnl|UMD3.1|GK000010.2	10689671	A	G	0	2	0	1
gnl|UMD3.1|GK000010.2	10711181	C	T	0	2	0	1
gnl|UMD3.1|GK000010.2	10711567	A	G	0	3	0	1
gnl|UMD3.1|GK000010.2	10711670	C	T	0	9	0	1
gnl|UMD3.1|GK000010.2	10711938	C	T	0	4	0	1
gnl|UMD3.1|GK000010.2	10885357	G	T	3	2	0.6	0.4
gnl|UMD3.1|GK000010.2	10885452	CATATATATATATAT	CATATATATATATATAT	0	1	0	1
gnl|UMD3.1|GK000010.2	10885941	T	A	4	2	0.666667	0.333333
gnl|UMD3.1|GK000010.2	10887431	G	T	0	2	0	1
gnl|UMD3.1|GK000010.2	10888321	C	A	5	2	0.714286	0.285714
gnl|UMD3.1|GK000010.2	10888342	T	C	0	12	0	1
gnl|UMD3.1|GK000010.2	10888454	A	G	0	10	0	1
gnl|UMD3.1|GK000010.2	10888469	C	T	0	3	0	1
gnl|UMD3.1|GK000010.2	10889021	C	T	2	2	0.5	0.5
gnl|UMD3.1|GK000010.2	10893130	T	C	1	2	0.333333	0.666667
gnl|UMD3.1|GK000010.2	10893136	T	C	2	2	0.5	0.5
gnl|UMD3.1|GK000010.2	10893141	T	C	2	2	0.5	0.5
gnl|UMD3.1|GK000010.2	10893155	T	C	2	2	0.5	0.5
gnl|UMD3.1|GK000010.2	10893188	T	C	2	2	0.5	0.5
gnl|UMD3.1|GK000010.2	10893189	T	C	2	2	0.5	0.5
gnl|UMD3.1|GK000010.2	10893191	T	C	2	2	0.5	0.5
gnl|UMD3.1|GK000010.2	10893193	T	C	2	2	0.5	0.5
gnl|UMD3.1|GK000010.2	10893200	T	C	2	2	0.5	0.5
gnl|UMD3.1|GK000010.2	10893226	T	C	1	2	0.333333	0.666667
gnl|UMD3.1|GK000010.2	11048940	T	C	0	24	0	1
gnl|UMD3.1|GK000010.2	11049102	A	G	5	4	0.555556	0.444444
gnl|UMD3.1|GK000010.2	11049164	A	G	0	6	0	1
gnl|UMD3.1|GK000010.2	11049201	C	A	0	10	0	1
gnl|UMD3.1|GK000010.2	11049435	C	T	0	8	0	1
gnl|UMD3.1|GK000010.2	11049783	C	T	0	2	0	1
gnl|UMD3.1|GK000010.2	11049826	T	C	0	2	0	1
gnl|UMD3.1|GK000010.2	11050106	T	C	3	3	0.5	0.5
gnl|UMD3.1|GK000010.2	11050127	C	T	0	5	0	1
gnl|UMD3.1|GK000010.2	11050215	A	G	0	3	0	1
gnl|UMD3.1|GK000010.2	11052535	G	C	0	2	0	1
gnl|UMD3.1|GK000010.2	11052572	C	T	4	2	0.666667	0.333333
gnl|UMD3.1|GK000010.2	11097383	A	G	0	2	0	1
gnl|UMD3.1|GK000010.2	11123644	G	A	0	2	0	1
gnl|UMD3.1|GK000010.2	11129846	G	A	3	2	0.6	0.4
gnl|UMD3.1|GK000010.2	11129983	A	T	3	2	0.6	0.4
gnl|UMD3.1|GK000010.2	11134835	A	C	0	6	0	1
gnl|UMD3.1|GK000010.2	11140619	G	A	0	2	0	1
gnl|UMD3.1|GK000010.2	11250547	G	A	0	2	0	1
gnl|UMD3.1|GK000010.2	11265873	T	A	0	3	0	1
gnl|UMD3.1|GK000010.2	11278001	C	T	0	2	0	1
gnl|UMD3.1|GK000010.2	11309905	C	A	0	1	0	1
gnl|UMD3.1|GK000010.2	11309909	C	A	0	1	0	1
gnl|UMD3.1|GK000010.2	11309935	C	A	2	2	0.5	0.5
gnl|UMD3.1|GK000010.2	11339702	A	C	2	2	0.5	0.5
gnl|UMD3.1|GK000010.2	11345134	C	A	7	2	0.777778	0.222222
gnl|UMD3.1|GK000010.2	11345148	C	A	8	2	0.8	0.2
gnl|UMD3.1|GK000010.2	11345329	A	T	10	2	0.833333	0.166667
gnl|UMD3.1|GK000010.2	11347061	G	T	6	3	0.666667	0.333333
gnl|UMD3.1|GK000010.2	11347363	C	G	4	3	0.571429	0.428571
gnl|UMD3.1|GK000010.2	11355463	C	A	0	2	0	1
gnl|UMD3.1|GK000010.2	11356011	C	T	0	2	0	1
gnl|UMD3.1|GK000010.2	11383299	C	T	0	5	0	1
gnl|UMD3.1|GK000010.2	11383683	C	A	4	2	0.666667	0.333333
gnl|UMD3.1|GK000010.2	11420563	CTTCTTT	CTT	0	1	0	1
gnl|UMD3.1|GK000010.2	11462608	C	A	0	2	0	1
gnl|UMD3.1|GK000010.2	11477192	G	A	0	2	0	1
gnl|UMD3.1|GK000010.2	11477202	C	T	0	2	0	1
gnl|UMD3.1|GK000010.2	11477230	A	C	0	2	0	1
gnl|UMD3.1|GK000010.2	11477455	A	G	0	2	0	1
gnl|UMD3.1|GK000010.2	11487592	C	T	0	3	0	1
gnl|UMD3.1|GK000010.2	11488128	G	T	0	5	0	1
gnl|UMD3.1|GK000010.2	11488681	G	T	12	6	0.666667	0.333333
gnl|UMD3.1|GK000010.2	11488732	A	C	7	9	0.4375	0.5625
gnl|UMD3.1|GK000010.2	11490587	T	C	15	3	0.833333	0.166667
gnl|UMD3.1|GK000010.2	11490753	A	C	7	13	0.35	0.65
gnl|UMD3.1|GK000010.2	11491217	A	G	15	23	0.394737	0.605263
gnl|UMD3.1|GK000010.2	11491218	A	T	0	38	0	1
gnl|UMD3.1|GK000010.2	11491243	T	G	13	22	0.371429	0.628571
gnl|UMD3.1|GK000010.2	11491267	G	A	0	20	0	1
gnl|UMD3.1|GK000010.2	11495213	G	A	0	2	0	1
gnl|UMD3.1|GK000010.2	11496759	T	C	0	2	0	1
gnl|UMD3.1|GK000010.2	11510940	C	G	0	2	0	1
gnl|UMD3.1|GK000010.2	11526565	A	T	0	4	0	1
gnl|UMD3.1|GK000010.2	11543271	C	T	0	2	0	1
gnl|UMD3.1|GK000010.2	11546122	T	C	0	3	0	1
gnl|UMD3.1|GK000010.2	11546136	C	T	0	3	0	1
gnl|UMD3.1|GK000010.2	11546205	T	C	0	3	0	1
gnl|UMD3.1|GK000010.2	11546597	T	C	0	8	0	1
gnl|UMD3.1|GK000010.2	11546604	G	T	0	8	0	1
gnl|UMD3.1|GK000010.2	11548328	A	T	0	2	0	1
gnl|UMD3.1|GK000010.2	11548365	C	T	0	2	0	1
gnl|UMD3.1|GK000010.2	11586235	C	T	0	2	0	1
gnl|UMD3.1|GK000010.2	11627404	A	G	0	3	0	1
gnl|UMD3.1|GK000010.2	11637091	T	C	0	2	0	1
gnl|UMD3.1|GK000010.2	11640971	A	T	0	2	0	1
gnl|UMD3.1|GK000010.2	11640976	G	C	0	2	0	1
gnl|UMD3.1|GK000010.2	11641009	C	G	0	2	0	1
gnl|UMD3.1|GK000010.2	11641012	T	C	0	2	0	1
gnl|UMD3.1|GK000010.2	11641017	A	C	0	2	0	1
gnl|UMD3.1|GK000010.2	11653288	C	A	5	2	0.714286	0.285714
gnl|UMD3.1|GK000010.2	11658046	A	G	0	2	0	1
gnl|UMD3.1|GK000010.2	11658089	T	C	0	4	0	1
gnl|UMD3.1|GK000010.2	11659113	ATG	A	0	1	0	1
gnl|UMD3.1|GK000010.2	11659326	T	G	0	2	0	1
gnl|UMD3.1|GK000010.2	11659411	C	A	2	2	0.5	0.5
gnl|UMD3.1|GK000010.2	11659484	A	G	0	2	0	1
gnl|UMD3.1|GK000010.2	11659506	A	G	0	2	0	1
gnl|UMD3.1|GK000010.2	11723631	T	A	0	2	0	1
gnl|UMD3.1|GK000010.2	11789408	A	G	0	2	0	1
gnl|UMD3.1|GK000010.2	11855135	C	A	4	2	0.666667	0.333333
gnl|UMD3.1|GK000010.2	11858035	C	G	0	2	0	1
gnl|UMD3.1|GK000010.2	11883684	C	T	0	13	0	1
gnl|UMD3.1|GK000010.2	11883789	C	A	22	4	0.846154	0.153846
gnl|UMD3.1|GK000010.2	11884650	T	A	0	3	0	1
gnl|UMD3.1|GK000010.2	11884745	T	C	0	2	0	1
gnl|UMD3.1|GK000010.2	11884787	A	G	0	2	0	1
gnl|UMD3.1|GK000010.2	11888606	T	C	0	2	0	1
gnl|UMD3.1|GK000010.2	11890158	G	T	1	2	0.333333	0.666667
gnl|UMD3.1|GK000010.2	11890277	T	C	5	2	0.714286	0.285714
gnl|UMD3.1|GK000010.2	11890300	C	T	4	2	0.666667	0.333333
gnl|UMD3.1|GK000010.2	11890340	T	C	2	2	0.5	0.5
gnl|UMD3.1|GK000010.2	11890566	A	T	2	2	0.5	0.5
gnl|UMD3.1|GK000010.2	11923256	C	G	0	2	0	1
gnl|UMD3.1|GK000010.2	11923277	A	G	0	1	0	1
gnl|UMD3.1|GK000010.2	11923357	CA	CAA	0	1	0	1
gnl|UMD3.1|GK000010.2	11930683	G	T	12	2	0.857143	0.142857
gnl|UMD3.1|GK000010.2	11930951	A	G	0	1	0	1
gnl|UMD3.1|GK000010.2	11931416	C	G	2	3	0.4	0.6
gnl|UMD3.1|GK000010.2	11932378	C	T	2	2	0.5	0.5
gnl|UMD3.1|GK000010.2	11941002	C	A	0	3	0	1
gnl|UMD3.1|GK000010.2	11997571	T	C	0	177	0	1
gnl|UMD3.1|GK000010.2	11997589	T	C	4	313	0.0126183	0.987382
gnl|UMD3.1|GK000010.2	11997607	G	A	0	495	0	1
gnl|UMD3.1|GK000010.2	11997707	T	G	4	475	0.00835073	0.991649
gnl|UMD3.1|GK000010.2	12000243	T	C	0	4	0	1
gnl|UMD3.1|GK000010.2	12020885	T	C	0	6	0	1
gnl|UMD3.1|GK000010.2	12021061	A	G	10	2	0.833333	0.166667
gnl|UMD3.1|GK000010.2	12021543	G	A	0	14	0	1
gnl|UMD3.1|GK000010.2	12021581	G	T	10	2	0.833333	0.166667
gnl|UMD3.1|GK000010.2	12021751	G	A	4	2	0.666667	0.333333
gnl|UMD3.1|GK000010.2	12021752	C	T	3	2	0.6	0.4
gnl|UMD3.1|GK000010.2	12021800	A	C	6	2	0.75	0.25
gnl|UMD3.1|GK000010.2	12024225	T	C	0	3	0	1
gnl|UMD3.1|GK000010.2	12027450	C	G	11	2	0.846154	0.153846
gnl|UMD3.1|GK000010.2	12029513	C	A	6	2	0.75	0.25
gnl|UMD3.1|GK000010.2	12029794	T	G	0	3	0	1
gnl|UMD3.1|GK000010.2	12029880	G	T	4	2	0.666667	0.333333
gnl|UMD3.1|GK000010.2	12036560	T	C	0	4	0	1
gnl|UMD3.1|GK000010.2	12036562	A	G	0	4	0	1
gnl|UMD3.1|GK000010.2	12036598	A	C	0	4	0	1
gnl|UMD3.1|GK000010.2	12036613	A	G	0	4	0	1
gnl|UMD3.1|GK000010.2	12041550	G	T	33	23	0.589286	0.410714
gnl|UMD3.1|GK000010.2	12041566	C	A	36	27	0.571429	0.428571
gnl|UMD3.1|GK000010.2	12050104	C	A	1	3	0.25	0.75
gnl|UMD3.1|GK000010.2	12050585	C	T	0	2	0	1
gnl|UMD3.1|GK000010.2	12050612	C	A	1	2	0.333333	0.666667
gnl|UMD3.1|GK000010.2	12053178	T	C	0	2	0	1
gnl|UMD3.1|GK000010.2	12054540	T	C	25	28	0.471698	0.528302
gnl|UMD3.1|GK000010.2	12055632	C	A	10	2	0.833333	0.166667
gnl|UMD3.1|GK000010.2	12056831	T	G	0	2	0	1
gnl|UMD3.1|GK000010.2	12056936	A	G	2	2	0.5	0.5
gnl|UMD3.1|GK000010.2	12061604	G	A	0	2	0	1
gnl|UMD3.1|GK000010.2	12064424	G	T	1	2	0.333333	0.666667
gnl|UMD3.1|GK000010.2	12064443	A	G	1	2	0.333333	0.666667
gnl|UMD3.1|GK000010.2	12132968	A	G	0	2	0	1
gnl|UMD3.1|GK000010.2	12133533	T	G	0	2	0	1
gnl|UMD3.1|GK000010.2	12133534	C	A	0	2	0	1
gnl|UMD3.1|GK000010.2	12133535	T	A	0	2	0	1
gnl|UMD3.1|GK000010.2	12135818	G	A	0	3	0	1
gnl|UMD3.1|GK000010.2	12135923	A	G	0	6	0	1
gnl|UMD3.1|GK000010.2	12151504	T	C	6	10	0.375	0.625
gnl|UMD3.1|GK000010.2	12151571	A	C	8	17	0.32	0.68
gnl|UMD3.1|GK000010.2	12151833	A	T	3	3	0.5	0.5
gnl|UMD3.1|GK000010.2	12151834	A	T	5	2	0.714286	0.285714
gnl|UMD3.1|GK000010.2	12152699	A	G	0	5	0	1
gnl|UMD3.1|GK000010.2	12168652	A	G	3	2	0.6	0.4
gnl|UMD3.1|GK000010.2	12318658	G	T	3	2	0.6	0.4
gnl|UMD3.1|GK000010.2	12318890	A	G	0	3	0	1
gnl|UMD3.1|GK000010.2	12321115	T	A	3	2	0.6	0.4
gnl|UMD3.1|GK000010.2	12321546	T	C	7	2	0.777778	0.222222
gnl|UMD3.1|GK000010.2	12324254	C	A	2	4	0.333333	0.666667
gnl|UMD3.1|GK000010.2	12337147	G	A	3	3	0.5	0.5
gnl|UMD3.1|GK000010.2	12343733	G	T	0	2	0	1
gnl|UMD3.1|GK000010.2	12366207	C	T	15	3	0.833333	0.166667
gnl|UMD3.1|GK000010.2	12398575	G	A	2	2	0.5	0.5
gnl|UMD3.1|GK000010.2	12398647	A	C	2	5	0.285714	0.714286
gnl|UMD3.1|GK000010.2	12398752	G	A	0	6	0	1
gnl|UMD3.1|GK000010.2	12400341	T	C	0	2	0	1
gnl|UMD3.1|GK000010.2	12401024	G	T	2	2	0.5	0.5
gnl|UMD3.1|GK000010.2	12404647	C	A	5	2	0.714286	0.285714
gnl|UMD3.1|GK000010.2	12404674	T	A	0	5	0	1
gnl|UMD3.1|GK000010.2	12405365	T	A	0	1	0	1
gnl|UMD3.1|GK000010.2	12409260	G	A	0	2	0	1
gnl|UMD3.1|GK000010.2	12410658	C	T	0	2	0	1
gnl|UMD3.1|GK000010.2	12410681	A	C	0	2	0	1
gnl|UMD3.1|GK000010.2	12411828	G	A	11	2	0.846154	0.153846
gnl|UMD3.1|GK000010.2	12412341	C	T	20	12	0.625	0.375
gnl|UMD3.1|GK000010.2	12412459	G	A	25	21	0.543478	0.456522
gnl|UMD3.1|GK000010.2	12412618	G	C	22	13	0.628571	0.371429
gnl|UMD3.1|GK000010.2	12412677	T	G	31	19	0.62	0.38
gnl|UMD3.1|GK000010.2	12412678	G	T	31	18	0.632653	0.367347
gnl|UMD3.1|GK000010.2	12412780	A	G	52	28	0.65	0.35
gnl|UMD3.1|GK000010.2	12413371	T	C	8	5	0.615385	0.384615
gnl|UMD3.1|GK000010.2	12413618	C	T	0	2	0	1
gnl|UMD3.1|GK000010.2	12413699	G	A	0	5	0	1
gnl|UMD3.1|GK000010.2	12500007	A	G	1	2	0.333333	0.666667
gnl|UMD3.1|GK000010.2	12502694	G	T	6	2	0.75	0.25
gnl|UMD3.1|GK000010.2	12503681	C	A	1	2	0.333333	0.666667
gnl|UMD3.1|GK000010.2	12504118	A	T	26	6	0.8125	0.1875
gnl|UMD3.1|GK000010.2	12506964	T	C	1	2	0.333333	0.666667
gnl|UMD3.1|GK000010.2	12508875	G	A	4	2	0.666667	0.333333
gnl|UMD3.1|GK000010.2	12513254	G	T	0	1	0	1
gnl|UMD3.1|GK000010.2	12522268	T	C	2	5	0.285714	0.714286
gnl|UMD3.1|GK000010.2	12522294	C	A	2	9	0.181818	0.818182
gnl|UMD3.1|GK000010.2	12552988	T	A	0	2	0	1
gnl|UMD3.1|GK000010.2	12564641	T	C	0	2	0	1
gnl|UMD3.1|GK000010.2	12564671	T	C	0	2	0	1
gnl|UMD3.1|GK000010.2	12564676	T	C	0	2	0	1
gnl|UMD3.1|GK000010.2	12564677	T	C	0	2	0	1
gnl|UMD3.1|GK000010.2	12564695	T	C	0	2	0	1
gnl|UMD3.1|GK000010.2	12571187	G	T	4	2	0.666667	0.333333
gnl|UMD3.1|GK000010.2	12572237	C	A	21	9	0.7	0.3
gnl|UMD3.1|GK000010.2	12572240	C	A	23	5	0.821429	0.178571
gnl|UMD3.1|GK000010.2	12572267	C	A	19	7	0.730769	0.269231
gnl|UMD3.1|GK000010.2	12582281	G	C	0	2	0	1
gnl|UMD3.1|GK000010.2	12582308	C	T	0	2	0	1
gnl|UMD3.1|GK000010.2	12582373	T	A	0	4	0	1
gnl|UMD3.1|GK000010.2	12598021	C	A	0	2	0	1
gnl|UMD3.1|GK000010.2	12605748	C	A	7	2	0.777778	0.222222
gnl|UMD3.1|GK000010.2	12605965	A	G	0	2	0	1
gnl|UMD3.1|GK000010.2	12609216	C	T	0	2	0	1
gnl|UMD3.1|GK000010.2	12615341	G	A	0	2	0	1
gnl|UMD3.1|GK000010.2	12701688	T	C	0	2	0	1
gnl|UMD3.1|GK000010.2	12710236	T	C	14	3	0.823529	0.176471
gnl|UMD3.1|GK000010.2	12710678	T	A	7	2	0.777778	0.222222
gnl|UMD3.1|GK000010.2	12710769	C	A	6	2	0.75	0.25
gnl|UMD3.1|GK000010.2	12712003	C	T	0	2	0	1
gnl|UMD3.1|GK000010.2	12712036	G	T	0	2	0	1
gnl|UMD3.1|GK000010.2	12713785	G	T	5	2	0.714286	0.285714
gnl|UMD3.1|GK000010.2	12714222	G	T	11	2	0.846154	0.153846
gnl|UMD3.1|GK000010.2	12727128	C	T	0	2	0	1
gnl|UMD3.1|GK000010.2	12727196	A	G	0	4	0	1
gnl|UMD3.1|GK000010.2	12727243	T	C	0	6	0	1
gnl|UMD3.1|GK000010.2	12727329	G	C	0	2	0	1
gnl|UMD3.1|GK000010.2	12900627	G	A	0	2	0	1
gnl|UMD3.1|GK000010.2	13178386	C	T	1	2	0.333333	0.666667
gnl|UMD3.1|GK000010.2	13178411	A	C	1	2	0.333333	0.666667
gnl|UMD3.1|GK000010.2	13181136	A	G	0	2	0	1
gnl|UMD3.1|GK000010.2	13181408	G	T	1	2	0.333333	0.666667
gnl|UMD3.1|GK000010.2	13189443	C	A	2	2	0.5	0.5
gnl|UMD3.1|GK000010.2	13193511	G	T	7	2	0.777778	0.222222
gnl|UMD3.1|GK000010.2	13193968	G	T	22	14	0.611111	0.388889
gnl|UMD3.1|GK000010.2	13194173	T	C	18	18	0.5	0.5
gnl|UMD3.1|GK000010.2	13195597	C	T	2	3	0.4	0.6
gnl|UMD3.1|GK000010.2	13195710	A	T	10	8	0.555556	0.444444
gnl|UMD3.1|GK000010.2	13195818	A	G	0	17	0	1
gnl|UMD3.1|GK000010.2	13195833	T	C	0	18	0	1
gnl|UMD3.1|GK000010.2	13196049	C	A	10	2	0.833333	0.166667
gnl|UMD3.1|GK000010.2	13196161	T	G	0	7	0	1
gnl|UMD3.1|GK000010.2	13196182	A	G	0	6	0	1
gnl|UMD3.1|GK000010.2	13200948	G	C	1	1	0.5	0.5
gnl|UMD3.1|GK000010.2	13212508	A	G	0	7	0	1
gnl|UMD3.1|GK000010.2	13212573	T	A	0	4	0	1
gnl|UMD3.1|GK000010.2	13268829	G	A	0	2	0	1
gnl|UMD3.1|GK000010.2	13286404	C	T	0	2	0	1
gnl|UMD3.1|GK000010.2	13308763	T	C	3	2	0.6	0.4
gnl|UMD3.1|GK000010.2	13309711	G	A	0	2	0	1
gnl|UMD3.1|GK000010.2	13314753	C	A	1	2	0.333333	0.666667
gnl|UMD3.1|GK000010.2	13318863	G	T	8	3	0.727273	0.272727
gnl|UMD3.1|GK000010.2	13319184	C	A	3	5	0.375	0.625
gnl|UMD3.1|GK000010.2	13319897	C	G	0	2	0	1
gnl|UMD3.1|GK000010.2	13320056	T	A	4	4	0.5	0.5
gnl|UMD3.1|GK000010.2	13320308	A	T	1	5	0.166667	0.833333
gnl|UMD3.1|GK000010.2	13320442	A	T	0	2	0	1
gnl|UMD3.1|GK000010.2	13365982	G	T	17	14	0.548387	0.451613
gnl|UMD3.1|GK000010.2	13366149	C	T	1	5	0.166667	0.833333
gnl|UMD3.1|GK000010.2	13508631	C	A	0	1	0	1
gnl|UMD3.1|GK000010.2	13519044	G	A	0	3	0	1
gnl|UMD3.1|GK000010.2	13553947	G	A	0	2	0	1
gnl|UMD3.1|GK000010.2	13583078	C	T	7	2	0.777778	0.222222
gnl|UMD3.1|GK000010.2	13584414	C	T	3	2	0.6	0.4
gnl|UMD3.1|GK000010.2	13946777	G	C	0	2	0	1
gnl|UMD3.1|GK000010.2	13972718	C	A	0	2	0	1
gnl|UMD3.1|GK000010.2	13972721	C	T	0	2	0	1
gnl|UMD3.1|GK000010.2	13972730	T	C	0	2	0	1
gnl|UMD3.1|GK000010.2	13980575	T	C	0	2	0	1
gnl|UMD3.1|GK000010.2	13991707	G	T	0	22	0	1
gnl|UMD3.1|GK000010.2	13992244	C	A	3	2	0.6	0.4
gnl|UMD3.1|GK000010.2	14334528	CTGTGT	CTGT	0	1	0	1
gnl|UMD3.1|GK000010.2	14396018	T	G	0	2	0	1
gnl|UMD3.1|GK000010.2	14404294	A	G	0	1	0	1
gnl|UMD3.1|GK000010.2	14404302	G	T	0	2	0	1
gnl|UMD3.1|GK000010.2	14404593	T	C	0	6	0	1
gnl|UMD3.1|GK000010.2	14404667	C	A	4	2	0.666667	0.333333
gnl|UMD3.1|GK000010.2	14404759	T	G	0	5	0	1
gnl|UMD3.1|GK000010.2	14404818	A	G	0	3	0	1
gnl|UMD3.1|GK000010.2	14405886	T	A	0	4	0	1
gnl|UMD3.1|GK000010.2	14456161	G	T	0	2	0	1
gnl|UMD3.1|GK000010.2	14469014	A	G	0	2	0	1
gnl|UMD3.1|GK000010.2	14477505	T	C	0	2	0	1
gnl|UMD3.1|GK000010.2	14481839	C	T	0	2	0	1
gnl|UMD3.1|GK000010.2	14487722	G	T	0	2	0	1
gnl|UMD3.1|GK000010.2	14496917	A	G	0	2	0	1
gnl|UMD3.1|GK000010.2	14497844	A	G	0	3	0	1
gnl|UMD3.1|GK000010.2	14554704	C	T	0	3	0	1
gnl|UMD3.1|GK000010.2	14554751	A	G	0	3	0	1
gnl|UMD3.1|GK000010.2	14556160	C	T	0	4	0	1
gnl|UMD3.1|GK000010.2	14572690	C	T	0	2	0	1
gnl|UMD3.1|GK000010.2	14582700	A	T	0	2	0	1
gnl|UMD3.1|GK000010.2	14602676	C	T	0	4	0	1
gnl|UMD3.1|GK000010.2	14602721	G	A	0	3	0	1
gnl|UMD3.1|GK000010.2	14602723	G	A	0	3	0	1
gnl|UMD3.1|GK000010.2	14602784	C	G	0	4	0	1
gnl|UMD3.1|GK000010.2	14611361	T	C	0	2	0	1
gnl|UMD3.1|GK000010.2	14625759	A	G	8	19	0.296296	0.703704
gnl|UMD3.1|GK000010.2	14625862	A	G	15	13	0.535714	0.464286
gnl|UMD3.1|GK000010.2	14625997	G	C	10	9	0.526316	0.473684
gnl|UMD3.1|GK000010.2	14626082	C	T	2	4	0.333333	0.666667
gnl|UMD3.1|GK000010.2	14886555	T	A	0	3	0	1
gnl|UMD3.1|GK000010.2	14886557	G	A	0	3	0	1
gnl|UMD3.1|GK000010.2	14886581	C	G	0	3	0	1
gnl|UMD3.1|GK000010.2	14886708	A	G	0	3	0	1
gnl|UMD3.1|GK000010.2	14907506	C	T	0	2	0	1
gnl|UMD3.1|GK000010.2	14908565	G	T	2	2	0.5	0.5
gnl|UMD3.1|GK000010.2	14908706	G	T	3	3	0.5	0.5
gnl|UMD3.1|GK000010.2	14908715	G	T	4	2	0.666667	0.333333
gnl|UMD3.1|GK000010.2	14908872	T	A	3	2	0.6	0.4
gnl|UMD3.1|GK000010.2	14965877	G	T	2	2	0.5	0.5
gnl|UMD3.1|GK000010.2	14975880	G	T	2	2	0.5	0.5
gnl|UMD3.1|GK000010.2	14983462	C	T	0	2	0	1
gnl|UMD3.1|GK000010.2	14985547	G	T	6	2	0.75	0.25
gnl|UMD3.1|GK000010.2	14985551	C	T	4	4	0.5	0.5
gnl|UMD3.1|GK000010.2	14986733	C	T	2	2	0.5	0.5
gnl|UMD3.1|GK000010.2	14986844	G	T	8	2	0.8	0.2
gnl|UMD3.1|GK000010.2	14987389	T	C	0	2	0	1
gnl|UMD3.1|GK000010.2	14988081	G	T	12	3	0.8	0.2
gnl|UMD3.1|GK000010.2	14988101	C	A	6	3	0.666667	0.333333
gnl|UMD3.1|GK000010.2	14988352	A	G	4	3	0.571429	0.428571
gnl|UMD3.1|GK000010.2	14988996	C	A	2	2	0.5	0.5
gnl|UMD3.1|GK000010.2	14989896	C	A	0	2	0	1
gnl|UMD3.1|GK000010.2	15000878	C	T	1	2	0.333333	0.666667
gnl|UMD3.1|GK000010.2	15004122	G	T	24	9	0.727273	0.272727
gnl|UMD3.1|GK000010.2	15004134	G	T	21	11	0.65625	0.34375
gnl|UMD3.1|GK000010.2	15004148	G	T	28	11	0.717949	0.282051
gnl|UMD3.1|GK000010.2	15006984	A	T	8	2	0.8	0.2
gnl|UMD3.1|GK000010.2	15008926	C	A	2	2	0.5	0.5
gnl|UMD3.1|GK000010.2	15014623	C	A	25	7	0.78125	0.21875
gnl|UMD3.1|GK000010.2	15023848	A	T	6	2	0.75	0.25
gnl|UMD3.1|GK000010.2	15026450	A	G	1	7	0.125	0.875
gnl|UMD3.1|GK000010.2	15026525	C	A	5	2	0.714286	0.285714
gnl|UMD3.1|GK000010.2	15042991	C	A	3	2	0.6	0.4
gnl|UMD3.1|GK000010.2	15043004	G	C	0	4	0	1
gnl|UMD3.1|GK000010.2	15043342	T	C	0	2	0	1
gnl|UMD3.1|GK000010.2	15044789	G	T	12	2	0.857143	0.142857
gnl|UMD3.1|GK000010.2	15044791	C	T	5	8	0.384615	0.615385
gnl|UMD3.1|GK000010.2	15044834	C	G	12	4	0.75	0.25
gnl|UMD3.1|GK000010.2	15045138	A	G	4	4	0.5	0.5
gnl|UMD3.1|GK000010.2	15046037	G	A	0	2	0	1
gnl|UMD3.1|GK000010.2	15079170	C	G	0	2	0	1
gnl|UMD3.1|GK000010.2	15083493	T	C	0	2	0	1
gnl|UMD3.1|GK000010.2	15084336	A	T	2	2	0.5	0.5
gnl|UMD3.1|GK000010.2	15086725	G	A	0	2	0	1
gnl|UMD3.1|GK000010.2	15091588	G	A	3	8	0.272727	0.727273
gnl|UMD3.1|GK000010.2	15092349	A	T	2	2	0.5	0.5
gnl|UMD3.1|GK000010.2	15093279	C	A	2	2	0.5	0.5
gnl|UMD3.1|GK000010.2	15093401	A	T	4	2	0.666667	0.333333
gnl|UMD3.1|GK000010.2	15095810	G	C	11	3	0.785714	0.214286
gnl|UMD3.1|GK000010.2	15095893	A	G	13	4	0.764706	0.235294
gnl|UMD3.1|GK000010.2	15096255	G	T	33	30	0.52381	0.47619
gnl|UMD3.1|GK000010.2	15096409	T	C	41	21	0.66129	0.33871
gnl|UMD3.1|GK000010.2	15411233	C	T	0	2	0	1
gnl|UMD3.1|GK000010.2	15411234	A	G	0	2	0	1
gnl|UMD3.1|GK000010.2	15411235	C	T	0	2	0	1
gnl|UMD3.1|GK000010.2	15411247	T	C	0	2	0	1
gnl|UMD3.1|GK000010.2	15411248	G	A	0	2	0	1
gnl|UMD3.1|GK000010.2	15542804	C	A	0	2	0	1
gnl|UMD3.1|GK000010.2	15589991	C	T	32	29	0.52459	0.47541
gnl|UMD3.1|GK000010.2	15591242	A	C	1	2	0.333333	0.666667
gnl|UMD3.1|GK000010.2	15591423	G	A	0	3	0	1
gnl|UMD3.1|GK000010.2	15593447	C	A	19	3	0.863636	0.136364
gnl|UMD3.1|GK000010.2	15608787	A	G,T	0	2	0	1
gnl|UMD3.1|GK000010.2	15623005	C	A	0	2	0	1
gnl|UMD3.1|GK000010.2	15630207	G	C	0	2	0	1
gnl|UMD3.1|GK000010.2	15644559	C	T	0	2	0	1
gnl|UMD3.1|GK000010.2	15645433	A	T	0	3	0	1
gnl|UMD3.1|GK000010.2	15645515	G	T	3	3	0.5	0.5
gnl|UMD3.1|GK000010.2	15648711	C	A	0	2	0	1
gnl|UMD3.1|GK000010.2	15648759	G	T	1	2	0.333333	0.666667
gnl|UMD3.1|GK000010.2	15648867	T	C	0	2	0	1
gnl|UMD3.1|GK000010.2	15718262	T	C	0	6	0	1
gnl|UMD3.1|GK000010.2	15718267	C	T	0	6	0	1
gnl|UMD3.1|GK000010.2	15718281	G	A	0	5	0	1
gnl|UMD3.1|GK000010.2	15718288	C	G	0	6	0	1
gnl|UMD3.1|GK000010.2	15718290	T	C	0	5	0	1
gnl|UMD3.1|GK000010.2	15718317	A	G	0	3	0	1
gnl|UMD3.1|GK000010.2	15957610	C	A	0	2	0	1
gnl|UMD3.1|GK000010.2	15967414	A	G	0	4	0	1
gnl|UMD3.1|GK000010.2	15967474	A	G	0	3	0	1
gnl|UMD3.1|GK000010.2	16011195	C	A	0	2	0	1
gnl|UMD3.1|GK000010.2	16012608	C	T	0	2	0	1
gnl|UMD3.1|GK000010.2	16012921	T	A	0	2	0	1
gnl|UMD3.1|GK000010.2	16012949	T	A	0	2	0	1
gnl|UMD3.1|GK000010.2	16015194	A	G	5	2	0.714286	0.285714
gnl|UMD3.1|GK000010.2	16015217	A	G	4	2	0.666667	0.333333
gnl|UMD3.1|GK000010.2	16017892	A	G	0	2	0	1
gnl|UMD3.1|GK000010.2	16020046	C	A	4	2	0.666667	0.333333
gnl|UMD3.1|GK000010.2	16020150	T	A	2	3	0.4	0.6
gnl|UMD3.1|GK000010.2	16020565	C	T	3	2	0.6	0.4
gnl|UMD3.1|GK000010.2	16021126	G	A	4	4	0.5	0.5
gnl|UMD3.1|GK000010.2	16021588	T	A	13	22	0.371429	0.628571
gnl|UMD3.1|GK000010.2	16021665	C	A	22	4	0.846154	0.153846
gnl|UMD3.1|GK000010.2	16021889	A	G	9	4	0.692308	0.307692
gnl|UMD3.1|GK000010.2	16021900	A	G	13	6	0.684211	0.315789
gnl|UMD3.1|GK000010.2	16022219	G	T	5	2	0.714286	0.285714
gnl|UMD3.1|GK000010.2	16022530	A	G	5	2	0.714286	0.285714
gnl|UMD3.1|GK000010.2	16022590	A	G	4	2	0.666667	0.333333
gnl|UMD3.1|GK000010.2	16022621	A	G	10	6	0.625	0.375
gnl|UMD3.1|GK000010.2	16022626	A	G	12	3	0.8	0.2
gnl|UMD3.1|GK000010.2	16023916	C	T	7	13	0.35	0.65
gnl|UMD3.1|GK000010.2	16024295	T	A	8	2	0.8	0.2
gnl|UMD3.1|GK000010.2	16024867	G	A	3	2	0.6	0.4
gnl|UMD3.1|GK000010.2	16024950	A	G	4	3	0.571429	0.428571
gnl|UMD3.1|GK000010.2	16024956	A	T	3	2	0.6	0.4
gnl|UMD3.1|GK000010.2	16028086	A	G	1	2	0.333333	0.666667
gnl|UMD3.1|GK000010.2	16028121	A	G	1	2	0.333333	0.666667
gnl|UMD3.1|GK000010.2	16028137	A	G	0	2	0	1
gnl|UMD3.1|GK000010.2	16029031	A	T	8	2	0.8	0.2
gnl|UMD3.1|GK000010.2	16030800	T	A	2	2	0.5	0.5
gnl|UMD3.1|GK000010.2	16032956	C	A	0	2	0	1
gnl|UMD3.1|GK000010.2	16033563	A	G	2	2	0.5	0.5
gnl|UMD3.1|GK000010.2	16036347	T	C	0	4	0	1
gnl|UMD3.1|GK000010.2	16037455	T	C	3	2	0.6	0.4
gnl|UMD3.1|GK000010.2	16059252	C	T	6	2	0.75	0.25
gnl|UMD3.1|GK000010.2	16059503	T	C	14	3	0.823529	0.176471
gnl|UMD3.1|GK000010.2	16059740	T	A	11	2	0.846154	0.153846
gnl|UMD3.1|GK000010.2	16059741	T	A	10	2	0.833333	0.166667
gnl|UMD3.1|GK000010.2	16060214	T	C	0	12	0	1
gnl|UMD3.1|GK000010.2	16060613	C	G	0	2	0	1
gnl|UMD3.1|GK000010.2	16068683	A	G	5	2	0.714286	0.285714
gnl|UMD3.1|GK000010.2	16069407	T	C	2	4	0.333333	0.666667
gnl|UMD3.1|GK000010.2	16069447	A	G	0	7	0	1
gnl|UMD3.1|GK000010.2	16074066	C	T	48	8	0.857143	0.142857
gnl|UMD3.1|GK000010.2	16075087	A	G	0	8	0	1
gnl|UMD3.1|GK000010.2	16075781	A	C	0	2	0	1
gnl|UMD3.1|GK000010.2	16078363	C	A	47	29	0.618421	0.381579
gnl|UMD3.1|GK000010.2	16078640	T	A	43	65	0.398148	0.601852
gnl|UMD3.1|GK000010.2	16078659	C	T	43	60	0.417476	0.582524
gnl|UMD3.1|GK000010.2	16079588	G	A	2	2	0.5	0.5
gnl|UMD3.1|GK000010.2	16079597	T	A	2	2	0.5	0.5
gnl|UMD3.1|GK000010.2	16080120	A	G	0	22	0	1
gnl|UMD3.1|GK000010.2	16080314	C	T	0	18	0	1
gnl|UMD3.1|GK000010.2	16080778	A	G	0	15	0	1
gnl|UMD3.1|GK000010.2	16080914	C	T	7	6	0.538462	0.461538
gnl|UMD3.1|GK000010.2	16081274	C	T	3	2	0.6	0.4
gnl|UMD3.1|GK000010.2	16081311	A	G	1	2	0.333333	0.666667
gnl|UMD3.1|GK000010.2	16081688	A	G	0	4	0	1
gnl|UMD3.1|GK000010.2	16081721	A	G	0	2	0	1
gnl|UMD3.1|GK000010.2	16081908	C	T	1	2	0.333333	0.666667
gnl|UMD3.1|GK000010.2	16081995	A	G	5	4	0.555556	0.444444
gnl|UMD3.1|GK000010.2	16082082	G	A	0	10	0	1
gnl|UMD3.1|GK000010.2	16082673	G	C	2	4	0.333333	0.666667
gnl|UMD3.1|GK000010.2	16082677	A	G	4	2	0.666667	0.333333
gnl|UMD3.1|GK000010.2	16082800	G	A	0	2	0	1
gnl|UMD3.1|GK000010.2	16083026	G	T	9	4	0.692308	0.307692
gnl|UMD3.1|GK000010.2	16083033	G	T	9	3	0.75	0.25
gnl|UMD3.1|GK000010.2	16083039	G	T	9	5	0.642857	0.357143
gnl|UMD3.1|GK000010.2	16083102	G	T	6	3	0.666667	0.333333
gnl|UMD3.1|GK000010.2	16083114	T	A	10	4	0.714286	0.285714
gnl|UMD3.1|GK000010.2	16083723	A	T	0	2	0	1
gnl|UMD3.1|GK000010.2	16089397	T	G	0	3	0	1
gnl|UMD3.1|GK000010.2	16090669	G	T	2	2	0.5	0.5
gnl|UMD3.1|GK000010.2	16090733	C	A	0	2	0	1
gnl|UMD3.1|GK000010.2	16092190	A	T	11	15	0.423077	0.576923
gnl|UMD3.1|GK000010.2	16092710	G	A	8	13	0.380952	0.619048
gnl|UMD3.1|GK000010.2	16092975	A	G	2	2	0.5	0.5
gnl|UMD3.1|GK000010.2	16101864	G	T	0	2	0	1
gnl|UMD3.1|GK000010.2	16102661	A	T	0	2	0	1
gnl|UMD3.1|GK000010.2	16105839	G	T	2	2	0.5	0.5
gnl|UMD3.1|GK000010.2	16106083	C	A	2	2	0.5	0.5
gnl|UMD3.1|GK000010.2	16107581	A	T	7	2	0.777778	0.222222
gnl|UMD3.1|GK000010.2	16108720	G	T	2	2	0.5	0.5
gnl|UMD3.1|GK000010.2	16116029	G	T	8	2	0.8	0.2
gnl|UMD3.1|GK000010.2	16116315	A	T	8	2	0.8	0.2
gnl|UMD3.1|GK000010.2	16116560	C	T	3	2	0.6	0.4
gnl|UMD3.1|GK000010.2	16117813	C	T	13	3	0.8125	0.1875
gnl|UMD3.1|GK000010.2	16118485	C	A	11	14	0.44	0.56
gnl|UMD3.1|GK000010.2	16121738	C	A	8	2	0.8	0.2
gnl|UMD3.1|GK000010.2	16121757	A	T	6	2	0.75	0.25
gnl|UMD3.1|GK000010.2	16121787	G	A	6	2	0.75	0.25
gnl|UMD3.1|GK000010.2	16121833	A	G	2	2	0.5	0.5
gnl|UMD3.1|GK000010.2	16174119	G	T	2	2	0.5	0.5
gnl|UMD3.1|GK000010.2	16181265	AGTGTG	AGTG	0	1	0	1
gnl|UMD3.1|GK000010.2	16211137	C	A	8	2	0.8	0.2
gnl|UMD3.1|GK000010.2	16212828	G	T	7	2	0.777778	0.222222
gnl|UMD3.1|GK000010.2	16212874	C	T	4	2	0.666667	0.333333
gnl|UMD3.1|GK000010.2	16229996	A	G	0	2	0	1
gnl|UMD3.1|GK000010.2	16230024	C	G	0	2	0	1
gnl|UMD3.1|GK000010.2	16235569	C	T	0	2	0	1
gnl|UMD3.1|GK000010.2	16242319	G	A	0	2	0	1
gnl|UMD3.1|GK000010.2	16250732	C	A	1	2	0.333333	0.666667
gnl|UMD3.1|GK000010.2	16254077	T	C	0	2	0	1
gnl|UMD3.1|GK000010.2	16256706	T	C	0	2	0	1
gnl|UMD3.1|GK000010.2	16256728	C	G	0	2	0	1
gnl|UMD3.1|GK000010.2	16256783	T	C	0	6	0	1
gnl|UMD3.1|GK000010.2	16260326	A	G	1	2	0.333333	0.666667
gnl|UMD3.1|GK000010.2	16300147	G	T	2	2	0.5	0.5
gnl|UMD3.1|GK000010.2	16301879	G	T	11	2	0.846154	0.153846
gnl|UMD3.1|GK000010.2	16301926	G	T	0	3	0	1
gnl|UMD3.1|GK000010.2	16301950	A	T	0	3	0	1
gnl|UMD3.1|GK000010.2	16302548	G	A	0	6	0	1
gnl|UMD3.1|GK000010.2	16303933	T	A	0	2	0	1
gnl|UMD3.1|GK000010.2	16307628	G	T	3	2	0.6	0.4
gnl|UMD3.1|GK000010.2	16320093	C	A	2	2	0.5	0.5
gnl|UMD3.1|GK000010.2	16320129	A	G	0	2	0	1
gnl|UMD3.1|GK000010.2	16320169	G	C	0	2	0	1
gnl|UMD3.1|GK000010.2	16324546	T	A	0	47	0	1
gnl|UMD3.1|GK000010.2	16325190	G	A	0	4	0	1
gnl|UMD3.1|GK000010.2	16325210	G	A	0	5	0	1
gnl|UMD3.1|GK000010.2	16325216	C	G	0	5	0	1
gnl|UMD3.1|GK000010.2	16326162	G	C	0	8	0	1
gnl|UMD3.1|GK000010.2	16326315	G	T	0	6	0	1
gnl|UMD3.1|GK000010.2	16326965	T	C	0	2	0	1
gnl|UMD3.1|GK000010.2	16327015	C	T	0	2	0	1
gnl|UMD3.1|GK000010.2	16327364	AATGATGA	AATGA	0	1	0	1
gnl|UMD3.1|GK000010.2	16330417	C	T	0	2	0	1
gnl|UMD3.1|GK000010.2	16510786	A	G	0	2	0	1
gnl|UMD3.1|GK000010.2	16510795	C	G	0	2	0	1
gnl|UMD3.1|GK000010.2	16901835	G	T	10	2	0.833333	0.166667
gnl|UMD3.1|GK000010.2	16902168	C	A	0	2	0	1
gnl|UMD3.1|GK000010.2	16902863	G	T	6	2	0.75	0.25
gnl|UMD3.1|GK000010.2	16903605	A	C	0	2	0	1
gnl|UMD3.1|GK000010.2	16910443	C	A	0	2	0	1
gnl|UMD3.1|GK000010.2	16910563	T	C	0	2	0	1
gnl|UMD3.1|GK000010.2	16910582	T	G	0	2	0	1
gnl|UMD3.1|GK000010.2	16910584	T	G	0	2	0	1
gnl|UMD3.1|GK000010.2	16910586	C	G	0	2	0	1
gnl|UMD3.1|GK000010.2	16910589	T	C	0	2	0	1
gnl|UMD3.1|GK000010.2	16910590	G	A	0	1	0	1
gnl|UMD3.1|GK000010.2	16910591	T	C	0	2	0	1
gnl|UMD3.1|GK000010.2	16910606	T	C	0	2	0	1
gnl|UMD3.1|GK000010.2	16910608	C	T	0	2	0	1
gnl|UMD3.1|GK000010.2	16943826	G	A	0	2	0	1
gnl|UMD3.1|GK000010.2	16943847	G	C	0	2	0	1
gnl|UMD3.1|GK000010.2	16961400	C	G	0	4	0	1
gnl|UMD3.1|GK000010.2	16961425	A	G	0	4	0	1
gnl|UMD3.1|GK000010.2	17309004	G	T	0	2	0	1
gnl|UMD3.1|GK000010.2	17309065	G	T	0	2	0	1
gnl|UMD3.1|GK000010.2	17510401	G	C	0	2	0	1
gnl|UMD3.1|GK000010.2	17510402	C	T	0	2	0	1
gnl|UMD3.1|GK000010.2	17510412	G	T	0	2	0	1
gnl|UMD3.1|GK000010.2	17510418	C	A	0	2	0	1
gnl|UMD3.1|GK000010.2	17510429	G	A	0	2	0	1
gnl|UMD3.1|GK000010.2	17516268	A	G	2	3	0.4	0.6
gnl|UMD3.1|GK000010.2	17520069	C	A	0	2	0	1
gnl|UMD3.1|GK000010.2	17520071	A	G	0	2	0	1
gnl|UMD3.1|GK000010.2	17532301	G	A	0	2	0	1
gnl|UMD3.1|GK000010.2	17541702	C	A	0	2	0	1
gnl|UMD3.1|GK000010.2	17609368	T	C	0	3	0	1
gnl|UMD3.1|GK000010.2	17609390	G	A	0	3	0	1
gnl|UMD3.1|GK000010.2	17609507	A	G	0	3	0	1
gnl|UMD3.1|GK000010.2	17609511	A	G	0	3	0	1
gnl|UMD3.1|GK000010.2	17609513	G	A	0	3	0	1
gnl|UMD3.1|GK000010.2	17609557	T	C	0	3	0	1
gnl|UMD3.1|GK000010.2	17615669	A	C	0	2	0	1
gnl|UMD3.1|GK000010.2	17615704	T	C	0	2	0	1
gnl|UMD3.1|GK000010.2	17615749	G	T	0	2	0	1
gnl|UMD3.1|GK000010.2	17662557	G	A	0	3	0	1
gnl|UMD3.1|GK000010.2	17662607	G	A	0	3	0	1
gnl|UMD3.1|GK000010.2	17866323	G	C	0	2	0	1
gnl|UMD3.1|GK000010.2	17874987	G	T	4	2	0.666667	0.333333
gnl|UMD3.1|GK000010.2	17910847	G	A	0	2	0	1
gnl|UMD3.1|GK000010.2	17910861	G	A	0	2	0	1
gnl|UMD3.1|GK000010.2	17910871	A	T	0	2	0	1
gnl|UMD3.1|GK000010.2	17952024	A	G	0	4	0	1
gnl|UMD3.1|GK000010.2	18049837	T	C	0	2	0	1
gnl|UMD3.1|GK000010.2	18049847	A	T	0	2	0	1
gnl|UMD3.1|GK000010.2	18401220	C	A	0	2	0	1
gnl|UMD3.1|GK000010.2	18604799	G	T	0	2	0	1
gnl|UMD3.1|GK000010.2	18641238	G	A	0	3	0	1
gnl|UMD3.1|GK000010.2	18650685	C	G	4	2	0.666667	0.333333
gnl|UMD3.1|GK000010.2	18650695	T	A	4	2	0.666667	0.333333
gnl|UMD3.1|GK000010.2	18653971	G	T	0	2	0	1
gnl|UMD3.1|GK000010.2	18654384	C	A	2	2	0.5	0.5
gnl|UMD3.1|GK000010.2	18688338	G	A	0	2	0	1
gnl|UMD3.1|GK000010.2	18697619	G	A	0	2	0	1
gnl|UMD3.1|GK000010.2	18700862	T	A	0	1	0	1
gnl|UMD3.1|GK000010.2	18704145	G	A	3	2	0.6	0.4
gnl|UMD3.1|GK000010.2	18704670	A	G	3	2	0.6	0.4
gnl|UMD3.1|GK000010.2	18705264	G	T	10	2	0.833333	0.166667
gnl|UMD3.1|GK000010.2	18708646	T	C	0	2	0	1
gnl|UMD3.1|GK000010.2	18714456	A	G	9	2	0.818182	0.181818
gnl|UMD3.1|GK000010.2	18714510	G	T	6	4	0.6	0.4
gnl|UMD3.1|GK000010.2	18714586	G	T	6	2	0.75	0.25
gnl|UMD3.1|GK000010.2	18714615	C	T	3	7	0.3	0.7
gnl|UMD3.1|GK000010.2	18714640	C	A	3	2	0.6	0.4
gnl|UMD3.1|GK000010.2	18714648	C	A	4	2	0.666667	0.333333
gnl|UMD3.1|GK000010.2	18714656	C	A	3	3	0.5	0.5
gnl|UMD3.1|GK000010.2	18714687	C	A	3	3	0.5	0.5
gnl|UMD3.1|GK000010.2	18739841	A	G	0	5	0	1
gnl|UMD3.1|GK000010.2	18740937	T	C	2	3	0.4	0.6
gnl|UMD3.1|GK000010.2	18740968	T	C	3	3	0.5	0.5
gnl|UMD3.1|GK000010.2	18740989	T	C	2	2	0.5	0.5
gnl|UMD3.1|GK000010.2	18741013	T	C	3	2	0.6	0.4
gnl|UMD3.1|GK000010.2	18741014	T	C	3	2	0.6	0.4
gnl|UMD3.1|GK000010.2	18741018	T	C	2	4	0.333333	0.666667
gnl|UMD3.1|GK000010.2	18754011	C	A	0	2	0	1
gnl|UMD3.1|GK000010.2	18754535	C	A	0	2	0	1
gnl|UMD3.1|GK000010.2	18763244	G	T	0	3	0	1
gnl|UMD3.1|GK000010.2	18779063	G	A	2	2	0.5	0.5
gnl|UMD3.1|GK000010.2	18779514	C	A	2	2	0.5	0.5
gnl|UMD3.1|GK000010.2	18824944	G	T	2	2	0.5	0.5
gnl|UMD3.1|GK000010.2	18843612	C	T	0	2	0	1
gnl|UMD3.1|GK000010.2	18847570	TCTACT	TCT	0	1	0	1
gnl|UMD3.1|GK000010.2	18848871	C	A	4	2	0.666667	0.333333
gnl|UMD3.1|GK000010.2	18848919	G	T	1	2	0.333333	0.666667
gnl|UMD3.1|GK000010.2	18849469	A	G	0	4	0	1
gnl|UMD3.1|GK000010.2	18855665	G	A	0	2	0	1
gnl|UMD3.1|GK000010.2	18879903	G	A	0	1	0	1
gnl|UMD3.1|GK000010.2	18880222	A	T	1	6	0.142857	0.857143
gnl|UMD3.1|GK000010.2	18880227	A	T	1	6	0.142857	0.857143
gnl|UMD3.1|GK000010.2	18906674	A	T	1	2	0.333333	0.666667
gnl|UMD3.1|GK000010.2	18907038	C	A	2	2	0.5	0.5
gnl|UMD3.1|GK000010.2	18907053	T	A	2	2	0.5	0.5
gnl|UMD3.1|GK000010.2	18907109	T	C	2	2	0.5	0.5
gnl|UMD3.1|GK000010.2	18907350	C	G	14	4	0.777778	0.222222
gnl|UMD3.1|GK000010.2	18966570	G	A	14	4	0.777778	0.222222
gnl|UMD3.1|GK000010.2	18999109	G	A	12	4	0.75	0.25
gnl|UMD3.1|GK000010.2	18999760	C	A	11	2	0.846154	0.153846
gnl|UMD3.1|GK000010.2	19012855	C	A	0	2	0	1
gnl|UMD3.1|GK000010.2	19018420	G	T	1	2	0.333333	0.666667
gnl|UMD3.1|GK000010.2	19038465	T	A	12	2	0.857143	0.142857
gnl|UMD3.1|GK000010.2	19038978	G	A	8	3	0.727273	0.272727
gnl|UMD3.1|GK000010.2	19039047	A	G	9	6	0.6	0.4
gnl|UMD3.1|GK000010.2	19039456	G	T	2	3	0.4	0.6
gnl|UMD3.1|GK000010.2	19039464	C	A	3	2	0.6	0.4
gnl|UMD3.1|GK000010.2	19039610	A	C	9	3	0.75	0.25
gnl|UMD3.1|GK000010.2	19089879	A	T	0	2	0	1
gnl|UMD3.1|GK000010.2	19091161	C	T	0	2	0	1
gnl|UMD3.1|GK000010.2	19092431	A	G	0	35	0	1
gnl|UMD3.1|GK000010.2	19093640	T	A	27	5	0.84375	0.15625
gnl|UMD3.1|GK000010.2	19098805	C	T	0	2	0	1
gnl|UMD3.1|GK000010.2	19114045	G	C	0	2	0	1
gnl|UMD3.1|GK000010.2	19115586	C	G	0	2	0	1
gnl|UMD3.1|GK000010.2	19115630	C	A	0	2	0	1
gnl|UMD3.1|GK000010.2	19200334	G	A	4	2	0.666667	0.333333
gnl|UMD3.1|GK000010.2	19205240	T	C	0	2	0	1
gnl|UMD3.1|GK000010.2	19213366	G	A	0	4	0	1
gnl|UMD3.1|GK000010.2	19231378	C	T	0	2	0	1
gnl|UMD3.1|GK000010.2	19249338	C	T	0	2	0	1
gnl|UMD3.1|GK000010.2	19251730	G	T	7	3	0.7	0.3
gnl|UMD3.1|GK000010.2	19251748	G	T	7	3	0.7	0.3
gnl|UMD3.1|GK000010.2	19251769	T	A	8	5	0.615385	0.384615
gnl|UMD3.1|GK000010.2	19253326	A	G	0	2	0	1
gnl|UMD3.1|GK000010.2	19254404	A	T	0	5	0	1
gnl|UMD3.1|GK000010.2	19256706	G	T	2	4	0.333333	0.666667
gnl|UMD3.1|GK000010.2	19256708	T	C	2	4	0.333333	0.666667
gnl|UMD3.1|GK000010.2	19258431	A	C	2	2	0.5	0.5
gnl|UMD3.1|GK000010.2	19266852	C	T	0	4	0	1
gnl|UMD3.1|GK000010.2	19288639	C	A	6	2	0.75	0.25
gnl|UMD3.1|GK000010.2	19290514	T	C	0	2	0	1
gnl|UMD3.1|GK000010.2	19297734	C	T	7	2	0.777778	0.222222
gnl|UMD3.1|GK000010.2	19298035	C	G	0	3	0	1
gnl|UMD3.1|GK000010.2	19302011	C	A	8	2	0.8	0.2
gnl|UMD3.1|GK000010.2	19302340	C	T	6	2	0.75	0.25
gnl|UMD3.1|GK000010.2	19306396	C	T	10	2	0.833333	0.166667
gnl|UMD3.1|GK000010.2	19306503	G	T	2	5	0.285714	0.714286
gnl|UMD3.1|GK000010.2	19307421	G	T	6	2	0.75	0.25
gnl|UMD3.1|GK000010.2	19307466	A	G	2	6	0.25	0.75
gnl|UMD3.1|GK000010.2	19307796	T	C	0	9	0	1
gnl|UMD3.1|GK000010.2	19316034	G	C	8	2	0.8	0.2
gnl|UMD3.1|GK000010.2	19329700	A	G	0	2	0	1
gnl|UMD3.1|GK000010.2	19332542	C	T	0	3	0	1
gnl|UMD3.1|GK000010.2	19332665	G	A	0	4	0	1
gnl|UMD3.1|GK000010.2	19361014	CAGAGA	CAGA	0	1	0	1
gnl|UMD3.1|GK000010.2	19362130	C	A	5	2	0.714286	0.285714
gnl|UMD3.1|GK000010.2	19364332	C	A	1	2	0.333333	0.666667
gnl|UMD3.1|GK000010.2	19365202	T	G	0	5	0	1
gnl|UMD3.1|GK000010.2	19365465	G	T	2	2	0.5	0.5
gnl|UMD3.1|GK000010.2	19365468	G	T	2	2	0.5	0.5
[truncated: 185,512 more rows]
