# Supplementary material for: Single nucleotide polymorphism discovery in bovine liver using RNA-seq technology
Source: PLoS One. 2017 Feb 24;12(2):e0172687. doi: 10.1371/journal.pone.0172687 (PMC5325534; doi:10.1371/journal.pone.0172687)
Supplement: S8 Table — (XLSX) [file pone.0172687.s008.xlsx]

## Sheet: CP28-LIV-25-S2.samtools.variant
S8 Table: RNA-seq SNP-db of bovine liver tissue of young bull-8 of Polish HF cattle aged 6 months.
reference	location	ref_seq	sample seq	# of reads as Ref	# of reads as SNP	% ref	% SNP
gnl|Btau_4.6.1|chrY	2535418	G	A	0	2	0	1
gnl|Btau_4.6.1|chrY	2537624	C	T	0	2	0	1
gnl|Btau_4.6.1|chrY	2568457	G	T	112	25	0.817518	0.182482
gnl|Btau_4.6.1|chrY	2907245	C	T	17	5	0.772727	0.227273
gnl|Btau_4.6.1|chrY	2910488	C	A	8	2	0.8	0.2
gnl|Btau_4.6.1|chrY	2914976	G	T	7	2	0.777778	0.222222
gnl|Btau_4.6.1|chrY	2969463	C	A	0	2	0	1
gnl|Btau_4.6.1|chrY	3126898	A	G	0	20	0	1
gnl|Btau_4.6.1|chrY	3126915	C	T	0	20	0	1
gnl|Btau_4.6.1|chrY	3126928	C	T	0	17	0	1
gnl|Btau_4.6.1|chrY	3126932	C	T	0	17	0	1
gnl|Btau_4.6.1|chrY	3215304	T	C	0	2	0	1
gnl|Btau_4.6.1|chrY	3215344	T	C	0	2	0	1
gnl|Btau_4.6.1|chrY	3215351	T	C	0	2	0	1
gnl|Btau_4.6.1|chrY	3215361	T	C	0	2	0	1
gnl|Btau_4.6.1|chrY	3280747	G	A	2	2	0.5	0.5
gnl|Btau_4.6.1|chrY	3728412	G	A	3	2	0.6	0.4
gnl|Btau_4.6.1|chrY	3728766	T	C	0	2	0	1
gnl|Btau_4.6.1|chrY	3751760	AACAC	AAC	0	1	0	1
gnl|Btau_4.6.1|chrY	6527126	C	G	1	2	0.333333	0.666667
gnl|Btau_4.6.1|chrY	6528472	T	C	0	2	0	1
gnl|Btau_4.6.1|chrY	6545719	T	A	0	2	0	1
gnl|Btau_4.6.1|chrY	6625749	T	A	1	2	0.333333	0.666667
gnl|Btau_4.6.1|chrY	6628878	G	T	0	2	0	1
gnl|Btau_4.6.1|chrY	6629330	C	A	0	2	0	1
gnl|Btau_4.6.1|chrY	6631722	C	A	7	2	0.777778	0.222222
gnl|Btau_4.6.1|chrY	6632816	C	A	4	2	0.666667	0.333333
gnl|Btau_4.6.1|chrY	6649441	C	G	0	2	0	1
gnl|Btau_4.6.1|chrY	8116157	A	T	0	2	0	1
gnl|Btau_4.6.1|chrY	8116276	A	G	0	4	0	1
gnl|Btau_4.6.1|chrY	9453639	C	G	0	32	0	1
gnl|Btau_4.6.1|chrY	9453643	T	C,A	0	36	0	1
gnl|Btau_4.6.1|chrY	9453826	A	G	0	24	0	1
gnl|Btau_4.6.1|chrY	9453840	G	A	13	4	0.764706	0.235294
gnl|Btau_4.6.1|chrY	9453846	A	T	12	3	0.8	0.2
gnl|Btau_4.6.1|chrY	9453849	A	G	10	4	0.714286	0.285714
gnl|UMD3.1|GK000010.2	340158	A	G	0	2	0	1
gnl|UMD3.1|GK000010.2	340193	C	G	0	2	0	1
gnl|UMD3.1|GK000010.2	340199	A	G	0	2	0	1
gnl|UMD3.1|GK000010.2	340208	G	A	0	2	0	1
gnl|UMD3.1|GK000010.2	340213	C	T	0	2	0	1
gnl|UMD3.1|GK000010.2	340219	T	C	0	2	0	1
gnl|UMD3.1|GK000010.2	536061	C	A	0	2	0	1
gnl|UMD3.1|GK000010.2	555265	A	G	0	2	0	1
gnl|UMD3.1|GK000010.2	555292	C	A	0	9	0	1
gnl|UMD3.1|GK000010.2	555317	G	C	0	12	0	1
gnl|UMD3.1|GK000010.2	555326	C	A	11	2	0.846154	0.153846
gnl|UMD3.1|GK000010.2	555363	G	A	0	21	0	1
gnl|UMD3.1|GK000010.2	555424	T	C	0	27	0	1
gnl|UMD3.1|GK000010.2	555483	C	G	0	31	0	1
gnl|UMD3.1|GK000010.2	555598	A	G	0	30	0	1
gnl|UMD3.1|GK000010.2	555632	A	G	0	34	0	1
gnl|UMD3.1|GK000010.2	555657	T	C	0	33	0	1
gnl|UMD3.1|GK000010.2	555666	T	C	0	32	0	1
gnl|UMD3.1|GK000010.2	555684	A	G	0	23	0	1
gnl|UMD3.1|GK000010.2	555780	G	A	0	12	0	1
gnl|UMD3.1|GK000010.2	555811	A	T	0	8	0	1
gnl|UMD3.1|GK000010.2	632560	A	G	0	2	0	1
gnl|UMD3.1|GK000010.2	632610	G	A	0	2	0	1
gnl|UMD3.1|GK000010.2	633905	A	T	0	2	0	1
gnl|UMD3.1|GK000010.2	634269	A	G	0	2	0	1
gnl|UMD3.1|GK000010.2	688588	T	C	0	2	0	1
gnl|UMD3.1|GK000010.2	695788	C	A	0	2	0	1
gnl|UMD3.1|GK000010.2	695815	T	C	0	2	0	1
gnl|UMD3.1|GK000010.2	696241	T	G	0	2	0	1
gnl|UMD3.1|GK000010.2	696308	A	G	0	2	0	1
gnl|UMD3.1|GK000010.2	704816	T	A	0	2	0	1
gnl|UMD3.1|GK000010.2	708521	G	T	0	2	0	1
gnl|UMD3.1|GK000010.2	719757	G	A	0	2	0	1
gnl|UMD3.1|GK000010.2	719838	C	A	0	2	0	1
gnl|UMD3.1|GK000010.2	720349	C	A	0	2	0	1
gnl|UMD3.1|GK000010.2	745820	A	G	0	2	0	1
gnl|UMD3.1|GK000010.2	801123	C	T	0	2	0	1
gnl|UMD3.1|GK000010.2	849761	C	T	1	4	0.2	0.8
gnl|UMD3.1|GK000010.2	864928	C	T	0	2	0	1
gnl|UMD3.1|GK000010.2	864960	C	A	0	2	0	1
gnl|UMD3.1|GK000010.2	877572	T	C	0	2	0	1
gnl|UMD3.1|GK000010.2	890632	G	A	0	2	0	1
gnl|UMD3.1|GK000010.2	890641	G	T	0	2	0	1
gnl|UMD3.1|GK000010.2	890652	A	G	0	2	0	1
gnl|UMD3.1|GK000010.2	890677	A	G	0	2	0	1
gnl|UMD3.1|GK000010.2	890689	G	C	0	2	0	1
gnl|UMD3.1|GK000010.2	890724	G	A	0	2	0	1
gnl|UMD3.1|GK000010.2	894095	T	A	0	2	0	1
gnl|UMD3.1|GK000010.2	894105	A	G	0	2	0	1
gnl|UMD3.1|GK000010.2	919570	G	A	0	2	0	1
gnl|UMD3.1|GK000010.2	929225	C	A	2	2	0.5	0.5
gnl|UMD3.1|GK000010.2	930276	G	T	0	2	0	1
gnl|UMD3.1|GK000010.2	932018	G	T	4	2	0.666667	0.333333
gnl|UMD3.1|GK000010.2	932634	C	T	11	2	0.846154	0.153846
gnl|UMD3.1|GK000010.2	933079	T	A	0	9	0	1
gnl|UMD3.1|GK000010.2	933925	G	A	0	7	0	1
gnl|UMD3.1|GK000010.2	933967	C	A	4	3	0.571429	0.428571
gnl|UMD3.1|GK000010.2	934043	T	C	3	2	0.6	0.4
gnl|UMD3.1|GK000010.2	934274	G	T	2	2	0.5	0.5
gnl|UMD3.1|GK000010.2	934848	C	A	4	2	0.666667	0.333333
gnl|UMD3.1|GK000010.2	934893	G	T	0	1	0	1
gnl|UMD3.1|GK000010.2	935574	A	G	0	5	0	1
gnl|UMD3.1|GK000010.2	935715	C	G	11	4	0.733333	0.266667
gnl|UMD3.1|GK000010.2	937830	C	T	0	4	0	1
gnl|UMD3.1|GK000010.2	938430	C	G	10	2	0.833333	0.166667
gnl|UMD3.1|GK000010.2	938865	A	G	4	2	0.666667	0.333333
gnl|UMD3.1|GK000010.2	943263	T	A	0	2	0	1
gnl|UMD3.1|GK000010.2	943425	G	A	0	4	0	1
gnl|UMD3.1|GK000010.2	943844	A	G	0	5	0	1
gnl|UMD3.1|GK000010.2	943993	G	T	1	2	0.333333	0.666667
gnl|UMD3.1|GK000010.2	943998	C	A	1	2	0.333333	0.666667
gnl|UMD3.1|GK000010.2	944001	C	G	1	2	0.333333	0.666667
gnl|UMD3.1|GK000010.2	944007	C	A	1	1	0.5	0.5
gnl|UMD3.1|GK000010.2	948988	C	G	0	6	0	1
gnl|UMD3.1|GK000010.2	977430	G	A	0	2	0	1
gnl|UMD3.1|GK000010.2	979113	G	T	0	2	0	1
gnl|UMD3.1|GK000010.2	984990	T	C,G	0	2	0	1
gnl|UMD3.1|GK000010.2	1072630	C	T	2	2	0.5	0.5
gnl|UMD3.1|GK000010.2	1074126	G	C	0	2	0	1
gnl|UMD3.1|GK000010.2	1080908	A	G	0	2	0	1
gnl|UMD3.1|GK000010.2	1080910	C	T	0	1	0	1
gnl|UMD3.1|GK000010.2	1081798	C	A	0	1	0	1
gnl|UMD3.1|GK000010.2	1089497	T	C	10	6	0.625	0.375
gnl|UMD3.1|GK000010.2	1093527	C	A	12	2	0.857143	0.142857
gnl|UMD3.1|GK000010.2	1093716	C	A	7	2	0.777778	0.222222
gnl|UMD3.1|GK000010.2	1093736	C	A	8	2	0.8	0.2
gnl|UMD3.1|GK000010.2	1093739	A	G	9	2	0.818182	0.181818
gnl|UMD3.1|GK000010.2	1093835	A	C	9	6	0.6	0.4
gnl|UMD3.1|GK000010.2	1093937	T	C	7	4	0.636364	0.363636
gnl|UMD3.1|GK000010.2	1102305	T	A	17	18	0.485714	0.514286
gnl|UMD3.1|GK000010.2	1109444	A	G	12	2	0.857143	0.142857
gnl|UMD3.1|GK000010.2	1110228	A	G	0	2	0	1
gnl|UMD3.1|GK000010.2	1113396	G	A	0	2	0	1
gnl|UMD3.1|GK000010.2	1113968	G	C	0	3	0	1
gnl|UMD3.1|GK000010.2	1117047	A	G	0	2	0	1
gnl|UMD3.1|GK000010.2	1119386	G	C	0	24	0	1
gnl|UMD3.1|GK000010.2	1119501	A	G	11	6	0.647059	0.352941
gnl|UMD3.1|GK000010.2	1119649	T	C	2	9	0.181818	0.818182
gnl|UMD3.1|GK000010.2	1120150	C	A	7	2	0.777778	0.222222
gnl|UMD3.1|GK000010.2	1122217	G	A	7	2	0.777778	0.222222
gnl|UMD3.1|GK000010.2	1122242	T	C	0	10	0	1
gnl|UMD3.1|GK000010.2	1122564	C	T	0	3	0	1
gnl|UMD3.1|GK000010.2	1122570	C	A	0	3	0	1
gnl|UMD3.1|GK000010.2	1122616	G	A	3	2	0.6	0.4
gnl|UMD3.1|GK000010.2	1124494	G	C	0	3	0	1
gnl|UMD3.1|GK000010.2	1126218	G	A	0	3	0	1
gnl|UMD3.1|GK000010.2	1126666	A	C	1	3	0.25	0.75
gnl|UMD3.1|GK000010.2	1126735	T	C	2	2	0.5	0.5
gnl|UMD3.1|GK000010.2	1133386	C	A	0	2	0	1
gnl|UMD3.1|GK000010.2	1133407	G	A	0	2	0	1
gnl|UMD3.1|GK000010.2	1133410	A	G	0	2	0	1
gnl|UMD3.1|GK000010.2	1134750	T	G	0	2	0	1
gnl|UMD3.1|GK000010.2	1135342	C	G	0	2	0	1
gnl|UMD3.1|GK000010.2	1140945	C	T	0	6	0	1
gnl|UMD3.1|GK000010.2	1143067	G	A	0	2	0	1
gnl|UMD3.1|GK000010.2	1171583	C	T	0	2	0	1
gnl|UMD3.1|GK000010.2	1221780	G	T	0	2	0	1
gnl|UMD3.1|GK000010.2	1229168	T	A	0	2	0	1
gnl|UMD3.1|GK000010.2	1235321	G	A	0	2	0	1
gnl|UMD3.1|GK000010.2	1238432	A	G	0	3	0	1
gnl|UMD3.1|GK000010.2	1238505	A	T	2	2	0.5	0.5
gnl|UMD3.1|GK000010.2	1249981	T	C	0	2	0	1
gnl|UMD3.1|GK000010.2	1253365	T	C	0	2	0	1
gnl|UMD3.1|GK000010.2	1253395	T	C	0	2	0	1
gnl|UMD3.1|GK000010.2	1253411	T	C	0	2	0	1
gnl|UMD3.1|GK000010.2	1298692	T	C	0	2	0	1
gnl|UMD3.1|GK000010.2	1473051	T	C	0	2	0	1
gnl|UMD3.1|GK000010.2	1480591	A	G	0	2	0	1
gnl|UMD3.1|GK000010.2	1519469	C	T	0	2	0	1
gnl|UMD3.1|GK000010.2	1644818	G	C	0	2	0	1
gnl|UMD3.1|GK000010.2	1656266	A	G	0	2	0	1
gnl|UMD3.1|GK000010.2	1656282	A	G	0	2	0	1
gnl|UMD3.1|GK000010.2	1674904	G	A	0	4	0	1
gnl|UMD3.1|GK000010.2	1716385	T	C	0	2	0	1
gnl|UMD3.1|GK000010.2	1716681	A	T	0	2	0	1
gnl|UMD3.1|GK000010.2	1729956	T	A	0	3	0	1
gnl|UMD3.1|GK000010.2	1751379	C	T	0	2	0	1
gnl|UMD3.1|GK000010.2	1761001	C	T	0	2	0	1
gnl|UMD3.1|GK000010.2	1761240	T	G	0	2	0	1
gnl|UMD3.1|GK000010.2	2067848	A	G	0	8	0	1
gnl|UMD3.1|GK000010.2	2067863	A	C	0	11	0	1
gnl|UMD3.1|GK000010.2	2067889	C	G,T	0	13	0	1
gnl|UMD3.1|GK000010.2	2067897	C	A	0	13	0	1
gnl|UMD3.1|GK000010.2	2067911	C	T	0	14	0	1
gnl|UMD3.1|GK000010.2	2067926	T	C	0	14	0	1
gnl|UMD3.1|GK000010.2	2067962	A	G	0	10	0	1
gnl|UMD3.1|GK000010.2	2067974	T	C	0	5	0	1
gnl|UMD3.1|GK000010.2	2068004	A	G	0	3	0	1
gnl|UMD3.1|GK000010.2	2068034	T	C	0	3	0	1
gnl|UMD3.1|GK000010.2	2068035	A	T	0	3	0	1
gnl|UMD3.1|GK000010.2	2068064	G	A	0	2	0	1
gnl|UMD3.1|GK000010.2	2068067	C	G	0	2	0	1
gnl|UMD3.1|GK000010.2	2068084	G	T	0	2	0	1
gnl|UMD3.1|GK000010.2	2068085	A	G	0	2	0	1
gnl|UMD3.1|GK000010.2	2068111	G	C	0	2	0	1
gnl|UMD3.1|GK000010.2	2068430	C	A	0	2	0	1
gnl|UMD3.1|GK000010.2	2068431	G	A	0	2	0	1
gnl|UMD3.1|GK000010.2	2068454	G	A	0	2	0	1
gnl|UMD3.1|GK000010.2	2068462	G	T	0	2	0	1
gnl|UMD3.1|GK000010.2	2068464	C	A	0	2	0	1
gnl|UMD3.1|GK000010.2	2169797	G	A	0	2	0	1
gnl|UMD3.1|GK000010.2	2180322	A	G	0	2	0	1
gnl|UMD3.1|GK000010.2	2183594	G	A	0	2	0	1
gnl|UMD3.1|GK000010.2	2192197	C	G	21	24	0.466667	0.533333
gnl|UMD3.1|GK000010.2	2192409	T	C	9	10	0.473684	0.526316
gnl|UMD3.1|GK000010.2	2192823	G	A	28	20	0.583333	0.416667
gnl|UMD3.1|GK000010.2	2207219	G	C	0	2	0	1
gnl|UMD3.1|GK000010.2	2211087	G	A	0	2	0	1
gnl|UMD3.1|GK000010.2	2218731	A	G	0	2	0	1
gnl|UMD3.1|GK000010.2	2366567	A	G	0	2	0	1
gnl|UMD3.1|GK000010.2	2380541	C	T	0	2	0	1
gnl|UMD3.1|GK000010.2	2398820	G	T	2	2	0.5	0.5
gnl|UMD3.1|GK000010.2	2411886	G	T	0	2	0	1
gnl|UMD3.1|GK000010.2	2420836	A	G	2	2	0.5	0.5
gnl|UMD3.1|GK000010.2	2434103	C	T	8	2	0.8	0.2
gnl|UMD3.1|GK000010.2	2434362	T	C	0	13	0	1
gnl|UMD3.1|GK000010.2	2434503	C	T	4	12	0.25	0.75
gnl|UMD3.1|GK000010.2	2434606	G	T	0	3	0	1
gnl|UMD3.1|GK000010.2	2443196	C	A	0	2	0	1
gnl|UMD3.1|GK000010.2	2648923	C	T	0	2	0	1
gnl|UMD3.1|GK000010.2	2929051	A	C	0	2	0	1
gnl|UMD3.1|GK000010.2	2929052	G	A	0	2	0	1
gnl|UMD3.1|GK000010.2	2929062	T	C	0	2	0	1
gnl|UMD3.1|GK000010.2	2929131	C	A	0	1	0	1
gnl|UMD3.1|GK000010.2	2929140	T	C	0	2	0	1
gnl|UMD3.1|GK000010.2	3207295	A	C	0	3	0	1
gnl|UMD3.1|GK000010.2	3246919	G	T	0	1	0	1
gnl|UMD3.1|GK000010.2	3261742	G	T	0	2	0	1
gnl|UMD3.1|GK000010.2	3270127	T	C	4	2	0.666667	0.333333
gnl|UMD3.1|GK000010.2	3270139	G	T	4	2	0.666667	0.333333
gnl|UMD3.1|GK000010.2	3270194	G	A	2	2	0.5	0.5
gnl|UMD3.1|GK000010.2	3301780	A	G	0	2	0	1
gnl|UMD3.1|GK000010.2	3301818	TA	TAA	0	1	0	1
gnl|UMD3.1|GK000010.2	3313013	T	C	0	2	0	1
gnl|UMD3.1|GK000010.2	3335100	C	G	0	2	0	1
gnl|UMD3.1|GK000010.2	3337304	T	C	0	1	0	1
gnl|UMD3.1|GK000010.2	3586034	A	G	0	6	0	1
gnl|UMD3.1|GK000010.2	3586052	G	A	0	20	0	1
gnl|UMD3.1|GK000010.2	3586134	T	C	0	35	0	1
gnl|UMD3.1|GK000010.2	3586152	T	C	0	32	0	1
gnl|UMD3.1|GK000010.2	3586206	C	G	13	14	0.481481	0.518519
gnl|UMD3.1|GK000010.2	3586250	A	G	0	34	0	1
gnl|UMD3.1|GK000010.2	3996007	C	T	0	3	0	1
gnl|UMD3.1|GK000010.2	3996154	C	T	0	2	0	1
gnl|UMD3.1|GK000010.2	3997080	C	G,T	0	3	0	1
gnl|UMD3.1|GK000010.2	3997159	C	T	0	10	0	1
gnl|UMD3.1|GK000010.2	3997690	A	T	11	2	0.846154	0.153846
gnl|UMD3.1|GK000010.2	4023489	T	A	0	2	0	1
gnl|UMD3.1|GK000010.2	4036654	A	G	0	2	0	1
gnl|UMD3.1|GK000010.2	4051105	G	T	6	2	0.75	0.25
gnl|UMD3.1|GK000010.2	4051129	G	T	2	2	0.5	0.5
gnl|UMD3.1|GK000010.2	4062750	T	A	8	2	0.8	0.2
gnl|UMD3.1|GK000010.2	4104950	T	C	0	2	0	1
gnl|UMD3.1|GK000010.2	4276750	A	T	0	68	0	1
gnl|UMD3.1|GK000010.2	4307039	C	G	5	2	0.714286	0.285714
gnl|UMD3.1|GK000010.2	4308401	G	T	0	2	0	1
gnl|UMD3.1|GK000010.2	4321318	AACA	AACACA	0	1	0	1
gnl|UMD3.1|GK000010.2	4329195	G	A	0	2	0	1
gnl|UMD3.1|GK000010.2	4357516	T	G	0	2	0	1
gnl|UMD3.1|GK000010.2	4357526	A	G	0	2	0	1
gnl|UMD3.1|GK000010.2	4357544	G	A	0	6	0	1
gnl|UMD3.1|GK000010.2	4357563	C	G	0	6	0	1
gnl|UMD3.1|GK000010.2	4357574	C	T	0	6	0	1
gnl|UMD3.1|GK000010.2	4357589	A	T	0	6	0	1
gnl|UMD3.1|GK000010.2	4357621	A	T	0	6	0	1
gnl|UMD3.1|GK000010.2	4357626	A	T	0	6	0	1
gnl|UMD3.1|GK000010.2	4357656	A	T	0	4	0	1
gnl|UMD3.1|GK000010.2	4366745	T	A	0	2	0	1
gnl|UMD3.1|GK000010.2	4366761	G	A	0	2	0	1
gnl|UMD3.1|GK000010.2	4366845	C	T	0	2	0	1
gnl|UMD3.1|GK000010.2	4373875	G	T	4	2	0.666667	0.333333
gnl|UMD3.1|GK000010.2	4374739	G	T	5	2	0.714286	0.285714
gnl|UMD3.1|GK000010.2	4374831	G	A	5	2	0.714286	0.285714
gnl|UMD3.1|GK000010.2	4375236	C	T	4	2	0.666667	0.333333
gnl|UMD3.1|GK000010.2	4375437	T	A	0	2	0	1
gnl|UMD3.1|GK000010.2	4390214	G	A	0	2	0	1
gnl|UMD3.1|GK000010.2	4391784	A	C	0	2	0	1
gnl|UMD3.1|GK000010.2	4394335	G	A	1	2	0.333333	0.666667
gnl|UMD3.1|GK000010.2	4403967	C	A	1	2	0.333333	0.666667
gnl|UMD3.1|GK000010.2	4404628	C	T	0	6	0	1
gnl|UMD3.1|GK000010.2	4404907	G	A	9	2	0.818182	0.181818
gnl|UMD3.1|GK000010.2	4405192	C	G	0	29	0	1
gnl|UMD3.1|GK000010.2	4405196	G	A	18	11	0.62069	0.37931
gnl|UMD3.1|GK000010.2	4405566	C	T	11	2	0.846154	0.153846
gnl|UMD3.1|GK000010.2	4406194	G	A	4	3	0.571429	0.428571
gnl|UMD3.1|GK000010.2	4406421	G	T	8	2	0.8	0.2
gnl|UMD3.1|GK000010.2	4407435	G	T	3	6	0.333333	0.666667
gnl|UMD3.1|GK000010.2	4408666	T	C	102	90	0.53125	0.46875
gnl|UMD3.1|GK000010.2	4408971	C	G	26	29	0.472727	0.527273
gnl|UMD3.1|GK000010.2	4409945	G	A	0	2	0	1
gnl|UMD3.1|GK000010.2	4411204	T	C	1	2	0.333333	0.666667
gnl|UMD3.1|GK000010.2	4413055	C	T	0	14	0	1
gnl|UMD3.1|GK000010.2	4413068	A	G	23	24	0.489362	0.510638
gnl|UMD3.1|GK000010.2	4426645	C	T	0	2	0	1
gnl|UMD3.1|GK000010.2	4427485	G	A	4	2	0.666667	0.333333
gnl|UMD3.1|GK000010.2	4428649	A	T	0	2	0	1
gnl|UMD3.1|GK000010.2	4433568	A	C	0	2	0	1
gnl|UMD3.1|GK000010.2	4449726	A	C	0	2	0	1
gnl|UMD3.1|GK000010.2	4469321	C	T	0	2	0	1
gnl|UMD3.1|GK000010.2	4469328	A	T	0	2	0	1
gnl|UMD3.1|GK000010.2	4469508	T	C	0	2	0	1
gnl|UMD3.1|GK000010.2	4497167	C	T	0	2	0	1
gnl|UMD3.1|GK000010.2	4502057	G	T	4	2	0.666667	0.333333
gnl|UMD3.1|GK000010.2	4502074	C	A	0	2	0	1
gnl|UMD3.1|GK000010.2	4515754	G	A	0	2	0	1
gnl|UMD3.1|GK000010.2	4515766	T	C	0	2	0	1
gnl|UMD3.1|GK000010.2	4522930	T	G	0	2	0	1
gnl|UMD3.1|GK000010.2	4599154	C	A	3	5	0.375	0.625
gnl|UMD3.1|GK000010.2	4599627	C	A	1	2	0.333333	0.666667
gnl|UMD3.1|GK000010.2	4599991	C	T	0	4	0	1
gnl|UMD3.1|GK000010.2	4600163	T	A	11	2	0.846154	0.153846
gnl|UMD3.1|GK000010.2	4600196	G	A	10	2	0.833333	0.166667
gnl|UMD3.1|GK000010.2	4600357	G	T	2	2	0.5	0.5
gnl|UMD3.1|GK000010.2	4602397	T	C	0	3	0	1
gnl|UMD3.1|GK000010.2	4602933	T	C	6	2	0.75	0.25
gnl|UMD3.1|GK000010.2	4605131	C	T	0	3	0	1
gnl|UMD3.1|GK000010.2	4606723	G	A	0	2	0	1
gnl|UMD3.1|GK000010.2	4606801	A	C	0	2	0	1
gnl|UMD3.1|GK000010.2	4606839	C	G	0	2	0	1
gnl|UMD3.1|GK000010.2	4608217	A	G	147	176	0.455108	0.544892
gnl|UMD3.1|GK000010.2	4608370	C	A	176	193	0.476965	0.523035
gnl|UMD3.1|GK000010.2	4608488	G	T	155	175	0.469697	0.530303
gnl|UMD3.1|GK000010.2	4608515	C	T	146	160	0.477124	0.522876
gnl|UMD3.1|GK000010.2	4608993	C	A	0	2	0	1
gnl|UMD3.1|GK000010.2	4610798	TC	TCC	0	1	0	1
gnl|UMD3.1|GK000010.2	4610956	C	T	0	4	0	1
gnl|UMD3.1|GK000010.2	4611003	C	A	0	2	0	1
gnl|UMD3.1|GK000010.2	4611660	G	T	0	2	0	1
gnl|UMD3.1|GK000010.2	4611848	T	C	0	2	0	1
gnl|UMD3.1|GK000010.2	4614160	T	C	0	2	0	1
gnl|UMD3.1|GK000010.2	4617201	C	A	0	2	0	1
gnl|UMD3.1|GK000010.2	4618621	T	G	12	14	0.461538	0.538462
gnl|UMD3.1|GK000010.2	4618712	A	C	6	9	0.4	0.6
gnl|UMD3.1|GK000010.2	4619318	T	G	25	37	0.403226	0.596774
gnl|UMD3.1|GK000010.2	4619508	C	A	14	3	0.823529	0.176471
gnl|UMD3.1|GK000010.2	4619750	T	C	0	16	0	1
gnl|UMD3.1|GK000010.2	4620754	CCTTCTT	CCTT	0	1	0	1
gnl|UMD3.1|GK000010.2	4623611	T	A	0	2	0	1
gnl|UMD3.1|GK000010.2	4626690	TCACA	TCA	0	1	0	1
gnl|UMD3.1|GK000010.2	4628299	A	T	0	3	0	1
gnl|UMD3.1|GK000010.2	4660211	C	G	0	1	0	1
gnl|UMD3.1|GK000010.2	4660330	A	G	0	3	0	1
gnl|UMD3.1|GK000010.2	4660511	G	A	0	3	0	1
gnl|UMD3.1|GK000010.2	4664897	C	T	0	2	0	1
gnl|UMD3.1|GK000010.2	4677636	C	T	0	2	0	1
gnl|UMD3.1|GK000010.2	4677637	A	G	0	2	0	1
gnl|UMD3.1|GK000010.2	4677657	T	G	0	2	0	1
gnl|UMD3.1|GK000010.2	4693647	G	A	0	3	0	1
gnl|UMD3.1|GK000010.2	4693939	T	C	0	3	0	1
gnl|UMD3.1|GK000010.2	4697205	A	G	0	2	0	1
gnl|UMD3.1|GK000010.2	4697212	A	G	0	2	0	1
gnl|UMD3.1|GK000010.2	4697240	A	G	0	2	0	1
gnl|UMD3.1|GK000010.2	4697306	A	G	0	2	0	1
gnl|UMD3.1|GK000010.2	4717812	G	T	2	2	0.5	0.5
gnl|UMD3.1|GK000010.2	4842903	T	C	0	2	0	1
gnl|UMD3.1|GK000010.2	4842904	T	C	0	2	0	1
gnl|UMD3.1|GK000010.2	4842944	C	T	0	7	0	1
gnl|UMD3.1|GK000010.2	4842950	T	C	0	8	0	1
gnl|UMD3.1|GK000010.2	4843010	C	G	0	10	0	1
gnl|UMD3.1|GK000010.2	4843064	A	G	0	5	0	1
gnl|UMD3.1|GK000010.2	4843070	T	C	0	6	0	1
gnl|UMD3.1|GK000010.2	4843073	C	T	4	2	0.666667	0.333333
gnl|UMD3.1|GK000010.2	4843131	A	G	0	14	0	1
gnl|UMD3.1|GK000010.2	4843144	C	T	0	15	0	1
gnl|UMD3.1|GK000010.2	4843315	G	C	0	19	0	1
gnl|UMD3.1|GK000010.2	4843438	T	C	0	12	0	1
gnl|UMD3.1|GK000010.2	4843445	C	A	0	10	0	1
gnl|UMD3.1|GK000010.2	4950708	C	A	7	2	0.777778	0.222222
gnl|UMD3.1|GK000010.2	4951246	C	G	0	4	0	1
gnl|UMD3.1|GK000010.2	4951957	A	G	4	4	0.5	0.5
gnl|UMD3.1|GK000010.2	4954682	T	C	0	2	0	1
gnl|UMD3.1|GK000010.2	4954897	G	A	1	2	0.333333	0.666667
gnl|UMD3.1|GK000010.2	4957744	G	T	0	2	0	1
gnl|UMD3.1|GK000010.2	4963318	T	C	34	61	0.357895	0.642105
gnl|UMD3.1|GK000010.2	4963594	T	G	24	12	0.666667	0.333333
gnl|UMD3.1|GK000010.2	4967154	G	A	0	2	0	1
gnl|UMD3.1|GK000010.2	4967243	T	C	0	2	0	1
gnl|UMD3.1|GK000010.2	4967525	G	A	0	2	0	1
gnl|UMD3.1|GK000010.2	4968321	G	A	8	8	0.5	0.5
gnl|UMD3.1|GK000010.2	4969841	G	C	12	9	0.571429	0.428571
gnl|UMD3.1|GK000010.2	4975936	A	T	0	2	0	1
gnl|UMD3.1|GK000010.2	4981706	C	A	3	2	0.6	0.4
gnl|UMD3.1|GK000010.2	5000552	G	A	2	2	0.5	0.5
gnl|UMD3.1|GK000010.2	5000618	C	A	2	2	0.5	0.5
gnl|UMD3.1|GK000010.2	5001524	C	A	0	2	0	1
gnl|UMD3.1|GK000010.2	5002454	C	A	0	2	0	1
gnl|UMD3.1|GK000010.2	5009708	G	A	2	2	0.5	0.5
gnl|UMD3.1|GK000010.2	5027150	G	T	0	2	0	1
gnl|UMD3.1|GK000010.2	5031387	G	A	0	2	0	1
gnl|UMD3.1|GK000010.2	5034765	T	C	0	2	0	1
gnl|UMD3.1|GK000010.2	5133139	T	C	2	2	0.5	0.5
gnl|UMD3.1|GK000010.2	5286362	G	A	0	3	0	1
gnl|UMD3.1|GK000010.2	5292569	T	C	0	4	0	1
gnl|UMD3.1|GK000010.2	5292616	C	T	0	3	0	1
gnl|UMD3.1|GK000010.2	5378558	C	T	0	2	0	1
gnl|UMD3.1|GK000010.2	5378655	A	T	0	2	0	1
gnl|UMD3.1|GK000010.2	5384192	T	A	0	2	0	1
gnl|UMD3.1|GK000010.2	5551316	G	A	40	27	0.597015	0.402985
gnl|UMD3.1|GK000010.2	5551475	A	G	20	24	0.454545	0.545455
gnl|UMD3.1|GK000010.2	5552564	T	G	27	21	0.5625	0.4375
gnl|UMD3.1|GK000010.2	5552567	T	G	26	21	0.553191	0.446809
gnl|UMD3.1|GK000010.2	5552596	A	T	0	33	0	1
gnl|UMD3.1|GK000010.2	5558742	T	C	2	2	0.5	0.5
gnl|UMD3.1|GK000010.2	5558787	A	C	2	2	0.5	0.5
gnl|UMD3.1|GK000010.2	5558793	A	G	2	2	0.5	0.5
gnl|UMD3.1|GK000010.2	5558794	C	T	2	2	0.5	0.5
gnl|UMD3.1|GK000010.2	5558801	C	A	1	2	0.333333	0.666667
gnl|UMD3.1|GK000010.2	5558833	G	T	0	2	0	1
gnl|UMD3.1|GK000010.2	5562075	A	G	0	2	0	1
gnl|UMD3.1|GK000010.2	5562082	G	A	0	2	0	1
gnl|UMD3.1|GK000010.2	5569055	G	T	9	2	0.818182	0.181818
gnl|UMD3.1|GK000010.2	5569708	C	T	0	2	0	1
gnl|UMD3.1|GK000010.2	5571248	A	G	11	4	0.733333	0.266667
gnl|UMD3.1|GK000010.2	5580254	T	C	0	2	0	1
gnl|UMD3.1|GK000010.2	5580353	T	C	0	2	0	1
gnl|UMD3.1|GK000010.2	5581763	G	T	0	2	0	1
gnl|UMD3.1|GK000010.2	5581770	G	T	0	2	0	1
gnl|UMD3.1|GK000010.2	5582855	G	T	0	1	0	1
gnl|UMD3.1|GK000010.2	5608137	T	C	0	2	0	1
gnl|UMD3.1|GK000010.2	5781994	T	C	0	4	0	1
gnl|UMD3.1|GK000010.2	5781999	A	C	0	4	0	1
gnl|UMD3.1|GK000010.2	5782056	C	A	0	4	0	1
gnl|UMD3.1|GK000010.2	5782060	A	G	0	4	0	1
gnl|UMD3.1|GK000010.2	5782061	G	A	0	4	0	1
gnl|UMD3.1|GK000010.2	5782077	A	G	0	4	0	1
gnl|UMD3.1|GK000010.2	5782085	T	G	0	4	0	1
gnl|UMD3.1|GK000010.2	5782089	G	A	0	2	0	1
gnl|UMD3.1|GK000010.2	6181790	C	A	0	2	0	1
gnl|UMD3.1|GK000010.2	6181796	T	G	0	10	0	1
gnl|UMD3.1|GK000010.2	6181803	A	G	0	14	0	1
gnl|UMD3.1|GK000010.2	6181822	C	A	0	16	0	1
gnl|UMD3.1|GK000010.2	6181831	C	A	0	18	0	1
gnl|UMD3.1|GK000010.2	6181861	G	A	0	18	0	1
gnl|UMD3.1|GK000010.2	6181877	C	A	0	18	0	1
gnl|UMD3.1|GK000010.2	6181893	T	C	0	18	0	1
gnl|UMD3.1|GK000010.2	6181920	C	T	0	7	0	1
gnl|UMD3.1|GK000010.2	6181926	A	G	0	6	0	1
gnl|UMD3.1|GK000010.2	6428163	G	C	0	2	0	1
gnl|UMD3.1|GK000010.2	6429968	C	T	0	2	0	1
gnl|UMD3.1|GK000010.2	6430571	T	C	0	4	0	1
gnl|UMD3.1|GK000010.2	6430610	A	G	0	3	0	1
gnl|UMD3.1|GK000010.2	6432547	C	A	0	2	0	1
gnl|UMD3.1|GK000010.2	6450958	C	A	1	2	0.333333	0.666667
gnl|UMD3.1|GK000010.2	6544840	A	C	0	199	0	1
gnl|UMD3.1|GK000010.2	6694070	C	G	0	2	0	1
gnl|UMD3.1|GK000010.2	6697792	A	T	0	2	0	1
gnl|UMD3.1|GK000010.2	6704699	G	T	0	3	0	1
gnl|UMD3.1|GK000010.2	6708147	C	A	0	4	0	1
gnl|UMD3.1|GK000010.2	6710501	G	A	0	1	0	1
gnl|UMD3.1|GK000010.2	6711964	G	A	0	61	0	1
gnl|UMD3.1|GK000010.2	6723822	G	A	6	2	0.75	0.25
gnl|UMD3.1|GK000010.2	6724593	G	T	14	3	0.823529	0.176471
gnl|UMD3.1|GK000010.2	6724871	C	A	4	6	0.4	0.6
gnl|UMD3.1|GK000010.2	6725107	C	T	17	5	0.772727	0.227273
gnl|UMD3.1|GK000010.2	6725690	A	G	0	2	0	1
gnl|UMD3.1|GK000010.2	6731955	T	C	0	2	0	1
gnl|UMD3.1|GK000010.2	6733252	C	T	0	2	0	1
gnl|UMD3.1|GK000010.2	6734143	G	A	11	2	0.846154	0.153846
gnl|UMD3.1|GK000010.2	6764027	C	A	0	2	0	1
gnl|UMD3.1|GK000010.2	6768647	G	A	0	2	0	1
gnl|UMD3.1|GK000010.2	6782716	T	G	0	2	0	1
gnl|UMD3.1|GK000010.2	6790113	C	G	0	2	0	1
gnl|UMD3.1|GK000010.2	6808861	C	A	3	2	0.6	0.4
gnl|UMD3.1|GK000010.2	6822791	G	A	0	2	0	1
gnl|UMD3.1|GK000010.2	6829232	G	A	0	3	0	1
gnl|UMD3.1|GK000010.2	6830027	T	C	0	2	0	1
gnl|UMD3.1|GK000010.2	6830038	T	C	0	2	0	1
gnl|UMD3.1|GK000010.2	6830051	T	C	0	2	0	1
gnl|UMD3.1|GK000010.2	6830096	T	C	0	2	0	1
gnl|UMD3.1|GK000010.2	6831690	C	T	5	2	0.714286	0.285714
gnl|UMD3.1|GK000010.2	6842310	A	G	0	2	0	1
gnl|UMD3.1|GK000010.2	6853252	A	G	0	2	0	1
gnl|UMD3.1|GK000010.2	6862535	T	C	0	8	0	1
gnl|UMD3.1|GK000010.2	6901100	G	A	0	3	0	1
gnl|UMD3.1|GK000010.2	6922535	C	T	0	2	0	1
gnl|UMD3.1|GK000010.2	6922731	G	A	0	2	0	1
gnl|UMD3.1|GK000010.2	6932161	C	T	0	3	0	1
gnl|UMD3.1|GK000010.2	6933177	T	C	0	3	0	1
gnl|UMD3.1|GK000010.2	7008730	C	A	0	2	0	1
gnl|UMD3.1|GK000010.2	7012963	G	C	0	2	0	1
gnl|UMD3.1|GK000010.2	7021046	G	T	3	2	0.6	0.4
gnl|UMD3.1|GK000010.2	7036598	C	A	0	2	0	1
gnl|UMD3.1|GK000010.2	7036669	A	T	0	2	0	1
gnl|UMD3.1|GK000010.2	7525732	T	C	0	2	0	1
gnl|UMD3.1|GK000010.2	7525733	C	T	0	2	0	1
gnl|UMD3.1|GK000010.2	7525753	C	A	0	2	0	1
gnl|UMD3.1|GK000010.2	7528782	G	A	2	2	0.5	0.5
gnl|UMD3.1|GK000010.2	7529746	A	G	6	2	0.75	0.25
gnl|UMD3.1|GK000010.2	7529755	T	C	4	4	0.5	0.5
gnl|UMD3.1|GK000010.2	7529789	T	C	3	3	0.5	0.5
gnl|UMD3.1|GK000010.2	7529814	T	C	3	3	0.5	0.5
gnl|UMD3.1|GK000010.2	7531319	G	A	0	2	0	1
gnl|UMD3.1|GK000010.2	7531336	T	G	0	2	0	1
gnl|UMD3.1|GK000010.2	7531406	C	T	1	2	0.333333	0.666667
gnl|UMD3.1|GK000010.2	7532442	C	T	4	2	0.666667	0.333333
gnl|UMD3.1|GK000010.2	7554525	T	A	0	27	0	1
gnl|UMD3.1|GK000010.2	7554881	A	T	0	1	0	1
gnl|UMD3.1|GK000010.2	7555037	TCTCCT	TCT	0	1	0	1
gnl|UMD3.1|GK000010.2	7555210	ACAGGACCAGGAC	ACAGGAC	0	1	0	1
gnl|UMD3.1|GK000010.2	7558655	T	G	0	2	0	1
gnl|UMD3.1|GK000010.2	7559522	A	G	1	2	0.333333	0.666667
gnl|UMD3.1|GK000010.2	7576828	A	C	0	2	0	1
gnl|UMD3.1|GK000010.2	7598391	C	T	0	2	0	1
gnl|UMD3.1|GK000010.2	7598401	C	G	0	2	0	1
gnl|UMD3.1|GK000010.2	7598435	G	C	0	2	0	1
gnl|UMD3.1|GK000010.2	7603473	G	A	0	2	0	1
gnl|UMD3.1|GK000010.2	7606020	T	C	6	2	0.75	0.25
gnl|UMD3.1|GK000010.2	7606221	G	T	18	4	0.818182	0.181818
gnl|UMD3.1|GK000010.2	7606537	C	T	4	7	0.363636	0.636364
gnl|UMD3.1|GK000010.2	7607613	C	A	0	2	0	1
gnl|UMD3.1|GK000010.2	7616827	A	G	1	2	0.333333	0.666667
gnl|UMD3.1|GK000010.2	7616829	A	G	1	2	0.333333	0.666667
gnl|UMD3.1|GK000010.2	7616888	A	G	1	2	0.333333	0.666667
gnl|UMD3.1|GK000010.2	7616896	A	G	1	2	0.333333	0.666667
gnl|UMD3.1|GK000010.2	7621141	C	T	0	6	0	1
gnl|UMD3.1|GK000010.2	7621171	C	T	4	2	0.666667	0.333333
gnl|UMD3.1|GK000010.2	7621987	A	G	0	2	0	1
gnl|UMD3.1|GK000010.2	7628134	C	T	0	2	0	1
gnl|UMD3.1|GK000010.2	7628157	T	C	0	2	0	1
gnl|UMD3.1|GK000010.2	7635379	A	G	0	2	0	1
gnl|UMD3.1|GK000010.2	7635380	A	G	0	2	0	1
gnl|UMD3.1|GK000010.2	7635386	A	G	0	2	0	1
gnl|UMD3.1|GK000010.2	7645593	G	A	0	2	0	1
gnl|UMD3.1|GK000010.2	7645605	G	A	0	2	0	1
gnl|UMD3.1|GK000010.2	7645609	A	G	0	2	0	1
gnl|UMD3.1|GK000010.2	7648906	G	T	0	2	0	1
gnl|UMD3.1|GK000010.2	7652335	T	G	0	2	0	1
gnl|UMD3.1|GK000010.2	7652392	A	G	1	2	0.333333	0.666667
gnl|UMD3.1|GK000010.2	7652490	C	G	2	2	0.5	0.5
gnl|UMD3.1|GK000010.2	7652491	A	G	2	2	0.5	0.5
gnl|UMD3.1|GK000010.2	7652493	A	G	2	2	0.5	0.5
gnl|UMD3.1|GK000010.2	7652531	C	T	1	2	0.333333	0.666667
gnl|UMD3.1|GK000010.2	7653096	T	C	1	3	0.25	0.75
gnl|UMD3.1|GK000010.2	7653372	T	A	0	2	0	1
gnl|UMD3.1|GK000010.2	7653974	A	C	3	3	0.5	0.5
gnl|UMD3.1|GK000010.2	7654052	A	G	3	2	0.6	0.4
gnl|UMD3.1|GK000010.2	7654058	C	T	3	2	0.6	0.4
gnl|UMD3.1|GK000010.2	7654294	G	T	3	3	0.5	0.5
gnl|UMD3.1|GK000010.2	7654636	C	G	0	3	0	1
gnl|UMD3.1|GK000010.2	7654695	T	C	0	2	0	1
gnl|UMD3.1|GK000010.2	7654758	T	C	0	3	0	1
gnl|UMD3.1|GK000010.2	7654774	C	A	0	5	0	1
gnl|UMD3.1|GK000010.2	7654783	T	C	0	5	0	1
gnl|UMD3.1|GK000010.2	7654798	G	A	0	5	0	1
gnl|UMD3.1|GK000010.2	7654818	G	A	1	4	0.2	0.8
gnl|UMD3.1|GK000010.2	7654819	T	G	1	4	0.2	0.8
gnl|UMD3.1|GK000010.2	7654827	G	A	1	4	0.2	0.8
gnl|UMD3.1|GK000010.2	7655003	T	A	0	2	0	1
gnl|UMD3.1|GK000010.2	7655006	T	A	0	2	0	1
gnl|UMD3.1|GK000010.2	7655206	G	A	6	3	0.666667	0.333333
gnl|UMD3.1|GK000010.2	7655231	T	C	5	4	0.555556	0.444444
gnl|UMD3.1|GK000010.2	7658753	A	C	0	2	0	1
gnl|UMD3.1|GK000010.2	7667148	C	T	2	2	0.5	0.5
gnl|UMD3.1|GK000010.2	7667653	C	G	0	2	0	1
gnl|UMD3.1|GK000010.2	7684226	G	T	0	3	0	1
gnl|UMD3.1|GK000010.2	7684304	G	T	3	2	0.6	0.4
gnl|UMD3.1|GK000010.2	7684329	T	A	6	2	0.75	0.25
gnl|UMD3.1|GK000010.2	7684348	G	T	2	2	0.5	0.5
gnl|UMD3.1|GK000010.2	7684596	G	T	1	6	0.142857	0.857143
gnl|UMD3.1|GK000010.2	7690212	T	G	2	2	0.5	0.5
gnl|UMD3.1|GK000010.2	7698769	C	G	0	2	0	1
gnl|UMD3.1|GK000010.2	7707348	T	C	0	2	0	1
gnl|UMD3.1|GK000010.2	7708281	A	G	0	2	0	1
gnl|UMD3.1|GK000010.2	7708337	A	G	1	2	0.333333	0.666667
gnl|UMD3.1|GK000010.2	7708350	A	G	2	2	0.5	0.5
gnl|UMD3.1|GK000010.2	7708365	A	G	0	4	0	1
gnl|UMD3.1|GK000010.2	7708376	A	G	1	2	0.333333	0.666667
gnl|UMD3.1|GK000010.2	7708378	A	G	1	2	0.333333	0.666667
gnl|UMD3.1|GK000010.2	7708402	A	G	0	2	0	1
gnl|UMD3.1|GK000010.2	7708692	T	G	0	2	0	1
gnl|UMD3.1|GK000010.2	7708728	A	C	0	2	0	1
gnl|UMD3.1|GK000010.2	7708736	A	T	0	2	0	1
gnl|UMD3.1|GK000010.2	7708969	A	G	2	3	0.4	0.6
gnl|UMD3.1|GK000010.2	7727201	G	C	2	2	0.5	0.5
gnl|UMD3.1|GK000010.2	7727237	A	G	0	3	0	1
gnl|UMD3.1|GK000010.2	7733710	T	G	0	2	0	1
gnl|UMD3.1|GK000010.2	7737637	G	T	2	2	0.5	0.5
gnl|UMD3.1|GK000010.2	7737672	G	A	2	2	0.5	0.5
gnl|UMD3.1|GK000010.2	7737692	G	A	2	2	0.5	0.5
gnl|UMD3.1|GK000010.2	7737707	T	C	2	2	0.5	0.5
gnl|UMD3.1|GK000010.2	7738235	A	G	0	2	0	1
gnl|UMD3.1|GK000010.2	7740306	G	A	0	1	0	1
gnl|UMD3.1|GK000010.2	7740498	G	T	0	2	0	1
gnl|UMD3.1|GK000010.2	7740866	A	G,T	0	2	0	1
gnl|UMD3.1|GK000010.2	7744858	T	C	0	4	0	1
gnl|UMD3.1|GK000010.2	7744863	G	C	0	18	0	1
gnl|UMD3.1|GK000010.2	7745078	G	T	0	2	0	1
gnl|UMD3.1|GK000010.2	7747119	C	A	0	2	0	1
gnl|UMD3.1|GK000010.2	7749689	A	G	0	2	0	1
gnl|UMD3.1|GK000010.2	7751747	T	C	24	22	0.521739	0.478261
gnl|UMD3.1|GK000010.2	7751787	G	A	0	2	0	1
gnl|UMD3.1|GK000010.2	7752629	G	A	0	2	0	1
gnl|UMD3.1|GK000010.2	7754428	T	C	0	51	0	1
gnl|UMD3.1|GK000010.2	7755958	A	G	0	2	0	1
gnl|UMD3.1|GK000010.2	7760567	A	G	0	2	0	1
gnl|UMD3.1|GK000010.2	7762583	T	A	0	1	0	1
gnl|UMD3.1|GK000010.2	7762887	A	G	0	2	0	1
gnl|UMD3.1|GK000010.2	7762937	G	A	0	2	0	1
gnl|UMD3.1|GK000010.2	7762969	G	C	0	2	0	1
gnl|UMD3.1|GK000010.2	7764340	G	A	0	2	0	1
gnl|UMD3.1|GK000010.2	7764396	C	A	0	2	0	1
gnl|UMD3.1|GK000010.2	7764401	G	A	0	2	0	1
gnl|UMD3.1|GK000010.2	7764440	G	T	0	2	0	1
gnl|UMD3.1|GK000010.2	7764845	T	G	0	2	0	1
gnl|UMD3.1|GK000010.2	7764880	T	C	0	2	0	1
gnl|UMD3.1|GK000010.2	7773268	C	T	0	22	0	1
gnl|UMD3.1|GK000010.2	7773271	C	T	0	22	0	1
gnl|UMD3.1|GK000010.2	7778267	A	T	0	2	0	1
gnl|UMD3.1|GK000010.2	7789457	A	G	0	2	0	1
gnl|UMD3.1|GK000010.2	7792018	G	T	0	2	0	1
gnl|UMD3.1|GK000010.2	7792545	A	T	0	2	0	1
gnl|UMD3.1|GK000010.2	7795192	G	C	0	2	0	1
gnl|UMD3.1|GK000010.2	7795204	A	C	0	2	0	1
gnl|UMD3.1|GK000010.2	7797208	G	T	0	3	0	1
gnl|UMD3.1|GK000010.2	7801383	A	G	0	2	0	1
gnl|UMD3.1|GK000010.2	7801721	A	T	2	3	0.4	0.6
gnl|UMD3.1|GK000010.2	7801867	T	A	2	2	0.5	0.5
gnl|UMD3.1|GK000010.2	7802666	A	G	0	3	0	1
gnl|UMD3.1|GK000010.2	7805147	G	C	1	2	0.333333	0.666667
gnl|UMD3.1|GK000010.2	7805269	T	C	0	5	0	1
gnl|UMD3.1|GK000010.2	7805275	T	C	0	6	0	1
gnl|UMD3.1|GK000010.2	7805580	A	G	4	4	0.5	0.5
gnl|UMD3.1|GK000010.2	7805737	A	G	6	3	0.666667	0.333333
gnl|UMD3.1|GK000010.2	7805947	C	T	0	10	0	1
gnl|UMD3.1|GK000010.2	7805987	A	G	0	13	0	1
gnl|UMD3.1|GK000010.2	7805997	A	C	0	15	0	1
gnl|UMD3.1|GK000010.2	7806247	C	G	5	3	0.625	0.375
gnl|UMD3.1|GK000010.2	7806287	T	C	6	5	0.545455	0.454545
gnl|UMD3.1|GK000010.2	7806371	A	G	4	6	0.4	0.6
gnl|UMD3.1|GK000010.2	7806435	G	A	3	2	0.6	0.4
gnl|UMD3.1|GK000010.2	7806451	C	T	3	3	0.5	0.5
gnl|UMD3.1|GK000010.2	7806459	G	A	1	3	0.25	0.75
gnl|UMD3.1|GK000010.2	7806460	C	A	1	3	0.25	0.75
gnl|UMD3.1|GK000010.2	7806525	C	T	1	3	0.25	0.75
gnl|UMD3.1|GK000010.2	7806559	T	C	2	4	0.333333	0.666667
gnl|UMD3.1|GK000010.2	7806603	A	C	4	5	0.444444	0.555556
gnl|UMD3.1|GK000010.2	7806608	G	A	4	5	0.444444	0.555556
gnl|UMD3.1|GK000010.2	7806906	A	G	0	10	0	1
gnl|UMD3.1|GK000010.2	7806926	A	G	0	8	0	1
gnl|UMD3.1|GK000010.2	7807660	T	A	0	2	0	1
gnl|UMD3.1|GK000010.2	7809707	T	C	0	2	0	1
gnl|UMD3.1|GK000010.2	7809789	C	T	2	2	0.5	0.5
gnl|UMD3.1|GK000010.2	7809791	A	G	2	2	0.5	0.5
gnl|UMD3.1|GK000010.2	7809825	G	A	0	2	0	1
gnl|UMD3.1|GK000010.2	7809829	T	C	0	2	0	1
gnl|UMD3.1|GK000010.2	7809871	C	T	0	2	0	1
gnl|UMD3.1|GK000010.2	7809872	A	C	0	2	0	1
gnl|UMD3.1|GK000010.2	7809885	A	G	0	2	0	1
gnl|UMD3.1|GK000010.2	7810267	C	A	1	5	0.166667	0.833333
gnl|UMD3.1|GK000010.2	7811119	G	T	0	2	0	1
gnl|UMD3.1|GK000010.2	7811121	C	A	0	2	0	1
gnl|UMD3.1|GK000010.2	7812687	A	G	2	2	0.5	0.5
gnl|UMD3.1|GK000010.2	7813626	G	C	0	2	0	1
gnl|UMD3.1|GK000010.2	7814534	G	T	3	2	0.6	0.4
gnl|UMD3.1|GK000010.2	7814823	T	A	2	2	0.5	0.5
gnl|UMD3.1|GK000010.2	7826592	G	A	2	2	0.5	0.5
gnl|UMD3.1|GK000010.2	7827052	G	T	0	2	0	1
gnl|UMD3.1|GK000010.2	7828820	T	C	0	2	0	1
gnl|UMD3.1|GK000010.2	7828843	G	C	0	2	0	1
gnl|UMD3.1|GK000010.2	7828872	G	A	0	2	0	1
gnl|UMD3.1|GK000010.2	7830003	T	C	0	2	0	1
gnl|UMD3.1|GK000010.2	7830643	G	A	0	3	0	1
gnl|UMD3.1|GK000010.2	7832058	A	G	0	2	0	1
gnl|UMD3.1|GK000010.2	7832958	G	C	1	2	0.333333	0.666667
gnl|UMD3.1|GK000010.2	7833184	G	C	0	3	0	1
gnl|UMD3.1|GK000010.2	7834684	G	T	0	3	0	1
gnl|UMD3.1|GK000010.2	7835051	C	G	40	43	0.481928	0.518072
gnl|UMD3.1|GK000010.2	7835728	T	C	78	63	0.553191	0.446809
gnl|UMD3.1|GK000010.2	7835791	G	A	68	61	0.527132	0.472868
gnl|UMD3.1|GK000010.2	7838563	G	C	2	2	0.5	0.5
gnl|UMD3.1|GK000010.2	7838564	T	A	1	1	0.5	0.5
gnl|UMD3.1|GK000010.2	7839899	G	A	0	4	0	1
gnl|UMD3.1|GK000010.2	7840063	C	G	1	2	0.333333	0.666667
gnl|UMD3.1|GK000010.2	7840071	G	A	2	2	0.5	0.5
gnl|UMD3.1|GK000010.2	7841464	T	C	9	2	0.818182	0.181818
gnl|UMD3.1|GK000010.2	7841517	C	A	7	4	0.636364	0.363636
gnl|UMD3.1|GK000010.2	7841529	A	T	6	2	0.75	0.25
gnl|UMD3.1|GK000010.2	7841985	A	G	0	2	0	1
gnl|UMD3.1|GK000010.2	7842013	C	G	0	2	0	1
gnl|UMD3.1|GK000010.2	7842024	T	A	0	2	0	1
gnl|UMD3.1|GK000010.2	7842031	A	G	0	2	0	1
gnl|UMD3.1|GK000010.2	7844747	G	A	2	2	0.5	0.5
gnl|UMD3.1|GK000010.2	7848569	C	T	0	2	0	1
gnl|UMD3.1|GK000010.2	7849711	T	G	1	2	0.333333	0.666667
gnl|UMD3.1|GK000010.2	7849731	T	A	1	2	0.333333	0.666667
gnl|UMD3.1|GK000010.2	7851338	C	A	0	2	0	1
gnl|UMD3.1|GK000010.2	7855251	G	A	0	3	0	1
gnl|UMD3.1|GK000010.2	7855341	T	A	0	2	0	1
gnl|UMD3.1|GK000010.2	7857479	T	A	0	2	0	1
gnl|UMD3.1|GK000010.2	7858203	C	A	0	2	0	1
gnl|UMD3.1|GK000010.2	7860773	G	A	0	2	0	1
gnl|UMD3.1|GK000010.2	7861528	G	A	0	10	0	1
gnl|UMD3.1|GK000010.2	7862795	TAGA	TA	0	1	0	1
gnl|UMD3.1|GK000010.2	7863503	T	A	1	2	0.333333	0.666667
gnl|UMD3.1|GK000010.2	7864496	G	A	1	1	0.5	0.5
gnl|UMD3.1|GK000010.2	7893960	T	C	0	2	0	1
gnl|UMD3.1|GK000010.2	7895126	A	T	9	4	0.692308	0.307692
gnl|UMD3.1|GK000010.2	7895208	G	A	0	5	0	1
gnl|UMD3.1|GK000010.2	7896335	T	A	5	2	0.714286	0.285714
gnl|UMD3.1|GK000010.2	7903874	C	G	0	2	0	1
gnl|UMD3.1|GK000010.2	7908560	T	C	0	2	0	1
gnl|UMD3.1|GK000010.2	7908565	C	A	0	2	0	1
gnl|UMD3.1|GK000010.2	7908570	C	G	0	2	0	1
gnl|UMD3.1|GK000010.2	7908571	A	G	0	2	0	1
gnl|UMD3.1|GK000010.2	7908595	A	G	0	12	0	1
gnl|UMD3.1|GK000010.2	7908605	G	C	0	12	0	1
gnl|UMD3.1|GK000010.2	7908608	G	C	0	12	0	1
gnl|UMD3.1|GK000010.2	7908626	G	A	0	16	0	1
gnl|UMD3.1|GK000010.2	7908662	A	G	0	16	0	1
gnl|UMD3.1|GK000010.2	7908670	C	A	0	15	0	1
gnl|UMD3.1|GK000010.2	7908683	C	T	0	15	0	1
gnl|UMD3.1|GK000010.2	7908686	G	A	0	14	0	1
gnl|UMD3.1|GK000010.2	7908701	A	G	0	14	0	1
gnl|UMD3.1|GK000010.2	7908707	A	G	0	12	0	1
gnl|UMD3.1|GK000010.2	7908724	G	C	0	5	0	1
gnl|UMD3.1|GK000010.2	7926310	N	G	0	132	0	1
gnl|UMD3.1|GK000010.2	7926333	N	T	0	22	0	1
gnl|UMD3.1|GK000010.2	7926353	N	T	0	44	0	1
gnl|UMD3.1|GK000010.2	8136324	G	A	0	2	0	1
gnl|UMD3.1|GK000010.2	8140171	T	A	11	1103	0.00987433	0.990126
gnl|UMD3.1|GK000010.2	8140226	C	T	3	345	0.00862069	0.991379
gnl|UMD3.1|GK000010.2	8140293	G	A	5	4	0.555556	0.444444
gnl|UMD3.1|GK000010.2	8147913	A	T	0	14	0	1
gnl|UMD3.1|GK000010.2	8148215	C	T	6	2	0.75	0.25
gnl|UMD3.1|GK000010.2	8148314	T	C	0	7	0	1
gnl|UMD3.1|GK000010.2	8149800	G	A	7	2	0.777778	0.222222
gnl|UMD3.1|GK000010.2	8149838	G	T	4	6	0.4	0.6
gnl|UMD3.1|GK000010.2	8150118	G	A	0	2	0	1
gnl|UMD3.1|GK000010.2	8156567	G	T	5	2	0.714286	0.285714
gnl|UMD3.1|GK000010.2	8157169	A	G	12	4	0.75	0.25
gnl|UMD3.1|GK000010.2	8157172	A	G	12	2	0.857143	0.142857
gnl|UMD3.1|GK000010.2	8157177	A	G	10	4	0.714286	0.285714
gnl|UMD3.1|GK000010.2	8157207	A	G	12	2	0.857143	0.142857
gnl|UMD3.1|GK000010.2	8157251	A	C	7	5	0.583333	0.416667
gnl|UMD3.1|GK000010.2	8157498	G	T	9	2	0.818182	0.181818
gnl|UMD3.1|GK000010.2	8157927	C	T	6	4	0.6	0.4
gnl|UMD3.1|GK000010.2	8157942	T	C	4	4	0.5	0.5
gnl|UMD3.1|GK000010.2	8158132	G	T	9	4	0.692308	0.307692
gnl|UMD3.1|GK000010.2	8158166	G	T	9	4	0.692308	0.307692
gnl|UMD3.1|GK000010.2	8158892	C	G	0	4	0	1
gnl|UMD3.1|GK000010.2	8159289	T	A	4	2	0.666667	0.333333
gnl|UMD3.1|GK000010.2	8167181	G	A	0	5	0	1
gnl|UMD3.1|GK000010.2	8167637	G	A	0	2	0	1
gnl|UMD3.1|GK000010.2	8167702	C	T	0	4	0	1
gnl|UMD3.1|GK000010.2	8167962	CAAT	C	0	1	0	1
gnl|UMD3.1|GK000010.2	8168115	C	T	0	3	0	1
gnl|UMD3.1|GK000010.2	8259677	T	G	0	2	0	1
gnl|UMD3.1|GK000010.2	8302106	G	T	0	2	0	1
gnl|UMD3.1|GK000010.2	8339662	C	T	0	1	0	1
gnl|UMD3.1|GK000010.2	8423451	TA	TAGAGGGA	0	1	0	1
gnl|UMD3.1|GK000010.2	8423508	T	C	0	2	0	1
gnl|UMD3.1|GK000010.2	8458859	C	T	0	2	0	1
gnl|UMD3.1|GK000010.2	8466571	T	C	0	2	0	1
gnl|UMD3.1|GK000010.2	8466572	G	A	0	2	0	1
gnl|UMD3.1|GK000010.2	8504930	C	A	0	2	0	1
gnl|UMD3.1|GK000010.2	8504942	T	C	0	2	0	1
gnl|UMD3.1|GK000010.2	8504995	C	G	0	2	0	1
gnl|UMD3.1|GK000010.2	8507716	A	G	0	2	0	1
gnl|UMD3.1|GK000010.2	8515542	A	G	4	2	0.666667	0.333333
gnl|UMD3.1|GK000010.2	8517571	C	T	0	2	0	1
gnl|UMD3.1|GK000010.2	8517575	G	T	0	2	0	1
gnl|UMD3.1|GK000010.2	8523840	A	G	0	4	0	1
gnl|UMD3.1|GK000010.2	8524223	C	T	0	2	0	1
gnl|UMD3.1|GK000010.2	8524573	T	G	0	3	0	1
gnl|UMD3.1|GK000010.2	8524639	C	G	5	2	0.714286	0.285714
gnl|UMD3.1|GK000010.2	8524764	C	A	3	2	0.6	0.4
gnl|UMD3.1|GK000010.2	8524802	G	T	5	3	0.625	0.375
gnl|UMD3.1|GK000010.2	8524812	T	C	3	6	0.333333	0.666667
gnl|UMD3.1|GK000010.2	8524843	A	G	1	7	0.125	0.875
gnl|UMD3.1|GK000010.2	8524853	C	A	7	3	0.7	0.3
gnl|UMD3.1|GK000010.2	8524859	A	G	3	7	0.3	0.7
gnl|UMD3.1|GK000010.2	8524862	C	A	8	3	0.727273	0.272727
gnl|UMD3.1|GK000010.2	8524867	C	T	8	4	0.666667	0.333333
gnl|UMD3.1|GK000010.2	8524875	C	T	7	4	0.636364	0.363636
gnl|UMD3.1|GK000010.2	8524930	G	T	3	5	0.375	0.625
gnl|UMD3.1|GK000010.2	8524942	G	A	2	5	0.285714	0.714286
gnl|UMD3.1|GK000010.2	8525013	G	A	10	3	0.769231	0.230769
gnl|UMD3.1|GK000010.2	8526264	T	C	0	2	0	1
gnl|UMD3.1|GK000010.2	8526418	C	A	2	2	0.5	0.5
gnl|UMD3.1|GK000010.2	8526620	A	G	1	2	0.333333	0.666667
gnl|UMD3.1|GK000010.2	8526848	A	G	1	3	0.25	0.75
gnl|UMD3.1|GK000010.2	8527468	C	A	1	2	0.333333	0.666667
gnl|UMD3.1|GK000010.2	8528226	T	C	0	3	0	1
gnl|UMD3.1|GK000010.2	8534433	T	C	0	2	0	1
gnl|UMD3.1|GK000010.2	8534447	T	G	0	2	0	1
gnl|UMD3.1|GK000010.2	8534460	A	G	0	2	0	1
gnl|UMD3.1|GK000010.2	8534517	T	G	0	2	0	1
gnl|UMD3.1|GK000010.2	8534526	C	G	0	2	0	1
gnl|UMD3.1|GK000010.2	8534531	T	C	0	2	0	1
gnl|UMD3.1|GK000010.2	8534571	TA	TAA	0	1	0	1
gnl|UMD3.1|GK000010.2	8536927	T	C	0	10	0	1
gnl|UMD3.1|GK000010.2	8540753	A	G	0	2	0	1
gnl|UMD3.1|GK000010.2	8541236	G	T	4	10	0.285714	0.714286
gnl|UMD3.1|GK000010.2	8560159	G	A	0	2	0	1
gnl|UMD3.1|GK000010.2	8560164	C	A	0	2	0	1
gnl|UMD3.1|GK000010.2	8575884	G	A	4	5	0.444444	0.555556
gnl|UMD3.1|GK000010.2	8575896	A	G	3	4	0.428571	0.571429
gnl|UMD3.1|GK000010.2	8732694	T	C	0	2	0	1
gnl|UMD3.1|GK000010.2	8732724	A	T	0	2	0	1
gnl|UMD3.1|GK000010.2	8735408	G	T	0	2	0	1
gnl|UMD3.1|GK000010.2	8736424	C	T	0	2	0	1
gnl|UMD3.1|GK000010.2	8739460	A	T	2	5	0.285714	0.714286
gnl|UMD3.1|GK000010.2	8743614	C	T	0	5	0	1
gnl|UMD3.1|GK000010.2	8743631	T	C	2	3	0.4	0.6
gnl|UMD3.1|GK000010.2	8743654	T	C	0	4	0	1
gnl|UMD3.1|GK000010.2	8743658	T	C	2	2	0.5	0.5
gnl|UMD3.1|GK000010.2	8743659	T	C	2	2	0.5	0.5
gnl|UMD3.1|GK000010.2	8743664	T	C	3	2	0.6	0.4
gnl|UMD3.1|GK000010.2	8743665	T	C	2	2	0.5	0.5
gnl|UMD3.1|GK000010.2	8743669	T	C	3	2	0.6	0.4
gnl|UMD3.1|GK000010.2	8743735	C	A	4	2	0.666667	0.333333
gnl|UMD3.1|GK000010.2	8757480	T	C	0	2	0	1
gnl|UMD3.1|GK000010.2	8784813	G	C	0	2	0	1
gnl|UMD3.1|GK000010.2	8800505	T	C	1	2	0.333333	0.666667
gnl|UMD3.1|GK000010.2	8800585	T	C	0	2	0	1
gnl|UMD3.1|GK000010.2	8801181	A	G	0	5	0	1
gnl|UMD3.1|GK000010.2	8822241	C	T	0	3	0	1
gnl|UMD3.1|GK000010.2	8822354	C	A	7	2	0.777778	0.222222
gnl|UMD3.1|GK000010.2	8893312	C	T	0	2	0	1
gnl|UMD3.1|GK000010.2	8893730	C	T,A	0	6	0	1
gnl|UMD3.1|GK000010.2	8893733	A	G	0	6	0	1
gnl|UMD3.1|GK000010.2	8893771	C	T	0	6	0	1
gnl|UMD3.1|GK000010.2	8893777	A	G	0	7	0	1
gnl|UMD3.1|GK000010.2	8893883	A	T	0	5	0	1
gnl|UMD3.1|GK000010.2	8893955	C	T	0	2	0	1
gnl|UMD3.1|GK000010.2	8893963	C	G	0	5	0	1
gnl|UMD3.1|GK000010.2	8893985	G	A	4	2	0.666667	0.333333
gnl|UMD3.1|GK000010.2	8894009	A	T	0	5	0	1
gnl|UMD3.1|GK000010.2	8894063	A	G	0	4	0	1
gnl|UMD3.1|GK000010.2	9040796	G	A	19	4	0.826087	0.173913
gnl|UMD3.1|GK000010.2	9041748	C	A	0	2	0	1
gnl|UMD3.1|GK000010.2	9042210	C	A	1	2	0.333333	0.666667
gnl|UMD3.1|GK000010.2	9042220	C	T	1	2	0.333333	0.666667
gnl|UMD3.1|GK000010.2	9068077	G	A	0	2	0	1
gnl|UMD3.1|GK000010.2	9068137	A	G	1	2	0.333333	0.666667
gnl|UMD3.1|GK000010.2	9068565	G	T	0	2	0	1
gnl|UMD3.1|GK000010.2	9070397	A	G	0	2	0	1
gnl|UMD3.1|GK000010.2	9070400	C	A	0	2	0	1
gnl|UMD3.1|GK000010.2	9070972	G	A	0	2	0	1
gnl|UMD3.1|GK000010.2	9075708	T	A	0	1	0	1
gnl|UMD3.1|GK000010.2	9117687	C	G	0	2	0	1
gnl|UMD3.1|GK000010.2	9117692	T	G	0	2	0	1
gnl|UMD3.1|GK000010.2	9117786	G	A	5	2	0.714286	0.285714
gnl|UMD3.1|GK000010.2	9124794	G	T	1	2	0.333333	0.666667
gnl|UMD3.1|GK000010.2	9125260	C	A	0	2	0	1
gnl|UMD3.1|GK000010.2	9139601	G	T	4	2	0.666667	0.333333
gnl|UMD3.1|GK000010.2	9145008	G	A	6	4	0.6	0.4
gnl|UMD3.1|GK000010.2	9157282	G	A	2	2	0.5	0.5
gnl|UMD3.1|GK000010.2	9164786	T	C	0	3	0	1
gnl|UMD3.1|GK000010.2	9172748	T	C	0	2	0	1
gnl|UMD3.1|GK000010.2	9175174	ACC	ACCC	0	1	0	1
gnl|UMD3.1|GK000010.2	9260252	C	T	1	2	0.333333	0.666667
gnl|UMD3.1|GK000010.2	9261034	A	G	0	2	0	1
gnl|UMD3.1|GK000010.2	9261941	C	T	0	2	0	1
gnl|UMD3.1|GK000010.2	9262703	G	A	0	2	0	1
gnl|UMD3.1|GK000010.2	9287557	G	T	0	2	0	1
gnl|UMD3.1|GK000010.2	9292863	G	T	0	2	0	1
gnl|UMD3.1|GK000010.2	9417190	A	G	0	2	0	1
gnl|UMD3.1|GK000010.2	9431431	A	G	0	2	0	1
gnl|UMD3.1|GK000010.2	9431487	T	C	0	2	0	1
gnl|UMD3.1|GK000010.2	9433598	C	T	0	2	0	1
gnl|UMD3.1|GK000010.2	9454278	T	C	2	2	0.5	0.5
gnl|UMD3.1|GK000010.2	9454282	C	T	2	2	0.5	0.5
gnl|UMD3.1|GK000010.2	9464675	T	C	0	2	0	1
gnl|UMD3.1|GK000010.2	9489369	A	T	0	2	0	1
gnl|UMD3.1|GK000010.2	9491063	G	C	0	4	0	1
gnl|UMD3.1|GK000010.2	9491369	A	G	0	3	0	1
gnl|UMD3.1|GK000010.2	9492783	A	G	4	2	0.666667	0.333333
gnl|UMD3.1|GK000010.2	9493123	C	T	4	2	0.666667	0.333333
gnl|UMD3.1|GK000010.2	9493607	A	T	8	2	0.8	0.2
gnl|UMD3.1|GK000010.2	9494069	G	T	0	2	0	1
gnl|UMD3.1|GK000010.2	9494092	T	C	0	2	0	1
gnl|UMD3.1|GK000010.2	9494290	A	T	3	2	0.6	0.4
gnl|UMD3.1|GK000010.2	9494298	C	T	0	3	0	1
gnl|UMD3.1|GK000010.2	9494399	C	G	0	3	0	1
gnl|UMD3.1|GK000010.2	9500626	A	G	3	4	0.428571	0.571429
gnl|UMD3.1|GK000010.2	9500796	C	A	9	2	0.818182	0.181818
gnl|UMD3.1|GK000010.2	9500988	T	C	3	3	0.5	0.5
gnl|UMD3.1|GK000010.2	9503569	G	C	0	3	0	1
gnl|UMD3.1|GK000010.2	9515841	G	C	0	2	0	1
gnl|UMD3.1|GK000010.2	9531957	A	G	0	2	0	1
gnl|UMD3.1|GK000010.2	9555507	G	A	0	2	0	1
gnl|UMD3.1|GK000010.2	9646444	G	T	0	2	0	1
gnl|UMD3.1|GK000010.2	9663318	C	A	0	2	0	1
gnl|UMD3.1|GK000010.2	9663377	G	C	0	2	0	1
gnl|UMD3.1|GK000010.2	9663407	T	C	0	2	0	1
gnl|UMD3.1|GK000010.2	9665930	G	A	0	2	0	1
gnl|UMD3.1|GK000010.2	9665957	T	C	0	2	0	1
gnl|UMD3.1|GK000010.2	9667428	C	T	0	2	0	1
gnl|UMD3.1|GK000010.2	9672340	T	C	0	2	0	1
gnl|UMD3.1|GK000010.2	9672370	C	T	0	2	0	1
gnl|UMD3.1|GK000010.2	9672376	C	T	0	2	0	1
gnl|UMD3.1|GK000010.2	9774092	C	T	0	2	0	1
gnl|UMD3.1|GK000010.2	9789501	T	C	7	2	0.777778	0.222222
gnl|UMD3.1|GK000010.2	9790360	A	C	2	4	0.333333	0.666667
gnl|UMD3.1|GK000010.2	9790529	T	C	4	13	0.235294	0.764706
gnl|UMD3.1|GK000010.2	9790560	C	A	10	2	0.833333	0.166667
gnl|UMD3.1|GK000010.2	9790833	G	T	2	2	0.5	0.5
gnl|UMD3.1|GK000010.2	9791677	A	G	0	1	0	1
gnl|UMD3.1|GK000010.2	9791965	C	T	0	2	0	1
gnl|UMD3.1|GK000010.2	9793276	C	A	2	2	0.5	0.5
gnl|UMD3.1|GK000010.2	9852271	G	C	0	2	0	1
gnl|UMD3.1|GK000010.2	9878658	C	A	2	2	0.5	0.5
gnl|UMD3.1|GK000010.2	9878738	C	G	0	2	0	1
gnl|UMD3.1|GK000010.2	9882042	G	T	2	2	0.5	0.5
gnl|UMD3.1|GK000010.2	9934722	G	A	0	4	0	1
gnl|UMD3.1|GK000010.2	9938715	G	T	0	2	0	1
gnl|UMD3.1|GK000010.2	9949656	C	T	0	4	0	1
gnl|UMD3.1|GK000010.2	9949755	T	C	0	2	0	1
gnl|UMD3.1|GK000010.2	9954327	A	C	0	2	0	1
gnl|UMD3.1|GK000010.2	9962527	T	A	0	2	0	1
gnl|UMD3.1|GK000010.2	9969300	G	T	3	2	0.6	0.4
gnl|UMD3.1|GK000010.2	9969406	A	T	0	3	0	1
gnl|UMD3.1|GK000010.2	9978935	T	C	0	3	0	1
gnl|UMD3.1|GK000010.2	9984450	G	A	0	2	0	1
gnl|UMD3.1|GK000010.2	9984460	C	T	0	2	0	1
gnl|UMD3.1|GK000010.2	9984498	T	C	0	2	0	1
gnl|UMD3.1|GK000010.2	9984541	C	T	0	2	0	1
gnl|UMD3.1|GK000010.2	9990922	T	C	3	2	0.6	0.4
gnl|UMD3.1|GK000010.2	9990936	T	C	3	2	0.6	0.4
gnl|UMD3.1|GK000010.2	9990950	T	C	2	2	0.5	0.5
gnl|UMD3.1|GK000010.2	9990951	T	C	2	2	0.5	0.5
gnl|UMD3.1|GK000010.2	9990971	T	C	0	2	0	1
gnl|UMD3.1|GK000010.2	9990972	T	C	0	2	0	1
gnl|UMD3.1|GK000010.2	9990983	T	C	0	2	0	1
gnl|UMD3.1|GK000010.2	9991020	T	C	0	2	0	1
gnl|UMD3.1|GK000010.2	9991272	G	A	0	3	0	1
gnl|UMD3.1|GK000010.2	9991767	A	G	0	5	0	1
gnl|UMD3.1|GK000010.2	9991789	C	A	4	2	0.666667	0.333333
gnl|UMD3.1|GK000010.2	9991843	T	C	0	2	0	1
gnl|UMD3.1|GK000010.2	9992362	C	G	0	2	0	1
gnl|UMD3.1|GK000010.2	9992495	T	A	0	2	0	1
gnl|UMD3.1|GK000010.2	9993135	A	C	0	11	0	1
gnl|UMD3.1|GK000010.2	9994032	G	C,T	0	19	0	1
gnl|UMD3.1|GK000010.2	9994172	A	G	0	111	0	1
gnl|UMD3.1|GK000010.2	9994268	A	G	0	4	0	1
gnl|UMD3.1|GK000010.2	9994366	C	T	0	3	0	1
gnl|UMD3.1|GK000010.2	9994420	G	C	2	2	0.5	0.5
gnl|UMD3.1|GK000010.2	9996116	A	T	0	1	0	1
gnl|UMD3.1|GK000010.2	9999945	G	T	0	4	0	1
gnl|UMD3.1|GK000010.2	10000446	G	A	0	2	0	1
gnl|UMD3.1|GK000010.2	10001446	GC	GCC	0	1	0	1
gnl|UMD3.1|GK000010.2	10008705	T	C	3	2	0.6	0.4
gnl|UMD3.1|GK000010.2	10008722	T	C	3	2	0.6	0.4
gnl|UMD3.1|GK000010.2	10008740	T	C	3	2	0.6	0.4
gnl|UMD3.1|GK000010.2	10008741	T	C	3	2	0.6	0.4
gnl|UMD3.1|GK000010.2	10008749	T	C	3	2	0.6	0.4
gnl|UMD3.1|GK000010.2	10008781	T	C	3	2	0.6	0.4
gnl|UMD3.1|GK000010.2	10008934	T	C	2	2	0.5	0.5
gnl|UMD3.1|GK000010.2	10008950	T	C	3	2	0.6	0.4
gnl|UMD3.1|GK000010.2	10008954	T	C	3	2	0.6	0.4
gnl|UMD3.1|GK000010.2	10008959	T	C	3	2	0.6	0.4
gnl|UMD3.1|GK000010.2	10008973	T	C	3	2	0.6	0.4
gnl|UMD3.1|GK000010.2	10008976	T	C	3	2	0.6	0.4
gnl|UMD3.1|GK000010.2	10011405	C	A	3	2	0.6	0.4
gnl|UMD3.1|GK000010.2	10013534	T	C	2	2	0.5	0.5
gnl|UMD3.1|GK000010.2	10013535	T	C	2	2	0.5	0.5
gnl|UMD3.1|GK000010.2	10013543	T	C	2	2	0.5	0.5
gnl|UMD3.1|GK000010.2	10013544	T	C	2	2	0.5	0.5
gnl|UMD3.1|GK000010.2	10013553	T	C	2	2	0.5	0.5
gnl|UMD3.1|GK000010.2	10014607	G	C	0	2	0	1
gnl|UMD3.1|GK000010.2	10018806	T	C	2	2	0.5	0.5
gnl|UMD3.1|GK000010.2	10020125	G	C	0	2	0	1
gnl|UMD3.1|GK000010.2	10027423	C	T	0	5	0	1
gnl|UMD3.1|GK000010.2	10031154	C	T	0	2	0	1
gnl|UMD3.1|GK000010.2	10042882	A	T	0	2	0	1
gnl|UMD3.1|GK000010.2	10042924	C	T	0	2	0	1
gnl|UMD3.1|GK000010.2	10044208	T	A	0	2	0	1
gnl|UMD3.1|GK000010.2	10055420	T	C	0	32	0	1
gnl|UMD3.1|GK000010.2	10055803	G	A	0	2	0	1
gnl|UMD3.1|GK000010.2	10055890	A	G	0	2	0	1
gnl|UMD3.1|GK000010.2	10056597	C	T	0	2	0	1
gnl|UMD3.1|GK000010.2	10056630	G	C	0	2	0	1
gnl|UMD3.1|GK000010.2	10057992	A	C	0	2	0	1
gnl|UMD3.1|GK000010.2	10061680	G	A	0	2	0	1
gnl|UMD3.1|GK000010.2	10068456	T	C	0	2	0	1
gnl|UMD3.1|GK000010.2	10075216	A	G	0	8	0	1
gnl|UMD3.1|GK000010.2	10075235	G	T	6	2	0.75	0.25
gnl|UMD3.1|GK000010.2	10076684	T	C	0	2	0	1
gnl|UMD3.1|GK000010.2	10078669	C	G	1	1	0.5	0.5
gnl|UMD3.1|GK000010.2	10078670	A	G	3	2	0.6	0.4
gnl|UMD3.1|GK000010.2	10078899	A	C	6	2	0.75	0.25
gnl|UMD3.1|GK000010.2	10078946	C	G,T	0	6	0	1
gnl|UMD3.1|GK000010.2	10079283	T	C	3	20	0.130435	0.869565
gnl|UMD3.1|GK000010.2	10080228	T	A	0	2	0	1
gnl|UMD3.1|GK000010.2	10080512	A	C	1	2	0.333333	0.666667
gnl|UMD3.1|GK000010.2	10081890	A	G	0	10	0	1
gnl|UMD3.1|GK000010.2	10081934	T	G	0	12	0	1
gnl|UMD3.1|GK000010.2	10082538	G	A	0	6	0	1
gnl|UMD3.1|GK000010.2	10082596	C	T	4	2	0.666667	0.333333
gnl|UMD3.1|GK000010.2	10082757	G	A	0	3	0	1
gnl|UMD3.1|GK000010.2	10082857	C	G	0	8	0	1
gnl|UMD3.1|GK000010.2	10082974	A	G	0	3	0	1
gnl|UMD3.1|GK000010.2	10085593	T	C	0	19	0	1
gnl|UMD3.1|GK000010.2	10085669	G	A	0	26	0	1
gnl|UMD3.1|GK000010.2	10085959	T	G	0	10	0	1
gnl|UMD3.1|GK000010.2	10086186	G	T	10	2	0.833333	0.166667
gnl|UMD3.1|GK000010.2	10086360	C	G	8	3	0.727273	0.272727
gnl|UMD3.1|GK000010.2	10086402	C	T	0	10	0	1
gnl|UMD3.1|GK000010.2	10086440	C	T	0	17	0	1
gnl|UMD3.1|GK000010.2	10086460	T	C	0	20	0	1
gnl|UMD3.1|GK000010.2	10086593	T	C	0	18	0	1
gnl|UMD3.1|GK000010.2	10086970	T	C,A	0	11	0	1
gnl|UMD3.1|GK000010.2	10086988	T	G	0	8	0	1
gnl|UMD3.1|GK000010.2	10087374	A	G	0	24	0	1
gnl|UMD3.1|GK000010.2	10087924	T	C	0	3	0	1
gnl|UMD3.1|GK000010.2	10087994	A	G	11	2	0.846154	0.153846
gnl|UMD3.1|GK000010.2	10088010	A	G	7	8	0.466667	0.533333
gnl|UMD3.1|GK000010.2	10088032	A	G	9	4	0.692308	0.307692
gnl|UMD3.1|GK000010.2	10088046	A	G	5	8	0.384615	0.615385
gnl|UMD3.1|GK000010.2	10088047	A	C	0	13	0	1
gnl|UMD3.1|GK000010.2	10088056	C	T	0	12	0	1
gnl|UMD3.1|GK000010.2	10088059	A	G	9	2	0.818182	0.181818
gnl|UMD3.1|GK000010.2	10088076	C	G	0	12	0	1
gnl|UMD3.1|GK000010.2	10088136	G	A	0	2	0	1
gnl|UMD3.1|GK000010.2	10088142	GTGTGTCTGTCTGTGT	GTGTGT	0	1	0	1
gnl|UMD3.1|GK000010.2	10088204	A	G	0	13	0	1
gnl|UMD3.1|GK000010.2	10088214	T	G	1	24	0.04	0.96
gnl|UMD3.1|GK000010.2	10088356	C	T	0	71	0	1
gnl|UMD3.1|GK000010.2	10088992	C	T	0	52	0	1
gnl|UMD3.1|GK000010.2	10089438	C	T	0	32	0	1
gnl|UMD3.1|GK000010.2	10089532	T	C	0	34	0	1
gnl|UMD3.1|GK000010.2	10089625	A	C	0	28	0	1
gnl|UMD3.1|GK000010.2	10089815	C	T	0	57	0	1
gnl|UMD3.1|GK000010.2	10090215	A	G	0	35	0	1
gnl|UMD3.1|GK000010.2	10090391	A	G	0	41	0	1
gnl|UMD3.1|GK000010.2	10090468	C	T	0	35	0	1
gnl|UMD3.1|GK000010.2	10090531	C	A	0	35	0	1
gnl|UMD3.1|GK000010.2	10090538	G	A	0	33	0	1
gnl|UMD3.1|GK000010.2	10091228	C	T	0	28	0	1
gnl|UMD3.1|GK000010.2	10091322	C	G	0	21	0	1
gnl|UMD3.1|GK000010.2	10091331	G	A	0	21	0	1
gnl|UMD3.1|GK000010.2	10091446	A	G	0	15	0	1
gnl|UMD3.1|GK000010.2	10091468	T	G	10	7	0.588235	0.411765
gnl|UMD3.1|GK000010.2	10091811	A	G	28	10	0.736842	0.263158
gnl|UMD3.1|GK000010.2	10091812	A	G	32	8	0.8	0.2
gnl|UMD3.1|GK000010.2	10091827	A	G	23	18	0.560976	0.439024
gnl|UMD3.1|GK000010.2	10091852	A	G	35	7	0.833333	0.166667
gnl|UMD3.1|GK000010.2	10091860	C	T	0	41	0	1
gnl|UMD3.1|GK000010.2	10091864	A	G	24	17	0.585366	0.414634
gnl|UMD3.1|GK000010.2	10091921	T	C	2	45	0.0425532	0.957447
gnl|UMD3.1|GK000010.2	10092147	G	T	11	2	0.846154	0.153846
gnl|UMD3.1|GK000010.2	10092388	C	G	6	3	0.666667	0.333333
gnl|UMD3.1|GK000010.2	10092605	T	G	0	7	0	1
gnl|UMD3.1|GK000010.2	10092931	C	T	5	2	0.714286	0.285714
gnl|UMD3.1|GK000010.2	10093079	A	G	0	10	0	1
gnl|UMD3.1|GK000010.2	10093183	C	T	0	15	0	1
gnl|UMD3.1|GK000010.2	10093442	T	G	0	7	0	1
gnl|UMD3.1|GK000010.2	10093570	T	C	3	2	0.6	0.4
gnl|UMD3.1|GK000010.2	10093580	T	C	0	10	0	1
gnl|UMD3.1|GK000010.2	10093618	A	C	0	25	0	1
gnl|UMD3.1|GK000010.2	10093625	G	C	0	25	0	1
gnl|UMD3.1|GK000010.2	10093669	G	A	0	25	0	1
gnl|UMD3.1|GK000010.2	10093724	C	T	0	16	0	1
gnl|UMD3.1|GK000010.2	10093820	C	T	0	4	0	1
gnl|UMD3.1|GK000010.2	10093878	A	G	0	4	0	1
gnl|UMD3.1|GK000010.2	10094237	C	G	0	4	0	1
gnl|UMD3.1|GK000010.2	10094845	A	G	0	2	0	1
gnl|UMD3.1|GK000010.2	10095034	A	G	1	2	0.333333	0.666667
gnl|UMD3.1|GK000010.2	10095042	A	G	1	2	0.333333	0.666667
gnl|UMD3.1|GK000010.2	10095043	A	G	1	2	0.333333	0.666667
gnl|UMD3.1|GK000010.2	10095160	A	G	3	2	0.6	0.4
gnl|UMD3.1|GK000010.2	10095161	A	G	3	2	0.6	0.4
gnl|UMD3.1|GK000010.2	10095194	A	G	2	3	0.4	0.6
gnl|UMD3.1|GK000010.2	10095205	C	T	0	4	0	1
gnl|UMD3.1|GK000010.2	10095223	A	G	2	2	0.5	0.5
gnl|UMD3.1|GK000010.2	10095230	A	G	0	3	0	1
gnl|UMD3.1|GK000010.2	10095235	A	G	2	2	0.5	0.5
gnl|UMD3.1|GK000010.2	10095237	C	T	0	4	0	1
gnl|UMD3.1|GK000010.2	10095349	TTTCACTTCACTT	TTTCACTTCACTTCACTT	0	1	0	1
gnl|UMD3.1|GK000010.2	10095471	C	G	0	2	0	1
gnl|UMD3.1|GK000010.2	10095573	C	T	0	2	0	1
gnl|UMD3.1|GK000010.2	10095625	A	G	0	2	0	1
gnl|UMD3.1|GK000010.2	10095743	G	A	0	14	0	1
gnl|UMD3.1|GK000010.2	10095758	T	C	0	13	0	1
gnl|UMD3.1|GK000010.2	10095759	G	A	0	14	0	1
gnl|UMD3.1|GK000010.2	10095807	G	C	0	11	0	1
gnl|UMD3.1|GK000010.2	10095866	G	A	0	4	0	1
gnl|UMD3.1|GK000010.2	10095885	A	G	0	2	0	1
gnl|UMD3.1|GK000010.2	10096502	TTAAATA	TTA	0	1	0	1
gnl|UMD3.1|GK000010.2	10096647	T	C	0	2	0	1
gnl|UMD3.1|GK000010.2	10096785	G	T	0	3	0	1
gnl|UMD3.1|GK000010.2	10096803	T	C	0	2	0	1
gnl|UMD3.1|GK000010.2	10096936	A	G	0	4	0	1
gnl|UMD3.1|GK000010.2	10096973	A	G	0	5	0	1
gnl|UMD3.1|GK000010.2	10097039	T	G	0	3	0	1
gnl|UMD3.1|GK000010.2	10097267	G	C	0	4	0	1
gnl|UMD3.1|GK000010.2	10097284	C	T	0	3	0	1
gnl|UMD3.1|GK000010.2	10097303	A	C	0	3	0	1
gnl|UMD3.1|GK000010.2	10097327	C	T	0	4	0	1
gnl|UMD3.1|GK000010.2	10097352	T	G	0	4	0	1
gnl|UMD3.1|GK000010.2	10097395	G	A	0	2	0	1
gnl|UMD3.1|GK000010.2	10097442	T	C	0	2	0	1
gnl|UMD3.1|GK000010.2	10110612	C	T	0	2	0	1
gnl|UMD3.1|GK000010.2	10127423	G	T	3	2	0.6	0.4
gnl|UMD3.1|GK000010.2	10127444	G	T	3	2	0.6	0.4
gnl|UMD3.1|GK000010.2	10128440	G	T	0	3	0	1
gnl|UMD3.1|GK000010.2	10128528	C	T	0	3	0	1
gnl|UMD3.1|GK000010.2	10128541	C	G	0	2	0	1
gnl|UMD3.1|GK000010.2	10129516	C	T	0	2	0	1
gnl|UMD3.1|GK000010.2	10130062	A	G	0	2	0	1
gnl|UMD3.1|GK000010.2	10131567	T	C	0	2	0	1
gnl|UMD3.1|GK000010.2	10132541	T	A	0	5	0	1
gnl|UMD3.1|GK000010.2	10132677	G	T	0	4	0	1
gnl|UMD3.1|GK000010.2	10132892	C	A	0	2	0	1
gnl|UMD3.1|GK000010.2	10136464	CAGTAG	CAG	0	1	0	1
gnl|UMD3.1|GK000010.2	10137381	C	T	4	2	0.666667	0.333333
gnl|UMD3.1|GK000010.2	10137387	A	G	3	3	0.5	0.5
gnl|UMD3.1|GK000010.2	10137400	A	G	4	2	0.666667	0.333333
gnl|UMD3.1|GK000010.2	10137427	A	G	3	2	0.6	0.4
gnl|UMD3.1|GK000010.2	10137429	A	G	3	2	0.6	0.4
gnl|UMD3.1|GK000010.2	10137440	A	G	3	2	0.6	0.4
gnl|UMD3.1|GK000010.2	10137445	A	G	3	2	0.6	0.4
gnl|UMD3.1|GK000010.2	10137470	A	G	0	4	0	1
gnl|UMD3.1|GK000010.2	10137494	C	T	0	3	0	1
gnl|UMD3.1|GK000010.2	10139639	A	G	0	4	0	1
gnl|UMD3.1|GK000010.2	10140886	T	G	2	3	0.4	0.6
gnl|UMD3.1|GK000010.2	10141986	G	C	1	3	0.25	0.75
gnl|UMD3.1|GK000010.2	10142629	C	T	0	2	0	1
gnl|UMD3.1|GK000010.2	10142732	A	T	1	2	0.333333	0.666667
gnl|UMD3.1|GK000010.2	10142814	C	G	2	3	0.4	0.6
gnl|UMD3.1|GK000010.2	10142885	G	A	0	330	0	1
gnl|UMD3.1|GK000010.2	10142930	C	T	157	179	0.467262	0.532738
gnl|UMD3.1|GK000010.2	10142966	T	A	3	2	0.6	0.4
gnl|UMD3.1|GK000010.2	10144224	A	T	0	4	0	1
gnl|UMD3.1|GK000010.2	10144343	C	A	0	2	0	1
gnl|UMD3.1|GK000010.2	10145644	T	C	0	22	0	1
gnl|UMD3.1|GK000010.2	10145804	A	G	4	9	0.307692	0.692308
gnl|UMD3.1|GK000010.2	10145883	G	C	0	19	0	1
gnl|UMD3.1|GK000010.2	10146221	A	T	9	2	0.818182	0.181818
gnl|UMD3.1|GK000010.2	10148336	A	T	3	3	0.5	0.5
gnl|UMD3.1|GK000010.2	10148568	T	G	4	2	0.666667	0.333333
gnl|UMD3.1|GK000010.2	10148598	A	G	4	2	0.666667	0.333333
gnl|UMD3.1|GK000010.2	10149677	T	C	0	10	0	1
gnl|UMD3.1|GK000010.2	10149687	C	T	0	10	0	1
gnl|UMD3.1|GK000010.2	10149856	A	G	0	7	0	1
gnl|UMD3.1|GK000010.2	10150249	G	A	0	5	0	1
gnl|UMD3.1|GK000010.2	10150253	A	G	0	5	0	1
gnl|UMD3.1|GK000010.2	10150449	G	A	0	5	0	1
gnl|UMD3.1|GK000010.2	10150522	C	G	9	15	0.375	0.625
gnl|UMD3.1|GK000010.2	10150560	C	A	1	578	0.00172712	0.998273
gnl|UMD3.1|GK000010.2	10150721	A	G	1	797	0.00125313	0.998747
gnl|UMD3.1|GK000010.2	10150748	G	A	1	740	0.00134953	0.99865
gnl|UMD3.1|GK000010.2	10150823	C	G	1	548	0.00182149	0.998179
gnl|UMD3.1|GK000010.2	10150915	C	A	1	510	0.00195695	0.998043
gnl|UMD3.1|GK000010.2	10151036	A	G	3	730	0.00409277	0.995907
gnl|UMD3.1|GK000010.2	10151585	T	G	1	138	0.00719424	0.992806
gnl|UMD3.1|GK000010.2	10151690	A	G	0	104	0	1
gnl|UMD3.1|GK000010.2	10151693	A	G	0	105	0	1
gnl|UMD3.1|GK000010.2	10151713	A	T	0	85	0	1
gnl|UMD3.1|GK000010.2	10151720	T	C	0	85	0	1
gnl|UMD3.1|GK000010.2	10151729	A	G	0	81	0	1
gnl|UMD3.1|GK000010.2	10151773	A	G	0	78	0	1
gnl|UMD3.1|GK000010.2	10151802	A	G	0	66	0	1
gnl|UMD3.1|GK000010.2	10151880	C	A	0	7	0	1
gnl|UMD3.1|GK000010.2	10152201	A	G	0	4	0	1
gnl|UMD3.1|GK000010.2	10322216	A	G	1	2	0.333333	0.666667
gnl|UMD3.1|GK000010.2	10322525	G	C	1	2	0.333333	0.666667
gnl|UMD3.1|GK000010.2	10323024	G	T	0	2	0	1
gnl|UMD3.1|GK000010.2	10323237	A	G	2	2	0.5	0.5
gnl|UMD3.1|GK000010.2	10342923	G	A	0	2	0	1
gnl|UMD3.1|GK000010.2	10346755	G	A	0	4	0	1
gnl|UMD3.1|GK000010.2	10350446	C	T	1	5	0.166667	0.833333
gnl|UMD3.1|GK000010.2	10350835	C	A	1	2	0.333333	0.666667
gnl|UMD3.1|GK000010.2	10351802	T	C	3	2	0.6	0.4
gnl|UMD3.1|GK000010.2	10406312	T	C	0	2	0	1
gnl|UMD3.1|GK000010.2	10406382	T	C	0	2	0	1
gnl|UMD3.1|GK000010.2	10430218	C	A	0	2	0	1
gnl|UMD3.1|GK000010.2	10459539	C	T	0	2	0	1
gnl|UMD3.1|GK000010.2	10459540	A	G	0	2	0	1
gnl|UMD3.1|GK000010.2	10485533	A	G	0	2	0	1
gnl|UMD3.1|GK000010.2	10557125	G	T	9	2	0.818182	0.181818
gnl|UMD3.1|GK000010.2	10560660	G	C	6	2	0.75	0.25
gnl|UMD3.1|GK000010.2	10562611	T	C	0	2	0	1
gnl|UMD3.1|GK000010.2	10564547	A	G	0	2	0	1
gnl|UMD3.1|GK000010.2	10576097	C	A	9	2	0.818182	0.181818
gnl|UMD3.1|GK000010.2	10576098	A	G	10	2	0.833333	0.166667
gnl|UMD3.1|GK000010.2	10577436	T	A	0	2	0	1
gnl|UMD3.1|GK000010.2	10583137	A	T	8	2	0.8	0.2
gnl|UMD3.1|GK000010.2	10592561	G	A	0	2	0	1
gnl|UMD3.1|GK000010.2	10607447	C	T	0	4	0	1
gnl|UMD3.1|GK000010.2	10608139	A	T	2	4	0.333333	0.666667
gnl|UMD3.1|GK000010.2	10609925	C	A	8	2	0.8	0.2
gnl|UMD3.1|GK000010.2	10610340	C	A	0	8	0	1
gnl|UMD3.1|GK000010.2	10610482	A	T	0	21	0	1
gnl|UMD3.1|GK000010.2	10610507	T	C	0	18	0	1
gnl|UMD3.1|GK000010.2	10610542	A	G	0	17	0	1
gnl|UMD3.1|GK000010.2	10610762	T	C	0	9	0	1
gnl|UMD3.1|GK000010.2	10611145	G	A	10	2	0.833333	0.166667
gnl|UMD3.1|GK000010.2	10611172	T	A	10	2	0.833333	0.166667
gnl|UMD3.1|GK000010.2	10613792	G	T	0	2	0	1
gnl|UMD3.1|GK000010.2	10648722	A	G	0	2	0	1
gnl|UMD3.1|GK000010.2	10649262	G	T	2	2	0.5	0.5
gnl|UMD3.1|GK000010.2	10649312	T	C	0	2	0	1
gnl|UMD3.1|GK000010.2	10650645	T	C	0	2	0	1
gnl|UMD3.1|GK000010.2	10651449	C	T	2	2	0.5	0.5
gnl|UMD3.1|GK000010.2	10651618	A	T	0	2	0	1
gnl|UMD3.1|GK000010.2	10651619	T	A	0	2	0	1
gnl|UMD3.1|GK000010.2	10651685	C	T	0	4	0	1
gnl|UMD3.1|GK000010.2	10659848	T	C	0	2	0	1
gnl|UMD3.1|GK000010.2	10660256	G	T	0	2	0	1
gnl|UMD3.1|GK000010.2	10661677	C	G	0	2	0	1
gnl|UMD3.1|GK000010.2	10662991	A	G	0	3	0	1
gnl|UMD3.1|GK000010.2	10662999	G	A	0	4	0	1
gnl|UMD3.1|GK000010.2	10663160	C	A	6	3	0.666667	0.333333
gnl|UMD3.1|GK000010.2	10663350	C	A	0	10	0	1
gnl|UMD3.1|GK000010.2	10663805	C	A	3	2	0.6	0.4
gnl|UMD3.1|GK000010.2	10664660	C	A	2	2	0.5	0.5
gnl|UMD3.1|GK000010.2	10665344	T	C	0	3	0	1
gnl|UMD3.1|GK000010.2	10667108	A	T	0	2	0	1
gnl|UMD3.1|GK000010.2	10667152	G	T	0	2	0	1
gnl|UMD3.1|GK000010.2	10667813	T	C	0	5	0	1
gnl|UMD3.1|GK000010.2	10679346	G	A	0	2	0	1
gnl|UMD3.1|GK000010.2	10679355	T	C	0	3	0	1
gnl|UMD3.1|GK000010.2	10684135	C	T	0	2	0	1
gnl|UMD3.1|GK000010.2	10686749	T	C	2	2	0.5	0.5
gnl|UMD3.1|GK000010.2	10687753	A	G	0	2	0	1
gnl|UMD3.1|GK000010.2	10690136	G	T	1	3	0.25	0.75
gnl|UMD3.1|GK000010.2	10690811	T	C	0	2	0	1
gnl|UMD3.1|GK000010.2	10695269	T	A	0	2	0	1
gnl|UMD3.1|GK000010.2	10695383	T	C	0	2	0	1
gnl|UMD3.1|GK000010.2	10889351	A	G	0	2	0	1
gnl|UMD3.1|GK000010.2	10890871	C	A	0	2	0	1
gnl|UMD3.1|GK000010.2	11048451	C	T	4	9	0.307692	0.692308
gnl|UMD3.1|GK000010.2	11048690	T	A	7	7	0.5	0.5
gnl|UMD3.1|GK000010.2	11048940	T	C	0	22	0	1
gnl|UMD3.1|GK000010.2	11048976	T	C	0	18	0	1
gnl|UMD3.1|GK000010.2	11049117	C	T	5	10	0.333333	0.666667
gnl|UMD3.1|GK000010.2	11049164	A	G	0	16	0	1
gnl|UMD3.1|GK000010.2	11049201	C	A	0	18	0	1
gnl|UMD3.1|GK000010.2	11049339	G	A	11	17	0.392857	0.607143
gnl|UMD3.1|GK000010.2	11049435	C	T	0	17	0	1
gnl|UMD3.1|GK000010.2	11049462	C	T	9	9	0.5	0.5
gnl|UMD3.1|GK000010.2	11049720	A	G,T	0	12	0	1
gnl|UMD3.1|GK000010.2	11049783	C	T	0	12	0	1
gnl|UMD3.1|GK000010.2	11049876	C	T	0	3	0	1
gnl|UMD3.1|GK000010.2	11049897	T	A	1	7	0.125	0.875
gnl|UMD3.1|GK000010.2	11050025	T	C	0	7	0	1
gnl|UMD3.1|GK000010.2	11050127	C	T	0	10	0	1
gnl|UMD3.1|GK000010.2	11050182	A	G	9	2	0.818182	0.181818
gnl|UMD3.1|GK000010.2	11050215	A	G	0	9	0	1
gnl|UMD3.1|GK000010.2	11050476	A	G	0	17	0	1
gnl|UMD3.1|GK000010.2	11050512	C	T	0	12	0	1
gnl|UMD3.1|GK000010.2	11050558	C	T	0	16	0	1
gnl|UMD3.1|GK000010.2	11050633	T	C	0	26	0	1
gnl|UMD3.1|GK000010.2	11050636	C	T	16	11	0.592593	0.407407
gnl|UMD3.1|GK000010.2	11050668	T	C	0	22	0	1
gnl|UMD3.1|GK000010.2	11050854	C	T	1	8	0.111111	0.888889
gnl|UMD3.1|GK000010.2	11050855	C	G	0	9	0	1
gnl|UMD3.1|GK000010.2	11050856	A	G	0	9	0	1
gnl|UMD3.1|GK000010.2	11050954	C	A	9	2	0.818182	0.181818
gnl|UMD3.1|GK000010.2	11051010	A	G	0	11	0	1
gnl|UMD3.1|GK000010.2	11051182	T	C	0	2	0	1
gnl|UMD3.1|GK000010.2	11051208	G	A	0	3	0	1
gnl|UMD3.1|GK000010.2	11051377	T	C	0	15	0	1
gnl|UMD3.1|GK000010.2	11051599	G	T	4	4	0.5	0.5
gnl|UMD3.1|GK000010.2	11051619	T	C	0	10	0	1
gnl|UMD3.1|GK000010.2	11051890	A	C	0	14	0	1
gnl|UMD3.1|GK000010.2	11051976	A	C	0	8	0	1
gnl|UMD3.1|GK000010.2	11052217	A	G	0	9	0	1
gnl|UMD3.1|GK000010.2	11052561	A	T	6	2	0.75	0.25
gnl|UMD3.1|GK000010.2	11052730	A	C	0	11	0	1
gnl|UMD3.1|GK000010.2	11052775	A	G	0	9	0	1
gnl|UMD3.1|GK000010.2	11053417	G	A	0	2	0	1
gnl|UMD3.1|GK000010.2	11053440	A	G	0	2	0	1
gnl|UMD3.1|GK000010.2	11053451	T	C	0	2	0	1
gnl|UMD3.1|GK000010.2	11056314	C	G	0	2	0	1
gnl|UMD3.1|GK000010.2	11056805	T	C	0	2	0	1
gnl|UMD3.1|GK000010.2	11064623	CTGTG	CTG	0	1	0	1
gnl|UMD3.1|GK000010.2	11069693	G	T	0	2	0	1
gnl|UMD3.1|GK000010.2	11076598	G	T	0	2	0	1
gnl|UMD3.1|GK000010.2	11077981	C	A	0	2	0	1
gnl|UMD3.1|GK000010.2	11078596	C	T	0	2	0	1
gnl|UMD3.1|GK000010.2	11078598	C	T	0	2	0	1
gnl|UMD3.1|GK000010.2	11103267	G	A	1	4	0.2	0.8
gnl|UMD3.1|GK000010.2	11125590	G	A	0	2	0	1
gnl|UMD3.1|GK000010.2	11127499	A	T	0	2	0	1
gnl|UMD3.1|GK000010.2	11127507	T	C	0	2	0	1
gnl|UMD3.1|GK000010.2	11128203	A	C	0	2	0	1
gnl|UMD3.1|GK000010.2	11128267	G	C	0	2	0	1
gnl|UMD3.1|GK000010.2	11129456	A	G	2	2	0.5	0.5
gnl|UMD3.1|GK000010.2	11129474	C	A	2	3	0.4	0.6
gnl|UMD3.1|GK000010.2	11129569	T	C	0	4	0	1
gnl|UMD3.1|GK000010.2	11129587	A	G	0	1	0	1
gnl|UMD3.1|GK000010.2	11129847	T	C	0	2	0	1
gnl|UMD3.1|GK000010.2	11139302	C	T	0	2	0	1
gnl|UMD3.1|GK000010.2	11139323	G	T	0	2	0	1
gnl|UMD3.1|GK000010.2	11139384	C	T	0	2	0	1
gnl|UMD3.1|GK000010.2	11142812	CACAACAA	CACAA	0	1	0	1
gnl|UMD3.1|GK000010.2	11144946	A	G	0	2	0	1
gnl|UMD3.1|GK000010.2	11144947	T	C	0	2	0	1
gnl|UMD3.1|GK000010.2	11148887	T	C	0	2	0	1
gnl|UMD3.1|GK000010.2	11148952	T	C	0	2	0	1
gnl|UMD3.1|GK000010.2	11149012	T	C	0	2	0	1
gnl|UMD3.1|GK000010.2	11271581	G	C	0	2	0	1
gnl|UMD3.1|GK000010.2	11277407	G	C	0	2	0	1
gnl|UMD3.1|GK000010.2	11298886	T	C	0	2	0	1
gnl|UMD3.1|GK000010.2	11299976	C	A	0	2	0	1
gnl|UMD3.1|GK000010.2	11309456	T	C	0	2	0	1
gnl|UMD3.1|GK000010.2	11309556	T	C	0	2	0	1
gnl|UMD3.1|GK000010.2	11337554	T	C	9	2	0.818182	0.181818
gnl|UMD3.1|GK000010.2	11338614	C	A	8	2	0.8	0.2
gnl|UMD3.1|GK000010.2	11340199	A	G	0	2	0	1
gnl|UMD3.1|GK000010.2	11340227	T	A	0	1	0	1
gnl|UMD3.1|GK000010.2	11340877	A	G	0	4	0	1
gnl|UMD3.1|GK000010.2	11345046	G	T	4	2	0.666667	0.333333
gnl|UMD3.1|GK000010.2	11345338	A	T	4	2	0.666667	0.333333
gnl|UMD3.1|GK000010.2	11345612	C	T	4	2	0.666667	0.333333
gnl|UMD3.1|GK000010.2	11346598	C	T	7	2	0.777778	0.222222
gnl|UMD3.1|GK000010.2	11347363	C	G	0	4	0	1
gnl|UMD3.1|GK000010.2	11358459	T	A	0	2	0	1
gnl|UMD3.1|GK000010.2	11358763	T	C	0	2	0	1
gnl|UMD3.1|GK000010.2	11358767	T	C	0	2	0	1
gnl|UMD3.1|GK000010.2	11361404	C	G	2	2	0.5	0.5
gnl|UMD3.1|GK000010.2	11372779	G	T	0	2	0	1
gnl|UMD3.1|GK000010.2	11383310	C	T	0	2	0	1
gnl|UMD3.1|GK000010.2	11414105	T	C	0	2	0	1
gnl|UMD3.1|GK000010.2	11462746	A	G	0	2	0	1
gnl|UMD3.1|GK000010.2	11462753	A	G	0	2	0	1
gnl|UMD3.1|GK000010.2	11486693	T	G	10	2	0.833333	0.166667
gnl|UMD3.1|GK000010.2	11488732	A	C	3	4	0.428571	0.571429
gnl|UMD3.1|GK000010.2	11490448	G	T	21	3	0.875	0.125
gnl|UMD3.1|GK000010.2	11491218	A	T	0	24	0	1
gnl|UMD3.1|GK000010.2	11491267	G	A	0	11	0	1
gnl|UMD3.1|GK000010.2	11527493	T	C	2	2	0.5	0.5
gnl|UMD3.1|GK000010.2	11527496	T	C	2	2	0.5	0.5
gnl|UMD3.1|GK000010.2	11593846	G	A	0	2	0	1
gnl|UMD3.1|GK000010.2	11627404	A	G	0	2	0	1
gnl|UMD3.1|GK000010.2	11641511	T	A	0	4	0	1
gnl|UMD3.1|GK000010.2	11644003	T	C	0	2	0	1
gnl|UMD3.1|GK000010.2	11651905	C	T	0	2	0	1
gnl|UMD3.1|GK000010.2	11652371	G	A	1	5	0.166667	0.833333
gnl|UMD3.1|GK000010.2	11772160	C	A	0	2	0	1
gnl|UMD3.1|GK000010.2	11773723	A	T	0	2	0	1
gnl|UMD3.1|GK000010.2	11789240	A	T	0	2	0	1
gnl|UMD3.1|GK000010.2	11853836	C	T	0	2	0	1
gnl|UMD3.1|GK000010.2	11862507	G	A	0	2	0	1
gnl|UMD3.1|GK000010.2	11862548	T	G	0	2	0	1
gnl|UMD3.1|GK000010.2	11873060	C	G	0	2	0	1
gnl|UMD3.1|GK000010.2	11873074	T	A	0	2	0	1
gnl|UMD3.1|GK000010.2	11883684	C	T	0	7	0	1
gnl|UMD3.1|GK000010.2	11883939	C	A	11	2	0.846154	0.153846
gnl|UMD3.1|GK000010.2	11886119	G	A	0	2	0	1
gnl|UMD3.1|GK000010.2	11908798	A	G	0	3	0	1
gnl|UMD3.1|GK000010.2	11908803	C	T	0	2	0	1
gnl|UMD3.1|GK000010.2	11909505	A	AC	0	1	0	1
gnl|UMD3.1|GK000010.2	11917815	C	T	0	2	0	1
gnl|UMD3.1|GK000010.2	11917826	G	A	0	2	0	1
gnl|UMD3.1|GK000010.2	11917850	G	A	0	2	0	1
gnl|UMD3.1|GK000010.2	11917870	G	A	0	2	0	1
gnl|UMD3.1|GK000010.2	11937163	G	C	0	2	0	1
gnl|UMD3.1|GK000010.2	11997571	T	C	0	201	0	1
gnl|UMD3.1|GK000010.2	11997589	T	C	2	437	0.00455581	0.995444
gnl|UMD3.1|GK000010.2	11997607	G	A	0	668	0	1
gnl|UMD3.1|GK000010.2	11997707	T	G	7	599	0.0115512	0.988449
gnl|UMD3.1|GK000010.2	12023856	C	T	2	4	0.333333	0.666667
gnl|UMD3.1|GK000010.2	12024225	T	C	0	4	0	1
gnl|UMD3.1|GK000010.2	12029794	T	G	0	2	0	1
gnl|UMD3.1|GK000010.2	12035465	C	A	0	3	0	1
gnl|UMD3.1|GK000010.2	12035470	C	T	0	3	0	1
gnl|UMD3.1|GK000010.2	12035518	G	A	0	3	0	1
gnl|UMD3.1|GK000010.2	12035526	G	A	0	3	0	1
gnl|UMD3.1|GK000010.2	12035534	T	C	0	3	0	1
gnl|UMD3.1|GK000010.2	12035539	T	C	0	3	0	1
gnl|UMD3.1|GK000010.2	12041618	C	A	11	2	0.846154	0.153846
gnl|UMD3.1|GK000010.2	12054665	C	T	1	3	0.25	0.75
gnl|UMD3.1|GK000010.2	12057015	C	T	4	4	0.5	0.5
gnl|UMD3.1|GK000010.2	12061637	C	T	6	3	0.666667	0.333333
gnl|UMD3.1|GK000010.2	12069083	T	C	0	1	0	1
gnl|UMD3.1|GK000010.2	12076074	T	A	0	2	0	1
gnl|UMD3.1|GK000010.2	12133533	T	G	0	2	0	1
gnl|UMD3.1|GK000010.2	12133534	C	A	0	2	0	1
gnl|UMD3.1|GK000010.2	12133535	T	A	0	2	0	1
gnl|UMD3.1|GK000010.2	12133545	T	G	0	2	0	1
gnl|UMD3.1|GK000010.2	12151390	G	T	1	3	0.25	0.75
gnl|UMD3.1|GK000010.2	12151411	A	T	8	2	0.8	0.2
gnl|UMD3.1|GK000010.2	12151504	T	C	15	12	0.555556	0.444444
gnl|UMD3.1|GK000010.2	12151571	A	C	17	18	0.485714	0.514286
gnl|UMD3.1|GK000010.2	12176567	G	A	0	5	0	1
gnl|UMD3.1|GK000010.2	12264312	C	A	0	1	0	1
gnl|UMD3.1|GK000010.2	12270810	C	T	0	2	0	1
gnl|UMD3.1|GK000010.2	12280466	A	G	0	2	0	1
gnl|UMD3.1|GK000010.2	12309948	C	T	0	2	0	1
gnl|UMD3.1|GK000010.2	12312180	G	T	0	1	0	1
gnl|UMD3.1|GK000010.2	12316603	A	G	0	2	0	1
gnl|UMD3.1|GK000010.2	12317850	C	A	9	2	0.818182	0.181818
gnl|UMD3.1|GK000010.2	12319094	T	C	0	14	0	1
gnl|UMD3.1|GK000010.2	12319636	A	G	8	2	0.8	0.2
gnl|UMD3.1|GK000010.2	12319986	G	A	7	2	0.777778	0.222222
gnl|UMD3.1|GK000010.2	12320381	C	T	0	2	0	1
gnl|UMD3.1|GK000010.2	12320780	C	G	3	2	0.6	0.4
gnl|UMD3.1|GK000010.2	12320997	C	A	1	2	0.333333	0.666667
gnl|UMD3.1|GK000010.2	12321258	C	A	10	2	0.833333	0.166667
gnl|UMD3.1|GK000010.2	12321410	G	T	9	2	0.818182	0.181818
gnl|UMD3.1|GK000010.2	12321492	G	T	7	2	0.777778	0.222222
gnl|UMD3.1|GK000010.2	12321705	G	T	4	2	0.666667	0.333333
gnl|UMD3.1|GK000010.2	12337147	G	A	0	3	0	1
gnl|UMD3.1|GK000010.2	12339161	A	G	0	2	0	1
gnl|UMD3.1|GK000010.2	12343162	T	C	0	2	0	1
gnl|UMD3.1|GK000010.2	12344957	T	A	4	2	0.666667	0.333333
gnl|UMD3.1|GK000010.2	12345509	T	C	0	2	0	1
gnl|UMD3.1|GK000010.2	12355219	C	A	10	2	0.833333	0.166667
gnl|UMD3.1|GK000010.2	12355582	A	G	0	2	0	1
gnl|UMD3.1|GK000010.2	12355649	C	A	0	1	0	1
gnl|UMD3.1|GK000010.2	12359554	G	T	1	1	0.5	0.5
gnl|UMD3.1|GK000010.2	12369995	A	T	2	2	0.5	0.5
gnl|UMD3.1|GK000010.2	12370915	G	C	0	4	0	1
gnl|UMD3.1|GK000010.2	12381674	C	T	0	1	0	1
gnl|UMD3.1|GK000010.2	12381762	T	C	0	2	0	1
gnl|UMD3.1|GK000010.2	12389708	G	C	0	2	0	1
gnl|UMD3.1|GK000010.2	12394619	G	C	0	2	0	1
gnl|UMD3.1|GK000010.2	12404674	T	A	23	13	0.638889	0.361111
gnl|UMD3.1|GK000010.2	12411235	G	T	4	2	0.666667	0.333333
gnl|UMD3.1|GK000010.2	12412618	G	C	70	97	0.419162	0.580838
gnl|UMD3.1|GK000010.2	12412780	A	G	77	86	0.472393	0.527607
gnl|UMD3.1|GK000010.2	12413119	A	G	53	58	0.477477	0.522523
gnl|UMD3.1|GK000010.2	12416459	ACACTCACT	ACACT	0	1	0	1
gnl|UMD3.1|GK000010.2	12427875	CCTCTCT	CCTCT	0	1	0	1
gnl|UMD3.1|GK000010.2	12502684	T	A	9	2	0.818182	0.181818
gnl|UMD3.1|GK000010.2	12502883	G	A	10	2	0.833333	0.166667
gnl|UMD3.1|GK000010.2	12504137	C	A	8	2	0.8	0.2
gnl|UMD3.1|GK000010.2	12504147	C	A	9	4	0.692308	0.307692
gnl|UMD3.1|GK000010.2	12504158	C	A	9	3	0.75	0.25
gnl|UMD3.1|GK000010.2	12504267	C	A	2	2	0.5	0.5
gnl|UMD3.1|GK000010.2	12522294	C	A	1	2	0.333333	0.666667
gnl|UMD3.1|GK000010.2	12524759	G	A	9	2	0.818182	0.181818
gnl|UMD3.1|GK000010.2	12532831	C	A	7	2	0.777778	0.222222
gnl|UMD3.1|GK000010.2	12532842	G	T	7	2	0.777778	0.222222
gnl|UMD3.1|GK000010.2	12546503	T	A	0	1	0	1
gnl|UMD3.1|GK000010.2	12546645	T	A	0	2	0	1
gnl|UMD3.1|GK000010.2	12571774	A	C	0	3	0	1
gnl|UMD3.1|GK000010.2	12593154	AATAT	AAT	0	1	0	1
gnl|UMD3.1|GK000010.2	12605210	C	G	0	2	0	1
gnl|UMD3.1|GK000010.2	12607364	A	G	0	3	0	1
gnl|UMD3.1|GK000010.2	12607509	G	T	2	2	0.5	0.5
gnl|UMD3.1|GK000010.2	12697728	G	A	0	2	0	1
gnl|UMD3.1|GK000010.2	12710560	A	T	4	2	0.666667	0.333333
gnl|UMD3.1|GK000010.2	12710766	T	C	12	2	0.857143	0.142857
gnl|UMD3.1|GK000010.2	12712245	T	C	1	2	0.333333	0.666667
gnl|UMD3.1|GK000010.2	12720840	G	T	0	2	0	1
gnl|UMD3.1|GK000010.2	12726144	G	T	0	2	0	1
gnl|UMD3.1|GK000010.2	12726147	G	C	0	2	0	1
gnl|UMD3.1|GK000010.2	12726157	G	T	0	2	0	1
gnl|UMD3.1|GK000010.2	12726214	A	G	0	2	0	1
gnl|UMD3.1|GK000010.2	12945125	GAAAAA	GAAA	0	1	0	1
gnl|UMD3.1|GK000010.2	13166623	C	A	0	2	0	1
gnl|UMD3.1|GK000010.2	13168025	C	A	1	2	0.333333	0.666667
gnl|UMD3.1|GK000010.2	13181862	G	T	4	2	0.666667	0.333333
gnl|UMD3.1|GK000010.2	13189732	G	A	11	2	0.846154	0.153846
gnl|UMD3.1|GK000010.2	13192761	A	T	0	2	0	1
gnl|UMD3.1|GK000010.2	13193659	A	G	0	2	0	1
gnl|UMD3.1|GK000010.2	13194234	T	A	6	2	0.75	0.25
gnl|UMD3.1|GK000010.2	13196049	C	G	6	2	0.75	0.25
gnl|UMD3.1|GK000010.2	13212126	G	T	0	2	0	1
gnl|UMD3.1|GK000010.2	13212136	T	C	0	2	0	1
gnl|UMD3.1|GK000010.2	13240557	C	T	0	3	0	1
gnl|UMD3.1|GK000010.2	13240615	G	A	0	2	0	1
gnl|UMD3.1|GK000010.2	13240637	C	T	0	2	0	1
gnl|UMD3.1|GK000010.2	13291413	T	G	1	2	0.333333	0.666667
gnl|UMD3.1|GK000010.2	13294983	CGT	C	0	1	0	1
gnl|UMD3.1|GK000010.2	13307565	G	T	0	2	0	1
gnl|UMD3.1|GK000010.2	13314347	G	A	2	2	0.5	0.5
gnl|UMD3.1|GK000010.2	13314640	C	A	6	2	0.75	0.25
gnl|UMD3.1|GK000010.2	13314914	G	T	5	2	0.714286	0.285714
gnl|UMD3.1|GK000010.2	13319184	C	A	2	6	0.25	0.75
gnl|UMD3.1|GK000010.2	13319581	C	T	0	2	0	1
gnl|UMD3.1|GK000010.2	13319897	C	G	0	4	0	1
gnl|UMD3.1|GK000010.2	13320056	T	A	0	13	0	1
gnl|UMD3.1|GK000010.2	13320308	A	T	1	7	0.125	0.875
gnl|UMD3.1|GK000010.2	13320442	A	T	0	3	0	1
gnl|UMD3.1|GK000010.2	13321170	A	G	0	2	0	1
gnl|UMD3.1|GK000010.2	13321312	C	G	2	2	0.5	0.5
gnl|UMD3.1|GK000010.2	13321639	C	T	1	5	0.166667	0.833333
gnl|UMD3.1|GK000010.2	13321750	A	C	0	4	0	1
gnl|UMD3.1|GK000010.2	13321937	T	G	0	8	0	1
gnl|UMD3.1|GK000010.2	13323992	G	C	0	2	0	1
gnl|UMD3.1|GK000010.2	13325545	T	C	0	2	0	1
gnl|UMD3.1|GK000010.2	13354901	C	A	6	2	0.75	0.25
gnl|UMD3.1|GK000010.2	13360052	G	T	10	2	0.833333	0.166667
gnl|UMD3.1|GK000010.2	13363206	G	A	0	2	0	1
gnl|UMD3.1|GK000010.2	13363354	A	G	0	2	0	1
gnl|UMD3.1|GK000010.2	13365768	G	C	7	2	0.777778	0.222222
gnl|UMD3.1|GK000010.2	13365982	G	T	13	11	0.541667	0.458333
gnl|UMD3.1|GK000010.2	13366149	C	T	4	3	0.571429	0.428571
gnl|UMD3.1|GK000010.2	13366448	CCTGCTGCTGCTGCTGCT	CCTGCTGCTGCTGCT	0	1	0	1
gnl|UMD3.1|GK000010.2	13366770	A	G	0	2	0	1
gnl|UMD3.1|GK000010.2	13538720	C	T	0	2	0	1
gnl|UMD3.1|GK000010.2	13582659	C	A	0	2	0	1
gnl|UMD3.1|GK000010.2	13582997	G	C	5	2	0.714286	0.285714
gnl|UMD3.1|GK000010.2	13847367	G	A	0	4	0	1
gnl|UMD3.1|GK000010.2	13879916	G	C	0	3	0	1
gnl|UMD3.1|GK000010.2	13880651	A	G	0	2	0	1
gnl|UMD3.1|GK000010.2	13899931	C	T	0	2	0	1
gnl|UMD3.1|GK000010.2	13899995	C	A	0	2	0	1
gnl|UMD3.1|GK000010.2	13900502	A	G	0	2	0	1
gnl|UMD3.1|GK000010.2	13903624	C	T	0	2	0	1
gnl|UMD3.1|GK000010.2	13908294	G	A	1	2	0.333333	0.666667
gnl|UMD3.1|GK000010.2	13980575	T	C	4	6	0.4	0.6
gnl|UMD3.1|GK000010.2	13982257	A	T	1	1	0.5	0.5
gnl|UMD3.1|GK000010.2	13990912	T	C	6	4	0.6	0.4
gnl|UMD3.1|GK000010.2	13990943	C	A	0	14	0	1
gnl|UMD3.1|GK000010.2	13991605	G	A	7	10	0.411765	0.588235
gnl|UMD3.1|GK000010.2	13991707	G	T	0	22	0	1
gnl|UMD3.1|GK000010.2	13992557	T	C	6	2	0.75	0.25
gnl|UMD3.1|GK000010.2	14054553	G	A	0	3	0	1
gnl|UMD3.1|GK000010.2	14054609	T	A	3	2	0.6	0.4
gnl|UMD3.1|GK000010.2	14063131	A	G	0	2	0	1
gnl|UMD3.1|GK000010.2	14063148	T	C	0	2	0	1
gnl|UMD3.1|GK000010.2	14322456	T	C	0	2	0	1
gnl|UMD3.1|GK000010.2	14322460	T	C	0	2	0	1
gnl|UMD3.1|GK000010.2	14322461	T	C	0	2	0	1
gnl|UMD3.1|GK000010.2	14322476	T	C	0	2	0	1
gnl|UMD3.1|GK000010.2	14330150	C	A	8	2	0.8	0.2
gnl|UMD3.1|GK000010.2	14354264	T	G	0	4	0	1
gnl|UMD3.1|GK000010.2	14354281	C	A	3	2	0.6	0.4
gnl|UMD3.1|GK000010.2	14354774	G	C	6	2	0.75	0.25
gnl|UMD3.1|GK000010.2	14375801	T	C	0	2	0	1
gnl|UMD3.1|GK000010.2	14381309	N	A	0	2	0	1
gnl|UMD3.1|GK000010.2	14381310	N	G	0	2	0	1
gnl|UMD3.1|GK000010.2	14381311	N	C	0	2	0	1
gnl|UMD3.1|GK000010.2	14381312	N	T	0	2	0	1
gnl|UMD3.1|GK000010.2	14388276	C	T	0	2	0	1
gnl|UMD3.1|GK000010.2	14388353	T	C	0	2	0	1
gnl|UMD3.1|GK000010.2	14425757	G	A	0	1	0	1
gnl|UMD3.1|GK000010.2	14436643	C	T	0	2	0	1
gnl|UMD3.1|GK000010.2	14436680	G	A	0	2	0	1
gnl|UMD3.1|GK000010.2	14444915	A	T	0	2	0	1
gnl|UMD3.1|GK000010.2	14444960	C	T	0	2	0	1
gnl|UMD3.1|GK000010.2	14444996	G	A	0	2	0	1
gnl|UMD3.1|GK000010.2	14479143	G	A	0	2	0	1
gnl|UMD3.1|GK000010.2	14490056	C	T	0	2	0	1
gnl|UMD3.1|GK000010.2	14531451	T	C	0	2	0	1
gnl|UMD3.1|GK000010.2	14540714	G	C	0	2	0	1
gnl|UMD3.1|GK000010.2	14543082	T	A	0	2	0	1
gnl|UMD3.1|GK000010.2	14543315	C	T	0	2	0	1
gnl|UMD3.1|GK000010.2	14543340	C	T	0	2	0	1
gnl|UMD3.1|GK000010.2	14551052	A	C	0	2	0	1
gnl|UMD3.1|GK000010.2	14558379	C	A	7	2	0.777778	0.222222
gnl|UMD3.1|GK000010.2	14574453	T	G	0	3	0	1
gnl|UMD3.1|GK000010.2	14574548	G	C	0	2	0	1
gnl|UMD3.1|GK000010.2	14578276	C	A	0	2	0	1
gnl|UMD3.1|GK000010.2	14582700	A	T	0	3	0	1
gnl|UMD3.1|GK000010.2	14617946	A	G	0	1	0	1
gnl|UMD3.1|GK000010.2	14617947	A	G	0	2	0	1
gnl|UMD3.1|GK000010.2	14617961	A	G	0	2	0	1
gnl|UMD3.1|GK000010.2	14617966	A	G	0	2	0	1
gnl|UMD3.1|GK000010.2	14617991	A	G	0	2	0	1
gnl|UMD3.1|GK000010.2	14618000	A	G	0	2	0	1
gnl|UMD3.1|GK000010.2	14659418	G	T	0	2	0	1
gnl|UMD3.1|GK000010.2	14895340	G	T	0	2	0	1
gnl|UMD3.1|GK000010.2	14911944	A	G	0	2	0	1
gnl|UMD3.1|GK000010.2	14911945	C	G	0	2	0	1
gnl|UMD3.1|GK000010.2	14939489	T	A	0	2	0	1
gnl|UMD3.1|GK000010.2	14942763	G	T	0	2	0	1
gnl|UMD3.1|GK000010.2	14993006	G	A	6	2	0.75	0.25
gnl|UMD3.1|GK000010.2	14995682	T	C	8	2	0.8	0.2
gnl|UMD3.1|GK000010.2	15002605	C	G	0	2	0	1
gnl|UMD3.1|GK000010.2	15004097	G	T	5	3	0.625	0.375
gnl|UMD3.1|GK000010.2	15004148	G	T	7	4	0.636364	0.363636
gnl|UMD3.1|GK000010.2	15005019	A	G	3	3	0.5	0.5
gnl|UMD3.1|GK000010.2	15007006	G	C	0	2	0	1
gnl|UMD3.1|GK000010.2	15007313	G	T	4	2	0.666667	0.333333
gnl|UMD3.1|GK000010.2	15010089	G	A	26	30	0.464286	0.535714
gnl|UMD3.1|GK000010.2	15010244	G	T	0	2	0	1
gnl|UMD3.1|GK000010.2	15024023	A	G	0	2	0	1
gnl|UMD3.1|GK000010.2	15024291	T	C	3	4	0.428571	0.571429
gnl|UMD3.1|GK000010.2	15024293	G	T	6	2	0.75	0.25
gnl|UMD3.1|GK000010.2	15025803	C	A	9	2	0.818182	0.181818
gnl|UMD3.1|GK000010.2	15026336	G	T	4	3	0.571429	0.428571
gnl|UMD3.1|GK000010.2	15026450	A	G	8	11	0.421053	0.578947
gnl|UMD3.1|GK000010.2	15026797	G	A	5	2	0.714286	0.285714
gnl|UMD3.1|GK000010.2	15028689	T	C	0	12	0	1
gnl|UMD3.1|GK000010.2	15030514	G	A	8	4	0.666667	0.333333
gnl|UMD3.1|GK000010.2	15043004	G	C	0	4	0	1
gnl|UMD3.1|GK000010.2	15043147	A	G	3	2	0.6	0.4
gnl|UMD3.1|GK000010.2	15043164	C	T	3	2	0.6	0.4
gnl|UMD3.1|GK000010.2	15043168	A	G	3	2	0.6	0.4
gnl|UMD3.1|GK000010.2	15043181	A	G	4	2	0.666667	0.333333
gnl|UMD3.1|GK000010.2	15043182	A	G	4	2	0.666667	0.333333
gnl|UMD3.1|GK000010.2	15045331	T	C	0	2	0	1
gnl|UMD3.1|GK000010.2	15045382	T	C	0	2	0	1
gnl|UMD3.1|GK000010.2	15067091	G	A	0	2	0	1
gnl|UMD3.1|GK000010.2	15079989	T	A	1	1	0.5	0.5
gnl|UMD3.1|GK000010.2	15084813	G	C	0	2	0	1
gnl|UMD3.1|GK000010.2	15090635	T	C	11	2	0.846154	0.153846
gnl|UMD3.1|GK000010.2	15091146	G	C	1	2	0.333333	0.666667
gnl|UMD3.1|GK000010.2	15091588	G	A	16	12	0.571429	0.428571
gnl|UMD3.1|GK000010.2	15092347	G	A	1	2	0.333333	0.666667
gnl|UMD3.1|GK000010.2	15093007	T	A	1	4	0.2	0.8
gnl|UMD3.1|GK000010.2	15093488	C	T	6	10	0.375	0.625
gnl|UMD3.1|GK000010.2	15093547	A	G	5	5	0.5	0.5
gnl|UMD3.1|GK000010.2	15093577	G	A	7	5	0.583333	0.416667
gnl|UMD3.1|GK000010.2	15094857	G	T	8	2	0.8	0.2
gnl|UMD3.1|GK000010.2	15095001	A	G	11	2	0.846154	0.153846
gnl|UMD3.1|GK000010.2	15095267	T	C	8	2	0.8	0.2
gnl|UMD3.1|GK000010.2	15095269	G	T	6	3	0.666667	0.333333
gnl|UMD3.1|GK000010.2	15095274	G	A	4	5	0.444444	0.555556
gnl|UMD3.1|GK000010.2	15095483	T	C	10	10	0.5	0.5
gnl|UMD3.1|GK000010.2	15095881	G	A	9	14	0.391304	0.608696
gnl|UMD3.1|GK000010.2	15095893	A	G	14	8	0.636364	0.363636
gnl|UMD3.1|GK000010.2	15096029	G	A	20	9	0.689655	0.310345
gnl|UMD3.1|GK000010.2	15096133	T	G	32	20	0.615385	0.384615
gnl|UMD3.1|GK000010.2	15096297	T	A	30	23	0.566038	0.433962
gnl|UMD3.1|GK000010.2	15589991	C	T	22	13	0.628571	0.371429
gnl|UMD3.1|GK000010.2	15590325	G	A	22	4	0.846154	0.153846
gnl|UMD3.1|GK000010.2	15615623	T	C	0	2	0	1
gnl|UMD3.1|GK000010.2	15620469	C	A	0	1	0	1
gnl|UMD3.1|GK000010.2	15620492	C	A	0	1	0	1
gnl|UMD3.1|GK000010.2	15621487	T	G	2	2	0.5	0.5
gnl|UMD3.1|GK000010.2	15624489	G	A	0	2	0	1
gnl|UMD3.1|GK000010.2	15624860	T	C	0	2	0	1
gnl|UMD3.1|GK000010.2	15625047	N	C	0	4	0	1
gnl|UMD3.1|GK000010.2	15628196	A	G	2	2	0.5	0.5
gnl|UMD3.1|GK000010.2	15629146	T	C	0	7	0	1
gnl|UMD3.1|GK000010.2	15629721	C	T	9	2	0.818182	0.181818
gnl|UMD3.1|GK000010.2	15629889	T	G	7	3	0.7	0.3
gnl|UMD3.1|GK000010.2	15630139	G	T	4	2	0.666667	0.333333
gnl|UMD3.1|GK000010.2	15632068	G	A	0	4	0	1
gnl|UMD3.1|GK000010.2	15632116	T	C	2	2	0.5	0.5
gnl|UMD3.1|GK000010.2	15635613	C	A	0	2	0	1
gnl|UMD3.1|GK000010.2	15645045	C	A	0	1	0	1
gnl|UMD3.1|GK000010.2	15718262	T	C	0	10	0	1
gnl|UMD3.1|GK000010.2	15718267	C	T	0	9	0	1
gnl|UMD3.1|GK000010.2	15718281	G	A	0	10	0	1
gnl|UMD3.1|GK000010.2	15718288	C	G,T	0	10	0	1
gnl|UMD3.1|GK000010.2	15718290	T	C	0	10	0	1
gnl|UMD3.1|GK000010.2	15718317	A	G	0	4	0	1
gnl|UMD3.1|GK000010.2	15964221	A	G	0	2	0	1
gnl|UMD3.1|GK000010.2	15973206	T	C	0	2	0	1
gnl|UMD3.1|GK000010.2	15977923	T	A	0	2	0	1
gnl|UMD3.1|GK000010.2	16012343	A	G	1	2	0.333333	0.666667
gnl|UMD3.1|GK000010.2	16012348	A	G	1	2	0.333333	0.666667
gnl|UMD3.1|GK000010.2	16014484	A	G	1	2	0.333333	0.666667
gnl|UMD3.1|GK000010.2	16014485	A	G	1	2	0.333333	0.666667
gnl|UMD3.1|GK000010.2	16014509	A	G	0	2	0	1
gnl|UMD3.1|GK000010.2	16014518	A	G	2	2	0.5	0.5
gnl|UMD3.1|GK000010.2	16014519	A	G	2	2	0.5	0.5
gnl|UMD3.1|GK000010.2	16017892	A	G	0	2	0	1
gnl|UMD3.1|GK000010.2	16019099	C	T	2	2	0.5	0.5
gnl|UMD3.1|GK000010.2	16021275	T	C	1	2	0.333333	0.666667
gnl|UMD3.1|GK000010.2	16022628	A	G	5	2	0.714286	0.285714
gnl|UMD3.1|GK000010.2	16023709	A	G	4	6	0.4	0.6
gnl|UMD3.1|GK000010.2	16025203	C	A	2	2	0.5	0.5
gnl|UMD3.1|GK000010.2	16025740	A	G	0	2	0	1
gnl|UMD3.1|GK000010.2	16025748	A	G	0	2	0	1
gnl|UMD3.1|GK000010.2	16025846	A	G	1	2	0.333333	0.666667
gnl|UMD3.1|GK000010.2	16025880	A	G	1	2	0.333333	0.666667
gnl|UMD3.1|GK000010.2	16031776	C	A	2	2	0.5	0.5
gnl|UMD3.1|GK000010.2	16033742	G	T	1	2	0.333333	0.666667
gnl|UMD3.1|GK000010.2	16034390	A	G	11	2	0.846154	0.153846
gnl|UMD3.1|GK000010.2	16034872	G	T	0	2	0	1
gnl|UMD3.1|GK000010.2	16052574	A	G	1	1	0.5	0.5
gnl|UMD3.1|GK000010.2	16053227	G	C	0	2	0	1
gnl|UMD3.1|GK000010.2	16068295	A	G	0	2	0	1
gnl|UMD3.1|GK000010.2	16068329	A	G	0	2	0	1
gnl|UMD3.1|GK000010.2	16068683	A	G	0	2	0	1
gnl|UMD3.1|GK000010.2	16069447	A	G	0	2	0	1
gnl|UMD3.1|GK000010.2	16071260	C	T	0	2	0	1
gnl|UMD3.1|GK000010.2	16075087	A	G	0	3	0	1
gnl|UMD3.1|GK000010.2	16075096	G	T	0	2	0	1
gnl|UMD3.1|GK000010.2	16075594	A	G	0	2	0	1
gnl|UMD3.1|GK000010.2	16075649	G	T	1	2	0.333333	0.666667
gnl|UMD3.1|GK000010.2	16075781	A	C	0	2	0	1
gnl|UMD3.1|GK000010.2	16075906	G	T	2	2	0.5	0.5
gnl|UMD3.1|GK000010.2	16076288	A	G	1	2	0.333333	0.666667
gnl|UMD3.1|GK000010.2	16076291	A	G	1	2	0.333333	0.666667
gnl|UMD3.1|GK000010.2	16080314	C	T	0	4	0	1
gnl|UMD3.1|GK000010.2	16080930	G	T	0	2	0	1
gnl|UMD3.1|GK000010.2	16081688	A	G	0	2	0	1
gnl|UMD3.1|GK000010.2	16081710	T	C	0	2	0	1
gnl|UMD3.1|GK000010.2	16090346	C	A	2	2	0.5	0.5
gnl|UMD3.1|GK000010.2	16107319	G	T	2	2	0.5	0.5
gnl|UMD3.1|GK000010.2	16107342	G	T	2	2	0.5	0.5
gnl|UMD3.1|GK000010.2	16107570	G	C	10	2	0.833333	0.166667
gnl|UMD3.1|GK000010.2	16107639	C	T	2	4	0.333333	0.666667
gnl|UMD3.1|GK000010.2	16107699	C	T	1	3	0.25	0.75
gnl|UMD3.1|GK000010.2	16112033	G	T	6	2	0.75	0.25
gnl|UMD3.1|GK000010.2	16114921	C	T	0	9	0	1
gnl|UMD3.1|GK000010.2	16115785	T	C	11	2	0.846154	0.153846
gnl|UMD3.1|GK000010.2	16115788	G	T	11	2	0.846154	0.153846
gnl|UMD3.1|GK000010.2	16117082	C	T	11	2	0.846154	0.153846
gnl|UMD3.1|GK000010.2	16117231	T	C	0	24	0	1
gnl|UMD3.1|GK000010.2	16118485	C	A	5	7	0.416667	0.583333
gnl|UMD3.1|GK000010.2	16118537	C	A	12	3	0.8	0.2
gnl|UMD3.1|GK000010.2	16118981	T	C	8	2	0.8	0.2
gnl|UMD3.1|GK000010.2	16118998	G	A	3	4	0.428571	0.571429
gnl|UMD3.1|GK000010.2	16182888	C	A	0	2	0	1
gnl|UMD3.1|GK000010.2	16204726	G	A	0	2	0	1
gnl|UMD3.1|GK000010.2	16211043	A	G	4	2	0.666667	0.333333
gnl|UMD3.1|GK000010.2	16234398	T	C	0	1	0	1
gnl|UMD3.1|GK000010.2	16234406	G	A	0	1	0	1
gnl|UMD3.1|GK000010.2	16237904	A	G	0	2	0	1
gnl|UMD3.1|GK000010.2	16248938	T	A	0	8	0	1
gnl|UMD3.1|GK000010.2	16249201	A	T	4	2	0.666667	0.333333
gnl|UMD3.1|GK000010.2	16249894	A	G	1	2	0.333333	0.666667
gnl|UMD3.1|GK000010.2	16249938	A	G	0	2	0	1
gnl|UMD3.1|GK000010.2	16250358	T	C	0	4	0	1
gnl|UMD3.1|GK000010.2	16251044	C	A	7	2	0.777778	0.222222
gnl|UMD3.1|GK000010.2	16256706	T	C	0	8	0	1
gnl|UMD3.1|GK000010.2	16256728	C	G,A	0	12	0	1
gnl|UMD3.1|GK000010.2	16256783	T	C	0	22	0	1
gnl|UMD3.1|GK000010.2	16256803	C	T	4	17	0.190476	0.809524
gnl|UMD3.1|GK000010.2	16259556	C	T	1	2	0.333333	0.666667
gnl|UMD3.1|GK000010.2	16287053	T	C	0	2	0	1
gnl|UMD3.1|GK000010.2	16291088	G	A	0	2	0	1
gnl|UMD3.1|GK000010.2	16294820	A	G	0	1	0	1
gnl|UMD3.1|GK000010.2	16301926	G	T	0	2	0	1
gnl|UMD3.1|GK000010.2	16301950	A	T	0	1	0	1
gnl|UMD3.1|GK000010.2	16303760	C	T	0	2	0	1
gnl|UMD3.1|GK000010.2	16303863	G	A	0	2	0	1
gnl|UMD3.1|GK000010.2	16324546	T	A	4	206	0.0190476	0.980952
gnl|UMD3.1|GK000010.2	16324630	C	T	2	2	0.5	0.5
gnl|UMD3.1|GK000010.2	16324946	C	A	0	1	0	1
gnl|UMD3.1|GK000010.2	16325216	C	G	0	2	0	1
gnl|UMD3.1|GK000010.2	16325898	T	C	2	2	0.5	0.5
gnl|UMD3.1|GK000010.2	16326162	G	C	1	16	0.0588235	0.941176
gnl|UMD3.1|GK000010.2	16326502	T	C	7	2	0.777778	0.222222
gnl|UMD3.1|GK000010.2	16326973	TGTGAG	TGTGAGTGAG	0	1	0	1
gnl|UMD3.1|GK000010.2	16442951	A	T	0	2	0	1
gnl|UMD3.1|GK000010.2	16902613	C	A	2	2	0.5	0.5
gnl|UMD3.1|GK000010.2	16903469	G	T	0	3	0	1
gnl|UMD3.1|GK000010.2	16903570	C	T	2	2	0.5	0.5
gnl|UMD3.1|GK000010.2	16903605	A	C	0	2	0	1
gnl|UMD3.1|GK000010.2	16950128	G	T	1	2	0.333333	0.666667
gnl|UMD3.1|GK000010.2	17519334	A	C	0	3	0	1
gnl|UMD3.1|GK000010.2	17531536	G	T	1	2	0.333333	0.666667
gnl|UMD3.1|GK000010.2	17597175	A	T	2	2	0.5	0.5
gnl|UMD3.1|GK000010.2	17663760	G	C	0	4	0	1
gnl|UMD3.1|GK000010.2	17665874	C	A	0	2	0	1
gnl|UMD3.1|GK000010.2	17665884	C	T	0	2	0	1
gnl|UMD3.1|GK000010.2	17665893	A	G	0	2	0	1
gnl|UMD3.1|GK000010.2	18651500	G	A	6	4	0.6	0.4
gnl|UMD3.1|GK000010.2	18653471	T	A	2	2	0.5	0.5
gnl|UMD3.1|GK000010.2	18678590	G	A	0	5	0	1
gnl|UMD3.1|GK000010.2	18679082	G	T	0	2	0	1
gnl|UMD3.1|GK000010.2	18679122	T	C	0	2	0	1
gnl|UMD3.1|GK000010.2	18685346	T	G	1	2	0.333333	0.666667
gnl|UMD3.1|GK000010.2	18687777	A	G	0	2	0	1
gnl|UMD3.1|GK000010.2	18689187	A	G	0	2	0	1
gnl|UMD3.1|GK000010.2	18690959	C	A	0	2	0	1
gnl|UMD3.1|GK000010.2	18692189	G	C	0	2	0	1
gnl|UMD3.1|GK000010.2	18692976	C	T	0	2	0	1
gnl|UMD3.1|GK000010.2	18702196	T	TA	0	1	0	1
gnl|UMD3.1|GK000010.2	18703747	C	A	2	2	0.5	0.5
gnl|UMD3.1|GK000010.2	18704470	A	G	0	2	0	1
gnl|UMD3.1|GK000010.2	18713630	T	C	0	3	0	1
gnl|UMD3.1|GK000010.2	18714768	C	G	0	2	0	1
gnl|UMD3.1|GK000010.2	18715742	G	T	1	2	0.333333	0.666667
gnl|UMD3.1|GK000010.2	18715764	T	C	2	2	0.5	0.5
gnl|UMD3.1|GK000010.2	18724558	G	T	0	2	0	1
gnl|UMD3.1|GK000010.2	18725566	G	A	2	4	0.333333	0.666667
gnl|UMD3.1|GK000010.2	18736066	A	C	0	2	0	1
gnl|UMD3.1|GK000010.2	18742643	G	A	0	2	0	1
gnl|UMD3.1|GK000010.2	18751484	G	T	0	2	0	1
gnl|UMD3.1|GK000010.2	18753583	T	A	0	2	0	1
gnl|UMD3.1|GK000010.2	18781688	T	C	0	2	0	1
gnl|UMD3.1|GK000010.2	18781720	T	C	0	2	0	1
gnl|UMD3.1|GK000010.2	18781721	T	C	0	2	0	1
gnl|UMD3.1|GK000010.2	18785417	T	C	0	2	0	1
gnl|UMD3.1|GK000010.2	18849453	T	A	0	2	0	1
gnl|UMD3.1|GK000010.2	18849469	A	G	0	2	0	1
gnl|UMD3.1|GK000010.2	18871493	G	C	0	1	0	1
gnl|UMD3.1|GK000010.2	18906433	G	T	1	2	0.333333	0.666667
gnl|UMD3.1|GK000010.2	18906436	T	C	1	2	0.333333	0.666667
gnl|UMD3.1|GK000010.2	18907350	C	G	0	4	0	1
gnl|UMD3.1|GK000010.2	18914408	C	T	0	2	0	1
gnl|UMD3.1|GK000010.2	18914495	A	G	0	2	0	1
gnl|UMD3.1|GK000010.2	18973439	G	T	0	2	0	1
gnl|UMD3.1|GK000010.2	18976718	C	A	4	2	0.666667	0.333333
gnl|UMD3.1|GK000010.2	18980910	C	A	8	2	0.8	0.2
gnl|UMD3.1|GK000010.2	18980952	G	A	6	2	0.75	0.25
gnl|UMD3.1|GK000010.2	18985894	A	G	0	2	0	1
gnl|UMD3.1|GK000010.2	19008404	A	G	0	2	0	1
gnl|UMD3.1|GK000010.2	19038650	G	A	9	2	0.818182	0.181818
gnl|UMD3.1|GK000010.2	19040654	C	CT	0	1	0	1
gnl|UMD3.1|GK000010.2	19040757	C	A	8	2	0.8	0.2
gnl|UMD3.1|GK000010.2	19091161	C	T	0	2	0	1
gnl|UMD3.1|GK000010.2	19091277	C	T	0	2	0	1
gnl|UMD3.1|GK000010.2	19092007	G	C	0	2	0	1
gnl|UMD3.1|GK000010.2	19092431	A	G	0	24	0	1
gnl|UMD3.1|GK000010.2	19092458	G	A	24	4	0.857143	0.142857
gnl|UMD3.1|GK000010.2	19098805	C	T	0	13	0	1
gnl|UMD3.1|GK000010.2	19113089	T	C	0	2	0	1
gnl|UMD3.1|GK000010.2	19113134	G	T	0	3	0	1
gnl|UMD3.1|GK000010.2	19114157	A	G	0	2	0	1
gnl|UMD3.1|GK000010.2	19114169	G	C	0	2	0	1
gnl|UMD3.1|GK000010.2	19121251	CATGGACAGAGGAGCCTGGCAGGCTA	CA	0	1	0	1
gnl|UMD3.1|GK000010.2	19146738	A	G	0	2	0	1
gnl|UMD3.1|GK000010.2	19146752	A	G	0	2	0	1
gnl|UMD3.1|GK000010.2	19161291	A	T	0	1	0	1
gnl|UMD3.1|GK000010.2	19196433	A	T	0	1	0	1
gnl|UMD3.1|GK000010.2	19209344	A	G	2	2	0.5	0.5
gnl|UMD3.1|GK000010.2	19209345	A	G	2	2	0.5	0.5
gnl|UMD3.1|GK000010.2	19212172	T	C	1	2	0.333333	0.666667
gnl|UMD3.1|GK000010.2	19212251	T	C	1	2	0.333333	0.666667
gnl|UMD3.1|GK000010.2	19212273	T	C	0	2	0	1
gnl|UMD3.1|GK000010.2	19212276	T	C	0	2	0	1
gnl|UMD3.1|GK000010.2	19220575	G	A	0	2	0	1
gnl|UMD3.1|GK000010.2	19229433	T	A	2	2	0.5	0.5
gnl|UMD3.1|GK000010.2	19236955	A	G	0	2	0	1
gnl|UMD3.1|GK000010.2	19236982	A	G	0	2	0	1
gnl|UMD3.1|GK000010.2	19237841	A	G	0	2	0	1
gnl|UMD3.1|GK000010.2	19246405	C	T	0	2	0	1
gnl|UMD3.1|GK000010.2	19256922	T	A	2	2	0.5	0.5
gnl|UMD3.1|GK000010.2	19297758	A	G	12	2	0.857143	0.142857
gnl|UMD3.1|GK000010.2	19300523	A	T	9	2	0.818182	0.181818
gnl|UMD3.1|GK000010.2	19302773	G	T	10	2	0.833333	0.166667
gnl|UMD3.1|GK000010.2	19306503	G	T	4	7	0.363636	0.636364
gnl|UMD3.1|GK000010.2	19307796	T	C	2	4	0.333333	0.666667
gnl|UMD3.1|GK000010.2	19308055	C	T	0	2	0	1
gnl|UMD3.1|GK000010.2	19313794	G	A	1	2	0.333333	0.666667
gnl|UMD3.1|GK000010.2	19313852	A	T	4	2	0.666667	0.333333
gnl|UMD3.1|GK000010.2	19328133	C	T	0	2	0	1
gnl|UMD3.1|GK000010.2	19362250	G	C	0	2	0	1
gnl|UMD3.1|GK000010.2	19364743	G	A	0	2	0	1
gnl|UMD3.1|GK000010.2	19365202	T	G	0	2	0	1
gnl|UMD3.1|GK000010.2	19366884	T	C	0	2	0	1
gnl|UMD3.1|GK000010.2	19366890	T	C	0	2	0	1
gnl|UMD3.1|GK000010.2	19378162	C	A	7	2	0.777778	0.222222
gnl|UMD3.1|GK000010.2	19378501	G	A	3	3	0.5	0.5
gnl|UMD3.1|GK000010.2	19378661	G	T	4	2	0.666667	0.333333
gnl|UMD3.1|GK000010.2	19378682	G	T	6	2	0.75	0.25
gnl|UMD3.1|GK000010.2	19725246	G	T	0	2	0	1
gnl|UMD3.1|GK000010.2	19738541	A	G	0	2	0	1
gnl|UMD3.1|GK000010.2	19738545	G	T	0	2	0	1
gnl|UMD3.1|GK000010.2	19755465	T	C	0	2	0	1
gnl|UMD3.1|GK000010.2	19766321	C	T	0	2	0	1
gnl|UMD3.1|GK000010.2	19820155	TTGTGT	TTGT	0	1	0	1
gnl|UMD3.1|GK000010.2	19828682	A	G	0	2	0	1
gnl|UMD3.1|GK000010.2	19828684	A	G	0	2	0	1
gnl|UMD3.1|GK000010.2	19828685	A	G	0	2	0	1
gnl|UMD3.1|GK000010.2	19857430	T	A	0	2	0	1
gnl|UMD3.1|GK000010.2	19947291	T	C	4	2	0.666667	0.333333
gnl|UMD3.1|GK000010.2	19956190	C	T	5	2	0.714286	0.285714
gnl|UMD3.1|GK000010.2	19959417	G	T	4	2	0.666667	0.333333
gnl|UMD3.1|GK000010.2	19959673	G	A	7	3	0.7	0.3
gnl|UMD3.1|GK000010.2	19959714	C	A	8	2	0.8	0.2
gnl|UMD3.1|GK000010.2	19963449	C	A	8	2	0.8	0.2
gnl|UMD3.1|GK000010.2	19964011	C	A	0	2	0	1
gnl|UMD3.1|GK000010.2	19964121	T	C	0	9	0	1
gnl|UMD3.1|GK000010.2	19964151	N	T	0	8	0	1
gnl|UMD3.1|GK000010.2	20206949	C	A	0	2	0	1
gnl|UMD3.1|GK000010.2	20218782	C	A	12	2	0.857143	0.142857
gnl|UMD3.1|GK000010.2	20243281	G	T	1	2	0.333333	0.666667
gnl|UMD3.1|GK000010.2	20255832	TATCAT	TAT	0	1	0	1
gnl|UMD3.1|GK000010.2	20255952	T	C	0	1	0	1
gnl|UMD3.1|GK000010.2	20260189	T	C	0	2	0	1
gnl|UMD3.1|GK000010.2	20267700	G	T	0	2	0	1
gnl|UMD3.1|GK000010.2	20334075	C	T	0	2	0	1
gnl|UMD3.1|GK000010.2	20334174	A	G	0	2	0	1
gnl|UMD3.1|GK000010.2	20341737	T	G	1	2	0.333333	0.666667
gnl|UMD3.1|GK000010.2	20344615	A	G	0	4	0	1
gnl|UMD3.1|GK000010.2	20346372	C	T	7	2	0.777778	0.222222
gnl|UMD3.1|GK000010.2	20354562	G	A	9	14	0.391304	0.608696
gnl|UMD3.1|GK000010.2	20354898	C	G	9	11	0.45	0.55
gnl|UMD3.1|GK000010.2	20355050	G	T	22	14	0.611111	0.388889
gnl|UMD3.1|GK000010.2	20379529	A	G	0	2	0	1
gnl|UMD3.1|GK000010.2	20379859	T	C	0	2	0	1
gnl|UMD3.1|GK000010.2	20380040	G	A	0	4	0	1
gnl|UMD3.1|GK000010.2	20380303	C	T	0	4	0	1
gnl|UMD3.1|GK000010.2	20392123	G	T	2	2	0.5	0.5
gnl|UMD3.1|GK000010.2	20392762	A	G	0	2	0	1
gnl|UMD3.1|GK000010.2	20534232	A	T	0	2	0	1
gnl|UMD3.1|GK000010.2	20565670	G	A	3	2	0.6	0.4
gnl|UMD3.1|GK000010.2	20567879	A	T	9	2	0.818182	0.181818
gnl|UMD3.1|GK000010.2	20569193	C	G	7	2	0.777778	0.222222
gnl|UMD3.1|GK000010.2	20569724	G	T	3	2	0.6	0.4
gnl|UMD3.1|GK000010.2	20570681	T	C	2	2	0.5	0.5
gnl|UMD3.1|GK000010.2	20571142	C	A	20	4	0.833333	0.166667
gnl|UMD3.1|GK000010.2	20575600	C	G	11	2	0.846154	0.153846
gnl|UMD3.1|GK000010.2	20575867	G	A	11	3	0.785714	0.214286
gnl|UMD3.1|GK000010.2	20575936	A	G	3	14	0.176471	0.823529
gnl|UMD3.1|GK000010.2	20579825	C	A	2	2	0.5	0.5
gnl|UMD3.1|GK000010.2	20580215	T	C	0	3	0	1
gnl|UMD3.1|GK000010.2	20580216	G	T	0	3	0	1
gnl|UMD3.1|GK000010.2	20580247	C	T	0	3	0	1
gnl|UMD3.1|GK000010.2	20589184	T	C	2	5	0.285714	0.714286
gnl|UMD3.1|GK000010.2	20589369	A	G	2	4	0.333333	0.666667
gnl|UMD3.1|GK000010.2	20589590	G	A	0	3	0	1
gnl|UMD3.1|GK000010.2	20590270	G	A	3	4	0.428571	0.571429
gnl|UMD3.1|GK000010.2	20590549	A	G	0	5	0	1
gnl|UMD3.1|GK000010.2	20591537	G	C	1	3	0.25	0.75
gnl|UMD3.1|GK000010.2	20592585	C	A	1	2	0.333333	0.666667
gnl|UMD3.1|GK000010.2	20592821	C	T	0	2	0	1
gnl|UMD3.1|GK000010.2	20602048	G	T	0	2	0	1
gnl|UMD3.1|GK000010.2	20632529	C	T	1	4	0.2	0.8
gnl|UMD3.1|GK000010.2	20632852	G	A	2	7	0.222222	0.777778
gnl|UMD3.1|GK000010.2	20633289	G	C	5	3	0.625	0.375
gnl|UMD3.1|GK000010.2	20633605	T	C	3	3	0.5	0.5
gnl|UMD3.1|GK000010.2	20635849	G	T	2	2	0.5	0.5
gnl|UMD3.1|GK000010.2	20643623	A	C	2	3	0.4	0.6
gnl|UMD3.1|GK000010.2	20666794	A	G	0	2	0	1
gnl|UMD3.1|GK000010.2	20696104	G	C	0	8	0	1
gnl|UMD3.1|GK000010.2	20697872	A	G	3	2	0.6	0.4
gnl|UMD3.1|GK000010.2	20699395	A	C	0	3	0	1
gnl|UMD3.1|GK000010.2	20699766	A	C	0	2	0	1
gnl|UMD3.1|GK000010.2	20703799	C	T	6	2	0.75	0.25
gnl|UMD3.1|GK000010.2	20705615	T	C	3	5	0.375	0.625
gnl|UMD3.1|GK000010.2	20710851	G	T	0	1	0	1
gnl|UMD3.1|GK000010.2	20712241	G	T	1	2	0.333333	0.666667
gnl|UMD3.1|GK000010.2	20712784	T	G	1	3	0.25	0.75
gnl|UMD3.1|GK000010.2	20713187	C	A	2	3	0.4	0.6
gnl|UMD3.1|GK000010.2	20716016	C	A	2	2	0.5	0.5
gnl|UMD3.1|GK000010.2	20728364	G	T	4	2	0.666667	0.333333
gnl|UMD3.1|GK000010.2	20731225	C	A	7	2	0.777778	0.222222
gnl|UMD3.1|GK000010.2	20761715	A	C	3	2	0.6	0.4
gnl|UMD3.1|GK000010.2	20761973	C	A	10	2	0.833333	0.166667
gnl|UMD3.1|GK000010.2	20768430	A	G	0	2	0	1
gnl|UMD3.1|GK000010.2	20773562	G	T	11	3	0.785714	0.214286
gnl|UMD3.1|GK000010.2	20775916	T	A	0	1	0	1
gnl|UMD3.1|GK000010.2	20775946	A	G	0	2	0	1
gnl|UMD3.1|GK000010.2	20776709	A	G	0	2	0	1
gnl|UMD3.1|GK000010.2	20778529	T	A	1	4	0.2	0.8
gnl|UMD3.1|GK000010.2	20779094	G	T	0	2	0	1
gnl|UMD3.1|GK000010.2	20783269	A	T	1	2	0.333333	0.666667
gnl|UMD3.1|GK000010.2	20783979	G	C	0	2	0	1
gnl|UMD3.1|GK000010.2	20786230	CTTTTT	CTTT	0	1	0	1
gnl|UMD3.1|GK000010.2	20798173	A	G	0	27	0	1
gnl|UMD3.1|GK000010.2	20804647	T	C	0	1	0	1
gnl|UMD3.1|GK000010.2	20806826	G	A	0	5	0	1
gnl|UMD3.1|GK000010.2	20807539	C	G	0	7	0	1
gnl|UMD3.1|GK000010.2	20807741	C	T	8	2	0.8	0.2
gnl|UMD3.1|GK000010.2	20812185	C	A	0	2	0	1
gnl|UMD3.1|GK000010.2	20814249	G	A	6	2	0.75	0.25
gnl|UMD3.1|GK000010.2	20815034	C	A	6	2	0.75	0.25
gnl|UMD3.1|GK000010.2	20815771	A	G	0	2	0	1
gnl|UMD3.1|GK000010.2	20815913	T	C	0	4	0	1
gnl|UMD3.1|GK000010.2	20821389	T	C	0	2	0	1
gnl|UMD3.1|GK000010.2	20822631	C	T	0	46	0	1
gnl|UMD3.1|GK000010.2	20822658	A	G	0	53	0	1
gnl|UMD3.1|GK000010.2	20823234	C	T	0	4	0	1
gnl|UMD3.1|GK000010.2	20824161	T	G	0	2	0	1
gnl|UMD3.1|GK000010.2	20824557	C	T	0	35	0	1
gnl|UMD3.1|GK000010.2	20824597	A	T	1	28	0.0344828	0.965517
gnl|UMD3.1|GK000010.2	20825851	T	C	0	7	0	1
gnl|UMD3.1|GK000010.2	20827328	G	A	0	2	0	1
gnl|UMD3.1|GK000010.2	20829894	T	C	0	2	0	1
gnl|UMD3.1|GK000010.2	20830781	T	C	0	3	0	1
gnl|UMD3.1|GK000010.2	20834667	T	A	5	2	0.714286	0.285714
gnl|UMD3.1|GK000010.2	20839752	G	A,T	0	12	0	1
gnl|UMD3.1|GK000010.2	20841152	G	A	0	2	0	1
gnl|UMD3.1|GK000010.2	20846131	G	A	0	30	0	1
gnl|UMD3.1|GK000010.2	20846967	C	G	0	2	0	1
gnl|UMD3.1|GK000010.2	20847128	A	G	0	8	0	1
gnl|UMD3.1|GK000010.2	20847218	T	A	3	4	0.428571	0.571429
gnl|UMD3.1|GK000010.2	20847290	A	C	2	4	0.333333	0.666667
gnl|UMD3.1|GK000010.2	20847347	C	T	1	8	0.111111	0.888889
gnl|UMD3.1|GK000010.2	20847433	C	T	2	2	0.5	0.5
gnl|UMD3.1|GK000010.2	20847508	G	A	1	6	0.142857	0.857143
gnl|UMD3.1|GK000010.2	20847659	T	A	0	7	0	1
gnl|UMD3.1|GK000010.2	20847899	C	G	0	2	0	1
gnl|UMD3.1|GK000010.2	20848002	A	T	0	3	0	1
gnl|UMD3.1|GK000010.2	20848165	G	C	0	7	0	1
gnl|UMD3.1|GK000010.2	20848364	G	T	0	5	0	1
gnl|UMD3.1|GK000010.2	20853799	T	C	4	5	0.444444	0.555556
gnl|UMD3.1|GK000010.2	20853801	T	C	6	2	0.75	0.25
gnl|UMD3.1|GK000010.2	20853804	T	C	5	4	0.555556	0.444444
gnl|UMD3.1|GK000010.2	20853821	T	C	5	4	0.555556	0.444444
gnl|UMD3.1|GK000010.2	20853835	T	C	4	5	0.444444	0.555556
gnl|UMD3.1|GK000010.2	20853838	T	C	6	4	0.6	0.4
gnl|UMD3.1|GK000010.2	20853857	T	C	5	3	0.625	0.375
gnl|UMD3.1|GK000010.2	20853858	T	C	2	6	0.25	0.75
gnl|UMD3.1|GK000010.2	20853867	T	C	5	3	0.625	0.375
gnl|UMD3.1|GK000010.2	20853868	T	C	2	6	0.25	0.75
gnl|UMD3.1|GK000010.2	20853880	T	C	6	2	0.75	0.25
gnl|UMD3.1|GK000010.2	20853882	T	C	3	6	0.333333	0.666667
gnl|UMD3.1|GK000010.2	20853892	T	C	0	4	0	1
gnl|UMD3.1|GK000010.2	20853893	T	C	4	2	0.666667	0.333333
gnl|UMD3.1|GK000010.2	20854329	T	C	0	4	0	1
gnl|UMD3.1|GK000010.2	20854341	T	C	0	4	0	1
gnl|UMD3.1|GK000010.2	20854365	T	C	1	3	0.25	0.75
gnl|UMD3.1|GK000010.2	20854367	T	C	1	3	0.25	0.75
gnl|UMD3.1|GK000010.2	20854380	T	C	1	3	0.25	0.75
gnl|UMD3.1|GK000010.2	20854403	T	C	0	2	0	1
gnl|UMD3.1|GK000010.2	20854792	G	T	8	2	0.8	0.2
gnl|UMD3.1|GK000010.2	20854855	T	C	0	7	0	1
gnl|UMD3.1|GK000010.2	20855299	T	C	14	5	0.736842	0.263158
gnl|UMD3.1|GK000010.2	20855300	T	C	9	10	0.473684	0.526316
gnl|UMD3.1|GK000010.2	20856306	T	G	6	9	0.4	0.6
gnl|UMD3.1|GK000010.2	20856503	T	G	1	3	0.25	0.75
gnl|UMD3.1|GK000010.2	20857027	A	G	0	2	0	1
gnl|UMD3.1|GK000010.2	20859496	A	G	1	2	0.333333	0.666667
gnl|UMD3.1|GK000010.2	20859718	C	A	0	3	0	1
gnl|UMD3.1|GK000010.2	20860201	C	T	0	5	0	1
gnl|UMD3.1|GK000010.2	20860981	T	C	0	2	0	1
gnl|UMD3.1|GK000010.2	20861154	A	T	2	2	0.5	0.5
gnl|UMD3.1|GK000010.2	20861343	T	C	0	2	0	1
gnl|UMD3.1|GK000010.2	20862723	A	G	0	3	0	1
gnl|UMD3.1|GK000010.2	20870669	T	C	0	596	0	1
gnl|UMD3.1|GK000010.2	20870925	G	T	0	2	0	1
gnl|UMD3.1|GK000010.2	20871187	G	T	2	418	0.0047619	0.995238
gnl|UMD3.1|GK000010.2	20871257	G	T	3	5	0.375	0.625
gnl|UMD3.1|GK000010.2	20871542	A	T	0	3	0	1
gnl|UMD3.1|GK000010.2	20871683	T	A	1	10	0.0909091	0.909091
gnl|UMD3.1|GK000010.2	20872277	A	T	0	2	0	1
gnl|UMD3.1|GK000010.2	20873759	T	A	1	3	0.25	0.75
gnl|UMD3.1|GK000010.2	20874022	C	G	1	9	0.1	0.9
gnl|UMD3.1|GK000010.2	20874189	T	A	0	5	0	1
gnl|UMD3.1|GK000010.2	20874499	C	T	0	3	0	1
gnl|UMD3.1|GK000010.2	20874690	G	T	0	9	0	1
gnl|UMD3.1|GK000010.2	20875027	T	G	1	11	0.0833333	0.916667
gnl|UMD3.1|GK000010.2	20875032	A	C	1	15	0.0625	0.9375
[truncated: 196,963 more rows]
