# Supplementary material for: Single nucleotide polymorphism discovery in bovine liver using RNA-seq technology
Source: PLoS One. 2017 Feb 24;12(2):e0172687. doi: 10.1371/journal.pone.0172687 (PMC5325534; doi:10.1371/journal.pone.0172687)
Supplement: S9 Table — (XLSX) [file pone.0172687.s009.xlsx]

## Sheet: CP29-LIV-28-S3.samtools.variant
S9 Table: RNA-seq SNP-db of bovine liver tissue of young bull-9 of Polish HF cattle aged 9 months.
reference	location	ref_seq	sample seq	# of reads as Ref	# of reads as SNP	% ref	% SNP
gnl|Btau_4.6.1|chrY	2544410	A	C,T	2	3	0.4	0.6
gnl|Btau_4.6.1|chrY	2555167	C	G	1	2	0.333333	0.666667
gnl|Btau_4.6.1|chrY	2569654	T	C	29	9	0.763158	0.236842
gnl|Btau_4.6.1|chrY	2569871	A	G	19	23	0.452381	0.547619
gnl|Btau_4.6.1|chrY	2916402	G	T	3	2	0.6	0.4
gnl|Btau_4.6.1|chrY	2942538	T	C	0	2	0	1
gnl|Btau_4.6.1|chrY	2942553	T	C	0	2	0	1
gnl|Btau_4.6.1|chrY	2943395	T	C	1	2	0.333333	0.666667
gnl|Btau_4.6.1|chrY	3045074	T	C	1	2	0.333333	0.666667
gnl|Btau_4.6.1|chrY	3045076	C	A	1	2	0.333333	0.666667
gnl|Btau_4.6.1|chrY	3045077	T	C	1	2	0.333333	0.666667
gnl|Btau_4.6.1|chrY	3126898	A	G	0	54	0	1
gnl|Btau_4.6.1|chrY	3126915	C	T	0	50	0	1
gnl|Btau_4.6.1|chrY	3126928	C	T	0	50	0	1
gnl|Btau_4.6.1|chrY	3126932	C	T	0	50	0	1
gnl|Btau_4.6.1|chrY	3619298	A	T	0	2	0	1
gnl|Btau_4.6.1|chrY	3621030	G	A	0	2	0	1
gnl|Btau_4.6.1|chrY	3728635	A	G	1	2	0.333333	0.666667
gnl|Btau_4.6.1|chrY	3728875	C	A	0	2	0	1
gnl|Btau_4.6.1|chrY	3734871	A	T	1	2	0.333333	0.666667
gnl|Btau_4.6.1|chrY	3737122	C	A	1	2	0.333333	0.666667
gnl|Btau_4.6.1|chrY	3742517	T	C,G	0	3	0	1
gnl|Btau_4.6.1|chrY	3746184	C	A	0	2	0	1
gnl|Btau_4.6.1|chrY	3749058	A	T	3	2	0.6	0.4
gnl|Btau_4.6.1|chrY	3753679	A	G	0	2	0	1
gnl|Btau_4.6.1|chrY	6526321	C	A	2	2	0.5	0.5
gnl|Btau_4.6.1|chrY	6526373	G	T	1	2	0.333333	0.666667
gnl|Btau_4.6.1|chrY	6527872	T	C	2	2	0.5	0.5
gnl|Btau_4.6.1|chrY	6527906	T	C	1	2	0.333333	0.666667
gnl|Btau_4.6.1|chrY	6527956	T	C	0	2	0	1
gnl|Btau_4.6.1|chrY	6535277	G	A	0	2	0	1
gnl|Btau_4.6.1|chrY	6549576	T	A	10	2	0.833333	0.166667
gnl|Btau_4.6.1|chrY	6549643	C	A	10	2	0.833333	0.166667
gnl|Btau_4.6.1|chrY	6549944	T	C	7	2	0.777778	0.222222
gnl|Btau_4.6.1|chrY	6556397	G	T	10	2	0.833333	0.166667
gnl|Btau_4.6.1|chrY	6593720	C	T	0	2	0	1
gnl|Btau_4.6.1|chrY	6595806	T	C	2	2	0.5	0.5
gnl|Btau_4.6.1|chrY	6595807	T	C	2	2	0.5	0.5
gnl|Btau_4.6.1|chrY	6615223	C	A	0	2	0	1
gnl|Btau_4.6.1|chrY	6615281	C	A	0	2	0	1
gnl|Btau_4.6.1|chrY	6626309	C	A	0	2	0	1
gnl|Btau_4.6.1|chrY	6628834	A	G	4	2	0.666667	0.333333
gnl|Btau_4.6.1|chrY	6643874	C	A	2	2	0.5	0.5
gnl|Btau_4.6.1|chrY	9453639	C	G	0	46	0	1
gnl|Btau_4.6.1|chrY	9453643	T	C,A	0	48	0	1
gnl|Btau_4.6.1|chrY	9453826	A	G	0	37	0	1
gnl|Btau_4.6.1|chrY	9453840	G	A	19	10	0.655172	0.344828
gnl|Btau_4.6.1|chrY	9453846	A	T	17	10	0.62963	0.37037
gnl|Btau_4.6.1|chrY	9453849	A	G	15	10	0.6	0.4
gnl|Btau_4.6.1|chrY	9453885	A	T	0	6	0	1
gnl|Btau_4.6.1|chrY	16947334	C	A	2	2	0.5	0.5
gnl|Btau_4.6.1|chrY	16947403	G	C	0	4	0	1
gnl|Btau_4.6.1|chrY	42378630	A	G	1	2	0.333333	0.666667
gnl|UMD3.1|GK000010.2	199833	G	C	0	2	0	1
gnl|UMD3.1|GK000010.2	199861	T	C	0	2	0	1
gnl|UMD3.1|GK000010.2	199869	T	C	0	2	0	1
gnl|UMD3.1|GK000010.2	476917	G	A	0	1	0	1
gnl|UMD3.1|GK000010.2	476962	T	A	0	2	0	1
gnl|UMD3.1|GK000010.2	488134	A	C	0	2	0	1
gnl|UMD3.1|GK000010.2	554341	T	C	0	2	0	1
gnl|UMD3.1|GK000010.2	554343	G	T	0	2	0	1
gnl|UMD3.1|GK000010.2	555243	A	G	0	1	0	1
gnl|UMD3.1|GK000010.2	555259	C	T	0	3	0	1
gnl|UMD3.1|GK000010.2	555260	A	G	0	3	0	1
gnl|UMD3.1|GK000010.2	555265	A	G	0	8	0	1
gnl|UMD3.1|GK000010.2	555292	C	A	0	15	0	1
gnl|UMD3.1|GK000010.2	555317	G	C	0	23	0	1
gnl|UMD3.1|GK000010.2	555363	G	A	0	31	0	1
gnl|UMD3.1|GK000010.2	555424	T	C	0	36	0	1
gnl|UMD3.1|GK000010.2	555483	C	G	0	36	0	1
gnl|UMD3.1|GK000010.2	555598	A	G	0	48	0	1
gnl|UMD3.1|GK000010.2	555632	A	G	0	56	0	1
gnl|UMD3.1|GK000010.2	555657	T	C	0	43	0	1
gnl|UMD3.1|GK000010.2	555666	T	C	0	40	0	1
gnl|UMD3.1|GK000010.2	555684	A	G	0	38	0	1
gnl|UMD3.1|GK000010.2	555780	G	A	0	11	0	1
gnl|UMD3.1|GK000010.2	555811	A	T	0	10	0	1
gnl|UMD3.1|GK000010.2	613295	C	T	0	2	0	1
gnl|UMD3.1|GK000010.2	613380	T	A	0	2	0	1
gnl|UMD3.1|GK000010.2	632725	C	T	0	2	0	1
gnl|UMD3.1|GK000010.2	632751	T	G	0	2	0	1
gnl|UMD3.1|GK000010.2	632760	G	A	0	2	0	1
gnl|UMD3.1|GK000010.2	634392	A	G	0	2	0	1
gnl|UMD3.1|GK000010.2	634427	C	T	0	2	0	1
gnl|UMD3.1|GK000010.2	634478	G	A	0	3	0	1
gnl|UMD3.1|GK000010.2	635034	A	G	0	2	0	1
gnl|UMD3.1|GK000010.2	635065	A	C	0	2	0	1
gnl|UMD3.1|GK000010.2	657193	C	T	0	2	0	1
gnl|UMD3.1|GK000010.2	666942	G	T	0	2	0	1
gnl|UMD3.1|GK000010.2	687571	C	T	0	2	0	1
gnl|UMD3.1|GK000010.2	687597	A	G	0	2	0	1
gnl|UMD3.1|GK000010.2	687616	A	G	0	2	0	1
gnl|UMD3.1|GK000010.2	687619	A	G	0	2	0	1
gnl|UMD3.1|GK000010.2	687629	A	G	0	2	0	1
gnl|UMD3.1|GK000010.2	692492	C	A	0	3	0	1
gnl|UMD3.1|GK000010.2	695788	C	A	0	4	0	1
gnl|UMD3.1|GK000010.2	707703	G	C	0	2	0	1
gnl|UMD3.1|GK000010.2	708133	A	G	5	2	0.714286	0.285714
gnl|UMD3.1|GK000010.2	717685	A	G	0	2	0	1
gnl|UMD3.1|GK000010.2	720349	C	A	1	2	0.333333	0.666667
gnl|UMD3.1|GK000010.2	726322	G	A	0	2	0	1
gnl|UMD3.1|GK000010.2	726323	T	C	0	2	0	1
gnl|UMD3.1|GK000010.2	726343	G	C	0	2	0	1
gnl|UMD3.1|GK000010.2	726349	A	G	0	2	0	1
gnl|UMD3.1|GK000010.2	729775	T	C	0	2	0	1
gnl|UMD3.1|GK000010.2	744157	C	A	0	2	0	1
gnl|UMD3.1|GK000010.2	785886	G	A	0	2	0	1
gnl|UMD3.1|GK000010.2	827375	A	G	0	2	0	1
gnl|UMD3.1|GK000010.2	849725	G	T	1	2	0.333333	0.666667
gnl|UMD3.1|GK000010.2	852257	C	A	4	2	0.666667	0.333333
gnl|UMD3.1|GK000010.2	912956	A	C	0	2	0	1
gnl|UMD3.1|GK000010.2	917178	A	G	0	2	0	1
gnl|UMD3.1|GK000010.2	917221	C	T	0	2	0	1
gnl|UMD3.1|GK000010.2	919570	G	A	0	2	0	1
gnl|UMD3.1|GK000010.2	921709	G	T	0	2	0	1
gnl|UMD3.1|GK000010.2	925075	C	A	0	2	0	1
gnl|UMD3.1|GK000010.2	930206	T	C	0	2	0	1
gnl|UMD3.1|GK000010.2	933041	G	T	9	2	0.818182	0.181818
gnl|UMD3.1|GK000010.2	933685	C	T	1	4	0.2	0.8
gnl|UMD3.1|GK000010.2	933925	G	A	8	2	0.8	0.2
gnl|UMD3.1|GK000010.2	934640	A	T	8	2	0.8	0.2
gnl|UMD3.1|GK000010.2	936061	T	A	3	2	0.6	0.4
gnl|UMD3.1|GK000010.2	937830	C	T	11	3	0.785714	0.214286
gnl|UMD3.1|GK000010.2	938547	G	A	8	7	0.533333	0.466667
gnl|UMD3.1|GK000010.2	938854	G	T	10	3	0.769231	0.230769
gnl|UMD3.1|GK000010.2	943186	N	G	0	4	0	1
gnl|UMD3.1|GK000010.2	943263	T	A	0	3	0	1
gnl|UMD3.1|GK000010.2	943425	G	A	0	3	0	1
gnl|UMD3.1|GK000010.2	943844	A	G	0	3	0	1
gnl|UMD3.1|GK000010.2	943905	C	A	2	2	0.5	0.5
gnl|UMD3.1|GK000010.2	944399	C	G	0	5	0	1
gnl|UMD3.1|GK000010.2	944426	G	T	2	2	0.5	0.5
gnl|UMD3.1|GK000010.2	947530	CTTTT	CTT	0	1	0	1
gnl|UMD3.1|GK000010.2	949433	AAATAA	AAA	0	1	0	1
gnl|UMD3.1|GK000010.2	950452	A	C	1	2	0.333333	0.666667
gnl|UMD3.1|GK000010.2	954693	C	A	2	2	0.5	0.5
gnl|UMD3.1|GK000010.2	957996	T	C	0	2	0	1
gnl|UMD3.1|GK000010.2	976334	A	C	0	2	0	1
gnl|UMD3.1|GK000010.2	1080277	A	C	0	2	0	1
gnl|UMD3.1|GK000010.2	1080304	C	T	0	2	0	1
gnl|UMD3.1|GK000010.2	1089459	C	A	0	2	0	1
gnl|UMD3.1|GK000010.2	1089497	T	C	0	21	0	1
gnl|UMD3.1|GK000010.2	1089581	T	C	4	11	0.266667	0.733333
gnl|UMD3.1|GK000010.2	1092336	T	G	0	4	0	1
gnl|UMD3.1|GK000010.2	1092369	A	G	2	2	0.5	0.5
gnl|UMD3.1|GK000010.2	1092735	G	T	11	2	0.846154	0.153846
gnl|UMD3.1|GK000010.2	1093673	A	C	11	26	0.297297	0.702703
gnl|UMD3.1|GK000010.2	1093739	A	G	4	38	0.0952381	0.904762
gnl|UMD3.1|GK000010.2	1093835	A	C	3	50	0.0566038	0.943396
gnl|UMD3.1|GK000010.2	1093876	C	T	36	11	0.765957	0.234043
gnl|UMD3.1|GK000010.2	1102237	C	G	22	5	0.814815	0.185185
gnl|UMD3.1|GK000010.2	1102642	C	G	2	2	0.5	0.5
gnl|UMD3.1|GK000010.2	1104102	G	A	0	2	0	1
gnl|UMD3.1|GK000010.2	1104295	T	C	0	2	0	1
gnl|UMD3.1|GK000010.2	1107253	T	C	0	2	0	1
gnl|UMD3.1|GK000010.2	1109392	A	G	0	2	0	1
gnl|UMD3.1|GK000010.2	1116379	G	T	0	2	0	1
gnl|UMD3.1|GK000010.2	1116757	C	A	4	2	0.666667	0.333333
gnl|UMD3.1|GK000010.2	1117047	A	G	9	6	0.6	0.4
gnl|UMD3.1|GK000010.2	1117094	C	T	7	2	0.777778	0.222222
gnl|UMD3.1|GK000010.2	1119386	G	C	13	7	0.65	0.35
gnl|UMD3.1|GK000010.2	1119501	A	G	11	9	0.55	0.45
gnl|UMD3.1|GK000010.2	1119649	T	C	16	13	0.551724	0.448276
gnl|UMD3.1|GK000010.2	1121264	G	T	18	4	0.818182	0.181818
gnl|UMD3.1|GK000010.2	1122242	T	C	6	7	0.461538	0.538462
gnl|UMD3.1|GK000010.2	1122564	C	T	0	4	0	1
gnl|UMD3.1|GK000010.2	1122570	C	A	0	5	0	1
gnl|UMD3.1|GK000010.2	1124064	T	C	4	3	0.571429	0.428571
gnl|UMD3.1|GK000010.2	1126458	G	A	0	2	0	1
gnl|UMD3.1|GK000010.2	1126666	A	C	0	4	0	1
gnl|UMD3.1|GK000010.2	1128747	A	G	0	2	0	1
gnl|UMD3.1|GK000010.2	1160734	A	T	0	2	0	1
gnl|UMD3.1|GK000010.2	1164014	G	A	0	2	0	1
gnl|UMD3.1|GK000010.2	1168263	T	C	0	2	0	1
gnl|UMD3.1|GK000010.2	1171698	C	T	10	2	0.833333	0.166667
gnl|UMD3.1|GK000010.2	1172481	C	A	0	2	0	1
gnl|UMD3.1|GK000010.2	1176722	T	G	0	2	0	1
gnl|UMD3.1|GK000010.2	1188869	C	A	0	2	0	1
gnl|UMD3.1|GK000010.2	1189132	C	T	0	3	0	1
gnl|UMD3.1|GK000010.2	1189349	A	G	0	2	0	1
gnl|UMD3.1|GK000010.2	1201230	C	A	1	2	0.333333	0.666667
gnl|UMD3.1|GK000010.2	1201689	C	A	0	2	0	1
gnl|UMD3.1|GK000010.2	1218701	C	T	0	2	0	1
gnl|UMD3.1|GK000010.2	1228820	A	T	0	6	0	1
gnl|UMD3.1|GK000010.2	1228823	A	C	0	7	0	1
gnl|UMD3.1|GK000010.2	1228863	A	C	0	5	0	1
gnl|UMD3.1|GK000010.2	1228948	G	T	0	2	0	1
gnl|UMD3.1|GK000010.2	1230332	C	A	2	2	0.5	0.5
gnl|UMD3.1|GK000010.2	1237013	T	C	0	2	0	1
gnl|UMD3.1|GK000010.2	1237015	T	C	0	2	0	1
gnl|UMD3.1|GK000010.2	1238292	T	G	0	2	0	1
gnl|UMD3.1|GK000010.2	1238331	C	A	0	2	0	1
gnl|UMD3.1|GK000010.2	1252246	CAAA	CA	0	1	0	1
gnl|UMD3.1|GK000010.2	1270153	T	A	0	2	0	1
gnl|UMD3.1|GK000010.2	1282479	A	T	0	3	0	1
gnl|UMD3.1|GK000010.2	1282878	G	T	2	2	0.5	0.5
gnl|UMD3.1|GK000010.2	1284555	G	T	0	3	0	1
gnl|UMD3.1|GK000010.2	1287098	C	A	0	2	0	1
gnl|UMD3.1|GK000010.2	1287732	T	C	0	2	0	1
gnl|UMD3.1|GK000010.2	1288379	C	T	0	3	0	1
gnl|UMD3.1|GK000010.2	1288764	T	G	2	3	0.4	0.6
gnl|UMD3.1|GK000010.2	1288933	C	A	1	5	0.166667	0.833333
gnl|UMD3.1|GK000010.2	1288989	A	G	3	6	0.333333	0.666667
gnl|UMD3.1|GK000010.2	1289498	T	C	2	2	0.5	0.5
gnl|UMD3.1|GK000010.2	1289734	T	C	0	2	0	1
gnl|UMD3.1|GK000010.2	1299033	C	T	0	2	0	1
gnl|UMD3.1|GK000010.2	1312700	G	T	2	2	0.5	0.5
gnl|UMD3.1|GK000010.2	1312713	T	A	3	2	0.6	0.4
gnl|UMD3.1|GK000010.2	1318778	A	G	0	5	0	1
gnl|UMD3.1|GK000010.2	1333626	G	A	0	2	0	1
gnl|UMD3.1|GK000010.2	1344898	C	A	0	1	0	1
gnl|UMD3.1|GK000010.2	1355571	T	C	0	2	0	1
gnl|UMD3.1|GK000010.2	1355626	C	T	0	2	0	1
gnl|UMD3.1|GK000010.2	1469241	C	G	0	2	0	1
gnl|UMD3.1|GK000010.2	1472795	T	C	0	2	0	1
gnl|UMD3.1|GK000010.2	1473526	A	G	0	2	0	1
gnl|UMD3.1|GK000010.2	1473542	A	G	0	2	0	1
gnl|UMD3.1|GK000010.2	1473550	T	A	0	2	0	1
gnl|UMD3.1|GK000010.2	1506191	C	T	0	2	0	1
gnl|UMD3.1|GK000010.2	1544199	A	G	0	2	0	1
gnl|UMD3.1|GK000010.2	1561313	AC	ACC	0	1	0	1
gnl|UMD3.1|GK000010.2	1583769	C	G	0	2	0	1
gnl|UMD3.1|GK000010.2	1584087	G	A	0	4	0	1
gnl|UMD3.1|GK000010.2	1590913	T	C	0	2	0	1
gnl|UMD3.1|GK000010.2	1590936	C	G	0	2	0	1
gnl|UMD3.1|GK000010.2	1590937	A	G	0	2	0	1
gnl|UMD3.1|GK000010.2	1604784	G	T	0	2	0	1
gnl|UMD3.1|GK000010.2	1616735	G	T	0	2	0	1
gnl|UMD3.1|GK000010.2	1642512	T	C	0	2	0	1
gnl|UMD3.1|GK000010.2	1659661	A	G	0	3	0	1
gnl|UMD3.1|GK000010.2	1674578	C	A	2	2	0.5	0.5
gnl|UMD3.1|GK000010.2	1679104	C	T	0	2	0	1
gnl|UMD3.1|GK000010.2	1691061	A	G	0	2	0	1
gnl|UMD3.1|GK000010.2	1714980	A	G	0	2	0	1
gnl|UMD3.1|GK000010.2	1759742	C	G	0	2	0	1
gnl|UMD3.1|GK000010.2	1759762	G	T	0	2	0	1
gnl|UMD3.1|GK000010.2	1761001	C	T	0	4	0	1
gnl|UMD3.1|GK000010.2	1761032	T	A	0	4	0	1
gnl|UMD3.1|GK000010.2	1762489	G	A	0	2	0	1
gnl|UMD3.1|GK000010.2	1762538	C	T	0	2	0	1
gnl|UMD3.1|GK000010.2	1762988	G	A	0	2	0	1
gnl|UMD3.1|GK000010.2	1763827	C	T	1	3	0.25	0.75
gnl|UMD3.1|GK000010.2	1764294	A	G	1	24	0.04	0.96
gnl|UMD3.1|GK000010.2	1764298	A	T	4	4	0.5	0.5
gnl|UMD3.1|GK000010.2	1837073	T	C	0	2	0	1
gnl|UMD3.1|GK000010.2	1960990	A	G	0	2	0	1
gnl|UMD3.1|GK000010.2	1961132	C	A	0	2	0	1
gnl|UMD3.1|GK000010.2	2067848	A	G	0	4	0	1
gnl|UMD3.1|GK000010.2	2067863	A	C	0	5	0	1
gnl|UMD3.1|GK000010.2	2067889	C	G	0	6	0	1
gnl|UMD3.1|GK000010.2	2067897	C	A	0	8	0	1
gnl|UMD3.1|GK000010.2	2067911	C	T	0	12	0	1
gnl|UMD3.1|GK000010.2	2067926	T	C	0	15	0	1
gnl|UMD3.1|GK000010.2	2067962	A	G	0	20	0	1
gnl|UMD3.1|GK000010.2	2067974	T	C	0	20	0	1
gnl|UMD3.1|GK000010.2	2068004	A	G	0	16	0	1
gnl|UMD3.1|GK000010.2	2068034	T	C	0	13	0	1
gnl|UMD3.1|GK000010.2	2068035	A	T	0	12	0	1
gnl|UMD3.1|GK000010.2	2068064	G	A	0	9	0	1
gnl|UMD3.1|GK000010.2	2068067	C	G	0	8	0	1
gnl|UMD3.1|GK000010.2	2068084	G	T	0	5	0	1
gnl|UMD3.1|GK000010.2	2068085	A	G	0	5	0	1
gnl|UMD3.1|GK000010.2	2068111	G	C	0	2	0	1
gnl|UMD3.1|GK000010.2	2068114	A	T	0	2	0	1
gnl|UMD3.1|GK000010.2	2068137	C	T	0	2	0	1
gnl|UMD3.1|GK000010.2	2068247	T	C	0	2	0	1
gnl|UMD3.1|GK000010.2	2068275	A	G	0	5	0	1
gnl|UMD3.1|GK000010.2	2068282	T	C	0	5	0	1
gnl|UMD3.1|GK000010.2	2068290	C	T	0	6	0	1
gnl|UMD3.1|GK000010.2	2068293	G	T	0	7	0	1
gnl|UMD3.1|GK000010.2	2068299	A	G	0	7	0	1
gnl|UMD3.1|GK000010.2	2068320	T	C	0	7	0	1
gnl|UMD3.1|GK000010.2	2068325	T	A	0	7	0	1
gnl|UMD3.1|GK000010.2	2068326	G	A	0	7	0	1
gnl|UMD3.1|GK000010.2	2068330	C	T	0	7	0	1
gnl|UMD3.1|GK000010.2	2068352	A	C	0	11	0	1
gnl|UMD3.1|GK000010.2	2068410	C	A	8	2	0.8	0.2
gnl|UMD3.1|GK000010.2	2068411	T	C	0	10	0	1
gnl|UMD3.1|GK000010.2	2068412	G	T	0	9	0	1
gnl|UMD3.1|GK000010.2	2068421	T	C	0	9	0	1
gnl|UMD3.1|GK000010.2	2068430	C	A	0	9	0	1
gnl|UMD3.1|GK000010.2	2068431	G	A	0	9	0	1
gnl|UMD3.1|GK000010.2	2068454	G	A	0	10	0	1
gnl|UMD3.1|GK000010.2	2068462	G	T	0	9	0	1
gnl|UMD3.1|GK000010.2	2068464	C	A	0	9	0	1
gnl|UMD3.1|GK000010.2	2172153	A	T	0	2	0	1
gnl|UMD3.1|GK000010.2	2176007	C	T	0	2	0	1
gnl|UMD3.1|GK000010.2	2180287	A	G	0	2	0	1
gnl|UMD3.1|GK000010.2	2187777	T	C	0	2	0	1
gnl|UMD3.1|GK000010.2	2191608	T	A	0	2	0	1
gnl|UMD3.1|GK000010.2	2192197	C	G	5	13	0.277778	0.722222
gnl|UMD3.1|GK000010.2	2192409	T	C	5	4	0.555556	0.444444
gnl|UMD3.1|GK000010.2	2193185	A	G	5	4	0.555556	0.444444
gnl|UMD3.1|GK000010.2	2204168	G	A	0	2	0	1
gnl|UMD3.1|GK000010.2	2223599	C	A	2	2	0.5	0.5
gnl|UMD3.1|GK000010.2	2228172	GAACAACAACAA	GAACAACAA	0	1	0	1
gnl|UMD3.1|GK000010.2	2362559	T	C	1	2	0.333333	0.666667
gnl|UMD3.1|GK000010.2	2376785	A	T	0	2	0	1
gnl|UMD3.1|GK000010.2	2377472	A	G	2	2	0.5	0.5
gnl|UMD3.1|GK000010.2	2393241	C	A	0	2	0	1
gnl|UMD3.1|GK000010.2	2403447	T	C	2	2	0.5	0.5
gnl|UMD3.1|GK000010.2	2405735	C	T	6	3	0.666667	0.333333
gnl|UMD3.1|GK000010.2	2405770	C	T	6	2	0.75	0.25
gnl|UMD3.1|GK000010.2	2411392	G	T	0	2	0	1
gnl|UMD3.1|GK000010.2	2420952	C	T	1	2	0.333333	0.666667
gnl|UMD3.1|GK000010.2	2424942	C	A	0	2	0	1
gnl|UMD3.1|GK000010.2	2425017	A	G	0	2	0	1
gnl|UMD3.1|GK000010.2	2430041	A	G	0	3	0	1
gnl|UMD3.1|GK000010.2	2430712	C	T	1	1	0.5	0.5
gnl|UMD3.1|GK000010.2	2431271	G	T	6	2	0.75	0.25
gnl|UMD3.1|GK000010.2	2434073	G	T	18	4	0.818182	0.181818
gnl|UMD3.1|GK000010.2	2434158	G	T	20	6	0.769231	0.230769
gnl|UMD3.1|GK000010.2	2434161	G	T	19	5	0.791667	0.208333
gnl|UMD3.1|GK000010.2	2434362	T	C	0	32	0	1
gnl|UMD3.1|GK000010.2	2434503	C	T	20	17	0.540541	0.459459
gnl|UMD3.1|GK000010.2	2435261	C	T	11	2	0.846154	0.153846
gnl|UMD3.1|GK000010.2	2439770	A	G	4	2	0.666667	0.333333
gnl|UMD3.1|GK000010.2	2712399	A	G	0	2	0	1
gnl|UMD3.1|GK000010.2	2712427	A	G	0	2	0	1
gnl|UMD3.1|GK000010.2	2712440	A	G	0	2	0	1
gnl|UMD3.1|GK000010.2	2712441	A	G	0	2	0	1
gnl|UMD3.1|GK000010.2	2712458	A	G	0	2	0	1
gnl|UMD3.1|GK000010.2	2712463	T	C	0	2	0	1
gnl|UMD3.1|GK000010.2	3206136	T	C	0	2	0	1
gnl|UMD3.1|GK000010.2	3206754	T	C	4	7	0.363636	0.636364
gnl|UMD3.1|GK000010.2	3206769	C	G	4	7	0.363636	0.636364
gnl|UMD3.1|GK000010.2	3207270	C	A	0	3	0	1
gnl|UMD3.1|GK000010.2	3207295	A	C	0	3	0	1
gnl|UMD3.1|GK000010.2	3216708	C	G	1	2	0.333333	0.666667
gnl|UMD3.1|GK000010.2	3219324	G	T	2	2	0.5	0.5
gnl|UMD3.1|GK000010.2	3219330	T	G	2	2	0.5	0.5
gnl|UMD3.1|GK000010.2	3219338	G	A	2	2	0.5	0.5
gnl|UMD3.1|GK000010.2	3219593	C	T	0	2	0	1
gnl|UMD3.1|GK000010.2	3220333	G	C	1	2	0.333333	0.666667
gnl|UMD3.1|GK000010.2	3230750	G	A	0	2	0	1
gnl|UMD3.1|GK000010.2	3233624	A	G	0	4	0	1
gnl|UMD3.1|GK000010.2	3233659	A	C	0	4	0	1
gnl|UMD3.1|GK000010.2	3235205	A	G	0	2	0	1
gnl|UMD3.1|GK000010.2	3235214	A	G	0	2	0	1
gnl|UMD3.1|GK000010.2	3246967	T	C	1	2	0.333333	0.666667
gnl|UMD3.1|GK000010.2	3246971	A	G	1	2	0.333333	0.666667
gnl|UMD3.1|GK000010.2	3259346	A	G	0	2	0	1
gnl|UMD3.1|GK000010.2	3262543	C	A	0	2	0	1
gnl|UMD3.1|GK000010.2	3263119	A	G	0	2	0	1
gnl|UMD3.1|GK000010.2	3263148	T	C	0	2	0	1
gnl|UMD3.1|GK000010.2	3264377	G	A	0	2	0	1
gnl|UMD3.1|GK000010.2	3266879	T	C	0	4	0	1
gnl|UMD3.1|GK000010.2	3266895	T	C	0	5	0	1
gnl|UMD3.1|GK000010.2	3266896	G	A	0	5	0	1
gnl|UMD3.1|GK000010.2	3267285	T	G	0	2	0	1
gnl|UMD3.1|GK000010.2	3269608	G	A	0	2	0	1
gnl|UMD3.1|GK000010.2	3269674	G	A	0	2	0	1
gnl|UMD3.1|GK000010.2	3276343	G	A	0	2	0	1
gnl|UMD3.1|GK000010.2	3276532	T	C	0	2	0	1
gnl|UMD3.1|GK000010.2	3276689	A	G	0	2	0	1
gnl|UMD3.1|GK000010.2	3279338	C	T	1	2	0.333333	0.666667
gnl|UMD3.1|GK000010.2	3280160	C	T	0	2	0	1
gnl|UMD3.1|GK000010.2	3280240	T	A	0	2	0	1
gnl|UMD3.1|GK000010.2	3288062	A	G	0	2	0	1
gnl|UMD3.1|GK000010.2	3288111	T	A	3	2	0.6	0.4
gnl|UMD3.1|GK000010.2	3296194	T	A	0	2	0	1
gnl|UMD3.1|GK000010.2	3296933	G	A	0	2	0	1
gnl|UMD3.1|GK000010.2	3298805	C	T	0	1	0	1
gnl|UMD3.1|GK000010.2	3298834	G	A	0	2	0	1
gnl|UMD3.1|GK000010.2	3298861	C	T	0	2	0	1
gnl|UMD3.1|GK000010.2	3299632	A	G	0	2	0	1
gnl|UMD3.1|GK000010.2	3299683	A	G	0	2	0	1
gnl|UMD3.1|GK000010.2	3301671	A	G	0	2	0	1
gnl|UMD3.1|GK000010.2	3303525	T	C	1	2	0.333333	0.666667
gnl|UMD3.1|GK000010.2	3303530	G	A	1	2	0.333333	0.666667
gnl|UMD3.1|GK000010.2	3304799	T	C	0	2	0	1
gnl|UMD3.1|GK000010.2	3304805	T	C	0	2	0	1
gnl|UMD3.1|GK000010.2	3304852	A	T	1	3	0.25	0.75
gnl|UMD3.1|GK000010.2	3304901	C	T	0	2	0	1
gnl|UMD3.1|GK000010.2	3304931	T	C	0	1	0	1
gnl|UMD3.1|GK000010.2	3305182	C	T	0	2	0	1
gnl|UMD3.1|GK000010.2	3305188	A	G	0	2	0	1
gnl|UMD3.1|GK000010.2	3305245	A	G	0	2	0	1
gnl|UMD3.1|GK000010.2	3305280	T	C	0	3	0	1
gnl|UMD3.1|GK000010.2	3305338	A	G	1	2	0.333333	0.666667
gnl|UMD3.1|GK000010.2	3305348	A	G	1	3	0.25	0.75
gnl|UMD3.1|GK000010.2	3305369	G	A	1	4	0.2	0.8
gnl|UMD3.1|GK000010.2	3306205	A	G	0	2	0	1
gnl|UMD3.1|GK000010.2	3306245	C	T	0	2	0	1
gnl|UMD3.1|GK000010.2	3306258	C	T	0	2	0	1
gnl|UMD3.1|GK000010.2	3328003	G	A	0	2	0	1
gnl|UMD3.1|GK000010.2	3363136	G	A	0	2	0	1
gnl|UMD3.1|GK000010.2	3367177	C	T	2	2	0.5	0.5
gnl|UMD3.1|GK000010.2	3367445	C	A	6	2	0.75	0.25
gnl|UMD3.1|GK000010.2	3369049	G	T	4	2	0.666667	0.333333
gnl|UMD3.1|GK000010.2	3586034	A	G	0	5	0	1
gnl|UMD3.1|GK000010.2	3586052	G	A	0	15	0	1
gnl|UMD3.1|GK000010.2	3586134	T	C	0	48	0	1
gnl|UMD3.1|GK000010.2	3586152	T	C	0	53	0	1
gnl|UMD3.1|GK000010.2	3586250	A	G	1	79	0.0125	0.9875
gnl|UMD3.1|GK000010.2	3586449	G	A	0	15	0	1
gnl|UMD3.1|GK000010.2	3586541	A	C	0	4	0	1
gnl|UMD3.1|GK000010.2	3948938	C	A	0	2	0	1
gnl|UMD3.1|GK000010.2	3987950	G	C	0	2	0	1
gnl|UMD3.1|GK000010.2	3996007	C	T	0	3	0	1
gnl|UMD3.1|GK000010.2	3996120	G	T	4	2	0.666667	0.333333
gnl|UMD3.1|GK000010.2	3996143	A	G	2	3	0.4	0.6
gnl|UMD3.1|GK000010.2	3996414	AAAAGA	AA	0	1	0	1
gnl|UMD3.1|GK000010.2	4010149	C	A	0	1	0	1
gnl|UMD3.1|GK000010.2	4026361	ATTCAGTTCAGTTCAGTTCAGTTCAGTT	ATTCAGTTCAGTTCAGTTCAGTT	0	1	0	1
gnl|UMD3.1|GK000010.2	4055672	C	T	1	3	0.25	0.75
gnl|UMD3.1|GK000010.2	4056127	C	A	8	2	0.8	0.2
gnl|UMD3.1|GK000010.2	4056197	G	T	0	6	0	1
gnl|UMD3.1|GK000010.2	4065893	G	T	0	2	0	1
gnl|UMD3.1|GK000010.2	4085045	G	T	0	2	0	1
gnl|UMD3.1|GK000010.2	4102528	T	C	0	2	0	1
gnl|UMD3.1|GK000010.2	4102642	G	T	1	2	0.333333	0.666667
gnl|UMD3.1|GK000010.2	4104858	C	A	0	2	0	1
gnl|UMD3.1|GK000010.2	4134885	C	G	0	3	0	1
gnl|UMD3.1|GK000010.2	4150396	A	G	0	2	0	1
gnl|UMD3.1|GK000010.2	4155658	G	T	0	2	0	1
gnl|UMD3.1|GK000010.2	4181197	C	T	0	2	0	1
gnl|UMD3.1|GK000010.2	4181202	A	G	0	2	0	1
gnl|UMD3.1|GK000010.2	4205663	T	C	0	2	0	1
gnl|UMD3.1|GK000010.2	4245135	C	G	0	2	0	1
gnl|UMD3.1|GK000010.2	4245156	A	G	0	2	0	1
gnl|UMD3.1|GK000010.2	4276750	A	T	0	34	0	1
gnl|UMD3.1|GK000010.2	4301817	G	T	0	2	0	1
gnl|UMD3.1|GK000010.2	4306089	C	A	24	4	0.857143	0.142857
gnl|UMD3.1|GK000010.2	4308473	C	A	6	2	0.75	0.25
gnl|UMD3.1|GK000010.2	4310818	G	T	2	2	0.5	0.5
gnl|UMD3.1|GK000010.2	4312228	T	C	0	2	0	1
gnl|UMD3.1|GK000010.2	4312318	T	C	2	3	0.4	0.6
gnl|UMD3.1|GK000010.2	4312324	T	C	2	4	0.333333	0.666667
gnl|UMD3.1|GK000010.2	4326882	T	A	0	2	0	1
gnl|UMD3.1|GK000010.2	4333854	C	G	1	2	0.333333	0.666667
gnl|UMD3.1|GK000010.2	4333879	C	A	1	1	0.5	0.5
gnl|UMD3.1|GK000010.2	4357526	A	G	0	2	0	1
gnl|UMD3.1|GK000010.2	4357544	G	A	0	4	0	1
gnl|UMD3.1|GK000010.2	4357563	C	G	0	6	0	1
gnl|UMD3.1|GK000010.2	4357574	C	T	0	6	0	1
gnl|UMD3.1|GK000010.2	4357589	A	T	0	7	0	1
gnl|UMD3.1|GK000010.2	4357621	A	T	0	10	0	1
gnl|UMD3.1|GK000010.2	4357626	A	T	0	11	0	1
gnl|UMD3.1|GK000010.2	4357656	A	T	0	10	0	1
gnl|UMD3.1|GK000010.2	4357686	C	G	0	8	0	1
gnl|UMD3.1|GK000010.2	4357689	T	C	0	8	0	1
gnl|UMD3.1|GK000010.2	4357705	C	T	0	8	0	1
gnl|UMD3.1|GK000010.2	4357764	C	T	0	3	0	1
gnl|UMD3.1|GK000010.2	4360977	G	C	0	2	0	1
gnl|UMD3.1|GK000010.2	4360985	G	A	0	2	0	1
gnl|UMD3.1|GK000010.2	4361001	T	C	0	2	0	1
gnl|UMD3.1|GK000010.2	4361020	T	C	0	2	0	1
gnl|UMD3.1|GK000010.2	4361034	A	G	0	2	0	1
gnl|UMD3.1|GK000010.2	4361057	A	G	0	2	0	1
gnl|UMD3.1|GK000010.2	4373417	C	T	2	4	0.333333	0.666667
gnl|UMD3.1|GK000010.2	4374089	T	C	3	6	0.333333	0.666667
gnl|UMD3.1|GK000010.2	4375203	G	T	10	2	0.833333	0.166667
gnl|UMD3.1|GK000010.2	4375320	G	A	11	2	0.846154	0.153846
gnl|UMD3.1|GK000010.2	4375946	C	T	12	6	0.666667	0.333333
gnl|UMD3.1|GK000010.2	4376277	G	A	1	2	0.333333	0.666667
gnl|UMD3.1|GK000010.2	4376669	C	A	7	2	0.777778	0.222222
gnl|UMD3.1|GK000010.2	4376834	C	T	4	11	0.266667	0.733333
gnl|UMD3.1|GK000010.2	4381270	G	A	0	2	0	1
gnl|UMD3.1|GK000010.2	4389108	C	A	0	2	0	1
gnl|UMD3.1|GK000010.2	4393211	A	G	0	2	0	1
gnl|UMD3.1|GK000010.2	4400085	C	A	0	2	0	1
gnl|UMD3.1|GK000010.2	4403956	C	G	9	2	0.818182	0.181818
gnl|UMD3.1|GK000010.2	4404030	C	T	6	5	0.545455	0.454545
gnl|UMD3.1|GK000010.2	4404628	C	T	3	2	0.6	0.4
gnl|UMD3.1|GK000010.2	4405192	C	G	9	21	0.3	0.7
gnl|UMD3.1|GK000010.2	4407498	G	A	20	19	0.512821	0.487179
gnl|UMD3.1|GK000010.2	4410341	G	T	6	2	0.75	0.25
gnl|UMD3.1|GK000010.2	4410635	C	A	3	3	0.5	0.5
gnl|UMD3.1|GK000010.2	4411078	C	A	16	9	0.64	0.36
gnl|UMD3.1|GK000010.2	4411089	C	A	18	6	0.75	0.25
gnl|UMD3.1|GK000010.2	4411104	C	A	19	6	0.76	0.24
gnl|UMD3.1|GK000010.2	4411366	T	C	5	2	0.714286	0.285714
gnl|UMD3.1|GK000010.2	4411673	T	C	2	3	0.4	0.6
gnl|UMD3.1|GK000010.2	4411854	A	G	0	4	0	1
gnl|UMD3.1|GK000010.2	4413055	C	T	2	10	0.166667	0.833333
gnl|UMD3.1|GK000010.2	4415614	G	A	0	2	0	1
gnl|UMD3.1|GK000010.2	4415710	C	T	1	1	0.5	0.5
gnl|UMD3.1|GK000010.2	4416922	C	T	2	2	0.5	0.5
gnl|UMD3.1|GK000010.2	4417472	G	A	1	3	0.25	0.75
gnl|UMD3.1|GK000010.2	4421494	C	T	0	2	0	1
gnl|UMD3.1|GK000010.2	4421528	G	C	0	2	0	1
gnl|UMD3.1|GK000010.2	4422788	T	C	0	2	0	1
gnl|UMD3.1|GK000010.2	4423212	C	A	0	2	0	1
gnl|UMD3.1|GK000010.2	4424859	A	G	0	2	0	1
gnl|UMD3.1|GK000010.2	4425007	A	G	1	2	0.333333	0.666667
gnl|UMD3.1|GK000010.2	4425459	ATACC	A	0	1	0	1
gnl|UMD3.1|GK000010.2	4426645	C	T	0	3	0	1
gnl|UMD3.1|GK000010.2	4428024	T	C	1	2	0.333333	0.666667
gnl|UMD3.1|GK000010.2	4428373	G	A	0	4	0	1
gnl|UMD3.1|GK000010.2	4428663	G	T	0	5	0	1
gnl|UMD3.1|GK000010.2	4428688	C	T	0	4	0	1
gnl|UMD3.1|GK000010.2	4428753	T	A	4	4	0.5	0.5
gnl|UMD3.1|GK000010.2	4428856	G	A	6	2	0.75	0.25
gnl|UMD3.1|GK000010.2	4429012	T	A	0	2	0	1
gnl|UMD3.1|GK000010.2	4429275	A	G	0	2	0	1
gnl|UMD3.1|GK000010.2	4429300	T	A	0	2	0	1
gnl|UMD3.1|GK000010.2	4429311	A	G	0	2	0	1
gnl|UMD3.1|GK000010.2	4429616	C	T	0	2	0	1
gnl|UMD3.1|GK000010.2	4445043	T	C	0	2	0	1
gnl|UMD3.1|GK000010.2	4469508	T	C	0	2	0	1
gnl|UMD3.1|GK000010.2	4469623	CTTTTTTTTTTT	CTTTTTT	0	1	0	1
gnl|UMD3.1|GK000010.2	4469740	A	C	0	4	0	1
gnl|UMD3.1|GK000010.2	4469741	G	C	0	4	0	1
gnl|UMD3.1|GK000010.2	4469808	T	C	0	2	0	1
gnl|UMD3.1|GK000010.2	4469925	G	A	0	2	0	1
gnl|UMD3.1|GK000010.2	4469959	T	C	0	5	0	1
gnl|UMD3.1|GK000010.2	4469960	G	A	0	5	0	1
gnl|UMD3.1|GK000010.2	4485356	A	G	0	2	0	1
gnl|UMD3.1|GK000010.2	4501980	A	G	0	6	0	1
gnl|UMD3.1|GK000010.2	4509310	G	A	1	2	0.333333	0.666667
gnl|UMD3.1|GK000010.2	4509411	A	G	1	2	0.333333	0.666667
gnl|UMD3.1|GK000010.2	4514582	A	C	0	3	0	1
gnl|UMD3.1|GK000010.2	4527067	T	A	0	2	0	1
gnl|UMD3.1|GK000010.2	4528760	G	A	0	3	0	1
gnl|UMD3.1|GK000010.2	4528794	C	T	0	3	0	1
gnl|UMD3.1|GK000010.2	4598230	G	A	4	2	0.666667	0.333333
gnl|UMD3.1|GK000010.2	4599154	C	A	7	5	0.583333	0.416667
gnl|UMD3.1|GK000010.2	4599305	C	G	6	2	0.75	0.25
gnl|UMD3.1|GK000010.2	4600163	T	A	15	6	0.714286	0.285714
gnl|UMD3.1|GK000010.2	4600244	C	T	6	2	0.75	0.25
gnl|UMD3.1|GK000010.2	4600593	A	C	6	2	0.75	0.25
gnl|UMD3.1|GK000010.2	4600915	A	G	11	2	0.846154	0.153846
gnl|UMD3.1|GK000010.2	4601266	C	T	8	2	0.8	0.2
gnl|UMD3.1|GK000010.2	4601992	G	T	6	2	0.75	0.25
gnl|UMD3.1|GK000010.2	4602397	T	C	2	2	0.5	0.5
gnl|UMD3.1|GK000010.2	4602892	C	G	12	2	0.857143	0.142857
gnl|UMD3.1|GK000010.2	4604432	T	C	4	2	0.666667	0.333333
gnl|UMD3.1|GK000010.2	4606839	C	G	1	5	0.166667	0.833333
gnl|UMD3.1|GK000010.2	4607424	C	T	0	3	0	1
gnl|UMD3.1|GK000010.2	4607497	N	G	0	5	0	1
gnl|UMD3.1|GK000010.2	4607645	C	T	0	2	0	1
gnl|UMD3.1|GK000010.2	4607739	T	A	7	2	0.777778	0.222222
gnl|UMD3.1|GK000010.2	4608559	G	A	0	3	0	1
gnl|UMD3.1|GK000010.2	4612489	C	T	1	2	0.333333	0.666667
gnl|UMD3.1|GK000010.2	4619750	T	C	16	9	0.64	0.36
gnl|UMD3.1|GK000010.2	4622958	A	G	0	2	0	1
gnl|UMD3.1|GK000010.2	4623520	G	A	0	3	0	1
gnl|UMD3.1|GK000010.2	4623542	T	C	2	2	0.5	0.5
gnl|UMD3.1|GK000010.2	4623987	A	G	0	3	0	1
gnl|UMD3.1|GK000010.2	4645655	T	C	0	2	0	1
gnl|UMD3.1|GK000010.2	4659264	C	T	0	2	0	1
gnl|UMD3.1|GK000010.2	4660171	G	T	4	2	0.666667	0.333333
gnl|UMD3.1|GK000010.2	4660211	C	G	2	7	0.222222	0.777778
gnl|UMD3.1|GK000010.2	4660330	A	G	6	4	0.6	0.4
gnl|UMD3.1|GK000010.2	4668545	T	C	0	2	0	1
gnl|UMD3.1|GK000010.2	4682166	A	G	0	2	0	1
gnl|UMD3.1|GK000010.2	4682220	A	G	0	2	0	1
gnl|UMD3.1|GK000010.2	4689015	G	A	0	2	0	1
gnl|UMD3.1|GK000010.2	4692976	T	C	2	2	0.5	0.5
gnl|UMD3.1|GK000010.2	4693586	A	G	4	2	0.666667	0.333333
gnl|UMD3.1|GK000010.2	4693647	G	A	0	7	0	1
gnl|UMD3.1|GK000010.2	4693939	T	C	0	4	0	1
gnl|UMD3.1|GK000010.2	4694204	G	T	6	2	0.75	0.25
gnl|UMD3.1|GK000010.2	4694262	A	G	1	3	0.25	0.75
gnl|UMD3.1|GK000010.2	4695552	C	T	0	2	0	1
gnl|UMD3.1|GK000010.2	4705966	A	G	0	2	0	1
gnl|UMD3.1|GK000010.2	4705969	A	G	0	2	0	1
gnl|UMD3.1|GK000010.2	4705979	A	G	0	2	0	1
gnl|UMD3.1|GK000010.2	4706183	A	G,T	0	2	0	1
gnl|UMD3.1|GK000010.2	4711973	C	T	0	2	0	1
gnl|UMD3.1|GK000010.2	4718991	A	G	0	2	0	1
gnl|UMD3.1|GK000010.2	4842903	T	C	0	3	0	1
gnl|UMD3.1|GK000010.2	4842904	T	C	0	3	0	1
gnl|UMD3.1|GK000010.2	4842944	C	T	0	10	0	1
gnl|UMD3.1|GK000010.2	4842950	T	C	0	10	0	1
gnl|UMD3.1|GK000010.2	4843010	C	G	0	13	0	1
gnl|UMD3.1|GK000010.2	4843064	A	G	0	9	0	1
gnl|UMD3.1|GK000010.2	4843070	T	C	0	8	0	1
gnl|UMD3.1|GK000010.2	4843131	A	G	0	24	0	1
gnl|UMD3.1|GK000010.2	4843144	C	T	0	20	0	1
gnl|UMD3.1|GK000010.2	4843315	G	C	0	21	0	1
gnl|UMD3.1|GK000010.2	4843438	T	C	0	21	0	1
gnl|UMD3.1|GK000010.2	4843445	C	A	0	22	0	1
gnl|UMD3.1|GK000010.2	4946637	T	C	0	2	0	1
gnl|UMD3.1|GK000010.2	4951957	A	G	10	2	0.833333	0.166667
gnl|UMD3.1|GK000010.2	4957525	C	A	5	2	0.714286	0.285714
gnl|UMD3.1|GK000010.2	4957548	A	G	1	6	0.142857	0.857143
gnl|UMD3.1|GK000010.2	4959666	G	C	1	4	0.2	0.8
gnl|UMD3.1|GK000010.2	4959815	C	T	4	2	0.666667	0.333333
gnl|UMD3.1|GK000010.2	4961055	T	A	0	2	0	1
gnl|UMD3.1|GK000010.2	4962243	G	C	1	4	0.2	0.8
gnl|UMD3.1|GK000010.2	4962750	G	T	3	3	0.5	0.5
gnl|UMD3.1|GK000010.2	4963313	A	G	50	76	0.396825	0.603175
gnl|UMD3.1|GK000010.2	4963318	T	C	49	75	0.395161	0.604839
gnl|UMD3.1|GK000010.2	4963594	T	G	30	41	0.422535	0.577465
gnl|UMD3.1|GK000010.2	4963801	T	C	58	61	0.487395	0.512605
gnl|UMD3.1|GK000010.2	4964470	C	T	6	2	0.75	0.25
gnl|UMD3.1|GK000010.2	4965814	G	T	0	2	0	1
gnl|UMD3.1|GK000010.2	4965822	G	T	0	2	0	1
gnl|UMD3.1|GK000010.2	4965859	G	T	0	2	0	1
gnl|UMD3.1|GK000010.2	4965868	G	T	0	2	0	1
gnl|UMD3.1|GK000010.2	4968212	C	A	6	2	0.75	0.25
gnl|UMD3.1|GK000010.2	4969841	G	C	7	5	0.583333	0.416667
gnl|UMD3.1|GK000010.2	4973420	A	G	0	2	0	1
gnl|UMD3.1|GK000010.2	4973423	C	A	0	2	0	1
gnl|UMD3.1|GK000010.2	4973425	G	C	0	2	0	1
gnl|UMD3.1|GK000010.2	4977114	G	T	0	2	0	1
gnl|UMD3.1|GK000010.2	4977129	G	A	0	2	0	1
gnl|UMD3.1|GK000010.2	4979217	G	A	7	2	0.777778	0.222222
gnl|UMD3.1|GK000010.2	4979434	T	C	3	2	0.6	0.4
gnl|UMD3.1|GK000010.2	4983085	G	A	0	2	0	1
gnl|UMD3.1|GK000010.2	4983167	G	A	0	2	0	1
gnl|UMD3.1|GK000010.2	4988046	C	A	1	1	0.5	0.5
gnl|UMD3.1|GK000010.2	5000570	G	T	2	2	0.5	0.5
gnl|UMD3.1|GK000010.2	5010454	A	T	3	2	0.6	0.4
gnl|UMD3.1|GK000010.2	5010553	C	G	0	2	0	1
gnl|UMD3.1|GK000010.2	5014399	A	G	0	2	0	1
gnl|UMD3.1|GK000010.2	5018605	C	A	0	2	0	1
gnl|UMD3.1|GK000010.2	5018775	T	C	0	2	0	1
gnl|UMD3.1|GK000010.2	5028231	A	T	2	2	0.5	0.5
gnl|UMD3.1|GK000010.2	5031327	G	A	0	2	0	1
gnl|UMD3.1|GK000010.2	5031387	G	A	0	2	0	1
gnl|UMD3.1|GK000010.2	5035623	AATA	AA	0	1	0	1
gnl|UMD3.1|GK000010.2	5130150	A	G	1	2	0.333333	0.666667
gnl|UMD3.1|GK000010.2	5292733	C	T	0	2	0	1
gnl|UMD3.1|GK000010.2	5551157	C	G	65	42	0.607477	0.392523
gnl|UMD3.1|GK000010.2	5552564	T	G	80	21	0.792079	0.207921
gnl|UMD3.1|GK000010.2	5552567	T	G	77	22	0.777778	0.222222
gnl|UMD3.1|GK000010.2	5552596	A	T	43	26	0.623188	0.376812
gnl|UMD3.1|GK000010.2	5552835	G	C	39	17	0.696429	0.303571
gnl|UMD3.1|GK000010.2	5557899	G	A	0	2	0	1
gnl|UMD3.1|GK000010.2	5568342	C	T	2	2	0.5	0.5
gnl|UMD3.1|GK000010.2	5569025	G	A	7	2	0.777778	0.222222
gnl|UMD3.1|GK000010.2	5571209	G	T	11	2	0.846154	0.153846
gnl|UMD3.1|GK000010.2	5572206	T	G	22	4	0.846154	0.153846
gnl|UMD3.1|GK000010.2	5574584	C	A	0	2	0	1
gnl|UMD3.1|GK000010.2	5583587	T	A	0	2	0	1
gnl|UMD3.1|GK000010.2	5603036	C	A	0	2	0	1
gnl|UMD3.1|GK000010.2	5603037	T	C	0	2	0	1
gnl|UMD3.1|GK000010.2	5700874	C	T	0	4	0	1
gnl|UMD3.1|GK000010.2	5700934	T	C	0	2	0	1
gnl|UMD3.1|GK000010.2	5700936	A	C	0	2	0	1
gnl|UMD3.1|GK000010.2	5700939	T	C	0	2	0	1
gnl|UMD3.1|GK000010.2	5700940	T	C	0	1	0	1
gnl|UMD3.1|GK000010.2	5700994	G	A	0	2	0	1
gnl|UMD3.1|GK000010.2	6181787	C	A	0	7	0	1
gnl|UMD3.1|GK000010.2	6181790	C	A	0	11	0	1
gnl|UMD3.1|GK000010.2	6181796	T	G	0	16	0	1
gnl|UMD3.1|GK000010.2	6181803	A	G	0	20	0	1
gnl|UMD3.1|GK000010.2	6181822	C	A	0	26	0	1
gnl|UMD3.1|GK000010.2	6181831	C	A	0	33	0	1
gnl|UMD3.1|GK000010.2	6181861	G	A	0	34	0	1
gnl|UMD3.1|GK000010.2	6181877	C	A	0	33	0	1
gnl|UMD3.1|GK000010.2	6181893	T	C	0	33	0	1
gnl|UMD3.1|GK000010.2	6181920	C	T	0	14	0	1
gnl|UMD3.1|GK000010.2	6181926	A	G	0	9	0	1
gnl|UMD3.1|GK000010.2	6181945	G	C	0	2	0	1
gnl|UMD3.1|GK000010.2	6420191	T	C	0	2	0	1
gnl|UMD3.1|GK000010.2	6420223	T	A	0	2	0	1
gnl|UMD3.1|GK000010.2	6420259	A	G	0	2	0	1
gnl|UMD3.1|GK000010.2	6426635	C	T	0	4	0	1
gnl|UMD3.1|GK000010.2	6429291	A	T	0	4	0	1
gnl|UMD3.1|GK000010.2	6429343	T	G	0	5	0	1
gnl|UMD3.1|GK000010.2	6429688	G	A	0	7	0	1
gnl|UMD3.1|GK000010.2	6429842	G	C	0	8	0	1
gnl|UMD3.1|GK000010.2	6429907	G	T	8	2	0.8	0.2
gnl|UMD3.1|GK000010.2	6429935	G	A	9	2	0.818182	0.181818
gnl|UMD3.1|GK000010.2	6429968	C	T	0	8	0	1
gnl|UMD3.1|GK000010.2	6430042	G	C	0	6	0	1
gnl|UMD3.1|GK000010.2	6430105	G	A	0	5	0	1
gnl|UMD3.1|GK000010.2	6430571	T	C	0	4	0	1
gnl|UMD3.1|GK000010.2	6430610	A	G	0	5	0	1
gnl|UMD3.1|GK000010.2	6430676	G	A	0	3	0	1
gnl|UMD3.1|GK000010.2	6430744	A	C	0	5	0	1
gnl|UMD3.1|GK000010.2	6430766	G	A	7	2	0.777778	0.222222
gnl|UMD3.1|GK000010.2	6430882	C	T	0	5	0	1
gnl|UMD3.1|GK000010.2	6432440	C	T	0	2	0	1
gnl|UMD3.1|GK000010.2	6443018	G	T	2	2	0.5	0.5
gnl|UMD3.1|GK000010.2	6443750	A	G	0	2	0	1
gnl|UMD3.1|GK000010.2	6443784	C	A	0	2	0	1
gnl|UMD3.1|GK000010.2	6443807	A	G	0	2	0	1
gnl|UMD3.1|GK000010.2	6443957	A	G	0	2	0	1
gnl|UMD3.1|GK000010.2	6443969	A	C	0	2	0	1
gnl|UMD3.1|GK000010.2	6448645	C	T	0	2	0	1
gnl|UMD3.1|GK000010.2	6451551	C	T	0	2	0	1
gnl|UMD3.1|GK000010.2	6459222	G	GCGCCGCCCCCTTGCCC	0	1	0	1
gnl|UMD3.1|GK000010.2	6646581	A	G	0	3	0	1
gnl|UMD3.1|GK000010.2	6646596	C	T	0	3	0	1
gnl|UMD3.1|GK000010.2	6646633	T	C	0	4	0	1
gnl|UMD3.1|GK000010.2	6693376	C	G	0	2	0	1
gnl|UMD3.1|GK000010.2	6695200	G	A	0	2	0	1
gnl|UMD3.1|GK000010.2	6702335	G	A	1	1	0.5	0.5
gnl|UMD3.1|GK000010.2	6703636	T	G	1	3	0.25	0.75
gnl|UMD3.1|GK000010.2	6704809	C	A	0	5	0	1
gnl|UMD3.1|GK000010.2	6706817	G	T	1	2	0.333333	0.666667
gnl|UMD3.1|GK000010.2	6707421	G	A	0	3	0	1
gnl|UMD3.1|GK000010.2	6710113	G	A	2	2	0.5	0.5
gnl|UMD3.1|GK000010.2	6710256	T	A	0	3	0	1
gnl|UMD3.1|GK000010.2	6710974	G	C	2	4	0.333333	0.666667
gnl|UMD3.1|GK000010.2	6711964	G	A	36	53	0.404494	0.595506
gnl|UMD3.1|GK000010.2	6718041	C	T	0	2	0	1
gnl|UMD3.1|GK000010.2	6718202	A	T	0	1	0	1
gnl|UMD3.1|GK000010.2	6724734	T	A	20	4	0.833333	0.166667
gnl|UMD3.1|GK000010.2	6724742	A	C	12	13	0.48	0.52
gnl|UMD3.1|GK000010.2	6724871	C	A	14	13	0.518519	0.481481
gnl|UMD3.1|GK000010.2	6725409	C	G	1	2	0.333333	0.666667
gnl|UMD3.1|GK000010.2	6743601	C	A	0	2	0	1
gnl|UMD3.1|GK000010.2	6748017	G	A	2	2	0.5	0.5
gnl|UMD3.1|GK000010.2	6753171	T	C	0	2	0	1
gnl|UMD3.1|GK000010.2	6754000	T	C	1	2	0.333333	0.666667
gnl|UMD3.1|GK000010.2	6756359	C	A	8	2	0.8	0.2
gnl|UMD3.1|GK000010.2	6756397	G	T	8	2	0.8	0.2
gnl|UMD3.1|GK000010.2	6763271	G	T	0	2	0	1
gnl|UMD3.1|GK000010.2	6771381	G	A	0	2	0	1
gnl|UMD3.1|GK000010.2	6777951	T	C	0	2	0	1
gnl|UMD3.1|GK000010.2	6783782	C	A	4	2	0.666667	0.333333
gnl|UMD3.1|GK000010.2	6802614	G	T	0	2	0	1
gnl|UMD3.1|GK000010.2	6804332	G	C	6	2	0.75	0.25
gnl|UMD3.1|GK000010.2	6804350	C	T	3	5	0.375	0.625
gnl|UMD3.1|GK000010.2	6804407	T	C	3	4	0.428571	0.571429
gnl|UMD3.1|GK000010.2	6804435	C	T	4	4	0.5	0.5
gnl|UMD3.1|GK000010.2	6809408	C	T	0	3	0	1
gnl|UMD3.1|GK000010.2	6812111	G	T	11	2	0.846154	0.153846
gnl|UMD3.1|GK000010.2	6816931	G	C	0	2	0	1
gnl|UMD3.1|GK000010.2	6823517	G	T	6	2	0.75	0.25
gnl|UMD3.1|GK000010.2	6823962	G	A	1	2	0.333333	0.666667
gnl|UMD3.1|GK000010.2	6824104	T	C	0	2	0	1
gnl|UMD3.1|GK000010.2	6828377	T	C	0	2	0	1
gnl|UMD3.1|GK000010.2	6828914	T	C	0	2	0	1
gnl|UMD3.1|GK000010.2	6828923	T	C	0	2	0	1
gnl|UMD3.1|GK000010.2	6828927	T	A,C	0	2	0	1
gnl|UMD3.1|GK000010.2	6828932	T	C	0	2	0	1
gnl|UMD3.1|GK000010.2	6829222	C	A	0	2	0	1
gnl|UMD3.1|GK000010.2	6829232	G	A	0	2	0	1
gnl|UMD3.1|GK000010.2	6831184	G	A	0	2	0	1
gnl|UMD3.1|GK000010.2	6831880	T	C	2	2	0.5	0.5
gnl|UMD3.1|GK000010.2	6835852	C	A	0	1	0	1
gnl|UMD3.1|GK000010.2	6836368	T	C	0	2	0	1
gnl|UMD3.1|GK000010.2	6836820	T	C	0	2	0	1
gnl|UMD3.1|GK000010.2	6836852	A	G	0	2	0	1
gnl|UMD3.1|GK000010.2	6846018	A	G	0	4	0	1
gnl|UMD3.1|GK000010.2	6846847	T	C	0	2	0	1
gnl|UMD3.1|GK000010.2	6853252	A	G	0	3	0	1
gnl|UMD3.1|GK000010.2	6862535	T	C	0	4	0	1
gnl|UMD3.1|GK000010.2	6886260	G	T	0	2	0	1
gnl|UMD3.1|GK000010.2	6897428	A	T	2	2	0.5	0.5
gnl|UMD3.1|GK000010.2	6898360	G	T	6	2	0.75	0.25
gnl|UMD3.1|GK000010.2	6900258	C	T	3	2	0.6	0.4
gnl|UMD3.1|GK000010.2	6900365	G	A	0	3	0	1
gnl|UMD3.1|GK000010.2	6900373	C	A	2	2	0.5	0.5
gnl|UMD3.1|GK000010.2	6900707	C	T	1	3	0.25	0.75
gnl|UMD3.1|GK000010.2	6901100	G	A	2	2	0.5	0.5
gnl|UMD3.1|GK000010.2	6921656	C	G	0	2	0	1
gnl|UMD3.1|GK000010.2	6921699	C	G	0	2	0	1
gnl|UMD3.1|GK000010.2	6922709	T	A	0	2	0	1
gnl|UMD3.1|GK000010.2	6922731	G	A	0	2	0	1
gnl|UMD3.1|GK000010.2	6922745	A	G	0	2	0	1
gnl|UMD3.1|GK000010.2	6924770	T	C	0	2	0	1
gnl|UMD3.1|GK000010.2	6928202	T	C	0	2	0	1
gnl|UMD3.1|GK000010.2	6931625	C	T	0	2	0	1
gnl|UMD3.1|GK000010.2	6932130	T	A	0	2	0	1
gnl|UMD3.1|GK000010.2	6932135	G	A	0	2	0	1
gnl|UMD3.1|GK000010.2	6933177	T	C	0	2	0	1
gnl|UMD3.1|GK000010.2	6933184	G	C	0	2	0	1
gnl|UMD3.1|GK000010.2	6934454	A	G	0	12	0	1
gnl|UMD3.1|GK000010.2	6943320	T	C	0	2	0	1
gnl|UMD3.1|GK000010.2	7007096	C	T,A	0	3	0	1
gnl|UMD3.1|GK000010.2	7007292	G	T	0	1	0	1
gnl|UMD3.1|GK000010.2	7007366	A	G	0	2	0	1
gnl|UMD3.1|GK000010.2	7016999	G	A	0	2	0	1
gnl|UMD3.1|GK000010.2	7017011	T	C	0	2	0	1
gnl|UMD3.1|GK000010.2	7021119	A	G	6	3	0.666667	0.333333
gnl|UMD3.1|GK000010.2	7026002	C	A	1	2	0.333333	0.666667
gnl|UMD3.1|GK000010.2	7027456	T	A	4	2	0.666667	0.333333
gnl|UMD3.1|GK000010.2	7029220	T	A	5	2	0.714286	0.285714
gnl|UMD3.1|GK000010.2	7036401	A	G	0	2	0	1
gnl|UMD3.1|GK000010.2	7036450	GAAAA	GAA	0	1	0	1
gnl|UMD3.1|GK000010.2	7526426	G	T	0	2	0	1
gnl|UMD3.1|GK000010.2	7527176	G	T	1	2	0.333333	0.666667
gnl|UMD3.1|GK000010.2	7527477	G	A	0	2	0	1
gnl|UMD3.1|GK000010.2	7528213	T	A	0	2	0	1
gnl|UMD3.1|GK000010.2	7530996	G	C	0	2	0	1
gnl|UMD3.1|GK000010.2	7554525	T	A	0	20	0	1
gnl|UMD3.1|GK000010.2	7559494	A	G	0	2	0	1
gnl|UMD3.1|GK000010.2	7559556	A	G	0	2	0	1
gnl|UMD3.1|GK000010.2	7560358	C	A	0	2	0	1
gnl|UMD3.1|GK000010.2	7566641	C	T	1	2	0.333333	0.666667
gnl|UMD3.1|GK000010.2	7568677	A	T	0	2	0	1
gnl|UMD3.1|GK000010.2	7568835	G	A	0	4	0	1
gnl|UMD3.1|GK000010.2	7573222	T	C	0	2	0	1
gnl|UMD3.1|GK000010.2	7576399	T	C	5	2	0.714286	0.285714
gnl|UMD3.1|GK000010.2	7576598	G	C	8	2	0.8	0.2
gnl|UMD3.1|GK000010.2	7576615	C	A	8	2	0.8	0.2
gnl|UMD3.1|GK000010.2	7583176	T	C	0	2	0	1
gnl|UMD3.1|GK000010.2	7588595	T	G	0	2	0	1
gnl|UMD3.1|GK000010.2	7591776	GTTGATTTCCTTTAAGATTGACTGGTTTGAT	GTTGAT	0	1	0	1
gnl|UMD3.1|GK000010.2	7593750	T	C	0	2	0	1
gnl|UMD3.1|GK000010.2	7606221	G	A	21	27	0.4375	0.5625
gnl|UMD3.1|GK000010.2	7606432	C	A	12	2	0.857143	0.142857
gnl|UMD3.1|GK000010.2	7607130	A	G	4	2	0.666667	0.333333
gnl|UMD3.1|GK000010.2	7607135	A	G	4	2	0.666667	0.333333
gnl|UMD3.1|GK000010.2	7607158	C	A	4	2	0.666667	0.333333
gnl|UMD3.1|GK000010.2	7607613	C	A	3	3	0.5	0.5
gnl|UMD3.1|GK000010.2	7608548	G	T	0	2	0	1
gnl|UMD3.1|GK000010.2	7611422	G	A	0	2	0	1
gnl|UMD3.1|GK000010.2	7614992	T	C	3	2	0.6	0.4
gnl|UMD3.1|GK000010.2	7617176	C	T	1	2	0.333333	0.666667
gnl|UMD3.1|GK000010.2	7618390	T	A	0	2	0	1
gnl|UMD3.1|GK000010.2	7620698	T	C	0	2	0	1
gnl|UMD3.1|GK000010.2	7620699	G	A	0	2	0	1
gnl|UMD3.1|GK000010.2	7620955	G	C	0	2	0	1
gnl|UMD3.1|GK000010.2	7621141	C	T	0	3	0	1
gnl|UMD3.1|GK000010.2	7621171	C	T	0	3	0	1
gnl|UMD3.1|GK000010.2	7626229	A	G	0	2	0	1
gnl|UMD3.1|GK000010.2	7632203	A	G	2	2	0.5	0.5
gnl|UMD3.1|GK000010.2	7632236	T	C	2	2	0.5	0.5
gnl|UMD3.1|GK000010.2	7632237	G	A	2	2	0.5	0.5
gnl|UMD3.1|GK000010.2	7635484	A	C	0	2	0	1
gnl|UMD3.1|GK000010.2	7635526	C	T	0	2	0	1
gnl|UMD3.1|GK000010.2	7635570	G	A	0	2	0	1
gnl|UMD3.1|GK000010.2	7637490	A	G	0	2	0	1
gnl|UMD3.1|GK000010.2	7637491	G	T	0	2	0	1
gnl|UMD3.1|GK000010.2	7641736	T	A	0	2	0	1
gnl|UMD3.1|GK000010.2	7641867	G	T	0	2	0	1
gnl|UMD3.1|GK000010.2	7642526	T	G	1	3	0.25	0.75
gnl|UMD3.1|GK000010.2	7642534	A	G	0	5	0	1
gnl|UMD3.1|GK000010.2	7642563	A	G	0	4	0	1
gnl|UMD3.1|GK000010.2	7648978	T	C	0	2	0	1
gnl|UMD3.1|GK000010.2	7648984	C	T	0	2	0	1
gnl|UMD3.1|GK000010.2	7648994	T	C	0	2	0	1
gnl|UMD3.1|GK000010.2	7652301	C	A	0	2	0	1
gnl|UMD3.1|GK000010.2	7652315	C	T	0	2	0	1
gnl|UMD3.1|GK000010.2	7652319	T	C	0	2	0	1
gnl|UMD3.1|GK000010.2	7652335	T	G	0	2	0	1
gnl|UMD3.1|GK000010.2	7652392	A	G	0	2	0	1
gnl|UMD3.1|GK000010.2	7652567	C	T	0	2	0	1
gnl|UMD3.1|GK000010.2	7652578	T	C	0	2	0	1
gnl|UMD3.1|GK000010.2	7652723	A	G	0	2	0	1
gnl|UMD3.1|GK000010.2	7652762	T	C	0	2	0	1
gnl|UMD3.1|GK000010.2	7652773	C	T	0	2	0	1
gnl|UMD3.1|GK000010.2	7652814	A	G	1	2	0.333333	0.666667
gnl|UMD3.1|GK000010.2	7653372	T	A	4	2	0.666667	0.333333
gnl|UMD3.1|GK000010.2	7653974	A	C	5	4	0.555556	0.444444
gnl|UMD3.1|GK000010.2	7654052	A	G	4	4	0.5	0.5
gnl|UMD3.1|GK000010.2	7654058	C	T	4	4	0.5	0.5
gnl|UMD3.1|GK000010.2	7654695	T	C	0	2	0	1
gnl|UMD3.1|GK000010.2	7654725	G	T	0	2	0	1
gnl|UMD3.1|GK000010.2	7654758	T	C	0	2	0	1
gnl|UMD3.1|GK000010.2	7654774	C	A	0	4	0	1
gnl|UMD3.1|GK000010.2	7654783	T	C	0	4	0	1
gnl|UMD3.1|GK000010.2	7654798	G	A	0	4	0	1
gnl|UMD3.1|GK000010.2	7654818	G	A	0	6	0	1
gnl|UMD3.1|GK000010.2	7654819	T	G	0	5	0	1
gnl|UMD3.1|GK000010.2	7654827	G	A	0	7	0	1
gnl|UMD3.1|GK000010.2	7654877	A	G	2	7	0.222222	0.777778
gnl|UMD3.1|GK000010.2	7654908	A	G	7	2	0.777778	0.222222
gnl|UMD3.1|GK000010.2	7654911	C	T	2	7	0.222222	0.777778
gnl|UMD3.1|GK000010.2	7654913	A	G	5	2	0.714286	0.285714
gnl|UMD3.1|GK000010.2	7654987	G	T	0	2	0	1
gnl|UMD3.1|GK000010.2	7655206	G	A	7	20	0.259259	0.740741
gnl|UMD3.1|GK000010.2	7655231	T	C	5	23	0.178571	0.821429
gnl|UMD3.1|GK000010.2	7655792	T	G	0	4	0	1
gnl|UMD3.1|GK000010.2	7655977	C	A	3	2	0.6	0.4
gnl|UMD3.1|GK000010.2	7656853	C	T	2	2	0.5	0.5
gnl|UMD3.1|GK000010.2	7657031	A	G	0	4	0	1
gnl|UMD3.1|GK000010.2	7658160	T	G	0	2	0	1
gnl|UMD3.1|GK000010.2	7658452	C	T	0	4	0	1
gnl|UMD3.1|GK000010.2	7658548	T	A	0	6	0	1
gnl|UMD3.1|GK000010.2	7658550	T	G	0	4	0	1
gnl|UMD3.1|GK000010.2	7658577	G	A	2	2	0.5	0.5
gnl|UMD3.1|GK000010.2	7658753	A	C	0	2	0	1
gnl|UMD3.1|GK000010.2	7658784	G	A	0	2	0	1
gnl|UMD3.1|GK000010.2	7658827	C	T	0	2	0	1
gnl|UMD3.1|GK000010.2	7659085	GGGCTTCTTGG	GGG	0	1	0	1
gnl|UMD3.1|GK000010.2	7659500	A	G	0	2	0	1
gnl|UMD3.1|GK000010.2	7662882	T	C	0	3	0	1
gnl|UMD3.1|GK000010.2	7665101	C	A	1	2	0.333333	0.666667
gnl|UMD3.1|GK000010.2	7670786	C	A	1	2	0.333333	0.666667
gnl|UMD3.1|GK000010.2	7676913	G	A	0	2	0	1
gnl|UMD3.1|GK000010.2	7676950	C	T	0	2	0	1
gnl|UMD3.1|GK000010.2	7681732	T	C	0	3	0	1
gnl|UMD3.1|GK000010.2	7682978	G	A	0	3	0	1
gnl|UMD3.1|GK000010.2	7683038	C	T	0	3	0	1
gnl|UMD3.1|GK000010.2	7683045	A	G	0	3	0	1
gnl|UMD3.1|GK000010.2	7683125	A	G	0	4	0	1
gnl|UMD3.1|GK000010.2	7683140	A	T	0	4	0	1
gnl|UMD3.1|GK000010.2	7683784	T	C	0	10	0	1
gnl|UMD3.1|GK000010.2	7683849	G	T	8	2	0.8	0.2
gnl|UMD3.1|GK000010.2	7683863	T	G	0	12	0	1
gnl|UMD3.1|GK000010.2	7684121	G	T	5	11	0.3125	0.6875
gnl|UMD3.1|GK000010.2	7684122	A	T	7	11	0.388889	0.611111
gnl|UMD3.1|GK000010.2	7684226	G	T	11	6	0.647059	0.352941
gnl|UMD3.1|GK000010.2	7684426	G	A	10	2	0.833333	0.166667
gnl|UMD3.1|GK000010.2	7684514	T	G	11	3	0.785714	0.214286
gnl|UMD3.1|GK000010.2	7684596	G	T	0	14	0	1
gnl|UMD3.1|GK000010.2	7684813	G	T	4	6	0.4	0.6
gnl|UMD3.1|GK000010.2	7684937	A	C	2	4	0.333333	0.666667
gnl|UMD3.1|GK000010.2	7686649	G	A	1	2	0.333333	0.666667
gnl|UMD3.1|GK000010.2	7687781	G	A	1	2	0.333333	0.666667
gnl|UMD3.1|GK000010.2	7695090	T	A	2	2	0.5	0.5
gnl|UMD3.1|GK000010.2	7701124	G	T	0	2	0	1
gnl|UMD3.1|GK000010.2	7701125	A	T	0	2	0	1
gnl|UMD3.1|GK000010.2	7702923	A	C	0	3	0	1
gnl|UMD3.1|GK000010.2	7704318	C	G	0	2	0	1
gnl|UMD3.1|GK000010.2	7704374	C	A	0	2	0	1
gnl|UMD3.1|GK000010.2	7704383	A	G	0	2	0	1
gnl|UMD3.1|GK000010.2	7704389	C	T	0	2	0	1
gnl|UMD3.1|GK000010.2	7704413	G	A	0	2	0	1
gnl|UMD3.1|GK000010.2	7706558	TTGTGTGTGTGTGTGTGTG	TTGTGTGTGTGTG	0	1	0	1
gnl|UMD3.1|GK000010.2	7706660	C	G	0	4	0	1
gnl|UMD3.1|GK000010.2	7706860	T	C	1	4	0.2	0.8
gnl|UMD3.1|GK000010.2	7707777	G	T	0	2	0	1
gnl|UMD3.1|GK000010.2	7710447	C	T	0	1	0	1
gnl|UMD3.1|GK000010.2	7710514	T	C	0	2	0	1
gnl|UMD3.1|GK000010.2	7713523	G	A	0	3	0	1
gnl|UMD3.1|GK000010.2	7717274	T	C	4	2	0.666667	0.333333
gnl|UMD3.1|GK000010.2	7717504	C	T	3	11	0.214286	0.785714
gnl|UMD3.1|GK000010.2	7717860	G	A	2	2	0.5	0.5
gnl|UMD3.1|GK000010.2	7718058	T	TTC	0	1	0	1
gnl|UMD3.1|GK000010.2	7718111	G	A	0	2	0	1
gnl|UMD3.1|GK000010.2	7718889	C	T	1	3	0.25	0.75
gnl|UMD3.1|GK000010.2	7721780	G	A	0	2	0	1
gnl|UMD3.1|GK000010.2	7723671	C	T	0	2	0	1
gnl|UMD3.1|GK000010.2	7725516	G	A	2	2	0.5	0.5
gnl|UMD3.1|GK000010.2	7729093	C	A	3	3	0.5	0.5
gnl|UMD3.1|GK000010.2	7730358	C	T	0	2	0	1
gnl|UMD3.1|GK000010.2	7737180	A	C	0	6	0	1
gnl|UMD3.1|GK000010.2	7740306	G	A	0	4	0	1
gnl|UMD3.1|GK000010.2	7740374	T	C	0	4	0	1
gnl|UMD3.1|GK000010.2	7740932	A	G	0	2	0	1
gnl|UMD3.1|GK000010.2	7740934	C	A	0	2	0	1
gnl|UMD3.1|GK000010.2	7744858	T	C	0	5	0	1
gnl|UMD3.1|GK000010.2	7744863	G	C	0	17	0	1
gnl|UMD3.1|GK000010.2	7745043	G	A	0	3	0	1
gnl|UMD3.1|GK000010.2	7747211	T	G	0	4	0	1
gnl|UMD3.1|GK000010.2	7748200	T	C	0	2	0	1
gnl|UMD3.1|GK000010.2	7748548	A	T	0	2	0	1
gnl|UMD3.1|GK000010.2	7749352	G	C	0	2	0	1
gnl|UMD3.1|GK000010.2	7749634	A	G	0	2	0	1
gnl|UMD3.1|GK000010.2	7749689	A	G	0	2	0	1
gnl|UMD3.1|GK000010.2	7750252	G	C	0	2	0	1
gnl|UMD3.1|GK000010.2	7750350	G	C	0	3	0	1
gnl|UMD3.1|GK000010.2	7750570	G	A	0	2	0	1
gnl|UMD3.1|GK000010.2	7750677	G	T	1	2	0.333333	0.666667
gnl|UMD3.1|GK000010.2	7751622	G	A	1	2	0.333333	0.666667
gnl|UMD3.1|GK000010.2	7752576	C	A	2	2	0.5	0.5
gnl|UMD3.1|GK000010.2	7754428	T	C	0	46	0	1
gnl|UMD3.1|GK000010.2	7757214	G	T	0	2	0	1
gnl|UMD3.1|GK000010.2	7757844	T	G	0	3	0	1
gnl|UMD3.1|GK000010.2	7757846	G	C	0	3	0	1
gnl|UMD3.1|GK000010.2	7759615	G	A	0	2	0	1
gnl|UMD3.1|GK000010.2	7762978	C	T	2	2	0.5	0.5
gnl|UMD3.1|GK000010.2	7763095	A	C	2	3	0.4	0.6
gnl|UMD3.1|GK000010.2	7763620	A	G	2	2	0.5	0.5
gnl|UMD3.1|GK000010.2	7763628	A	G	3	2	0.6	0.4
gnl|UMD3.1|GK000010.2	7763682	G	T	2	2	0.5	0.5
gnl|UMD3.1|GK000010.2	7763756	T	C	0	2	0	1
gnl|UMD3.1|GK000010.2	7764690	G	T	4	2	0.666667	0.333333
gnl|UMD3.1|GK000010.2	7764691	A	T	4	2	0.666667	0.333333
gnl|UMD3.1|GK000010.2	7771023	C	A	0	2	0	1
gnl|UMD3.1|GK000010.2	7773146	G	C	0	2	0	1
gnl|UMD3.1|GK000010.2	7774516	T	A	0	2	0	1
gnl|UMD3.1|GK000010.2	7774565	T	C	0	3	0	1
gnl|UMD3.1|GK000010.2	7774606	G	T	0	2	0	1
gnl|UMD3.1|GK000010.2	7774671	A	G	0	2	0	1
gnl|UMD3.1|GK000010.2	7776570	A	G	0	3	0	1
gnl|UMD3.1|GK000010.2	7776598	T	A	2	2	0.5	0.5
gnl|UMD3.1|GK000010.2	7777667	A	G	0	2	0	1
gnl|UMD3.1|GK000010.2	7777714	T	A	0	2	0	1
gnl|UMD3.1|GK000010.2	7777719	T	C	0	2	0	1
gnl|UMD3.1|GK000010.2	7777733	G	T	0	3	0	1
gnl|UMD3.1|GK000010.2	7777870	G	T	0	5	0	1
gnl|UMD3.1|GK000010.2	7777917	T	C	0	5	0	1
gnl|UMD3.1|GK000010.2	7777957	C	T	0	4	0	1
gnl|UMD3.1|GK000010.2	7778086	G	A	0	4	0	1
gnl|UMD3.1|GK000010.2	7778134	A	G	0	7	0	1
gnl|UMD3.1|GK000010.2	7778277	A	G	0	4	0	1
gnl|UMD3.1|GK000010.2	7778290	G	A	0	4	0	1
gnl|UMD3.1|GK000010.2	7778506	A	G	0	2	0	1
gnl|UMD3.1|GK000010.2	7778565	T	C	0	5	0	1
gnl|UMD3.1|GK000010.2	7778591	T	A	0	5	0	1
gnl|UMD3.1|GK000010.2	7778721	T	A	0	2	0	1
gnl|UMD3.1|GK000010.2	7778756	G	A,T	0	4	0	1
gnl|UMD3.1|GK000010.2	7778761	T	C	0	4	0	1
gnl|UMD3.1|GK000010.2	7778766	T	G	0	4	0	1
gnl|UMD3.1|GK000010.2	7779654	C	T	2	2	0.5	0.5
gnl|UMD3.1|GK000010.2	7781518	G	T	2	4	0.333333	0.666667
gnl|UMD3.1|GK000010.2	7781537	T	A	2	2	0.5	0.5
gnl|UMD3.1|GK000010.2	7781557	A	G	0	6	0	1
gnl|UMD3.1|GK000010.2	7781568	G	A	0	5	0	1
gnl|UMD3.1|GK000010.2	7781598	C	T	0	6	0	1
gnl|UMD3.1|GK000010.2	7781612	C	A	3	2	0.6	0.4
gnl|UMD3.1|GK000010.2	7785772	A	G	0	3	0	1
gnl|UMD3.1|GK000010.2	7789569	T	C	0	4	0	1
gnl|UMD3.1|GK000010.2	7789925	G	GT	0	1	0	1
gnl|UMD3.1|GK000010.2	7791709	G	A	0	2	0	1
gnl|UMD3.1|GK000010.2	7791755	C	T	0	2	0	1
gnl|UMD3.1|GK000010.2	7797208	G	T	0	3	0	1
gnl|UMD3.1|GK000010.2	7797916	C	A	0	2	0	1
gnl|UMD3.1|GK000010.2	7801721	A	T	4	3	0.571429	0.428571
gnl|UMD3.1|GK000010.2	7801760	G	T	36	40	0.473684	0.526316
gnl|UMD3.1|GK000010.2	7802531	G	A	1	2	0.333333	0.666667
gnl|UMD3.1|GK000010.2	7802646	G	T	1	2	0.333333	0.666667
gnl|UMD3.1|GK000010.2	7802666	A	G	0	2	0	1
gnl|UMD3.1|GK000010.2	7802782	C	A	4	2	0.666667	0.333333
gnl|UMD3.1|GK000010.2	7802857	G	A	0	3	0	1
gnl|UMD3.1|GK000010.2	7803818	A	T	43	30	0.589041	0.410959
gnl|UMD3.1|GK000010.2	7804455	A	G	2	2	0.5	0.5
gnl|UMD3.1|GK000010.2	7804469	T	C	1	2	0.333333	0.666667
gnl|UMD3.1|GK000010.2	7804519	C	T	1	2	0.333333	0.666667
gnl|UMD3.1|GK000010.2	7805269	T	C	5	5	0.5	0.5
gnl|UMD3.1|GK000010.2	7805275	T	C	5	5	0.5	0.5
gnl|UMD3.1|GK000010.2	7805440	G	T	7	2	0.777778	0.222222
gnl|UMD3.1|GK000010.2	7805498	C	T	10	2	0.833333	0.166667
gnl|UMD3.1|GK000010.2	7805580	A	G	11	6	0.647059	0.352941
gnl|UMD3.1|GK000010.2	7805851	A	C	11	11	0.5	0.5
gnl|UMD3.1|GK000010.2	7805947	C	T	14	18	0.4375	0.5625
gnl|UMD3.1|GK000010.2	7805987	A	G	13	12	0.52	0.48
gnl|UMD3.1|GK000010.2	7805997	A	C	15	13	0.535714	0.464286
gnl|UMD3.1|GK000010.2	7806247	C	G	8	14	0.363636	0.636364
gnl|UMD3.1|GK000010.2	7806287	T	C	6	12	0.333333	0.666667
gnl|UMD3.1|GK000010.2	7806435	G	A	4	3	0.571429	0.428571
gnl|UMD3.1|GK000010.2	7806451	C	T	4	2	0.666667	0.333333
gnl|UMD3.1|GK000010.2	7806459	G	A	4	2	0.666667	0.333333
gnl|UMD3.1|GK000010.2	7806460	C	A	4	2	0.666667	0.333333
gnl|UMD3.1|GK000010.2	7806525	C	T	6	10	0.375	0.625
gnl|UMD3.1|GK000010.2	7806559	T	C	6	10	0.375	0.625
gnl|UMD3.1|GK000010.2	7806603	A	C	8	10	0.444444	0.555556
gnl|UMD3.1|GK000010.2	7806608	G	A	7	10	0.411765	0.588235
gnl|UMD3.1|GK000010.2	7806787	T	C	1	6	0.142857	0.857143
gnl|UMD3.1|GK000010.2	7806847	G	A	7	3	0.7	0.3
gnl|UMD3.1|GK000010.2	7806906	A	G	1	7	0.125	0.875
gnl|UMD3.1|GK000010.2	7806926	A	G	1	3	0.25	0.75
gnl|UMD3.1|GK000010.2	7807225	T	G	2	2	0.5	0.5
gnl|UMD3.1|GK000010.2	7807660	T	A	0	2	0	1
gnl|UMD3.1|GK000010.2	7808403	G	C	0	4	0	1
gnl|UMD3.1|GK000010.2	7808419	G	T	0	4	0	1
gnl|UMD3.1|GK000010.2	7809144	A	C	0	2	0	1
gnl|UMD3.1|GK000010.2	7810831	A	G	4	2	0.666667	0.333333
gnl|UMD3.1|GK000010.2	7810844	G	A	3	2	0.6	0.4
gnl|UMD3.1|GK000010.2	7811119	G	T	2	2	0.5	0.5
gnl|UMD3.1|GK000010.2	7811870	C	A	0	2	0	1
gnl|UMD3.1|GK000010.2	7812531	A	T	5	4	0.555556	0.444444
gnl|UMD3.1|GK000010.2	7812580	C	T	0	5	0	1
gnl|UMD3.1|GK000010.2	7813213	A	G	0	2	0	1
gnl|UMD3.1|GK000010.2	7813222	T	C	0	2	0	1
gnl|UMD3.1|GK000010.2	7813910	T	G	0	5	0	1
gnl|UMD3.1|GK000010.2	7813955	A	G	4	4	0.5	0.5
gnl|UMD3.1|GK000010.2	7814010	C	A	3	2	0.6	0.4
gnl|UMD3.1|GK000010.2	7814823	T	A	5	8	0.384615	0.615385
gnl|UMD3.1|GK000010.2	7815282	G	A	0	3	0	1
gnl|UMD3.1|GK000010.2	7818097	A	G,T	0	2	0	1
gnl|UMD3.1|GK000010.2	7826592	G	A	2	2	0.5	0.5
gnl|UMD3.1|GK000010.2	7828678	T	G	0	2	0	1
gnl|UMD3.1|GK000010.2	7828698	G	A	0	2	0	1
gnl|UMD3.1|GK000010.2	7828702	G	A	0	3	0	1
gnl|UMD3.1|GK000010.2	7828730	C	T	0	2	0	1
gnl|UMD3.1|GK000010.2	7830643	G	A	4	2	0.666667	0.333333
gnl|UMD3.1|GK000010.2	7830920	A	G	1	2	0.333333	0.666667
gnl|UMD3.1|GK000010.2	7831802	G	A	7	2	0.777778	0.222222
gnl|UMD3.1|GK000010.2	7832003	G	A	0	2	0	1
gnl|UMD3.1|GK000010.2	7834684	G	T	0	3	0	1
gnl|UMD3.1|GK000010.2	7835051	C	G	59	54	0.522124	0.477876
gnl|UMD3.1|GK000010.2	7835115	G	A	0	3	0	1
gnl|UMD3.1|GK000010.2	7835728	T	C	108	88	0.55102	0.44898
gnl|UMD3.1|GK000010.2	7835791	G	A	111	92	0.546798	0.453202
gnl|UMD3.1|GK000010.2	7836324	A	G	3	2	0.6	0.4
gnl|UMD3.1|GK000010.2	7840032	G	T	11	2	0.846154	0.153846
gnl|UMD3.1|GK000010.2	7840063	C	G	8	3	0.727273	0.272727
gnl|UMD3.1|GK000010.2	7840071	G	A	8	3	0.727273	0.272727
gnl|UMD3.1|GK000010.2	7840166	G	T	7	2	0.777778	0.222222
gnl|UMD3.1|GK000010.2	7841517	C	A	4	8	0.333333	0.666667
gnl|UMD3.1|GK000010.2	7841985	A	G	7	3	0.7	0.3
gnl|UMD3.1|GK000010.2	7842013	C	G	7	2	0.777778	0.222222
gnl|UMD3.1|GK000010.2	7842031	A	G	6	2	0.75	0.25
gnl|UMD3.1|GK000010.2	7843554	C	A	3	4	0.428571	0.571429
gnl|UMD3.1|GK000010.2	7847775	C	T	2	2	0.5	0.5
gnl|UMD3.1|GK000010.2	7848208	C	G	1	3	0.25	0.75
gnl|UMD3.1|GK000010.2	7856660	T	C	0	2	0	1
gnl|UMD3.1|GK000010.2	7857479	T	A	0	7	0	1
gnl|UMD3.1|GK000010.2	7860732	C	A	0	2	0	1
gnl|UMD3.1|GK000010.2	7861528	G	A	1	14	0.0666667	0.933333
gnl|UMD3.1|GK000010.2	7861669	G	T	0	3	0	1
gnl|UMD3.1|GK000010.2	7861796	T	C	0	2	0	1
gnl|UMD3.1|GK000010.2	7862183	G	T	4	2	0.666667	0.333333
gnl|UMD3.1|GK000010.2	7862699	A	C	0	6	0	1
gnl|UMD3.1|GK000010.2	7863503	T	A	2	3	0.4	0.6
gnl|UMD3.1|GK000010.2	7864480	G	T	6	5	0.545455	0.454545
gnl|UMD3.1|GK000010.2	7864488	G	T	8	6	0.571429	0.428571
gnl|UMD3.1|GK000010.2	7864492	G	T	6	5	0.545455	0.454545
gnl|UMD3.1|GK000010.2	7864496	G	T	8	4	0.666667	0.333333
gnl|UMD3.1|GK000010.2	7867211	G	T	2	5	0.285714	0.714286
gnl|UMD3.1|GK000010.2	7893960	T	C	0	5	0	1
gnl|UMD3.1|GK000010.2	7894542	C	T	3	2	0.6	0.4
gnl|UMD3.1|GK000010.2	7895208	G	A	14	6	0.7	0.3
gnl|UMD3.1|GK000010.2	7895258	G	C	8	2	0.8	0.2
gnl|UMD3.1|GK000010.2	7908595	A	G	0	9	0	1
gnl|UMD3.1|GK000010.2	7908605	G	C	0	10	0	1
gnl|UMD3.1|GK000010.2	7908608	G	C	0	10	0	1
gnl|UMD3.1|GK000010.2	7908626	G	A	0	12	0	1
gnl|UMD3.1|GK000010.2	7908662	A	G	0	11	0	1
gnl|UMD3.1|GK000010.2	7908670	C	A	0	12	0	1
gnl|UMD3.1|GK000010.2	7908683	C	T	0	10	0	1
gnl|UMD3.1|GK000010.2	7908686	G	A	1	9	0.1	0.9
gnl|UMD3.1|GK000010.2	7908701	A	G	0	9	0	1
gnl|UMD3.1|GK000010.2	7908707	A	G	0	6	0	1
gnl|UMD3.1|GK000010.2	7908724	G	C	0	5	0	1
gnl|UMD3.1|GK000010.2	7926310	N	G	0	219	0	1
gnl|UMD3.1|GK000010.2	8139881	C	T	594	452	0.567878	0.432122
gnl|UMD3.1|GK000010.2	8140171	T	A	16	1281	0.0123362	0.987664
gnl|UMD3.1|GK000010.2	8140226	C	T	10	418	0.0233645	0.976636
gnl|UMD3.1|GK000010.2	8146410	G	T	1	3	0.25	0.75
gnl|UMD3.1|GK000010.2	8147913	A	T	2	33	0.0571429	0.942857
gnl|UMD3.1|GK000010.2	8148799	T	A	9	2	0.818182	0.181818
gnl|UMD3.1|GK000010.2	8149479	C	T	1	2	0.333333	0.666667
gnl|UMD3.1|GK000010.2	8149987	G	T	7	2	0.777778	0.222222
gnl|UMD3.1|GK000010.2	8150145	G	A	3	2	0.6	0.4
gnl|UMD3.1|GK000010.2	8152202	T	C	0	2	0	1
gnl|UMD3.1|GK000010.2	8152356	C	A	4	2	0.666667	0.333333
gnl|UMD3.1|GK000010.2	8157139	C	T	11	2	0.846154	0.153846
gnl|UMD3.1|GK000010.2	8157767	A	G	10	2	0.833333	0.166667
gnl|UMD3.1|GK000010.2	8158082	G	A	3	5	0.375	0.625
gnl|UMD3.1|GK000010.2	8158501	A	T	7	9	0.4375	0.5625
gnl|UMD3.1|GK000010.2	8158717	C	A	6	2	0.75	0.25
gnl|UMD3.1|GK000010.2	8158737	T	C	1	2	0.333333	0.666667
gnl|UMD3.1|GK000010.2	8163895	T	A	1	2	0.333333	0.666667
gnl|UMD3.1|GK000010.2	8166203	T	C	2	2	0.5	0.5
gnl|UMD3.1|GK000010.2	8166404	C	A	7	2	0.777778	0.222222
gnl|UMD3.1|GK000010.2	8166815	T	A	6	2	0.75	0.25
gnl|UMD3.1|GK000010.2	8167738	T	C	3	4	0.428571	0.571429
gnl|UMD3.1|GK000010.2	8168158	T	A	5	2	0.714286	0.285714
gnl|UMD3.1|GK000010.2	8168236	C	A	4	2	0.666667	0.333333
gnl|UMD3.1|GK000010.2	8168369	C	A	1	2	0.333333	0.666667
gnl|UMD3.1|GK000010.2	8175692	C	T	4	2	0.666667	0.333333
gnl|UMD3.1|GK000010.2	8248551	C	T	0	2	0	1
gnl|UMD3.1|GK000010.2	8279662	A	C	0	6	0	1
gnl|UMD3.1|GK000010.2	8298684	C	A	2	2	0.5	0.5
gnl|UMD3.1|GK000010.2	8301542	G	T	0	2	0	1
gnl|UMD3.1|GK000010.2	8301585	G	T	0	2	0	1
gnl|UMD3.1|GK000010.2	8333776	C	A	0	4	0	1
gnl|UMD3.1|GK000010.2	8335007	C	T	1	4	0.2	0.8
gnl|UMD3.1|GK000010.2	8335035	C	A	4	2	0.666667	0.333333
gnl|UMD3.1|GK000010.2	8335045	G	A	2	4	0.333333	0.666667
gnl|UMD3.1|GK000010.2	8335089	C	T	2	2	0.5	0.5
gnl|UMD3.1|GK000010.2	8335154	G	T	1	2	0.333333	0.666667
gnl|UMD3.1|GK000010.2	8335206	G	A	0	2	0	1
gnl|UMD3.1|GK000010.2	8366847	A	T	0	2	0	1
gnl|UMD3.1|GK000010.2	8370188	G	A	0	2	0	1
gnl|UMD3.1|GK000010.2	8370189	C	T	0	2	0	1
gnl|UMD3.1|GK000010.2	8370699	A	G	0	4	0	1
gnl|UMD3.1|GK000010.2	8402798	C	T	0	2	0	1
gnl|UMD3.1|GK000010.2	8457276	A	G	0	3	0	1
gnl|UMD3.1|GK000010.2	8457297	T	C	0	2	0	1
gnl|UMD3.1|GK000010.2	8469315	C	T	0	3	0	1
gnl|UMD3.1|GK000010.2	8513155	T	A	0	1	0	1
gnl|UMD3.1|GK000010.2	8518775	C	A	1	2	0.333333	0.666667
gnl|UMD3.1|GK000010.2	8518879	T	C	1	2	0.333333	0.666667
gnl|UMD3.1|GK000010.2	8522798	A	G	3	2	0.6	0.4
gnl|UMD3.1|GK000010.2	8523509	G	C	1	2	0.333333	0.666667
gnl|UMD3.1|GK000010.2	8523840	A	G	2	3	0.4	0.6
gnl|UMD3.1|GK000010.2	8524223	C	T	5	17	0.227273	0.772727
gnl|UMD3.1|GK000010.2	8524573	T	G	6	3	0.666667	0.333333
gnl|UMD3.1|GK000010.2	8524812	T	C	5	16	0.238095	0.761905
gnl|UMD3.1|GK000010.2	8524843	A	G	8	11	0.421053	0.578947
gnl|UMD3.1|GK000010.2	8524859	A	G	7	17	0.291667	0.708333
gnl|UMD3.1|GK000010.2	8526133	T	C	3	2	0.6	0.4
gnl|UMD3.1|GK000010.2	8526661	G	A	0	2	0	1
gnl|UMD3.1|GK000010.2	8528202	A	T	12	2	0.857143	0.142857
gnl|UMD3.1|GK000010.2	8528226	T	C	4	11	0.266667	0.733333
gnl|UMD3.1|GK000010.2	8532886	C	A	0	2	0	1
gnl|UMD3.1|GK000010.2	8532933	T	A	10	2	0.833333	0.166667
gnl|UMD3.1|GK000010.2	8536927	T	C	10	3	0.769231	0.230769
gnl|UMD3.1|GK000010.2	8541037	C	G	0	2	0	1
gnl|UMD3.1|GK000010.2	8550279	T	G	4	2	0.666667	0.333333
gnl|UMD3.1|GK000010.2	8554179	C	T	11	2	0.846154	0.153846
gnl|UMD3.1|GK000010.2	8557971	C	A	4	2	0.666667	0.333333
gnl|UMD3.1|GK000010.2	8557990	C	A	2	2	0.5	0.5
gnl|UMD3.1|GK000010.2	8724266	CCACA	CCA	0	1	0	1
gnl|UMD3.1|GK000010.2	8736384	C	A	1	2	0.333333	0.666667
gnl|UMD3.1|GK000010.2	8736864	C	A	2	2	0.5	0.5
gnl|UMD3.1|GK000010.2	8739460	A	T	0	5	0	1
gnl|UMD3.1|GK000010.2	8741032	T	C	0	2	0	1
gnl|UMD3.1|GK000010.2	8741037	T	C	0	2	0	1
gnl|UMD3.1|GK000010.2	8741054	T	A	0	2	0	1
gnl|UMD3.1|GK000010.2	8742823	T	C	0	2	0	1
gnl|UMD3.1|GK000010.2	8743774	T	C	24	5	0.827586	0.172414
gnl|UMD3.1|GK000010.2	8750713	A	G	2	3	0.4	0.6
gnl|UMD3.1|GK000010.2	8771109	G	A	0	2	0	1
gnl|UMD3.1|GK000010.2	8780453	C	A	0	2	0	1
gnl|UMD3.1|GK000010.2	8783761	TCAAGTGTTATAC	TC	0	1	0	1
gnl|UMD3.1|GK000010.2	8783789	A	G	0	2	0	1
gnl|UMD3.1|GK000010.2	8785357	T	A	0	2	0	1
gnl|UMD3.1|GK000010.2	8786623	A	G	7	2	0.777778	0.222222
gnl|UMD3.1|GK000010.2	8787034	C	G	0	2	0	1
gnl|UMD3.1|GK000010.2	8791519	A	T	0	2	0	1
gnl|UMD3.1|GK000010.2	8792312	C	T	0	2	0	1
gnl|UMD3.1|GK000010.2	8793787	G	A	0	2	0	1
gnl|UMD3.1|GK000010.2	8796110	G	T	0	2	0	1
gnl|UMD3.1|GK000010.2	8800585	T	C	0	3	0	1
gnl|UMD3.1|GK000010.2	8801181	A	G	0	5	0	1
gnl|UMD3.1|GK000010.2	8801425	C	A	6	2	0.75	0.25
gnl|UMD3.1|GK000010.2	8802171	T	C	3	2	0.6	0.4
gnl|UMD3.1|GK000010.2	8802173	T	C	4	2	0.666667	0.333333
gnl|UMD3.1|GK000010.2	8804154	A	C	0	2	0	1
gnl|UMD3.1|GK000010.2	8806416	N	A	0	2	0	1
gnl|UMD3.1|GK000010.2	8807809	T	A	0	2	0	1
gnl|UMD3.1|GK000010.2	8807823	G	C	0	3	0	1
gnl|UMD3.1|GK000010.2	8807899	A	G	0	3	0	1
gnl|UMD3.1|GK000010.2	8807929	C	T	0	3	0	1
gnl|UMD3.1|GK000010.2	8813110	T	G	0	2	0	1
gnl|UMD3.1|GK000010.2	8893312	C	T	0	5	0	1
gnl|UMD3.1|GK000010.2	8893532	C	A	7	2	0.777778	0.222222
gnl|UMD3.1|GK000010.2	8893730	C	T	0	4	0	1
gnl|UMD3.1|GK000010.2	8893733	A	G	0	5	0	1
gnl|UMD3.1|GK000010.2	8893771	C	T,A	0	4	0	1
gnl|UMD3.1|GK000010.2	8893777	A	G	0	5	0	1
gnl|UMD3.1|GK000010.2	8893820	G	T	6	2	0.75	0.25
gnl|UMD3.1|GK000010.2	8893883	A	T	0	7	0	1
gnl|UMD3.1|GK000010.2	8893955	C	T	0	9	0	1
gnl|UMD3.1|GK000010.2	8893963	C	G	0	13	0	1
gnl|UMD3.1|GK000010.2	8894009	A	T	0	12	0	1
gnl|UMD3.1|GK000010.2	8894063	A	G	0	6	0	1
gnl|UMD3.1|GK000010.2	9038061	A	C	0	2	0	1
gnl|UMD3.1|GK000010.2	9040463	C	A	47	26	0.643836	0.356164
gnl|UMD3.1|GK000010.2	9045193	N	T	0	2	0	1
gnl|UMD3.1|GK000010.2	9045194	N	T	0	2	0	1
gnl|UMD3.1|GK000010.2	9045794	T	G	0	2	0	1
gnl|UMD3.1|GK000010.2	9046146	T	C	0	2	0	1
gnl|UMD3.1|GK000010.2	9051537	A	C	0	2	0	1
gnl|UMD3.1|GK000010.2	9064473	A	G	0	2	0	1
gnl|UMD3.1|GK000010.2	9064502	T	C	0	2	0	1
gnl|UMD3.1|GK000010.2	9064503	G	A	0	2	0	1
gnl|UMD3.1|GK000010.2	9064549	G	A	0	2	0	1
gnl|UMD3.1|GK000010.2	9090105	T	G	0	2	0	1
gnl|UMD3.1|GK000010.2	9094275	T	C	0	2	0	1
gnl|UMD3.1|GK000010.2	9097917	A	C	0	2	0	1
gnl|UMD3.1|GK000010.2	9097949	G	T	0	2	0	1
gnl|UMD3.1|GK000010.2	9097987	C	T	0	2	0	1
gnl|UMD3.1|GK000010.2	9098001	A	G	0	2	0	1
gnl|UMD3.1|GK000010.2	9099896	C	T	0	2	0	1
gnl|UMD3.1|GK000010.2	9110201	T	C	0	2	0	1
gnl|UMD3.1|GK000010.2	9117701	G	T	10	2	0.833333	0.166667
gnl|UMD3.1|GK000010.2	9123677	GAA	GAAA	0	1	0	1
gnl|UMD3.1|GK000010.2	9124925	G	A	0	4	0	1
gnl|UMD3.1|GK000010.2	9124993	T	C	0	4	0	1
gnl|UMD3.1|GK000010.2	9125012	G	T	0	2	0	1
gnl|UMD3.1|GK000010.2	9136619	C	T	0	2	0	1
gnl|UMD3.1|GK000010.2	9137998	C	T	0	2	0	1
gnl|UMD3.1|GK000010.2	9139606	C	A	0	22	0	1
gnl|UMD3.1|GK000010.2	9145019	A	T	0	1	0	1
gnl|UMD3.1|GK000010.2	9146107	G	T	12	2	0.857143	0.142857
gnl|UMD3.1|GK000010.2	9156528	T	C	0	2	0	1
gnl|UMD3.1|GK000010.2	9156576	T	C	0	2	0	1
gnl|UMD3.1|GK000010.2	9157282	G	A	0	14	0	1
gnl|UMD3.1|GK000010.2	9160932	C	A	0	2	0	1
gnl|UMD3.1|GK000010.2	9163111	T	A	0	1	0	1
gnl|UMD3.1|GK000010.2	9164437	A	T	3	2	0.6	0.4
gnl|UMD3.1|GK000010.2	9174756	A	G	1	2	0.333333	0.666667
gnl|UMD3.1|GK000010.2	9179439	G	A	0	2	0	1
gnl|UMD3.1|GK000010.2	9216980	A	C	0	3	0	1
gnl|UMD3.1|GK000010.2	9218051	C	T	0	4	0	1
gnl|UMD3.1|GK000010.2	9239372	T	C	1	2	0.333333	0.666667
gnl|UMD3.1|GK000010.2	9239478	G	A	0	2	0	1
gnl|UMD3.1|GK000010.2	9249733	T	C	0	2	0	1
gnl|UMD3.1|GK000010.2	9249747	T	C	0	2	0	1
gnl|UMD3.1|GK000010.2	9249751	T	C	0	2	0	1
gnl|UMD3.1|GK000010.2	9255925	A	G	0	2	0	1
gnl|UMD3.1|GK000010.2	9257658	T	C	0	2	0	1
gnl|UMD3.1|GK000010.2	9257860	T	C	0	4	0	1
gnl|UMD3.1|GK000010.2	9258995	C	T	0	3	0	1
gnl|UMD3.1|GK000010.2	9259007	C	A	2	2	0.5	0.5
gnl|UMD3.1|GK000010.2	9259130	C	A	2	2	0.5	0.5
gnl|UMD3.1|GK000010.2	9260057	G	T	0	2	0	1
gnl|UMD3.1|GK000010.2	9260340	T	C	0	2	0	1
gnl|UMD3.1|GK000010.2	9260347	C	T	0	2	0	1
gnl|UMD3.1|GK000010.2	9262122	G	T	0	2	0	1
gnl|UMD3.1|GK000010.2	9262431	A	G	0	3	0	1
gnl|UMD3.1|GK000010.2	9262462	C	T	0	2	0	1
gnl|UMD3.1|GK000010.2	9264530	T	C	0	2	0	1
gnl|UMD3.1|GK000010.2	9265258	G	T	0	3	0	1
gnl|UMD3.1|GK000010.2	9269786	G	C	0	2	0	1
gnl|UMD3.1|GK000010.2	9286772	T	A	0	1	0	1
gnl|UMD3.1|GK000010.2	9295621	C	A	0	2	0	1
gnl|UMD3.1|GK000010.2	9299931	G	T	0	2	0	1
gnl|UMD3.1|GK000010.2	9375485	TCTCC	TCTCCTCC	0	1	0	1
gnl|UMD3.1|GK000010.2	9381053	A	C	0	3	0	1
gnl|UMD3.1|GK000010.2	9381100	A	G	0	3	0	1
gnl|UMD3.1|GK000010.2	9404390	T	C	0	2	0	1
gnl|UMD3.1|GK000010.2	9413761	C	T	0	2	0	1
gnl|UMD3.1|GK000010.2	9414881	A	T	0	2	0	1
gnl|UMD3.1|GK000010.2	9417058	AAAAAAGGAAAAA	AAAAAAGGAAAAAGGAAAAA	0	1	0	1
gnl|UMD3.1|GK000010.2	9417190	A	G	0	4	0	1
gnl|UMD3.1|GK000010.2	9431649	G	A	0	4	0	1
gnl|UMD3.1|GK000010.2	9431655	C	G	0	4	0	1
gnl|UMD3.1|GK000010.2	9431659	C	T	0	4	0	1
gnl|UMD3.1|GK000010.2	9431747	G	T	0	4	0	1
gnl|UMD3.1|GK000010.2	9431749	T	C	0	4	0	1
gnl|UMD3.1|GK000010.2	9440484	T	C	0	4	0	1
gnl|UMD3.1|GK000010.2	9445162	A	G	0	2	0	1
gnl|UMD3.1|GK000010.2	9447822	T	G	0	2	0	1
gnl|UMD3.1|GK000010.2	9455077	A	G	0	2	0	1
gnl|UMD3.1|GK000010.2	9455983	T	A	0	2	0	1
gnl|UMD3.1|GK000010.2	9457625	T	C	0	2	0	1
gnl|UMD3.1|GK000010.2	9457653	A	G	0	2	0	1
gnl|UMD3.1|GK000010.2	9457686	T	C	0	2	0	1
gnl|UMD3.1|GK000010.2	9460276	C	G	0	2	0	1
gnl|UMD3.1|GK000010.2	9472697	C	A	2	2	0.5	0.5
gnl|UMD3.1|GK000010.2	9476210	T	G	0	2	0	1
gnl|UMD3.1|GK000010.2	9477270	A	T	0	2	0	1
gnl|UMD3.1|GK000010.2	9491485	A	G	1	3	0.25	0.75
gnl|UMD3.1|GK000010.2	9492187	C	T	11	2	0.846154	0.153846
gnl|UMD3.1|GK000010.2	9492307	C	A	7	3	0.7	0.3
gnl|UMD3.1|GK000010.2	9494298	C	T	0	5	0	1
gnl|UMD3.1|GK000010.2	9494399	C	G	0	3	0	1
gnl|UMD3.1|GK000010.2	9496386	G	C	0	2	0	1
gnl|UMD3.1|GK000010.2	9496457	T	G	0	2	0	1
gnl|UMD3.1|GK000010.2	9500492	TA	TAA	0	1	0	1
gnl|UMD3.1|GK000010.2	9500672	C	T	0	8	0	1
gnl|UMD3.1|GK000010.2	9500691	A	T	7	2	0.777778	0.222222
gnl|UMD3.1|GK000010.2	9500988	T	C	0	4	0	1
gnl|UMD3.1|GK000010.2	9502031	C	T	5	2	0.714286	0.285714
gnl|UMD3.1|GK000010.2	9502139	C	G	3	3	0.5	0.5
gnl|UMD3.1|GK000010.2	9502261	A	T	0	2	0	1
gnl|UMD3.1|GK000010.2	9502399	C	G	1	4	0.2	0.8
gnl|UMD3.1|GK000010.2	9502422	T	C	1	4	0.2	0.8
gnl|UMD3.1|GK000010.2	9503340	C	T	1	4	0.2	0.8
gnl|UMD3.1|GK000010.2	9503984	T	C	0	2	0	1
gnl|UMD3.1|GK000010.2	9503996	T	C	0	2	0	1
gnl|UMD3.1|GK000010.2	9509492	G	T	0	2	0	1
gnl|UMD3.1|GK000010.2	9522226	G	A	0	2	0	1
gnl|UMD3.1|GK000010.2	9531953	T	C	0	3	0	1
gnl|UMD3.1|GK000010.2	9531957	A	G	0	3	0	1
gnl|UMD3.1|GK000010.2	9532047	T	C	0	3	0	1
gnl|UMD3.1|GK000010.2	9532048	T	C	0	2	0	1
gnl|UMD3.1|GK000010.2	9532051	T	C,A	0	3	0	1
gnl|UMD3.1|GK000010.2	9532052	T	C	0	3	0	1
gnl|UMD3.1|GK000010.2	9532057	T	C	0	3	0	1
gnl|UMD3.1|GK000010.2	9532073	T	C	0	3	0	1
gnl|UMD3.1|GK000010.2	9532076	C	A	1	2	0.333333	0.666667
gnl|UMD3.1|GK000010.2	9533212	A	G	0	2	0	1
gnl|UMD3.1|GK000010.2	9534925	C	T	0	2	0	1
gnl|UMD3.1|GK000010.2	9564364	T	C	0	1	0	1
gnl|UMD3.1|GK000010.2	9569007	T	C	0	2	0	1
gnl|UMD3.1|GK000010.2	9603824	T	C	0	3	0	1
gnl|UMD3.1|GK000010.2	9627915	T	C	0	2	0	1
gnl|UMD3.1|GK000010.2	9671827	C	T	0	2	0	1
gnl|UMD3.1|GK000010.2	9783506	G	T	0	2	0	1
gnl|UMD3.1|GK000010.2	9790360	A	C	5	12	0.294118	0.705882
gnl|UMD3.1|GK000010.2	9790529	T	C	6	3	0.666667	0.333333
gnl|UMD3.1|GK000010.2	9791677	A	G	3	7	0.3	0.7
gnl|UMD3.1|GK000010.2	9791761	C	A	8	3	0.727273	0.272727
gnl|UMD3.1|GK000010.2	9791965	C	T	0	3	0	1
gnl|UMD3.1|GK000010.2	9911885	A	C	0	2	0	1
gnl|UMD3.1|GK000010.2	9934632	C	T	0	2	0	1
gnl|UMD3.1|GK000010.2	9934722	G	A	2	3	0.4	0.6
gnl|UMD3.1|GK000010.2	9950356	C	A	2	2	0.5	0.5
gnl|UMD3.1|GK000010.2	9958676	G	C	0	2	0	1
gnl|UMD3.1|GK000010.2	9958720	T	C	0	2	0	1
gnl|UMD3.1|GK000010.2	9965321	C	T	0	2	0	1
gnl|UMD3.1|GK000010.2	9969210	C	A	0	2	0	1
gnl|UMD3.1|GK000010.2	9969406	A	T	0	2	0	1
gnl|UMD3.1|GK000010.2	9971447	G	A	0	2	0	1
gnl|UMD3.1|GK000010.2	9971454	T	C	0	2	0	1
gnl|UMD3.1|GK000010.2	9971455	G	A	0	2	0	1
gnl|UMD3.1|GK000010.2	9971457	G	A	0	2	0	1
gnl|UMD3.1|GK000010.2	9971669	T	C	2	2	0.5	0.5
gnl|UMD3.1|GK000010.2	9971670	T	C	2	2	0.5	0.5
gnl|UMD3.1|GK000010.2	9971685	C	G	0	4	0	1
gnl|UMD3.1|GK000010.2	9971734	A	G	0	4	0	1
gnl|UMD3.1|GK000010.2	9971776	C	A	2	2	0.5	0.5
gnl|UMD3.1|GK000010.2	9972111	G	C	0	2	0	1
gnl|UMD3.1|GK000010.2	9972134	A	G	0	2	0	1
gnl|UMD3.1|GK000010.2	9972182	T	C	0	2	0	1
gnl|UMD3.1|GK000010.2	9977280	C	A	2	2	0.5	0.5
gnl|UMD3.1|GK000010.2	9978935	T	C	3	3	0.5	0.5
gnl|UMD3.1|GK000010.2	9979047	G	A	2	2	0.5	0.5
gnl|UMD3.1|GK000010.2	9979060	A	C	2	2	0.5	0.5
gnl|UMD3.1|GK000010.2	9982741	A	G	0	4	0	1
gnl|UMD3.1|GK000010.2	9984274	A	C	0	2	0	1
gnl|UMD3.1|GK000010.2	9985236	C	A	0	3	0	1
gnl|UMD3.1|GK000010.2	9985458	A	G	0	2	0	1
gnl|UMD3.1|GK000010.2	9989977	A	G	0	2	0	1
gnl|UMD3.1|GK000010.2	9990278	A	C	0	3	0	1
gnl|UMD3.1|GK000010.2	9990294	T	C	0	3	0	1
gnl|UMD3.1|GK000010.2	9990712	TC	T	0	1	0	1
gnl|UMD3.1|GK000010.2	9991133	T	C	0	2	0	1
gnl|UMD3.1|GK000010.2	9991272	G	A	0	2	0	1
gnl|UMD3.1|GK000010.2	9991345	T	C	0	3	0	1
gnl|UMD3.1|GK000010.2	9991895	C	T	0	2	0	1
gnl|UMD3.1|GK000010.2	9991922	G	A	0	2	0	1
gnl|UMD3.1|GK000010.2	9992362	C	G	0	3	0	1
gnl|UMD3.1|GK000010.2	9992495	T	A	0	2	0	1
gnl|UMD3.1|GK000010.2	9993032	C	T	0	6	0	1
gnl|UMD3.1|GK000010.2	9993094	C	A	8	6	0.571429	0.428571
gnl|UMD3.1|GK000010.2	9993135	A	C	0	36	0	1
gnl|UMD3.1|GK000010.2	9994032	G	T,C	0	17	0	1
gnl|UMD3.1|GK000010.2	9994172	A	G	0	114	0	1
gnl|UMD3.1|GK000010.2	9994268	A	G	0	2	0	1
gnl|UMD3.1|GK000010.2	9995955	C	T	2	2	0.5	0.5
gnl|UMD3.1|GK000010.2	9996116	A	T	0	9	0	1
gnl|UMD3.1|GK000010.2	9996631	G	C	2	2	0.5	0.5
gnl|UMD3.1|GK000010.2	9996675	T	C	1	2	0.333333	0.666667
gnl|UMD3.1|GK000010.2	9997922	A	G	0	2	0	1
gnl|UMD3.1|GK000010.2	9998504	C	T	0	3	0	1
gnl|UMD3.1|GK000010.2	10001618	A	T	0	2	0	1
gnl|UMD3.1|GK000010.2	10008908	G	C	3	3	0.5	0.5
gnl|UMD3.1|GK000010.2	10009168	C	A	11	2	0.846154	0.153846
gnl|UMD3.1|GK000010.2	10009349	A	G	8	6	0.571429	0.428571
gnl|UMD3.1|GK000010.2	10012607	T	C	0	2	0	1
gnl|UMD3.1|GK000010.2	10013435	G	A	0	2	0	1
gnl|UMD3.1|GK000010.2	10015699	G	A	0	2	0	1
gnl|UMD3.1|GK000010.2	10016384	T	C	0	2	0	1
gnl|UMD3.1|GK000010.2	10017365	T	C	4	2	0.666667	0.333333
gnl|UMD3.1|GK000010.2	10018293	T	C	3	2	0.6	0.4
gnl|UMD3.1|GK000010.2	10020082	T	G	5	2	0.714286	0.285714
gnl|UMD3.1|GK000010.2	10027070	G	A	0	2	0	1
gnl|UMD3.1|GK000010.2	10028851	C	T	0	4	0	1
gnl|UMD3.1|GK000010.2	10028923	G	C	4	2	0.666667	0.333333
gnl|UMD3.1|GK000010.2	10029249	A	G	14	28	0.333333	0.666667
gnl|UMD3.1|GK000010.2	10031154	C	T	0	3	0	1
gnl|UMD3.1|GK000010.2	10033511	C	T	0	2	0	1
gnl|UMD3.1|GK000010.2	10033876	A	G	0	3	0	1
gnl|UMD3.1|GK000010.2	10041586	G	A	0	1	0	1
gnl|UMD3.1|GK000010.2	10042406	C	A	30	8	0.789474	0.210526
gnl|UMD3.1|GK000010.2	10045405	A	C	0	2	0	1
gnl|UMD3.1|GK000010.2	10045648	G	A	0	2	0	1
gnl|UMD3.1|GK000010.2	10055420	T	C	10	22	0.3125	0.6875
gnl|UMD3.1|GK000010.2	10057833	C	G	0	4	0	1
gnl|UMD3.1|GK000010.2	10057980	C	A	0	2	0	1
gnl|UMD3.1|GK000010.2	10058849	A	C	2	2	0.5	0.5
gnl|UMD3.1|GK000010.2	10058874	A	C	2	2	0.5	0.5
gnl|UMD3.1|GK000010.2	10059358	C	T	2	2	0.5	0.5
gnl|UMD3.1|GK000010.2	10063905	T	C,A	0	3	0	1
gnl|UMD3.1|GK000010.2	10064867	T	C	0	2	0	1
gnl|UMD3.1|GK000010.2	10072196	A	T	1	1	0.5	0.5
gnl|UMD3.1|GK000010.2	10072460	A	G	0	7	0	1
gnl|UMD3.1|GK000010.2	10072740	T	C	0	3	0	1
gnl|UMD3.1|GK000010.2	10073018	G	A	7	3	0.7	0.3
gnl|UMD3.1|GK000010.2	10073110	C	A	2	3	0.4	0.6
gnl|UMD3.1|GK000010.2	10073909	C	T	4	4	0.5	0.5
gnl|UMD3.1|GK000010.2	10073964	T	C	0	2	0	1
gnl|UMD3.1|GK000010.2	10074074	T	A	0	2	0	1
gnl|UMD3.1|GK000010.2	10075216	A	G	0	7	0	1
gnl|UMD3.1|GK000010.2	10075428	G	T	0	3	0	1
gnl|UMD3.1|GK000010.2	10077206	G	A	2	2	0.5	0.5
gnl|UMD3.1|GK000010.2	10078326	G	T	1	2	0.333333	0.666667
gnl|UMD3.1|GK000010.2	10078669	C	G	8	2	0.8	0.2
gnl|UMD3.1|GK000010.2	10078946	C	G	4	17	0.190476	0.809524
gnl|UMD3.1|GK000010.2	10079283	T	C	4	28	0.125	0.875
gnl|UMD3.1|GK000010.2	10080228	T	A	2	2	0.5	0.5
gnl|UMD3.1|GK000010.2	10080346	C	T	4	3	0.571429	0.428571
gnl|UMD3.1|GK000010.2	10080512	A	C	4	5	0.444444	0.555556
gnl|UMD3.1|GK000010.2	10080520	G	T	7	2	0.777778	0.222222
gnl|UMD3.1|GK000010.2	10080942	T	C	4	6	0.4	0.6
gnl|UMD3.1|GK000010.2	10080950	C	A	8	2	0.8	0.2
gnl|UMD3.1|GK000010.2	10081254	G	A	2	5	0.285714	0.714286
gnl|UMD3.1|GK000010.2	10081337	G	A	4	2	0.666667	0.333333
gnl|UMD3.1|GK000010.2	10081522	A	G	8	4	0.666667	0.333333
gnl|UMD3.1|GK000010.2	10081592	T	C	12	4	0.75	0.25
gnl|UMD3.1|GK000010.2	10081593	T	A	12	4	0.75	0.25
gnl|UMD3.1|GK000010.2	10081819	C	T	23	5	0.821429	0.178571
gnl|UMD3.1|GK000010.2	10081890	A	G	32	31	0.507937	0.492063
gnl|UMD3.1|GK000010.2	10081934	T	G	31	42	0.424658	0.575342
gnl|UMD3.1|GK000010.2	10082059	T	C	32	12	0.727273	0.272727
gnl|UMD3.1|GK000010.2	10082183	A	T	6	2	0.75	0.25
gnl|UMD3.1|GK000010.2	10082194	T	C	9	2	0.818182	0.181818
gnl|UMD3.1|GK000010.2	10082294	T	C	8	2	0.8	0.2
gnl|UMD3.1|GK000010.2	10082429	C	T	0	1	0	1
gnl|UMD3.1|GK000010.2	10082447	T	C	0	1	0	1
gnl|UMD3.1|GK000010.2	10082491	C	T	2	3	0.4	0.6
gnl|UMD3.1|GK000010.2	10082538	G	A	14	5	0.736842	0.263158
gnl|UMD3.1|GK000010.2	10082757	G	A	19	18	0.513514	0.486486
gnl|UMD3.1|GK000010.2	10082857	C	G	21	25	0.456522	0.543478
gnl|UMD3.1|GK000010.2	10082974	A	G	11	16	0.407407	0.592593
gnl|UMD3.1|GK000010.2	10083623	T	A	2	3	0.4	0.6
gnl|UMD3.1|GK000010.2	10084871	G	A	0	2	0	1
gnl|UMD3.1|GK000010.2	10084900	G	A	2	2	0.5	0.5
gnl|UMD3.1|GK000010.2	10084908	T	C	2	2	0.5	0.5
gnl|UMD3.1|GK000010.2	10085669	G	A	12	5	0.705882	0.294118
gnl|UMD3.1|GK000010.2	10085959	T	G	7	5	0.583333	0.416667
gnl|UMD3.1|GK000010.2	10086360	C	G	10	8	0.555556	0.444444
gnl|UMD3.1|GK000010.2	10086402	C	T	14	6	0.7	0.3
gnl|UMD3.1|GK000010.2	10086440	C	T	20	9	0.689655	0.310345
gnl|UMD3.1|GK000010.2	10086460	T	C	21	10	0.677419	0.322581
gnl|UMD3.1|GK000010.2	10086593	T	C	14	15	0.482759	0.517241
gnl|UMD3.1|GK000010.2	10086970	T	C	17	8	0.68	0.32
gnl|UMD3.1|GK000010.2	10086988	T	G	16	8	0.666667	0.333333
gnl|UMD3.1|GK000010.2	10087128	T	C	25	17	0.595238	0.404762
gnl|UMD3.1|GK000010.2	10087287	A	G	40	31	0.56338	0.43662
gnl|UMD3.1|GK000010.2	10087374	A	G	15	22	0.405405	0.594595
gnl|UMD3.1|GK000010.2	10087381	G	A	22	14	0.611111	0.388889
gnl|UMD3.1|GK000010.2	10087414	G	A	21	18	0.538462	0.461538
gnl|UMD3.1|GK000010.2	10087762	A	C	44	21	0.676923	0.323077
gnl|UMD3.1|GK000010.2	10087999	A	G	16	7	0.695652	0.304348
gnl|UMD3.1|GK000010.2	10088004	A	G	13	11	0.541667	0.458333
gnl|UMD3.1|GK000010.2	10088010	A	G	12	16	0.428571	0.571429
gnl|UMD3.1|GK000010.2	10088046	A	G	27	10	0.72973	0.27027
gnl|UMD3.1|GK000010.2	10088047	A	C	21	16	0.567568	0.432432
gnl|UMD3.1|GK000010.2	10088056	C	T	23	15	0.605263	0.394737
gnl|UMD3.1|GK000010.2	10088076	C	G	25	15	0.625	0.375
gnl|UMD3.1|GK000010.2	10088136	G	A	15	8	0.652174	0.347826
gnl|UMD3.1|GK000010.2	10088148	C	G	14	5	0.736842	0.263158
gnl|UMD3.1|GK000010.2	10088152	C	G	12	4	0.75	0.25
gnl|UMD3.1|GK000010.2	10088162	G	C	7	15	0.318182	0.681818
gnl|UMD3.1|GK000010.2	10088204	A	G	22	14	0.611111	0.388889
gnl|UMD3.1|GK000010.2	10088214	T	G	32	21	0.603774	0.396226
gnl|UMD3.1|GK000010.2	10088356	C	T	94	79	0.543353	0.456647
gnl|UMD3.1|GK000010.2	10088399	C	T	100	103	0.492611	0.507389
gnl|UMD3.1|GK000010.2	10088727	T	G	31	33	0.484375	0.515625
gnl|UMD3.1|GK000010.2	10088951	T	C	30	28	0.517241	0.482759
gnl|UMD3.1|GK000010.2	10088992	C	T	26	33	0.440678	0.559322
gnl|UMD3.1|GK000010.2	10089108	G	T	17	14	0.548387	0.451613
gnl|UMD3.1|GK000010.2	10089438	C	T	26	23	0.530612	0.469388
gnl|UMD3.1|GK000010.2	10089532	T	C	32	31	0.507937	0.492063
gnl|UMD3.1|GK000010.2	10089625	A	C	0	78	0	1
gnl|UMD3.1|GK000010.2	10089754	C	T	85	92	0.480226	0.519774
gnl|UMD3.1|GK000010.2	10089815	C	T	119	70	0.62963	0.37037
gnl|UMD3.1|GK000010.2	10090215	A	G	37	16	0.698113	0.301887
gnl|UMD3.1|GK000010.2	10090391	A	G	35	33	0.514706	0.485294
gnl|UMD3.1|GK000010.2	10090468	C	T	28	17	0.622222	0.377778
gnl|UMD3.1|GK000010.2	10090531	C	A	22	11	0.666667	0.333333
gnl|UMD3.1|GK000010.2	10090538	G	A	23	13	0.638889	0.361111
gnl|UMD3.1|GK000010.2	10091228	C	T	29	15	0.659091	0.340909
gnl|UMD3.1|GK000010.2	10091322	C	G	41	13	0.759259	0.240741
gnl|UMD3.1|GK000010.2	10091331	G	A	38	12	0.76	0.24
gnl|UMD3.1|GK000010.2	10091446	A	G	15	6	0.714286	0.285714
gnl|UMD3.1|GK000010.2	10091468	T	G	14	7	0.666667	0.333333
gnl|UMD3.1|GK000010.2	10091776	A	G	40	33	0.547945	0.452055
gnl|UMD3.1|GK000010.2	10091777	A	G	51	22	0.69863	0.30137
gnl|UMD3.1|GK000010.2	10091778	A	G	39	31	0.557143	0.442857
gnl|UMD3.1|GK000010.2	10091780	A	G	60	12	0.833333	0.166667
gnl|UMD3.1|GK000010.2	10091781	A	G	47	28	0.626667	0.373333
gnl|UMD3.1|GK000010.2	10091811	A	G	38	38	0.5	0.5
gnl|UMD3.1|GK000010.2	10091827	A	G	45	36	0.555556	0.444444
gnl|UMD3.1|GK000010.2	10091852	A	G	67	9	0.881579	0.118421
gnl|UMD3.1|GK000010.2	10091860	C	T	49	31	0.6125	0.3875
gnl|UMD3.1|GK000010.2	10091864	A	G	55	27	0.670732	0.329268
gnl|UMD3.1|GK000010.2	10091921	T	C	59	35	0.62766	0.37234
gnl|UMD3.1|GK000010.2	10092294	C	A	7	3	0.7	0.3
gnl|UMD3.1|GK000010.2	10092388	C	G	11	9	0.55	0.45
gnl|UMD3.1|GK000010.2	10092605	T	G	6	5	0.545455	0.454545
gnl|UMD3.1|GK000010.2	10093150	A	G	3	2	0.6	0.4
gnl|UMD3.1|GK000010.2	10093183	C	T	4	2	0.666667	0.333333
gnl|UMD3.1|GK000010.2	10093278	A	G	12	3	0.8	0.2
gnl|UMD3.1|GK000010.2	10093442	T	G	1	4	0.2	0.8
gnl|UMD3.1|GK000010.2	10093618	A	C	10	4	0.714286	0.285714
gnl|UMD3.1|GK000010.2	10093625	G	C	11	4	0.733333	0.266667
gnl|UMD3.1|GK000010.2	10093669	G	A	11	4	0.733333	0.266667
gnl|UMD3.1|GK000010.2	10093820	C	T	2	2	0.5	0.5
gnl|UMD3.1|GK000010.2	10093852	G	C	0	2	0	1
gnl|UMD3.1|GK000010.2	10093878	A	G	2	2	0.5	0.5
gnl|UMD3.1|GK000010.2	10094539	A	T	3	2	0.6	0.4
gnl|UMD3.1|GK000010.2	10095041	A	G	1	4	0.2	0.8
gnl|UMD3.1|GK000010.2	10095573	C	T	0	2	0	1
gnl|UMD3.1|GK000010.2	10095590	C	T	0	2	0	1
gnl|UMD3.1|GK000010.2	10095591	C	T	0	2	0	1
gnl|UMD3.1|GK000010.2	10095625	A	G	0	3	0	1
gnl|UMD3.1|GK000010.2	10096471	A	G	0	3	0	1
gnl|UMD3.1|GK000010.2	10096785	G	T	2	3	0.4	0.6
gnl|UMD3.1|GK000010.2	10096803	T	C	5	4	0.555556	0.444444
gnl|UMD3.1|GK000010.2	10096973	A	G	2	2	0.5	0.5
gnl|UMD3.1|GK000010.2	10097039	T	G	3	3	0.5	0.5
gnl|UMD3.1|GK000010.2	10097267	G	C	5	2	0.714286	0.285714
gnl|UMD3.1|GK000010.2	10097284	C	T	4	2	0.666667	0.333333
gnl|UMD3.1|GK000010.2	10097303	A	C	1	3	0.25	0.75
gnl|UMD3.1|GK000010.2	10097327	C	T	0	3	0	1
gnl|UMD3.1|GK000010.2	10097352	T	G	0	3	0	1
gnl|UMD3.1|GK000010.2	10109952	T	C	0	2	0	1
gnl|UMD3.1|GK000010.2	10128440	G	T	0	2	0	1
gnl|UMD3.1|GK000010.2	10128528	C	T	0	2	0	1
gnl|UMD3.1|GK000010.2	10128541	C	G	0	2	0	1
gnl|UMD3.1|GK000010.2	10128713	C	A	2	2	0.5	0.5
gnl|UMD3.1|GK000010.2	10132085	TTTATT	TTT	0	1	0	1
gnl|UMD3.1|GK000010.2	10132541	T	A	0	6	0	1
gnl|UMD3.1|GK000010.2	10132677	G	T	4	3	0.571429	0.428571
gnl|UMD3.1|GK000010.2	10134059	A	C	5	2	0.714286	0.285714
gnl|UMD3.1|GK000010.2	10134065	C	T	5	2	0.714286	0.285714
gnl|UMD3.1|GK000010.2	10136216	T	C	0	4	0	1
gnl|UMD3.1|GK000010.2	10137429	A	G	0	3	0	1
gnl|UMD3.1|GK000010.2	10137445	A	G	0	3	0	1
gnl|UMD3.1|GK000010.2	10137464	A	G	2	2	0.5	0.5
gnl|UMD3.1|GK000010.2	10138772	C	A	5	2	0.714286	0.285714
gnl|UMD3.1|GK000010.2	10138895	C	A	4	2	0.666667	0.333333
gnl|UMD3.1|GK000010.2	10139639	A	G	0	2	0	1
gnl|UMD3.1|GK000010.2	10139891	G	C	1	2	0.333333	0.666667
gnl|UMD3.1|GK000010.2	10140126	A	T	3	2	0.6	0.4
gnl|UMD3.1|GK000010.2	10140212	T	C	2	4	0.333333	0.666667
gnl|UMD3.1|GK000010.2	10140417	C	A	5	2	0.714286	0.285714
gnl|UMD3.1|GK000010.2	10140450	T	C	4	2	0.666667	0.333333
gnl|UMD3.1|GK000010.2	10140886	T	G	2	3	0.4	0.6
gnl|UMD3.1|GK000010.2	10141135	C	T	1	2	0.333333	0.666667
gnl|UMD3.1|GK000010.2	10141278	C	T	0	4	0	1
gnl|UMD3.1|GK000010.2	10141313	C	G	0	4	0	1
gnl|UMD3.1|GK000010.2	10141610	G	T	5	2	0.714286	0.285714
gnl|UMD3.1|GK000010.2	10141986	G	C	0	8	0	1
gnl|UMD3.1|GK000010.2	10142814	C	G	2	2	0.5	0.5
gnl|UMD3.1|GK000010.2	10142885	G	A	225	219	0.506757	0.493243
gnl|UMD3.1|GK000010.2	10142966	T	A	3	3	0.5	0.5
gnl|UMD3.1|GK000010.2	10143763	C	A	2	2	0.5	0.5
gnl|UMD3.1|GK000010.2	10143854	A	G	3	3	0.5	0.5
gnl|UMD3.1|GK000010.2	10144093	G	T	9	2	0.818182	0.181818
gnl|UMD3.1|GK000010.2	10144224	A	T	3	6	0.333333	0.666667
gnl|UMD3.1|GK000010.2	10144343	C	A	0	8	0	1
gnl|UMD3.1|GK000010.2	10144494	T	C	9	2	0.818182	0.181818
gnl|UMD3.1|GK000010.2	10144876	T	G	0	2	0	1
gnl|UMD3.1|GK000010.2	10145644	T	C	0	49	0	1
gnl|UMD3.1|GK000010.2	10145853	A	G	12	10	0.545455	0.454545
gnl|UMD3.1|GK000010.2	10145883	G	C	0	18	0	1
gnl|UMD3.1|GK000010.2	10146072	A	G	33	34	0.492537	0.507463
gnl|UMD3.1|GK000010.2	10146314	T	C	0	10	0	1
gnl|UMD3.1|GK000010.2	10147883	G	T	10	7	0.588235	0.411765
gnl|UMD3.1|GK000010.2	10148232	C	A	3	4	0.428571	0.571429
gnl|UMD3.1|GK000010.2	10148568	T	G	7	11	0.388889	0.611111
gnl|UMD3.1|GK000010.2	10148858	T	G	3	9	0.25	0.75
gnl|UMD3.1|GK000010.2	10149369	C	T	3	2	0.6	0.4
gnl|UMD3.1|GK000010.2	10149677	T	C	0	12	0	1
gnl|UMD3.1|GK000010.2	10149687	C	T	0	12	0	1
gnl|UMD3.1|GK000010.2	10149786	C	T	12	2	0.857143	0.142857
gnl|UMD3.1|GK000010.2	10149856	A	G	0	15	0	1
gnl|UMD3.1|GK000010.2	10150249	G	A	0	2	0	1
gnl|UMD3.1|GK000010.2	10150253	A	G,T	0	3	0	1
gnl|UMD3.1|GK000010.2	10150449	G	A	0	11	0	1
gnl|UMD3.1|GK000010.2	10150522	C	G	19	37	0.339286	0.660714
gnl|UMD3.1|GK000010.2	10150560	C	A	4	1020	0.00390625	0.996094
gnl|UMD3.1|GK000010.2	10150721	A	G	5	1392	0.0035791	0.996421
gnl|UMD3.1|GK000010.2	10150748	G	A	4	1399	0.00285103	0.997149
gnl|UMD3.1|GK000010.2	10150823	C	G	5	1329	0.00374813	0.996252
gnl|UMD3.1|GK000010.2	10150915	C	A	1	1215	0.000822368	0.999178
gnl|UMD3.1|GK000010.2	10151036	A	G	9	1831	0.0048913	0.995109
gnl|UMD3.1|GK000010.2	10151585	T	G	2	328	0.00606061	0.993939
gnl|UMD3.1|GK000010.2	10151690	A	G	2	335	0.00593472	0.994065
gnl|UMD3.1|GK000010.2	10151693	A	G	2	339	0.0058651	0.994135
gnl|UMD3.1|GK000010.2	10151713	A	T	1	275	0.00362319	0.996377
gnl|UMD3.1|GK000010.2	10151720	T	C	0	265	0	1
gnl|UMD3.1|GK000010.2	10151729	A	G	0	258	0	1
gnl|UMD3.1|GK000010.2	10151773	A	G	0	251	0	1
gnl|UMD3.1|GK000010.2	10151802	A	G	0	211	0	1
gnl|UMD3.1|GK000010.2	10151880	C	A	0	50	0	1
gnl|UMD3.1|GK000010.2	10152201	A	G	0	4	0	1
gnl|UMD3.1|GK000010.2	10156197	T	A	0	2	0	1
gnl|UMD3.1|GK000010.2	10242310	GAGAAGA	GAGAAGAAGA	0	1	0	1
gnl|UMD3.1|GK000010.2	10265658	G	A	0	2	0	1
gnl|UMD3.1|GK000010.2	10269602	G	A	0	2	0	1
gnl|UMD3.1|GK000010.2	10293119	G	T	1	2	0.333333	0.666667
gnl|UMD3.1|GK000010.2	10305594	G	T	0	2	0	1
gnl|UMD3.1|GK000010.2	10313953	T	C	0	3	0	1
gnl|UMD3.1|GK000010.2	10319117	C	A	3	2	0.6	0.4
gnl|UMD3.1|GK000010.2	10322525	G	C	3	3	0.5	0.5
gnl|UMD3.1|GK000010.2	10322831	C	T	0	4	0	1
gnl|UMD3.1|GK000010.2	10322867	T	A	0	4	0	1
gnl|UMD3.1|GK000010.2	10323064	C	T	10	2	0.833333	0.166667
gnl|UMD3.1|GK000010.2	10339655	C	T	0	2	0	1
gnl|UMD3.1|GK000010.2	10339671	C	T	0	2	0	1
gnl|UMD3.1|GK000010.2	10339677	C	A	0	2	0	1
gnl|UMD3.1|GK000010.2	10339686	C	A	0	2	0	1
gnl|UMD3.1|GK000010.2	10350277	C	G	0	2	0	1
gnl|UMD3.1|GK000010.2	10350446	C	T	2	4	0.333333	0.666667
gnl|UMD3.1|GK000010.2	10350959	C	G	8	4	0.666667	0.333333
gnl|UMD3.1|GK000010.2	10350960	A	C	8	4	0.666667	0.333333
gnl|UMD3.1|GK000010.2	10351671	G	A	4	2	0.666667	0.333333
gnl|UMD3.1|GK000010.2	10351772	T	A	2	2	0.5	0.5
gnl|UMD3.1|GK000010.2	10352079	G	A	8	2	0.8	0.2
gnl|UMD3.1|GK000010.2	10369219	C	A	4	2	0.666667	0.333333
gnl|UMD3.1|GK000010.2	10392384	C	T	0	2	0	1
gnl|UMD3.1|GK000010.2	10466466	T	C	0	2	0	1
gnl|UMD3.1|GK000010.2	10469884	A	T	0	2	0	1
gnl|UMD3.1|GK000010.2	10470976	C	G	0	2	0	1
gnl|UMD3.1|GK000010.2	10473596	T	C	0	2	0	1
gnl|UMD3.1|GK000010.2	10473627	T	C	0	2	0	1
gnl|UMD3.1|GK000010.2	10485533	A	G	0	1	0	1
gnl|UMD3.1|GK000010.2	10548960	A	C	0	2	0	1
gnl|UMD3.1|GK000010.2	10550202	G	C	5	2	0.714286	0.285714
gnl|UMD3.1|GK000010.2	10562647	T	G	0	2	0	1
gnl|UMD3.1|GK000010.2	10562780	C	T	0	2	0	1
gnl|UMD3.1|GK000010.2	10564983	G	C	0	2	0	1
gnl|UMD3.1|GK000010.2	10566481	C	T	3	2	0.6	0.4
gnl|UMD3.1|GK000010.2	10567322	T	A	6	2	0.75	0.25
gnl|UMD3.1|GK000010.2	10567359	T	A	6	2	0.75	0.25
gnl|UMD3.1|GK000010.2	10567470	C	T	1	2	0.333333	0.666667
gnl|UMD3.1|GK000010.2	10568215	G	A	0	2	0	1
gnl|UMD3.1|GK000010.2	10569578	C	T	0	2	0	1
gnl|UMD3.1|GK000010.2	10569844	A	G	1	2	0.333333	0.666667
gnl|UMD3.1|GK000010.2	10574638	G	T	1	2	0.333333	0.666667
gnl|UMD3.1|GK000010.2	10575689	A	G	0	2	0	1
gnl|UMD3.1|GK000010.2	10582964	G	A	0	3	0	1
gnl|UMD3.1|GK000010.2	10584160	T	C	0	2	0	1
gnl|UMD3.1|GK000010.2	10585435	C	T	0	2	0	1
gnl|UMD3.1|GK000010.2	10594202	A	C	0	2	0	1
gnl|UMD3.1|GK000010.2	10598785	G	T	0	2	0	1
gnl|UMD3.1|GK000010.2	10599972	T	A	1	2	0.333333	0.666667
gnl|UMD3.1|GK000010.2	10600517	G	T	0	2	0	1
gnl|UMD3.1|GK000010.2	10600680	A	T	0	3	0	1
gnl|UMD3.1|GK000010.2	10600758	A	G	0	5	0	1
gnl|UMD3.1|GK000010.2	10600847	A	T	1	2	0.333333	0.666667
gnl|UMD3.1|GK000010.2	10602700	A	G	0	2	0	1
gnl|UMD3.1|GK000010.2	10605232	C	T	0	2	0	1
gnl|UMD3.1|GK000010.2	10605318	T	A	0	2	0	1
gnl|UMD3.1|GK000010.2	10605617	C	A	2	2	0.5	0.5
gnl|UMD3.1|GK000010.2	10605890	C	G	0	2	0	1
gnl|UMD3.1|GK000010.2	10605891	T	G	0	2	0	1
gnl|UMD3.1|GK000010.2	10606694	C	T	0	2	0	1
gnl|UMD3.1|GK000010.2	10606786	G	A	0	2	0	1
gnl|UMD3.1|GK000010.2	10610340	C	A	14	4	0.777778	0.222222
gnl|UMD3.1|GK000010.2	10610482	A	T	8	3	0.727273	0.272727
gnl|UMD3.1|GK000010.2	10610507	T	C	10	8	0.555556	0.444444
gnl|UMD3.1|GK000010.2	10610542	A	G	8	11	0.421053	0.578947
gnl|UMD3.1|GK000010.2	10610762	T	C	10	15	0.4	0.6
gnl|UMD3.1|GK000010.2	10622109	G	T	0	2	0	1
gnl|UMD3.1|GK000010.2	10623382	G	T	0	2	0	1
gnl|UMD3.1|GK000010.2	10649181	G	T	0	2	0	1
gnl|UMD3.1|GK000010.2	10649882	G	A	0	2	0	1
gnl|UMD3.1|GK000010.2	10649887	G	T	0	2	0	1
gnl|UMD3.1|GK000010.2	10650766	A	C	1	6	0.142857	0.857143
gnl|UMD3.1|GK000010.2	10660417	G	A	0	2	0	1
gnl|UMD3.1|GK000010.2	10662991	A	G	0	6	0	1
gnl|UMD3.1|GK000010.2	10662999	G	A	0	6	0	1
gnl|UMD3.1|GK000010.2	10663088	C	T	6	2	0.75	0.25
gnl|UMD3.1|GK000010.2	10663350	C	A	0	2	0	1
gnl|UMD3.1|GK000010.2	10667813	T	C	0	2	0	1
gnl|UMD3.1|GK000010.2	10675969	G	A	0	2	0	1
gnl|UMD3.1|GK000010.2	10684135	C	T	0	2	0	1
gnl|UMD3.1|GK000010.2	10686749	T	C	0	3	0	1
gnl|UMD3.1|GK000010.2	10689671	A	G	0	2	0	1
gnl|UMD3.1|GK000010.2	10690956	T	C	0	2	0	1
gnl|UMD3.1|GK000010.2	10690957	G	A	0	2	0	1
gnl|UMD3.1|GK000010.2	10691598	C	T	0	2	0	1
gnl|UMD3.1|GK000010.2	10691607	A	T	0	2	0	1
gnl|UMD3.1|GK000010.2	10691720	A	G	2	3	0.4	0.6
gnl|UMD3.1|GK000010.2	10758318	C	T	2	2	0.5	0.5
gnl|UMD3.1|GK000010.2	10885334	C	A	1	2	0.333333	0.666667
gnl|UMD3.1|GK000010.2	10885915	C	T	3	2	0.6	0.4
gnl|UMD3.1|GK000010.2	10887012	A	G	0	4	0	1
gnl|UMD3.1|GK000010.2	10887391	T	A	5	2	0.714286	0.285714
gnl|UMD3.1|GK000010.2	10888342	T	C	16	26	0.380952	0.619048
gnl|UMD3.1|GK000010.2	10888424	T	C	22	16	0.578947	0.421053
gnl|UMD3.1|GK000010.2	10888454	A	G	0	31	0	1
gnl|UMD3.1|GK000010.2	10888469	C	T	0	9	0	1
gnl|UMD3.1|GK000010.2	10888513	T	C	13	7	0.65	0.35
gnl|UMD3.1|GK000010.2	10889021	C	A	4	3	0.571429	0.428571
gnl|UMD3.1|GK000010.2	10889351	A	G	2	7	0.222222	0.777778
gnl|UMD3.1|GK000010.2	10889389	G	A	2	7	0.222222	0.777778
gnl|UMD3.1|GK000010.2	10890871	C	A	0	4	0	1
gnl|UMD3.1|GK000010.2	10890972	T	G	0	3	0	1
gnl|UMD3.1|GK000010.2	10896392	G	T	0	2	0	1
gnl|UMD3.1|GK000010.2	11017725	G	A	0	2	0	1
gnl|UMD3.1|GK000010.2	11043974	TA	T	0	1	0	1
gnl|UMD3.1|GK000010.2	11046767	C	G	0	2	0	1
gnl|UMD3.1|GK000010.2	11047000	G	A	0	2	0	1
gnl|UMD3.1|GK000010.2	11048940	T	C	0	73	0	1
gnl|UMD3.1|GK000010.2	11048976	T	C	23	28	0.45098	0.54902
gnl|UMD3.1|GK000010.2	11049164	A	G	0	50	0	1
gnl|UMD3.1|GK000010.2	11049201	C	A	0	50	0	1
gnl|UMD3.1|GK000010.2	11049435	C	T	0	29	0	1
gnl|UMD3.1|GK000010.2	11049720	A	G	0	26	0	1
gnl|UMD3.1|GK000010.2	11049783	C	T	0	18	0	1
gnl|UMD3.1|GK000010.2	11049876	C	T	0	13	0	1
gnl|UMD3.1|GK000010.2	11049897	T	A	0	21	0	1
gnl|UMD3.1|GK000010.2	11050025	T	C	0	27	0	1
gnl|UMD3.1|GK000010.2	11050127	C	T	0	24	0	1
gnl|UMD3.1|GK000010.2	11050215	A	G	0	29	0	1
gnl|UMD3.1|GK000010.2	11050451	T	G	6	12	0.333333	0.666667
gnl|UMD3.1|GK000010.2	11050476	A	G	12	3	0.8	0.2
gnl|UMD3.1|GK000010.2	11050512	C	T	11	2	0.846154	0.153846
gnl|UMD3.1|GK000010.2	11050558	C	T	0	12	0	1
gnl|UMD3.1|GK000010.2	11050633	T	C	14	4	0.777778	0.222222
gnl|UMD3.1|GK000010.2	11050668	T	C	11	4	0.733333	0.266667
gnl|UMD3.1|GK000010.2	11050678	G	A	4	14	0.222222	0.777778
gnl|UMD3.1|GK000010.2	11050854	C	T	0	23	0	1
gnl|UMD3.1|GK000010.2	11050855	C	G	0	23	0	1
gnl|UMD3.1|GK000010.2	11050856	A	G	0	24	0	1
gnl|UMD3.1|GK000010.2	11050887	C	A	7	22	0.241379	0.758621
gnl|UMD3.1|GK000010.2	11050889	C	T	9	23	0.28125	0.71875
gnl|UMD3.1|GK000010.2	11050920	C	T	8	19	0.296296	0.703704
gnl|UMD3.1|GK000010.2	11050943	T	C	14	22	0.388889	0.611111
gnl|UMD3.1|GK000010.2	11051010	A	G	16	18	0.470588	0.529412
gnl|UMD3.1|GK000010.2	11051022	A	G	18	15	0.545455	0.454545
gnl|UMD3.1|GK000010.2	11051095	A	G	5	12	0.294118	0.705882
gnl|UMD3.1|GK000010.2	11051111	G	A	7	12	0.368421	0.631579
gnl|UMD3.1|GK000010.2	11051182	T	C	0	20	0	1
gnl|UMD3.1|GK000010.2	11051377	T	C	0	18	0	1
gnl|UMD3.1|GK000010.2	11051619	T	C	0	22	0	1
gnl|UMD3.1|GK000010.2	11051850	C	G	0	15	0	1
gnl|UMD3.1|GK000010.2	11051890	A	C	0	14	0	1
gnl|UMD3.1|GK000010.2	11051939	T	C	6	2	0.75	0.25
gnl|UMD3.1|GK000010.2	11051976	A	C	0	6	0	1
gnl|UMD3.1|GK000010.2	11052217	A	G	0	7	0	1
gnl|UMD3.1|GK000010.2	11052342	A	C	6	8	0.428571	0.571429
gnl|UMD3.1|GK000010.2	11052432	G	A	11	7	0.611111	0.388889
gnl|UMD3.1|GK000010.2	11052441	G	C	11	6	0.647059	0.352941
gnl|UMD3.1|GK000010.2	11052442	G	A	10	6	0.625	0.375
gnl|UMD3.1|GK000010.2	11052535	G	C	0	9	0	1
gnl|UMD3.1|GK000010.2	11052575	C	A	9	3	0.75	0.25
gnl|UMD3.1|GK000010.2	11052730	A	C	0	23	0	1
gnl|UMD3.1|GK000010.2	11052775	A	G	0	26	0	1
gnl|UMD3.1|GK000010.2	11054999	A	G	12	2	0.857143	0.142857
gnl|UMD3.1|GK000010.2	11055080	G	A	9	2	0.818182	0.181818
gnl|UMD3.1|GK000010.2	11055893	C	G	10	3	0.769231	0.230769
gnl|UMD3.1|GK000010.2	11055894	C	A	11	2	0.846154	0.153846
gnl|UMD3.1|GK000010.2	11055986	G	A	1	2	0.333333	0.666667
gnl|UMD3.1|GK000010.2	11059294	G	A	0	2	0	1
gnl|UMD3.1|GK000010.2	11060575	T	C	0	2	0	1
gnl|UMD3.1|GK000010.2	11060623	C	A	0	2	0	1
gnl|UMD3.1|GK000010.2	11060630	A	G	0	2	0	1
gnl|UMD3.1|GK000010.2	11061108	C	T	0	2	0	1
gnl|UMD3.1|GK000010.2	11067084	G	A	0	2	0	1
gnl|UMD3.1|GK000010.2	11067126	A	C	0	2	0	1
gnl|UMD3.1|GK000010.2	11067399	C	A	0	2	0	1
gnl|UMD3.1|GK000010.2	11067402	G	A	0	2	0	1
gnl|UMD3.1|GK000010.2	11069689	G	C	2	2	0.5	0.5
gnl|UMD3.1|GK000010.2	11069788	T	C	2	4	0.333333	0.666667
gnl|UMD3.1|GK000010.2	11069826	T	C	0	4	0	1
gnl|UMD3.1|GK000010.2	11073579	T	C	0	2	0	1
gnl|UMD3.1|GK000010.2	11073583	A	G	0	2	0	1
gnl|UMD3.1|GK000010.2	11073592	C	T	0	2	0	1
gnl|UMD3.1|GK000010.2	11079505	A	G	0	2	0	1
gnl|UMD3.1|GK000010.2	11079851	C	A	7	2	0.777778	0.222222
gnl|UMD3.1|GK000010.2	11093442	G	C	0	2	0	1
gnl|UMD3.1|GK000010.2	11093522	A	G	0	2	0	1
gnl|UMD3.1|GK000010.2	11107246	C	A	0	2	0	1
gnl|UMD3.1|GK000010.2	11118055	G	A	0	2	0	1
gnl|UMD3.1|GK000010.2	11128419	T	A	1	2	0.333333	0.666667
gnl|UMD3.1|GK000010.2	11128513	A	C	0	2	0	1
gnl|UMD3.1|GK000010.2	11128611	A	G	0	3	0	1
gnl|UMD3.1|GK000010.2	11128926	C	A	0	3	0	1
gnl|UMD3.1|GK000010.2	11128963	C	T	0	2	0	1
gnl|UMD3.1|GK000010.2	11129196	G	A	2	8	0.2	0.8
gnl|UMD3.1|GK000010.2	11129209	C	T	3	5	0.375	0.625
gnl|UMD3.1|GK000010.2	11129330	G	A	0	3	0	1
gnl|UMD3.1|GK000010.2	11129773	A	C	0	3	0	1
gnl|UMD3.1|GK000010.2	11129847	T	C	0	5	0	1
gnl|UMD3.1|GK000010.2	11130058	T	G	0	5	0	1
gnl|UMD3.1|GK000010.2	11130621	G	A	0	3	0	1
gnl|UMD3.1|GK000010.2	11130644	G	A	1	2	0.333333	0.666667
gnl|UMD3.1|GK000010.2	11130649	G	A	0	3	0	1
gnl|UMD3.1|GK000010.2	11130668	A	G	0	2	0	1
gnl|UMD3.1|GK000010.2	11130680	T	G	0	2	0	1
gnl|UMD3.1|GK000010.2	11130691	C	T	0	2	0	1
gnl|UMD3.1|GK000010.2	11130792	A	C	0	2	0	1
gnl|UMD3.1|GK000010.2	11130843	C	T	0	2	0	1
gnl|UMD3.1|GK000010.2	11130880	A	G	0	2	0	1
gnl|UMD3.1|GK000010.2	11132693	A	G	0	2	0	1
gnl|UMD3.1|GK000010.2	11132708	T	C	0	2	0	1
gnl|UMD3.1|GK000010.2	11137466	T	G	0	2	0	1
gnl|UMD3.1|GK000010.2	11141497	G	A	0	2	0	1
gnl|UMD3.1|GK000010.2	11153392	T	C	0	4	0	1
gnl|UMD3.1|GK000010.2	11153404	T	C	0	4	0	1
gnl|UMD3.1|GK000010.2	11153409	T	C	0	4	0	1
gnl|UMD3.1|GK000010.2	11153480	T	C	0	2	0	1
gnl|UMD3.1|GK000010.2	11154299	C	G	2	2	0.5	0.5
gnl|UMD3.1|GK000010.2	11158252	T	C	0	2	0	1
gnl|UMD3.1|GK000010.2	11255529	C	A	0	4	0	1
gnl|UMD3.1|GK000010.2	11309951	T	C	0	2	0	1
gnl|UMD3.1|GK000010.2	11314386	ATTTT	ATT	0	1	0	1
gnl|UMD3.1|GK000010.2	11325592	T	C	0	2	0	1
gnl|UMD3.1|GK000010.2	11325600	T	C	0	2	0	1
gnl|UMD3.1|GK000010.2	11325603	T	C	0	2	0	1
gnl|UMD3.1|GK000010.2	11325628	T	C	0	2	0	1
gnl|UMD3.1|GK000010.2	11325629	T	C	0	2	0	1
gnl|UMD3.1|GK000010.2	11325640	T	C	0	2	0	1
gnl|UMD3.1|GK000010.2	11325663	T	C	0	2	0	1
gnl|UMD3.1|GK000010.2	11325671	T	C	0	2	0	1
gnl|UMD3.1|GK000010.2	11325681	T	C	0	2	0	1
gnl|UMD3.1|GK000010.2	11325688	T	C	0	2	0	1
gnl|UMD3.1|GK000010.2	11325689	T	C	0	2	0	1
gnl|UMD3.1|GK000010.2	11325729	T	C	0	2	0	1
gnl|UMD3.1|GK000010.2	11337272	T	C	0	2	0	1
gnl|UMD3.1|GK000010.2	11339505	A	C	0	2	0	1
gnl|UMD3.1|GK000010.2	11344090	G	A	25	21	0.543478	0.456522
gnl|UMD3.1|GK000010.2	11345778	T	A	11	2	0.846154	0.153846
gnl|UMD3.1|GK000010.2	11346475	A	G	1	2	0.333333	0.666667
gnl|UMD3.1|GK000010.2	11346921	C	A	5	2	0.714286	0.285714
gnl|UMD3.1|GK000010.2	11347254	A	C	8	3	0.727273	0.272727
gnl|UMD3.1|GK000010.2	11349227	C	A	6	2	0.75	0.25
gnl|UMD3.1|GK000010.2	11349339	C	A	0	2	0	1
gnl|UMD3.1|GK000010.2	11350008	C	A	10	2	0.833333	0.166667
gnl|UMD3.1|GK000010.2	11355215	TC	TCAC	0	1	0	1
gnl|UMD3.1|GK000010.2	11358432	C	T	1	2	0.333333	0.666667
gnl|UMD3.1|GK000010.2	11359051	C	A	0	2	0	1
gnl|UMD3.1|GK000010.2	11385954	G	A	0	2	0	1
gnl|UMD3.1|GK000010.2	11396738	C	A	0	2	0	1
gnl|UMD3.1|GK000010.2	11397572	C	A	0	2	0	1
gnl|UMD3.1|GK000010.2	11398873	T	C	0	2	0	1
gnl|UMD3.1|GK000010.2	11399854	G	A	1	2	0.333333	0.666667
gnl|UMD3.1|GK000010.2	11400963	C	A	0	2	0	1
gnl|UMD3.1|GK000010.2	11401694	A	G	20	4	0.833333	0.166667
gnl|UMD3.1|GK000010.2	11403136	G	A	0	2	0	1
gnl|UMD3.1|GK000010.2	11403161	T	C	0	2	0	1
gnl|UMD3.1|GK000010.2	11403164	T	C	0	2	0	1
gnl|UMD3.1|GK000010.2	11403197	T	C	0	2	0	1
gnl|UMD3.1|GK000010.2	11438580	A	G	0	2	0	1
gnl|UMD3.1|GK000010.2	11454622	A	C	0	2	0	1
gnl|UMD3.1|GK000010.2	11476420	C	T	0	2	0	1
gnl|UMD3.1|GK000010.2	11476667	C	T	0	2	0	1
gnl|UMD3.1|GK000010.2	11476693	T	C	0	2	0	1
gnl|UMD3.1|GK000010.2	11477863	G	A	0	2	0	1
gnl|UMD3.1|GK000010.2	11481436	C	A	8	2	0.8	0.2
gnl|UMD3.1|GK000010.2	11488107	T	A	9	2	0.818182	0.181818
gnl|UMD3.1|GK000010.2	11488732	A	C	18	31	0.367347	0.632653
gnl|UMD3.1|GK000010.2	11489199	C	A	6	2	0.75	0.25
gnl|UMD3.1|GK000010.2	11491218	A	T	0	47	0	1
gnl|UMD3.1|GK000010.2	11491267	G	A	0	29	0	1
gnl|UMD3.1|GK000010.2	11510304	C	T	0	2	0	1
gnl|UMD3.1|GK000010.2	11510808	C	T	0	2	0	1
gnl|UMD3.1|GK000010.2	11543379	A	G	0	3	0	1
gnl|UMD3.1|GK000010.2	11546122	T	C	0	2	0	1
gnl|UMD3.1|GK000010.2	11546136	C	T	1	2	0.333333	0.666667
gnl|UMD3.1|GK000010.2	11546428	T	C	0	3	0	1
gnl|UMD3.1|GK000010.2	11546491	A	T	2	2	0.5	0.5
gnl|UMD3.1|GK000010.2	11546597	T	C	0	7	0	1
gnl|UMD3.1|GK000010.2	11546604	G	T	0	7	0	1
gnl|UMD3.1|GK000010.2	11548035	T	G	0	4	0	1
gnl|UMD3.1|GK000010.2	11548254	A	C	0	8	0	1
gnl|UMD3.1|GK000010.2	11548263	A	C	6	2	0.75	0.25
gnl|UMD3.1|GK000010.2	11563998	A	G	0	3	0	1
gnl|UMD3.1|GK000010.2	11565332	T	C	0	3	0	1
gnl|UMD3.1|GK000010.2	11565358	C	T	2	2	0.5	0.5
gnl|UMD3.1|GK000010.2	11586776	A	G	0	2	0	1
gnl|UMD3.1|GK000010.2	11586846	A	G	0	2	0	1
gnl|UMD3.1|GK000010.2	11608125	C	A	0	2	0	1
gnl|UMD3.1|GK000010.2	11613536	G	A	0	7	0	1
gnl|UMD3.1|GK000010.2	11614468	A	G	0	2	0	1
gnl|UMD3.1|GK000010.2	11624625	C	T	0	2	0	1
gnl|UMD3.1|GK000010.2	11624948	A	G	0	2	0	1
gnl|UMD3.1|GK000010.2	11641009	C	G	0	2	0	1
gnl|UMD3.1|GK000010.2	11641012	T	C	0	2	0	1
gnl|UMD3.1|GK000010.2	11641017	A	C	0	2	0	1
gnl|UMD3.1|GK000010.2	11644040	T	A	0	2	0	1
gnl|UMD3.1|GK000010.2	11653356	C	A	2	12	0.142857	0.857143
gnl|UMD3.1|GK000010.2	11659113	ATG	A	0	1	0	1
gnl|UMD3.1|GK000010.2	11659245	CAG	CAGAG	0	1	0	1
gnl|UMD3.1|GK000010.2	11786852	T	C	0	2	0	1
gnl|UMD3.1|GK000010.2	11787789	G	A	0	2	0	1
gnl|UMD3.1|GK000010.2	11797385	A	G	0	2	0	1
gnl|UMD3.1|GK000010.2	11797437	A	G	0	2	0	1
gnl|UMD3.1|GK000010.2	11797463	A	G	0	2	0	1
gnl|UMD3.1|GK000010.2	11797927	A	G	0	2	0	1
gnl|UMD3.1|GK000010.2	11851701	A	C	0	2	0	1
gnl|UMD3.1|GK000010.2	11853836	C	T	1	4	0.2	0.8
gnl|UMD3.1|GK000010.2	11856644	C	A	0	2	0	1
gnl|UMD3.1|GK000010.2	11866466	C	A	0	2	0	1
gnl|UMD3.1|GK000010.2	11867710	G	T	2	2	0.5	0.5
gnl|UMD3.1|GK000010.2	11868304	T	C	0	2	0	1
gnl|UMD3.1|GK000010.2	11868335	C	T	0	2	0	1
gnl|UMD3.1|GK000010.2	11870077	G	T	0	2	0	1
gnl|UMD3.1|GK000010.2	11883684	C	T	0	8	0	1
gnl|UMD3.1|GK000010.2	11885533	C	A	6	2	0.75	0.25
gnl|UMD3.1|GK000010.2	11888575	G	T	0	2	0	1
gnl|UMD3.1|GK000010.2	11908700	C	G	6	2	0.75	0.25
gnl|UMD3.1|GK000010.2	11908798	A	G	2	3	0.4	0.6
gnl|UMD3.1|GK000010.2	11908803	C	T	2	3	0.4	0.6
gnl|UMD3.1|GK000010.2	11908832	C	A	1	2	0.333333	0.666667
gnl|UMD3.1|GK000010.2	11908834	C	G	1	3	0.25	0.75
gnl|UMD3.1|GK000010.2	11908849	G	C	1	2	0.333333	0.666667
gnl|UMD3.1|GK000010.2	11923039	A	G	0	2	0	1
gnl|UMD3.1|GK000010.2	11941486	G	A	0	2	0	1
gnl|UMD3.1|GK000010.2	11941658	G	A	1	2	0.333333	0.666667
gnl|UMD3.1|GK000010.2	11997506	T	C,A	0	3	0	1
gnl|UMD3.1|GK000010.2	11997571	T	C,A	2	325	0.00611621	0.993884
gnl|UMD3.1|GK000010.2	11997589	T	C	0	734	0	1
gnl|UMD3.1|GK000010.2	11997607	G	A	0	1149	0	1
gnl|UMD3.1|GK000010.2	11997707	T	G	8	1121	0.00708592	0.992914
gnl|UMD3.1|GK000010.2	12001943	C	T	0	3	0	1
gnl|UMD3.1|GK000010.2	12021815	C	G	10	2	0.833333	0.166667
gnl|UMD3.1|GK000010.2	12022001	A	G	0	2	0	1
gnl|UMD3.1|GK000010.2	12024225	T	C	0	3	0	1
gnl|UMD3.1|GK000010.2	12025329	C	A	0	2	0	1
gnl|UMD3.1|GK000010.2	12027527	T	C	0	3	0	1
gnl|UMD3.1|GK000010.2	12029794	T	G	0	3	0	1
gnl|UMD3.1|GK000010.2	12029834	C	G	0	4	0	1
gnl|UMD3.1|GK000010.2	12041953	T	G	0	2	0	1
gnl|UMD3.1|GK000010.2	12042138	T	G	0	3	0	1
gnl|UMD3.1|GK000010.2	12047098	G	T	1	2	0.333333	0.666667
gnl|UMD3.1|GK000010.2	12049487	C	A	0	2	0	1
gnl|UMD3.1|GK000010.2	12049743	A	G	0	2	0	1
gnl|UMD3.1|GK000010.2	12050585	C	T	0	3	0	1
gnl|UMD3.1|GK000010.2	12052571	C	T	0	2	0	1
gnl|UMD3.1|GK000010.2	12054472	C	A	0	2	0	1
gnl|UMD3.1|GK000010.2	12054665	C	T	0	7	0	1
gnl|UMD3.1|GK000010.2	12055622	A	C	0	2	0	1
gnl|UMD3.1|GK000010.2	12056532	A	T	0	2	0	1
gnl|UMD3.1|GK000010.2	12061515	C	CT	0	1	0	1
gnl|UMD3.1|GK000010.2	12061637	C	T	0	25	0	1
gnl|UMD3.1|GK000010.2	12068542	T	C	0	4	0	1
gnl|UMD3.1|GK000010.2	12068557	T	C	1	3	0.25	0.75
gnl|UMD3.1|GK000010.2	12069117	T	C	0	2	0	1
gnl|UMD3.1|GK000010.2	12069268	AAGAGAGA	AAGAGA	0	1	0	1
gnl|UMD3.1|GK000010.2	12071949	G	A	2	2	0.5	0.5
gnl|UMD3.1|GK000010.2	12075586	A	G	0	2	0	1
gnl|UMD3.1|GK000010.2	12077012	G	A	0	2	0	1
gnl|UMD3.1|GK000010.2	12077031	C	A	0	2	0	1
gnl|UMD3.1|GK000010.2	12082585	G	T	0	2	0	1
gnl|UMD3.1|GK000010.2	12132434	G	A	0	2	0	1
gnl|UMD3.1|GK000010.2	12132539	ATATAT	A	0	1	0	1
gnl|UMD3.1|GK000010.2	12141372	C	A	1	3	0.25	0.75
gnl|UMD3.1|GK000010.2	12141424	C	A	1	3	0.25	0.75
gnl|UMD3.1|GK000010.2	12141451	C	A	2	2	0.5	0.5
gnl|UMD3.1|GK000010.2	12145153	G	T	2	2	0.5	0.5
gnl|UMD3.1|GK000010.2	12152098	G	A	11	2	0.846154	0.153846
gnl|UMD3.1|GK000010.2	12174340	T	A	0	2	0	1
gnl|UMD3.1|GK000010.2	12262191	A	T	6	2	0.75	0.25
gnl|UMD3.1|GK000010.2	12262591	C	A	7	2	0.777778	0.222222
gnl|UMD3.1|GK000010.2	12318529	G	A	11	2	0.846154	0.153846
gnl|UMD3.1|GK000010.2	12319001	G	A	10	4	0.714286	0.285714
gnl|UMD3.1|GK000010.2	12319539	G	A	7	2	0.777778	0.222222
gnl|UMD3.1|GK000010.2	12319649	C	T	7	4	0.636364	0.363636
gnl|UMD3.1|GK000010.2	12319922	A	T	5	6	0.454545	0.545455
gnl|UMD3.1|GK000010.2	12319978	C	A	9	2	0.818182	0.181818
[truncated: 301,610+ more rows]
