# Supplementary material for: Single nucleotide polymorphism discovery in bovine liver using RNA-seq technology
Source: PLoS One. 2017 Feb 24;12(2):e0172687. doi: 10.1371/journal.pone.0172687 (PMC5325534; doi:10.1371/journal.pone.0172687)
Supplement: S10 Table — (XLSX) [file pone.0172687.s010.xlsx]

## Sheet: CP30-LIV-50-S4.samtools.variant
S10 Table: RNA-seq SNP-db of bovine liver tissue of young bull-10 of Polish HF cattle aged 9 months.
reference	location	ref_seq	sample seq	# of reads as Ref	# of reads as SNP	% ref	% SNP
gnl|Btau_4.6.1|chrY	2531981	A	G	1	2	0.333333	0.666667
gnl|Btau_4.6.1|chrY	2536046	C	A	0	2	0	1
gnl|Btau_4.6.1|chrY	2537398	A	G	0	2	0	1
gnl|Btau_4.6.1|chrY	2538402	C	A	0	2	0	1
gnl|Btau_4.6.1|chrY	2544440	A	C	0	2	0	1
gnl|Btau_4.6.1|chrY	2569654	T	C	2	2	0.5	0.5
gnl|Btau_4.6.1|chrY	2906445	T	C	9	2	0.818182	0.181818
gnl|Btau_4.6.1|chrY	2913811	A	G	0	2	0	1
gnl|Btau_4.6.1|chrY	2916192	C	G	2	2	0.5	0.5
gnl|Btau_4.6.1|chrY	2918446	C	A	0	1	0	1
gnl|Btau_4.6.1|chrY	2928064	A	T	3	2	0.6	0.4
gnl|Btau_4.6.1|chrY	2942663	G	A	0	2	0	1
gnl|Btau_4.6.1|chrY	2942772	C	A	0	2	0	1
gnl|Btau_4.6.1|chrY	2950880	C	T	0	2	0	1
gnl|Btau_4.6.1|chrY	3126861	C	T	0	40	0	1
gnl|Btau_4.6.1|chrY	3126898	A	G	0	40	0	1
gnl|Btau_4.6.1|chrY	3126915	C	T	0	37	0	1
gnl|Btau_4.6.1|chrY	3126928	C	T	0	35	0	1
gnl|Btau_4.6.1|chrY	3126932	C	T	0	39	0	1
gnl|Btau_4.6.1|chrY	3560665	A	T	0	2	0	1
gnl|Btau_4.6.1|chrY	3563783	T	C	0	2	0	1
gnl|Btau_4.6.1|chrY	3563806	G	T	0	2	0	1
gnl|Btau_4.6.1|chrY	3616557	A	G	1	1	0.5	0.5
gnl|Btau_4.6.1|chrY	3618087	T	C	0	2	0	1
gnl|Btau_4.6.1|chrY	3624411	T	C	0	2	0	1
gnl|Btau_4.6.1|chrY	3635492	T	C	0	2	0	1
gnl|Btau_4.6.1|chrY	3635509	T	C	1	2	0.333333	0.666667
gnl|Btau_4.6.1|chrY	3644237	C	T	2	2	0.5	0.5
gnl|Btau_4.6.1|chrY	3726797	C	A	10	2	0.833333	0.166667
gnl|Btau_4.6.1|chrY	3727714	G	A	2	2	0.5	0.5
gnl|Btau_4.6.1|chrY	3731957	G	T	0	2	0	1
gnl|Btau_4.6.1|chrY	3737281	A	T	10	2	0.833333	0.166667
gnl|Btau_4.6.1|chrY	3737571	C	A	2	2	0.5	0.5
gnl|Btau_4.6.1|chrY	3737631	T	C	3	2	0.6	0.4
gnl|Btau_4.6.1|chrY	3742627	T	A	2	2	0.5	0.5
gnl|Btau_4.6.1|chrY	3754006	C	T	4	2	0.666667	0.333333
gnl|Btau_4.6.1|chrY	6527952	T	C	0	2	0	1
gnl|Btau_4.6.1|chrY	6534504	G	T	2	2	0.5	0.5
gnl|Btau_4.6.1|chrY	6550277	T	C	12	2	0.857143	0.142857
gnl|Btau_4.6.1|chrY	6554632	T	C	0	2	0	1
gnl|Btau_4.6.1|chrY	6591423	C	A	0	2	0	1
gnl|Btau_4.6.1|chrY	6591969	T	C	0	2	0	1
gnl|Btau_4.6.1|chrY	6607157	C	A	6	2	0.75	0.25
gnl|Btau_4.6.1|chrY	6607203	C	A	2	2	0.5	0.5
gnl|Btau_4.6.1|chrY	6623169	C	CTTCACAACCCGG	0	1	0	1
gnl|Btau_4.6.1|chrY	6628621	G	A	1	2	0.333333	0.666667
gnl|Btau_4.6.1|chrY	6629469	T	A	6	2	0.75	0.25
gnl|Btau_4.6.1|chrY	6631479	C	T	20	5	0.8	0.2
gnl|Btau_4.6.1|chrY	6631502	C	A	12	5	0.705882	0.294118
gnl|Btau_4.6.1|chrY	6631514	C	A	11	4	0.733333	0.266667
gnl|Btau_4.6.1|chrY	6631529	C	A	12	6	0.666667	0.333333
gnl|Btau_4.6.1|chrY	6631832	C	T	23	5	0.821429	0.178571
gnl|Btau_4.6.1|chrY	6631866	C	T	11	2	0.846154	0.153846
gnl|Btau_4.6.1|chrY	6634606	A	T	5	2	0.714286	0.285714
gnl|Btau_4.6.1|chrY	6635420	C	A	9	2	0.818182	0.181818
gnl|Btau_4.6.1|chrY	6635424	A	G	10	3	0.769231	0.230769
gnl|Btau_4.6.1|chrY	6635966	G	T	0	2	0	1
gnl|Btau_4.6.1|chrY	6638096	A	T	4	2	0.666667	0.333333
gnl|Btau_4.6.1|chrY	6638419	G	T	4	4	0.5	0.5
gnl|Btau_4.6.1|chrY	6639480	G	A	0	2	0	1
gnl|Btau_4.6.1|chrY	6642399	G	A	0	2	0	1
gnl|Btau_4.6.1|chrY	6642473	C	A	0	2	0	1
gnl|Btau_4.6.1|chrY	6643692	C	T	0	2	0	1
gnl|Btau_4.6.1|chrY	6645172	G	A	0	2	0	1
gnl|Btau_4.6.1|chrY	9453639	C	G	0	67	0	1
gnl|Btau_4.6.1|chrY	9453643	T	C	0	74	0	1
gnl|Btau_4.6.1|chrY	9453826	A	G	0	40	0	1
gnl|Btau_4.6.1|chrY	9454004	A	G	0	6	0	1
gnl|Btau_4.6.1|chrY	9454031	A	G	0	7	0	1
gnl|Btau_4.6.1|chrY	9454061	T	C	0	5	0	1
gnl|Btau_4.6.1|chrY	9454070	C	G	0	6	0	1
gnl|UMD3.1|GK000010.2	421661	A	C	0	4	0	1
gnl|UMD3.1|GK000010.2	421707	A	T	0	4	0	1
gnl|UMD3.1|GK000010.2	461980	T	C	0	2	0	1
gnl|UMD3.1|GK000010.2	483066	A	G	0	2	0	1
gnl|UMD3.1|GK000010.2	555265	A	G	0	3	0	1
gnl|UMD3.1|GK000010.2	555292	C	A	0	10	0	1
gnl|UMD3.1|GK000010.2	555317	G	C	0	22	0	1
gnl|UMD3.1|GK000010.2	555363	G	A	0	35	0	1
gnl|UMD3.1|GK000010.2	555424	T	C	0	55	0	1
gnl|UMD3.1|GK000010.2	555483	C	G	0	46	0	1
gnl|UMD3.1|GK000010.2	555598	A	G	0	63	0	1
gnl|UMD3.1|GK000010.2	555632	A	G	1	85	0.0116279	0.988372
gnl|UMD3.1|GK000010.2	555657	T	C	0	79	0	1
gnl|UMD3.1|GK000010.2	555666	T	C	0	77	0	1
gnl|UMD3.1|GK000010.2	555684	A	G	0	67	0	1
gnl|UMD3.1|GK000010.2	555780	G	A	0	37	0	1
gnl|UMD3.1|GK000010.2	555811	A	T	1	29	0.0333333	0.966667
gnl|UMD3.1|GK000010.2	572862	C	T	1	2	0.333333	0.666667
gnl|UMD3.1|GK000010.2	634427	C	T	0	2	0	1
gnl|UMD3.1|GK000010.2	634478	G	A	0	2	0	1
gnl|UMD3.1|GK000010.2	686541	G	T	0	2	0	1
gnl|UMD3.1|GK000010.2	688721	T	A	4	2	0.666667	0.333333
gnl|UMD3.1|GK000010.2	708775	C	T	0	2	0	1
gnl|UMD3.1|GK000010.2	711969	T	G	0	4	0	1
gnl|UMD3.1|GK000010.2	712672	C	T	0	1	0	1
gnl|UMD3.1|GK000010.2	715214	G	A	0	1	0	1
gnl|UMD3.1|GK000010.2	717481	G	A	0	2	0	1
gnl|UMD3.1|GK000010.2	720349	C	A	2	2	0.5	0.5
gnl|UMD3.1|GK000010.2	726614	A	G	0	2	0	1
gnl|UMD3.1|GK000010.2	769417	G	C	2	2	0.5	0.5
gnl|UMD3.1|GK000010.2	785649	G	A	0	2	0	1
gnl|UMD3.1|GK000010.2	790969	C	A	0	2	0	1
gnl|UMD3.1|GK000010.2	793153	G	T	0	4	0	1
gnl|UMD3.1|GK000010.2	831004	T	C	4	2	0.666667	0.333333
gnl|UMD3.1|GK000010.2	839737	T	A	0	2	0	1
gnl|UMD3.1|GK000010.2	839756	T	G	0	2	0	1
gnl|UMD3.1|GK000010.2	895433	A	G	0	2	0	1
gnl|UMD3.1|GK000010.2	914451	G	T	0	2	0	1
gnl|UMD3.1|GK000010.2	916872	T	C	0	2	0	1
gnl|UMD3.1|GK000010.2	916882	A	G	0	2	0	1
gnl|UMD3.1|GK000010.2	918211	G	A	0	2	0	1
gnl|UMD3.1|GK000010.2	918263	G	A	0	3	0	1
gnl|UMD3.1|GK000010.2	918294	T	C	0	4	0	1
gnl|UMD3.1|GK000010.2	918309	G	A	1	3	0.25	0.75
gnl|UMD3.1|GK000010.2	918310	G	A	0	4	0	1
gnl|UMD3.1|GK000010.2	918318	A	G	0	4	0	1
gnl|UMD3.1|GK000010.2	918325	C	A	0	2	0	1
gnl|UMD3.1|GK000010.2	918326	A	G	0	2	0	1
gnl|UMD3.1|GK000010.2	918328	T	C	0	2	0	1
gnl|UMD3.1|GK000010.2	918331	A	G	0	2	0	1
gnl|UMD3.1|GK000010.2	918340	G	C	0	2	0	1
gnl|UMD3.1|GK000010.2	918342	A	G	0	2	0	1
gnl|UMD3.1|GK000010.2	918370	G	A	0	2	0	1
gnl|UMD3.1|GK000010.2	920649	G	A	0	2	0	1
gnl|UMD3.1|GK000010.2	924484	T	A	0	2	0	1
gnl|UMD3.1|GK000010.2	930801	T	C	0	2	0	1
gnl|UMD3.1|GK000010.2	931578	G	T	1	2	0.333333	0.666667
gnl|UMD3.1|GK000010.2	933079	T	A	0	3	0	1
gnl|UMD3.1|GK000010.2	933685	C	T	0	4	0	1
gnl|UMD3.1|GK000010.2	933925	G	A	0	4	0	1
gnl|UMD3.1|GK000010.2	935574	A	G	0	3	0	1
gnl|UMD3.1|GK000010.2	936045	C	A	0	2	0	1
gnl|UMD3.1|GK000010.2	937830	C	T	0	2	0	1
gnl|UMD3.1|GK000010.2	938985	C	G	10	2	0.833333	0.166667
gnl|UMD3.1|GK000010.2	943425	G	A	0	2	0	1
gnl|UMD3.1|GK000010.2	943844	A	G	0	12	0	1
gnl|UMD3.1|GK000010.2	944001	C	G	5	3	0.625	0.375
gnl|UMD3.1|GK000010.2	944007	C	A	4	3	0.571429	0.428571
gnl|UMD3.1|GK000010.2	944059	T	A	8	2	0.8	0.2
gnl|UMD3.1|GK000010.2	944399	C	G	0	5	0	1
gnl|UMD3.1|GK000010.2	948988	C	G	0	4	0	1
gnl|UMD3.1|GK000010.2	950029	C	T	2	2	0.5	0.5
gnl|UMD3.1|GK000010.2	951288	A	G	0	2	0	1
gnl|UMD3.1|GK000010.2	952007	G	T	0	2	0	1
gnl|UMD3.1|GK000010.2	954436	C	T	0	1	0	1
gnl|UMD3.1|GK000010.2	956671	A	T	1	2	0.333333	0.666667
gnl|UMD3.1|GK000010.2	957380	A	G	0	2	0	1
gnl|UMD3.1|GK000010.2	957996	T	C	0	5	0	1
gnl|UMD3.1|GK000010.2	958204	C	T	0	5	0	1
gnl|UMD3.1|GK000010.2	958636	A	G,T	0	3	0	1
gnl|UMD3.1|GK000010.2	964090	C	G	5	3	0.625	0.375
gnl|UMD3.1|GK000010.2	964150	C	T	0	10	0	1
gnl|UMD3.1|GK000010.2	964281	G	A	6	2	0.75	0.25
gnl|UMD3.1|GK000010.2	975962	C	A	1	2	0.333333	0.666667
gnl|UMD3.1|GK000010.2	977430	G	A	1	2	0.333333	0.666667
gnl|UMD3.1|GK000010.2	980358	T	C	1	2	0.333333	0.666667
gnl|UMD3.1|GK000010.2	980359	T	C	1	2	0.333333	0.666667
gnl|UMD3.1|GK000010.2	980362	T	C	1	2	0.333333	0.666667
gnl|UMD3.1|GK000010.2	994328	G	A	0	2	0	1
gnl|UMD3.1|GK000010.2	1043824	G	T	12	2	0.857143	0.142857
gnl|UMD3.1|GK000010.2	1053557	A	G	0	2	0	1
gnl|UMD3.1|GK000010.2	1069279	T	C	0	3	0	1
gnl|UMD3.1|GK000010.2	1074126	G	C	0	3	0	1
gnl|UMD3.1|GK000010.2	1075072	T	G	0	2	0	1
gnl|UMD3.1|GK000010.2	1076300	C	T	1	2	0.333333	0.666667
gnl|UMD3.1|GK000010.2	1076328	G	T	1	2	0.333333	0.666667
gnl|UMD3.1|GK000010.2	1076688	C	T	0	2	0	1
gnl|UMD3.1|GK000010.2	1077965	C	T	0	2	0	1
gnl|UMD3.1|GK000010.2	1077966	A	G	0	2	0	1
gnl|UMD3.1|GK000010.2	1078027	G	T	0	2	0	1
gnl|UMD3.1|GK000010.2	1078466	C	T	0	2	0	1
gnl|UMD3.1|GK000010.2	1078805	A	G	0	2	0	1
gnl|UMD3.1|GK000010.2	1078865	T	C	0	2	0	1
gnl|UMD3.1|GK000010.2	1079525	C	G	5	2	0.714286	0.285714
gnl|UMD3.1|GK000010.2	1079962	C	T	0	1	0	1
gnl|UMD3.1|GK000010.2	1080985	T	C	0	2	0	1
gnl|UMD3.1|GK000010.2	1081006	C	T	0	2	0	1
gnl|UMD3.1|GK000010.2	1081010	C	G	0	2	0	1
gnl|UMD3.1|GK000010.2	1081872	T	C	0	2	0	1
gnl|UMD3.1|GK000010.2	1081878	A	C	0	2	0	1
gnl|UMD3.1|GK000010.2	1081885	C	T	0	2	0	1
gnl|UMD3.1|GK000010.2	1082199	A	T	3	2	0.6	0.4
gnl|UMD3.1|GK000010.2	1082632	C	T	0	3	0	1
gnl|UMD3.1|GK000010.2	1082633	A	G	0	3	0	1
gnl|UMD3.1|GK000010.2	1082645	A	T	0	3	0	1
gnl|UMD3.1|GK000010.2	1082654	A	G	0	3	0	1
gnl|UMD3.1|GK000010.2	1089049	T	C	0	2	0	1
gnl|UMD3.1|GK000010.2	1089497	T	C	0	9	0	1
gnl|UMD3.1|GK000010.2	1091985	A	T	3	2	0.6	0.4
gnl|UMD3.1|GK000010.2	1092336	T	G	0	12	0	1
gnl|UMD3.1|GK000010.2	1093739	A	G	25	22	0.531915	0.468085
gnl|UMD3.1|GK000010.2	1093835	A	C	30	21	0.588235	0.411765
gnl|UMD3.1|GK000010.2	1093876	C	T	32	21	0.603774	0.396226
gnl|UMD3.1|GK000010.2	1103208	T	C	1	2	0.333333	0.666667
gnl|UMD3.1|GK000010.2	1103231	T	C	0	3	0	1
gnl|UMD3.1|GK000010.2	1103241	T	C	0	3	0	1
gnl|UMD3.1|GK000010.2	1106591	G	T	2	2	0.5	0.5
gnl|UMD3.1|GK000010.2	1118003	T	C	22	16	0.578947	0.421053
gnl|UMD3.1|GK000010.2	1120827	A	T	12	3	0.8	0.2
gnl|UMD3.1|GK000010.2	1121711	C	T	17	7	0.708333	0.291667
gnl|UMD3.1|GK000010.2	1122242	T	C	4	8	0.333333	0.666667
gnl|UMD3.1|GK000010.2	1122564	C	T	5	3	0.625	0.375
gnl|UMD3.1|GK000010.2	1122570	C	A	5	7	0.416667	0.583333
gnl|UMD3.1|GK000010.2	1122573	C	T	8	5	0.615385	0.384615
gnl|UMD3.1|GK000010.2	1122900	G	A	9	2	0.818182	0.181818
gnl|UMD3.1|GK000010.2	1122909	G	A	9	2	0.818182	0.181818
gnl|UMD3.1|GK000010.2	1122940	G	A	6	2	0.75	0.25
gnl|UMD3.1|GK000010.2	1123802	C	A	4	2	0.666667	0.333333
gnl|UMD3.1|GK000010.2	1124064	T	C	4	3	0.571429	0.428571
gnl|UMD3.1|GK000010.2	1125927	A	G	1	2	0.333333	0.666667
gnl|UMD3.1|GK000010.2	1125937	T	C	0	3	0	1
gnl|UMD3.1|GK000010.2	1126218	G	A	4	2	0.666667	0.333333
gnl|UMD3.1|GK000010.2	1126355	T	A	2	3	0.4	0.6
gnl|UMD3.1|GK000010.2	1126612	T	G	0	2	0	1
gnl|UMD3.1|GK000010.2	1126617	A	G	0	1	0	1
gnl|UMD3.1|GK000010.2	1126666	A	C	7	3	0.7	0.3
gnl|UMD3.1|GK000010.2	1126735	T	C	8	4	0.666667	0.333333
gnl|UMD3.1|GK000010.2	1129390	A	G	2	2	0.5	0.5
gnl|UMD3.1|GK000010.2	1130567	T	C	3	2	0.6	0.4
gnl|UMD3.1|GK000010.2	1130587	T	A	3	2	0.6	0.4
gnl|UMD3.1|GK000010.2	1130601	T	C	5	2	0.714286	0.285714
gnl|UMD3.1|GK000010.2	1130708	G	A	3	2	0.6	0.4
gnl|UMD3.1|GK000010.2	1132433	C	T	3	2	0.6	0.4
gnl|UMD3.1|GK000010.2	1133549	G	A	1	2	0.333333	0.666667
gnl|UMD3.1|GK000010.2	1135087	G	T	3	2	0.6	0.4
gnl|UMD3.1|GK000010.2	1140466	C	T	2	2	0.5	0.5
gnl|UMD3.1|GK000010.2	1140792	C	A	5	2	0.714286	0.285714
gnl|UMD3.1|GK000010.2	1143215	G	T	0	2	0	1
gnl|UMD3.1|GK000010.2	1160892	T	A	0	2	0	1
gnl|UMD3.1|GK000010.2	1163073	C	A	0	2	0	1
gnl|UMD3.1|GK000010.2	1169133	G	A	3	2	0.6	0.4
gnl|UMD3.1|GK000010.2	1171583	C	T	3	3	0.5	0.5
gnl|UMD3.1|GK000010.2	1171745	C	T	20	4	0.833333	0.166667
gnl|UMD3.1|GK000010.2	1174771	C	G	0	2	0	1
gnl|UMD3.1|GK000010.2	1176722	T	G	2	2	0.5	0.5
gnl|UMD3.1|GK000010.2	1186161	G	T	0	2	0	1
gnl|UMD3.1|GK000010.2	1186223	C	T	0	2	0	1
gnl|UMD3.1|GK000010.2	1188725	C	A	0	4	0	1
gnl|UMD3.1|GK000010.2	1188730	T	C	0	4	0	1
gnl|UMD3.1|GK000010.2	1191351	T	A	6	2	0.75	0.25
gnl|UMD3.1|GK000010.2	1196882	C	T	0	2	0	1
gnl|UMD3.1|GK000010.2	1199847	C	G	0	2	0	1
gnl|UMD3.1|GK000010.2	1200197	T	C	2	2	0.5	0.5
gnl|UMD3.1|GK000010.2	1201416	G	A	0	4	0	1
gnl|UMD3.1|GK000010.2	1201489	C	T	0	2	0	1
gnl|UMD3.1|GK000010.2	1201826	T	C	5	2	0.714286	0.285714
gnl|UMD3.1|GK000010.2	1202020	A	T	3	2	0.6	0.4
gnl|UMD3.1|GK000010.2	1202837	AGACTG	AGACTGACTG	0	1	0	1
gnl|UMD3.1|GK000010.2	1203271	C	A	2	2	0.5	0.5
gnl|UMD3.1|GK000010.2	1207022	A	T	0	4	0	1
gnl|UMD3.1|GK000010.2	1221931	T	C	0	2	0	1
gnl|UMD3.1|GK000010.2	1222840	T	A	0	2	0	1
gnl|UMD3.1|GK000010.2	1228649	G	T	1	2	0.333333	0.666667
gnl|UMD3.1|GK000010.2	1228687	G	T	3	3	0.5	0.5
gnl|UMD3.1|GK000010.2	1228709	G	T	4	2	0.666667	0.333333
gnl|UMD3.1|GK000010.2	1228753	C	A	2	2	0.5	0.5
gnl|UMD3.1|GK000010.2	1228820	A	T	0	2	0	1
gnl|UMD3.1|GK000010.2	1228823	A	C	0	2	0	1
gnl|UMD3.1|GK000010.2	1228948	G	T	0	2	0	1
gnl|UMD3.1|GK000010.2	1228972	A	C	0	2	0	1
gnl|UMD3.1|GK000010.2	1230559	T	C	0	2	0	1
gnl|UMD3.1|GK000010.2	1230561	T	C	0	2	0	1
gnl|UMD3.1|GK000010.2	1237775	C	T	0	2	0	1
gnl|UMD3.1|GK000010.2	1238432	A	G	1	2	0.333333	0.666667
gnl|UMD3.1|GK000010.2	1274681	C	T	0	2	0	1
gnl|UMD3.1|GK000010.2	1282479	A	T	1	1	0.5	0.5
gnl|UMD3.1|GK000010.2	1287313	A	T	0	2	0	1
gnl|UMD3.1|GK000010.2	1289935	C	G	0	2	0	1
gnl|UMD3.1|GK000010.2	1289948	A	G	0	2	0	1
gnl|UMD3.1|GK000010.2	1295148	G	C	0	2	0	1
gnl|UMD3.1|GK000010.2	1433953	G	A	0	2	0	1
gnl|UMD3.1|GK000010.2	1433954	G	T	0	2	0	1
gnl|UMD3.1|GK000010.2	1433979	C	T	0	2	0	1
gnl|UMD3.1|GK000010.2	1433984	T	C	0	2	0	1
gnl|UMD3.1|GK000010.2	1468253	T	C	0	2	0	1
gnl|UMD3.1|GK000010.2	1468258	T	C	0	2	0	1
gnl|UMD3.1|GK000010.2	1481131	A	G	0	2	0	1
gnl|UMD3.1|GK000010.2	1488529	C	T	0	2	0	1
gnl|UMD3.1|GK000010.2	1488584	G	C	0	1	0	1
gnl|UMD3.1|GK000010.2	1488593	A	G	0	2	0	1
gnl|UMD3.1|GK000010.2	1504379	G	A	1	2	0.333333	0.666667
gnl|UMD3.1|GK000010.2	1513145	C	A	0	2	0	1
gnl|UMD3.1|GK000010.2	1518664	A	G	0	2	0	1
gnl|UMD3.1|GK000010.2	1518682	A	G	0	2	0	1
gnl|UMD3.1|GK000010.2	1521440	C	A	0	2	0	1
gnl|UMD3.1|GK000010.2	1527735	C	T	0	2	0	1
gnl|UMD3.1|GK000010.2	1527774	C	A	0	2	0	1
gnl|UMD3.1|GK000010.2	1539513	A	G	0	2	0	1
gnl|UMD3.1|GK000010.2	1687110	G	T	2	4	0.333333	0.666667
gnl|UMD3.1|GK000010.2	1701211	G	T	0	2	0	1
gnl|UMD3.1|GK000010.2	1718403	G	A	0	2	0	1
gnl|UMD3.1|GK000010.2	1729956	T	A	1	3	0.25	0.75
gnl|UMD3.1|GK000010.2	1738295	G	T	0	2	0	1
gnl|UMD3.1|GK000010.2	1754007	A	G	0	2	0	1
gnl|UMD3.1|GK000010.2	1762757	T	A	6	2	0.75	0.25
gnl|UMD3.1|GK000010.2	1763094	GA	GAACTA	0	1	0	1
gnl|UMD3.1|GK000010.2	1763999	C	T	46	48	0.489362	0.510638
gnl|UMD3.1|GK000010.2	1764294	A	G	17	11	0.607143	0.392857
gnl|UMD3.1|GK000010.2	2067827	C	T	0	2	0	1
gnl|UMD3.1|GK000010.2	2067848	A	G	0	8	0	1
gnl|UMD3.1|GK000010.2	2067863	A	C	0	11	0	1
gnl|UMD3.1|GK000010.2	2067889	C	G	0	15	0	1
gnl|UMD3.1|GK000010.2	2067897	C	A	0	14	0	1
gnl|UMD3.1|GK000010.2	2067911	C	T	0	17	0	1
gnl|UMD3.1|GK000010.2	2067926	T	C	0	19	0	1
gnl|UMD3.1|GK000010.2	2067962	A	G	0	19	0	1
gnl|UMD3.1|GK000010.2	2067974	T	C	0	17	0	1
gnl|UMD3.1|GK000010.2	2068004	A	G	0	11	0	1
gnl|UMD3.1|GK000010.2	2068034	T	C	0	8	0	1
gnl|UMD3.1|GK000010.2	2068035	A	T	0	7	0	1
gnl|UMD3.1|GK000010.2	2068064	G	A	0	6	0	1
gnl|UMD3.1|GK000010.2	2068067	C	G	0	9	0	1
gnl|UMD3.1|GK000010.2	2068084	G	T	0	9	0	1
gnl|UMD3.1|GK000010.2	2068085	A	G	0	9	0	1
gnl|UMD3.1|GK000010.2	2068111	G	C	0	6	0	1
gnl|UMD3.1|GK000010.2	2068114	A	T	0	6	0	1
gnl|UMD3.1|GK000010.2	2068137	C	T	0	5	0	1
gnl|UMD3.1|GK000010.2	2068166	G	T	0	5	0	1
gnl|UMD3.1|GK000010.2	2068169	C	T	0	5	0	1
gnl|UMD3.1|GK000010.2	2068174	A	G	0	5	0	1
gnl|UMD3.1|GK000010.2	2068181	C	T	0	4	0	1
gnl|UMD3.1|GK000010.2	2068200	G	T	0	4	0	1
gnl|UMD3.1|GK000010.2	2068204	C	G	0	2	0	1
gnl|UMD3.1|GK000010.2	2068275	A	G	0	3	0	1
gnl|UMD3.1|GK000010.2	2068282	T	C	0	4	0	1
gnl|UMD3.1|GK000010.2	2068290	C	T	0	5	0	1
gnl|UMD3.1|GK000010.2	2068293	G	T	0	5	0	1
gnl|UMD3.1|GK000010.2	2068299	A	G	0	5	0	1
gnl|UMD3.1|GK000010.2	2068320	T	C	0	5	0	1
gnl|UMD3.1|GK000010.2	2068325	T	A	0	5	0	1
gnl|UMD3.1|GK000010.2	2068326	G	A	0	5	0	1
gnl|UMD3.1|GK000010.2	2068330	C	T	0	5	0	1
gnl|UMD3.1|GK000010.2	2068352	A	C	0	7	0	1
gnl|UMD3.1|GK000010.2	2068411	T	C	0	9	0	1
gnl|UMD3.1|GK000010.2	2068412	G	T	0	9	0	1
gnl|UMD3.1|GK000010.2	2068421	T	C	0	10	0	1
gnl|UMD3.1|GK000010.2	2068430	C	A	0	9	0	1
gnl|UMD3.1|GK000010.2	2068431	G	A	0	9	0	1
gnl|UMD3.1|GK000010.2	2068454	G	A	0	9	0	1
gnl|UMD3.1|GK000010.2	2068462	G	T	0	9	0	1
gnl|UMD3.1|GK000010.2	2068464	C	A	0	9	0	1
gnl|UMD3.1|GK000010.2	2068534	G	T	0	2	0	1
gnl|UMD3.1|GK000010.2	2115105	C	T	0	1	0	1
gnl|UMD3.1|GK000010.2	2181557	G	T	0	2	0	1
gnl|UMD3.1|GK000010.2	2183582	A	G	4	2	0.666667	0.333333
gnl|UMD3.1|GK000010.2	2186934	C	T	6	2	0.75	0.25
gnl|UMD3.1|GK000010.2	2189527	A	G	0	2	0	1
gnl|UMD3.1|GK000010.2	2192723	T	C	8	2	0.8	0.2
gnl|UMD3.1|GK000010.2	2192823	G	A	10	8	0.555556	0.444444
gnl|UMD3.1|GK000010.2	2193006	T	A	8	4	0.666667	0.333333
gnl|UMD3.1|GK000010.2	2193084	C	A	7	2	0.777778	0.222222
gnl|UMD3.1|GK000010.2	2193124	A	C	6	2	0.75	0.25
gnl|UMD3.1|GK000010.2	2193185	A	G	7	5	0.583333	0.416667
gnl|UMD3.1|GK000010.2	2193209	A	T	12	2	0.857143	0.142857
gnl|UMD3.1|GK000010.2	2211745	C	T	0	2	0	1
gnl|UMD3.1|GK000010.2	2224153	A	G	0	2	0	1
gnl|UMD3.1|GK000010.2	2337417	A	T	0	2	0	1
gnl|UMD3.1|GK000010.2	2361748	G	T	2	2	0.5	0.5
gnl|UMD3.1|GK000010.2	2361999	C	T	1	2	0.333333	0.666667
gnl|UMD3.1|GK000010.2	2363107	G	A	6	2	0.75	0.25
gnl|UMD3.1|GK000010.2	2365953	G	A	0	2	0	1
gnl|UMD3.1|GK000010.2	2366426	A	G	0	3	0	1
gnl|UMD3.1|GK000010.2	2366567	A	G	0	4	0	1
gnl|UMD3.1|GK000010.2	2366572	A	G	0	4	0	1
gnl|UMD3.1|GK000010.2	2374090	G	A	0	2	0	1
gnl|UMD3.1|GK000010.2	2376105	A	T	0	2	0	1
gnl|UMD3.1|GK000010.2	2381849	A	G	1	2	0.333333	0.666667
gnl|UMD3.1|GK000010.2	2381898	A	G	0	2	0	1
gnl|UMD3.1|GK000010.2	2383797	T	C	0	2	0	1
gnl|UMD3.1|GK000010.2	2392224	C	T	0	3	0	1
gnl|UMD3.1|GK000010.2	2392839	C	A	0	2	0	1
gnl|UMD3.1|GK000010.2	2392844	C	A	1	3	0.25	0.75
gnl|UMD3.1|GK000010.2	2392966	T	C	0	4	0	1
gnl|UMD3.1|GK000010.2	2393167	T	C	0	2	0	1
gnl|UMD3.1|GK000010.2	2393722	C	A	4	2	0.666667	0.333333
gnl|UMD3.1|GK000010.2	2416623	A	T	7	2	0.777778	0.222222
gnl|UMD3.1|GK000010.2	2416636	T	C	6	3	0.666667	0.333333
gnl|UMD3.1|GK000010.2	2420836	A	G	6	3	0.666667	0.333333
gnl|UMD3.1|GK000010.2	2425309	G	T	0	2	0	1
gnl|UMD3.1|GK000010.2	2427107	T	C	0	2	0	1
gnl|UMD3.1|GK000010.2	2429750	A	G	0	2	0	1
gnl|UMD3.1|GK000010.2	2430041	A	G	5	11	0.3125	0.6875
gnl|UMD3.1|GK000010.2	2430712	C	T	1	4	0.2	0.8
gnl|UMD3.1|GK000010.2	2430965	A	G	1	2	0.333333	0.666667
gnl|UMD3.1|GK000010.2	2431022	A	G	1	2	0.333333	0.666667
gnl|UMD3.1|GK000010.2	2432634	G	T	0	2	0	1
gnl|UMD3.1|GK000010.2	2434161	G	T	42	9	0.823529	0.176471
gnl|UMD3.1|GK000010.2	2434171	G	A	35	12	0.744681	0.255319
gnl|UMD3.1|GK000010.2	2434362	T	C	0	54	0	1
gnl|UMD3.1|GK000010.2	2434503	C	T	17	27	0.386364	0.613636
gnl|UMD3.1|GK000010.2	2435936	G	A,T	0	2	0	1
gnl|UMD3.1|GK000010.2	2435960	G	T	1	1	0.5	0.5
gnl|UMD3.1|GK000010.2	2438605	A	T	0	2	0	1
gnl|UMD3.1|GK000010.2	2439770	A	G	0	2	0	1
gnl|UMD3.1|GK000010.2	2440242	TCC	TCCC	0	1	0	1
gnl|UMD3.1|GK000010.2	2712388	C	T	0	2	0	1
gnl|UMD3.1|GK000010.2	2712399	A	G	0	2	0	1
gnl|UMD3.1|GK000010.2	2712440	A	G	0	2	0	1
gnl|UMD3.1|GK000010.2	2712441	A	G	0	2	0	1
gnl|UMD3.1|GK000010.2	2712463	T	C	0	2	0	1
gnl|UMD3.1|GK000010.2	2712469	A	G	0	2	0	1
gnl|UMD3.1|GK000010.2	2929131	C	A	0	2	0	1
gnl|UMD3.1|GK000010.2	2929140	T	C	0	2	0	1
gnl|UMD3.1|GK000010.2	2929164	C	T	0	2	0	1
gnl|UMD3.1|GK000010.2	2929165	A	G	0	2	0	1
gnl|UMD3.1|GK000010.2	2929176	T	C	0	2	0	1
gnl|UMD3.1|GK000010.2	2929177	G	A	0	2	0	1
gnl|UMD3.1|GK000010.2	3207485	T	C	1	2	0.333333	0.666667
gnl|UMD3.1|GK000010.2	3249716	C	T	7	2	0.777778	0.222222
gnl|UMD3.1|GK000010.2	3249724	A	G	7	2	0.777778	0.222222
gnl|UMD3.1|GK000010.2	3264377	G	A	0	4	0	1
gnl|UMD3.1|GK000010.2	3264471	C	A	0	4	0	1
gnl|UMD3.1|GK000010.2	3264472	A	T	0	4	0	1
gnl|UMD3.1|GK000010.2	3281952	T	C	0	2	0	1
gnl|UMD3.1|GK000010.2	3292199	C	T	0	2	0	1
gnl|UMD3.1|GK000010.2	3296918	G	A	0	2	0	1
gnl|UMD3.1|GK000010.2	3304956	A	C	0	2	0	1
gnl|UMD3.1|GK000010.2	3305245	A	G	0	2	0	1
gnl|UMD3.1|GK000010.2	3305280	T	C	0	2	0	1
gnl|UMD3.1|GK000010.2	3318851	C	CCT	0	1	0	1
gnl|UMD3.1|GK000010.2	3331270	C	A	2	2	0.5	0.5
gnl|UMD3.1|GK000010.2	3332624	C	A	8	2	0.8	0.2
gnl|UMD3.1|GK000010.2	3367273	G	T	2	2	0.5	0.5
gnl|UMD3.1|GK000010.2	3367291	C	A	2	2	0.5	0.5
gnl|UMD3.1|GK000010.2	3367681	C	A	0	2	0	1
gnl|UMD3.1|GK000010.2	3373248	A	G	20	17	0.540541	0.459459
gnl|UMD3.1|GK000010.2	3373265	A	G	19	17	0.527778	0.472222
gnl|UMD3.1|GK000010.2	3373639	G	A	0	2	0	1
gnl|UMD3.1|GK000010.2	3380537	A	AT	0	1	0	1
gnl|UMD3.1|GK000010.2	3402500	A	G	0	2	0	1
gnl|UMD3.1|GK000010.2	3402513	A	G	0	2	0	1
gnl|UMD3.1|GK000010.2	3586034	A	G	0	11	0	1
gnl|UMD3.1|GK000010.2	3586052	G	A	0	28	0	1
gnl|UMD3.1|GK000010.2	3586134	T	C	0	58	0	1
gnl|UMD3.1|GK000010.2	3586152	T	C	0	65	0	1
gnl|UMD3.1|GK000010.2	3586250	A	G	0	85	0	1
gnl|UMD3.1|GK000010.2	3586449	G	A	0	16	0	1
gnl|UMD3.1|GK000010.2	3912496	G	T	2	2	0.5	0.5
gnl|UMD3.1|GK000010.2	3912607	C	T	0	2	0	1
gnl|UMD3.1|GK000010.2	3934626	A	G	0	2	0	1
gnl|UMD3.1|GK000010.2	3934669	G	A	0	2	0	1
gnl|UMD3.1|GK000010.2	3987100	A	G	0	2	0	1
gnl|UMD3.1|GK000010.2	3993125	G	T	2	2	0.5	0.5
gnl|UMD3.1|GK000010.2	3996007	C	T	0	7	0	1
gnl|UMD3.1|GK000010.2	3996801	C	A	0	2	0	1
gnl|UMD3.1|GK000010.2	3997180	G	A	18	6	0.75	0.25
gnl|UMD3.1|GK000010.2	3997204	C	T	8	20	0.285714	0.714286
gnl|UMD3.1|GK000010.2	4002536	T	A	0	2	0	1
gnl|UMD3.1|GK000010.2	4002540	G	A	0	2	0	1
gnl|UMD3.1|GK000010.2	4002544	G	A	0	2	0	1
gnl|UMD3.1|GK000010.2	4002553	G	A,T	0	2	0	1
gnl|UMD3.1|GK000010.2	4002594	T	A	0	2	0	1
gnl|UMD3.1|GK000010.2	4002598	T	A	0	2	0	1
gnl|UMD3.1|GK000010.2	4002629	C	T	0	2	0	1
gnl|UMD3.1|GK000010.2	4002639	G	A	0	2	0	1
gnl|UMD3.1|GK000010.2	4003974	G	T	0	2	0	1
gnl|UMD3.1|GK000010.2	4004260	G	A	2	2	0.5	0.5
gnl|UMD3.1|GK000010.2	4015337	T	G	0	2	0	1
gnl|UMD3.1|GK000010.2	4023933	C	A	1	2	0.333333	0.666667
gnl|UMD3.1|GK000010.2	4024292	A	G	0	2	0	1
gnl|UMD3.1|GK000010.2	4024550	A	G	0	2	0	1
gnl|UMD3.1|GK000010.2	4025513	A	G	0	2	0	1
gnl|UMD3.1|GK000010.2	4025550	T	A	0	2	0	1
gnl|UMD3.1|GK000010.2	4026623	CTGAAAT	CT	0	1	0	1
gnl|UMD3.1|GK000010.2	4048181	T	A	1	2	0.333333	0.666667
gnl|UMD3.1|GK000010.2	4049789	G	A	0	2	0	1
gnl|UMD3.1|GK000010.2	4056197	G	T	0	5	0	1
gnl|UMD3.1|GK000010.2	4062808	T	C	9	2	0.818182	0.181818
gnl|UMD3.1|GK000010.2	4131831	G	A	0	2	0	1
gnl|UMD3.1|GK000010.2	4131872	C	T	0	2	0	1
gnl|UMD3.1|GK000010.2	4276750	A	T	0	22	0	1
gnl|UMD3.1|GK000010.2	4291020	G	C	0	2	0	1
gnl|UMD3.1|GK000010.2	4291047	T	C	0	2	0	1
gnl|UMD3.1|GK000010.2	4297461	A	G	0	2	0	1
gnl|UMD3.1|GK000010.2	4303010	C	A	1	2	0.333333	0.666667
gnl|UMD3.1|GK000010.2	4309360	T	A	0	2	0	1
gnl|UMD3.1|GK000010.2	4317136	A	G	0	2	0	1
gnl|UMD3.1|GK000010.2	4319487	T	C	2	2	0.5	0.5
gnl|UMD3.1|GK000010.2	4328827	G	A	0	2	0	1
gnl|UMD3.1|GK000010.2	4334017	A	T	12	2	0.857143	0.142857
gnl|UMD3.1|GK000010.2	4335077	C	A	1	2	0.333333	0.666667
gnl|UMD3.1|GK000010.2	4357544	G	A	0	2	0	1
gnl|UMD3.1|GK000010.2	4357563	C	G	0	2	0	1
gnl|UMD3.1|GK000010.2	4357574	C	T	0	2	0	1
gnl|UMD3.1|GK000010.2	4357589	A	T	0	2	0	1
gnl|UMD3.1|GK000010.2	4357621	A	T	0	4	0	1
gnl|UMD3.1|GK000010.2	4357626	A	T	0	4	0	1
gnl|UMD3.1|GK000010.2	4357656	A	T	0	3	0	1
gnl|UMD3.1|GK000010.2	4357686	C	G	0	2	0	1
gnl|UMD3.1|GK000010.2	4357689	T	C	0	2	0	1
gnl|UMD3.1|GK000010.2	4357705	C	T	0	2	0	1
gnl|UMD3.1|GK000010.2	4360291	G	A	0	2	0	1
gnl|UMD3.1|GK000010.2	4360292	T	C	0	2	0	1
gnl|UMD3.1|GK000010.2	4360308	G	A	0	2	0	1
gnl|UMD3.1|GK000010.2	4360324	G	A	0	2	0	1
gnl|UMD3.1|GK000010.2	4360333	C	A	0	2	0	1
gnl|UMD3.1|GK000010.2	4360344	A	G	0	2	0	1
gnl|UMD3.1|GK000010.2	4360349	T	C	0	2	0	1
gnl|UMD3.1|GK000010.2	4360350	G	T	0	2	0	1
gnl|UMD3.1|GK000010.2	4360386	A	G	0	2	0	1
gnl|UMD3.1|GK000010.2	4360412	T	G	0	2	0	1
gnl|UMD3.1|GK000010.2	4360415	A	G	0	2	0	1
gnl|UMD3.1|GK000010.2	4360425	C	G	0	2	0	1
gnl|UMD3.1|GK000010.2	4360458	T	G	0	2	0	1
gnl|UMD3.1|GK000010.2	4360459	T	C	0	2	0	1
gnl|UMD3.1|GK000010.2	4360469	T	C	0	2	0	1
gnl|UMD3.1|GK000010.2	4360473	C	T	0	2	0	1
gnl|UMD3.1|GK000010.2	4360488	C	T	0	2	0	1
gnl|UMD3.1|GK000010.2	4360495	A	C	0	2	0	1
gnl|UMD3.1|GK000010.2	4360500	C	T	0	2	0	1
gnl|UMD3.1|GK000010.2	4360520	G	A	0	2	0	1
gnl|UMD3.1|GK000010.2	4360529	A	C	0	2	0	1
gnl|UMD3.1|GK000010.2	4360977	G	C	1	2	0.333333	0.666667
gnl|UMD3.1|GK000010.2	4360985	G	A	2	2	0.5	0.5
gnl|UMD3.1|GK000010.2	4361001	T	C	2	2	0.5	0.5
gnl|UMD3.1|GK000010.2	4361020	T	C	2	2	0.5	0.5
gnl|UMD3.1|GK000010.2	4361034	A	G	2	2	0.5	0.5
gnl|UMD3.1|GK000010.2	4361057	A	G	1	2	0.333333	0.666667
gnl|UMD3.1|GK000010.2	4374870	A	T	5	2	0.714286	0.285714
gnl|UMD3.1|GK000010.2	4375473	A	T	4	3	0.571429	0.428571
gnl|UMD3.1|GK000010.2	4375676	T	A	10	2	0.833333	0.166667
gnl|UMD3.1|GK000010.2	4375946	C	T	0	11	0	1
gnl|UMD3.1|GK000010.2	4376105	A	T	6	2	0.75	0.25
gnl|UMD3.1|GK000010.2	4388422	T	A	0	2	0	1
gnl|UMD3.1|GK000010.2	4388425	A	T	0	2	0	1
gnl|UMD3.1|GK000010.2	4388445	G	A	0	2	0	1
gnl|UMD3.1|GK000010.2	4388446	T	C	0	2	0	1
gnl|UMD3.1|GK000010.2	4388451	C	T	0	2	0	1
gnl|UMD3.1|GK000010.2	4403699	A	G	3	2	0.6	0.4
gnl|UMD3.1|GK000010.2	4404417	G	T	7	2	0.777778	0.222222
gnl|UMD3.1|GK000010.2	4404628	C	T	0	7	0	1
gnl|UMD3.1|GK000010.2	4405192	C	G	0	48	0	1
gnl|UMD3.1|GK000010.2	4405196	G	A	27	23	0.54	0.46
gnl|UMD3.1|GK000010.2	4407830	G	A	44	31	0.586667	0.413333
gnl|UMD3.1|GK000010.2	4408666	T	C	223	165	0.574742	0.425258
gnl|UMD3.1|GK000010.2	4408971	C	G	56	55	0.504505	0.495495
gnl|UMD3.1|GK000010.2	4409175	A	C	23	5	0.821429	0.178571
gnl|UMD3.1|GK000010.2	4410577	A	G	0	3	0	1
gnl|UMD3.1|GK000010.2	4410875	G	T	11	2	0.846154	0.153846
gnl|UMD3.1|GK000010.2	4410987	G	T	15	5	0.75	0.25
gnl|UMD3.1|GK000010.2	4411013	G	T	14	4	0.777778	0.222222
gnl|UMD3.1|GK000010.2	4411022	G	T	12	3	0.8	0.2
gnl|UMD3.1|GK000010.2	4411078	C	A	17	10	0.62963	0.37037
gnl|UMD3.1|GK000010.2	4411330	T	C	5	2	0.714286	0.285714
gnl|UMD3.1|GK000010.2	4411701	A	G	7	2	0.777778	0.222222
gnl|UMD3.1|GK000010.2	4411854	A	G	0	2	0	1
gnl|UMD3.1|GK000010.2	4412044	T	C	1	2	0.333333	0.666667
gnl|UMD3.1|GK000010.2	4413055	C	T	4	9	0.307692	0.692308
gnl|UMD3.1|GK000010.2	4413068	A	G	36	33	0.521739	0.478261
gnl|UMD3.1|GK000010.2	4415326	G	A	0	2	0	1
gnl|UMD3.1|GK000010.2	4415359	T	C	0	2	0	1
gnl|UMD3.1|GK000010.2	4418085	C	A	0	2	0	1
gnl|UMD3.1|GK000010.2	4421490	T	C	0	2	0	1
gnl|UMD3.1|GK000010.2	4421605	C	T	0	2	0	1
gnl|UMD3.1|GK000010.2	4421613	C	T	0	2	0	1
gnl|UMD3.1|GK000010.2	4421630	G	T	1	2	0.333333	0.666667
gnl|UMD3.1|GK000010.2	4423345	C	T	1	3	0.25	0.75
gnl|UMD3.1|GK000010.2	4423729	C	G	0	2	0	1
gnl|UMD3.1|GK000010.2	4425030	T	A	0	17	0	1
gnl|UMD3.1|GK000010.2	4425493	T	G	0	9	0	1
gnl|UMD3.1|GK000010.2	4425539	T	G	0	18	0	1
gnl|UMD3.1|GK000010.2	4426011	T	C	7	5	0.583333	0.416667
gnl|UMD3.1|GK000010.2	4426191	G	T	8	3	0.727273	0.272727
gnl|UMD3.1|GK000010.2	4426645	C	T	0	10	0	1
gnl|UMD3.1|GK000010.2	4426774	T	A	12	2	0.857143	0.142857
gnl|UMD3.1|GK000010.2	4426882	G	A	12	3	0.8	0.2
gnl|UMD3.1|GK000010.2	4427142	C	A	9	2	0.818182	0.181818
gnl|UMD3.1|GK000010.2	4427207	G	A	10	4	0.714286	0.285714
gnl|UMD3.1|GK000010.2	4427749	A	G	9	2	0.818182	0.181818
gnl|UMD3.1|GK000010.2	4427912	T	G	11	2	0.846154	0.153846
gnl|UMD3.1|GK000010.2	4428024	T	C	0	2	0	1
gnl|UMD3.1|GK000010.2	4428193	A	G	1	5	0.166667	0.833333
gnl|UMD3.1|GK000010.2	4428239	A	G	1	11	0.0833333	0.916667
gnl|UMD3.1|GK000010.2	4428263	G	T	11	2	0.846154	0.153846
gnl|UMD3.1|GK000010.2	4428271	T	C	7	6	0.538462	0.461538
gnl|UMD3.1|GK000010.2	4428649	A	T	4	30	0.117647	0.882353
gnl|UMD3.1|GK000010.2	4428994	C	T	4	11	0.266667	0.733333
gnl|UMD3.1|GK000010.2	4429054	A	G	0	18	0	1
gnl|UMD3.1|GK000010.2	4429275	A	G	0	8	0	1
gnl|UMD3.1|GK000010.2	4429300	T	A	0	6	0	1
gnl|UMD3.1|GK000010.2	4429311	A	G	0	6	0	1
gnl|UMD3.1|GK000010.2	4429502	A	G	2	2	0.5	0.5
gnl|UMD3.1|GK000010.2	4431106	A	C	0	2	0	1
gnl|UMD3.1|GK000010.2	4431407	G	A	0	2	0	1
gnl|UMD3.1|GK000010.2	4431436	T	C	0	2	0	1
gnl|UMD3.1|GK000010.2	4432607	CT	CTT	0	1	0	1
gnl|UMD3.1|GK000010.2	4432880	A	G	0	2	0	1
gnl|UMD3.1|GK000010.2	4433247	G	C	0	3	0	1
gnl|UMD3.1|GK000010.2	4433513	T	G	0	2	0	1
gnl|UMD3.1|GK000010.2	4434359	G	A	1	2	0.333333	0.666667
gnl|UMD3.1|GK000010.2	4438398	C	A	0	2	0	1
gnl|UMD3.1|GK000010.2	4438541	G	A	0	2	0	1
gnl|UMD3.1|GK000010.2	4440636	A	G	7	3	0.7	0.3
gnl|UMD3.1|GK000010.2	4440660	C	T	9	3	0.75	0.25
gnl|UMD3.1|GK000010.2	4440670	G	A	7	3	0.7	0.3
gnl|UMD3.1|GK000010.2	4440740	C	T	9	3	0.75	0.25
gnl|UMD3.1|GK000010.2	4441372	T	C	0	2	0	1
gnl|UMD3.1|GK000010.2	4441390	T	C	0	2	0	1
gnl|UMD3.1|GK000010.2	4441395	T	C	0	2	0	1
gnl|UMD3.1|GK000010.2	4441397	T	C	0	2	0	1
gnl|UMD3.1|GK000010.2	4441400	T	C	0	2	0	1
gnl|UMD3.1|GK000010.2	4441420	T	C	0	2	0	1
gnl|UMD3.1|GK000010.2	4441437	T	C	0	2	0	1
gnl|UMD3.1|GK000010.2	4441591	C	A	2	2	0.5	0.5
gnl|UMD3.1|GK000010.2	4441594	A	G	2	2	0.5	0.5
gnl|UMD3.1|GK000010.2	4442319	C	T	2	2	0.5	0.5
gnl|UMD3.1|GK000010.2	4442374	A	T	3	2	0.6	0.4
gnl|UMD3.1|GK000010.2	4442379	G	A	4	2	0.666667	0.333333
gnl|UMD3.1|GK000010.2	4442546	C	G	0	5	0	1
gnl|UMD3.1|GK000010.2	4442621	G	A	4	4	0.5	0.5
gnl|UMD3.1|GK000010.2	4442645	G	T	1	4	0.2	0.8
gnl|UMD3.1|GK000010.2	4444659	C	T	7	5	0.583333	0.416667
gnl|UMD3.1|GK000010.2	4444660	C	G	6	5	0.545455	0.454545
gnl|UMD3.1|GK000010.2	4444697	A	G	9	3	0.75	0.25
gnl|UMD3.1|GK000010.2	4444766	A	G	6	6	0.5	0.5
gnl|UMD3.1|GK000010.2	4444808	C	T	7	3	0.7	0.3
gnl|UMD3.1|GK000010.2	4444949	C	T	2	3	0.4	0.6
gnl|UMD3.1|GK000010.2	4444952	A	G	3	2	0.6	0.4
gnl|UMD3.1|GK000010.2	4444993	C	T	3	5	0.375	0.625
gnl|UMD3.1|GK000010.2	4445099	A	C	1	3	0.25	0.75
gnl|UMD3.1|GK000010.2	4445163	T	G	0	5	0	1
gnl|UMD3.1|GK000010.2	4445179	G	A	0	4	0	1
gnl|UMD3.1|GK000010.2	4446226	C	A	3	2	0.6	0.4
gnl|UMD3.1|GK000010.2	4446698	A	G	2	2	0.5	0.5
gnl|UMD3.1|GK000010.2	4452059	C	G	1	2	0.333333	0.666667
gnl|UMD3.1|GK000010.2	4452099	C	T	2	2	0.5	0.5
gnl|UMD3.1|GK000010.2	4452122	G	T	1	1	0.5	0.5
gnl|UMD3.1|GK000010.2	4452179	A	G	0	2	0	1
gnl|UMD3.1|GK000010.2	4452572	G	A	0	2	0	1
gnl|UMD3.1|GK000010.2	4452616	G	T	1	2	0.333333	0.666667
gnl|UMD3.1|GK000010.2	4460998	G	T	1	3	0.25	0.75
gnl|UMD3.1|GK000010.2	4462728	T	G	0	2	0	1
gnl|UMD3.1|GK000010.2	4462729	C	G	0	2	0	1
gnl|UMD3.1|GK000010.2	4462741	T	C	0	2	0	1
gnl|UMD3.1|GK000010.2	4462745	C	A	0	2	0	1
gnl|UMD3.1|GK000010.2	4467318	A	T	2	2	0.5	0.5
gnl|UMD3.1|GK000010.2	4468345	T	C	0	2	0	1
gnl|UMD3.1|GK000010.2	4468403	A	C	0	3	0	1
gnl|UMD3.1|GK000010.2	4468415	C	G	1	2	0.333333	0.666667
gnl|UMD3.1|GK000010.2	4468447	G	C	0	3	0	1
gnl|UMD3.1|GK000010.2	4468449	G	A	0	3	0	1
gnl|UMD3.1|GK000010.2	4468456	G	T	0	3	0	1
gnl|UMD3.1|GK000010.2	4468469	G	A	0	2	0	1
gnl|UMD3.1|GK000010.2	4468481	T	C	0	2	0	1
gnl|UMD3.1|GK000010.2	4468543	T	TG	0	1	0	1
gnl|UMD3.1|GK000010.2	4469479	G	T	8	2	0.8	0.2
gnl|UMD3.1|GK000010.2	4469508	T	C	0	7	0	1
gnl|UMD3.1|GK000010.2	4469740	A	C	0	8	0	1
gnl|UMD3.1|GK000010.2	4469741	G	C	0	8	0	1
gnl|UMD3.1|GK000010.2	4469808	T	C	0	4	0	1
gnl|UMD3.1|GK000010.2	4469925	G	A	0	2	0	1
gnl|UMD3.1|GK000010.2	4470728	T	C	0	2	0	1
gnl|UMD3.1|GK000010.2	4470733	T	C	0	2	0	1
gnl|UMD3.1|GK000010.2	4470858	A	C	0	4	0	1
gnl|UMD3.1|GK000010.2	4470867	C	T	0	4	0	1
gnl|UMD3.1|GK000010.2	4471147	G	A	0	2	0	1
gnl|UMD3.1|GK000010.2	4472316	A	G	0	2	0	1
gnl|UMD3.1|GK000010.2	4484459	T	A	0	2	0	1
gnl|UMD3.1|GK000010.2	4485356	A	G	0	4	0	1
gnl|UMD3.1|GK000010.2	4501674	T	A	2	4	0.333333	0.666667
gnl|UMD3.1|GK000010.2	4501980	A	G	7	5	0.583333	0.416667
gnl|UMD3.1|GK000010.2	4503352	T	C	4	2	0.666667	0.333333
gnl|UMD3.1|GK000010.2	4503363	T	C	3	2	0.6	0.4
gnl|UMD3.1|GK000010.2	4509411	A	G	3	5	0.375	0.625
gnl|UMD3.1|GK000010.2	4509478	G	C	2	3	0.4	0.6
gnl|UMD3.1|GK000010.2	4510150	C	A	10	2	0.833333	0.166667
gnl|UMD3.1|GK000010.2	4510442	G	A	1	2	0.333333	0.666667
gnl|UMD3.1|GK000010.2	4516202	A	C	0	2	0	1
gnl|UMD3.1|GK000010.2	4519524	G	A	0	2	0	1
gnl|UMD3.1|GK000010.2	4519552	G	T	0	2	0	1
gnl|UMD3.1|GK000010.2	4519677	C	G	0	2	0	1
gnl|UMD3.1|GK000010.2	4521881	A	T	0	1	0	1
gnl|UMD3.1|GK000010.2	4524488	C	T	0	2	0	1
gnl|UMD3.1|GK000010.2	4525902	C	T	0	2	0	1
gnl|UMD3.1|GK000010.2	4526212	G	A	0	2	0	1
gnl|UMD3.1|GK000010.2	4527595	C	T	0	2	0	1
gnl|UMD3.1|GK000010.2	4528597	G	T	2	2	0.5	0.5
gnl|UMD3.1|GK000010.2	4528760	G	A	6	12	0.333333	0.666667
gnl|UMD3.1|GK000010.2	4528794	C	T	4	8	0.333333	0.666667
gnl|UMD3.1|GK000010.2	4528870	T	C	7	2	0.777778	0.222222
gnl|UMD3.1|GK000010.2	4594622	A	T	0	2	0	1
gnl|UMD3.1|GK000010.2	4595884	A	G	0	2	0	1
gnl|UMD3.1|GK000010.2	4598213	T	A	13	4	0.764706	0.235294
gnl|UMD3.1|GK000010.2	4598395	T	C	11	2	0.846154	0.153846
gnl|UMD3.1|GK000010.2	4599154	C	A	2	5	0.285714	0.714286
gnl|UMD3.1|GK000010.2	4599263	G	A	2	2	0.5	0.5
gnl|UMD3.1|GK000010.2	4600163	T	A	12	7	0.631579	0.368421
gnl|UMD3.1|GK000010.2	4600656	C	A	0	2	0	1
gnl|UMD3.1|GK000010.2	4600728	G	T	3	2	0.6	0.4
gnl|UMD3.1|GK000010.2	4600957	T	A	6	2	0.75	0.25
gnl|UMD3.1|GK000010.2	4600974	C	A	6	2	0.75	0.25
gnl|UMD3.1|GK000010.2	4602628	A	G	11	2	0.846154	0.153846
gnl|UMD3.1|GK000010.2	4603030	G	T	10	2	0.833333	0.166667
gnl|UMD3.1|GK000010.2	4604656	A	G	4	2	0.666667	0.333333
gnl|UMD3.1|GK000010.2	4605131	C	T	2	5	0.285714	0.714286
gnl|UMD3.1|GK000010.2	4605289	A	G	3	7	0.3	0.7
gnl|UMD3.1|GK000010.2	4606839	C	G	1	4	0.2	0.8
gnl|UMD3.1|GK000010.2	4607492	T	C	2	2	0.5	0.5
gnl|UMD3.1|GK000010.2	4607497	N	G	0	4	0	1
gnl|UMD3.1|GK000010.2	4607645	C	T	0	2	0	1
gnl|UMD3.1|GK000010.2	4608559	G	A	0	4	0	1
gnl|UMD3.1|GK000010.2	4615977	T	C	0	2	0	1
gnl|UMD3.1|GK000010.2	4618566	T	C	20	4	0.833333	0.166667
gnl|UMD3.1|GK000010.2	4618615	A	T	15	4	0.789474	0.210526
gnl|UMD3.1|GK000010.2	4618621	T	G	16	5	0.761905	0.238095
gnl|UMD3.1|GK000010.2	4618637	G	T	16	3	0.842105	0.157895
gnl|UMD3.1|GK000010.2	4619750	T	C	23	23	0.5	0.5
gnl|UMD3.1|GK000010.2	4624045	T	C	4	2	0.666667	0.333333
gnl|UMD3.1|GK000010.2	4624121	A	T	2	8	0.2	0.8
gnl|UMD3.1|GK000010.2	4640955	C	A,T	0	3	0	1
gnl|UMD3.1|GK000010.2	4651674	C	T	0	2	0	1
gnl|UMD3.1|GK000010.2	4651677	T	A	0	2	0	1
gnl|UMD3.1|GK000010.2	4651725	C	T	0	2	0	1
gnl|UMD3.1|GK000010.2	4651726	C	G	0	2	0	1
gnl|UMD3.1|GK000010.2	4651749	T	C	0	2	0	1
gnl|UMD3.1|GK000010.2	4660167	C	T	1	2	0.333333	0.666667
gnl|UMD3.1|GK000010.2	4678905	AC	ACC	0	1	0	1
gnl|UMD3.1|GK000010.2	4682220	A	G	0	2	0	1
gnl|UMD3.1|GK000010.2	4693647	G	A	2	8	0.2	0.8
gnl|UMD3.1|GK000010.2	4693939	T	C	0	4	0	1
gnl|UMD3.1|GK000010.2	4694345	G	T	3	2	0.6	0.4
gnl|UMD3.1|GK000010.2	4695228	GGTGTG	GGTG	0	1	0	1
gnl|UMD3.1|GK000010.2	4696232	T	C	0	2	0	1
gnl|UMD3.1|GK000010.2	4697261	A	G,T	0	3	0	1
gnl|UMD3.1|GK000010.2	4697305	A	G	2	2	0.5	0.5
gnl|UMD3.1|GK000010.2	4697318	A	G	2	2	0.5	0.5
gnl|UMD3.1|GK000010.2	4709632	T	C	0	2	0	1
gnl|UMD3.1|GK000010.2	4713643	C	A	0	2	0	1
gnl|UMD3.1|GK000010.2	4802691	A	T	0	4	0	1
gnl|UMD3.1|GK000010.2	4802694	A	G	0	4	0	1
gnl|UMD3.1|GK000010.2	4842944	C	T	0	7	0	1
gnl|UMD3.1|GK000010.2	4842950	T	C	0	7	0	1
gnl|UMD3.1|GK000010.2	4843010	C	G	0	9	0	1
gnl|UMD3.1|GK000010.2	4843064	A	G	0	11	0	1
gnl|UMD3.1|GK000010.2	4843070	T	C	0	9	0	1
gnl|UMD3.1|GK000010.2	4843131	A	G	0	23	0	1
gnl|UMD3.1|GK000010.2	4843144	C	T	0	24	0	1
gnl|UMD3.1|GK000010.2	4843315	G	C	0	45	0	1
gnl|UMD3.1|GK000010.2	4843438	T	C	0	55	0	1
gnl|UMD3.1|GK000010.2	4843445	C	A	0	56	0	1
gnl|UMD3.1|GK000010.2	4843572	G	A	0	5	0	1
gnl|UMD3.1|GK000010.2	4843573	A	G	0	5	0	1
gnl|UMD3.1|GK000010.2	4951246	C	G	1	2	0.333333	0.666667
gnl|UMD3.1|GK000010.2	4951957	A	G	12	3	0.8	0.2
gnl|UMD3.1|GK000010.2	4952084	G	A	0	2	0	1
gnl|UMD3.1|GK000010.2	4952215	CTGTG	CTGTGTG	0	1	0	1
gnl|UMD3.1|GK000010.2	4953429	T	C	0	2	0	1
gnl|UMD3.1|GK000010.2	4955955	A	C	0	2	0	1
gnl|UMD3.1|GK000010.2	4957548	A	G	0	4	0	1
gnl|UMD3.1|GK000010.2	4958289	T	C	0	2	0	1
gnl|UMD3.1|GK000010.2	4958290	G	A	0	2	0	1
gnl|UMD3.1|GK000010.2	4960030	G	T	2	2	0.5	0.5
gnl|UMD3.1|GK000010.2	4960170	G	A	6	2	0.75	0.25
gnl|UMD3.1|GK000010.2	4960396	G	T	0	2	0	1
gnl|UMD3.1|GK000010.2	4961394	A	G	3	2	0.6	0.4
gnl|UMD3.1|GK000010.2	4961896	G	A	1	3	0.25	0.75
gnl|UMD3.1|GK000010.2	4962243	G	C	1	3	0.25	0.75
gnl|UMD3.1|GK000010.2	4963132	C	T	48	45	0.516129	0.483871
gnl|UMD3.1|GK000010.2	4963313	A	G	68	63	0.519084	0.480916
gnl|UMD3.1|GK000010.2	4963318	T	C	0	129	0	1
gnl|UMD3.1|GK000010.2	4964331	G	T	7	2	0.777778	0.222222
gnl|UMD3.1|GK000010.2	4965614	C	T	1	2	0.333333	0.666667
gnl|UMD3.1|GK000010.2	4967243	T	C	0	2	0	1
gnl|UMD3.1|GK000010.2	4968122	T	C	0	2	0	1
gnl|UMD3.1|GK000010.2	4968271	C	A	11	2	0.846154	0.153846
gnl|UMD3.1|GK000010.2	4969841	G	C	0	14	0	1
gnl|UMD3.1|GK000010.2	4970804	C	A	7	21	0.25	0.75
gnl|UMD3.1|GK000010.2	4971038	C	T	3	3	0.5	0.5
gnl|UMD3.1|GK000010.2	4971131	G	T	0	2	0	1
gnl|UMD3.1|GK000010.2	4975936	A	T	0	4	0	1
gnl|UMD3.1|GK000010.2	4976816	T	C	1	2	0.333333	0.666667
gnl|UMD3.1|GK000010.2	4976817	C	A	1	2	0.333333	0.666667
gnl|UMD3.1|GK000010.2	4979203	G	T	10	2	0.833333	0.166667
gnl|UMD3.1|GK000010.2	4982013	T	C	0	2	0	1
gnl|UMD3.1|GK000010.2	4986970	T	C	0	2	0	1
gnl|UMD3.1|GK000010.2	4987013	C	T	0	2	0	1
gnl|UMD3.1|GK000010.2	4990277	G	A	4	2	0.666667	0.333333
gnl|UMD3.1|GK000010.2	4990516	C	T	0	2	0	1
gnl|UMD3.1|GK000010.2	4998808	T	C	0	4	0	1
gnl|UMD3.1|GK000010.2	5003472	T	C	0	4	0	1
gnl|UMD3.1|GK000010.2	5010690	A	T	0	2	0	1
gnl|UMD3.1|GK000010.2	5013259	G	T	0	2	0	1
gnl|UMD3.1|GK000010.2	5018476	G	A	0	8	0	1
gnl|UMD3.1|GK000010.2	5018680	C	G	0	3	0	1
gnl|UMD3.1|GK000010.2	5018913	C	A	2	2	0.5	0.5
gnl|UMD3.1|GK000010.2	5019539	G	A	2	4	0.333333	0.666667
gnl|UMD3.1|GK000010.2	5019722	G	C	0	2	0	1
gnl|UMD3.1|GK000010.2	5026309	A	G	0	2	0	1
gnl|UMD3.1|GK000010.2	5030183	C	CCCGA	0	1	0	1
gnl|UMD3.1|GK000010.2	5031387	G	A	0	7	0	1
gnl|UMD3.1|GK000010.2	5032352	G	T	0	2	0	1
gnl|UMD3.1|GK000010.2	5032659	C	T	0	2	0	1
gnl|UMD3.1|GK000010.2	5032667	C	A	0	1	0	1
gnl|UMD3.1|GK000010.2	5032736	G	A	2	3	0.4	0.6
gnl|UMD3.1|GK000010.2	5032813	C	A	6	2	0.75	0.25
gnl|UMD3.1|GK000010.2	5041788	G	T	0	3	0	1
gnl|UMD3.1|GK000010.2	5046647	T	C	1	2	0.333333	0.666667
gnl|UMD3.1|GK000010.2	5048915	T	C	0	2	0	1
gnl|UMD3.1|GK000010.2	5049003	G	A	0	2	0	1
gnl|UMD3.1|GK000010.2	5123968	A	T	3	4	0.428571	0.571429
gnl|UMD3.1|GK000010.2	5378208	C	T	7	2	0.777778	0.222222
gnl|UMD3.1|GK000010.2	5406003	G	A	0	2	0	1
gnl|UMD3.1|GK000010.2	5410398	T	C	0	2	0	1
gnl|UMD3.1|GK000010.2	5435130	CTGTG	CTG	0	1	0	1
gnl|UMD3.1|GK000010.2	5550957	T	G	43	25	0.632353	0.367647
gnl|UMD3.1|GK000010.2	5552596	A	T	56	13	0.811594	0.188406
gnl|UMD3.1|GK000010.2	5553212	C	A	2	2	0.5	0.5
gnl|UMD3.1|GK000010.2	5558793	A	G	0	2	0	1
gnl|UMD3.1|GK000010.2	5558836	C	A	0	2	0	1
gnl|UMD3.1|GK000010.2	5558855	A	G	0	2	0	1
gnl|UMD3.1|GK000010.2	5568550	C	T	3	2	0.6	0.4
gnl|UMD3.1|GK000010.2	5571248	A	G	6	6	0.5	0.5
gnl|UMD3.1|GK000010.2	5571457	G	C	1	2	0.333333	0.666667
gnl|UMD3.1|GK000010.2	5574036	G	A	0	5	0	1
gnl|UMD3.1|GK000010.2	5592353	TC	T	0	1	0	1
gnl|UMD3.1|GK000010.2	5595687	T	C	2	2	0.5	0.5
gnl|UMD3.1|GK000010.2	5596299	A	G	0	2	0	1
gnl|UMD3.1|GK000010.2	5600725	G	A	0	2	0	1
gnl|UMD3.1|GK000010.2	5600797	C	G	0	2	0	1
gnl|UMD3.1|GK000010.2	6156129	T	C	0	4	0	1
gnl|UMD3.1|GK000010.2	6156151	C	T	0	4	0	1
gnl|UMD3.1|GK000010.2	6156152	T	A	0	4	0	1
gnl|UMD3.1|GK000010.2	6156157	A	G	0	4	0	1
gnl|UMD3.1|GK000010.2	6156172	T	G	0	4	0	1
gnl|UMD3.1|GK000010.2	6156181	A	G	0	4	0	1
gnl|UMD3.1|GK000010.2	6156189	T	C	0	4	0	1
gnl|UMD3.1|GK000010.2	6156194	G	T	0	4	0	1
gnl|UMD3.1|GK000010.2	6156204	C	T	0	4	0	1
gnl|UMD3.1|GK000010.2	6181787	C	A	0	4	0	1
gnl|UMD3.1|GK000010.2	6181790	C	A	0	7	0	1
gnl|UMD3.1|GK000010.2	6181796	T	G	0	11	0	1
gnl|UMD3.1|GK000010.2	6181803	A	G	0	11	0	1
gnl|UMD3.1|GK000010.2	6181822	C	A	0	18	0	1
gnl|UMD3.1|GK000010.2	6181831	C	A	0	18	0	1
gnl|UMD3.1|GK000010.2	6181861	G	A	0	18	0	1
gnl|UMD3.1|GK000010.2	6181877	C	A	0	18	0	1
gnl|UMD3.1|GK000010.2	6181893	T	C	0	17	0	1
gnl|UMD3.1|GK000010.2	6181920	C	T	0	11	0	1
gnl|UMD3.1|GK000010.2	6181926	A	G	0	11	0	1
gnl|UMD3.1|GK000010.2	6366428	C	A	0	2	0	1
gnl|UMD3.1|GK000010.2	6429341	T	A	2	2	0.5	0.5
gnl|UMD3.1|GK000010.2	6429343	T	G	0	4	0	1
gnl|UMD3.1|GK000010.2	6429688	G	A	0	2	0	1
gnl|UMD3.1|GK000010.2	6430105	G	A	0	2	0	1
gnl|UMD3.1|GK000010.2	6430182	C	A	2	2	0.5	0.5
gnl|UMD3.1|GK000010.2	6430571	T	C	0	2	0	1
gnl|UMD3.1|GK000010.2	6430610	A	G	0	2	0	1
gnl|UMD3.1|GK000010.2	6431592	C	A	0	2	0	1
gnl|UMD3.1|GK000010.2	6431598	T	C	0	2	0	1
gnl|UMD3.1|GK000010.2	6431609	G	A	0	2	0	1
gnl|UMD3.1|GK000010.2	6438770	T	C	0	2	0	1
gnl|UMD3.1|GK000010.2	6438803	G	A	0	2	0	1
gnl|UMD3.1|GK000010.2	6443957	A	G	0	2	0	1
gnl|UMD3.1|GK000010.2	6443969	A	C	0	2	0	1
gnl|UMD3.1|GK000010.2	6447631	G	A	0	2	0	1
gnl|UMD3.1|GK000010.2	6447639	C	T	0	2	0	1
gnl|UMD3.1|GK000010.2	6449734	A	G	3	2	0.6	0.4
gnl|UMD3.1|GK000010.2	6449770	C	T	2	2	0.5	0.5
gnl|UMD3.1|GK000010.2	6532446	G	A	0	2	0	1
gnl|UMD3.1|GK000010.2	6701937	G	A	1	4	0.2	0.8
gnl|UMD3.1|GK000010.2	6704178	A	T	0	1	0	1
gnl|UMD3.1|GK000010.2	6704699	G	T	0	3	0	1
gnl|UMD3.1|GK000010.2	6706523	A	T	3	2	0.6	0.4
gnl|UMD3.1|GK000010.2	6707083	C	A	0	2	0	1
gnl|UMD3.1|GK000010.2	6707421	G	A	0	4	0	1
gnl|UMD3.1|GK000010.2	6708116	G	T	0	2	0	1
gnl|UMD3.1|GK000010.2	6708147	C	A	0	2	0	1
gnl|UMD3.1|GK000010.2	6711716	A	C	17	4	0.809524	0.190476
gnl|UMD3.1|GK000010.2	6711964	G	A	30	18	0.625	0.375
gnl|UMD3.1|GK000010.2	6724871	C	A	24	14	0.631579	0.368421
gnl|UMD3.1|GK000010.2	6726627	G	T	0	1	0	1
gnl|UMD3.1|GK000010.2	6727597	T	C	0	2	0	1
gnl|UMD3.1|GK000010.2	6727642	C	A	2	2	0.5	0.5
gnl|UMD3.1|GK000010.2	6729112	G	A	13	15	0.464286	0.535714
gnl|UMD3.1|GK000010.2	6730122	C	G	0	2	0	1
gnl|UMD3.1|GK000010.2	6736475	C	G	10	16	0.384615	0.615385
gnl|UMD3.1|GK000010.2	6745562	T	C	2	2	0.5	0.5
gnl|UMD3.1|GK000010.2	6746748	G	A	13	6	0.684211	0.315789
gnl|UMD3.1|GK000010.2	6747778	T	A	2	2	0.5	0.5
gnl|UMD3.1|GK000010.2	6752489	G	C	0	2	0	1
gnl|UMD3.1|GK000010.2	6754577	A	T	0	2	0	1
gnl|UMD3.1|GK000010.2	6754578	A	T	0	2	0	1
gnl|UMD3.1|GK000010.2	6754902	G	A	0	2	0	1
gnl|UMD3.1|GK000010.2	6754919	T	C	0	2	0	1
gnl|UMD3.1|GK000010.2	6756121	C	T	2	2	0.5	0.5
gnl|UMD3.1|GK000010.2	6756397	G	T	3	4	0.428571	0.571429
gnl|UMD3.1|GK000010.2	6757733	T	G	0	2	0	1
gnl|UMD3.1|GK000010.2	6763077	G	A	1	6	0.142857	0.857143
gnl|UMD3.1|GK000010.2	6763672	A	G	1	4	0.2	0.8
gnl|UMD3.1|GK000010.2	6772537	C	T	1	2	0.333333	0.666667
gnl|UMD3.1|GK000010.2	6773658	C	G	0	2	0	1
gnl|UMD3.1|GK000010.2	6778441	A	T	0	2	0	1
gnl|UMD3.1|GK000010.2	6783119	C	A	11	2	0.846154	0.153846
gnl|UMD3.1|GK000010.2	6785424	T	C	4	2	0.666667	0.333333
gnl|UMD3.1|GK000010.2	6785793	T	C	5	2	0.714286	0.285714
gnl|UMD3.1|GK000010.2	6785828	T	C	7	2	0.777778	0.222222
gnl|UMD3.1|GK000010.2	6785835	T	C	4	5	0.444444	0.555556
gnl|UMD3.1|GK000010.2	6785853	A	G	1	8	0.111111	0.888889
gnl|UMD3.1|GK000010.2	6786102	C	A	3	6	0.333333	0.666667
gnl|UMD3.1|GK000010.2	6786115	T	A	8	2	0.8	0.2
gnl|UMD3.1|GK000010.2	6786734	T	C	3	2	0.6	0.4
gnl|UMD3.1|GK000010.2	6786735	T	C	4	2	0.666667	0.333333
gnl|UMD3.1|GK000010.2	6789794	G	C	0	2	0	1
gnl|UMD3.1|GK000010.2	6790261	C	A	12	2	0.857143	0.142857
gnl|UMD3.1|GK000010.2	6794777	T	C	0	2	0	1
gnl|UMD3.1|GK000010.2	6795482	G	C	0	3	0	1
gnl|UMD3.1|GK000010.2	6800554	A	G	0	2	0	1
gnl|UMD3.1|GK000010.2	6803188	A	G	0	2	0	1
gnl|UMD3.1|GK000010.2	6803213	T	C	0	2	0	1
gnl|UMD3.1|GK000010.2	6803256	C	T	0	2	0	1
gnl|UMD3.1|GK000010.2	6803259	A	G	0	2	0	1
gnl|UMD3.1|GK000010.2	6803265	G	T	0	2	0	1
gnl|UMD3.1|GK000010.2	6804361	G	A	6	2	0.75	0.25
gnl|UMD3.1|GK000010.2	6808808	T	A	6	6	0.5	0.5
gnl|UMD3.1|GK000010.2	6811330	A	C	0	3	0	1
gnl|UMD3.1|GK000010.2	6812092	C	A	6	2	0.75	0.25
gnl|UMD3.1|GK000010.2	6813248	A	G	0	2	0	1
gnl|UMD3.1|GK000010.2	6816314	T	C	0	4	0	1
gnl|UMD3.1|GK000010.2	6820958	T	C	0	2	0	1
gnl|UMD3.1|GK000010.2	6820964	T	C	0	2	0	1
gnl|UMD3.1|GK000010.2	6821266	T	C	0	2	0	1
gnl|UMD3.1|GK000010.2	6821297	T	C	0	2	0	1
gnl|UMD3.1|GK000010.2	6821318	T	C	0	2	0	1
gnl|UMD3.1|GK000010.2	6822713	G	T	5	2	0.714286	0.285714
gnl|UMD3.1|GK000010.2	6822938	C	A	7	2	0.777778	0.222222
gnl|UMD3.1|GK000010.2	6824244	C	A	1	2	0.333333	0.666667
gnl|UMD3.1|GK000010.2	6827226	T	C	0	2	0	1
gnl|UMD3.1|GK000010.2	6828377	T	C	2	3	0.4	0.6
gnl|UMD3.1|GK000010.2	6829833	T	C	0	2	0	1
gnl|UMD3.1|GK000010.2	6831406	C	A	4	2	0.666667	0.333333
gnl|UMD3.1|GK000010.2	6832167	G	A	2	2	0.5	0.5
gnl|UMD3.1|GK000010.2	6832203	T	G	0	4	0	1
gnl|UMD3.1|GK000010.2	6832294	A	T	1	2	0.333333	0.666667
gnl|UMD3.1|GK000010.2	6835165	T	A	0	2	0	1
gnl|UMD3.1|GK000010.2	6836652	C	T	2	2	0.5	0.5
gnl|UMD3.1|GK000010.2	6836820	T	C	0	7	0	1
gnl|UMD3.1|GK000010.2	6836907	G	A	7	2	0.777778	0.222222
gnl|UMD3.1|GK000010.2	6837321	C	G	1	2	0.333333	0.666667
gnl|UMD3.1|GK000010.2	6842310	A	G	0	4	0	1
gnl|UMD3.1|GK000010.2	6845742	T	A	8	3	0.727273	0.272727
gnl|UMD3.1|GK000010.2	6852542	C	A	0	2	0	1
gnl|UMD3.1|GK000010.2	6853118	C	T	2	4	0.333333	0.666667
gnl|UMD3.1|GK000010.2	6853252	A	G	0	4	0	1
gnl|UMD3.1|GK000010.2	6853383	N	T	0	2	0	1
gnl|UMD3.1|GK000010.2	6863673	C	G	0	2	0	1
gnl|UMD3.1|GK000010.2	6863956	A	G	0	2	0	1
gnl|UMD3.1|GK000010.2	6871489	T	A	0	2	0	1
gnl|UMD3.1|GK000010.2	6873126	C	T	0	2	0	1
gnl|UMD3.1|GK000010.2	6873144	A	T	0	2	0	1
gnl|UMD3.1|GK000010.2	6892190	A	G	0	2	0	1
gnl|UMD3.1|GK000010.2	6896090	C	T	0	2	0	1
gnl|UMD3.1|GK000010.2	6896149	A	G	0	1	0	1
gnl|UMD3.1|GK000010.2	6898106	C	G	2	4	0.333333	0.666667
gnl|UMD3.1|GK000010.2	6898145	A	G	6	2	0.75	0.25
gnl|UMD3.1|GK000010.2	6898405	T	A	2	2	0.5	0.5
gnl|UMD3.1|GK000010.2	6898482	T	C	4	2	0.666667	0.333333
gnl|UMD3.1|GK000010.2	6898754	T	C	1	1	0.5	0.5
gnl|UMD3.1|GK000010.2	6900298	A	G	1	3	0.25	0.75
gnl|UMD3.1|GK000010.2	6900707	C	T	0	4	0	1
gnl|UMD3.1|GK000010.2	6901054	GAATTAAT	GAAT	0	1	0	1
gnl|UMD3.1|GK000010.2	6903147	C	A	2	2	0.5	0.5
gnl|UMD3.1|GK000010.2	6903474	T	C	0	2	0	1
gnl|UMD3.1|GK000010.2	6910180	C	T	0	2	0	1
gnl|UMD3.1|GK000010.2	6920306	G	T	3	2	0.6	0.4
gnl|UMD3.1|GK000010.2	6922514	G	T	0	2	0	1
gnl|UMD3.1|GK000010.2	6930814	G	C	0	2	0	1
gnl|UMD3.1|GK000010.2	6931858	C	T	4	2	0.666667	0.333333
gnl|UMD3.1|GK000010.2	6932011	G	A	2	5	0.285714	0.714286
gnl|UMD3.1|GK000010.2	6932249	G	A	0	2	0	1
gnl|UMD3.1|GK000010.2	6932274	C	T	0	2	0	1
gnl|UMD3.1|GK000010.2	6933177	T	C	0	4	0	1
gnl|UMD3.1|GK000010.2	6933897	G	T	2	2	0.5	0.5
gnl|UMD3.1|GK000010.2	6933918	T	C	2	3	0.4	0.6
gnl|UMD3.1|GK000010.2	6934040	A	G	0	4	0	1
gnl|UMD3.1|GK000010.2	6934409	T	G	1	4	0.2	0.8
gnl|UMD3.1|GK000010.2	6934530	G	A	2	7	0.222222	0.777778
gnl|UMD3.1|GK000010.2	6934538	C	G	3	6	0.333333	0.666667
gnl|UMD3.1|GK000010.2	6934583	A	T	1	4	0.2	0.8
gnl|UMD3.1|GK000010.2	6934638	T	G	2	5	0.285714	0.714286
gnl|UMD3.1|GK000010.2	6934643	T	C	2	5	0.285714	0.714286
gnl|UMD3.1|GK000010.2	6934669	T	C	4	6	0.4	0.6
gnl|UMD3.1|GK000010.2	6934672	C	G	9	2	0.818182	0.181818
gnl|UMD3.1|GK000010.2	6934685	C	T	5	10	0.333333	0.666667
gnl|UMD3.1|GK000010.2	6934697	T	C	5	10	0.333333	0.666667
gnl|UMD3.1|GK000010.2	6934712	T	G	5	13	0.277778	0.722222
gnl|UMD3.1|GK000010.2	6934727	T	G	6	12	0.333333	0.666667
gnl|UMD3.1|GK000010.2	6934774	T	C	6	5	0.545455	0.454545
gnl|UMD3.1|GK000010.2	6934832	T	C	2	6	0.25	0.75
gnl|UMD3.1|GK000010.2	7003113	C	A	0	2	0	1
gnl|UMD3.1|GK000010.2	7008042	T	C	0	2	0	1
gnl|UMD3.1|GK000010.2	7008142	T	C	0	2	0	1
gnl|UMD3.1|GK000010.2	7016936	C	T	3	2	0.6	0.4
gnl|UMD3.1|GK000010.2	7021119	A	G	3	3	0.5	0.5
gnl|UMD3.1|GK000010.2	7021839	C	T	0	2	0	1
gnl|UMD3.1|GK000010.2	7025901	C	T	2	3	0.4	0.6
gnl|UMD3.1|GK000010.2	7025922	A	G	4	2	0.666667	0.333333
gnl|UMD3.1|GK000010.2	7025985	T	C	3	2	0.6	0.4
gnl|UMD3.1|GK000010.2	7031001	G	T	1	2	0.333333	0.666667
gnl|UMD3.1|GK000010.2	7035195	A	G	0	2	0	1
gnl|UMD3.1|GK000010.2	7036564	A	AG	0	1	0	1
gnl|UMD3.1|GK000010.2	7528474	TTTTCTT	TTTTCTTTCTT	0	1	0	1
gnl|UMD3.1|GK000010.2	7528633	CACT	CACTACATGACTCAGGTTACT	0	1	0	1
gnl|UMD3.1|GK000010.2	7529789	T	C	0	2	0	1
gnl|UMD3.1|GK000010.2	7529814	T	C	0	2	0	1
gnl|UMD3.1|GK000010.2	7530218	T	C	0	2	0	1
gnl|UMD3.1|GK000010.2	7530289	T	C	0	2	0	1
gnl|UMD3.1|GK000010.2	7530327	A	C	0	2	0	1
gnl|UMD3.1|GK000010.2	7530930	G	A	2	2	0.5	0.5
gnl|UMD3.1|GK000010.2	7531240	G	A	0	2	0	1
gnl|UMD3.1|GK000010.2	7531319	G	A	2	2	0.5	0.5
gnl|UMD3.1|GK000010.2	7531336	T	G	2	2	0.5	0.5
gnl|UMD3.1|GK000010.2	7531406	C	T	4	2	0.666667	0.333333
gnl|UMD3.1|GK000010.2	7531607	T	C	0	2	0	1
gnl|UMD3.1|GK000010.2	7531631	C	T	2	2	0.5	0.5
gnl|UMD3.1|GK000010.2	7531753	A	G	0	3	0	1
gnl|UMD3.1|GK000010.2	7533820	A	G	0	2	0	1
gnl|UMD3.1|GK000010.2	7533941	T	C	0	2	0	1
gnl|UMD3.1|GK000010.2	7554525	T	A	0	24	0	1
gnl|UMD3.1|GK000010.2	7561731	A	G	0	2	0	1
gnl|UMD3.1|GK000010.2	7570187	T	C	1	5	0.166667	0.833333
gnl|UMD3.1|GK000010.2	7575829	G	A	0	3	0	1
gnl|UMD3.1|GK000010.2	7576247	A	T	1	2	0.333333	0.666667
gnl|UMD3.1|GK000010.2	7576995	A	G	2	2	0.5	0.5
gnl|UMD3.1|GK000010.2	7577543	A	T	0	2	0	1
gnl|UMD3.1|GK000010.2	7581570	A	G	0	2	0	1
gnl|UMD3.1|GK000010.2	7583188	C	A	1	2	0.333333	0.666667
gnl|UMD3.1|GK000010.2	7583221	G	T	0	2	0	1
gnl|UMD3.1|GK000010.2	7583861	C	T	0	2	0	1
gnl|UMD3.1|GK000010.2	7584319	C	A	2	2	0.5	0.5
gnl|UMD3.1|GK000010.2	7587609	C	T	0	2	0	1
gnl|UMD3.1|GK000010.2	7587969	A	G	0	2	0	1
gnl|UMD3.1|GK000010.2	7590142	T	C	0	1	0	1
gnl|UMD3.1|GK000010.2	7590176	G	T	0	2	0	1
gnl|UMD3.1|GK000010.2	7590193	G	A	0	2	0	1
gnl|UMD3.1|GK000010.2	7590438	A	G	0	4	0	1
gnl|UMD3.1|GK000010.2	7590474	T	C	0	2	0	1
gnl|UMD3.1|GK000010.2	7590693	A	G	0	2	0	1
gnl|UMD3.1|GK000010.2	7590741	A	G	0	2	0	1
gnl|UMD3.1|GK000010.2	7590878	A	G	1	2	0.333333	0.666667
gnl|UMD3.1|GK000010.2	7590917	G	A	4	2	0.666667	0.333333
gnl|UMD3.1|GK000010.2	7597906	T	C	0	2	0	1
gnl|UMD3.1|GK000010.2	7604888	T	G	0	2	0	1
gnl|UMD3.1|GK000010.2	7605444	C	T	11	2	0.846154	0.153846
gnl|UMD3.1|GK000010.2	7605588	C	T	22	15	0.594595	0.405405
gnl|UMD3.1|GK000010.2	7605736	G	T	36	33	0.521739	0.478261
gnl|UMD3.1|GK000010.2	7606237	G	A	52	13	0.8	0.2
gnl|UMD3.1|GK000010.2	7607104	C	A	1	2	0.333333	0.666667
gnl|UMD3.1|GK000010.2	7607208	C	A	1	2	0.333333	0.666667
gnl|UMD3.1|GK000010.2	7607223	C	A	1	2	0.333333	0.666667
gnl|UMD3.1|GK000010.2	7607613	C	A	2	4	0.333333	0.666667
gnl|UMD3.1|GK000010.2	7607778	C	T	4	2	0.666667	0.333333
gnl|UMD3.1|GK000010.2	7610564	C	A	2	2	0.5	0.5
gnl|UMD3.1|GK000010.2	7611894	G	A	1	2	0.333333	0.666667
gnl|UMD3.1|GK000010.2	7612636	T	A	0	2	0	1
gnl|UMD3.1|GK000010.2	7616836	G	T	1	2	0.333333	0.666667
gnl|UMD3.1|GK000010.2	7617233	G	A	1	4	0.2	0.8
gnl|UMD3.1|GK000010.2	7618711	G	A	0	2	0	1
gnl|UMD3.1|GK000010.2	7619725	A	C	1	2	0.333333	0.666667
gnl|UMD3.1|GK000010.2	7620552	A	G	0	2	0	1
gnl|UMD3.1|GK000010.2	7620559	G	T	0	2	0	1
gnl|UMD3.1|GK000010.2	7620848	T	C	2	4	0.333333	0.666667
gnl|UMD3.1|GK000010.2	7621023	A	G	1	2	0.333333	0.666667
gnl|UMD3.1|GK000010.2	7621110	C	T	3	2	0.6	0.4
gnl|UMD3.1|GK000010.2	7621141	C	T	1	5	0.166667	0.833333
gnl|UMD3.1|GK000010.2	7621171	C	T	2	5	0.285714	0.714286
gnl|UMD3.1|GK000010.2	7621524	T	C	0	2	0	1
gnl|UMD3.1|GK000010.2	7621990	C	T	0	2	0	1
gnl|UMD3.1|GK000010.2	7622087	C	T	0	2	0	1
gnl|UMD3.1|GK000010.2	7622125	G	T	0	2	0	1
gnl|UMD3.1|GK000010.2	7622193	T	G	0	2	0	1
gnl|UMD3.1|GK000010.2	7622429	A	C	0	2	0	1
gnl|UMD3.1|GK000010.2	7622755	C	T	0	2	0	1
gnl|UMD3.1|GK000010.2	7622859	A	T	0	2	0	1
gnl|UMD3.1|GK000010.2	7623005	C	T	0	2	0	1
gnl|UMD3.1|GK000010.2	7623821	A	G	0	2	0	1
gnl|UMD3.1|GK000010.2	7624944	G	A	0	2	0	1
gnl|UMD3.1|GK000010.2	7626229	A	G	0	2	0	1
gnl|UMD3.1|GK000010.2	7626352	A	G	0	2	0	1
gnl|UMD3.1|GK000010.2	7628732	T	C	0	2	0	1
gnl|UMD3.1|GK000010.2	7628759	A	G	0	2	0	1
gnl|UMD3.1|GK000010.2	7630618	A	C	1	2	0.333333	0.666667
gnl|UMD3.1|GK000010.2	7633112	G	T	1	2	0.333333	0.666667
gnl|UMD3.1|GK000010.2	7635172	C	T	7	2	0.777778	0.222222
gnl|UMD3.1|GK000010.2	7639751	A	G	2	2	0.5	0.5
gnl|UMD3.1|GK000010.2	7647402	C	T	0	4	0	1
gnl|UMD3.1|GK000010.2	7647453	T	C	3	2	0.6	0.4
gnl|UMD3.1|GK000010.2	7648929	T	C	0	2	0	1
gnl|UMD3.1|GK000010.2	7649196	C	T	0	2	0	1
gnl|UMD3.1|GK000010.2	7649321	G	T	0	2	0	1
gnl|UMD3.1|GK000010.2	7649396	T	C	0	2	0	1
gnl|UMD3.1|GK000010.2	7649986	A	G	0	3	0	1
gnl|UMD3.1|GK000010.2	7650000	G	A	0	2	0	1
gnl|UMD3.1|GK000010.2	7650009	C	A	0	2	0	1
gnl|UMD3.1|GK000010.2	7650014	C	T	0	2	0	1
gnl|UMD3.1|GK000010.2	7650336	G	A	1	7	0.125	0.875
gnl|UMD3.1|GK000010.2	7650516	C	A	3	7	0.3	0.7
gnl|UMD3.1|GK000010.2	7650539	G	A	4	7	0.363636	0.636364
gnl|UMD3.1|GK000010.2	7650543	C	A	4	4	0.5	0.5
gnl|UMD3.1|GK000010.2	7650568	T	C	4	3	0.571429	0.428571
gnl|UMD3.1|GK000010.2	7652490	C	G	0	2	0	1
gnl|UMD3.1|GK000010.2	7652491	A	G	0	2	0	1
gnl|UMD3.1|GK000010.2	7652493	A	G	0	2	0	1
gnl|UMD3.1|GK000010.2	7652531	C	T	0	3	0	1
gnl|UMD3.1|GK000010.2	7652560	C	T	0	4	0	1
gnl|UMD3.1|GK000010.2	7652562	G	C	0	4	0	1
gnl|UMD3.1|GK000010.2	7652567	C	T	0	3	0	1
gnl|UMD3.1|GK000010.2	7652578	T	C,A	0	4	0	1
gnl|UMD3.1|GK000010.2	7652997	G	T	1	2	0.333333	0.666667
gnl|UMD3.1|GK000010.2	7653277	T	C	0	2	0	1
gnl|UMD3.1|GK000010.2	7653372	T	A	0	5	0	1
gnl|UMD3.1|GK000010.2	7653457	T	C	0	7	0	1
gnl|UMD3.1|GK000010.2	7653488	C	G	0	11	0	1
gnl|UMD3.1|GK000010.2	7653752	C	A	8	2	0.8	0.2
gnl|UMD3.1|GK000010.2	7653968	A	C	2	2	0.5	0.5
gnl|UMD3.1|GK000010.2	7653974	A	C	2	2	0.5	0.5
gnl|UMD3.1|GK000010.2	7654052	A	G	1	4	0.2	0.8
gnl|UMD3.1|GK000010.2	7654058	C	T	1	4	0.2	0.8
gnl|UMD3.1|GK000010.2	7654201	G	T	1	15	0.0625	0.9375
gnl|UMD3.1|GK000010.2	7654294	G	T	0	8	0	1
gnl|UMD3.1|GK000010.2	7654364	G	A	0	4	0	1
gnl|UMD3.1|GK000010.2	7654369	C	T	0	5	0	1
gnl|UMD3.1|GK000010.2	7654424	G	T	5	2	0.714286	0.285714
gnl|UMD3.1|GK000010.2	7654636	C	G	0	14	0	1
gnl|UMD3.1|GK000010.2	7654695	T	C	0	18	0	1
gnl|UMD3.1|GK000010.2	7654725	G	T	0	19	0	1
gnl|UMD3.1|GK000010.2	7654758	T	C	0	23	0	1
gnl|UMD3.1|GK000010.2	7654774	C	A	0	25	0	1
gnl|UMD3.1|GK000010.2	7654783	T	C	0	24	0	1
gnl|UMD3.1|GK000010.2	7654798	G	A	0	26	0	1
gnl|UMD3.1|GK000010.2	7654818	G	A	2	24	0.0769231	0.923077
gnl|UMD3.1|GK000010.2	7654819	T	G	2	24	0.0769231	0.923077
gnl|UMD3.1|GK000010.2	7654827	G	A	4	28	0.125	0.875
gnl|UMD3.1|GK000010.2	7654877	A	G	4	30	0.117647	0.882353
gnl|UMD3.1|GK000010.2	7654911	C	T	4	22	0.153846	0.846154
gnl|UMD3.1|GK000010.2	7655003	T	A	0	16	0	1
gnl|UMD3.1|GK000010.2	7655006	T	A	0	17	0	1
gnl|UMD3.1|GK000010.2	7655206	G	A	0	56	0	1
gnl|UMD3.1|GK000010.2	7655231	T	C	0	53	0	1
gnl|UMD3.1|GK000010.2	7655486	C	T	0	19	0	1
gnl|UMD3.1|GK000010.2	7655548	G	A	0	5	0	1
gnl|UMD3.1|GK000010.2	7655636	T	C	2	7	0.222222	0.777778
gnl|UMD3.1|GK000010.2	7655648	C	T	2	7	0.222222	0.777778
gnl|UMD3.1|GK000010.2	7655792	T	G	0	15	0	1
gnl|UMD3.1|GK000010.2	7655827	G	T	6	2	0.75	0.25
gnl|UMD3.1|GK000010.2	7655977	C	A	0	4	0	1
gnl|UMD3.1|GK000010.2	7655991	A	T	0	4	0	1
gnl|UMD3.1|GK000010.2	7656071	G	T	0	3	0	1
gnl|UMD3.1|GK000010.2	7656197	T	C	0	2	0	1
gnl|UMD3.1|GK000010.2	7656227	G	A	0	4	0	1
gnl|UMD3.1|GK000010.2	7656354	C	T	0	2	0	1
gnl|UMD3.1|GK000010.2	7656424	T	C	0	2	0	1
gnl|UMD3.1|GK000010.2	7656875	A	C	1	7	0.125	0.875
gnl|UMD3.1|GK000010.2	7656895	T	C	1	7	0.125	0.875
gnl|UMD3.1|GK000010.2	7657031	A	G	1	3	0.25	0.75
gnl|UMD3.1|GK000010.2	7659009	C	A	0	2	0	1
gnl|UMD3.1|GK000010.2	7662455	G	T	1	2	0.333333	0.666667
gnl|UMD3.1|GK000010.2	7662830	A	G	0	3	0	1
gnl|UMD3.1|GK000010.2	7663145	T	C	0	4	0	1
gnl|UMD3.1|GK000010.2	7663178	A	G	0	4	0	1
gnl|UMD3.1|GK000010.2	7665218	C	G	0	2	0	1
gnl|UMD3.1|GK000010.2	7665346	T	C	0	5	0	1
gnl|UMD3.1|GK000010.2	7665414	A	C	0	4	0	1
gnl|UMD3.1|GK000010.2	7669405	G	A	0	2	0	1
gnl|UMD3.1|GK000010.2	7671684	G	A	0	4	0	1
gnl|UMD3.1|GK000010.2	7671761	T	C	0	4	0	1
gnl|UMD3.1|GK000010.2	7678681	G	A	0	2	0	1
gnl|UMD3.1|GK000010.2	7678779	G	T	0	2	0	1
gnl|UMD3.1|GK000010.2	7680502	G	A	0	2	0	1
gnl|UMD3.1|GK000010.2	7681412	T	TACTATG	0	1	0	1
gnl|UMD3.1|GK000010.2	7681478	A	G	0	2	0	1
gnl|UMD3.1|GK000010.2	7682978	G	A	1	3	0.25	0.75
gnl|UMD3.1|GK000010.2	7683038	C	T	3	2	0.6	0.4
gnl|UMD3.1|GK000010.2	7683045	A	G	3	2	0.6	0.4
gnl|UMD3.1|GK000010.2	7683125	A	G	0	2	0	1
gnl|UMD3.1|GK000010.2	7683284	A	G	0	2	0	1
gnl|UMD3.1|GK000010.2	7683784	T	C	5	7	0.416667	0.583333
gnl|UMD3.1|GK000010.2	7683863	T	G	5	16	0.238095	0.761905
gnl|UMD3.1|GK000010.2	7684121	G	T	5	9	0.357143	0.642857
gnl|UMD3.1|GK000010.2	7684122	A	T	5	9	0.357143	0.642857
gnl|UMD3.1|GK000010.2	7684226	G	T	7	3	0.7	0.3
gnl|UMD3.1|GK000010.2	7684485	G	T	12	2	0.857143	0.142857
gnl|UMD3.1|GK000010.2	7684813	G	T	0	13	0	1
gnl|UMD3.1|GK000010.2	7684823	C	T	12	2	0.857143	0.142857
gnl|UMD3.1|GK000010.2	7684948	A	G	2	4	0.333333	0.666667
gnl|UMD3.1|GK000010.2	7702419	T	C	0	2	0	1
gnl|UMD3.1|GK000010.2	7702923	A	C	0	2	0	1
gnl|UMD3.1|GK000010.2	7703943	C	T	0	5	0	1
gnl|UMD3.1|GK000010.2	7703957	C	T	0	7	0	1
gnl|UMD3.1|GK000010.2	7704013	G	A	0	10	0	1
gnl|UMD3.1|GK000010.2	7705508	A	T	0	2	0	1
gnl|UMD3.1|GK000010.2	7705916	A	G	0	2	0	1
gnl|UMD3.1|GK000010.2	7706514	T	G	0	3	0	1
gnl|UMD3.1|GK000010.2	7706631	C	A	0	2	0	1
gnl|UMD3.1|GK000010.2	7707556	G	T	0	2	0	1
gnl|UMD3.1|GK000010.2	7708494	C	T	1	3	0.25	0.75
gnl|UMD3.1|GK000010.2	7708495	A	G	1	3	0.25	0.75
gnl|UMD3.1|GK000010.2	7708692	T	G	3	2	0.6	0.4
gnl|UMD3.1|GK000010.2	7709193	C	T	9	2	0.818182	0.181818
gnl|UMD3.1|GK000010.2	7709205	G	A	10	2	0.833333	0.166667
gnl|UMD3.1|GK000010.2	7709209	A	G	10	2	0.833333	0.166667
gnl|UMD3.1|GK000010.2	7709306	A	G	7	2	0.777778	0.222222
gnl|UMD3.1|GK000010.2	7709317	C	T	5	2	0.714286	0.285714
gnl|UMD3.1|GK000010.2	7709326	A	G	4	2	0.666667	0.333333
gnl|UMD3.1|GK000010.2	7709328	A	G	4	2	0.666667	0.333333
gnl|UMD3.1|GK000010.2	7709337	A	G	4	2	0.666667	0.333333
gnl|UMD3.1|GK000010.2	7709356	A	G	3	2	0.6	0.4
gnl|UMD3.1|GK000010.2	7709401	T	A	4	4	0.5	0.5
gnl|UMD3.1|GK000010.2	7709402	C	T	6	2	0.75	0.25
gnl|UMD3.1|GK000010.2	7709613	C	T	2	2	0.5	0.5
gnl|UMD3.1|GK000010.2	7710076	G	C	1	2	0.333333	0.666667
gnl|UMD3.1|GK000010.2	7712303	A	T	5	2	0.714286	0.285714
gnl|UMD3.1|GK000010.2	7712393	T	A	3	3	0.5	0.5
gnl|UMD3.1|GK000010.2	7712587	G	A	1	4	0.2	0.8
gnl|UMD3.1|GK000010.2	7712895	T	A	1	2	0.333333	0.666667
gnl|UMD3.1|GK000010.2	7715393	G	T	1	2	0.333333	0.666667
gnl|UMD3.1|GK000010.2	7716887	T	A	6	3	0.666667	0.333333
gnl|UMD3.1|GK000010.2	7717241	C	A	5	2	0.714286	0.285714
gnl|UMD3.1|GK000010.2	7717325	C	A	4	2	0.666667	0.333333
gnl|UMD3.1|GK000010.2	7721065	C	A	0	2	0	1
gnl|UMD3.1|GK000010.2	7721250	A	T	0	4	0	1
gnl|UMD3.1|GK000010.2	7725435	C	A	0	2	0	1
gnl|UMD3.1|GK000010.2	7725516	G	A	0	2	0	1
gnl|UMD3.1|GK000010.2	7730746	A	G	0	2	0	1
gnl|UMD3.1|GK000010.2	7735026	C	G	1	2	0.333333	0.666667
gnl|UMD3.1|GK000010.2	7735084	G	A	1	2	0.333333	0.666667
gnl|UMD3.1|GK000010.2	7735236	CCTC	CC	0	1	0	1
gnl|UMD3.1|GK000010.2	7736465	C	T	2	2	0.5	0.5
gnl|UMD3.1|GK000010.2	7738184	A	G	0	2	0	1
gnl|UMD3.1|GK000010.2	7739714	C	T	0	2	0	1
gnl|UMD3.1|GK000010.2	7740306	G	A	0	2	0	1
gnl|UMD3.1|GK000010.2	7742035	A	G	0	2	0	1
gnl|UMD3.1|GK000010.2	7744660	A	G	0	2	0	1
gnl|UMD3.1|GK000010.2	7744709	A	G	0	2	0	1
gnl|UMD3.1|GK000010.2	7744858	T	C	0	5	0	1
gnl|UMD3.1|GK000010.2	7744863	G	C	0	25	0	1
gnl|UMD3.1|GK000010.2	7745078	G	T	7	3	0.7	0.3
gnl|UMD3.1|GK000010.2	7747785	T	C	2	2	0.5	0.5
gnl|UMD3.1|GK000010.2	7748021	T	C	0	2	0	1
gnl|UMD3.1|GK000010.2	7749545	G	A	0	2	0	1
gnl|UMD3.1|GK000010.2	7750252	G	C	1	4	0.2	0.8
gnl|UMD3.1|GK000010.2	7750350	G	C	0	2	0	1
gnl|UMD3.1|GK000010.2	7751334	A	G	1	2	0.333333	0.666667
gnl|UMD3.1|GK000010.2	7751622	G	A	1	2	0.333333	0.666667
gnl|UMD3.1|GK000010.2	7752419	A	G	2	2	0.5	0.5
gnl|UMD3.1|GK000010.2	7752501	G	C	5	2	0.714286	0.285714
gnl|UMD3.1|GK000010.2	7752516	C	A	4	3	0.571429	0.428571
gnl|UMD3.1|GK000010.2	7754428	T	C	41	45	0.476744	0.523256
gnl|UMD3.1|GK000010.2	7756458	G	T	0	2	0	1
gnl|UMD3.1|GK000010.2	7756471	G	A	0	2	0	1
gnl|UMD3.1|GK000010.2	7756524	C	T	0	2	0	1
gnl|UMD3.1|GK000010.2	7762583	T	A	1	4	0.2	0.8
gnl|UMD3.1|GK000010.2	7762752	A	T	9	6	0.6	0.4
gnl|UMD3.1|GK000010.2	7762887	A	G	3	5	0.375	0.625
gnl|UMD3.1|GK000010.2	7762937	G	A	2	3	0.4	0.6
gnl|UMD3.1|GK000010.2	7762969	G	C	3	3	0.5	0.5
gnl|UMD3.1|GK000010.2	7764242	C	T	1	2	0.333333	0.666667
gnl|UMD3.1|GK000010.2	7764273	G	A	1	2	0.333333	0.666667
gnl|UMD3.1|GK000010.2	7764880	T	C	0	2	0	1
gnl|UMD3.1|GK000010.2	7764926	C	T	0	2	0	1
gnl|UMD3.1|GK000010.2	7765701	T	G	0	2	0	1
gnl|UMD3.1|GK000010.2	7773681	G	C	5	2	0.714286	0.285714
gnl|UMD3.1|GK000010.2	7773910	G	T	0	2	0	1
gnl|UMD3.1|GK000010.2	7774565	T	C	0	1	0	1
gnl|UMD3.1|GK000010.2	7774671	A	G	0	3	0	1
gnl|UMD3.1|GK000010.2	7774702	C	A	0	2	0	1
gnl|UMD3.1|GK000010.2	7774704	C	T	0	2	0	1
gnl|UMD3.1|GK000010.2	7774715	C	T	0	2	0	1
gnl|UMD3.1|GK000010.2	7774719	C	T	0	2	0	1
gnl|UMD3.1|GK000010.2	7774723	G	A	0	2	0	1
gnl|UMD3.1|GK000010.2	7774727	A	G	0	2	0	1
gnl|UMD3.1|GK000010.2	7774744	A	G	0	2	0	1
gnl|UMD3.1|GK000010.2	7776130	A	G	0	2	0	1
gnl|UMD3.1|GK000010.2	7776173	A	G	0	2	0	1
gnl|UMD3.1|GK000010.2	7777667	A	G	0	5	0	1
gnl|UMD3.1|GK000010.2	7777714	T	A	0	10	0	1
gnl|UMD3.1|GK000010.2	7777719	T	C	0	11	0	1
gnl|UMD3.1|GK000010.2	7777733	G	T	0	11	0	1
gnl|UMD3.1|GK000010.2	7777870	G	T	0	6	0	1
gnl|UMD3.1|GK000010.2	7777917	T	C	0	5	0	1
gnl|UMD3.1|GK000010.2	7777957	C	T	0	6	0	1
gnl|UMD3.1|GK000010.2	7778086	G	A	0	3	0	1
gnl|UMD3.1|GK000010.2	7778134	A	G	0	4	0	1
gnl|UMD3.1|GK000010.2	7778277	A	G	0	9	0	1
gnl|UMD3.1|GK000010.2	7778290	G	A	0	9	0	1
gnl|UMD3.1|GK000010.2	7778355	C	A	0	6	0	1
gnl|UMD3.1|GK000010.2	7778361	A	G	0	6	0	1
gnl|UMD3.1|GK000010.2	7778364	G	A	0	5	0	1
gnl|UMD3.1|GK000010.2	7778397	T	C	0	6	0	1
gnl|UMD3.1|GK000010.2	7778506	A	G	0	2	0	1
gnl|UMD3.1|GK000010.2	7778565	T	C	0	5	0	1
gnl|UMD3.1|GK000010.2	7778591	T	A	0	4	0	1
gnl|UMD3.1|GK000010.2	7778721	T	A	0	5	0	1
gnl|UMD3.1|GK000010.2	7778756	G	A	0	2	0	1
gnl|UMD3.1|GK000010.2	7778761	T	C	0	2	0	1
gnl|UMD3.1|GK000010.2	7778766	T	G	0	2	0	1
gnl|UMD3.1|GK000010.2	7778940	T	C	0	4	0	1
gnl|UMD3.1|GK000010.2	7785349	C	T	0	7	0	1
gnl|UMD3.1|GK000010.2	7785772	A	G	0	3	0	1
gnl|UMD3.1|GK000010.2	7785990	AATATA	AATA	0	1	0	1
gnl|UMD3.1|GK000010.2	7788126	T	C	0	2	0	1
gnl|UMD3.1|GK000010.2	7788137	T	C	0	2	0	1
gnl|UMD3.1|GK000010.2	7788197	T	G	0	2	0	1
gnl|UMD3.1|GK000010.2	7788610	A	G	0	1	0	1
gnl|UMD3.1|GK000010.2	7788847	C	A	0	2	0	1
gnl|UMD3.1|GK000010.2	7789334	A	G	0	2	0	1
gnl|UMD3.1|GK000010.2	7790774	C	T	0	3	0	1
gnl|UMD3.1|GK000010.2	7790874	G	A	0	3	0	1
gnl|UMD3.1|GK000010.2	7792545	A	T	0	2	0	1
gnl|UMD3.1|GK000010.2	7792639	T	G	0	2	0	1
gnl|UMD3.1|GK000010.2	7793586	T	A	0	6	0	1
gnl|UMD3.1|GK000010.2	7795192	G	C	0	3	0	1
gnl|UMD3.1|GK000010.2	7795204	A	C	0	4	0	1
gnl|UMD3.1|GK000010.2	7797208	G	T	0	3	0	1
gnl|UMD3.1|GK000010.2	7797285	C	T	4	95	0.040404	0.959596
gnl|UMD3.1|GK000010.2	7797960	G	A	0	4	0	1
gnl|UMD3.1|GK000010.2	7797976	G	T	2	2	0.5	0.5
gnl|UMD3.1|GK000010.2	7798359	T	C	0	2	0	1
gnl|UMD3.1|GK000010.2	7798403	G	A	0	4	0	1
gnl|UMD3.1|GK000010.2	7798411	G	A	0	4	0	1
gnl|UMD3.1|GK000010.2	7799989	C	A	0	2	0	1
gnl|UMD3.1|GK000010.2	7800471	A	C	0	2	0	1
gnl|UMD3.1|GK000010.2	7800558	T	G	0	2	0	1
gnl|UMD3.1|GK000010.2	7800588	T	C	0	2	0	1
gnl|UMD3.1|GK000010.2	7801867	T	A	2	7	0.222222	0.777778
gnl|UMD3.1|GK000010.2	7802047	T	C	0	2	0	1
gnl|UMD3.1|GK000010.2	7802215	T	C	0	6	0	1
gnl|UMD3.1|GK000010.2	7802262	T	C	0	5	0	1
gnl|UMD3.1|GK000010.2	7802615	C	T	0	2	0	1
gnl|UMD3.1|GK000010.2	7802666	A	G	0	2	0	1
gnl|UMD3.1|GK000010.2	7802685	A	T	0	4	0	1
gnl|UMD3.1|GK000010.2	7802819	T	C	0	2	0	1
gnl|UMD3.1|GK000010.2	7804455	A	G	0	2	0	1
gnl|UMD3.1|GK000010.2	7804572	G	T	0	2	0	1
gnl|UMD3.1|GK000010.2	7804652	T	G	0	2	0	1
gnl|UMD3.1|GK000010.2	7804932	G	A	0	6	0	1
gnl|UMD3.1|GK000010.2	7804951	G	A	0	5	0	1
gnl|UMD3.1|GK000010.2	7805147	G	C	0	6	0	1
gnl|UMD3.1|GK000010.2	7805166	C	A,T	0	4	0	1
gnl|UMD3.1|GK000010.2	7805388	G	A	0	6	0	1
gnl|UMD3.1|GK000010.2	7805751	G	A	8	4	0.666667	0.333333
gnl|UMD3.1|GK000010.2	7806183	G	T	20	4	0.833333	0.166667
gnl|UMD3.1|GK000010.2	7806371	A	G	2	19	0.0952381	0.904762
gnl|UMD3.1|GK000010.2	7806483	G	A	0	9	0	1
gnl|UMD3.1|GK000010.2	7806841	G	T	3	2	0.6	0.4
gnl|UMD3.1|GK000010.2	7806906	A	G	0	6	0	1
gnl|UMD3.1|GK000010.2	7806926	A	G	0	9	0	1
gnl|UMD3.1|GK000010.2	7809699	A	G	0	2	0	1
gnl|UMD3.1|GK000010.2	7809707	T	C	0	2	0	1
gnl|UMD3.1|GK000010.2	7810267	C	A	0	3	0	1
gnl|UMD3.1|GK000010.2	7811760	T	C	2	5	0.285714	0.714286
gnl|UMD3.1|GK000010.2	7812392	C	T	0	11	0	1
gnl|UMD3.1|GK000010.2	7812514	G	A	0	7	0	1
gnl|UMD3.1|GK000010.2	7813474	C	A	7	2	0.777778	0.222222
gnl|UMD3.1|GK000010.2	7813938	G	T	5	3	0.625	0.375
gnl|UMD3.1|GK000010.2	7814319	T	C	2	2	0.5	0.5
gnl|UMD3.1|GK000010.2	7814662	C	T	0	4	0	1
gnl|UMD3.1|GK000010.2	7814823	T	A	4	14	0.222222	0.777778
gnl|UMD3.1|GK000010.2	7814866	C	A	7	3	0.7	0.3
gnl|UMD3.1|GK000010.2	7815282	G	A	0	2	0	1
gnl|UMD3.1|GK000010.2	7816101	C	A	0	2	0	1
gnl|UMD3.1|GK000010.2	7816977	A	G	0	2	0	1
gnl|UMD3.1|GK000010.2	7817022	T	G	0	2	0	1
gnl|UMD3.1|GK000010.2	7817027	G	C	0	2	0	1
gnl|UMD3.1|GK000010.2	7817764	T	C	0	2	0	1
gnl|UMD3.1|GK000010.2	7817766	A	G	0	2	0	1
gnl|UMD3.1|GK000010.2	7818097	A	G	1	2	0.333333	0.666667
gnl|UMD3.1|GK000010.2	7818309	T	A	0	3	0	1
gnl|UMD3.1|GK000010.2	7818705	C	A	0	1	0	1
gnl|UMD3.1|GK000010.2	7820995	A	T	1	2	0.333333	0.666667
gnl|UMD3.1|GK000010.2	7826592	G	A	0	1	0	1
gnl|UMD3.1|GK000010.2	7829495	G	T	0	2	0	1
gnl|UMD3.1|GK000010.2	7829817	G	A	0	3	0	1
gnl|UMD3.1|GK000010.2	7832058	A	G	0	4	0	1
gnl|UMD3.1|GK000010.2	7832958	G	C	1	2	0.333333	0.666667
gnl|UMD3.1|GK000010.2	7833913	C	T	1	2	0.333333	0.666667
gnl|UMD3.1|GK000010.2	7833992	G	A	0	3	0	1
gnl|UMD3.1|GK000010.2	7834684	G	T	0	2	0	1
gnl|UMD3.1|GK000010.2	7835029	G	C	2	3	0.4	0.6
gnl|UMD3.1|GK000010.2	7835051	C	G	49	37	0.569767	0.430233
gnl|UMD3.1|GK000010.2	7835115	G	A	4	2	0.666667	0.333333
gnl|UMD3.1|GK000010.2	7835583	T	C	0	4	0	1
gnl|UMD3.1|GK000010.2	7835627	A	G	0	5	0	1
gnl|UMD3.1|GK000010.2	7835639	T	C	0	5	0	1
gnl|UMD3.1|GK000010.2	7835728	T	C	84	70	0.545455	0.454545
gnl|UMD3.1|GK000010.2	7835791	G	A	70	51	0.578512	0.421488
gnl|UMD3.1|GK000010.2	7835938	C	A	1	2	0.333333	0.666667
gnl|UMD3.1|GK000010.2	7835946	G	A	1	2	0.333333	0.666667
gnl|UMD3.1|GK000010.2	7835947	T	G	1	2	0.333333	0.666667
gnl|UMD3.1|GK000010.2	7835949	T	C	1	2	0.333333	0.666667
gnl|UMD3.1|GK000010.2	7835958	T	A	1	2	0.333333	0.666667
gnl|UMD3.1|GK000010.2	7837945	G	C	1	2	0.333333	0.666667
gnl|UMD3.1|GK000010.2	7838563	G	C	2	2	0.5	0.5
gnl|UMD3.1|GK000010.2	7839854	C	T	1	1	0.5	0.5
gnl|UMD3.1|GK000010.2	7840016	C	A	12	4	0.75	0.25
gnl|UMD3.1|GK000010.2	7840027	C	A	12	5	0.705882	0.294118
gnl|UMD3.1|GK000010.2	7840063	C	G	8	7	0.533333	0.466667
gnl|UMD3.1|GK000010.2	7840071	G	A	9	7	0.5625	0.4375
gnl|UMD3.1|GK000010.2	7840302	G	A	4	3	0.571429	0.428571
gnl|UMD3.1|GK000010.2	7841162	T	C	4	2	0.666667	0.333333
gnl|UMD3.1|GK000010.2	7841517	C	A	11	7	0.611111	0.388889
gnl|UMD3.1|GK000010.2	7841975	G	A	9	2	0.818182	0.181818
gnl|UMD3.1|GK000010.2	7841985	A	G	6	4	0.6	0.4
gnl|UMD3.1|GK000010.2	7842013	C	G	5	4	0.555556	0.444444
gnl|UMD3.1|GK000010.2	7842031	A	G	4	3	0.571429	0.428571
gnl|UMD3.1|GK000010.2	7844974	T	A	0	2	0	1
gnl|UMD3.1|GK000010.2	7846577	A	G	0	2	0	1
gnl|UMD3.1|GK000010.2	7847693	A	G	2	2	0.5	0.5
gnl|UMD3.1|GK000010.2	7848208	C	G	1	2	0.333333	0.666667
gnl|UMD3.1|GK000010.2	7852796	C	A	0	2	0	1
gnl|UMD3.1|GK000010.2	7857479	T	A	1	4	0.2	0.8
gnl|UMD3.1|GK000010.2	7857852	A	G	2	2	0.5	0.5
gnl|UMD3.1|GK000010.2	7858021	A	T	6	2	0.75	0.25
gnl|UMD3.1|GK000010.2	7858681	A	G	7	2	0.777778	0.222222
gnl|UMD3.1|GK000010.2	7858771	G	T	1	2	0.333333	0.666667
gnl|UMD3.1|GK000010.2	7859818	T	A	0	2	0	1
gnl|UMD3.1|GK000010.2	7859982	G	A	5	2	0.714286	0.285714
gnl|UMD3.1|GK000010.2	7861528	G	A	3	11	0.214286	0.785714
gnl|UMD3.1|GK000010.2	7861693	AACACA	AACA	0	1	0	1
gnl|UMD3.1|GK000010.2	7862591	A	T	3	2	0.6	0.4
gnl|UMD3.1|GK000010.2	7862647	G	T	4	2	0.666667	0.333333
gnl|UMD3.1|GK000010.2	7863503	T	A	5	7	0.416667	0.583333
gnl|UMD3.1|GK000010.2	7864330	C	T	2	2	0.5	0.5
gnl|UMD3.1|GK000010.2	7864496	G	A	5	6	0.454545	0.545455
gnl|UMD3.1|GK000010.2	7864991	C	A	6	2	0.75	0.25
gnl|UMD3.1|GK000010.2	7865940	G	T	2	2	0.5	0.5
gnl|UMD3.1|GK000010.2	7867211	G	T	2	10	0.166667	0.833333
gnl|UMD3.1|GK000010.2	7867622	T	C	182	176	0.50838	0.49162
gnl|UMD3.1|GK000010.2	7893960	T	C	0	2	0	1
gnl|UMD3.1|GK000010.2	7895208	G	A	7	6	0.538462	0.461538
gnl|UMD3.1|GK000010.2	7895258	G	C	4	5	0.444444	0.555556
gnl|UMD3.1|GK000010.2	7908570	C	G	0	3	0	1
gnl|UMD3.1|GK000010.2	7908571	A	G	0	3	0	1
gnl|UMD3.1|GK000010.2	7908595	A	G	0	20	0	1
gnl|UMD3.1|GK000010.2	7908605	G	C	0	22	0	1
gnl|UMD3.1|GK000010.2	7908608	G	C	0	23	0	1
gnl|UMD3.1|GK000010.2	7908626	G	A	0	23	0	1
gnl|UMD3.1|GK000010.2	7908662	A	G	0	24	0	1
gnl|UMD3.1|GK000010.2	7908670	C	A	0	24	0	1
gnl|UMD3.1|GK000010.2	7908683	C	T	1	10	0.0909091	0.909091
gnl|UMD3.1|GK000010.2	7908686	G	A	0	11	0	1
gnl|UMD3.1|GK000010.2	7908691	G	T	9	2	0.818182	0.181818
gnl|UMD3.1|GK000010.2	7908701	A	G	0	10	0	1
gnl|UMD3.1|GK000010.2	7908707	A	G	1	8	0.111111	0.888889
gnl|UMD3.1|GK000010.2	7926310	N	G	0	126	0	1
gnl|UMD3.1|GK000010.2	7985893	G	T	0	2	0	1
gnl|UMD3.1|GK000010.2	7986007	A	G	0	2	0	1
gnl|UMD3.1|GK000010.2	7986181	T	C	0	2	0	1
gnl|UMD3.1|GK000010.2	8009450	A	G	0	3	0	1
gnl|UMD3.1|GK000010.2	8009470	A	T	0	3	0	1
gnl|UMD3.1|GK000010.2	8009474	A	G	0	3	0	1
gnl|UMD3.1|GK000010.2	8009476	G	A	0	3	0	1
gnl|UMD3.1|GK000010.2	8009478	A	G	0	3	0	1
gnl|UMD3.1|GK000010.2	8009502	G	A	0	4	0	1
gnl|UMD3.1|GK000010.2	8009532	T	C,A	0	4	0	1
gnl|UMD3.1|GK000010.2	8009550	G	A	0	4	0	1
gnl|UMD3.1|GK000010.2	8110742	C	T	5	2	0.714286	0.285714
gnl|UMD3.1|GK000010.2	8120087	C	A	1	21	0.0454545	0.954545
gnl|UMD3.1|GK000010.2	8124705	G	C	0	2	0	1
gnl|UMD3.1|GK000010.2	8136324	G	A	0	2	0	1
gnl|UMD3.1|GK000010.2	8137598	C	A	0	2	0	1
gnl|UMD3.1|GK000010.2	8139881	C	T	10	473	0.0207039	0.979296
gnl|UMD3.1|GK000010.2	8140171	T	A	9	635	0.0139752	0.986025
gnl|UMD3.1|GK000010.2	8140226	C	T	4	221	0.0177778	0.982222
gnl|UMD3.1|GK000010.2	8140293	G	A	4	6	0.4	0.6
gnl|UMD3.1|GK000010.2	8147784	C	T	0	2	0	1
gnl|UMD3.1|GK000010.2	8147913	A	T	2	49	0.0392157	0.960784
gnl|UMD3.1|GK000010.2	8148093	C	A	3	2	0.6	0.4
gnl|UMD3.1|GK000010.2	8148133	C	A	3	2	0.6	0.4
gnl|UMD3.1|GK000010.2	8149265	G	T	1	2	0.333333	0.666667
gnl|UMD3.1|GK000010.2	8149702	C	T	6	2	0.75	0.25
gnl|UMD3.1|GK000010.2	8149786	T	C	11	4	0.733333	0.266667
gnl|UMD3.1|GK000010.2	8149838	G	T	2	13	0.133333	0.866667
gnl|UMD3.1|GK000010.2	8150118	G	A	6	6	0.5	0.5
gnl|UMD3.1|GK000010.2	8150221	T	C	8	2	0.8	0.2
gnl|UMD3.1|GK000010.2	8150622	G	A	1	2	0.333333	0.666667
gnl|UMD3.1|GK000010.2	8151305	G	A	4	2	0.666667	0.333333
gnl|UMD3.1|GK000010.2	8151783	C	T	0	2	0	1
gnl|UMD3.1|GK000010.2	8154535	TCT	TCTCCT	0	1	0	1
gnl|UMD3.1|GK000010.2	8155772	C	A	0	2	0	1
gnl|UMD3.1|GK000010.2	8156163	A	C	0	3	0	1
gnl|UMD3.1|GK000010.2	8157609	G	A	11	2	0.846154	0.153846
gnl|UMD3.1|GK000010.2	8157942	T	C	7	8	0.466667	0.533333
gnl|UMD3.1|GK000010.2	8158035	C	A	17	5	0.772727	0.227273
gnl|UMD3.1|GK000010.2	8158077	C	A	6	3	0.666667	0.333333
gnl|UMD3.1|GK000010.2	8158132	G	T	4	6	0.4	0.6
gnl|UMD3.1|GK000010.2	8158166	G	T	9	3	0.75	0.25
gnl|UMD3.1|GK000010.2	8159058	C	T	2	2	0.5	0.5
gnl|UMD3.1|GK000010.2	8164575	T	C	3	2	0.6	0.4
gnl|UMD3.1|GK000010.2	8164581	C	T	3	2	0.6	0.4
gnl|UMD3.1|GK000010.2	8165603	C	T	2	2	0.5	0.5
gnl|UMD3.1|GK000010.2	8168115	C	T	0	2	0	1
gnl|UMD3.1|GK000010.2	8177935	C	T	1	2	0.333333	0.666667
gnl|UMD3.1|GK000010.2	8181478	C	G	1	2	0.333333	0.666667
gnl|UMD3.1|GK000010.2	8183653	G	A	0	1	0	1
gnl|UMD3.1|GK000010.2	8183791	T	G	0	2	0	1
gnl|UMD3.1|GK000010.2	8186412	A	G	0	2	0	1
gnl|UMD3.1|GK000010.2	8191396	G	A	0	2	0	1
gnl|UMD3.1|GK000010.2	8191497	A	T	0	2	0	1
gnl|UMD3.1|GK000010.2	8279662	A	C	0	2	0	1
gnl|UMD3.1|GK000010.2	8312492	A	C	0	2	0	1
gnl|UMD3.1|GK000010.2	8325185	G	A	0	2	0	1
gnl|UMD3.1|GK000010.2	8326779	T	G	0	2	0	1
gnl|UMD3.1|GK000010.2	8326864	A	G	0	2	0	1
gnl|UMD3.1|GK000010.2	8327418	A	G	0	2	0	1
gnl|UMD3.1|GK000010.2	8342505	G	C	0	2	0	1
gnl|UMD3.1|GK000010.2	8346040	T	C	0	2	0	1
gnl|UMD3.1|GK000010.2	8346041	G	T	0	2	0	1
gnl|UMD3.1|GK000010.2	8371977	G	T	0	2	0	1
gnl|UMD3.1|GK000010.2	8371985	T	C	0	2	0	1
gnl|UMD3.1|GK000010.2	8371997	T	A	0	2	0	1
gnl|UMD3.1|GK000010.2	8389952	A	C	2	2	0.5	0.5
gnl|UMD3.1|GK000010.2	8404679	A	G	0	2	0	1
gnl|UMD3.1|GK000010.2	8404730	A	G	3	2	0.6	0.4
gnl|UMD3.1|GK000010.2	8404731	A	G	3	2	0.6	0.4
gnl|UMD3.1|GK000010.2	8404748	A	G	3	2	0.6	0.4
gnl|UMD3.1|GK000010.2	8457276	A	G	0	2	0	1
gnl|UMD3.1|GK000010.2	8457297	T	C	0	2	0	1
gnl|UMD3.1|GK000010.2	8502120	N	C	0	2	0	1
gnl|UMD3.1|GK000010.2	8503963	C	T	0	2	0	1
gnl|UMD3.1|GK000010.2	8517359	A	G	0	2	0	1
gnl|UMD3.1|GK000010.2	8517364	T	A	0	2	0	1
gnl|UMD3.1|GK000010.2	8524361	A	T	0	2	0	1
gnl|UMD3.1|GK000010.2	8524534	G	T	4	2	0.666667	0.333333
gnl|UMD3.1|GK000010.2	8524573	T	G	1	2	0.333333	0.666667
gnl|UMD3.1|GK000010.2	8524812	T	C	3	3	0.5	0.5
gnl|UMD3.1|GK000010.2	8524843	A	G	2	5	0.285714	0.714286
gnl|UMD3.1|GK000010.2	8524859	A	G	1	6	0.142857	0.857143
gnl|UMD3.1|GK000010.2	8527910	A	T	7	2	0.777778	0.222222
gnl|UMD3.1|GK000010.2	8528226	T	C	2	3	0.4	0.6
gnl|UMD3.1|GK000010.2	8528514	C	T	10	2	0.833333	0.166667
gnl|UMD3.1|GK000010.2	8535582	T	A	2	2	0.5	0.5
gnl|UMD3.1|GK000010.2	8535667	A	G	0	2	0	1
gnl|UMD3.1|GK000010.2	8536821	T	C	10	2	0.833333	0.166667
gnl|UMD3.1|GK000010.2	8536927	T	C	4	8	0.333333	0.666667
gnl|UMD3.1|GK000010.2	8537019	G	T	2	2	0.5	0.5
gnl|UMD3.1|GK000010.2	8537417	C	T	3	2	0.6	0.4
gnl|UMD3.1|GK000010.2	8537635	A	G	4	2	0.666667	0.333333
gnl|UMD3.1|GK000010.2	8538748	C	A	1	2	0.333333	0.666667
gnl|UMD3.1|GK000010.2	8538846	A	G	0	4	0	1
gnl|UMD3.1|GK000010.2	8541236	G	T	6	2	0.75	0.25
gnl|UMD3.1|GK000010.2	8545202	A	G	0	2	0	1
gnl|UMD3.1|GK000010.2	8550279	T	G	2	4	0.333333	0.666667
gnl|UMD3.1|GK000010.2	8553588	A	G	0	2	0	1
gnl|UMD3.1|GK000010.2	8554211	A	G	12	2	0.857143	0.142857
gnl|UMD3.1|GK000010.2	8558909	A	G	0	2	0	1
gnl|UMD3.1|GK000010.2	8732694	T	C	0	2	0	1
gnl|UMD3.1|GK000010.2	8737816	T	A	0	4	0	1
gnl|UMD3.1|GK000010.2	8739460	A	T	0	2	0	1
gnl|UMD3.1|GK000010.2	8739886	T	C	0	4	0	1
gnl|UMD3.1|GK000010.2	8743774	T	C	19	4	0.826087	0.173913
gnl|UMD3.1|GK000010.2	8757616	T	C	0	2	0	1
gnl|UMD3.1|GK000010.2	8758818	G	T	0	5	0	1
gnl|UMD3.1|GK000010.2	8768120	T	C	2	2	0.5	0.5
gnl|UMD3.1|GK000010.2	8768137	T	C	2	2	0.5	0.5
gnl|UMD3.1|GK000010.2	8768141	T	C	2	2	0.5	0.5
gnl|UMD3.1|GK000010.2	8768427	A	G	0	1	0	1
gnl|UMD3.1|GK000010.2	8776705	C	A	0	4	0	1
gnl|UMD3.1|GK000010.2	8782336	G	A	0	2	0	1
gnl|UMD3.1|GK000010.2	8783789	A	G	0	2	0	1
gnl|UMD3.1|GK000010.2	8785782	G	T	0	2	0	1
gnl|UMD3.1|GK000010.2	8786408	A	G	9	2	0.818182	0.181818
gnl|UMD3.1|GK000010.2	8786827	A	G	6	2	0.75	0.25
gnl|UMD3.1|GK000010.2	8786857	C	T	7	2	0.777778	0.222222
gnl|UMD3.1|GK000010.2	8787034	C	G	0	2	0	1
gnl|UMD3.1|GK000010.2	8789848	C	T	0	2	0	1
gnl|UMD3.1|GK000010.2	8790058	A	G	0	2	0	1
gnl|UMD3.1|GK000010.2	8791759	C	G	4	2	0.666667	0.333333
gnl|UMD3.1|GK000010.2	8792014	T	C	2	2	0.5	0.5
gnl|UMD3.1|GK000010.2	8792312	C	T	1	2	0.333333	0.666667
gnl|UMD3.1|GK000010.2	8800175	A	G	2	2	0.5	0.5
gnl|UMD3.1|GK000010.2	8801181	A	G	0	7	0	1
gnl|UMD3.1|GK000010.2	8802021	A	G	5	2	0.714286	0.285714
gnl|UMD3.1|GK000010.2	8807823	G	C	0	2	0	1
gnl|UMD3.1|GK000010.2	8807899	A	G	0	2	0	1
gnl|UMD3.1|GK000010.2	8816439	T	C	0	2	0	1
gnl|UMD3.1|GK000010.2	8816859	T	C	0	2	0	1
gnl|UMD3.1|GK000010.2	8819871	G	T	2	2	0.5	0.5
gnl|UMD3.1|GK000010.2	8822241	C	T	1	2	0.333333	0.666667
gnl|UMD3.1|GK000010.2	8831771	G	T	0	2	0	1
gnl|UMD3.1|GK000010.2	8893312	C	T	0	12	0	1
gnl|UMD3.1|GK000010.2	8893730	C	T	0	11	0	1
gnl|UMD3.1|GK000010.2	8893733	A	G	0	12	0	1
gnl|UMD3.1|GK000010.2	8893771	C	T	0	13	0	1
gnl|UMD3.1|GK000010.2	8893777	A	G	0	13	0	1
gnl|UMD3.1|GK000010.2	8893883	A	T	0	16	0	1
gnl|UMD3.1|GK000010.2	8893955	C	T	0	14	0	1
gnl|UMD3.1|GK000010.2	8893963	C	G	0	15	0	1
gnl|UMD3.1|GK000010.2	8894009	A	T	0	12	0	1
gnl|UMD3.1|GK000010.2	8894063	A	G	0	6	0	1
gnl|UMD3.1|GK000010.2	9040463	C	A	41	30	0.577465	0.422535
gnl|UMD3.1|GK000010.2	9043105	T	A	2	2	0.5	0.5
gnl|UMD3.1|GK000010.2	9046034	G	T	0	2	0	1
gnl|UMD3.1|GK000010.2	9051521	T	C	0	2	0	1
gnl|UMD3.1|GK000010.2	9051565	T	C	0	2	0	1
gnl|UMD3.1|GK000010.2	9051566	T	C	0	2	0	1
gnl|UMD3.1|GK000010.2	9051570	T	C	0	2	0	1
gnl|UMD3.1|GK000010.2	9051584	T	C	0	2	0	1
gnl|UMD3.1|GK000010.2	9051588	T	C	0	2	0	1
gnl|UMD3.1|GK000010.2	9056036	G	T	11	2	0.846154	0.153846
gnl|UMD3.1|GK000010.2	9070972	G	A	0	2	0	1
gnl|UMD3.1|GK000010.2	9085447	T	C	0	2	0	1
gnl|UMD3.1|GK000010.2	9085450	T	C	0	2	0	1
gnl|UMD3.1|GK000010.2	9085504	T	C	0	2	0	1
gnl|UMD3.1|GK000010.2	9125781	A	T	0	2	0	1
gnl|UMD3.1|GK000010.2	9132163	A	G	2	2	0.5	0.5
gnl|UMD3.1|GK000010.2	9152119	C	A	0	2	0	1
gnl|UMD3.1|GK000010.2	9156546	T	C	0	2	0	1
gnl|UMD3.1|GK000010.2	9157282	G	A	8	4	0.666667	0.333333
gnl|UMD3.1|GK000010.2	9162803	G	A	0	2	0	1
gnl|UMD3.1|GK000010.2	9174266	C	A	3	2	0.6	0.4
gnl|UMD3.1|GK000010.2	9183082	T	C	0	2	0	1
gnl|UMD3.1|GK000010.2	9204185	G	T	0	2	0	1
gnl|UMD3.1|GK000010.2	9213508	G	A	0	1	0	1
gnl|UMD3.1|GK000010.2	9218051	C	T	0	2	0	1
gnl|UMD3.1|GK000010.2	9222671	C	G	0	2	0	1
gnl|UMD3.1|GK000010.2	9224708	G	A	0	2	0	1
gnl|UMD3.1|GK000010.2	9224784	C	T	0	2	0	1
gnl|UMD3.1|GK000010.2	9232042	A	G	0	2	0	1
gnl|UMD3.1|GK000010.2	9250921	A	G	0	2	0	1
gnl|UMD3.1|GK000010.2	9257860	T	C	0	2	0	1
gnl|UMD3.1|GK000010.2	9257965	A	G	0	7	0	1
gnl|UMD3.1|GK000010.2	9258694	C	A	0	3	0	1
gnl|UMD3.1|GK000010.2	9258720	G	A	0	3	0	1
gnl|UMD3.1|GK000010.2	9258827	A	C	0	3	0	1
gnl|UMD3.1|GK000010.2	9258891	T	C	0	3	0	1
gnl|UMD3.1|GK000010.2	9260167	G	A	2	2	0.5	0.5
gnl|UMD3.1|GK000010.2	9260252	C	T	2	4	0.333333	0.666667
gnl|UMD3.1|GK000010.2	9260340	T	C	0	2	0	1
gnl|UMD3.1|GK000010.2	9260347	C	T	0	2	0	1
gnl|UMD3.1|GK000010.2	9261139	G	A	0	4	0	1
gnl|UMD3.1|GK000010.2	9261194	G	T	0	3	0	1
gnl|UMD3.1|GK000010.2	9261834	C	T	0	2	0	1
gnl|UMD3.1|GK000010.2	9261888	C	T	0	2	0	1
gnl|UMD3.1|GK000010.2	9262122	G	T	0	2	0	1
gnl|UMD3.1|GK000010.2	9262431	A	G	0	8	0	1
gnl|UMD3.1|GK000010.2	9262462	C	T	2	6	0.25	0.75
gnl|UMD3.1|GK000010.2	9266945	G	A	0	2	0	1
gnl|UMD3.1|GK000010.2	9267085	A	G	0	4	0	1
gnl|UMD3.1|GK000010.2	9268624	GACTA	GACTAACTA	0	1	0	1
gnl|UMD3.1|GK000010.2	9269459	C	A	0	2	0	1
gnl|UMD3.1|GK000010.2	9269601	T	G	0	2	0	1
gnl|UMD3.1|GK000010.2	9286700	A	T	0	3	0	1
gnl|UMD3.1|GK000010.2	9287722	C	A	0	2	0	1
gnl|UMD3.1|GK000010.2	9293864	A	C	0	3	0	1
gnl|UMD3.1|GK000010.2	9293885	C	T	0	3	0	1
gnl|UMD3.1|GK000010.2	9294825	G	T	2	3	0.4	0.6
gnl|UMD3.1|GK000010.2	9294922	C	G	3	4	0.428571	0.571429
gnl|UMD3.1|GK000010.2	9378041	A	C	0	2	0	1
gnl|UMD3.1|GK000010.2	9393615	T	G	0	2	0	1
gnl|UMD3.1|GK000010.2	9404653	T	A	0	2	0	1
gnl|UMD3.1|GK000010.2	9408323	C	T	0	2	0	1
gnl|UMD3.1|GK000010.2	9409161	A	G	0	2	0	1
gnl|UMD3.1|GK000010.2	9410426	G	A	0	2	0	1
gnl|UMD3.1|GK000010.2	9410491	A	G	0	2	0	1
gnl|UMD3.1|GK000010.2	9413341	C	A	4	2	0.666667	0.333333
gnl|UMD3.1|GK000010.2	9417190	A	G	0	13	0	1
gnl|UMD3.1|GK000010.2	9417257	A	G	0	7	0	1
gnl|UMD3.1|GK000010.2	9417272	C	T	2	5	0.285714	0.714286
gnl|UMD3.1|GK000010.2	9417308	A	G	0	7	0	1
gnl|UMD3.1|GK000010.2	9417332	T	G	0	6	0	1
gnl|UMD3.1|GK000010.2	9417339	T	C	0	5	0	1
gnl|UMD3.1|GK000010.2	9417359	C	G	1	2	0.333333	0.666667
gnl|UMD3.1|GK000010.2	9417370	T	G	0	3	0	1
gnl|UMD3.1|GK000010.2	9417400	T	C	0	3	0	1
gnl|UMD3.1|GK000010.2	9418237	A	C	0	2	0	1
gnl|UMD3.1|GK000010.2	9418588	T	G	0	2	0	1
gnl|UMD3.1|GK000010.2	9419082	T	C	0	2	0	1
gnl|UMD3.1|GK000010.2	9420963	C	A	1	2	0.333333	0.666667
gnl|UMD3.1|GK000010.2	9421515	GAGTA	G	0	1	0	1
gnl|UMD3.1|GK000010.2	9422370	G	T	0	2	0	1
gnl|UMD3.1|GK000010.2	9422381	A	G	0	2	0	1
gnl|UMD3.1|GK000010.2	9423767	C	T	0	2	0	1
gnl|UMD3.1|GK000010.2	9423776	G	T	0	2	0	1
gnl|UMD3.1|GK000010.2	9434301	A	G	0	2	0	1
gnl|UMD3.1|GK000010.2	9434324	G	A	0	2	0	1
gnl|UMD3.1|GK000010.2	9444192	C	T	0	2	0	1
gnl|UMD3.1|GK000010.2	9446282	G	T	6	2	0.75	0.25
gnl|UMD3.1|GK000010.2	9446345	G	T	6	2	0.75	0.25
gnl|UMD3.1|GK000010.2	9451063	A	T	0	2	0	1
gnl|UMD3.1|GK000010.2	9451247	G	C	0	2	0	1
gnl|UMD3.1|GK000010.2	9452046	T	C	0	3	0	1
gnl|UMD3.1|GK000010.2	9452220	T	C	0	2	0	1
gnl|UMD3.1|GK000010.2	9452249	G	T	0	3	0	1
gnl|UMD3.1|GK000010.2	9454277	C	T	2	2	0.5	0.5
gnl|UMD3.1|GK000010.2	9455077	A	G	0	2	0	1
gnl|UMD3.1|GK000010.2	9460589	A	G	0	2	0	1
gnl|UMD3.1|GK000010.2	9473441	AAGA	AAGAGA	0	1	0	1
gnl|UMD3.1|GK000010.2	9488382	T	C	0	3	0	1
gnl|UMD3.1|GK000010.2	9491212	T	A	0	2	0	1
gnl|UMD3.1|GK000010.2	9491298	T	A	2	2	0.5	0.5
gnl|UMD3.1|GK000010.2	9491354	G	T	5	2	0.714286	0.285714
gnl|UMD3.1|GK000010.2	9491369	A	G	0	7	0	1
gnl|UMD3.1|GK000010.2	9492975	T	C	12	2	0.857143	0.142857
gnl|UMD3.1|GK000010.2	9493274	A	T	0	7	0	1
gnl|UMD3.1|GK000010.2	9493896	G	C	0	3	0	1
gnl|UMD3.1|GK000010.2	9493988	G	C	0	8	0	1
gnl|UMD3.1|GK000010.2	9494092	T	C	0	4	0	1
gnl|UMD3.1|GK000010.2	9494109	G	A	0	3	0	1
gnl|UMD3.1|GK000010.2	9494298	C	T	0	3	0	1
gnl|UMD3.1|GK000010.2	9500626	A	G	0	12	0	1
gnl|UMD3.1|GK000010.2	9500646	C	A	9	3	0.75	0.25
gnl|UMD3.1|GK000010.2	9500988	T	C	0	11	0	1
gnl|UMD3.1|GK000010.2	9501048	G	A	7	2	0.777778	0.222222
gnl|UMD3.1|GK000010.2	9501914	G	T	12	2	0.857143	0.142857
gnl|UMD3.1|GK000010.2	9502031	C	T	0	2	0	1
gnl|UMD3.1|GK000010.2	9502248	CTTTTTTTTTTTT	CTTTTTTTTTTTTTTTTT	0	1	0	1
gnl|UMD3.1|GK000010.2	9502399	C	G	0	3	0	1
gnl|UMD3.1|GK000010.2	9502422	T	C	0	3	0	1
gnl|UMD3.1|GK000010.2	9502784	T	C	0	2	0	1
gnl|UMD3.1|GK000010.2	9503086	A	G	1	2	0.333333	0.666667
gnl|UMD3.1|GK000010.2	9503448	C	G	0	2	0	1
gnl|UMD3.1|GK000010.2	9503476	A	G	0	2	0	1
gnl|UMD3.1|GK000010.2	9503770	T	C	0	3	0	1
gnl|UMD3.1|GK000010.2	9503812	T	G	0	2	0	1
gnl|UMD3.1|GK000010.2	9505060	GGCTGCTGCTGCTGCTGCT	GGCTGCTGCTGCT	0	1	0	1
gnl|UMD3.1|GK000010.2	9508613	C	T	0	2	0	1
gnl|UMD3.1|GK000010.2	9509028	A	C	0	2	0	1
gnl|UMD3.1|GK000010.2	9509988	T	C	0	2	0	1
gnl|UMD3.1|GK000010.2	9510007	C	T	0	2	0	1
gnl|UMD3.1|GK000010.2	9512727	T	C	0	3	0	1
gnl|UMD3.1|GK000010.2	9512860	C	A	0	2	0	1
gnl|UMD3.1|GK000010.2	9512865	A	AAAC	0	1	0	1
gnl|UMD3.1|GK000010.2	9512939	G	A	0	2	0	1
gnl|UMD3.1|GK000010.2	9513240	TC	TCC	0	1	0	1
gnl|UMD3.1|GK000010.2	9520603	C	A	2	2	0.5	0.5
gnl|UMD3.1|GK000010.2	9521274	C	T	0	2	0	1
gnl|UMD3.1|GK000010.2	9533342	C	T	0	2	0	1
gnl|UMD3.1|GK000010.2	9543742	C	A	0	2	0	1
gnl|UMD3.1|GK000010.2	9580771	T	C	0	2	0	1
gnl|UMD3.1|GK000010.2	9580785	T	C	0	2	0	1
gnl|UMD3.1|GK000010.2	9580795	T	C	0	2	0	1
gnl|UMD3.1|GK000010.2	9580797	C	A	0	2	0	1
gnl|UMD3.1|GK000010.2	9580806	T	C	0	2	0	1
gnl|UMD3.1|GK000010.2	9580811	T	C	0	2	0	1
gnl|UMD3.1|GK000010.2	9655011	G	A	0	2	0	1
gnl|UMD3.1|GK000010.2	9655275	T	C	0	2	0	1
gnl|UMD3.1|GK000010.2	9664022	T	C	0	2	0	1
gnl|UMD3.1|GK000010.2	9664028	T	C	0	2	0	1
gnl|UMD3.1|GK000010.2	9664033	T	C	0	2	0	1
gnl|UMD3.1|GK000010.2	9787720	G	A	1	2	0.333333	0.666667
gnl|UMD3.1|GK000010.2	9789454	A	G	16	18	0.470588	0.529412
gnl|UMD3.1|GK000010.2	9790153	G	T	8	2	0.8	0.2
gnl|UMD3.1|GK000010.2	9790360	A	C	8	6	0.571429	0.428571
gnl|UMD3.1|GK000010.2	9790529	T	C	7	6	0.538462	0.461538
gnl|UMD3.1|GK000010.2	9790550	C	A	6	2	0.75	0.25
gnl|UMD3.1|GK000010.2	9790610	T	A	9	2	0.818182	0.181818
gnl|UMD3.1|GK000010.2	9791175	A	G	3	3	0.5	0.5
gnl|UMD3.1|GK000010.2	9791446	C	A	7	2	0.777778	0.222222
gnl|UMD3.1|GK000010.2	9791677	A	G	2	3	0.4	0.6
gnl|UMD3.1|GK000010.2	9791699	T	C	0	2	0	1
gnl|UMD3.1|GK000010.2	9831882	T	C	2	2	0.5	0.5
gnl|UMD3.1|GK000010.2	9855988	G	T	0	2	0	1
gnl|UMD3.1|GK000010.2	9878236	T	A	0	2	0	1
gnl|UMD3.1|GK000010.2	9889141	T	C	0	2	0	1
gnl|UMD3.1|GK000010.2	9899320	C	T	2	2	0.5	0.5
gnl|UMD3.1|GK000010.2	9933933	GA	GAA	0	1	0	1
gnl|UMD3.1|GK000010.2	9949656	C	T	3	2	0.6	0.4
gnl|UMD3.1|GK000010.2	9951412	G	A	0	2	0	1
gnl|UMD3.1|GK000010.2	9969269	T	C	9	2	0.818182	0.181818
gnl|UMD3.1|GK000010.2	9969406	A	T,C	0	13	0	1
gnl|UMD3.1|GK000010.2	9970467	C	CCA	0	1	0	1
gnl|UMD3.1|GK000010.2	9972111	G	C	0	5	0	1
gnl|UMD3.1|GK000010.2	9972134	A	G	0	5	0	1
gnl|UMD3.1|GK000010.2	9972182	T	C	0	4	0	1
gnl|UMD3.1|GK000010.2	9978090	T	A	2	2	0.5	0.5
gnl|UMD3.1|GK000010.2	9978547	T	A	2	2	0.5	0.5
gnl|UMD3.1|GK000010.2	9980111	G	A	0	2	0	1
gnl|UMD3.1|GK000010.2	9982162	C	A	2	2	0.5	0.5
gnl|UMD3.1|GK000010.2	9990716	T	C	0	2	0	1
gnl|UMD3.1|GK000010.2	9990979	A	G	2	2	0.5	0.5
gnl|UMD3.1|GK000010.2	9991272	G	A	0	9	0	1
gnl|UMD3.1|GK000010.2	9991345	T	C	0	10	0	1
gnl|UMD3.1|GK000010.2	9991451	G	A	0	10	0	1
gnl|UMD3.1|GK000010.2	9991767	A	G	0	3	0	1
gnl|UMD3.1|GK000010.2	9992295	C	A	6	2	0.75	0.25
gnl|UMD3.1|GK000010.2	9992495	T	A	0	3	0	1
gnl|UMD3.1|GK000010.2	9992568	G	C	0	2	0	1
gnl|UMD3.1|GK000010.2	9993032	C	T,A	0	8	0	1
gnl|UMD3.1|GK000010.2	9993135	A	C	47	26	0.643836	0.356164
gnl|UMD3.1|GK000010.2	9994032	G	T	0	30	0	1
gnl|UMD3.1|GK000010.2	9994172	A	G	0	99	0	1
gnl|UMD3.1|GK000010.2	9994254	G	A	7	3	0.7	0.3
gnl|UMD3.1|GK000010.2	9994268	A	G	0	9	0	1
gnl|UMD3.1|GK000010.2	9994366	C	T	0	3	0	1
gnl|UMD3.1|GK000010.2	9994655	A	C	0	2	0	1
gnl|UMD3.1|GK000010.2	9994761	TG	T	0	1	0	1
gnl|UMD3.1|GK000010.2	9995524	G	T	0	3	0	1
gnl|UMD3.1|GK000010.2	9996116	A	T	1	2	0.333333	0.666667
gnl|UMD3.1|GK000010.2	9997324	C	A	0	2	0	1
gnl|UMD3.1|GK000010.2	9999804	T	C	0	2	0	1
gnl|UMD3.1|GK000010.2	10001618	A	T	0	2	0	1
gnl|UMD3.1|GK000010.2	10003784	C	A	0	2	0	1
gnl|UMD3.1|GK000010.2	10006948	C	T	0	2	0	1
gnl|UMD3.1|GK000010.2	10006973	C	T	0	2	0	1
gnl|UMD3.1|GK000010.2	10008415	C	A	5	2	0.714286	0.285714
gnl|UMD3.1|GK000010.2	10008430	T	C	4	2	0.666667	0.333333
gnl|UMD3.1|GK000010.2	10008431	T	C	4	2	0.666667	0.333333
gnl|UMD3.1|GK000010.2	10008432	T	C	4	2	0.666667	0.333333
gnl|UMD3.1|GK000010.2	10008437	T	C	5	2	0.714286	0.285714
gnl|UMD3.1|GK000010.2	10008444	T	C	4	2	0.666667	0.333333
gnl|UMD3.1|GK000010.2	10008455	T	C	4	2	0.666667	0.333333
gnl|UMD3.1|GK000010.2	10008466	T	C	2	2	0.5	0.5
gnl|UMD3.1|GK000010.2	10008467	T	C	2	2	0.5	0.5
gnl|UMD3.1|GK000010.2	10008480	T	C	2	2	0.5	0.5
gnl|UMD3.1|GK000010.2	10009106	T	C	20	3	0.869565	0.130435
gnl|UMD3.1|GK000010.2	10009277	T	C	11	2	0.846154	0.153846
gnl|UMD3.1|GK000010.2	10009278	T	C	10	2	0.833333	0.166667
gnl|UMD3.1|GK000010.2	10009639	T	A	1	2	0.333333	0.666667
gnl|UMD3.1|GK000010.2	10009960	G	C	1	4	0.2	0.8
gnl|UMD3.1|GK000010.2	10014377	T	C	0	2	0	1
gnl|UMD3.1|GK000010.2	10017458	T	A	2	2	0.5	0.5
gnl|UMD3.1|GK000010.2	10017904	T	C	0	2	0	1
gnl|UMD3.1|GK000010.2	10017906	T	C	0	2	0	1
gnl|UMD3.1|GK000010.2	10017946	T	C	0	2	0	1
gnl|UMD3.1|GK000010.2	10017954	T	C	0	2	0	1
gnl|UMD3.1|GK000010.2	10017959	T	C	0	2	0	1
gnl|UMD3.1|GK000010.2	10017963	T	C	0	2	0	1
gnl|UMD3.1|GK000010.2	10018445	A	T	2	2	0.5	0.5
gnl|UMD3.1|GK000010.2	10027423	C	T	3	2	0.6	0.4
gnl|UMD3.1|GK000010.2	10027583	T	A	0	2	0	1
gnl|UMD3.1|GK000010.2	10029249	A	G	2	53	0.0363636	0.963636
gnl|UMD3.1|GK000010.2	10048689	C	T	0	2	0	1
gnl|UMD3.1|GK000010.2	10052141	G	A	7	25	0.21875	0.78125
gnl|UMD3.1|GK000010.2	10055420	T	C	16	9	0.64	0.36
gnl|UMD3.1|GK000010.2	10056827	C	T	0	2	0	1
gnl|UMD3.1|GK000010.2	10059135	G	A	1	2	0.333333	0.666667
gnl|UMD3.1|GK000010.2	10059648	T	C	0	2	0	1
gnl|UMD3.1|GK000010.2	10065368	C	A	0	2	0	1
gnl|UMD3.1|GK000010.2	10065822	A	G	2	2	0.5	0.5
gnl|UMD3.1|GK000010.2	10069352	A	T	7	2	0.777778	0.222222
gnl|UMD3.1|GK000010.2	10069472	G	T	9	2	0.818182	0.181818
gnl|UMD3.1|GK000010.2	10070388	G	A	0	3	0	1
gnl|UMD3.1|GK000010.2	10070979	A	T	1	2	0.333333	0.666667
gnl|UMD3.1|GK000010.2	10071560	C	T	0	2	0	1
gnl|UMD3.1|GK000010.2	10071767	C	T	1	2	0.333333	0.666667
gnl|UMD3.1|GK000010.2	10071792	A	C	0	3	0	1
gnl|UMD3.1|GK000010.2	10072183	A	G	0	5	0	1
gnl|UMD3.1|GK000010.2	10072286	G	A	0	5	0	1
gnl|UMD3.1|GK000010.2	10072460	A	G	0	4	0	1
gnl|UMD3.1|GK000010.2	10072740	T	C	0	12	0	1
gnl|UMD3.1|GK000010.2	10072768	G	A	9	3	0.75	0.25
gnl|UMD3.1|GK000010.2	10072983	G	T	10	4	0.714286	0.285714
gnl|UMD3.1|GK000010.2	10073018	G	A	1	18	0.0526316	0.947368
gnl|UMD3.1|GK000010.2	10073350	C	A	10	2	0.833333	0.166667
gnl|UMD3.1|GK000010.2	10074065	T	C	2	2	0.5	0.5
gnl|UMD3.1|GK000010.2	10075216	A	G	1	4	0.2	0.8
gnl|UMD3.1|GK000010.2	10078946	C	G	7	4	0.636364	0.363636
gnl|UMD3.1|GK000010.2	10079036	G	A	20	3	0.869565	0.130435
gnl|UMD3.1|GK000010.2	10079047	T	A	7	13	0.35	0.65
gnl|UMD3.1|GK000010.2	10079283	T	C	2	8	0.2	0.8
gnl|UMD3.1|GK000010.2	10079802	G	T	0	2	0	1
gnl|UMD3.1|GK000010.2	10080015	G	A	2	2	0.5	0.5
gnl|UMD3.1|GK000010.2	10080112	A	C	5	4	0.555556	0.444444
gnl|UMD3.1|GK000010.2	10080228	T	A	3	2	0.6	0.4
gnl|UMD3.1|GK000010.2	10080260	C	T	3	2	0.6	0.4
gnl|UMD3.1|GK000010.2	10080346	C	T	1	3	0.25	0.75
gnl|UMD3.1|GK000010.2	10080512	A	C	0	3	0	1
gnl|UMD3.1|GK000010.2	10080942	T	C	0	2	0	1
gnl|UMD3.1|GK000010.2	10081019	C	T	2	4	0.333333	0.666667
gnl|UMD3.1|GK000010.2	10081235	C	G	2	3	0.4	0.6
gnl|UMD3.1|GK000010.2	10081254	G	A	0	7	0	1
gnl|UMD3.1|GK000010.2	10081267	G	T	3	3	0.5	0.5
gnl|UMD3.1|GK000010.2	10081337	G	A	3	4	0.428571	0.571429
gnl|UMD3.1|GK000010.2	10081592	T	C	0	3	0	1
gnl|UMD3.1|GK000010.2	10081593	T	A	0	3	0	1
gnl|UMD3.1|GK000010.2	10081890	A	G	0	18	0	1
gnl|UMD3.1|GK000010.2	10081934	T	G	1	15	0.0625	0.9375
gnl|UMD3.1|GK000010.2	10082048	G	C	2	2	0.5	0.5
gnl|UMD3.1|GK000010.2	10082491	C	T	0	2	0	1
gnl|UMD3.1|GK000010.2	10082538	G	A	0	3	0	1
gnl|UMD3.1|GK000010.2	10082757	G	A	0	6	0	1
gnl|UMD3.1|GK000010.2	10082857	C	G	0	5	0	1
gnl|UMD3.1|GK000010.2	10082974	A	G	0	4	0	1
gnl|UMD3.1|GK000010.2	10084633	T	C	0	4	0	1
gnl|UMD3.1|GK000010.2	10085593	T	C	0	15	0	1
gnl|UMD3.1|GK000010.2	10085669	G	A	0	19	0	1
gnl|UMD3.1|GK000010.2	10085959	T	G	0	12	0	1
gnl|UMD3.1|GK000010.2	10086002	G	T	7	2	0.777778	0.222222
gnl|UMD3.1|GK000010.2	10086186	G	T	9	2	0.818182	0.181818
gnl|UMD3.1|GK000010.2	10086402	C	T	0	21	0	1
gnl|UMD3.1|GK000010.2	10086440	C	T	0	30	0	1
gnl|UMD3.1|GK000010.2	10086460	T	C	0	41	0	1
gnl|UMD3.1|GK000010.2	10086593	T	C	0	18	0	1
gnl|UMD3.1|GK000010.2	10086735	T	G	12	19	0.387097	0.612903
gnl|UMD3.1|GK000010.2	10086970	T	C	0	19	0	1
gnl|UMD3.1|GK000010.2	10086988	T	G	0	25	0	1
gnl|UMD3.1|GK000010.2	10087374	A	G	0	60	0	1
gnl|UMD3.1|GK000010.2	10087924	T	C	0	9	0	1
gnl|UMD3.1|GK000010.2	10087994	A	G	22	8	0.733333	0.266667
gnl|UMD3.1|GK000010.2	10087999	A	G	17	10	0.62963	0.37037
gnl|UMD3.1|GK000010.2	10088002	A	G	21	8	0.724138	0.275862
gnl|UMD3.1|GK000010.2	10088004	A	G	25	4	0.862069	0.137931
gnl|UMD3.1|GK000010.2	10088010	A	G	17	16	0.515152	0.484848
gnl|UMD3.1|GK000010.2	10088032	A	G	27	13	0.675	0.325
gnl|UMD3.1|GK000010.2	10088046	A	G	13	20	0.393939	0.606061
gnl|UMD3.1|GK000010.2	10088047	A	C	0	34	0	1
gnl|UMD3.1|GK000010.2	10088056	C	T	0	32	0	1
gnl|UMD3.1|GK000010.2	10088058	A	G	26	4	0.866667	0.133333
gnl|UMD3.1|GK000010.2	10088059	A	G	25	5	0.833333	0.166667
gnl|UMD3.1|GK000010.2	10088076	C	G	0	26	0	1
gnl|UMD3.1|GK000010.2	10088102	A	G	13	5	0.722222	0.277778
gnl|UMD3.1|GK000010.2	10088204	A	G	3	18	0.142857	0.857143
gnl|UMD3.1|GK000010.2	10088214	T	G	0	30	0	1
gnl|UMD3.1|GK000010.2	10088356	C	T	1	102	0.00970874	0.990291
gnl|UMD3.1|GK000010.2	10088992	C	T	0	68	0	1
gnl|UMD3.1|GK000010.2	10089210	G	A	4	2	0.666667	0.333333
gnl|UMD3.1|GK000010.2	10089438	C	T	0	34	0	1
gnl|UMD3.1|GK000010.2	10089532	T	C	34	24	0.586207	0.413793
gnl|UMD3.1|GK000010.2	10089625	A	C	40	52	0.434783	0.565217
gnl|UMD3.1|GK000010.2	10089815	C	T	147	81	0.644737	0.355263
gnl|UMD3.1|GK000010.2	10090215	A	G	0	69	0	1
gnl|UMD3.1|GK000010.2	10090391	A	G	0	66	0	1
gnl|UMD3.1|GK000010.2	10090468	C	T	0	40	0	1
gnl|UMD3.1|GK000010.2	10090531	C	A	0	39	0	1
gnl|UMD3.1|GK000010.2	10090538	G	A	0	43	0	1
gnl|UMD3.1|GK000010.2	10091006	T	G	17	16	0.515152	0.484848
gnl|UMD3.1|GK000010.2	10091228	C	T	0	52	0	1
gnl|UMD3.1|GK000010.2	10091322	C	G	0	51	0	1
gnl|UMD3.1|GK000010.2	10091331	G	A	0	52	0	1
gnl|UMD3.1|GK000010.2	10091446	A	G	0	17	0	1
gnl|UMD3.1|GK000010.2	10091566	G	A	29	28	0.508772	0.491228
gnl|UMD3.1|GK000010.2	10091776	A	G	34	9	0.790698	0.209302
gnl|UMD3.1|GK000010.2	10091778	A	G	33	6	0.846154	0.153846
gnl|UMD3.1|GK000010.2	10091781	A	G	27	15	0.642857	0.357143
gnl|UMD3.1|GK000010.2	10091811	A	G	25	25	0.5	0.5
gnl|UMD3.1|GK000010.2	10091812	A	G	35	18	0.660377	0.339623
gnl|UMD3.1|GK000010.2	10091827	A	G	25	35	0.416667	0.583333
gnl|UMD3.1|GK000010.2	10091841	A	G	46	10	0.821429	0.178571
gnl|UMD3.1|GK000010.2	10091852	A	G	42	14	0.75	0.25
gnl|UMD3.1|GK000010.2	10091860	C	T	0	59	0	1
gnl|UMD3.1|GK000010.2	10091864	A	G	30	29	0.508475	0.491525
gnl|UMD3.1|GK000010.2	10091879	A	G	27	44	0.380282	0.619718
gnl|UMD3.1|GK000010.2	10091895	A	G	69	9	0.884615	0.115385
gnl|UMD3.1|GK000010.2	10091921	T	C	0	79	0	1
gnl|UMD3.1|GK000010.2	10092294	C	A	0	11	0	1
gnl|UMD3.1|GK000010.2	10092605	T	G	6	5	0.545455	0.454545
gnl|UMD3.1|GK000010.2	10092821	A	T	0	3	0	1
gnl|UMD3.1|GK000010.2	10093079	A	G	0	5	0	1
gnl|UMD3.1|GK000010.2	10093143	A	G	3	2	0.6	0.4
gnl|UMD3.1|GK000010.2	10093150	A	G	3	3	0.5	0.5
gnl|UMD3.1|GK000010.2	10093183	C	T	0	5	0	1
gnl|UMD3.1|GK000010.2	10093201	A	G	3	3	0.5	0.5
gnl|UMD3.1|GK000010.2	10093214	A	G	3	3	0.5	0.5
gnl|UMD3.1|GK000010.2	10093234	C	A	4	2	0.666667	0.333333
gnl|UMD3.1|GK000010.2	10093235	A	G	4	2	0.666667	0.333333
gnl|UMD3.1|GK000010.2	10093238	A	G	4	2	0.666667	0.333333
gnl|UMD3.1|GK000010.2	10093250	A	G	4	2	0.666667	0.333333
gnl|UMD3.1|GK000010.2	10093442	T	G	0	19	0	1
gnl|UMD3.1|GK000010.2	10093580	T	C	0	13	0	1
gnl|UMD3.1|GK000010.2	10093618	A	C	0	20	0	1
gnl|UMD3.1|GK000010.2	10093625	G	C	0	22	0	1
gnl|UMD3.1|GK000010.2	10093669	G	A	0	20	0	1
gnl|UMD3.1|GK000010.2	10093724	C	T	4	6	0.4	0.6
gnl|UMD3.1|GK000010.2	10094805	G	A	0	3	0	1
gnl|UMD3.1|GK000010.2	10095348	C	T	0	2	0	1
gnl|UMD3.1|GK000010.2	10095573	C	T	0	2	0	1
gnl|UMD3.1|GK000010.2	10095590	C	T	0	2	0	1
gnl|UMD3.1|GK000010.2	10095591	C	T	0	2	0	1
gnl|UMD3.1|GK000010.2	10095625	A	G	0	2	0	1
gnl|UMD3.1|GK000010.2	10095743	G	A	0	4	0	1
gnl|UMD3.1|GK000010.2	10095758	T	C	0	3	0	1
gnl|UMD3.1|GK000010.2	10095759	G	A	0	3	0	1
gnl|UMD3.1|GK000010.2	10095807	G	C	0	2	0	1
gnl|UMD3.1|GK000010.2	10095866	G	A	0	3	0	1
gnl|UMD3.1|GK000010.2	10095885	A	G	0	4	0	1
gnl|UMD3.1|GK000010.2	10096072	C	T	0	5	0	1
gnl|UMD3.1|GK000010.2	10096120	C	A	0	2	0	1
gnl|UMD3.1|GK000010.2	10096153	C	T	0	2	0	1
gnl|UMD3.1|GK000010.2	10096647	T	C	0	2	0	1
gnl|UMD3.1|GK000010.2	10096785	G	T	0	2	0	1
gnl|UMD3.1|GK000010.2	10096936	A	G	0	2	0	1
gnl|UMD3.1|GK000010.2	10096973	A	G	0	2	0	1
gnl|UMD3.1|GK000010.2	10097039	T	G	0	2	0	1
gnl|UMD3.1|GK000010.2	10097217	G	A	4	2	0.666667	0.333333
gnl|UMD3.1|GK000010.2	10097259	A	G	1	2	0.333333	0.666667
gnl|UMD3.1|GK000010.2	10097267	G	C	0	3	0	1
gnl|UMD3.1|GK000010.2	10097284	C	T	0	2	0	1
gnl|UMD3.1|GK000010.2	10113603	C	G	0	2	0	1
gnl|UMD3.1|GK000010.2	10120885	T	C	0	2	0	1
gnl|UMD3.1|GK000010.2	10127466	C	G	0	4	0	1
gnl|UMD3.1|GK000010.2	10128763	A	T	6	2	0.75	0.25
gnl|UMD3.1|GK000010.2	10128952	C	A	0	5	0	1
gnl|UMD3.1|GK000010.2	10128961	A	G	0	5	0	1
gnl|UMD3.1|GK000010.2	10128968	C	T	3	2	0.6	0.4
gnl|UMD3.1|GK000010.2	10129031	A	T	4	2	0.666667	0.333333
gnl|UMD3.1|GK000010.2	10129460	G	C	2	2	0.5	0.5
gnl|UMD3.1|GK000010.2	10131109	G	A	0	2	0	1
gnl|UMD3.1|GK000010.2	10131478	A	G	4	2	0.666667	0.333333
gnl|UMD3.1|GK000010.2	10132541	T	A	0	4	0	1
gnl|UMD3.1|GK000010.2	10132677	G	T	0	3	0	1
gnl|UMD3.1|GK000010.2	10136216	T	C	0	3	0	1
gnl|UMD3.1|GK000010.2	10137684	A	T	2	2	0.5	0.5
gnl|UMD3.1|GK000010.2	10137870	C	T	2	2	0.5	0.5
gnl|UMD3.1|GK000010.2	10138081	A	G	0	2	0	1
gnl|UMD3.1|GK000010.2	10138094	A	G	0	2	0	1
gnl|UMD3.1|GK000010.2	10138112	A	G	1	2	0.333333	0.666667
gnl|UMD3.1|GK000010.2	10138130	A	G	2	2	0.5	0.5
[truncated: 326,835+ more rows]
