# Supplementary material for: Single nucleotide polymorphism discovery in bovine liver using RNA-seq technology
Source: PLoS One. 2017 Feb 24;12(2):e0172687. doi: 10.1371/journal.pone.0172687 (PMC5325534; doi:10.1371/journal.pone.0172687)
Supplement: S11 Table — (XLSX) [file pone.0172687.s011.xlsx]

## Sheet: CP31-LIV-30-S5.samtools.variant
S11 Table: RNA-seq SNP-db of bovine liver tissue of young bull-11 of Polish HF cattle aged 12 months.
reference	location	ref_seq	sample seq	# of reads as Ref	# of reads as SNP	% ref	% SNP
gnl|Btau_4.6.1|chrY	2535150	C	A	1	3	0.25	0.75
gnl|Btau_4.6.1|chrY	2537398	A	G	0	2	0	1
gnl|Btau_4.6.1|chrY	2537455	C	T	0	2	0	1
gnl|Btau_4.6.1|chrY	2537995	C	A	0	2	0	1
gnl|Btau_4.6.1|chrY	2538112	C	A	0	2	0	1
gnl|Btau_4.6.1|chrY	2569611	G	T	7	3	0.7	0.3
gnl|Btau_4.6.1|chrY	2569654	T	C	9	3	0.75	0.25
gnl|Btau_4.6.1|chrY	2569871	A	G	13	9	0.590909	0.409091
gnl|Btau_4.6.1|chrY	2734868	G	A	2	30	0.0625	0.9375
gnl|Btau_4.6.1|chrY	2903538	G	A	0	2	0	1
gnl|Btau_4.6.1|chrY	2906624	G	A	5	2	0.714286	0.285714
gnl|Btau_4.6.1|chrY	2924492	C	A	0	2	0	1
gnl|Btau_4.6.1|chrY	2944585	T	C	1	2	0.333333	0.666667
gnl|Btau_4.6.1|chrY	2944594	G	T	1	2	0.333333	0.666667
gnl|Btau_4.6.1|chrY	2968290	C	A	1	2	0.333333	0.666667
gnl|Btau_4.6.1|chrY	3176226	C	A	0	2	0	1
gnl|Btau_4.6.1|chrY	3280690	G	T	11	3	0.785714	0.214286
gnl|Btau_4.6.1|chrY	3396674	T	C	0	2	0	1
gnl|Btau_4.6.1|chrY	3578307	C	A	0	2	0	1
gnl|Btau_4.6.1|chrY	3597595	T	C	0	2	0	1
gnl|Btau_4.6.1|chrY	3597612	T	C	0	2	0	1
gnl|Btau_4.6.1|chrY	3597618	T	C	0	2	0	1
gnl|Btau_4.6.1|chrY	3610251	A	T	0	1	0	1
gnl|Btau_4.6.1|chrY	3642024	A	G	7	2	0.777778	0.222222
gnl|Btau_4.6.1|chrY	3645537	T	C	0	2	0	1
gnl|Btau_4.6.1|chrY	3661091	TCC	T	0	1	0	1
gnl|Btau_4.6.1|chrY	3726111	C	T	6	2	0.75	0.25
gnl|Btau_4.6.1|chrY	3728021	C	T	1	2	0.333333	0.666667
gnl|Btau_4.6.1|chrY	3728656	C	A	0	2	0	1
gnl|Btau_4.6.1|chrY	3730542	A	T	1	2	0.333333	0.666667
gnl|Btau_4.6.1|chrY	3736191	A	G	0	4	0	1
gnl|Btau_4.6.1|chrY	3737544	T	C	5	2	0.714286	0.285714
gnl|Btau_4.6.1|chrY	6526496	C	A	4	3	0.571429	0.428571
gnl|Btau_4.6.1|chrY	6526500	G	T	6	2	0.75	0.25
gnl|Btau_4.6.1|chrY	6550316	T	A	2	2	0.5	0.5
gnl|Btau_4.6.1|chrY	6554214	C	T	20	4	0.833333	0.166667
gnl|Btau_4.6.1|chrY	6595444	G	T	4	2	0.666667	0.333333
gnl|Btau_4.6.1|chrY	6606729	C	A	0	2	0	1
gnl|Btau_4.6.1|chrY	6615531	C	A	1	2	0.333333	0.666667
gnl|Btau_4.6.1|chrY	6627952	C	A	0	2	0	1
gnl|Btau_4.6.1|chrY	6629960	T	A	0	2	0	1
gnl|Btau_4.6.1|chrY	6638096	A	T	2	4	0.333333	0.666667
gnl|Btau_4.6.1|chrY	6649285	C	A	0	2	0	1
gnl|Btau_4.6.1|chrY	6826051	C	A	0	1	0	1
gnl|Btau_4.6.1|chrY	9453639	C	G	0	38	0	1
gnl|Btau_4.6.1|chrY	9453643	T	C	0	42	0	1
gnl|Btau_4.6.1|chrY	9453826	A	G	0	20	0	1
gnl|Btau_4.6.1|chrY	15215054	C	A	0	2	0	1
gnl|Btau_4.6.1|chrY	15215117	T	C	0	2	0	1
gnl|Btau_4.6.1|chrY	22354192	T	G	1	21	0.0454545	0.954545
gnl|Btau_4.6.1|chrY	22986531	C	A	0	2	0	1
gnl|Btau_4.6.1|chrY	32013846	T	C	0	2	0	1
gnl|UMD3.1|GK000010.2	331058	A	G	0	2	0	1
gnl|UMD3.1|GK000010.2	331107	T	A	0	2	0	1
gnl|UMD3.1|GK000010.2	400205	G	A	0	6	0	1
gnl|UMD3.1|GK000010.2	400214	T	G	0	6	0	1
gnl|UMD3.1|GK000010.2	400320	G	A	0	4	0	1
gnl|UMD3.1|GK000010.2	412112	T	G	0	2	0	1
gnl|UMD3.1|GK000010.2	412209	GC	GCC	0	1	0	1
gnl|UMD3.1|GK000010.2	442128	G	A	0	2	0	1
gnl|UMD3.1|GK000010.2	443670	C	T	0	2	0	1
gnl|UMD3.1|GK000010.2	443971	T	C	0	2	0	1
gnl|UMD3.1|GK000010.2	469711	A	G	0	2	0	1
gnl|UMD3.1|GK000010.2	470335	T	C	0	2	0	1
gnl|UMD3.1|GK000010.2	478035	A	G	0	2	0	1
gnl|UMD3.1|GK000010.2	478042	A	G	0	2	0	1
gnl|UMD3.1|GK000010.2	478047	A	G	0	2	0	1
gnl|UMD3.1|GK000010.2	478050	A	G	0	1	0	1
gnl|UMD3.1|GK000010.2	478052	A	G	0	2	0	1
gnl|UMD3.1|GK000010.2	478064	A	G	0	1	0	1
gnl|UMD3.1|GK000010.2	478068	A	G	0	2	0	1
gnl|UMD3.1|GK000010.2	478084	A	G	0	2	0	1
gnl|UMD3.1|GK000010.2	478085	A	G	0	2	0	1
gnl|UMD3.1|GK000010.2	489647	C	A	0	4	0	1
gnl|UMD3.1|GK000010.2	489722	G	A	0	2	0	1
gnl|UMD3.1|GK000010.2	495790	C	A	0	2	0	1
gnl|UMD3.1|GK000010.2	495839	A	G	0	2	0	1
gnl|UMD3.1|GK000010.2	524049	A	G	0	2	0	1
gnl|UMD3.1|GK000010.2	524060	G	C	0	2	0	1
gnl|UMD3.1|GK000010.2	524068	C	A	0	2	0	1
gnl|UMD3.1|GK000010.2	555243	A	G	0	3	0	1
gnl|UMD3.1|GK000010.2	555250	A	C	0	4	0	1
gnl|UMD3.1|GK000010.2	555259	C	T	0	3	0	1
gnl|UMD3.1|GK000010.2	555260	A	G	0	4	0	1
gnl|UMD3.1|GK000010.2	555265	A	G	0	7	0	1
gnl|UMD3.1|GK000010.2	555292	C	A	0	15	0	1
gnl|UMD3.1|GK000010.2	555317	G	C	0	17	0	1
gnl|UMD3.1|GK000010.2	555363	G	A	0	29	0	1
gnl|UMD3.1|GK000010.2	555424	T	C	0	33	0	1
gnl|UMD3.1|GK000010.2	555483	C	G	0	33	0	1
gnl|UMD3.1|GK000010.2	555598	A	G	0	26	0	1
gnl|UMD3.1|GK000010.2	555632	A	G	0	29	0	1
gnl|UMD3.1|GK000010.2	555657	T	C	0	28	0	1
gnl|UMD3.1|GK000010.2	555666	T	C	0	27	0	1
gnl|UMD3.1|GK000010.2	555684	A	G	0	28	0	1
gnl|UMD3.1|GK000010.2	555780	G	A	0	14	0	1
gnl|UMD3.1|GK000010.2	555811	A	T	0	9	0	1
gnl|UMD3.1|GK000010.2	563928	G	A	0	2	0	1
gnl|UMD3.1|GK000010.2	571895	A	G	0	2	0	1
gnl|UMD3.1|GK000010.2	578802	C	A	0	2	0	1
gnl|UMD3.1|GK000010.2	634269	A	G	0	2	0	1
gnl|UMD3.1|GK000010.2	636891	C	G	0	2	0	1
gnl|UMD3.1|GK000010.2	686495	C	A	0	2	0	1
gnl|UMD3.1|GK000010.2	704537	T	G	0	2	0	1
gnl|UMD3.1|GK000010.2	709097	G	T	0	2	0	1
gnl|UMD3.1|GK000010.2	711219	C	T	0	2	0	1
gnl|UMD3.1|GK000010.2	719926	G	C	0	2	0	1
gnl|UMD3.1|GK000010.2	720342	C	T	5	2	0.714286	0.285714
gnl|UMD3.1|GK000010.2	725425	T	A	0	2	0	1
gnl|UMD3.1|GK000010.2	738088	T	C	0	2	0	1
gnl|UMD3.1|GK000010.2	795419	C	T	0	2	0	1
gnl|UMD3.1|GK000010.2	795458	A	G	0	2	0	1
gnl|UMD3.1|GK000010.2	826595	A	G	0	2	0	1
gnl|UMD3.1|GK000010.2	826603	A	G	0	2	0	1
gnl|UMD3.1|GK000010.2	826623	A	G	0	2	0	1
gnl|UMD3.1|GK000010.2	826629	A	G	0	2	0	1
gnl|UMD3.1|GK000010.2	826639	A	G	0	2	0	1
gnl|UMD3.1|GK000010.2	826654	A	G	0	2	0	1
gnl|UMD3.1|GK000010.2	826664	A	G	0	2	0	1
gnl|UMD3.1|GK000010.2	826666	A	G	0	2	0	1
gnl|UMD3.1|GK000010.2	826676	A	G	0	2	0	1
gnl|UMD3.1|GK000010.2	826695	A	C	0	2	0	1
gnl|UMD3.1|GK000010.2	841233	G	T	0	2	0	1
gnl|UMD3.1|GK000010.2	865592	C	T	0	2	0	1
gnl|UMD3.1|GK000010.2	877572	T	C	0	2	0	1
gnl|UMD3.1|GK000010.2	893090	C	T	0	2	0	1
gnl|UMD3.1|GK000010.2	894823	G	C	0	2	0	1
gnl|UMD3.1|GK000010.2	894841	A	G	0	2	0	1
gnl|UMD3.1|GK000010.2	922783	GA	GAA	0	1	0	1
gnl|UMD3.1|GK000010.2	929228	T	C	4	2	0.666667	0.333333
gnl|UMD3.1|GK000010.2	930203	A	G	0	1	0	1
gnl|UMD3.1|GK000010.2	930221	T	A	0	2	0	1
gnl|UMD3.1|GK000010.2	933079	T	A	8	6	0.571429	0.428571
gnl|UMD3.1|GK000010.2	933462	T	C	0	2	0	1
gnl|UMD3.1|GK000010.2	933925	G	A	1	3	0.25	0.75
gnl|UMD3.1|GK000010.2	934835	C	A	3	2	0.6	0.4
gnl|UMD3.1|GK000010.2	934890	TAAGAAG	TAAG	0	1	0	1
gnl|UMD3.1|GK000010.2	935574	A	G	2	2	0.5	0.5
gnl|UMD3.1|GK000010.2	937085	C	A	8	2	0.8	0.2
gnl|UMD3.1|GK000010.2	937830	C	T	2	3	0.4	0.6
gnl|UMD3.1|GK000010.2	938547	G	A	2	2	0.5	0.5
gnl|UMD3.1|GK000010.2	939232	A	G	2	2	0.5	0.5
gnl|UMD3.1|GK000010.2	943263	T	A	0	2	0	1
gnl|UMD3.1|GK000010.2	943862	A	T	0	1	0	1
gnl|UMD3.1|GK000010.2	944334	A	G	1	2	0.333333	0.666667
gnl|UMD3.1|GK000010.2	944399	C	G	0	5	0	1
gnl|UMD3.1|GK000010.2	948988	C	G	2	2	0.5	0.5
gnl|UMD3.1|GK000010.2	950517	A	G	4	2	0.666667	0.333333
gnl|UMD3.1|GK000010.2	950649	G	A	7	2	0.777778	0.222222
gnl|UMD3.1|GK000010.2	951531	A	G	0	2	0	1
gnl|UMD3.1|GK000010.2	957996	T	C	0	2	0	1
gnl|UMD3.1|GK000010.2	958204	C	T	0	2	0	1
gnl|UMD3.1|GK000010.2	960943	C	A	2	2	0.5	0.5
gnl|UMD3.1|GK000010.2	963950	G	A	3	2	0.6	0.4
gnl|UMD3.1|GK000010.2	974142	C	T	5	2	0.714286	0.285714
gnl|UMD3.1|GK000010.2	974484	G	T	0	2	0	1
gnl|UMD3.1|GK000010.2	978655	T	A	0	4	0	1
gnl|UMD3.1|GK000010.2	1043778	C	A	6	2	0.75	0.25
gnl|UMD3.1|GK000010.2	1043784	C	A	6	2	0.75	0.25
gnl|UMD3.1|GK000010.2	1043869	C	A	5	2	0.714286	0.285714
gnl|UMD3.1|GK000010.2	1043887	C	A	5	2	0.714286	0.285714
gnl|UMD3.1|GK000010.2	1052171	T	G	0	5	0	1
gnl|UMD3.1|GK000010.2	1052173	A	G	0	5	0	1
gnl|UMD3.1|GK000010.2	1055254	G	A	0	3	0	1
gnl|UMD3.1|GK000010.2	1088527	C	A	0	2	0	1
gnl|UMD3.1|GK000010.2	1089497	T	C	0	6	0	1
gnl|UMD3.1|GK000010.2	1089581	T	C	0	3	0	1
gnl|UMD3.1|GK000010.2	1089829	A	G	0	2	0	1
gnl|UMD3.1|GK000010.2	1092336	T	G	3	3	0.5	0.5
gnl|UMD3.1|GK000010.2	1092369	A	G	5	2	0.714286	0.285714
gnl|UMD3.1|GK000010.2	1092706	G	T	9	2	0.818182	0.181818
gnl|UMD3.1|GK000010.2	1093739	A	G	0	21	0	1
gnl|UMD3.1|GK000010.2	1093835	A	C	1	19	0.05	0.95
gnl|UMD3.1|GK000010.2	1093876	C	T	4	23	0.148148	0.851852
gnl|UMD3.1|GK000010.2	1093950	C	A	15	5	0.75	0.25
gnl|UMD3.1|GK000010.2	1102286	G	C	21	24	0.466667	0.533333
gnl|UMD3.1|GK000010.2	1103224	C	A	4	2	0.666667	0.333333
gnl|UMD3.1|GK000010.2	1104953	A	C	0	3	0	1
gnl|UMD3.1|GK000010.2	1106523	A	G	0	3	0	1
gnl|UMD3.1|GK000010.2	1109177	G	A	0	2	0	1
gnl|UMD3.1|GK000010.2	1110245	G	A	0	2	0	1
gnl|UMD3.1|GK000010.2	1112786	C	T	0	2	0	1
gnl|UMD3.1|GK000010.2	1113968	G	C	0	2	0	1
gnl|UMD3.1|GK000010.2	1115836	T	C	0	2	0	1
gnl|UMD3.1|GK000010.2	1116001	C	A	0	2	0	1
gnl|UMD3.1|GK000010.2	1117047	A	G	5	3	0.625	0.375
gnl|UMD3.1|GK000010.2	1117476	C	A	6	2	0.75	0.25
gnl|UMD3.1|GK000010.2	1119386	G	C	2	6	0.25	0.75
gnl|UMD3.1|GK000010.2	1119483	A	G	12	2	0.857143	0.142857
gnl|UMD3.1|GK000010.2	1119501	A	G	6	7	0.461538	0.538462
gnl|UMD3.1|GK000010.2	1119649	T	C	3	3	0.5	0.5
gnl|UMD3.1|GK000010.2	1119892	G	T	6	2	0.75	0.25
gnl|UMD3.1|GK000010.2	1120554	A	G	10	2	0.833333	0.166667
gnl|UMD3.1|GK000010.2	1122242	T	C	2	2	0.5	0.5
gnl|UMD3.1|GK000010.2	1122573	C	T	0	2	0	1
gnl|UMD3.1|GK000010.2	1124064	T	C	2	4	0.333333	0.666667
gnl|UMD3.1|GK000010.2	1126334	G	A	2	2	0.5	0.5
gnl|UMD3.1|GK000010.2	1126666	A	C	0	2	0	1
gnl|UMD3.1|GK000010.2	1128314	G	A	2	2	0.5	0.5
gnl|UMD3.1|GK000010.2	1140962	C	T	3	2	0.6	0.4
gnl|UMD3.1|GK000010.2	1141324	C	T	0	2	0	1
gnl|UMD3.1|GK000010.2	1160377	G	T	0	2	0	1
gnl|UMD3.1|GK000010.2	1162679	G	A	2	2	0.5	0.5
gnl|UMD3.1|GK000010.2	1167479	C	A	2	2	0.5	0.5
gnl|UMD3.1|GK000010.2	1167976	G	A	0	6	0	1
gnl|UMD3.1|GK000010.2	1169660	T	A	0	3	0	1
gnl|UMD3.1|GK000010.2	1169829	G	C	0	3	0	1
gnl|UMD3.1|GK000010.2	1172431	C	A	6	2	0.75	0.25
gnl|UMD3.1|GK000010.2	1174299	G	T	0	2	0	1
gnl|UMD3.1|GK000010.2	1174697	A	T	0	2	0	1
gnl|UMD3.1|GK000010.2	1176722	T	G	0	2	0	1
gnl|UMD3.1|GK000010.2	1176846	C	T	0	2	0	1
gnl|UMD3.1|GK000010.2	1179106	C	T	0	2	0	1
gnl|UMD3.1|GK000010.2	1181479	A	G	5	2	0.714286	0.285714
gnl|UMD3.1|GK000010.2	1189349	A	G	0	2	0	1
gnl|UMD3.1|GK000010.2	1189726	G	A	0	2	0	1
gnl|UMD3.1|GK000010.2	1190813	C	T	2	2	0.5	0.5
gnl|UMD3.1|GK000010.2	1190965	A	G	0	2	0	1
gnl|UMD3.1|GK000010.2	1203709	A	C	0	3	0	1
gnl|UMD3.1|GK000010.2	1210793	A	C	0	2	0	1
gnl|UMD3.1|GK000010.2	1211781	G	T	0	2	0	1
gnl|UMD3.1|GK000010.2	1220519	A	G	0	2	0	1
gnl|UMD3.1|GK000010.2	1221821	G	T	0	2	0	1
gnl|UMD3.1|GK000010.2	1228698	C	A	0	7	0	1
gnl|UMD3.1|GK000010.2	1228753	C	A	6	3	0.666667	0.333333
gnl|UMD3.1|GK000010.2	1228774	C	A	5	3	0.625	0.375
gnl|UMD3.1|GK000010.2	1228820	A	T	0	3	0	1
gnl|UMD3.1|GK000010.2	1228823	A	C	0	4	0	1
gnl|UMD3.1|GK000010.2	1228948	G	T	0	2	0	1
gnl|UMD3.1|GK000010.2	1228972	A	C	0	2	0	1
gnl|UMD3.1|GK000010.2	1229551	T	C	0	3	0	1
gnl|UMD3.1|GK000010.2	1230619	T	C	0	2	0	1
gnl|UMD3.1|GK000010.2	1231522	T	C	0	2	0	1
gnl|UMD3.1|GK000010.2	1231527	T	C	0	2	0	1
gnl|UMD3.1|GK000010.2	1233337	T	C	0	2	0	1
gnl|UMD3.1|GK000010.2	1233344	T	C	0	2	0	1
gnl|UMD3.1|GK000010.2	1233345	T	C	0	2	0	1
gnl|UMD3.1|GK000010.2	1233365	T	C	0	2	0	1
gnl|UMD3.1|GK000010.2	1237775	C	T	0	2	0	1
gnl|UMD3.1|GK000010.2	1238432	A	G	0	4	0	1
gnl|UMD3.1|GK000010.2	1247107	T	C	0	2	0	1
gnl|UMD3.1|GK000010.2	1250754	G	A	0	2	0	1
gnl|UMD3.1|GK000010.2	1253007	G	A	0	2	0	1
gnl|UMD3.1|GK000010.2	1276303	T	A	4	2	0.666667	0.333333
gnl|UMD3.1|GK000010.2	1276761	A	T	0	2	0	1
gnl|UMD3.1|GK000010.2	1276769	G	A	0	2	0	1
gnl|UMD3.1|GK000010.2	1277075	C	A	0	2	0	1
gnl|UMD3.1|GK000010.2	1286097	A	G	0	2	0	1
gnl|UMD3.1|GK000010.2	1286107	A	G	0	2	0	1
gnl|UMD3.1|GK000010.2	1286174	G	A	0	2	0	1
gnl|UMD3.1|GK000010.2	1290065	C	T	0	4	0	1
gnl|UMD3.1|GK000010.2	1304107	G	C	1	2	0.333333	0.666667
gnl|UMD3.1|GK000010.2	1360826	C	T	0	2	0	1
gnl|UMD3.1|GK000010.2	1360923	T	C	0	2	0	1
gnl|UMD3.1|GK000010.2	1472795	T	C	0	2	0	1
gnl|UMD3.1|GK000010.2	1484681	G	A	0	2	0	1
gnl|UMD3.1|GK000010.2	1502652	A	G	0	2	0	1
gnl|UMD3.1|GK000010.2	1538069	A	G	0	2	0	1
gnl|UMD3.1|GK000010.2	1544447	C	T	0	2	0	1
gnl|UMD3.1|GK000010.2	1555628	C	A	0	2	0	1
gnl|UMD3.1|GK000010.2	1566966	G	T	0	2	0	1
gnl|UMD3.1|GK000010.2	1611028	A	G	0	2	0	1
gnl|UMD3.1|GK000010.2	1611081	G	A	0	2	0	1
gnl|UMD3.1|GK000010.2	1615394	G	A	0	2	0	1
gnl|UMD3.1|GK000010.2	1615420	G	C	0	2	0	1
gnl|UMD3.1|GK000010.2	1626043	C	A	0	2	0	1
gnl|UMD3.1|GK000010.2	1651244	T	G	2	2	0.5	0.5
gnl|UMD3.1|GK000010.2	1678112	G	T	0	2	0	1
gnl|UMD3.1|GK000010.2	1691061	A	G	0	2	0	1
gnl|UMD3.1|GK000010.2	1709865	A	G	0	2	0	1
gnl|UMD3.1|GK000010.2	1709878	A	G	0	2	0	1
gnl|UMD3.1|GK000010.2	1709879	A	G	0	2	0	1
gnl|UMD3.1|GK000010.2	1709896	A	G	0	2	0	1
gnl|UMD3.1|GK000010.2	1709945	A	G	0	2	0	1
gnl|UMD3.1|GK000010.2	1712540	G	T	3	2	0.6	0.4
gnl|UMD3.1|GK000010.2	1716681	A	T	0	2	0	1
gnl|UMD3.1|GK000010.2	1735202	T	C	0	2	0	1
gnl|UMD3.1|GK000010.2	1754137	A	G	0	2	0	1
gnl|UMD3.1|GK000010.2	1761001	C	T	0	2	0	1
gnl|UMD3.1|GK000010.2	1761032	T	A	1	2	0.333333	0.666667
gnl|UMD3.1|GK000010.2	1761154	C	A	4	2	0.666667	0.333333
gnl|UMD3.1|GK000010.2	1761240	T	G	0	2	0	1
gnl|UMD3.1|GK000010.2	1762928	T	C	0	4	0	1
gnl|UMD3.1|GK000010.2	1762963	T	C	0	2	0	1
gnl|UMD3.1|GK000010.2	1763136	G	A	0	2	0	1
gnl|UMD3.1|GK000010.2	1763745	C	G	0	2	0	1
gnl|UMD3.1|GK000010.2	1763999	C	T	32	46	0.410256	0.589744
gnl|UMD3.1|GK000010.2	1764294	A	G	14	7	0.666667	0.333333
gnl|UMD3.1|GK000010.2	2029345	C	T	2	2	0.5	0.5
gnl|UMD3.1|GK000010.2	2031282	G	A	0	2	0	1
gnl|UMD3.1|GK000010.2	2031294	G	T	0	2	0	1
gnl|UMD3.1|GK000010.2	2047270	A	G	0	2	0	1
gnl|UMD3.1|GK000010.2	2047357	A	G	0	2	0	1
gnl|UMD3.1|GK000010.2	2067848	A	G	0	3	0	1
gnl|UMD3.1|GK000010.2	2067863	A	C	0	3	0	1
gnl|UMD3.1|GK000010.2	2067889	C	G	0	5	0	1
gnl|UMD3.1|GK000010.2	2067897	C	A	0	5	0	1
gnl|UMD3.1|GK000010.2	2067911	C	T	0	7	0	1
gnl|UMD3.1|GK000010.2	2067926	T	C	0	7	0	1
gnl|UMD3.1|GK000010.2	2067962	A	G	0	6	0	1
gnl|UMD3.1|GK000010.2	2067974	T	C,A	0	7	0	1
gnl|UMD3.1|GK000010.2	2068004	A	G	0	6	0	1
gnl|UMD3.1|GK000010.2	2068034	T	C	0	5	0	1
gnl|UMD3.1|GK000010.2	2068035	A	T	0	5	0	1
gnl|UMD3.1|GK000010.2	2068064	G	A	0	2	0	1
gnl|UMD3.1|GK000010.2	2068067	C	G	0	2	0	1
gnl|UMD3.1|GK000010.2	2068084	G	T	0	3	0	1
gnl|UMD3.1|GK000010.2	2068085	A	G	0	3	0	1
gnl|UMD3.1|GK000010.2	2068111	G	C	0	3	0	1
gnl|UMD3.1|GK000010.2	2068114	A	T	0	3	0	1
gnl|UMD3.1|GK000010.2	2068137	C	T	0	3	0	1
gnl|UMD3.1|GK000010.2	2068166	G	T	0	2	0	1
gnl|UMD3.1|GK000010.2	2068169	C	T	0	2	0	1
gnl|UMD3.1|GK000010.2	2068174	A	G	0	2	0	1
gnl|UMD3.1|GK000010.2	2068181	C	T	0	2	0	1
gnl|UMD3.1|GK000010.2	2068352	A	C	0	2	0	1
gnl|UMD3.1|GK000010.2	2068411	T	C	0	4	0	1
gnl|UMD3.1|GK000010.2	2068412	G	T	0	5	0	1
gnl|UMD3.1|GK000010.2	2068421	T	C	0	6	0	1
gnl|UMD3.1|GK000010.2	2068430	C	A	0	6	0	1
gnl|UMD3.1|GK000010.2	2068431	G	A	0	6	0	1
gnl|UMD3.1|GK000010.2	2068454	G	A	0	5	0	1
gnl|UMD3.1|GK000010.2	2068462	G	T	0	5	0	1
gnl|UMD3.1|GK000010.2	2068464	C	A	0	5	0	1
gnl|UMD3.1|GK000010.2	2116891	AAGATGAGCTATA	AA	0	1	0	1
gnl|UMD3.1|GK000010.2	2181578	A	G	1	2	0.333333	0.666667
gnl|UMD3.1|GK000010.2	2181579	A	G	0	3	0	1
gnl|UMD3.1|GK000010.2	2181608	A	G	1	2	0.333333	0.666667
gnl|UMD3.1|GK000010.2	2181613	A	G	0	3	0	1
gnl|UMD3.1|GK000010.2	2187667	T	A	0	2	0	1
gnl|UMD3.1|GK000010.2	2192243	C	T	7	2	0.777778	0.222222
gnl|UMD3.1|GK000010.2	2192622	T	A	7	2	0.777778	0.222222
gnl|UMD3.1|GK000010.2	2192684	T	C	3	2	0.6	0.4
gnl|UMD3.1|GK000010.2	2193006	T	A	8	11	0.421053	0.578947
gnl|UMD3.1|GK000010.2	2193124	A	C	2	5	0.285714	0.714286
gnl|UMD3.1|GK000010.2	2193185	A	G	5	2	0.714286	0.285714
gnl|UMD3.1|GK000010.2	2193227	A	T	12	2	0.857143	0.142857
gnl|UMD3.1|GK000010.2	2277431	A	G	0	2	0	1
gnl|UMD3.1|GK000010.2	2277436	A	G	0	2	0	1
gnl|UMD3.1|GK000010.2	2277441	A	G	0	2	0	1
gnl|UMD3.1|GK000010.2	2277481	A	G	0	2	0	1
gnl|UMD3.1|GK000010.2	2277482	A	G	0	2	0	1
gnl|UMD3.1|GK000010.2	2277513	A	G	0	2	0	1
gnl|UMD3.1|GK000010.2	2277525	A	G	0	2	0	1
gnl|UMD3.1|GK000010.2	2277530	A	G	0	2	0	1
gnl|UMD3.1|GK000010.2	2362911	C	A	2	2	0.5	0.5
gnl|UMD3.1|GK000010.2	2367425	A	G	1	2	0.333333	0.666667
gnl|UMD3.1|GK000010.2	2371932	G	T	2	2	0.5	0.5
gnl|UMD3.1|GK000010.2	2375472	A	T	5	2	0.714286	0.285714
gnl|UMD3.1|GK000010.2	2392839	C	A	5	2	0.714286	0.285714
gnl|UMD3.1|GK000010.2	2401275	G	T	0	2	0	1
gnl|UMD3.1|GK000010.2	2428504	A	G	0	2	0	1
gnl|UMD3.1|GK000010.2	2428855	T	G	0	2	0	1
gnl|UMD3.1|GK000010.2	2430041	A	G	1	3	0.25	0.75
gnl|UMD3.1|GK000010.2	2430491	G	C	5	2	0.714286	0.285714
gnl|UMD3.1|GK000010.2	2430611	C	T	9	2	0.818182	0.181818
gnl|UMD3.1|GK000010.2	2433688	G	T	3	2	0.6	0.4
gnl|UMD3.1|GK000010.2	2434161	G	T	26	10	0.722222	0.277778
gnl|UMD3.1|GK000010.2	2434362	T	C	0	26	0	1
gnl|UMD3.1|GK000010.2	2434503	C	T	15	4	0.789474	0.210526
gnl|UMD3.1|GK000010.2	2434939	A	G	7	2	0.777778	0.222222
gnl|UMD3.1|GK000010.2	2434980	C	T	4	2	0.666667	0.333333
gnl|UMD3.1|GK000010.2	3207295	A	C	0	2	0	1
gnl|UMD3.1|GK000010.2	3246889	C	T	0	2	0	1
gnl|UMD3.1|GK000010.2	3249435	C	A	1	2	0.333333	0.666667
gnl|UMD3.1|GK000010.2	3250299	C	T	0	2	0	1
gnl|UMD3.1|GK000010.2	3264471	C	A	0	2	0	1
gnl|UMD3.1|GK000010.2	3264472	A	T	0	1	0	1
gnl|UMD3.1|GK000010.2	3266895	T	C	0	4	0	1
gnl|UMD3.1|GK000010.2	3266933	G	T	2	2	0.5	0.5
gnl|UMD3.1|GK000010.2	3280464	T	C	0	2	0	1
gnl|UMD3.1|GK000010.2	3280470	T	G	0	2	0	1
gnl|UMD3.1|GK000010.2	3280536	A	G	0	2	0	1
gnl|UMD3.1|GK000010.2	3295640	A	G	0	2	0	1
gnl|UMD3.1|GK000010.2	3296425	A	AC	0	1	0	1
gnl|UMD3.1|GK000010.2	3358018	G	A	0	2	0	1
gnl|UMD3.1|GK000010.2	3358032	C	T	0	2	0	1
gnl|UMD3.1|GK000010.2	3362945	C	T	0	2	0	1
gnl|UMD3.1|GK000010.2	3367273	G	T,A	0	3	0	1
gnl|UMD3.1|GK000010.2	3374536	T	C	0	5	0	1
gnl|UMD3.1|GK000010.2	3586034	A	G	0	6	0	1
gnl|UMD3.1|GK000010.2	3586052	G	A	0	10	0	1
gnl|UMD3.1|GK000010.2	3586134	T	C	0	29	0	1
gnl|UMD3.1|GK000010.2	3586152	T	C	0	34	0	1
gnl|UMD3.1|GK000010.2	3586206	C	G	21	18	0.538462	0.461538
gnl|UMD3.1|GK000010.2	3586250	A	G	0	44	0	1
gnl|UMD3.1|GK000010.2	3586449	G	A	0	10	0	1
gnl|UMD3.1|GK000010.2	3586541	A	C	0	2	0	1
gnl|UMD3.1|GK000010.2	3659372	A	G	0	2	0	1
gnl|UMD3.1|GK000010.2	3659386	T	C	0	2	0	1
gnl|UMD3.1|GK000010.2	3659388	G	A	0	2	0	1
gnl|UMD3.1|GK000010.2	3659391	T	A	0	2	0	1
gnl|UMD3.1|GK000010.2	3659400	C	G	0	2	0	1
gnl|UMD3.1|GK000010.2	3659404	T	C	0	2	0	1
gnl|UMD3.1|GK000010.2	3948841	G	T	0	2	0	1
gnl|UMD3.1|GK000010.2	3994744	A	C	1	2	0.333333	0.666667
gnl|UMD3.1|GK000010.2	3994867	T	C	1	2	0.333333	0.666667
gnl|UMD3.1|GK000010.2	3996007	C	T	0	7	0	1
gnl|UMD3.1|GK000010.2	3996143	A	G	2	2	0.5	0.5
gnl|UMD3.1|GK000010.2	3996729	G	T	1	2	0.333333	0.666667
gnl|UMD3.1|GK000010.2	3999115	G	T	0	2	0	1
gnl|UMD3.1|GK000010.2	4019103	T	C	0	2	0	1
gnl|UMD3.1|GK000010.2	4019159	T	C	0	2	0	1
gnl|UMD3.1|GK000010.2	4019162	T	C	0	2	0	1
gnl|UMD3.1|GK000010.2	4019167	T	C	0	2	0	1
gnl|UMD3.1|GK000010.2	4023210	A	G	0	2	0	1
gnl|UMD3.1|GK000010.2	4029037	C	A	0	2	0	1
gnl|UMD3.1|GK000010.2	4031832	C	A	2	2	0.5	0.5
gnl|UMD3.1|GK000010.2	4047039	A	T	0	2	0	1
gnl|UMD3.1|GK000010.2	4056197	G	T	0	3	0	1
gnl|UMD3.1|GK000010.2	4057099	C	T	0	2	0	1
gnl|UMD3.1|GK000010.2	4059162	C	T	20	4	0.833333	0.166667
gnl|UMD3.1|GK000010.2	4078902	T	C	0	2	0	1
gnl|UMD3.1|GK000010.2	4078922	T	C	0	2	0	1
gnl|UMD3.1|GK000010.2	4081261	T	C	0	3	0	1
gnl|UMD3.1|GK000010.2	4081295	G	T	0	4	0	1
gnl|UMD3.1|GK000010.2	4081332	T	A	1	2	0.333333	0.666667
gnl|UMD3.1|GK000010.2	4150278	G	C	0	3	0	1
gnl|UMD3.1|GK000010.2	4190468	G	T	0	2	0	1
gnl|UMD3.1|GK000010.2	4190566	G	T	0	2	0	1
gnl|UMD3.1|GK000010.2	4276750	A	T	0	26	0	1
gnl|UMD3.1|GK000010.2	4323943	T	C	0	2	0	1
gnl|UMD3.1|GK000010.2	4329711	G	T	0	2	0	1
gnl|UMD3.1|GK000010.2	4357656	A	T	0	2	0	1
gnl|UMD3.1|GK000010.2	4357730	TG	TGAACG	0	1	0	1
gnl|UMD3.1|GK000010.2	4373612	A	C	2	2	0.5	0.5
gnl|UMD3.1|GK000010.2	4374089	T	C	1	2	0.333333	0.666667
gnl|UMD3.1|GK000010.2	4374811	G	A	11	2	0.846154	0.153846
gnl|UMD3.1|GK000010.2	4375265	G	A	4	2	0.666667	0.333333
gnl|UMD3.1|GK000010.2	4375270	A	G	3	2	0.6	0.4
gnl|UMD3.1|GK000010.2	4384965	T	C	0	2	0	1
gnl|UMD3.1|GK000010.2	4385026	T	C	0	2	0	1
gnl|UMD3.1|GK000010.2	4388261	G	A	0	2	0	1
gnl|UMD3.1|GK000010.2	4388422	T	A	0	4	0	1
gnl|UMD3.1|GK000010.2	4388425	A	T	0	4	0	1
gnl|UMD3.1|GK000010.2	4388445	G	A	0	2	0	1
gnl|UMD3.1|GK000010.2	4388446	T	C	0	2	0	1
gnl|UMD3.1|GK000010.2	4388451	C	T	0	2	0	1
gnl|UMD3.1|GK000010.2	4403011	G	T	3	2	0.6	0.4
gnl|UMD3.1|GK000010.2	4404030	C	T	0	2	0	1
gnl|UMD3.1|GK000010.2	4404054	G	T	0	2	0	1
gnl|UMD3.1|GK000010.2	4404628	C	T	5	2	0.714286	0.285714
gnl|UMD3.1|GK000010.2	4405075	G	A	14	12	0.538462	0.461538
gnl|UMD3.1|GK000010.2	4405192	C	G	0	29	0	1
gnl|UMD3.1|GK000010.2	4405840	G	T	4	7	0.363636	0.636364
gnl|UMD3.1|GK000010.2	4407498	G	A	8	9	0.470588	0.529412
gnl|UMD3.1|GK000010.2	4408251	T	C	12	10	0.545455	0.454545
gnl|UMD3.1|GK000010.2	4410651	A	G	0	2	0	1
gnl|UMD3.1|GK000010.2	4411036	G	A	11	11	0.5	0.5
gnl|UMD3.1|GK000010.2	4411104	C	A	22	7	0.758621	0.241379
gnl|UMD3.1|GK000010.2	4411347	A	C	6	4	0.6	0.4
gnl|UMD3.1|GK000010.2	4411544	T	A	4	4	0.5	0.5
gnl|UMD3.1|GK000010.2	4411731	G	T	0	2	0	1
gnl|UMD3.1|GK000010.2	4413055	C	T	2	10	0.166667	0.833333
gnl|UMD3.1|GK000010.2	4413701	A	T	0	5	0	1
gnl|UMD3.1|GK000010.2	4416941	C	A	1	6	0.142857	0.857143
gnl|UMD3.1|GK000010.2	4417023	A	G	1	3	0.25	0.75
gnl|UMD3.1|GK000010.2	4417933	G	T	8	2	0.8	0.2
gnl|UMD3.1|GK000010.2	4418085	C	A	2	2	0.5	0.5
gnl|UMD3.1|GK000010.2	4418457	A	C	19	20	0.487179	0.512821
gnl|UMD3.1|GK000010.2	4421165	GTATTATT	GTATT	0	1	0	1
gnl|UMD3.1|GK000010.2	4421894	C	T	0	2	0	1
gnl|UMD3.1|GK000010.2	4421924	T	C	0	2	0	1
gnl|UMD3.1|GK000010.2	4422436	T	A	0	4	0	1
gnl|UMD3.1|GK000010.2	4422465	A	G	0	5	0	1
gnl|UMD3.1|GK000010.2	4422651	C	T	0	3	0	1
gnl|UMD3.1|GK000010.2	4423121	T	C	0	4	0	1
gnl|UMD3.1|GK000010.2	4423168	A	T	0	4	0	1
gnl|UMD3.1|GK000010.2	4423260	G	T	1	2	0.333333	0.666667
gnl|UMD3.1|GK000010.2	4423283	G	C	0	3	0	1
gnl|UMD3.1|GK000010.2	4423284	C	A	0	3	0	1
gnl|UMD3.1|GK000010.2	4423296	T	C	0	4	0	1
gnl|UMD3.1|GK000010.2	4423310	A	T	0	3	0	1
gnl|UMD3.1|GK000010.2	4423631	G	C	0	4	0	1
gnl|UMD3.1|GK000010.2	4423690	C	T	0	5	0	1
gnl|UMD3.1|GK000010.2	4423706	A	G	0	3	0	1
gnl|UMD3.1|GK000010.2	4423735	A	G	0	3	0	1
gnl|UMD3.1|GK000010.2	4424105	C	T	0	2	0	1
gnl|UMD3.1|GK000010.2	4424234	C	G	3	2	0.6	0.4
gnl|UMD3.1|GK000010.2	4424237	T	C	2	3	0.4	0.6
gnl|UMD3.1|GK000010.2	4424262	C	T	0	3	0	1
gnl|UMD3.1|GK000010.2	4424293	C	T	0	2	0	1
gnl|UMD3.1|GK000010.2	4424458	A	T	0	4	0	1
gnl|UMD3.1|GK000010.2	4424570	T	C	0	3	0	1
gnl|UMD3.1|GK000010.2	4424620	C	T	6	3	0.666667	0.333333
gnl|UMD3.1|GK000010.2	4424855	T	C	14	4	0.777778	0.222222
gnl|UMD3.1|GK000010.2	4425007	A	G	0	5	0	1
gnl|UMD3.1|GK000010.2	4425042	T	A	0	6	0	1
gnl|UMD3.1|GK000010.2	4425388	T	C	2	2	0.5	0.5
gnl|UMD3.1|GK000010.2	4425526	T	C	1	4	0.2	0.8
gnl|UMD3.1|GK000010.2	4425539	T	G	1	5	0.166667	0.833333
gnl|UMD3.1|GK000010.2	4425577	G	T	6	3	0.666667	0.333333
gnl|UMD3.1|GK000010.2	4425943	C	G	11	7	0.611111	0.388889
gnl|UMD3.1|GK000010.2	4425971	G	A	5	12	0.294118	0.705882
gnl|UMD3.1|GK000010.2	4426128	T	C	3	7	0.3	0.7
gnl|UMD3.1|GK000010.2	4426138	A	G	0	11	0	1
gnl|UMD3.1|GK000010.2	4426240	A	G	0	9	0	1
gnl|UMD3.1|GK000010.2	4426479	C	T	0	2	0	1
gnl|UMD3.1|GK000010.2	4426529	T	G	0	3	0	1
gnl|UMD3.1|GK000010.2	4426645	C	T	0	8	0	1
gnl|UMD3.1|GK000010.2	4426675	G	T	6	6	0.5	0.5
gnl|UMD3.1|GK000010.2	4426677	T	A	6	6	0.5	0.5
gnl|UMD3.1|GK000010.2	4426739	G	A	8	7	0.533333	0.466667
gnl|UMD3.1|GK000010.2	4426850	A	G	3	8	0.272727	0.727273
gnl|UMD3.1|GK000010.2	4426873	T	C	9	5	0.642857	0.357143
gnl|UMD3.1|GK000010.2	4426889	T	C	9	5	0.642857	0.357143
gnl|UMD3.1|GK000010.2	4426977	T	C	3	4	0.428571	0.571429
gnl|UMD3.1|GK000010.2	4427035	A	G	0	5	0	1
gnl|UMD3.1|GK000010.2	4427080	T	C	1	2	0.333333	0.666667
gnl|UMD3.1|GK000010.2	4427111	A	T	0	4	0	1
gnl|UMD3.1|GK000010.2	4427194	C	G	3	2	0.6	0.4
gnl|UMD3.1|GK000010.2	4427203	A	G	2	2	0.5	0.5
gnl|UMD3.1|GK000010.2	4427255	C	T	0	9	0	1
gnl|UMD3.1|GK000010.2	4427339	T	C	6	3	0.666667	0.333333
gnl|UMD3.1|GK000010.2	4427365	T	C	4	6	0.4	0.6
gnl|UMD3.1|GK000010.2	4427423	C	T	2	3	0.4	0.6
gnl|UMD3.1|GK000010.2	4427449	C	T	0	3	0	1
gnl|UMD3.1|GK000010.2	4427581	C	G	0	3	0	1
gnl|UMD3.1|GK000010.2	4427772	C	T	1	3	0.25	0.75
gnl|UMD3.1|GK000010.2	4427895	A	G	2	3	0.4	0.6
gnl|UMD3.1|GK000010.2	4427907	T	C	4	3	0.571429	0.428571
gnl|UMD3.1|GK000010.2	4427982	T	A	6	2	0.75	0.25
gnl|UMD3.1|GK000010.2	4428139	G	A	0	5	0	1
gnl|UMD3.1|GK000010.2	4428140	T	C	0	5	0	1
gnl|UMD3.1|GK000010.2	4428170	A	G	0	4	0	1
gnl|UMD3.1|GK000010.2	4428207	C	T	0	5	0	1
gnl|UMD3.1|GK000010.2	4428244	C	G	0	4	0	1
gnl|UMD3.1|GK000010.2	4428327	G	C	5	7	0.416667	0.583333
gnl|UMD3.1|GK000010.2	4428341	A	G	7	5	0.583333	0.416667
gnl|UMD3.1|GK000010.2	4428342	C	T	7	4	0.636364	0.363636
gnl|UMD3.1|GK000010.2	4428373	G	A	0	17	0	1
gnl|UMD3.1|GK000010.2	4428452	T	C	8	8	0.5	0.5
gnl|UMD3.1|GK000010.2	4428458	G	A	7	10	0.411765	0.588235
gnl|UMD3.1|GK000010.2	4428530	G	A	5	5	0.5	0.5
gnl|UMD3.1|GK000010.2	4428663	G	T	0	23	0	1
gnl|UMD3.1|GK000010.2	4428688	C	T	12	14	0.461538	0.538462
gnl|UMD3.1|GK000010.2	4428753	T	A	19	21	0.475	0.525
gnl|UMD3.1|GK000010.2	4428828	C	A	15	23	0.394737	0.605263
gnl|UMD3.1|GK000010.2	4428856	G	A	0	21	0	1
gnl|UMD3.1|GK000010.2	4428909	T	C	0	16	0	1
gnl|UMD3.1|GK000010.2	4428994	C	A	8	7	0.533333	0.466667
gnl|UMD3.1|GK000010.2	4429012	T	A	4	8	0.333333	0.666667
gnl|UMD3.1|GK000010.2	4429055	A	T	8	4	0.666667	0.333333
gnl|UMD3.1|GK000010.2	4429059	G	T	9	2	0.818182	0.181818
gnl|UMD3.1|GK000010.2	4429139	T	C	0	7	0	1
gnl|UMD3.1|GK000010.2	4429140	G	A	0	7	0	1
gnl|UMD3.1|GK000010.2	4429210	A	G	0	5	0	1
gnl|UMD3.1|GK000010.2	4429281	T	C	0	5	0	1
gnl|UMD3.1|GK000010.2	4429322	T	C	3	7	0.3	0.7
gnl|UMD3.1|GK000010.2	4429347	C	T	0	12	0	1
gnl|UMD3.1|GK000010.2	4429385	T	A	0	10	0	1
gnl|UMD3.1|GK000010.2	4429428	G	A	7	6	0.538462	0.461538
gnl|UMD3.1|GK000010.2	4429502	A	G	0	7	0	1
gnl|UMD3.1|GK000010.2	4429538	A	C	5	2	0.714286	0.285714
gnl|UMD3.1|GK000010.2	4429541	T	C	0	6	0	1
gnl|UMD3.1|GK000010.2	4429589	C	G	0	3	0	1
gnl|UMD3.1|GK000010.2	4429616	C	T	0	2	0	1
gnl|UMD3.1|GK000010.2	4429665	C	T	0	2	0	1
gnl|UMD3.1|GK000010.2	4429695	T	C	2	2	0.5	0.5
gnl|UMD3.1|GK000010.2	4430482	G	T	0	2	0	1
gnl|UMD3.1|GK000010.2	4430494	C	T	0	2	0	1
gnl|UMD3.1|GK000010.2	4430506	A	C	0	2	0	1
gnl|UMD3.1|GK000010.2	4430543	A	C	0	3	0	1
gnl|UMD3.1|GK000010.2	4431720	G	A	3	3	0.5	0.5
gnl|UMD3.1|GK000010.2	4431888	G	A	0	10	0	1
gnl|UMD3.1|GK000010.2	4431899	C	T	0	9	0	1
gnl|UMD3.1|GK000010.2	4431920	C	T	0	6	0	1
gnl|UMD3.1|GK000010.2	4431921	A	G	0	7	0	1
gnl|UMD3.1|GK000010.2	4432008	T	C	0	2	0	1
gnl|UMD3.1|GK000010.2	4432290	T	C	0	2	0	1
gnl|UMD3.1|GK000010.2	4432323	G	A	1	2	0.333333	0.666667
gnl|UMD3.1|GK000010.2	4432343	G	A	1	2	0.333333	0.666667
gnl|UMD3.1|GK000010.2	4432440	CTG	C	0	1	0	1
gnl|UMD3.1|GK000010.2	4433110	C	A	0	2	0	1
gnl|UMD3.1|GK000010.2	4433151	A	G	0	2	0	1
gnl|UMD3.1|GK000010.2	4433940	G	A	0	2	0	1
gnl|UMD3.1|GK000010.2	4434079	A	G	0	2	0	1
gnl|UMD3.1|GK000010.2	4435765	T	G	0	6	0	1
gnl|UMD3.1|GK000010.2	4435786	C	T	2	4	0.333333	0.666667
gnl|UMD3.1|GK000010.2	4436667	C	T	0	4	0	1
gnl|UMD3.1|GK000010.2	4436775	C	G	0	2	0	1
gnl|UMD3.1|GK000010.2	4437728	C	CCAGTCCAGG	0	1	0	1
gnl|UMD3.1|GK000010.2	4440792	A	G	2	3	0.4	0.6
gnl|UMD3.1|GK000010.2	4444659	C	T	4	2	0.666667	0.333333
gnl|UMD3.1|GK000010.2	4444660	C	G	4	2	0.666667	0.333333
gnl|UMD3.1|GK000010.2	4444697	A	G	4	4	0.5	0.5
gnl|UMD3.1|GK000010.2	4444716	T	C	4	5	0.444444	0.555556
gnl|UMD3.1|GK000010.2	4444961	A	G	1	4	0.2	0.8
gnl|UMD3.1|GK000010.2	4445918	T	A	1	3	0.25	0.75
gnl|UMD3.1|GK000010.2	4445954	C	T	3	3	0.5	0.5
gnl|UMD3.1|GK000010.2	4450510	G	C	0	2	0	1
gnl|UMD3.1|GK000010.2	4452044	G	T	0	2	0	1
gnl|UMD3.1|GK000010.2	4461964	T	C	0	2	0	1
gnl|UMD3.1|GK000010.2	4462967	T	C	0	2	0	1
gnl|UMD3.1|GK000010.2	4462968	G	A	0	2	0	1
gnl|UMD3.1|GK000010.2	4465840	A	G	1	2	0.333333	0.666667
gnl|UMD3.1|GK000010.2	4468345	T	C	0	4	0	1
gnl|UMD3.1|GK000010.2	4468403	A	C	0	3	0	1
gnl|UMD3.1|GK000010.2	4468447	G	C	0	2	0	1
gnl|UMD3.1|GK000010.2	4468449	G	A	0	2	0	1
gnl|UMD3.1|GK000010.2	4468456	G	T	0	2	0	1
gnl|UMD3.1|GK000010.2	4469321	C	T	0	9	0	1
gnl|UMD3.1|GK000010.2	4469324	G	A	9	2	0.818182	0.181818
gnl|UMD3.1|GK000010.2	4469328	A	T	0	12	0	1
gnl|UMD3.1|GK000010.2	4469508	T	C	0	20	0	1
gnl|UMD3.1|GK000010.2	4469615	C	T,G	0	2	0	1
gnl|UMD3.1|GK000010.2	4469740	A	C	0	16	0	1
gnl|UMD3.1|GK000010.2	4469741	G	C	0	16	0	1
gnl|UMD3.1|GK000010.2	4469806	G	A	10	2	0.833333	0.166667
gnl|UMD3.1|GK000010.2	4469808	T	C	0	10	0	1
gnl|UMD3.1|GK000010.2	4469925	G	A	0	9	0	1
gnl|UMD3.1|GK000010.2	4469959	T	C	0	11	0	1
gnl|UMD3.1|GK000010.2	4469960	G	A	0	11	0	1
gnl|UMD3.1|GK000010.2	4469970	C	A	8	2	0.8	0.2
gnl|UMD3.1|GK000010.2	4470238	T	C	3	2	0.6	0.4
gnl|UMD3.1|GK000010.2	4470423	G	A	0	6	0	1
gnl|UMD3.1|GK000010.2	4470425	G	A	0	6	0	1
gnl|UMD3.1|GK000010.2	4471267	A	G	0	2	0	1
gnl|UMD3.1|GK000010.2	4471538	G	C	0	2	0	1
gnl|UMD3.1|GK000010.2	4472119	G	A	0	2	0	1
gnl|UMD3.1|GK000010.2	4473605	TT	TTAGAGCTCTATAT	0	1	0	1
gnl|UMD3.1|GK000010.2	4479145	G	T	3	2	0.6	0.4
gnl|UMD3.1|GK000010.2	4484744	C	T	0	4	0	1
gnl|UMD3.1|GK000010.2	4485356	A	G	0	7	0	1
gnl|UMD3.1|GK000010.2	4495737	A	G	0	2	0	1
gnl|UMD3.1|GK000010.2	4501674	T	A	1	2	0.333333	0.666667
gnl|UMD3.1|GK000010.2	4501980	A	G	12	12	0.5	0.5
gnl|UMD3.1|GK000010.2	4503380	T	C	0	2	0	1
gnl|UMD3.1|GK000010.2	4508041	A	G	2	2	0.5	0.5
gnl|UMD3.1|GK000010.2	4509344	C	G	3	2	0.6	0.4
gnl|UMD3.1|GK000010.2	4509363	G	T	3	2	0.6	0.4
gnl|UMD3.1|GK000010.2	4509411	A	G	0	9	0	1
gnl|UMD3.1|GK000010.2	4510492	C	G	0	10	0	1
gnl|UMD3.1|GK000010.2	4511464	T	C	1	2	0.333333	0.666667
gnl|UMD3.1|GK000010.2	4514685	T	C	0	3	0	1
gnl|UMD3.1|GK000010.2	4515634	C	A	0	2	0	1
gnl|UMD3.1|GK000010.2	4517700	A	G	0	2	0	1
gnl|UMD3.1|GK000010.2	4518231	C	G	0	3	0	1
gnl|UMD3.1|GK000010.2	4518295	G	C	0	2	0	1
gnl|UMD3.1|GK000010.2	4518883	T	C	0	2	0	1
gnl|UMD3.1|GK000010.2	4518903	T	C	0	2	0	1
gnl|UMD3.1|GK000010.2	4518912	T	C	0	2	0	1
gnl|UMD3.1|GK000010.2	4518929	T	C	0	2	0	1
gnl|UMD3.1|GK000010.2	4518930	T	C	0	2	0	1
gnl|UMD3.1|GK000010.2	4518940	T	C	0	2	0	1
gnl|UMD3.1|GK000010.2	4518943	T	C	0	2	0	1
gnl|UMD3.1|GK000010.2	4518959	T	C	0	2	0	1
gnl|UMD3.1|GK000010.2	4518965	T	C	0	2	0	1
gnl|UMD3.1|GK000010.2	4518971	T	C	0	2	0	1
gnl|UMD3.1|GK000010.2	4518981	T	C	0	2	0	1
gnl|UMD3.1|GK000010.2	4523034	A	G	0	4	0	1
gnl|UMD3.1|GK000010.2	4523241	G	A	0	2	0	1
gnl|UMD3.1|GK000010.2	4523257	A	G	0	2	0	1
gnl|UMD3.1|GK000010.2	4524010	T	A	0	3	0	1
gnl|UMD3.1|GK000010.2	4524266	C	A	0	3	0	1
gnl|UMD3.1|GK000010.2	4524292	A	G	0	3	0	1
gnl|UMD3.1|GK000010.2	4524944	A	G	0	2	0	1
gnl|UMD3.1|GK000010.2	4524948	A	C	0	2	0	1
gnl|UMD3.1|GK000010.2	4524952	A	G	0	2	0	1
gnl|UMD3.1|GK000010.2	4524956	C	A	0	2	0	1
gnl|UMD3.1|GK000010.2	4524960	A	G	0	2	0	1
gnl|UMD3.1|GK000010.2	4525030	G	A	0	2	0	1
gnl|UMD3.1|GK000010.2	4527424	C	T	0	2	0	1
gnl|UMD3.1|GK000010.2	4527510	A	G	0	2	0	1
gnl|UMD3.1|GK000010.2	4527595	C	T	0	2	0	1
gnl|UMD3.1|GK000010.2	4528576	G	A	4	2	0.666667	0.333333
gnl|UMD3.1|GK000010.2	4528760	G	A	0	19	0	1
gnl|UMD3.1|GK000010.2	4528794	C	T	0	20	0	1
gnl|UMD3.1|GK000010.2	4528902	C	T	0	4	0	1
gnl|UMD3.1|GK000010.2	4528929	C	A	1	2	0.333333	0.666667
gnl|UMD3.1|GK000010.2	4598142	A	G	6	2	0.75	0.25
gnl|UMD3.1|GK000010.2	4598181	C	A	6	2	0.75	0.25
gnl|UMD3.1|GK000010.2	4599154	C	A	6	4	0.6	0.4
gnl|UMD3.1|GK000010.2	4599991	C	T	4	4	0.5	0.5
gnl|UMD3.1|GK000010.2	4600163	T	A	5	5	0.5	0.5
gnl|UMD3.1|GK000010.2	4600813	A	C	6	2	0.75	0.25
gnl|UMD3.1|GK000010.2	4601659	G	T	0	2	0	1
gnl|UMD3.1|GK000010.2	4602397	T	C	4	3	0.571429	0.428571
gnl|UMD3.1|GK000010.2	4602811	A	G	10	2	0.833333	0.166667
gnl|UMD3.1|GK000010.2	4603545	C	A	2	2	0.5	0.5
gnl|UMD3.1|GK000010.2	4603890	G	A	0	2	0	1
gnl|UMD3.1|GK000010.2	4603981	G	A	0	2	0	1
gnl|UMD3.1|GK000010.2	4604067	G	A	2	2	0.5	0.5
gnl|UMD3.1|GK000010.2	4604868	C	A	2	2	0.5	0.5
gnl|UMD3.1|GK000010.2	4605289	A	G	1	3	0.25	0.75
gnl|UMD3.1|GK000010.2	4607147	C	A	2	2	0.5	0.5
gnl|UMD3.1|GK000010.2	4608045	C	A	2	2	0.5	0.5
gnl|UMD3.1|GK000010.2	4610682	N	T	0	2	0	1
gnl|UMD3.1|GK000010.2	4614537	G	A	0	2	0	1
gnl|UMD3.1|GK000010.2	4619750	T	C	9	4	0.692308	0.307692
gnl|UMD3.1|GK000010.2	4623223	G	T	0	2	0	1
gnl|UMD3.1|GK000010.2	4623278	T	C	0	2	0	1
gnl|UMD3.1|GK000010.2	4623320	G	C	0	2	0	1
gnl|UMD3.1|GK000010.2	4624421	C	A	3	2	0.6	0.4
gnl|UMD3.1|GK000010.2	4624453	T	A	4	2	0.666667	0.333333
gnl|UMD3.1|GK000010.2	4627187	C	A	2	2	0.5	0.5
gnl|UMD3.1|GK000010.2	4636107	G	A	0	2	0	1
gnl|UMD3.1|GK000010.2	4636961	T	C	0	2	0	1
gnl|UMD3.1|GK000010.2	4639611	A	G	0	2	0	1
gnl|UMD3.1|GK000010.2	4640391	G	A	0	4	0	1
gnl|UMD3.1|GK000010.2	4640508	A	T	0	2	0	1
gnl|UMD3.1|GK000010.2	4640511	G	T	0	2	0	1
gnl|UMD3.1|GK000010.2	4640963	C	T	10	2	0.833333	0.166667
gnl|UMD3.1|GK000010.2	4650869	G	A,T	0	4	0	1
gnl|UMD3.1|GK000010.2	4650951	GAGAGAC	G	0	1	0	1
gnl|UMD3.1|GK000010.2	4656058	C	T	0	2	0	1
gnl|UMD3.1|GK000010.2	4659915	T	G	0	4	0	1
gnl|UMD3.1|GK000010.2	4660211	C	G	0	5	0	1
gnl|UMD3.1|GK000010.2	4660511	G	A	0	2	0	1
gnl|UMD3.1|GK000010.2	4666177	G	C	0	2	0	1
gnl|UMD3.1|GK000010.2	4666407	A	G	0	4	0	1
gnl|UMD3.1|GK000010.2	4667032	A	C	2	2	0.5	0.5
gnl|UMD3.1|GK000010.2	4667111	N	C	0	2	0	1
gnl|UMD3.1|GK000010.2	4667112	N	A	0	2	0	1
gnl|UMD3.1|GK000010.2	4669090	C	A	0	2	0	1
gnl|UMD3.1|GK000010.2	4674284	T	C	0	2	0	1
gnl|UMD3.1|GK000010.2	4691240	G	A	0	5	0	1
gnl|UMD3.1|GK000010.2	4693656	C	T	1	2	0.333333	0.666667
gnl|UMD3.1|GK000010.2	4693803	T	A	1	1	0.5	0.5
gnl|UMD3.1|GK000010.2	4693828	A	G	0	1	0	1
gnl|UMD3.1|GK000010.2	4693939	T	C,A	0	11	0	1
gnl|UMD3.1|GK000010.2	4694034	G	A	1	1	0.5	0.5
gnl|UMD3.1|GK000010.2	4694161	A	T	2	2	0.5	0.5
gnl|UMD3.1|GK000010.2	4694262	A	G	0	8	0	1
gnl|UMD3.1|GK000010.2	4694358	T	C	0	4	0	1
gnl|UMD3.1|GK000010.2	4711638	C	A	0	2	0	1
gnl|UMD3.1|GK000010.2	4842903	T	C	0	2	0	1
gnl|UMD3.1|GK000010.2	4842904	T	C	0	2	0	1
gnl|UMD3.1|GK000010.2	4842944	C	T	0	6	0	1
gnl|UMD3.1|GK000010.2	4842950	T	C	0	6	0	1
gnl|UMD3.1|GK000010.2	4843010	C	G	0	10	0	1
gnl|UMD3.1|GK000010.2	4843064	A	G	0	13	0	1
gnl|UMD3.1|GK000010.2	4843070	T	C	1	12	0.0769231	0.923077
gnl|UMD3.1|GK000010.2	4843131	A	G	0	16	0	1
gnl|UMD3.1|GK000010.2	4843144	C	T	0	17	0	1
gnl|UMD3.1|GK000010.2	4843154	G	T	14	4	0.777778	0.222222
gnl|UMD3.1|GK000010.2	4843315	G	C	0	21	0	1
gnl|UMD3.1|GK000010.2	4843438	T	C	0	19	0	1
gnl|UMD3.1|GK000010.2	4843445	C	A	0	19	0	1
gnl|UMD3.1|GK000010.2	4950737	G	C	3	2	0.6	0.4
gnl|UMD3.1|GK000010.2	4952002	G	C	5	2	0.714286	0.285714
gnl|UMD3.1|GK000010.2	4953945	A	G	0	2	0	1
gnl|UMD3.1|GK000010.2	4955955	A	C	0	3	0	1
gnl|UMD3.1|GK000010.2	4958110	G	T	12	4	0.75	0.25
gnl|UMD3.1|GK000010.2	4960818	G	T	0	2	0	1
gnl|UMD3.1|GK000010.2	4960965	A	G	0	2	0	1
gnl|UMD3.1|GK000010.2	4963313	A	G	0	69	0	1
gnl|UMD3.1|GK000010.2	4963318	T	C	0	67	0	1
gnl|UMD3.1|GK000010.2	4963801	T	C	0	117	0	1
gnl|UMD3.1|GK000010.2	4968046	C	A	0	2	0	1
gnl|UMD3.1|GK000010.2	4968063	C	T	0	2	0	1
gnl|UMD3.1|GK000010.2	4969841	G	C	0	7	0	1
gnl|UMD3.1|GK000010.2	4975936	A	T	0	6	0	1
gnl|UMD3.1|GK000010.2	4976178	C	T	0	2	0	1
gnl|UMD3.1|GK000010.2	4976805	C	T	0	2	0	1
gnl|UMD3.1|GK000010.2	4976814	G	T	0	2	0	1
gnl|UMD3.1|GK000010.2	4981875	C	A	0	5	0	1
gnl|UMD3.1|GK000010.2	4981938	C	G	0	4	0	1
gnl|UMD3.1|GK000010.2	5003981	G	A	2	2	0.5	0.5
gnl|UMD3.1|GK000010.2	5008842	A	T	0	1	0	1
gnl|UMD3.1|GK000010.2	5010774	C	A	2	2	0.5	0.5
gnl|UMD3.1|GK000010.2	5022566	C	T	0	2	0	1
gnl|UMD3.1|GK000010.2	5031001	A	C	0	2	0	1
gnl|UMD3.1|GK000010.2	5031986	C	A	0	2	0	1
gnl|UMD3.1|GK000010.2	5056115	T	C	0	3	0	1
gnl|UMD3.1|GK000010.2	5137469	T	C	0	2	0	1
gnl|UMD3.1|GK000010.2	5378558	C	T	2	2	0.5	0.5
gnl|UMD3.1|GK000010.2	5378853	T	C	0	1	0	1
gnl|UMD3.1|GK000010.2	5378867	G	A	0	2	0	1
gnl|UMD3.1|GK000010.2	5383157	T	A	3	2	0.6	0.4
gnl|UMD3.1|GK000010.2	5408248	G	C	0	2	0	1
gnl|UMD3.1|GK000010.2	5515463	G	A	0	3	0	1
gnl|UMD3.1|GK000010.2	5541546	A	G	0	2	0	1
gnl|UMD3.1|GK000010.2	5551157	C	G	17	20	0.459459	0.540541
gnl|UMD3.1|GK000010.2	5552198	C	A	12	2	0.857143	0.142857
gnl|UMD3.1|GK000010.2	5552564	T	G	71	9	0.8875	0.1125
gnl|UMD3.1|GK000010.2	5552567	T	G	71	9	0.8875	0.1125
gnl|UMD3.1|GK000010.2	5552596	A	T	41	15	0.732143	0.267857
gnl|UMD3.1|GK000010.2	5559240	C	A	0	2	0	1
gnl|UMD3.1|GK000010.2	5559242	A	G	0	2	0	1
gnl|UMD3.1|GK000010.2	5562876	T	G	1	2	0.333333	0.666667
gnl|UMD3.1|GK000010.2	5562960	C	T	0	2	0	1
gnl|UMD3.1|GK000010.2	5574357	G	C	0	3	0	1
gnl|UMD3.1|GK000010.2	5581341	A	G	0	2	0	1
gnl|UMD3.1|GK000010.2	5581955	C	T	0	2	0	1
gnl|UMD3.1|GK000010.2	5585432	A	G	0	2	0	1
gnl|UMD3.1|GK000010.2	5588679	T	C	1	4	0.2	0.8
gnl|UMD3.1|GK000010.2	5588773	G	A	1	4	0.2	0.8
gnl|UMD3.1|GK000010.2	5596394	C	A	6	2	0.75	0.25
gnl|UMD3.1|GK000010.2	5596449	G	A	4	2	0.666667	0.333333
gnl|UMD3.1|GK000010.2	5605594	A	G	0	2	0	1
gnl|UMD3.1|GK000010.2	5605626	T	C	0	2	0	1
gnl|UMD3.1|GK000010.2	5605636	T	C	0	2	0	1
gnl|UMD3.1|GK000010.2	5611659	G	T	0	2	0	1
gnl|UMD3.1|GK000010.2	5623250	G	T	0	2	0	1
gnl|UMD3.1|GK000010.2	5969215	C	T	0	2	0	1
gnl|UMD3.1|GK000010.2	6181787	C	A	0	2	0	1
gnl|UMD3.1|GK000010.2	6181790	C	A	0	6	0	1
gnl|UMD3.1|GK000010.2	6181796	T	G	0	13	0	1
gnl|UMD3.1|GK000010.2	6181803	A	G	0	16	0	1
gnl|UMD3.1|GK000010.2	6181822	C	A	0	19	0	1
gnl|UMD3.1|GK000010.2	6181831	C	A	0	21	0	1
gnl|UMD3.1|GK000010.2	6181861	G	A	0	21	0	1
gnl|UMD3.1|GK000010.2	6181877	C	A	0	22	0	1
gnl|UMD3.1|GK000010.2	6181893	T	C	0	21	0	1
gnl|UMD3.1|GK000010.2	6181920	C	T	0	8	0	1
gnl|UMD3.1|GK000010.2	6181926	A	G	0	8	0	1
gnl|UMD3.1|GK000010.2	6234192	T	A	0	4	0	1
gnl|UMD3.1|GK000010.2	6427043	T	C	0	2	0	1
gnl|UMD3.1|GK000010.2	6429291	A	T	0	3	0	1
gnl|UMD3.1|GK000010.2	6429343	T	G	0	9	0	1
gnl|UMD3.1|GK000010.2	6429842	G	C	0	5	0	1
gnl|UMD3.1|GK000010.2	6430042	G	C	0	4	0	1
gnl|UMD3.1|GK000010.2	6430105	G	A	0	4	0	1
gnl|UMD3.1|GK000010.2	6430571	T	C	0	3	0	1
gnl|UMD3.1|GK000010.2	6430610	A	G	0	3	0	1
gnl|UMD3.1|GK000010.2	6430968	T	C	0	2	0	1
gnl|UMD3.1|GK000010.2	6432581	G	A	0	2	0	1
gnl|UMD3.1|GK000010.2	6432763	C	A	1	2	0.333333	0.666667
gnl|UMD3.1|GK000010.2	6444698	A	T	1	2	0.333333	0.666667
gnl|UMD3.1|GK000010.2	6445555	G	T	2	2	0.5	0.5
gnl|UMD3.1|GK000010.2	6445626	C	T	0	2	0	1
gnl|UMD3.1|GK000010.2	6449653	T	C	0	2	0	1
gnl|UMD3.1|GK000010.2	6449934	A	G	0	2	0	1
gnl|UMD3.1|GK000010.2	6450008	A	G	0	2	0	1
gnl|UMD3.1|GK000010.2	6450037	C	A	0	2	0	1
gnl|UMD3.1|GK000010.2	6450051	T	A	0	2	0	1
gnl|UMD3.1|GK000010.2	6450057	C	T	0	2	0	1
gnl|UMD3.1|GK000010.2	6450952	A	T	0	2	0	1
gnl|UMD3.1|GK000010.2	6450958	C	T	0	2	0	1
gnl|UMD3.1|GK000010.2	6456855	A	G	0	2	0	1
gnl|UMD3.1|GK000010.2	6456881	G	T	0	2	0	1
gnl|UMD3.1|GK000010.2	6531699	C	T	0	2	0	1
gnl|UMD3.1|GK000010.2	6533081	G	A	0	2	0	1
gnl|UMD3.1|GK000010.2	6544840	A	C	1	249	0.004	0.996
gnl|UMD3.1|GK000010.2	6608025	C	A	0	2	0	1
gnl|UMD3.1|GK000010.2	6693531	C	A	2	2	0.5	0.5
gnl|UMD3.1|GK000010.2	6693547	C	G	0	3	0	1
gnl|UMD3.1|GK000010.2	6694592	C	T	0	2	0	1
gnl|UMD3.1|GK000010.2	6695924	A	G	0	3	0	1
gnl|UMD3.1|GK000010.2	6698124	C	T	8	2	0.8	0.2
gnl|UMD3.1|GK000010.2	6700619	G	C	11	2	0.846154	0.153846
gnl|UMD3.1|GK000010.2	6704450	G	A	0	2	0	1
gnl|UMD3.1|GK000010.2	6704699	G	T	0	11	0	1
gnl|UMD3.1|GK000010.2	6705875	C	G	0	2	0	1
gnl|UMD3.1|GK000010.2	6707293	G	A	0	4	0	1
gnl|UMD3.1|GK000010.2	6707421	G	A	0	3	0	1
gnl|UMD3.1|GK000010.2	6710113	G	A	0	2	0	1
gnl|UMD3.1|GK000010.2	6710256	T	A	0	2	0	1
gnl|UMD3.1|GK000010.2	6710929	CTGT	CT	0	1	0	1
gnl|UMD3.1|GK000010.2	6724403	C	A	10	8	0.555556	0.444444
gnl|UMD3.1|GK000010.2	6724742	A	C	0	10	0	1
gnl|UMD3.1|GK000010.2	6725388	G	A	5	4	0.555556	0.444444
gnl|UMD3.1|GK000010.2	6725409	C	G	3	6	0.333333	0.666667
gnl|UMD3.1|GK000010.2	6725436	C	A	7	2	0.777778	0.222222
gnl|UMD3.1|GK000010.2	6725652	T	G	0	3	0	1
gnl|UMD3.1|GK000010.2	6725690	A	G	0	3	0	1
gnl|UMD3.1|GK000010.2	6736532	A	T	2	2	0.5	0.5
gnl|UMD3.1|GK000010.2	6746583	C	A	7	2	0.777778	0.222222
gnl|UMD3.1|GK000010.2	6747187	G	A	0	2	0	1
gnl|UMD3.1|GK000010.2	6762171	C	A	2	2	0.5	0.5
gnl|UMD3.1|GK000010.2	6762391	G	T	0	2	0	1
gnl|UMD3.1|GK000010.2	6763111	G	T	3	2	0.6	0.4
gnl|UMD3.1|GK000010.2	6763672	A	G	0	7	0	1
gnl|UMD3.1|GK000010.2	6773221	ATT	ATTT	0	1	0	1
gnl|UMD3.1|GK000010.2	6786058	C	A	5	2	0.714286	0.285714
gnl|UMD3.1|GK000010.2	6802614	G	T	0	3	0	1
gnl|UMD3.1|GK000010.2	6804350	C	T	0	11	0	1
gnl|UMD3.1|GK000010.2	6804407	T	C	0	7	0	1
gnl|UMD3.1|GK000010.2	6804435	C	T	0	7	0	1
gnl|UMD3.1|GK000010.2	6808861	C	A	5	4	0.555556	0.444444
gnl|UMD3.1|GK000010.2	6810964	T	C	2	2	0.5	0.5
gnl|UMD3.1|GK000010.2	6810999	G	A	0	3	0	1
gnl|UMD3.1|GK000010.2	6821248	T	C	0	2	0	1
gnl|UMD3.1|GK000010.2	6821270	T	C	0	2	0	1
gnl|UMD3.1|GK000010.2	6823363	G	A	2	2	0.5	0.5
gnl|UMD3.1|GK000010.2	6823632	C	A	7	5	0.583333	0.416667
gnl|UMD3.1|GK000010.2	6823642	C	A	7	4	0.636364	0.363636
gnl|UMD3.1|GK000010.2	6823691	C	A	3	2	0.6	0.4
gnl|UMD3.1|GK000010.2	6824104	T	C	0	2	0	1
gnl|UMD3.1|GK000010.2	6826416	G	T	0	2	0	1
gnl|UMD3.1|GK000010.2	6828059	G	T	0	6	0	1
gnl|UMD3.1|GK000010.2	6828858	T	C	0	2	0	1
gnl|UMD3.1|GK000010.2	6828878	T	C	0	2	0	1
gnl|UMD3.1|GK000010.2	6828903	T	C	0	1	0	1
gnl|UMD3.1|GK000010.2	6828904	T	C	0	2	0	1
gnl|UMD3.1|GK000010.2	6828914	T	C	0	2	0	1
gnl|UMD3.1|GK000010.2	6830944	C	G	0	6	0	1
gnl|UMD3.1|GK000010.2	6831418	A	T	3	2	0.6	0.4
gnl|UMD3.1|GK000010.2	6836820	T	C	0	4	0	1
gnl|UMD3.1|GK000010.2	6836852	A	G	1	4	0.2	0.8
gnl|UMD3.1|GK000010.2	6837034	T	C	0	2	0	1
gnl|UMD3.1|GK000010.2	6837167	T	C	0	2	0	1
gnl|UMD3.1|GK000010.2	6840604	G	T	0	2	0	1
gnl|UMD3.1|GK000010.2	6842174	C	T	5	2	0.714286	0.285714
gnl|UMD3.1|GK000010.2	6842310	A	G	0	2	0	1
gnl|UMD3.1|GK000010.2	6844431	CTATAT	CTAT	0	1	0	1
gnl|UMD3.1|GK000010.2	6846018	A	G	0	3	0	1
gnl|UMD3.1|GK000010.2	6851800	A	G	0	4	0	1
gnl|UMD3.1|GK000010.2	6852746	G	A	0	2	0	1
gnl|UMD3.1|GK000010.2	6853118	C	T	0	2	0	1
gnl|UMD3.1|GK000010.2	6856288	T	C	0	2	0	1
gnl|UMD3.1|GK000010.2	6860725	T	C	0	2	0	1
gnl|UMD3.1|GK000010.2	6860740	T	C	0	2	0	1
gnl|UMD3.1|GK000010.2	6860746	T	C	0	2	0	1
gnl|UMD3.1|GK000010.2	6860774	T	C	0	1	0	1
gnl|UMD3.1|GK000010.2	6860776	T	C	0	2	0	1
gnl|UMD3.1|GK000010.2	6862482	C	A	7	2	0.777778	0.222222
gnl|UMD3.1|GK000010.2	6862535	T	C	0	10	0	1
gnl|UMD3.1|GK000010.2	6870057	G	T	0	2	0	1
gnl|UMD3.1|GK000010.2	6896589	G	T	7	2	0.777778	0.222222
gnl|UMD3.1|GK000010.2	6897875	G	T	2	2	0.5	0.5
gnl|UMD3.1|GK000010.2	6900045	C	T	0	4	0	1
gnl|UMD3.1|GK000010.2	6900707	C	T	0	2	0	1
gnl|UMD3.1|GK000010.2	6906582	C	T	0	2	0	1
gnl|UMD3.1|GK000010.2	6909227	C	T	0	2	0	1
gnl|UMD3.1|GK000010.2	6919267	G	A	0	2	0	1
gnl|UMD3.1|GK000010.2	6922709	T	A	0	2	0	1
gnl|UMD3.1|GK000010.2	6922731	G	A	0	2	0	1
gnl|UMD3.1|GK000010.2	6922745	A	G	0	2	0	1
gnl|UMD3.1|GK000010.2	6926031	A	G	0	2	0	1
gnl|UMD3.1|GK000010.2	6926089	T	C	0	2	0	1
gnl|UMD3.1|GK000010.2	6926093	T	C	0	2	0	1
gnl|UMD3.1|GK000010.2	6930860	G	C	0	4	0	1
gnl|UMD3.1|GK000010.2	6930876	A	G	0	2	0	1
gnl|UMD3.1|GK000010.2	6931318	A	G	0	2	0	1
gnl|UMD3.1|GK000010.2	6932039	T	C	6	2	0.75	0.25
gnl|UMD3.1|GK000010.2	6933177	T	C	0	3	0	1
gnl|UMD3.1|GK000010.2	6934454	A	G	0	7	0	1
gnl|UMD3.1|GK000010.2	6934746	A	T	8	2	0.8	0.2
gnl|UMD3.1|GK000010.2	7017494	G	A	0	2	0	1
gnl|UMD3.1|GK000010.2	7040572	A	C	1	2	0.333333	0.666667
gnl|UMD3.1|GK000010.2	7530528	T	C	0	2	0	1
gnl|UMD3.1|GK000010.2	7542629	G	T	1	2	0.333333	0.666667
gnl|UMD3.1|GK000010.2	7554525	T	A	1	12	0.0769231	0.923077
gnl|UMD3.1|GK000010.2	7554590	G	T	0	2	0	1
gnl|UMD3.1|GK000010.2	7560671	A	T	1	2	0.333333	0.666667
gnl|UMD3.1|GK000010.2	7561395	A	G	0	2	0	1
gnl|UMD3.1|GK000010.2	7562301	G	T	0	2	0	1
gnl|UMD3.1|GK000010.2	7564777	A	G	0	2	0	1
gnl|UMD3.1|GK000010.2	7575831	C	A	0	2	0	1
gnl|UMD3.1|GK000010.2	7576088	T	C	0	2	0	1
gnl|UMD3.1|GK000010.2	7576584	T	C	3	2	0.6	0.4
gnl|UMD3.1|GK000010.2	7590878	A	G	1	2	0.333333	0.666667
gnl|UMD3.1|GK000010.2	7590917	G	A	2	3	0.4	0.6
gnl|UMD3.1|GK000010.2	7596819	C	A	0	2	0	1
gnl|UMD3.1|GK000010.2	7599597	A	G	0	2	0	1
gnl|UMD3.1|GK000010.2	7599598	C	T	0	2	0	1
gnl|UMD3.1|GK000010.2	7599636	C	T	0	2	0	1
gnl|UMD3.1|GK000010.2	7604920	G	A	1	2	0.333333	0.666667
gnl|UMD3.1|GK000010.2	7605402	T	C	6	8	0.428571	0.571429
gnl|UMD3.1|GK000010.2	7606221	G	A	18	36	0.333333	0.666667
gnl|UMD3.1|GK000010.2	7607506	C	T	3	3	0.5	0.5
gnl|UMD3.1|GK000010.2	7607613	C	A	1	4	0.2	0.8
gnl|UMD3.1|GK000010.2	7607870	T	C	2	4	0.333333	0.666667
gnl|UMD3.1|GK000010.2	7608159	C	G	4	2	0.666667	0.333333
gnl|UMD3.1|GK000010.2	7608231	C	T	0	2	0	1
gnl|UMD3.1|GK000010.2	7608233	C	T	0	2	0	1
gnl|UMD3.1|GK000010.2	7608548	G	T	0	3	0	1
gnl|UMD3.1|GK000010.2	7609471	C	T	0	2	0	1
gnl|UMD3.1|GK000010.2	7609609	C	A	1	2	0.333333	0.666667
gnl|UMD3.1|GK000010.2	7610946	A	G	0	2	0	1
gnl|UMD3.1|GK000010.2	7610950	C	A	0	2	0	1
gnl|UMD3.1|GK000010.2	7611727	C	T	1	2	0.333333	0.666667
gnl|UMD3.1|GK000010.2	7616761	C	T	0	2	0	1
gnl|UMD3.1|GK000010.2	7616890	G	A	0	2	0	1
gnl|UMD3.1|GK000010.2	7617181	G	T	1	2	0.333333	0.666667
gnl|UMD3.1|GK000010.2	7619542	A	G	0	2	0	1
gnl|UMD3.1|GK000010.2	7619564	T	C	0	2	0	1
gnl|UMD3.1|GK000010.2	7620552	A	G	3	2	0.6	0.4
gnl|UMD3.1|GK000010.2	7620559	G	T	3	2	0.6	0.4
gnl|UMD3.1|GK000010.2	7620627	G	T	3	2	0.6	0.4
gnl|UMD3.1|GK000010.2	7620698	T	C	0	5	0	1
gnl|UMD3.1|GK000010.2	7620699	G	A	0	5	0	1
gnl|UMD3.1|GK000010.2	7620848	T	C	0	2	0	1
gnl|UMD3.1|GK000010.2	7620903	C	G	0	2	0	1
gnl|UMD3.1|GK000010.2	7620955	G	C	0	4	0	1
gnl|UMD3.1|GK000010.2	7621023	A	G	0	2	0	1
gnl|UMD3.1|GK000010.2	7621277	G	C	0	4	0	1
gnl|UMD3.1|GK000010.2	7621318	G	A	0	5	0	1
gnl|UMD3.1|GK000010.2	7621327	A	G	0	4	0	1
gnl|UMD3.1|GK000010.2	7623104	T	G	0	2	0	1
gnl|UMD3.1|GK000010.2	7623831	T	A	0	2	0	1
gnl|UMD3.1|GK000010.2	7624944	G	A	0	4	0	1
gnl|UMD3.1|GK000010.2	7625404	TTA	T	0	1	0	1
gnl|UMD3.1|GK000010.2	7625468	A	G	0	2	0	1
gnl|UMD3.1|GK000010.2	7625500	T	G	0	2	0	1
gnl|UMD3.1|GK000010.2	7628394	C	A	0	4	0	1
gnl|UMD3.1|GK000010.2	7628569	G	A	0	2	0	1
gnl|UMD3.1|GK000010.2	7628591	C	T	0	2	0	1
gnl|UMD3.1|GK000010.2	7628732	T	C	0	2	0	1
gnl|UMD3.1|GK000010.2	7628759	A	G	0	2	0	1
gnl|UMD3.1|GK000010.2	7631328	C	A	0	2	0	1
gnl|UMD3.1|GK000010.2	7631343	T	A	0	2	0	1
gnl|UMD3.1|GK000010.2	7631488	C	T	0	3	0	1
gnl|UMD3.1|GK000010.2	7631647	G	A	0	2	0	1
gnl|UMD3.1|GK000010.2	7633073	A	G	0	2	0	1
gnl|UMD3.1|GK000010.2	7633391	G	T	0	2	0	1
gnl|UMD3.1|GK000010.2	7633724	T	C	1	2	0.333333	0.666667
gnl|UMD3.1|GK000010.2	7634519	T	C	1	2	0.333333	0.666667
gnl|UMD3.1|GK000010.2	7634533	C	A	1	2	0.333333	0.666667
gnl|UMD3.1|GK000010.2	7634912	G	T	0	2	0	1
gnl|UMD3.1|GK000010.2	7635467	T	G	0	2	0	1
gnl|UMD3.1|GK000010.2	7635484	A	C	0	2	0	1
gnl|UMD3.1|GK000010.2	7635526	C	T	0	2	0	1
gnl|UMD3.1|GK000010.2	7635746	G	A	0	5	0	1
gnl|UMD3.1|GK000010.2	7635798	C	T	0	3	0	1
gnl|UMD3.1|GK000010.2	7638454	A	G	0	2	0	1
gnl|UMD3.1|GK000010.2	7638455	A	G	0	2	0	1
gnl|UMD3.1|GK000010.2	7638473	A	G	0	2	0	1
gnl|UMD3.1|GK000010.2	7641381	C	T	2	2	0.5	0.5
gnl|UMD3.1|GK000010.2	7641401	T	C	1	2	0.333333	0.666667
gnl|UMD3.1|GK000010.2	7641461	G	A	1	2	0.333333	0.666667
gnl|UMD3.1|GK000010.2	7642526	T	G	0	2	0	1
gnl|UMD3.1|GK000010.2	7642534	A	G	0	2	0	1
gnl|UMD3.1|GK000010.2	7642563	A	G	0	2	0	1
gnl|UMD3.1|GK000010.2	7647402	C	T	3	3	0.5	0.5
gnl|UMD3.1|GK000010.2	7648272	A	G	0	2	0	1
gnl|UMD3.1|GK000010.2	7649321	G	T	0	2	0	1
gnl|UMD3.1|GK000010.2	7650568	T	C	8	2	0.8	0.2
gnl|UMD3.1|GK000010.2	7650753	G	T	0	2	0	1
gnl|UMD3.1|GK000010.2	7651012	G	T	1	4	0.2	0.8
gnl|UMD3.1|GK000010.2	7651090	G	A	0	2	0	1
gnl|UMD3.1|GK000010.2	7653096	T	C	2	2	0.5	0.5
gnl|UMD3.1|GK000010.2	7653153	C	T	0	3	0	1
gnl|UMD3.1|GK000010.2	7653171	C	A	2	3	0.4	0.6
gnl|UMD3.1|GK000010.2	7653214	A	G	4	3	0.571429	0.428571
gnl|UMD3.1|GK000010.2	7653277	T	C	5	2	0.714286	0.285714
gnl|UMD3.1|GK000010.2	7653372	T	A	2	3	0.4	0.6
gnl|UMD3.1|GK000010.2	7653813	G	C	6	2	0.75	0.25
gnl|UMD3.1|GK000010.2	7653974	A	C	12	2	0.857143	0.142857
gnl|UMD3.1|GK000010.2	7654052	A	G	17	4	0.809524	0.190476
gnl|UMD3.1|GK000010.2	7654058	C	T	19	4	0.826087	0.173913
gnl|UMD3.1|GK000010.2	7654120	A	T	10	2	0.833333	0.166667
gnl|UMD3.1|GK000010.2	7654294	G	T	1	2	0.333333	0.666667
gnl|UMD3.1|GK000010.2	7654364	G	A	0	4	0	1
gnl|UMD3.1|GK000010.2	7654369	C	T	0	4	0	1
gnl|UMD3.1|GK000010.2	7654636	C	G	2	2	0.5	0.5
gnl|UMD3.1|GK000010.2	7654695	T	C	0	2	0	1
gnl|UMD3.1|GK000010.2	7654725	G	T	0	1	0	1
gnl|UMD3.1|GK000010.2	7654758	T	C	0	2	0	1
gnl|UMD3.1|GK000010.2	7654774	C	A	0	4	0	1
gnl|UMD3.1|GK000010.2	7654783	T	C	0	4	0	1
gnl|UMD3.1|GK000010.2	7654798	G	A	0	5	0	1
gnl|UMD3.1|GK000010.2	7654801	C	T	2	2	0.5	0.5
gnl|UMD3.1|GK000010.2	7654818	G	A	0	4	0	1
gnl|UMD3.1|GK000010.2	7654819	T	G	0	4	0	1
gnl|UMD3.1|GK000010.2	7654827	G	A	0	6	0	1
gnl|UMD3.1|GK000010.2	7654877	A	G	1	7	0.125	0.875
gnl|UMD3.1|GK000010.2	7654911	C	T	3	7	0.3	0.7
gnl|UMD3.1|GK000010.2	7655003	T	A	4	3	0.571429	0.428571
gnl|UMD3.1|GK000010.2	7655006	T	A	5	3	0.625	0.375
gnl|UMD3.1|GK000010.2	7655031	A	G	10	2	0.833333	0.166667
gnl|UMD3.1|GK000010.2	7655206	G	A	9	25	0.264706	0.735294
gnl|UMD3.1|GK000010.2	7655231	T	C	13	20	0.393939	0.606061
gnl|UMD3.1|GK000010.2	7655486	C	T	2	4	0.333333	0.666667
gnl|UMD3.1|GK000010.2	7655548	G	A	0	3	0	1
gnl|UMD3.1|GK000010.2	7655636	T	C	0	3	0	1
gnl|UMD3.1|GK000010.2	7655648	C	T	0	3	0	1
gnl|UMD3.1|GK000010.2	7655792	T	G	2	3	0.4	0.6
gnl|UMD3.1|GK000010.2	7656155	G	A	0	3	0	1
gnl|UMD3.1|GK000010.2	7656197	T	C	0	3	0	1
gnl|UMD3.1|GK000010.2	7656227	G	A	0	2	0	1
gnl|UMD3.1|GK000010.2	7656289	G	C,A	0	2	0	1
gnl|UMD3.1|GK000010.2	7656424	T	C	0	4	0	1
gnl|UMD3.1|GK000010.2	7657031	A	G	2	2	0.5	0.5
gnl|UMD3.1|GK000010.2	7658030	G	A	0	2	0	1
gnl|UMD3.1|GK000010.2	7658081	T	G	0	2	0	1
gnl|UMD3.1|GK000010.2	7658753	A	C	0	2	0	1
gnl|UMD3.1|GK000010.2	7658784	G	A	0	2	0	1
gnl|UMD3.1|GK000010.2	7658869	GA	GACA	0	1	0	1
gnl|UMD3.1|GK000010.2	7658970	C	T	2	2	0.5	0.5
gnl|UMD3.1|GK000010.2	7659097	A	G	0	2	0	1
gnl|UMD3.1|GK000010.2	7659472	A	C	0	2	0	1
gnl|UMD3.1|GK000010.2	7659500	A	G	0	2	0	1
gnl|UMD3.1|GK000010.2	7660482	C	T	0	2	0	1
gnl|UMD3.1|GK000010.2	7660495	G	C	2	2	0.5	0.5
gnl|UMD3.1|GK000010.2	7660587	A	C	2	7	0.222222	0.777778
gnl|UMD3.1|GK000010.2	7660620	C	T	2	3	0.4	0.6
gnl|UMD3.1|GK000010.2	7660675	T	C	0	3	0	1
gnl|UMD3.1|GK000010.2	7665971	A	G	0	3	0	1
gnl|UMD3.1|GK000010.2	7671976	C	G	0	2	0	1
gnl|UMD3.1|GK000010.2	7672020	T	C	0	2	0	1
gnl|UMD3.1|GK000010.2	7672065	T	C	0	1	0	1
gnl|UMD3.1|GK000010.2	7672168	T	G	0	3	0	1
gnl|UMD3.1|GK000010.2	7682712	G	A	0	4	0	1
gnl|UMD3.1|GK000010.2	7682746	G	A	0	4	0	1
gnl|UMD3.1|GK000010.2	7682749	G	C	0	4	0	1
gnl|UMD3.1|GK000010.2	7682791	T	C	0	4	0	1
gnl|UMD3.1|GK000010.2	7683125	A	G	0	2	0	1
gnl|UMD3.1|GK000010.2	7683140	A	T	0	2	0	1
gnl|UMD3.1|GK000010.2	7683227	T	C	0	2	0	1
gnl|UMD3.1|GK000010.2	7683784	T	C	0	19	0	1
gnl|UMD3.1|GK000010.2	7683863	T	G	0	22	0	1
gnl|UMD3.1|GK000010.2	7684121	G	T	0	29	0	1
gnl|UMD3.1|GK000010.2	7684122	A	T	0	27	0	1
gnl|UMD3.1|GK000010.2	7684153	G	A	30	4	0.882353	0.117647
gnl|UMD3.1|GK000010.2	7684596	G	T	1	33	0.0294118	0.970588
gnl|UMD3.1|GK000010.2	7684813	G	T	0	12	0	1
gnl|UMD3.1|GK000010.2	7684937	A	C	0	4	0	1
gnl|UMD3.1|GK000010.2	7689613	C	T	0	2	0	1
gnl|UMD3.1|GK000010.2	7690203	G	T	0	2	0	1
gnl|UMD3.1|GK000010.2	7695279	A	G	0	2	0	1
gnl|UMD3.1|GK000010.2	7697036	C	G	4	2	0.666667	0.333333
gnl|UMD3.1|GK000010.2	7698194	T	C	0	2	0	1
gnl|UMD3.1|GK000010.2	7701035	A	G	0	2	0	1
gnl|UMD3.1|GK000010.2	7701124	G	T	0	2	0	1
gnl|UMD3.1|GK000010.2	7701125	A	T	0	2	0	1
gnl|UMD3.1|GK000010.2	7701153	A	G	0	2	0	1
gnl|UMD3.1|GK000010.2	7702707	T	C	0	2	0	1
gnl|UMD3.1|GK000010.2	7706514	T	G	0	4	0	1
gnl|UMD3.1|GK000010.2	7706552	T	G	0	4	0	1
gnl|UMD3.1|GK000010.2	7706577	C	T	0	3	0	1
gnl|UMD3.1|GK000010.2	7706730	C	A	0	2	0	1
gnl|UMD3.1|GK000010.2	7707081	C	A	2	2	0.5	0.5
gnl|UMD3.1|GK000010.2	7708030	A	G	2	3	0.4	0.6
gnl|UMD3.1|GK000010.2	7708098	A	G	3	2	0.6	0.4
gnl|UMD3.1|GK000010.2	7708281	A	G	0	2	0	1
gnl|UMD3.1|GK000010.2	7708692	T	G	1	9	0.1	0.9
gnl|UMD3.1|GK000010.2	7709292	A	G	2	2	0.5	0.5
gnl|UMD3.1|GK000010.2	7709325	A	G	3	2	0.6	0.4
gnl|UMD3.1|GK000010.2	7709326	A	G	3	2	0.6	0.4
gnl|UMD3.1|GK000010.2	7709369	G	A	0	3	0	1
gnl|UMD3.1|GK000010.2	7709841	T	C	0	2	0	1
gnl|UMD3.1|GK000010.2	7715387	A	G	0	2	0	1
gnl|UMD3.1|GK000010.2	7715388	A	G	0	2	0	1
gnl|UMD3.1|GK000010.2	7716859	G	T	1	2	0.333333	0.666667
gnl|UMD3.1|GK000010.2	7717091	T	G	0	2	0	1
gnl|UMD3.1|GK000010.2	7717274	T	C	0	6	0	1
gnl|UMD3.1|GK000010.2	7717327	C	T	0	5	0	1
gnl|UMD3.1|GK000010.2	7717504	C	T	0	5	0	1
gnl|UMD3.1|GK000010.2	7718889	C	T	0	2	0	1
gnl|UMD3.1|GK000010.2	7730358	C	T	0	2	0	1
gnl|UMD3.1|GK000010.2	7733957	T	C	0	3	0	1
gnl|UMD3.1|GK000010.2	7736801	A	G	0	2	0	1
gnl|UMD3.1|GK000010.2	7738102	G	A	0	2	0	1
gnl|UMD3.1|GK000010.2	7738235	A	G	0	2	0	1
gnl|UMD3.1|GK000010.2	7738709	A	G	0	2	0	1
gnl|UMD3.1|GK000010.2	7738743	A	G	0	2	0	1
gnl|UMD3.1|GK000010.2	7738902	A	G	0	2	0	1
gnl|UMD3.1|GK000010.2	7740306	G	A	0	2	0	1
gnl|UMD3.1|GK000010.2	7740374	T	C	0	3	0	1
gnl|UMD3.1|GK000010.2	7740866	A	G	0	2	0	1
gnl|UMD3.1|GK000010.2	7743118	C	A	0	4	0	1
gnl|UMD3.1|GK000010.2	7743158	A	G	0	4	0	1
gnl|UMD3.1|GK000010.2	7743189	C	A	0	3	0	1
gnl|UMD3.1|GK000010.2	7744858	T	C	0	4	0	1
gnl|UMD3.1|GK000010.2	7744863	G	C	1	30	0.0322581	0.967742
gnl|UMD3.1|GK000010.2	7745941	G	A	0	4	0	1
gnl|UMD3.1|GK000010.2	7745966	C	A	0	4	0	1
gnl|UMD3.1|GK000010.2	7746018	T	C	0	6	0	1
gnl|UMD3.1|GK000010.2	7746044	A	G	0	6	0	1
gnl|UMD3.1|GK000010.2	7746066	A	T	0	6	0	1
gnl|UMD3.1|GK000010.2	7746101	A	G	0	3	0	1
gnl|UMD3.1|GK000010.2	7747119	C	A	1	2	0.333333	0.666667
gnl|UMD3.1|GK000010.2	7747882	T	G	0	2	0	1
gnl|UMD3.1|GK000010.2	7747899	G	A	0	2	0	1
gnl|UMD3.1|GK000010.2	7749544	C	T	0	2	0	1
gnl|UMD3.1|GK000010.2	7750350	G	C	0	4	0	1
gnl|UMD3.1|GK000010.2	7750483	A	G	5	2	0.714286	0.285714
gnl|UMD3.1|GK000010.2	7750570	G	A	0	5	0	1
gnl|UMD3.1|GK000010.2	7751334	A	G	0	3	0	1
gnl|UMD3.1|GK000010.2	7751622	G	A	2	2	0.5	0.5
gnl|UMD3.1|GK000010.2	7751870	T	C	0	3	0	1
gnl|UMD3.1|GK000010.2	7752376	C	T	5	2	0.714286	0.285714
gnl|UMD3.1|GK000010.2	7754412	A	T	0	2	0	1
gnl|UMD3.1|GK000010.2	7754428	T	C	0	47	0	1
gnl|UMD3.1|GK000010.2	7755248	G	C	0	2	0	1
gnl|UMD3.1|GK000010.2	7755961	C	T	0	2	0	1
gnl|UMD3.1|GK000010.2	7756398	C	T	0	2	0	1
gnl|UMD3.1|GK000010.2	7757556	C	T	0	2	0	1
gnl|UMD3.1|GK000010.2	7758893	G	A	0	1	0	1
gnl|UMD3.1|GK000010.2	7762686	C	A	18	3	0.857143	0.142857
gnl|UMD3.1|GK000010.2	7764242	C	T	0	3	0	1
gnl|UMD3.1|GK000010.2	7764308	C	G	0	3	0	1
gnl|UMD3.1|GK000010.2	7764340	G	A	0	3	0	1
gnl|UMD3.1|GK000010.2	7767735	C	A	0	2	0	1
gnl|UMD3.1|GK000010.2	7773268	C	T	16	14	0.533333	0.466667
gnl|UMD3.1|GK000010.2	7773271	C	T	15	14	0.517241	0.482759
gnl|UMD3.1|GK000010.2	7774297	G	C	2	2	0.5	0.5
gnl|UMD3.1|GK000010.2	7774317	A	G	2	4	0.333333	0.666667
gnl|UMD3.1|GK000010.2	7774337	A	G	2	4	0.333333	0.666667
gnl|UMD3.1|GK000010.2	7774342	C	G	2	4	0.333333	0.666667
gnl|UMD3.1|GK000010.2	7774357	A	G	4	4	0.5	0.5
gnl|UMD3.1|GK000010.2	7774374	C	A	6	2	0.75	0.25
gnl|UMD3.1|GK000010.2	7774380	T	G	4	3	0.571429	0.428571
gnl|UMD3.1|GK000010.2	7774381	G	A	4	3	0.571429	0.428571
gnl|UMD3.1|GK000010.2	7774391	A	G	4	3	0.571429	0.428571
gnl|UMD3.1|GK000010.2	7774458	G	A	0	2	0	1
gnl|UMD3.1|GK000010.2	7774516	T	A	0	3	0	1
gnl|UMD3.1|GK000010.2	7774565	T	C	1	6	0.142857	0.857143
gnl|UMD3.1|GK000010.2	7774606	G	T	1	3	0.25	0.75
gnl|UMD3.1|GK000010.2	7774671	A	G	1	2	0.333333	0.666667
gnl|UMD3.1|GK000010.2	7777467	T	C	0	2	0	1
gnl|UMD3.1|GK000010.2	7777537	G	C	2	2	0.5	0.5
gnl|UMD3.1|GK000010.2	7777870	G	T	2	6	0.25	0.75
gnl|UMD3.1|GK000010.2	7777917	T	C	3	2	0.6	0.4
gnl|UMD3.1|GK000010.2	7777957	C	T	7	2	0.777778	0.222222
gnl|UMD3.1|GK000010.2	7778086	G	A	0	2	0	1
gnl|UMD3.1|GK000010.2	7778506	A	G	2	2	0.5	0.5
gnl|UMD3.1|GK000010.2	7778565	T	C	2	2	0.5	0.5
gnl|UMD3.1|GK000010.2	7785772	A	G	0	3	0	1
gnl|UMD3.1|GK000010.2	7786372	G	A	2	2	0.5	0.5
gnl|UMD3.1|GK000010.2	7787474	C	T	0	2	0	1
gnl|UMD3.1|GK000010.2	7788137	T	C	0	2	0	1
gnl|UMD3.1|GK000010.2	7790482	A	AT	0	1	0	1
gnl|UMD3.1|GK000010.2	7791959	G	A	4	4	0.5	0.5
gnl|UMD3.1|GK000010.2	7791999	A	T	4	2	0.666667	0.333333
gnl|UMD3.1|GK000010.2	7792015	C	G	2	3	0.4	0.6
gnl|UMD3.1|GK000010.2	7792018	G	T	3	2	0.6	0.4
gnl|UMD3.1|GK000010.2	7797285	C	T	21	29	0.42	0.58
gnl|UMD3.1|GK000010.2	7797782	GTATA	GTA	0	1	0	1
gnl|UMD3.1|GK000010.2	7798448	T	A	0	2	0	1
gnl|UMD3.1|GK000010.2	7798522	G	A	0	4	0	1
gnl|UMD3.1|GK000010.2	7798614	G	T	0	2	0	1
gnl|UMD3.1|GK000010.2	7801080	G	A	0	2	0	1
gnl|UMD3.1|GK000010.2	7801867	T	A	2	3	0.4	0.6
gnl|UMD3.1|GK000010.2	7802215	T	C	0	1	0	1
gnl|UMD3.1|GK000010.2	7802262	T	C	0	2	0	1
gnl|UMD3.1|GK000010.2	7802496	A	T	2	2	0.5	0.5
gnl|UMD3.1|GK000010.2	7802531	G	A	0	5	0	1
gnl|UMD3.1|GK000010.2	7802552	A	G	0	3	0	1
gnl|UMD3.1|GK000010.2	7802819	T	C	2	5	0.285714	0.714286
gnl|UMD3.1|GK000010.2	7802857	G	A	0	8	0	1
gnl|UMD3.1|GK000010.2	7802878	C	T	0	7	0	1
gnl|UMD3.1|GK000010.2	7803096	T	C	0	6	0	1
gnl|UMD3.1|GK000010.2	7804572	G	T	0	2	0	1
gnl|UMD3.1|GK000010.2	7804909	C	T	1	2	0.333333	0.666667
gnl|UMD3.1|GK000010.2	7805147	G	C	0	8	0	1
gnl|UMD3.1|GK000010.2	7805269	T	C	3	9	0.25	0.75
gnl|UMD3.1|GK000010.2	7805275	T	C	4	9	0.307692	0.692308
gnl|UMD3.1|GK000010.2	7805388	G	A	7	6	0.538462	0.461538
gnl|UMD3.1|GK000010.2	7805580	A	G	12	7	0.631579	0.368421
gnl|UMD3.1|GK000010.2	7805851	A	C	10	6	0.625	0.375
gnl|UMD3.1|GK000010.2	7805947	C	T	15	7	0.681818	0.318182
gnl|UMD3.1|GK000010.2	7805987	A	G	10	5	0.666667	0.333333
gnl|UMD3.1|GK000010.2	7805997	A	C	9	7	0.5625	0.4375
gnl|UMD3.1|GK000010.2	7806247	C	G	6	15	0.285714	0.714286
gnl|UMD3.1|GK000010.2	7806287	T	C	2	16	0.111111	0.888889
gnl|UMD3.1|GK000010.2	7806435	G	A	3	3	0.5	0.5
gnl|UMD3.1|GK000010.2	7806451	C	T	2	5	0.285714	0.714286
gnl|UMD3.1|GK000010.2	7806459	G	A	2	4	0.333333	0.666667
gnl|UMD3.1|GK000010.2	7806460	C	A	1	4	0.2	0.8
gnl|UMD3.1|GK000010.2	7806483	G	A	3	2	0.6	0.4
gnl|UMD3.1|GK000010.2	7806525	C	T	4	7	0.363636	0.636364
gnl|UMD3.1|GK000010.2	7806543	C	T	9	2	0.818182	0.181818
gnl|UMD3.1|GK000010.2	7806559	T	C	4	6	0.4	0.6
gnl|UMD3.1|GK000010.2	7806603	A	C	3	4	0.428571	0.571429
gnl|UMD3.1|GK000010.2	7806608	G	A	3	3	0.5	0.5
gnl|UMD3.1|GK000010.2	7806906	A	G	0	8	0	1
gnl|UMD3.1|GK000010.2	7806926	A	G	0	7	0	1
gnl|UMD3.1|GK000010.2	7808303	G	A	0	2	0	1
gnl|UMD3.1|GK000010.2	7808344	C	T	0	2	0	1
gnl|UMD3.1|GK000010.2	7808403	G	C	0	2	0	1
gnl|UMD3.1|GK000010.2	7808419	G	T	0	1	0	1
gnl|UMD3.1|GK000010.2	7808646	G	T	0	2	0	1
gnl|UMD3.1|GK000010.2	7811085	G	T	4	2	0.666667	0.333333
gnl|UMD3.1|GK000010.2	7811119	G	T	5	2	0.714286	0.285714
gnl|UMD3.1|GK000010.2	7811678	A	G	3	2	0.6	0.4
gnl|UMD3.1|GK000010.2	7811708	A	T	3	2	0.6	0.4
gnl|UMD3.1|GK000010.2	7812043	G	C	1	2	0.333333	0.666667
gnl|UMD3.1|GK000010.2	7812392	C	T	13	8	0.619048	0.380952
gnl|UMD3.1|GK000010.2	7812514	G	A	5	7	0.416667	0.583333
gnl|UMD3.1|GK000010.2	7812531	A	T	7	4	0.636364	0.363636
gnl|UMD3.1|GK000010.2	7813910	T	G	1	2	0.333333	0.666667
gnl|UMD3.1|GK000010.2	7813955	A	G	3	5	0.375	0.625
gnl|UMD3.1|GK000010.2	7814010	C	A	1	2	0.333333	0.666667
gnl|UMD3.1|GK000010.2	7814561	T	A	6	2	0.75	0.25
gnl|UMD3.1|GK000010.2	7814662	C	T	2	4	0.333333	0.666667
gnl|UMD3.1|GK000010.2	7814769	G	T	6	2	0.75	0.25
gnl|UMD3.1|GK000010.2	7814823	T	A	3	3	0.5	0.5
gnl|UMD3.1|GK000010.2	7815574	G	T	2	2	0.5	0.5
gnl|UMD3.1|GK000010.2	7828904	T	C	0	2	0	1
gnl|UMD3.1|GK000010.2	7829817	G	A	0	6	0	1
gnl|UMD3.1|GK000010.2	7830643	G	A	0	2	0	1
gnl|UMD3.1|GK000010.2	7832058	A	G	0	2	0	1
gnl|UMD3.1|GK000010.2	7835051	C	G	0	27	0	1
gnl|UMD3.1|GK000010.2	7835344	G	T	0	2	0	1
gnl|UMD3.1|GK000010.2	7835459	G	A	0	2	0	1
gnl|UMD3.1|GK000010.2	7835486	A	C	2	2	0.5	0.5
gnl|UMD3.1|GK000010.2	7835499	C	T	0	4	0	1
gnl|UMD3.1|GK000010.2	7835583	T	C	0	2	0	1
gnl|UMD3.1|GK000010.2	7835728	T	C	2	55	0.0350877	0.964912
gnl|UMD3.1|GK000010.2	7835791	G	A	2	56	0.0344828	0.965517
gnl|UMD3.1|GK000010.2	7835938	C	A	0	3	0	1
gnl|UMD3.1|GK000010.2	7835946	G	A	0	3	0	1
gnl|UMD3.1|GK000010.2	7835947	T	G	0	3	0	1
gnl|UMD3.1|GK000010.2	7835949	T	C	0	3	0	1
gnl|UMD3.1|GK000010.2	7835958	T	A	0	3	0	1
gnl|UMD3.1|GK000010.2	7836081	CT	CTT	0	1	0	1
gnl|UMD3.1|GK000010.2	7836208	A	G	0	2	0	1
gnl|UMD3.1|GK000010.2	7837429	T	G	0	2	0	1
gnl|UMD3.1|GK000010.2	7837693	C	T	0	2	0	1
gnl|UMD3.1|GK000010.2	7837709	C	T	0	2	0	1
gnl|UMD3.1|GK000010.2	7838563	G	C	2	3	0.4	0.6
gnl|UMD3.1|GK000010.2	7838858	G	T	0	4	0	1
gnl|UMD3.1|GK000010.2	7839841	C	T	0	3	0	1
gnl|UMD3.1|GK000010.2	7840063	C	G	0	10	0	1
gnl|UMD3.1|GK000010.2	7840071	G	A	0	10	0	1
gnl|UMD3.1|GK000010.2	7840500	C	T	0	2	0	1
gnl|UMD3.1|GK000010.2	7841237	G	T	3	2	0.6	0.4
gnl|UMD3.1|GK000010.2	7841517	C	A	0	12	0	1
gnl|UMD3.1|GK000010.2	7841985	A	G	0	5	0	1
gnl|UMD3.1|GK000010.2	7842013	C	G	0	4	0	1
gnl|UMD3.1|GK000010.2	7842031	A	G	0	3	0	1
gnl|UMD3.1|GK000010.2	7842406	G	A	4	2	0.666667	0.333333
gnl|UMD3.1|GK000010.2	7846017	A	T	0	1	0	1
gnl|UMD3.1|GK000010.2	7855341	T	A	0	2	0	1
gnl|UMD3.1|GK000010.2	7857479	T	A	0	5	0	1
gnl|UMD3.1|GK000010.2	7857852	A	G	0	2	0	1
gnl|UMD3.1|GK000010.2	7857853	A	G	0	2	0	1
gnl|UMD3.1|GK000010.2	7857854	A	G	0	2	0	1
gnl|UMD3.1|GK000010.2	7858739	G	T	3	2	0.6	0.4
gnl|UMD3.1|GK000010.2	7859419	C	A	3	2	0.6	0.4
gnl|UMD3.1|GK000010.2	7859982	G	A	4	6	0.4	0.6
gnl|UMD3.1|GK000010.2	7861528	G	A	2	5	0.285714	0.714286
gnl|UMD3.1|GK000010.2	7862234	G	T	3	2	0.6	0.4
gnl|UMD3.1|GK000010.2	7862699	A	C	0	5	0	1
gnl|UMD3.1|GK000010.2	7863503	T	A	0	2	0	1
gnl|UMD3.1|GK000010.2	7864492	G	T	4	4	0.5	0.5
gnl|UMD3.1|GK000010.2	7867211	G	T	0	3	0	1
gnl|UMD3.1|GK000010.2	7867760	T	C	173	141	0.550955	0.449045
gnl|UMD3.1|GK000010.2	7894648	G	A	0	2	0	1
gnl|UMD3.1|GK000010.2	7895036	G	C	8	4	0.666667	0.333333
gnl|UMD3.1|GK000010.2	7895208	G	A	0	11	0	1
gnl|UMD3.1|GK000010.2	7896587	T	A	7	2	0.777778	0.222222
gnl|UMD3.1|GK000010.2	7896898	A	G	2	4	0.333333	0.666667
gnl|UMD3.1|GK000010.2	7903487	G	T	0	2	0	1
gnl|UMD3.1|GK000010.2	7908595	A	G	0	10	0	1
gnl|UMD3.1|GK000010.2	7908605	G	C	0	11	0	1
gnl|UMD3.1|GK000010.2	7908608	G	C	0	11	0	1
gnl|UMD3.1|GK000010.2	7908626	G	A	0	14	0	1
gnl|UMD3.1|GK000010.2	7908662	A	G	0	15	0	1
gnl|UMD3.1|GK000010.2	7908670	C	A	0	13	0	1
gnl|UMD3.1|GK000010.2	7908683	C	T	0	10	0	1
gnl|UMD3.1|GK000010.2	7908686	G	A	0	10	0	1
gnl|UMD3.1|GK000010.2	7908701	A	G	0	9	0	1
gnl|UMD3.1|GK000010.2	7908707	A	G	0	8	0	1
gnl|UMD3.1|GK000010.2	7908724	G	C	0	7	0	1
gnl|UMD3.1|GK000010.2	7908737	T	A	0	4	0	1
gnl|UMD3.1|GK000010.2	7908742	C	G	0	3	0	1
gnl|UMD3.1|GK000010.2	7926310	N	G	0	158	0	1
gnl|UMD3.1|GK000010.2	7926333	N	T	0	23	0	1
gnl|UMD3.1|GK000010.2	7926365	N	G	0	125	0	1
gnl|UMD3.1|GK000010.2	7931550	AAGGAG	AAG	0	1	0	1
gnl|UMD3.1|GK000010.2	8110771	C	A	1	2	0.333333	0.666667
gnl|UMD3.1|GK000010.2	8111020	C	T	3	4	0.428571	0.571429
gnl|UMD3.1|GK000010.2	8119967	A	T	10	2	0.833333	0.166667
gnl|UMD3.1|GK000010.2	8120087	C	A	12	14	0.461538	0.538462
gnl|UMD3.1|GK000010.2	8139881	C	T	487	413	0.541111	0.458889
gnl|UMD3.1|GK000010.2	8140171	T	A	9	1203	0.00742574	0.992574
gnl|UMD3.1|GK000010.2	8140226	C	T	10	436	0.0224215	0.977578
gnl|UMD3.1|GK000010.2	8140293	G	A	7	12	0.368421	0.631579
gnl|UMD3.1|GK000010.2	8140668	G	T	4	2	0.666667	0.333333
gnl|UMD3.1|GK000010.2	8142929	G	A	0	2	0	1
gnl|UMD3.1|GK000010.2	8147913	A	T	2	46	0.0416667	0.958333
gnl|UMD3.1|GK000010.2	8148235	A	G	11	2	0.846154	0.153846
gnl|UMD3.1|GK000010.2	8148276	A	G	9	2	0.818182	0.181818
gnl|UMD3.1|GK000010.2	8148367	G	A	6	2	0.75	0.25
gnl|UMD3.1|GK000010.2	8150217	C	A	7	2	0.777778	0.222222
gnl|UMD3.1|GK000010.2	8152482	T	C	6	2	0.75	0.25
gnl|UMD3.1|GK000010.2	8154665	C	T	2	2	0.5	0.5
gnl|UMD3.1|GK000010.2	8157095	G	C	9	2	0.818182	0.181818
gnl|UMD3.1|GK000010.2	8158082	G	A	0	2	0	1
gnl|UMD3.1|GK000010.2	8158157	T	A	7	3	0.7	0.3
gnl|UMD3.1|GK000010.2	8158319	T	C	18	4	0.818182	0.181818
gnl|UMD3.1|GK000010.2	8158501	A	T	3	3	0.5	0.5
gnl|UMD3.1|GK000010.2	8158726	G	C	2	2	0.5	0.5
gnl|UMD3.1|GK000010.2	8163247	A	T	0	2	0	1
gnl|UMD3.1|GK000010.2	8165010	G	T	3	2	0.6	0.4
gnl|UMD3.1|GK000010.2	8165679	T	C	0	3	0	1
gnl|UMD3.1|GK000010.2	8167043	G	A	7	2	0.777778	0.222222
gnl|UMD3.1|GK000010.2	8167110	G	T	5	2	0.714286	0.285714
gnl|UMD3.1|GK000010.2	8167284	C	A	2	2	0.5	0.5
gnl|UMD3.1|GK000010.2	8167637	G	A	0	3	0	1
gnl|UMD3.1|GK000010.2	8167702	C	T	0	3	0	1
gnl|UMD3.1|GK000010.2	8168792	C	A	0	2	0	1
gnl|UMD3.1|GK000010.2	8174311	T	C	0	2	0	1
gnl|UMD3.1|GK000010.2	8174320	T	C	0	2	0	1
gnl|UMD3.1|GK000010.2	8174746	A	C	0	2	0	1
gnl|UMD3.1|GK000010.2	8175005	T	G	0	3	0	1
gnl|UMD3.1|GK000010.2	8175673	T	C	5	2	0.714286	0.285714
gnl|UMD3.1|GK000010.2	8176244	G	T	2	2	0.5	0.5
gnl|UMD3.1|GK000010.2	8176321	C	A	4	2	0.666667	0.333333
gnl|UMD3.1|GK000010.2	8176844	T	A	4	2	0.666667	0.333333
gnl|UMD3.1|GK000010.2	8177382	T	C	0	2	0	1
gnl|UMD3.1|GK000010.2	8177845	C	A	0	2	0	1
gnl|UMD3.1|GK000010.2	8177899	A	G	0	4	0	1
gnl|UMD3.1|GK000010.2	8183798	C	T	0	2	0	1
gnl|UMD3.1|GK000010.2	8185760	C	A	0	2	0	1
gnl|UMD3.1|GK000010.2	8224624	C	A	1	2	0.333333	0.666667
gnl|UMD3.1|GK000010.2	8224689	C	A	4	2	0.666667	0.333333
gnl|UMD3.1|GK000010.2	8225006	T	C	0	3	0	1
gnl|UMD3.1|GK000010.2	8234300	A	G	0	2	0	1
gnl|UMD3.1|GK000010.2	8264308	C	T	0	2	0	1
gnl|UMD3.1|GK000010.2	8268107	G	A	0	2	0	1
gnl|UMD3.1|GK000010.2	8268187	G	A	0	2	0	1
gnl|UMD3.1|GK000010.2	8268194	C	A	0	2	0	1
gnl|UMD3.1|GK000010.2	8279919	A	T	0	2	0	1
gnl|UMD3.1|GK000010.2	8298934	G	T	3	3	0.5	0.5
gnl|UMD3.1|GK000010.2	8298946	G	A	5	2	0.714286	0.285714
gnl|UMD3.1|GK000010.2	8299128	C	T	0	2	0	1
gnl|UMD3.1|GK000010.2	8302397	C	T	0	3	0	1
gnl|UMD3.1|GK000010.2	8313041	G	A	0	2	0	1
gnl|UMD3.1|GK000010.2	8313062	T	C	0	2	0	1
gnl|UMD3.1|GK000010.2	8313340	T	C	0	2	0	1
gnl|UMD3.1|GK000010.2	8342632	G	T	0	2	0	1
gnl|UMD3.1|GK000010.2	8369958	G	A	0	2	0	1
gnl|UMD3.1|GK000010.2	8385261	CA	CAA	0	1	0	1
gnl|UMD3.1|GK000010.2	8404675	C	T	0	4	0	1
gnl|UMD3.1|GK000010.2	8404847	G	A	0	2	0	1
gnl|UMD3.1|GK000010.2	8482418	A	G	0	2	0	1
gnl|UMD3.1|GK000010.2	8495397	C	T	0	2	0	1
gnl|UMD3.1|GK000010.2	8495579	C	A	0	2	0	1
gnl|UMD3.1|GK000010.2	8524223	C	T	0	2	0	1
gnl|UMD3.1|GK000010.2	8524741	C	T	4	2	0.666667	0.333333
gnl|UMD3.1|GK000010.2	8524843	A	G	6	2	0.75	0.25
gnl|UMD3.1|GK000010.2	8524859	A	G	5	2	0.714286	0.285714
gnl|UMD3.1|GK000010.2	8526661	G	A	0	4	0	1
gnl|UMD3.1|GK000010.2	8527792	C	T	0	2	0	1
gnl|UMD3.1|GK000010.2	8528320	T	A	0	2	0	1
gnl|UMD3.1|GK000010.2	8529334	A	C	0	2	0	1
gnl|UMD3.1|GK000010.2	8535175	A	T	0	2	0	1
gnl|UMD3.1|GK000010.2	8536927	T	C	3	6	0.333333	0.666667
gnl|UMD3.1|GK000010.2	8538766	G	T	2	2	0.5	0.5
gnl|UMD3.1|GK000010.2	8541236	G	T	3	5	0.375	0.625
gnl|UMD3.1|GK000010.2	8543008	C	T	0	2	0	1
gnl|UMD3.1|GK000010.2	8543083	T	C	0	2	0	1
gnl|UMD3.1|GK000010.2	8543345	T	C	0	3	0	1
gnl|UMD3.1|GK000010.2	8543369	G	A	0	2	0	1
gnl|UMD3.1|GK000010.2	8543404	C	T	0	2	0	1
gnl|UMD3.1|GK000010.2	8543718	A	C	0	2	0	1
gnl|UMD3.1|GK000010.2	8543723	C	A	0	2	0	1
gnl|UMD3.1|GK000010.2	8543732	A	G	0	2	0	1
gnl|UMD3.1|GK000010.2	8543749	T	C	0	2	0	1
gnl|UMD3.1|GK000010.2	8543757	A	G	0	1	0	1
gnl|UMD3.1|GK000010.2	8544456	A	G	0	2	0	1
gnl|UMD3.1|GK000010.2	8544467	C	T	0	2	0	1
gnl|UMD3.1|GK000010.2	8544568	C	T	0	2	0	1
gnl|UMD3.1|GK000010.2	8550272	G	T	6	2	0.75	0.25
gnl|UMD3.1|GK000010.2	8550279	T	G	2	6	0.25	0.75
gnl|UMD3.1|GK000010.2	8557693	C	A	1	2	0.333333	0.666667
gnl|UMD3.1|GK000010.2	8733129	C	T	0	2	0	1
gnl|UMD3.1|GK000010.2	8736704	G	A	0	4	0	1
gnl|UMD3.1|GK000010.2	8736718	G	A	2	2	0.5	0.5
gnl|UMD3.1|GK000010.2	8737422	C	T	0	2	0	1
gnl|UMD3.1|GK000010.2	8739460	A	T	0	4	0	1
gnl|UMD3.1|GK000010.2	8746360	T	C	0	2	0	1
gnl|UMD3.1|GK000010.2	8750713	A	G	0	2	0	1
gnl|UMD3.1|GK000010.2	8766625	A	C	0	2	0	1
gnl|UMD3.1|GK000010.2	8767080	C	T	0	2	0	1
gnl|UMD3.1|GK000010.2	8779684	G	A	0	2	0	1
gnl|UMD3.1|GK000010.2	8786423	C	A	9	3	0.75	0.25
gnl|UMD3.1|GK000010.2	8787569	G	A	2	2	0.5	0.5
gnl|UMD3.1|GK000010.2	8788677	T	C	0	2	0	1
gnl|UMD3.1|GK000010.2	8788706	C	T	0	2	0	1
gnl|UMD3.1|GK000010.2	8790491	C	T	0	3	0	1
gnl|UMD3.1|GK000010.2	8791519	A	T	0	2	0	1
gnl|UMD3.1|GK000010.2	8791762	T	C	0	2	0	1
gnl|UMD3.1|GK000010.2	8792506	G	A	4	2	0.666667	0.333333
gnl|UMD3.1|GK000010.2	8794408	A	G	0	2	0	1
gnl|UMD3.1|GK000010.2	8799382	AT	A	0	1	0	1
gnl|UMD3.1|GK000010.2	8801181	A	G	0	7	0	1
gnl|UMD3.1|GK000010.2	8801626	G	T	5	2	0.714286	0.285714
gnl|UMD3.1|GK000010.2	8802101	G	A	1	2	0.333333	0.666667
gnl|UMD3.1|GK000010.2	8804635	C	T	0	2	0	1
gnl|UMD3.1|GK000010.2	8804937	A	G	0	2	0	1
gnl|UMD3.1|GK000010.2	8806001	A	G	0	5	0	1
gnl|UMD3.1|GK000010.2	8807809	T	A	0	2	0	1
gnl|UMD3.1|GK000010.2	8807823	G	C	0	5	0	1
gnl|UMD3.1|GK000010.2	8807872	C	A	4	2	0.666667	0.333333
gnl|UMD3.1|GK000010.2	8807899	A	G	0	6	0	1
gnl|UMD3.1|GK000010.2	8807929	C	T	2	4	0.333333	0.666667
gnl|UMD3.1|GK000010.2	8808120	G	A	0	2	0	1
gnl|UMD3.1|GK000010.2	8810662	G	A	0	2	0	1
gnl|UMD3.1|GK000010.2	8810682	G	T	0	2	0	1
gnl|UMD3.1|GK000010.2	8814161	A	G	0	2	0	1
gnl|UMD3.1|GK000010.2	8816271	A	G	0	2	0	1
gnl|UMD3.1|GK000010.2	8816831	TCT	TCTCCT	0	1	0	1
gnl|UMD3.1|GK000010.2	8818455	G	C	0	2	0	1
gnl|UMD3.1|GK000010.2	8822271	T	C	43	47	0.477778	0.522222
gnl|UMD3.1|GK000010.2	8893730	C	T	0	4	0	1
gnl|UMD3.1|GK000010.2	8893733	A	G	0	4	0	1
gnl|UMD3.1|GK000010.2	8893771	C	T	0	5	0	1
gnl|UMD3.1|GK000010.2	8893777	A	G	0	5	0	1
gnl|UMD3.1|GK000010.2	8893883	A	T	0	3	0	1
gnl|UMD3.1|GK000010.2	8893955	C	T	0	6	0	1
gnl|UMD3.1|GK000010.2	8893963	C	G	0	6	0	1
gnl|UMD3.1|GK000010.2	8894009	A	T	0	6	0	1
gnl|UMD3.1|GK000010.2	9040463	C	A	20	39	0.338983	0.661017
gnl|UMD3.1|GK000010.2	9040930	C	A	13	4	0.764706	0.235294
gnl|UMD3.1|GK000010.2	9042925	T	C	0	2	0	1
gnl|UMD3.1|GK000010.2	9042928	T	G	0	2	0	1
gnl|UMD3.1|GK000010.2	9054582	C	A	0	2	0	1
gnl|UMD3.1|GK000010.2	9065488	G	A	2	2	0.5	0.5
gnl|UMD3.1|GK000010.2	9068896	T	C	4	2	0.666667	0.333333
gnl|UMD3.1|GK000010.2	9069742	G	A	4	2	0.666667	0.333333
gnl|UMD3.1|GK000010.2	9069743	T	C	4	2	0.666667	0.333333
gnl|UMD3.1|GK000010.2	9115441	T	C	0	4	0	1
gnl|UMD3.1|GK000010.2	9120787	G	T	0	2	0	1
gnl|UMD3.1|GK000010.2	9121810	C	A	4	2	0.666667	0.333333
gnl|UMD3.1|GK000010.2	9136466	T	A	0	2	0	1
gnl|UMD3.1|GK000010.2	9139589	A	G	7	4	0.636364	0.363636
gnl|UMD3.1|GK000010.2	9150496	C	T	0	2	0	1
gnl|UMD3.1|GK000010.2	9167100	A	G	0	2	0	1
gnl|UMD3.1|GK000010.2	9167103	C	A	0	2	0	1
gnl|UMD3.1|GK000010.2	9169158	G	A	0	2	0	1
gnl|UMD3.1|GK000010.2	9169255	G	T	0	2	0	1
gnl|UMD3.1|GK000010.2	9216638	T	C	1	2	0.333333	0.666667
gnl|UMD3.1|GK000010.2	9216645	T	C	2	2	0.5	0.5
gnl|UMD3.1|GK000010.2	9218051	C	T	0	2	0	1
gnl|UMD3.1|GK000010.2	9249803	T	C	0	2	0	1
gnl|UMD3.1|GK000010.2	9249818	C	A	0	2	0	1
gnl|UMD3.1|GK000010.2	9251864	G	C	0	2	0	1
gnl|UMD3.1|GK000010.2	9251907	G	A	0	1	0	1
gnl|UMD3.1|GK000010.2	9258957	C	T	0	3	0	1
gnl|UMD3.1|GK000010.2	9258995	C	T	0	4	0	1
gnl|UMD3.1|GK000010.2	9260027	T	G	6	5	0.545455	0.454545
gnl|UMD3.1|GK000010.2	9260057	G	T	6	4	0.6	0.4
gnl|UMD3.1|GK000010.2	9260086	G	A	8	2	0.8	0.2
gnl|UMD3.1|GK000010.2	9261834	C	T	1	5	0.166667	0.833333
gnl|UMD3.1|GK000010.2	9261888	C	T	0	5	0	1
gnl|UMD3.1|GK000010.2	9261941	C	T	0	5	0	1
gnl|UMD3.1|GK000010.2	9262122	G	T	0	2	0	1
gnl|UMD3.1|GK000010.2	9267085	A	G	0	2	0	1
gnl|UMD3.1|GK000010.2	9286692	A	T	0	2	0	1
gnl|UMD3.1|GK000010.2	9286700	A	T	0	2	0	1
gnl|UMD3.1|GK000010.2	9287408	T	A	0	2	0	1
gnl|UMD3.1|GK000010.2	9294922	C	G	0	2	0	1
gnl|UMD3.1|GK000010.2	9299931	G	T	0	2	0	1
gnl|UMD3.1|GK000010.2	9300534	G	T	0	2	0	1
gnl|UMD3.1|GK000010.2	9378041	A	C	0	2	0	1
gnl|UMD3.1|GK000010.2	9393369	G	C	0	2	0	1
gnl|UMD3.1|GK000010.2	9396879	T	C	0	2	0	1
gnl|UMD3.1|GK000010.2	9407008	C	T	0	2	0	1
gnl|UMD3.1|GK000010.2	9408495	C	T	0	2	0	1
gnl|UMD3.1|GK000010.2	9410744	T	C	0	2	0	1
gnl|UMD3.1|GK000010.2	9416668	A	G	0	2	0	1
gnl|UMD3.1|GK000010.2	9416756	C	A,T	0	2	0	1
gnl|UMD3.1|GK000010.2	9417257	A	G	0	4	0	1
gnl|UMD3.1|GK000010.2	9417272	C	T	0	4	0	1
gnl|UMD3.1|GK000010.2	9417308	A	G	0	4	0	1
gnl|UMD3.1|GK000010.2	9417332	T	G	0	3	0	1
gnl|UMD3.1|GK000010.2	9417335	G	A	1	2	0.333333	0.666667
gnl|UMD3.1|GK000010.2	9417339	T	C	0	3	0	1
gnl|UMD3.1|GK000010.2	9417359	C	G	1	2	0.333333	0.666667
gnl|UMD3.1|GK000010.2	9417400	T	C	0	2	0	1
gnl|UMD3.1|GK000010.2	9418235	A	G	0	2	0	1
gnl|UMD3.1|GK000010.2	9418237	A	C	0	2	0	1
gnl|UMD3.1|GK000010.2	9419661	A	AT	0	1	0	1
gnl|UMD3.1|GK000010.2	9424028	A	T	0	3	0	1
gnl|UMD3.1|GK000010.2	9431388	A	G	0	2	0	1
gnl|UMD3.1|GK000010.2	9448839	A	G	0	2	0	1
gnl|UMD3.1|GK000010.2	9451670	G	A	0	4	0	1
gnl|UMD3.1|GK000010.2	9462336	G	A	0	2	0	1
gnl|UMD3.1|GK000010.2	9463389	A	C	0	2	0	1
gnl|UMD3.1|GK000010.2	9471287	A	C	0	2	0	1
gnl|UMD3.1|GK000010.2	9483542	T	C	0	2	0	1
gnl|UMD3.1|GK000010.2	9486009	T	A	0	2	0	1
gnl|UMD3.1|GK000010.2	9489369	A	T	0	2	0	1
gnl|UMD3.1|GK000010.2	9489412	C	T	0	2	0	1
gnl|UMD3.1|GK000010.2	9491063	G	C	1	4	0.2	0.8
gnl|UMD3.1|GK000010.2	9491369	A	G	0	2	0	1
gnl|UMD3.1|GK000010.2	9493154	G	T	3	3	0.5	0.5
gnl|UMD3.1|GK000010.2	9493274	A	T	14	6	0.7	0.3
gnl|UMD3.1|GK000010.2	9496232	A	G	0	2	0	1
gnl|UMD3.1|GK000010.2	9497910	C	A	0	2	0	1
gnl|UMD3.1|GK000010.2	9499418	G	T	0	2	0	1
gnl|UMD3.1|GK000010.2	9500626	A	G	4	4	0.5	0.5
gnl|UMD3.1|GK000010.2	9500709	C	A	9	2	0.818182	0.181818
gnl|UMD3.1|GK000010.2	9500988	T	C	0	2	0	1
gnl|UMD3.1|GK000010.2	9501774	C	A	3	4	0.428571	0.571429
gnl|UMD3.1|GK000010.2	9502031	C	T	4	5	0.444444	0.555556
gnl|UMD3.1|GK000010.2	9502139	C	G	12	5	0.705882	0.294118
gnl|UMD3.1|GK000010.2	9502261	A	T	4	6	0.4	0.6
gnl|UMD3.1|GK000010.2	9502267	A	T	5	2	0.714286	0.285714
gnl|UMD3.1|GK000010.2	9502784	T	C	0	2	0	1
gnl|UMD3.1|GK000010.2	9502936	C	A	2	2	0.5	0.5
gnl|UMD3.1|GK000010.2	9503410	A	G	0	2	0	1
gnl|UMD3.1|GK000010.2	9503476	A	G	0	2	0	1
gnl|UMD3.1|GK000010.2	9503770	T	C	0	2	0	1
gnl|UMD3.1|GK000010.2	9503812	T	G	0	2	0	1
gnl|UMD3.1|GK000010.2	9514643	A	G	0	2	0	1
gnl|UMD3.1|GK000010.2	9533564	C	A	1	2	0.333333	0.666667
gnl|UMD3.1|GK000010.2	9542810	T	G	0	2	0	1
gnl|UMD3.1|GK000010.2	9550995	G	T	2	2	0.5	0.5
gnl|UMD3.1|GK000010.2	9653831	G	C	0	2	0	1
gnl|UMD3.1|GK000010.2	9653926	T	C	0	3	0	1
gnl|UMD3.1|GK000010.2	9674851	T	G	0	2	0	1
gnl|UMD3.1|GK000010.2	9674852	T	G	0	2	0	1
gnl|UMD3.1|GK000010.2	9771650	A	G	0	2	0	1
gnl|UMD3.1|GK000010.2	9774240	G	A	0	2	0	1
gnl|UMD3.1|GK000010.2	9774264	C	G	0	2	0	1
gnl|UMD3.1|GK000010.2	9789454	A	G	6	15	0.285714	0.714286
gnl|UMD3.1|GK000010.2	9790159	C	A	9	2	0.818182	0.181818
gnl|UMD3.1|GK000010.2	9790360	A	C	3	2	0.6	0.4
gnl|UMD3.1|GK000010.2	9790529	T	C	4	3	0.571429	0.428571
gnl|UMD3.1|GK000010.2	9790585	G	A	3	2	0.6	0.4
gnl|UMD3.1|GK000010.2	9791931	A	G	2	2	0.5	0.5
gnl|UMD3.1|GK000010.2	9807301	C	A	0	2	0	1
gnl|UMD3.1|GK000010.2	9905480	A	T	0	2	0	1
gnl|UMD3.1|GK000010.2	9918242	T	C	0	2	0	1
gnl|UMD3.1|GK000010.2	9919345	C	A	0	2	0	1
gnl|UMD3.1|GK000010.2	9923516	T	G	2	2	0.5	0.5
gnl|UMD3.1|GK000010.2	9934434	T	A	0	2	0	1
gnl|UMD3.1|GK000010.2	9945817	G	T	0	2	0	1
gnl|UMD3.1|GK000010.2	9952359	G	T	3	2	0.6	0.4
gnl|UMD3.1|GK000010.2	9958645	T	C	0	2	0	1
gnl|UMD3.1|GK000010.2	9958676	G	C	0	3	0	1
gnl|UMD3.1|GK000010.2	9958720	T	C	0	3	0	1
gnl|UMD3.1|GK000010.2	9969356	C	A	11	2	0.846154	0.153846
gnl|UMD3.1|GK000010.2	9969406	A	T	0	10	0	1
gnl|UMD3.1|GK000010.2	9971607	G	C	0	2	0	1
gnl|UMD3.1|GK000010.2	9971734	A	G	0	2	0	1
gnl|UMD3.1|GK000010.2	9971876	T	C	2	2	0.5	0.5
gnl|UMD3.1|GK000010.2	9972111	G	C	0	4	0	1
gnl|UMD3.1|GK000010.2	9972134	A	G	0	4	0	1
gnl|UMD3.1|GK000010.2	9972182	T	C	0	3	0	1
gnl|UMD3.1|GK000010.2	9978602	T	C	4	2	0.666667	0.333333
gnl|UMD3.1|GK000010.2	9979273	G	A,T	0	7	0	1
gnl|UMD3.1|GK000010.2	9979292	C	G	5	2	0.714286	0.285714
gnl|UMD3.1|GK000010.2	9979308	C	T	0	5	0	1
gnl|UMD3.1|GK000010.2	9979994	G	T	1	2	0.333333	0.666667
gnl|UMD3.1|GK000010.2	9980826	T	G	0	4	0	1
gnl|UMD3.1|GK000010.2	9982225	C	G	3	2	0.6	0.4
gnl|UMD3.1|GK000010.2	9982741	A	G	0	2	0	1
gnl|UMD3.1|GK000010.2	9985264	T	G	1	3	0.25	0.75
gnl|UMD3.1|GK000010.2	9990716	T	C	0	2	0	1
gnl|UMD3.1|GK000010.2	9991345	T	C	0	2	0	1
gnl|UMD3.1|GK000010.2	9991451	G	A	0	3	0	1
gnl|UMD3.1|GK000010.2	9991579	C	A	1	2	0.333333	0.666667
gnl|UMD3.1|GK000010.2	9993032	C	T	0	3	0	1
gnl|UMD3.1|GK000010.2	9993094	C	A	6	2	0.75	0.25
gnl|UMD3.1|GK000010.2	9993135	A	C	19	8	0.703704	0.296296
gnl|UMD3.1|GK000010.2	9994032	G	T	0	20	0	1
gnl|UMD3.1|GK000010.2	9994172	A	G	0	79	0	1
gnl|UMD3.1|GK000010.2	9994268	A	G	0	2	0	1
gnl|UMD3.1|GK000010.2	9994349	G	A	1	2	0.333333	0.666667
gnl|UMD3.1|GK000010.2	9994366	C	T	0	2	0	1
gnl|UMD3.1|GK000010.2	9995889	C	A	1	2	0.333333	0.666667
gnl|UMD3.1|GK000010.2	9996116	A	T	0	8	0	1
gnl|UMD3.1|GK000010.2	9996279	C	T	4	4	0.5	0.5
gnl|UMD3.1|GK000010.2	9997843	A	G	0	2	0	1
gnl|UMD3.1|GK000010.2	9998504	C	T	0	2	0	1
gnl|UMD3.1|GK000010.2	9998546	T	C	0	4	0	1
gnl|UMD3.1|GK000010.2	9998562	T	G	0	2	0	1
gnl|UMD3.1|GK000010.2	9998568	T	C	0	2	0	1
gnl|UMD3.1|GK000010.2	10001794	G	T	7	2	0.777778	0.222222
gnl|UMD3.1|GK000010.2	10001839	C	A	6	2	0.75	0.25
gnl|UMD3.1|GK000010.2	10003404	T	C	0	2	0	1
gnl|UMD3.1|GK000010.2	10009349	A	G	5	7	0.416667	0.583333
gnl|UMD3.1|GK000010.2	10009572	T	A	6	2	0.75	0.25
gnl|UMD3.1|GK000010.2	10009573	A	T	6	2	0.75	0.25
gnl|UMD3.1|GK000010.2	10014907	G	T	0	2	0	1
gnl|UMD3.1|GK000010.2	10022480	G	T	0	2	0	1
gnl|UMD3.1|GK000010.2	10026631	G	A	1	2	0.333333	0.666667
gnl|UMD3.1|GK000010.2	10027583	T	A	0	2	0	1
gnl|UMD3.1|GK000010.2	10029249	A	G	10	18	0.357143	0.642857
gnl|UMD3.1|GK000010.2	10030200	G	A	0	2	0	1
gnl|UMD3.1|GK000010.2	10031154	C	T	1	2	0.333333	0.666667
gnl|UMD3.1|GK000010.2	10052141	G	A	10	13	0.434783	0.565217
gnl|UMD3.1|GK000010.2	10053165	G	T	5	2	0.714286	0.285714
gnl|UMD3.1|GK000010.2	10053856	T	C	0	1	0	1
gnl|UMD3.1|GK000010.2	10054521	T	C	0	2	0	1
gnl|UMD3.1|GK000010.2	10055420	T	C	4	4	0.5	0.5
gnl|UMD3.1|GK000010.2	10056213	G	A	0	2	0	1
gnl|UMD3.1|GK000010.2	10070449	A	C	0	2	0	1
gnl|UMD3.1|GK000010.2	10071792	A	C	0	2	0	1
gnl|UMD3.1|GK000010.2	10072460	A	G	0	2	0	1
gnl|UMD3.1|GK000010.2	10072493	C	A	3	2	0.6	0.4
gnl|UMD3.1|GK000010.2	10072740	T	C	0	2	0	1
gnl|UMD3.1|GK000010.2	10074826	G	C	0	2	0	1
gnl|UMD3.1|GK000010.2	10075435	C	T	3	2	0.6	0.4
gnl|UMD3.1|GK000010.2	10076125	C	T	0	2	0	1
gnl|UMD3.1|GK000010.2	10078946	C	G	0	12	0	1
gnl|UMD3.1|GK000010.2	10078996	A	G	11	2	0.846154	0.153846
gnl|UMD3.1|GK000010.2	10079283	T	C	1	9	0.1	0.9
gnl|UMD3.1|GK000010.2	10080512	A	C	0	2	0	1
gnl|UMD3.1|GK000010.2	10080942	T	C	0	4	0	1
gnl|UMD3.1|GK000010.2	10081007	A	G	7	2	0.777778	0.222222
gnl|UMD3.1|GK000010.2	10081467	A	T	7	2	0.777778	0.222222
gnl|UMD3.1|GK000010.2	10081522	A	G	6	3	0.666667	0.333333
gnl|UMD3.1|GK000010.2	10081594	T	TCATCCAAAAAAAAC	0	1	0	1
gnl|UMD3.1|GK000010.2	10081890	A	G	0	21	0	1
gnl|UMD3.1|GK000010.2	10081934	T	G	0	20	0	1
gnl|UMD3.1|GK000010.2	10082491	C	T	0	2	0	1
gnl|UMD3.1|GK000010.2	10082538	G	A	0	2	0	1
gnl|UMD3.1|GK000010.2	10082757	G	A	0	3	0	1
gnl|UMD3.1|GK000010.2	10082857	C	G	0	7	0	1
gnl|UMD3.1|GK000010.2	10082974	A	G	0	4	0	1
gnl|UMD3.1|GK000010.2	10085593	T	C	0	11	0	1
gnl|UMD3.1|GK000010.2	10085669	G	A	0	17	0	1
gnl|UMD3.1|GK000010.2	10085832	T	C	6	2	0.75	0.25
gnl|UMD3.1|GK000010.2	10085959	T	G	0	9	0	1
gnl|UMD3.1|GK000010.2	10086257	C	A	7	2	0.777778	0.222222
gnl|UMD3.1|GK000010.2	10086336	G	T	9	2	0.818182	0.181818
gnl|UMD3.1|GK000010.2	10086402	C	T	0	9	0	1
gnl|UMD3.1|GK000010.2	10086440	C	T	0	7	0	1
gnl|UMD3.1|GK000010.2	10086460	T	C	0	9	0	1
gnl|UMD3.1|GK000010.2	10086593	T	C	0	15	0	1
gnl|UMD3.1|GK000010.2	10086735	T	G	10	8	0.555556	0.444444
gnl|UMD3.1|GK000010.2	10086970	T	C	0	12	0	1
gnl|UMD3.1|GK000010.2	10086988	T	G	0	12	0	1
gnl|UMD3.1|GK000010.2	10087374	A	G	0	13	0	1
gnl|UMD3.1|GK000010.2	10087924	T	C	0	2	0	1
gnl|UMD3.1|GK000010.2	10087982	A	G	7	3	0.7	0.3
gnl|UMD3.1|GK000010.2	10087994	A	G	6	5	0.545455	0.454545
gnl|UMD3.1|GK000010.2	10087999	A	G	9	5	0.642857	0.357143
gnl|UMD3.1|GK000010.2	10088004	A	G	7	7	0.5	0.5
gnl|UMD3.1|GK000010.2	10088010	A	G	6	11	0.352941	0.647059
gnl|UMD3.1|GK000010.2	10088032	A	G	15	3	0.833333	0.166667
gnl|UMD3.1|GK000010.2	10088046	A	G	7	11	0.388889	0.611111
gnl|UMD3.1|GK000010.2	10088047	A	C	0	18	0	1
gnl|UMD3.1|GK000010.2	10088056	C	T	0	16	0	1
gnl|UMD3.1|GK000010.2	10088076	C	G	0	14	0	1
gnl|UMD3.1|GK000010.2	10088093	A	G	9	2	0.818182	0.181818
gnl|UMD3.1|GK000010.2	10088179	T	A	1	1	0.5	0.5
gnl|UMD3.1|GK000010.2	10088204	A	G	7	8	0.466667	0.533333
gnl|UMD3.1|GK000010.2	10088214	T	G	1	32	0.030303	0.969697
gnl|UMD3.1|GK000010.2	10088356	C	T	0	109	0	1
gnl|UMD3.1|GK000010.2	10088992	C	T	0	34	0	1
gnl|UMD3.1|GK000010.2	10089438	C	T	0	25	0	1
gnl|UMD3.1|GK000010.2	10089532	T	C	25	15	0.625	0.375
gnl|UMD3.1|GK000010.2	10089625	A	C	32	21	0.603774	0.396226
gnl|UMD3.1|GK000010.2	10089815	C	T	95	74	0.56213	0.43787
gnl|UMD3.1|GK000010.2	10090215	A	G	0	39	0	1
gnl|UMD3.1|GK000010.2	10090391	A	G	0	37	0	1
gnl|UMD3.1|GK000010.2	10090468	C	T	0	22	0	1
gnl|UMD3.1|GK000010.2	10090531	C	A	0	19	0	1
gnl|UMD3.1|GK000010.2	10090538	G	A	0	22	0	1
gnl|UMD3.1|GK000010.2	10091006	T	G	11	9	0.55	0.45
gnl|UMD3.1|GK000010.2	10091228	C	T	0	15	0	1
gnl|UMD3.1|GK000010.2	10091322	C	G	0	22	0	1
gnl|UMD3.1|GK000010.2	10091331	G	A	2	21	0.0869565	0.913043
gnl|UMD3.1|GK000010.2	10091446	A	G	0	3	0	1
gnl|UMD3.1|GK000010.2	10091566	G	A	24	17	0.585366	0.414634
gnl|UMD3.1|GK000010.2	10091776	A	G	16	5	0.761905	0.238095
gnl|UMD3.1|GK000010.2	10091811	A	G	15	3	0.833333	0.166667
gnl|UMD3.1|GK000010.2	10091812	A	G	16	3	0.842105	0.157895
gnl|UMD3.1|GK000010.2	10091827	A	G	15	3	0.833333	0.166667
gnl|UMD3.1|GK000010.2	10091852	A	G	14	5	0.736842	0.263158
gnl|UMD3.1|GK000010.2	10091860	C	T	0	20	0	1
gnl|UMD3.1|GK000010.2	10091864	A	G	13	9	0.590909	0.409091
gnl|UMD3.1|GK000010.2	10091879	A	G	15	8	0.652174	0.347826
gnl|UMD3.1|GK000010.2	10091921	T	C	0	39	0	1
gnl|UMD3.1|GK000010.2	10092272	T	C	8	2	0.8	0.2
gnl|UMD3.1|GK000010.2	10092294	C	A	0	11	0	1
gnl|UMD3.1|GK000010.2	10092605	T	G	2	2	0.5	0.5
gnl|UMD3.1|GK000010.2	10092928	T	C	5	2	0.714286	0.285714
gnl|UMD3.1|GK000010.2	10093079	A	G	0	6	0	1
gnl|UMD3.1|GK000010.2	10093136	A	G	4	3	0.571429	0.428571
gnl|UMD3.1|GK000010.2	10093150	A	G	4	5	0.444444	0.555556
gnl|UMD3.1|GK000010.2	10093183	C	T	0	14	0	1
gnl|UMD3.1|GK000010.2	10093201	A	G	7	6	0.538462	0.461538
gnl|UMD3.1|GK000010.2	10093212	A	G	9	2	0.818182	0.181818
gnl|UMD3.1|GK000010.2	10093214	A	G	8	2	0.8	0.2
gnl|UMD3.1|GK000010.2	10093215	A	G	6	4	0.6	0.4
gnl|UMD3.1|GK000010.2	10093238	A	G	10	4	0.714286	0.285714
gnl|UMD3.1|GK000010.2	10093250	A	G	7	3	0.7	0.3
gnl|UMD3.1|GK000010.2	10093278	A	G	10	3	0.769231	0.230769
gnl|UMD3.1|GK000010.2	10093442	T	G	0	16	0	1
gnl|UMD3.1|GK000010.2	10093580	T	C	0	23	0	1
gnl|UMD3.1|GK000010.2	10093618	A	C	0	32	0	1
gnl|UMD3.1|GK000010.2	10093625	G	C	0	32	0	1
gnl|UMD3.1|GK000010.2	10093669	G	A	0	23	0	1
gnl|UMD3.1|GK000010.2	10093794	G	A	0	2	0	1
gnl|UMD3.1|GK000010.2	10093820	C	T	0	6	0	1
gnl|UMD3.1|GK000010.2	10093878	A	G	0	5	0	1
gnl|UMD3.1|GK000010.2	10094805	G	A	0	3	0	1
gnl|UMD3.1|GK000010.2	10094845	A	G	0	4	0	1
gnl|UMD3.1|GK000010.2	10095041	A	G	2	2	0.5	0.5
gnl|UMD3.1|GK000010.2	10095042	A	G	2	2	0.5	0.5
gnl|UMD3.1|GK000010.2	10095348	C	T	0	2	0	1
gnl|UMD3.1|GK000010.2	10095866	G	A	0	3	0	1
gnl|UMD3.1|GK000010.2	10095885	A	G	0	5	0	1
gnl|UMD3.1|GK000010.2	10096072	C	T	0	2	0	1
gnl|UMD3.1|GK000010.2	10096326	T	G	0	5	0	1
gnl|UMD3.1|GK000010.2	10096401	T	C	0	5	0	1
gnl|UMD3.1|GK000010.2	10096471	A	G	0	2	0	1
gnl|UMD3.1|GK000010.2	10096486	A	C	0	3	0	1
gnl|UMD3.1|GK000010.2	10096546	C	A	0	2	0	1
gnl|UMD3.1|GK000010.2	10096853	A	C	0	2	0	1
gnl|UMD3.1|GK000010.2	10097039	T	G	0	4	0	1
gnl|UMD3.1|GK000010.2	10097267	G	C	0	2	0	1
gnl|UMD3.1|GK000010.2	10097284	C	T	0	3	0	1
gnl|UMD3.1|GK000010.2	10097303	A	C	0	2	0	1
gnl|UMD3.1|GK000010.2	10097327	C	T	0	5	0	1
gnl|UMD3.1|GK000010.2	10097352	T	G	0	8	0	1
gnl|UMD3.1|GK000010.2	10097395	G	A	0	8	0	1
gnl|UMD3.1|GK000010.2	10097442	T	C	0	4	0	1
gnl|UMD3.1|GK000010.2	10117190	T	C	0	1	0	1
gnl|UMD3.1|GK000010.2	10119492	T	C	0	2	0	1
gnl|UMD3.1|GK000010.2	10127761	C	T	6	2	0.75	0.25
gnl|UMD3.1|GK000010.2	10128504	A	C	0	2	0	1
gnl|UMD3.1|GK000010.2	10128528	C	T	0	2	0	1
gnl|UMD3.1|GK000010.2	10129759	A	G	1	2	0.333333	0.666667
gnl|UMD3.1|GK000010.2	10129775	A	G	1	2	0.333333	0.666667
gnl|UMD3.1|GK000010.2	10129788	A	G	0	2	0	1
gnl|UMD3.1|GK000010.2	10130374	C	A	0	2	0	1
gnl|UMD3.1|GK000010.2	10132677	G	T	2	6	0.25	0.75
gnl|UMD3.1|GK000010.2	10137299	G	A	2	2	0.5	0.5
gnl|UMD3.1|GK000010.2	10137427	A	G	2	2	0.5	0.5
gnl|UMD3.1|GK000010.2	10139639	A	G	0	2	0	1
gnl|UMD3.1|GK000010.2	10140886	T	G	2	3	0.4	0.6
gnl|UMD3.1|GK000010.2	10141039	C	A	3	2	0.6	0.4
gnl|UMD3.1|GK000010.2	10141313	C	G	0	2	0	1
gnl|UMD3.1|GK000010.2	10141986	G	C	0	3	0	1
gnl|UMD3.1|GK000010.2	10142665	A	G	2	2	0.5	0.5
gnl|UMD3.1|GK000010.2	10142814	C	G	1	3	0.25	0.75
gnl|UMD3.1|GK000010.2	10142885	G	A	96	87	0.52459	0.47541
gnl|UMD3.1|GK000010.2	10144343	C	A	0	3	0	1
gnl|UMD3.1|GK000010.2	10145644	T	C	0	25	0	1
gnl|UMD3.1|GK000010.2	10145804	A	G	5	7	0.416667	0.583333
gnl|UMD3.1|GK000010.2	10145883	G	C	0	14	0	1
gnl|UMD3.1|GK000010.2	10146072	A	G	34	20	0.62963	0.37037
gnl|UMD3.1|GK000010.2	10146314	T	C	0	6	0	1
gnl|UMD3.1|GK000010.2	10147516	G	T	11	2	0.846154	0.153846
gnl|UMD3.1|GK000010.2	10147883	G	T	1	2	0.333333	0.666667
gnl|UMD3.1|GK000010.2	10148336	A	T	5	3	0.625	0.375
gnl|UMD3.1|GK000010.2	10148568	T	G	3	7	0.3	0.7
gnl|UMD3.1|GK000010.2	10149425	CAGA	CAGAAGA	0	1	0	1
gnl|UMD3.1|GK000010.2	10149677	T	C	0	8	0	1
gnl|UMD3.1|GK000010.2	10149687	C	T	0	7	0	1
gnl|UMD3.1|GK000010.2	10149856	A	G	0	3	0	1
gnl|UMD3.1|GK000010.2	10150249	G	A	0	2	0	1
gnl|UMD3.1|GK000010.2	10150253	A	G	0	2	0	1
gnl|UMD3.1|GK000010.2	10150449	G	A	0	4	0	1
gnl|UMD3.1|GK000010.2	10150522	C	G	7	14	0.333333	0.666667
gnl|UMD3.1|GK000010.2	10150560	C	A	0	493	0	1
gnl|UMD3.1|GK000010.2	10150721	A	G	2	698	0.00285714	0.997143
gnl|UMD3.1|GK000010.2	10150748	G	A	2	709	0.00281294	0.997187
gnl|UMD3.1|GK000010.2	10150823	C	G	0	676	0	1
gnl|UMD3.1|GK000010.2	10150915	C	A	0	705	0	1
gnl|UMD3.1|GK000010.2	10151026	G	A	539	554	0.493138	0.506862
gnl|UMD3.1|GK000010.2	10151036	A	G	1	1083	0.000922509	0.999077
gnl|UMD3.1|GK000010.2	10151585	T	G	1	75	0.0131579	0.986842
gnl|UMD3.1|GK000010.2	10151690	A	G	0	110	0	1
gnl|UMD3.1|GK000010.2	10151693	A	G	0	114	0	1
gnl|UMD3.1|GK000010.2	10151713	A	T	0	103	0	1
gnl|UMD3.1|GK000010.2	10151720	T	C	0	100	0	1
gnl|UMD3.1|GK000010.2	10151729	A	G	0	98	0	1
gnl|UMD3.1|GK000010.2	10151773	A	G	0	101	0	1
gnl|UMD3.1|GK000010.2	10151802	A	G	0	84	0	1
gnl|UMD3.1|GK000010.2	10151880	C	A	0	32	0	1
gnl|UMD3.1|GK000010.2	10269754	T	C	0	2	0	1
gnl|UMD3.1|GK000010.2	10270014	A	G	4	2	0.666667	0.333333
gnl|UMD3.1|GK000010.2	10274757	A	G	0	2	0	1
gnl|UMD3.1|GK000010.2	10274762	A	G	0	2	0	1
gnl|UMD3.1|GK000010.2	10274767	A	G	0	2	0	1
gnl|UMD3.1|GK000010.2	10292275	T	A	2	2	0.5	0.5
gnl|UMD3.1|GK000010.2	10292280	T	C	0	4	0	1
gnl|UMD3.1|GK000010.2	10292298	T	C	0	4	0	1
gnl|UMD3.1|GK000010.2	10292312	T	C	0	4	0	1
gnl|UMD3.1|GK000010.2	10293942	A	G	9	2	0.818182	0.181818
gnl|UMD3.1|GK000010.2	10300108	C	T	0	2	0	1
gnl|UMD3.1|GK000010.2	10304911	T	C	0	2	0	1
gnl|UMD3.1|GK000010.2	10322831	C	T	0	3	0	1
gnl|UMD3.1|GK000010.2	10322867	T	A	0	3	0	1
gnl|UMD3.1|GK000010.2	10323948	T	C	15	4	0.789474	0.210526
gnl|UMD3.1|GK000010.2	10323997	G	T	12	2	0.857143	0.142857
gnl|UMD3.1|GK000010.2	10326930	C	T	0	3	0	1
gnl|UMD3.1|GK000010.2	10345962	C	T	0	4	0	1
gnl|UMD3.1|GK000010.2	10346665	A	T	0	2	0	1
gnl|UMD3.1|GK000010.2	10349656	A	G	4	2	0.666667	0.333333
gnl|UMD3.1|GK000010.2	10350434	T	C	0	8	0	1
gnl|UMD3.1|GK000010.2	10352008	A	C	0	5	0	1
gnl|UMD3.1|GK000010.2	10352021	A	G	0	6	0	1
gnl|UMD3.1|GK000010.2	10352173	T	C	7	4	0.636364	0.363636
gnl|UMD3.1|GK000010.2	10377109	A	G	0	2	0	1
gnl|UMD3.1|GK000010.2	10449413	T	A	0	2	0	1
gnl|UMD3.1|GK000010.2	10462491	G	T	0	2	0	1
gnl|UMD3.1|GK000010.2	10472513	CTACCTTATAC	CTAC	0	1	0	1
gnl|UMD3.1|GK000010.2	10475296	T	C	0	2	0	1
gnl|UMD3.1|GK000010.2	10479225	T	G	0	2	0	1
gnl|UMD3.1|GK000010.2	10485533	A	G	0	2	0	1
gnl|UMD3.1|GK000010.2	10485758	T	C	0	2	0	1
gnl|UMD3.1|GK000010.2	10485768	T	C	0	3	0	1
gnl|UMD3.1|GK000010.2	10551277	G	A	0	3	0	1
gnl|UMD3.1|GK000010.2	10556842	T	C	3	2	0.6	0.4
gnl|UMD3.1|GK000010.2	10560701	C	A	8	2	0.8	0.2
gnl|UMD3.1|GK000010.2	10562780	C	T	0	2	0	1
gnl|UMD3.1|GK000010.2	10564649	C	G	0	3	0	1
gnl|UMD3.1|GK000010.2	10574646	G	T	3	2	0.6	0.4
gnl|UMD3.1|GK000010.2	10574882	A	G	0	3	0	1
gnl|UMD3.1|GK000010.2	10575689	A	G	0	3	0	1
gnl|UMD3.1|GK000010.2	10577170	C	A	2	2	0.5	0.5
gnl|UMD3.1|GK000010.2	10583642	G	T	4	2	0.666667	0.333333
gnl|UMD3.1|GK000010.2	10593681	T	C	0	4	0	1
gnl|UMD3.1|GK000010.2	10595397	T	A	0	2	0	1
gnl|UMD3.1|GK000010.2	10596321	A	G	0	2	0	1
gnl|UMD3.1|GK000010.2	10596326	A	G	0	2	0	1
gnl|UMD3.1|GK000010.2	10596346	A	G	0	2	0	1
gnl|UMD3.1|GK000010.2	10596358	A	G	0	2	0	1
gnl|UMD3.1|GK000010.2	10596359	A	G	0	2	0	1
gnl|UMD3.1|GK000010.2	10596372	A	G	0	2	0	1
gnl|UMD3.1|GK000010.2	10596375	A	G	0	2	0	1
gnl|UMD3.1|GK000010.2	10597779	A	G	0	2	0	1
gnl|UMD3.1|GK000010.2	10600281	G	C	2	2	0.5	0.5
gnl|UMD3.1|GK000010.2	10600287	A	G	2	2	0.5	0.5
gnl|UMD3.1|GK000010.2	10602846	G	A	0	2	0	1
gnl|UMD3.1|GK000010.2	10605630	G	T	1	2	0.333333	0.666667
gnl|UMD3.1|GK000010.2	10606178	T	G	0	2	0	1
gnl|UMD3.1|GK000010.2	10610340	C	A	0	5	0	1
gnl|UMD3.1|GK000010.2	10610467	G	T	5	2	0.714286	0.285714
gnl|UMD3.1|GK000010.2	10610482	A	T	2	5	0.285714	0.714286
gnl|UMD3.1|GK000010.2	10610507	T	C	2	7	0.222222	0.777778
gnl|UMD3.1|GK000010.2	10610542	A	G	0	7	0	1
gnl|UMD3.1|GK000010.2	10610762	T	C	5	7	0.416667	0.583333
gnl|UMD3.1|GK000010.2	10614876	A	T	0	2	0	1
gnl|UMD3.1|GK000010.2	10624022	T	G	0	2	0	1
gnl|UMD3.1|GK000010.2	10632308	C	A	0	2	0	1
gnl|UMD3.1|GK000010.2	10648961	T	A	3	2	0.6	0.4
gnl|UMD3.1|GK000010.2	10659848	T	C	0	3	0	1
gnl|UMD3.1|GK000010.2	10662733	G	C	6	2	0.75	0.25
gnl|UMD3.1|GK000010.2	10662924	C	A	8	2	0.8	0.2
gnl|UMD3.1|GK000010.2	10662991	A	G	6	2	0.75	0.25
gnl|UMD3.1|GK000010.2	10663350	C	A	5	2	0.714286	0.285714
gnl|UMD3.1|GK000010.2	10664488	G	A	0	2	0	1
gnl|UMD3.1|GK000010.2	10671418	T	C	0	2	0	1
gnl|UMD3.1|GK000010.2	10689451	T	C	0	4	0	1
gnl|UMD3.1|GK000010.2	10689504	C	T	0	3	0	1
gnl|UMD3.1|GK000010.2	10691169	A	G,T	0	3	0	1
gnl|UMD3.1|GK000010.2	10691402	C	A	0	3	0	1
gnl|UMD3.1|GK000010.2	10691598	C	T	0	4	0	1
gnl|UMD3.1|GK000010.2	10691607	A	T	0	4	0	1
gnl|UMD3.1|GK000010.2	10691918	C	A	0	2	0	1
gnl|UMD3.1|GK000010.2	10691968	A	T	0	2	0	1
gnl|UMD3.1|GK000010.2	10699688	C	A	0	2	0	1
gnl|UMD3.1|GK000010.2	10699740	C	A	0	2	0	1
gnl|UMD3.1|GK000010.2	10702564	G	T	2	2	0.5	0.5
gnl|UMD3.1|GK000010.2	10702605	T	A	3	2	0.6	0.4
gnl|UMD3.1|GK000010.2	10711357	G	A	0	2	0	1
gnl|UMD3.1|GK000010.2	10711521	A	G	0	11	0	1
gnl|UMD3.1|GK000010.2	10711567	A	G	0	9	0	1
gnl|UMD3.1|GK000010.2	10711655	G	T	4	2	0.666667	0.333333
gnl|UMD3.1|GK000010.2	10711670	C	T	0	5	0	1
gnl|UMD3.1|GK000010.2	10711938	C	T	0	3	0	1
gnl|UMD3.1|GK000010.2	10758885	G	T	3	2	0.6	0.4
gnl|UMD3.1|GK000010.2	10884482	A	T	2	2	0.5	0.5
gnl|UMD3.1|GK000010.2	10885043	G	A	4	2	0.666667	0.333333
gnl|UMD3.1|GK000010.2	10888424	T	C	5	6	0.454545	0.545455
gnl|UMD3.1|GK000010.2	10888454	A	G	4	5	0.444444	0.555556
gnl|UMD3.1|GK000010.2	10888469	C	T	0	3	0	1
gnl|UMD3.1|GK000010.2	10888513	T	C	0	5	0	1
gnl|UMD3.1|GK000010.2	10890871	C	A	0	5	0	1
gnl|UMD3.1|GK000010.2	11004222	C	T	0	2	0	1
gnl|UMD3.1|GK000010.2	11004233	G	C	0	2	0	1
gnl|UMD3.1|GK000010.2	11004242	T	C	0	2	0	1
gnl|UMD3.1|GK000010.2	11004295	G	A	0	2	0	1
gnl|UMD3.1|GK000010.2	11004302	G	C	0	2	0	1
gnl|UMD3.1|GK000010.2	11004313	A	T	0	2	0	1
gnl|UMD3.1|GK000010.2	11004337	T	C	0	2	0	1
gnl|UMD3.1|GK000010.2	11038565	C	T	0	2	0	1
gnl|UMD3.1|GK000010.2	11038606	A	G	0	2	0	1
gnl|UMD3.1|GK000010.2	11039738	A	G	0	2	0	1
gnl|UMD3.1|GK000010.2	11048940	T	C	0	24	0	1
gnl|UMD3.1|GK000010.2	11048976	T	C	7	6	0.538462	0.461538
gnl|UMD3.1|GK000010.2	11049018	G	T	17	3	0.85	0.15
gnl|UMD3.1|GK000010.2	11049164	A	G	0	33	0	1
gnl|UMD3.1|GK000010.2	11049201	C	A	0	28	0	1
gnl|UMD3.1|GK000010.2	11049384	T	C	12	2	0.857143	0.142857
gnl|UMD3.1|GK000010.2	11049435	C	T	0	23	0	1
gnl|UMD3.1|GK000010.2	11049720	A	G	0	10	0	1
gnl|UMD3.1|GK000010.2	11049783	C	T	0	7	0	1
gnl|UMD3.1|GK000010.2	11049876	C	T	0	3	0	1
gnl|UMD3.1|GK000010.2	11049897	T	A	0	8	0	1
gnl|UMD3.1|GK000010.2	11049968	T	A	10	2	0.833333	0.166667
gnl|UMD3.1|GK000010.2	11050025	T	C	0	14	0	1
gnl|UMD3.1|GK000010.2	11050121	A	T	6	3	0.666667	0.333333
gnl|UMD3.1|GK000010.2	11050127	C	T	0	7	0	1
gnl|UMD3.1|GK000010.2	11050215	A	G	0	10	0	1
gnl|UMD3.1|GK000010.2	11050451	T	G	3	3	0.5	0.5
gnl|UMD3.1|GK000010.2	11050476	A	G	4	3	0.571429	0.428571
gnl|UMD3.1|GK000010.2	11050558	C	T	0	5	0	1
gnl|UMD3.1|GK000010.2	11050597	G	A	7	2	0.777778	0.222222
gnl|UMD3.1|GK000010.2	11050633	T	C	6	4	0.6	0.4
gnl|UMD3.1|GK000010.2	11050636	C	G	8	2	0.8	0.2
gnl|UMD3.1|GK000010.2	11050668	T	C	6	4	0.6	0.4
gnl|UMD3.1|GK000010.2	11050678	G	A	3	7	0.3	0.7
gnl|UMD3.1|GK000010.2	11050854	C	T	0	10	0	1
gnl|UMD3.1|GK000010.2	11050855	C	G	0	8	0	1
gnl|UMD3.1|GK000010.2	11050856	A	G	0	10	0	1
gnl|UMD3.1|GK000010.2	11050887	C	A	2	9	0.181818	0.818182
gnl|UMD3.1|GK000010.2	11050889	C	T	2	6	0.25	0.75
gnl|UMD3.1|GK000010.2	11050920	C	T	3	7	0.3	0.7
gnl|UMD3.1|GK000010.2	11050943	T	C	4	5	0.444444	0.555556
gnl|UMD3.1|GK000010.2	11051010	A	G	6	6	0.5	0.5
gnl|UMD3.1|GK000010.2	11051022	A	G	5	5	0.5	0.5
gnl|UMD3.1|GK000010.2	11051095	A	G	4	4	0.5	0.5
gnl|UMD3.1|GK000010.2	11051111	G	A	1	4	0.2	0.8
gnl|UMD3.1|GK000010.2	11051182	T	C	0	7	0	1
gnl|UMD3.1|GK000010.2	11051201	G	T	5	2	0.714286	0.285714
gnl|UMD3.1|GK000010.2	11051377	T	C	0	4	0	1
gnl|UMD3.1|GK000010.2	11051619	T	C	0	4	0	1
gnl|UMD3.1|GK000010.2	11051850	C	G	0	10	0	1
gnl|UMD3.1|GK000010.2	11051890	A	C	0	8	0	1
gnl|UMD3.1|GK000010.2	11051938	T	C	5	2	0.714286	0.285714
gnl|UMD3.1|GK000010.2	11051939	T	C	6	2	0.75	0.25
[truncated: 280,392+ more rows]
