# Supplementary material for: Single nucleotide polymorphism discovery in bovine liver using RNA-seq technology
Source: PLoS One. 2017 Feb 24;12(2):e0172687. doi: 10.1371/journal.pone.0172687 (PMC5325534; doi:10.1371/journal.pone.0172687)
Supplement: S12 Table — (XLSX) [file pone.0172687.s012.xlsx]

## Sheet: CP32-LIV-32-S6.samtools.variant
S12 Table: RNA-seq SNP-db of bovine liver tissue of young bull-12 of Polish HF cattle aged 12 months.
reference	location	ref_seq	sample seq	# of reads as Ref	# of reads as SNP	% ref	% SNP
gnl|Btau_4.6.1|chrY	2567952	G	C	0	2	0	1
gnl|Btau_4.6.1|chrY	2734818	G	A	0	17	0	1
gnl|Btau_4.6.1|chrY	2791208	G	T	0	2	0	1
gnl|Btau_4.6.1|chrY	2926114	G	T	0	2	0	1
gnl|Btau_4.6.1|chrY	2991955	C	G	5	2	0.714286	0.285714
gnl|Btau_4.6.1|chrY	3126898	A	G	0	35	0	1
gnl|Btau_4.6.1|chrY	3126915	C	T	0	33	0	1
gnl|Btau_4.6.1|chrY	3126928	C	T	0	30	0	1
gnl|Btau_4.6.1|chrY	3126932	C	T	0	30	0	1
gnl|Btau_4.6.1|chrY	3652001	C	T	0	2	0	1
gnl|Btau_4.6.1|chrY	3736750	T	C	1	2	0.333333	0.666667
gnl|Btau_4.6.1|chrY	3736789	T	C	1	2	0.333333	0.666667
gnl|Btau_4.6.1|chrY	3736801	T	C	1	2	0.333333	0.666667
gnl|Btau_4.6.1|chrY	3736831	T	C	1	2	0.333333	0.666667
gnl|Btau_4.6.1|chrY	3736833	T	C	1	2	0.333333	0.666667
gnl|Btau_4.6.1|chrY	3737612	T	C	1	2	0.333333	0.666667
gnl|Btau_4.6.1|chrY	6519303	C	G	1	2	0.333333	0.666667
gnl|Btau_4.6.1|chrY	6519310	C	A	1	3	0.25	0.75
gnl|Btau_4.6.1|chrY	6519316	C	A	2	2	0.5	0.5
gnl|Btau_4.6.1|chrY	6549679	C	A	8	2	0.8	0.2
gnl|Btau_4.6.1|chrY	6554166	C	T	0	2	0	1
gnl|Btau_4.6.1|chrY	6556385	G	A	10	2	0.833333	0.166667
gnl|Btau_4.6.1|chrY	6593955	C	A	0	2	0	1
gnl|Btau_4.6.1|chrY	6615189	G	T	3	2	0.6	0.4
gnl|Btau_4.6.1|chrY	6627907	A	C	0	2	0	1
gnl|Btau_4.6.1|chrY	6629325	C	T	3	2	0.6	0.4
gnl|Btau_4.6.1|chrY	6630862	C	A	5	2	0.714286	0.285714
gnl|Btau_4.6.1|chrY	6631991	C	A	7	2	0.777778	0.222222
gnl|Btau_4.6.1|chrY	6632526	A	G	8	2	0.8	0.2
gnl|Btau_4.6.1|chrY	6632823	C	A	12	2	0.857143	0.142857
gnl|Btau_4.6.1|chrY	6642005	A	T,G	0	2	0	1
gnl|Btau_4.6.1|chrY	9453639	C	G	0	39	0	1
gnl|Btau_4.6.1|chrY	9453643	T	C	0	45	0	1
gnl|Btau_4.6.1|chrY	9453826	A	G	0	20	0	1
gnl|Btau_4.6.1|chrY	9453840	G	A	12	6	0.666667	0.333333
gnl|Btau_4.6.1|chrY	9453846	A	T	10	6	0.625	0.375
gnl|Btau_4.6.1|chrY	9453849	A	G	10	6	0.625	0.375
gnl|Btau_4.6.1|chrY	16947436	C	T	0	2	0	1
gnl|Btau_4.6.1|chrY	42378655	C	T	0	2	0	1
gnl|UMD3.1|GK000010.2	488362	A	G	0	2	0	1
gnl|UMD3.1|GK000010.2	489093	G	A	0	1	0	1
gnl|UMD3.1|GK000010.2	555259	C	T	0	3	0	1
gnl|UMD3.1|GK000010.2	555260	A	G	0	3	0	1
gnl|UMD3.1|GK000010.2	555265	A	G	0	4	0	1
gnl|UMD3.1|GK000010.2	555292	C	A	0	10	0	1
gnl|UMD3.1|GK000010.2	555317	G	C	0	14	0	1
gnl|UMD3.1|GK000010.2	555363	G	A	0	15	0	1
gnl|UMD3.1|GK000010.2	555424	T	C	0	28	0	1
gnl|UMD3.1|GK000010.2	555483	C	G	0	29	0	1
gnl|UMD3.1|GK000010.2	555598	A	G	0	18	0	1
gnl|UMD3.1|GK000010.2	555632	A	G	0	20	0	1
gnl|UMD3.1|GK000010.2	555657	T	C	0	19	0	1
gnl|UMD3.1|GK000010.2	555666	T	C	0	19	0	1
gnl|UMD3.1|GK000010.2	555684	A	G	0	21	0	1
gnl|UMD3.1|GK000010.2	555780	G	A	0	11	0	1
gnl|UMD3.1|GK000010.2	555811	A	T	0	10	0	1
gnl|UMD3.1|GK000010.2	619362	G	T	0	2	0	1
gnl|UMD3.1|GK000010.2	634427	C	T	0	2	0	1
gnl|UMD3.1|GK000010.2	634478	G	A	0	2	0	1
gnl|UMD3.1|GK000010.2	695788	C	A	6	2	0.75	0.25
gnl|UMD3.1|GK000010.2	704910	C	A	0	2	0	1
gnl|UMD3.1|GK000010.2	713493	A	G	1	2	0.333333	0.666667
gnl|UMD3.1|GK000010.2	718533	T	C	0	2	0	1
gnl|UMD3.1|GK000010.2	718644	A	G	0	2	0	1
gnl|UMD3.1|GK000010.2	720156	T	C	0	2	0	1
gnl|UMD3.1|GK000010.2	720266	A	C	0	2	0	1
gnl|UMD3.1|GK000010.2	765730	G	T	0	2	0	1
gnl|UMD3.1|GK000010.2	773859	G	T	0	2	0	1
gnl|UMD3.1|GK000010.2	774547	A	G	0	2	0	1
gnl|UMD3.1|GK000010.2	774552	A	G	0	2	0	1
gnl|UMD3.1|GK000010.2	774581	A	G	0	2	0	1
gnl|UMD3.1|GK000010.2	824867	A	G	0	2	0	1
gnl|UMD3.1|GK000010.2	841279	A	G	0	2	0	1
gnl|UMD3.1|GK000010.2	932019	G	T	1	2	0.333333	0.666667
gnl|UMD3.1|GK000010.2	932184	G	C	2	2	0.5	0.5
gnl|UMD3.1|GK000010.2	932608	G	T	9	2	0.818182	0.181818
gnl|UMD3.1|GK000010.2	933079	T	A	4	4	0.5	0.5
gnl|UMD3.1|GK000010.2	933462	T	C	4	2	0.666667	0.333333
gnl|UMD3.1|GK000010.2	934067	G	T	6	2	0.75	0.25
gnl|UMD3.1|GK000010.2	935322	C	T	5	4	0.555556	0.444444
gnl|UMD3.1|GK000010.2	935331	A	G	7	2	0.777778	0.222222
gnl|UMD3.1|GK000010.2	935574	A	G	1	8	0.111111	0.888889
gnl|UMD3.1|GK000010.2	935963	C	T	2	2	0.5	0.5
gnl|UMD3.1|GK000010.2	936311	C	A	1	2	0.333333	0.666667
gnl|UMD3.1|GK000010.2	937527	C	A	6	2	0.75	0.25
gnl|UMD3.1|GK000010.2	938513	T	C	5	8	0.384615	0.615385
gnl|UMD3.1|GK000010.2	938547	G	A	7	4	0.636364	0.363636
gnl|UMD3.1|GK000010.2	938635	G	T	10	2	0.833333	0.166667
gnl|UMD3.1|GK000010.2	938975	G	C	4	2	0.666667	0.333333
gnl|UMD3.1|GK000010.2	940421	T	C	4	2	0.666667	0.333333
gnl|UMD3.1|GK000010.2	940593	C	A	4	2	0.666667	0.333333
gnl|UMD3.1|GK000010.2	940852	T	A	2	2	0.5	0.5
gnl|UMD3.1|GK000010.2	940956	A	G	0	2	0	1
gnl|UMD3.1|GK000010.2	943757	T	A	3	2	0.6	0.4
gnl|UMD3.1|GK000010.2	944399	C	G	0	2	0	1
gnl|UMD3.1|GK000010.2	950053	G	A	0	2	0	1
gnl|UMD3.1|GK000010.2	950070	A	C	0	2	0	1
gnl|UMD3.1|GK000010.2	953977	C	T	0	2	0	1
gnl|UMD3.1|GK000010.2	954020	T	C	1	2	0.333333	0.666667
gnl|UMD3.1|GK000010.2	954059	C	T	1	2	0.333333	0.666667
gnl|UMD3.1|GK000010.2	954070	C	T	1	2	0.333333	0.666667
gnl|UMD3.1|GK000010.2	954489	G	T	2	2	0.5	0.5
gnl|UMD3.1|GK000010.2	957380	A	G	0	2	0	1
gnl|UMD3.1|GK000010.2	957996	T	C	0	2	0	1
gnl|UMD3.1|GK000010.2	959401	C	T	0	2	0	1
gnl|UMD3.1|GK000010.2	984990	T	C	0	2	0	1
gnl|UMD3.1|GK000010.2	989865	T	A	0	2	0	1
gnl|UMD3.1|GK000010.2	992511	A	G	0	2	0	1
gnl|UMD3.1|GK000010.2	1054408	C	T	0	4	0	1
gnl|UMD3.1|GK000010.2	1065991	T	A	0	2	0	1
gnl|UMD3.1|GK000010.2	1079425	A	G	0	6	0	1
gnl|UMD3.1|GK000010.2	1082802	A	G	0	2	0	1
gnl|UMD3.1|GK000010.2	1089497	T	C	0	4	0	1
gnl|UMD3.1|GK000010.2	1090011	T	C	0	2	0	1
gnl|UMD3.1|GK000010.2	1092798	G	A	7	2	0.777778	0.222222
gnl|UMD3.1|GK000010.2	1092893	T	C	9	2	0.818182	0.181818
gnl|UMD3.1|GK000010.2	1092991	A	G	5	2	0.714286	0.285714
gnl|UMD3.1|GK000010.2	1093090	T	C	11	2	0.846154	0.153846
gnl|UMD3.1|GK000010.2	1093835	A	C	12	3	0.8	0.2
gnl|UMD3.1|GK000010.2	1093876	C	T	11	4	0.733333	0.266667
gnl|UMD3.1|GK000010.2	1093937	T	C	2	8	0.2	0.8
gnl|UMD3.1|GK000010.2	1103399	T	C	0	2	0	1
gnl|UMD3.1|GK000010.2	1104295	T	C	1	2	0.333333	0.666667
gnl|UMD3.1|GK000010.2	1105250	C	G	1	2	0.333333	0.666667
gnl|UMD3.1|GK000010.2	1109427	G	T	10	2	0.833333	0.166667
gnl|UMD3.1|GK000010.2	1113163	A	G	1	2	0.333333	0.666667
gnl|UMD3.1|GK000010.2	1114251	G	T	0	2	0	1
gnl|UMD3.1|GK000010.2	1115836	T	C	0	2	0	1
gnl|UMD3.1|GK000010.2	1116978	G	A	8	2	0.8	0.2
gnl|UMD3.1|GK000010.2	1117047	A	G	1	6	0.142857	0.857143
gnl|UMD3.1|GK000010.2	1117060	A	G	4	2	0.666667	0.333333
gnl|UMD3.1|GK000010.2	1117345	C	A	1	2	0.333333	0.666667
gnl|UMD3.1|GK000010.2	1119386	G	C	8	8	0.5	0.5
gnl|UMD3.1|GK000010.2	1119501	A	G	5	6	0.454545	0.545455
gnl|UMD3.1|GK000010.2	1119649	T	C	3	7	0.3	0.7
gnl|UMD3.1|GK000010.2	1119667	C	G	5	2	0.714286	0.285714
gnl|UMD3.1|GK000010.2	1122242	T	C	4	2	0.666667	0.333333
gnl|UMD3.1|GK000010.2	1122502	T	C	1	2	0.333333	0.666667
gnl|UMD3.1|GK000010.2	1122573	C	T	0	3	0	1
gnl|UMD3.1|GK000010.2	1124064	T	C	2	2	0.5	0.5
gnl|UMD3.1|GK000010.2	1124494	G	C	0	4	0	1
gnl|UMD3.1|GK000010.2	1124535	C	A	3	2	0.6	0.4
gnl|UMD3.1|GK000010.2	1126666	A	C	0	3	0	1
gnl|UMD3.1|GK000010.2	1133082	C	A	1	2	0.333333	0.666667
gnl|UMD3.1|GK000010.2	1135521	T	G	0	2	0	1
gnl|UMD3.1|GK000010.2	1135536	A	G	0	2	0	1
gnl|UMD3.1|GK000010.2	1141704	G	T	1	2	0.333333	0.666667
gnl|UMD3.1|GK000010.2	1143753	A	G	0	2	0	1
gnl|UMD3.1|GK000010.2	1166101	C	G	1	2	0.333333	0.666667
gnl|UMD3.1|GK000010.2	1167976	G	A	0	2	0	1
gnl|UMD3.1|GK000010.2	1169728	C	A	0	2	0	1
gnl|UMD3.1|GK000010.2	1175040	C	A	1	2	0.333333	0.666667
gnl|UMD3.1|GK000010.2	1190424	A	G	2	2	0.5	0.5
gnl|UMD3.1|GK000010.2	1190443	T	A	2	2	0.5	0.5
gnl|UMD3.1|GK000010.2	1201416	G	A	0	2	0	1
gnl|UMD3.1|GK000010.2	1201489	C	T	0	3	0	1
gnl|UMD3.1|GK000010.2	1201568	A	G	0	2	0	1
gnl|UMD3.1|GK000010.2	1202020	A	T	0	2	0	1
gnl|UMD3.1|GK000010.2	1202343	C	A	9	2	0.818182	0.181818
gnl|UMD3.1|GK000010.2	1202837	AGACTG	AGACTGACTG	0	1	0	1
gnl|UMD3.1|GK000010.2	1203441	A	G	0	2	0	1
gnl|UMD3.1|GK000010.2	1203442	A	C	0	2	0	1
gnl|UMD3.1|GK000010.2	1204061	G	T	1	2	0.333333	0.666667
gnl|UMD3.1|GK000010.2	1208572	T	C	0	2	0	1
gnl|UMD3.1|GK000010.2	1212203	C	CA	0	1	0	1
gnl|UMD3.1|GK000010.2	1212299	G	A	0	2	0	1
gnl|UMD3.1|GK000010.2	1212745	T	C	0	2	0	1
gnl|UMD3.1|GK000010.2	1226962	T	C	0	2	0	1
gnl|UMD3.1|GK000010.2	1228165	T	A	3	2	0.6	0.4
gnl|UMD3.1|GK000010.2	1228645	A	G	0	2	0	1
gnl|UMD3.1|GK000010.2	1228698	C	A	2	2	0.5	0.5
gnl|UMD3.1|GK000010.2	1228709	G	T	2	2	0.5	0.5
gnl|UMD3.1|GK000010.2	1228774	C	A	2	2	0.5	0.5
gnl|UMD3.1|GK000010.2	1228863	A	C	0	3	0	1
gnl|UMD3.1|GK000010.2	1228948	G	T	0	4	0	1
gnl|UMD3.1|GK000010.2	1228972	A	C	0	4	0	1
gnl|UMD3.1|GK000010.2	1229551	T	C	0	2	0	1
gnl|UMD3.1|GK000010.2	1229607	C	T	0	2	0	1
gnl|UMD3.1|GK000010.2	1230079	C	A	3	2	0.6	0.4
gnl|UMD3.1|GK000010.2	1230522	T	C	0	2	0	1
gnl|UMD3.1|GK000010.2	1237775	C	T	0	4	0	1
gnl|UMD3.1|GK000010.2	1238432	A	G	0	4	0	1
gnl|UMD3.1|GK000010.2	1238841	C	A	0	2	0	1
gnl|UMD3.1|GK000010.2	1240487	G	A	0	2	0	1
gnl|UMD3.1|GK000010.2	1252664	A	G	0	2	0	1
gnl|UMD3.1|GK000010.2	1252668	C	G	0	2	0	1
gnl|UMD3.1|GK000010.2	1252691	A	T	0	2	0	1
gnl|UMD3.1|GK000010.2	1254886	A	T	0	2	0	1
gnl|UMD3.1|GK000010.2	1282975	A	T	0	2	0	1
gnl|UMD3.1|GK000010.2	1285028	T	C	0	2	0	1
gnl|UMD3.1|GK000010.2	1286032	A	G	2	2	0.5	0.5
gnl|UMD3.1|GK000010.2	1286043	A	C	1	3	0.25	0.75
gnl|UMD3.1|GK000010.2	1286333	C	A	2	2	0.5	0.5
gnl|UMD3.1|GK000010.2	1287732	T	C	0	2	0	1
gnl|UMD3.1|GK000010.2	1288933	C	A	4	4	0.5	0.5
gnl|UMD3.1|GK000010.2	1288989	A	G	2	4	0.333333	0.666667
gnl|UMD3.1|GK000010.2	1289016	A	G	4	2	0.666667	0.333333
gnl|UMD3.1|GK000010.2	1294848	G	C	0	2	0	1
gnl|UMD3.1|GK000010.2	1343253	A	G	0	2	0	1
gnl|UMD3.1|GK000010.2	1356692	C	T	0	2	0	1
gnl|UMD3.1|GK000010.2	1473485	A	T	0	2	0	1
gnl|UMD3.1|GK000010.2	1536727	A	G	0	2	0	1
gnl|UMD3.1|GK000010.2	1549409	G	T	0	2	0	1
gnl|UMD3.1|GK000010.2	1583649	A	T	0	2	0	1
gnl|UMD3.1|GK000010.2	1589002	T	C	0	2	0	1
gnl|UMD3.1|GK000010.2	1606403	T	A	0	2	0	1
gnl|UMD3.1|GK000010.2	1716241	G	T	0	2	0	1
gnl|UMD3.1|GK000010.2	1716681	A	T	2	2	0.5	0.5
gnl|UMD3.1|GK000010.2	1725461	G	A	0	2	0	1
gnl|UMD3.1|GK000010.2	1729452	C	A	0	2	0	1
gnl|UMD3.1|GK000010.2	1752941	G	C	0	2	0	1
gnl|UMD3.1|GK000010.2	1755841	A	C	0	2	0	1
gnl|UMD3.1|GK000010.2	1755859	G	T	0	2	0	1
gnl|UMD3.1|GK000010.2	1755886	T	C	0	2	0	1
gnl|UMD3.1|GK000010.2	1756828	A	T	0	2	0	1
gnl|UMD3.1|GK000010.2	1761198	G	T	5	2	0.714286	0.285714
gnl|UMD3.1|GK000010.2	1761214	A	G	4	2	0.666667	0.333333
gnl|UMD3.1|GK000010.2	1761240	T	G	0	6	0	1
gnl|UMD3.1|GK000010.2	1763116	A	C	0	2	0	1
gnl|UMD3.1|GK000010.2	1763821	T	G	0	3	0	1
gnl|UMD3.1|GK000010.2	1763999	C	T	62	67	0.48062	0.51938
gnl|UMD3.1|GK000010.2	1764294	A	G	23	8	0.741935	0.258065
gnl|UMD3.1|GK000010.2	1813188	A	G	0	2	0	1
gnl|UMD3.1|GK000010.2	1813203	A	G	0	2	0	1
gnl|UMD3.1|GK000010.2	1813252	A	G	0	2	0	1
gnl|UMD3.1|GK000010.2	1813274	A	G	0	2	0	1
gnl|UMD3.1|GK000010.2	2067848	A	G	0	6	0	1
gnl|UMD3.1|GK000010.2	2067863	A	C	0	6	0	1
gnl|UMD3.1|GK000010.2	2067889	C	G,T	0	7	0	1
gnl|UMD3.1|GK000010.2	2067897	C	A	0	7	0	1
gnl|UMD3.1|GK000010.2	2067911	C	T	0	10	0	1
gnl|UMD3.1|GK000010.2	2067926	T	C	0	10	0	1
gnl|UMD3.1|GK000010.2	2067962	A	G	0	10	0	1
gnl|UMD3.1|GK000010.2	2067974	T	C	0	8	0	1
gnl|UMD3.1|GK000010.2	2068004	A	G	0	6	0	1
gnl|UMD3.1|GK000010.2	2068034	T	C	0	5	0	1
gnl|UMD3.1|GK000010.2	2068035	A	T	0	5	0	1
gnl|UMD3.1|GK000010.2	2068064	G	A	0	2	0	1
gnl|UMD3.1|GK000010.2	2068067	C	G	0	2	0	1
gnl|UMD3.1|GK000010.2	2068299	A	G	0	2	0	1
gnl|UMD3.1|GK000010.2	2068320	T	C	0	3	0	1
gnl|UMD3.1|GK000010.2	2068325	T	A	0	3	0	1
gnl|UMD3.1|GK000010.2	2068326	G	A	0	3	0	1
gnl|UMD3.1|GK000010.2	2068330	C	T	0	3	0	1
gnl|UMD3.1|GK000010.2	2068352	A	C	0	4	0	1
gnl|UMD3.1|GK000010.2	2068411	T	C	0	12	0	1
gnl|UMD3.1|GK000010.2	2068412	G	T	0	12	0	1
gnl|UMD3.1|GK000010.2	2068421	T	C	0	12	0	1
gnl|UMD3.1|GK000010.2	2068430	C	A	0	13	0	1
gnl|UMD3.1|GK000010.2	2068431	G	A	0	13	0	1
gnl|UMD3.1|GK000010.2	2068454	G	A	0	11	0	1
gnl|UMD3.1|GK000010.2	2068462	G	T	0	11	0	1
gnl|UMD3.1|GK000010.2	2068464	C	A	0	11	0	1
gnl|UMD3.1|GK000010.2	2158723	T	C	0	2	0	1
gnl|UMD3.1|GK000010.2	2158730	G	A	0	2	0	1
gnl|UMD3.1|GK000010.2	2171386	G	T	0	2	0	1
gnl|UMD3.1|GK000010.2	2181345	A	G	0	2	0	1
gnl|UMD3.1|GK000010.2	2181372	A	G	2	2	0.5	0.5
gnl|UMD3.1|GK000010.2	2181754	T	G	1	1	0.5	0.5
gnl|UMD3.1|GK000010.2	2191671	G	A	0	2	0	1
gnl|UMD3.1|GK000010.2	2193185	A	G	35	6	0.853659	0.146341
gnl|UMD3.1|GK000010.2	2264745	TAA	T	0	1	0	1
gnl|UMD3.1|GK000010.2	2366426	A	G	0	2	0	1
gnl|UMD3.1|GK000010.2	2366566	A	G	1	2	0.333333	0.666667
gnl|UMD3.1|GK000010.2	2366567	A	G	1	2	0.333333	0.666667
gnl|UMD3.1|GK000010.2	2366572	A	G	1	2	0.333333	0.666667
gnl|UMD3.1|GK000010.2	2392839	C	A	0	2	0	1
gnl|UMD3.1|GK000010.2	2413219	C	A	6	2	0.75	0.25
gnl|UMD3.1|GK000010.2	2430491	G	C	1	2	0.333333	0.666667
gnl|UMD3.1|GK000010.2	2430647	C	T	2	4	0.333333	0.666667
gnl|UMD3.1|GK000010.2	2430712	C	T	2	2	0.5	0.5
gnl|UMD3.1|GK000010.2	2431244	T	C	10	2	0.833333	0.166667
gnl|UMD3.1|GK000010.2	2432171	T	C	8	2	0.8	0.2
gnl|UMD3.1|GK000010.2	2432226	C	A	6	2	0.75	0.25
gnl|UMD3.1|GK000010.2	2434362	T	C	0	19	0	1
gnl|UMD3.1|GK000010.2	2434420	G	T	15	5	0.75	0.25
gnl|UMD3.1|GK000010.2	2434503	C	T	15	13	0.535714	0.464286
gnl|UMD3.1|GK000010.2	2438106	A	T	0	3	0	1
gnl|UMD3.1|GK000010.2	2439508	G	T	3	2	0.6	0.4
gnl|UMD3.1|GK000010.2	2929131	C	A	0	2	0	1
gnl|UMD3.1|GK000010.2	3088377	T	C	0	2	0	1
gnl|UMD3.1|GK000010.2	3112117	A	C	0	3	0	1
gnl|UMD3.1|GK000010.2	3112126	C	G	0	2	0	1
gnl|UMD3.1|GK000010.2	3267104	A	G	2	4	0.333333	0.666667
gnl|UMD3.1|GK000010.2	3267112	A	C	2	4	0.333333	0.666667
gnl|UMD3.1|GK000010.2	3267121	A	G	2	4	0.333333	0.666667
gnl|UMD3.1|GK000010.2	3279285	C	T	0	2	0	1
gnl|UMD3.1|GK000010.2	3295143	T	G	0	2	0	1
gnl|UMD3.1|GK000010.2	3316765	G	T	0	2	0	1
gnl|UMD3.1|GK000010.2	3367123	G	C	0	2	0	1
gnl|UMD3.1|GK000010.2	3370145	T	C	0	2	0	1
gnl|UMD3.1|GK000010.2	3374536	T	C	0	4	0	1
gnl|UMD3.1|GK000010.2	3586034	A	G	0	5	0	1
gnl|UMD3.1|GK000010.2	3586052	G	A	0	14	0	1
gnl|UMD3.1|GK000010.2	3586134	T	C	0	37	0	1
gnl|UMD3.1|GK000010.2	3586152	T	C	0	38	0	1
gnl|UMD3.1|GK000010.2	3586206	C	G	28	19	0.595745	0.404255
gnl|UMD3.1|GK000010.2	3586250	A	G	0	53	0	1
gnl|UMD3.1|GK000010.2	3586449	G	A	0	6	0	1
gnl|UMD3.1|GK000010.2	3996143	A	G	0	2	0	1
gnl|UMD3.1|GK000010.2	3997195	C	A	14	5	0.736842	0.263158
gnl|UMD3.1|GK000010.2	3998539	T	C	0	2	0	1
gnl|UMD3.1|GK000010.2	4003698	A	G	0	2	0	1
gnl|UMD3.1|GK000010.2	4011577	C	T	0	2	0	1
gnl|UMD3.1|GK000010.2	4019943	T	C	0	2	0	1
gnl|UMD3.1|GK000010.2	4023799	G	A	0	2	0	1
gnl|UMD3.1|GK000010.2	4028951	T	C	0	2	0	1
gnl|UMD3.1|GK000010.2	4031738	C	A	0	2	0	1
gnl|UMD3.1|GK000010.2	4031942	C	T	0	2	0	1
gnl|UMD3.1|GK000010.2	4032076	T	C	0	2	0	1
gnl|UMD3.1|GK000010.2	4032091	T	C	0	2	0	1
gnl|UMD3.1|GK000010.2	4055672	C	T	0	6	0	1
gnl|UMD3.1|GK000010.2	4056197	G	T	0	2	0	1
gnl|UMD3.1|GK000010.2	4062946	C	A	3	2	0.6	0.4
gnl|UMD3.1|GK000010.2	4080731	A	G	0	2	0	1
gnl|UMD3.1|GK000010.2	4081536	T	G	0	2	0	1
gnl|UMD3.1|GK000010.2	4150278	G	C	0	2	0	1
gnl|UMD3.1|GK000010.2	4150502	G	A	0	2	0	1
gnl|UMD3.1|GK000010.2	4150554	T	A	0	2	0	1
gnl|UMD3.1|GK000010.2	4240606	G	C	0	2	0	1
gnl|UMD3.1|GK000010.2	4263524	C	A	0	2	0	1
gnl|UMD3.1|GK000010.2	4263611	CAAGCACAAA	CAA	0	1	0	1
gnl|UMD3.1|GK000010.2	4276750	A	T	0	27	0	1
gnl|UMD3.1|GK000010.2	4304380	G	A	7	2	0.777778	0.222222
gnl|UMD3.1|GK000010.2	4305986	C	A	2	2	0.5	0.5
gnl|UMD3.1|GK000010.2	4308058	G	A	1	2	0.333333	0.666667
gnl|UMD3.1|GK000010.2	4311072	T	A,C	0	2	0	1
gnl|UMD3.1|GK000010.2	4333976	G	T	3	2	0.6	0.4
gnl|UMD3.1|GK000010.2	4334028	G	T	3	2	0.6	0.4
gnl|UMD3.1|GK000010.2	4357544	G	A	0	3	0	1
gnl|UMD3.1|GK000010.2	4357563	C	G	0	3	0	1
gnl|UMD3.1|GK000010.2	4357574	C	T	0	3	0	1
gnl|UMD3.1|GK000010.2	4357589	A	T	0	4	0	1
gnl|UMD3.1|GK000010.2	4357621	A	T	0	4	0	1
gnl|UMD3.1|GK000010.2	4357625	T	A	2	2	0.5	0.5
gnl|UMD3.1|GK000010.2	4357626	A	T	0	4	0	1
gnl|UMD3.1|GK000010.2	4357656	A	T	0	2	0	1
gnl|UMD3.1|GK000010.2	4373897	T	C	0	2	0	1
gnl|UMD3.1|GK000010.2	4374089	T	C	0	2	0	1
gnl|UMD3.1|GK000010.2	4375116	G	A	2	2	0.5	0.5
gnl|UMD3.1|GK000010.2	4403978	G	C	3	2	0.6	0.4
gnl|UMD3.1|GK000010.2	4404628	C	T	0	20	0	1
gnl|UMD3.1|GK000010.2	4405192	C	G	0	37	0	1
gnl|UMD3.1|GK000010.2	4406459	A	G	9	2	0.818182	0.181818
gnl|UMD3.1|GK000010.2	4409771	A	G	2	2	0.5	0.5
gnl|UMD3.1|GK000010.2	4410292	C	A	7	3	0.7	0.3
gnl|UMD3.1|GK000010.2	4410341	G	T	0	5	0	1
gnl|UMD3.1|GK000010.2	4410577	A	G	0	3	0	1
gnl|UMD3.1|GK000010.2	4411022	G	T	9	3	0.75	0.25
gnl|UMD3.1|GK000010.2	4411078	C	A	7	4	0.636364	0.363636
gnl|UMD3.1|GK000010.2	4411544	T	A	0	3	0	1
gnl|UMD3.1|GK000010.2	4413055	C	T	4	2	0.666667	0.333333
gnl|UMD3.1|GK000010.2	4422323	C	T	0	4	0	1
gnl|UMD3.1|GK000010.2	4423083	T	C	0	2	0	1
gnl|UMD3.1|GK000010.2	4423121	T	C	0	2	0	1
gnl|UMD3.1|GK000010.2	4423168	A	T	0	2	0	1
gnl|UMD3.1|GK000010.2	4423296	T	C	0	2	0	1
gnl|UMD3.1|GK000010.2	4423323	G	C	0	2	0	1
gnl|UMD3.1|GK000010.2	4423350	C	T	0	2	0	1
gnl|UMD3.1|GK000010.2	4423351	A	G	0	2	0	1
gnl|UMD3.1|GK000010.2	4423631	G	C	0	2	0	1
gnl|UMD3.1|GK000010.2	4424293	C	T	0	2	0	1
gnl|UMD3.1|GK000010.2	4424362	C	T	0	2	0	1
gnl|UMD3.1|GK000010.2	4424396	G	A	0	3	0	1
gnl|UMD3.1|GK000010.2	4424458	A	T	0	2	0	1
gnl|UMD3.1|GK000010.2	4425007	A	G	0	2	0	1
gnl|UMD3.1|GK000010.2	4425042	T	A	0	3	0	1
gnl|UMD3.1|GK000010.2	4425943	C	G	0	3	0	1
gnl|UMD3.1|GK000010.2	4426138	A	G	0	5	0	1
gnl|UMD3.1|GK000010.2	4426240	A	G	0	9	0	1
gnl|UMD3.1|GK000010.2	4426850	A	G	0	4	0	1
gnl|UMD3.1|GK000010.2	4427080	T	C	0	2	0	1
gnl|UMD3.1|GK000010.2	4427365	T	C	0	2	0	1
gnl|UMD3.1|GK000010.2	4427449	C	T	0	4	0	1
gnl|UMD3.1|GK000010.2	4427581	C	G	0	5	0	1
gnl|UMD3.1|GK000010.2	4427772	C	T	0	5	0	1
gnl|UMD3.1|GK000010.2	4428170	A	G	0	2	0	1
gnl|UMD3.1|GK000010.2	4428207	C	T	0	3	0	1
gnl|UMD3.1|GK000010.2	4428244	C	G	0	4	0	1
gnl|UMD3.1|GK000010.2	4428327	G	C	0	3	0	1
gnl|UMD3.1|GK000010.2	4428373	G	A	0	3	0	1
gnl|UMD3.1|GK000010.2	4428663	G	T	0	5	0	1
gnl|UMD3.1|GK000010.2	4428688	C	T	0	3	0	1
gnl|UMD3.1|GK000010.2	4428753	T	A	0	7	0	1
gnl|UMD3.1|GK000010.2	4428856	G	A	0	9	0	1
gnl|UMD3.1|GK000010.2	4428869	C	G	6	2	0.75	0.25
gnl|UMD3.1|GK000010.2	4428909	T	C	0	3	0	1
gnl|UMD3.1|GK000010.2	4429139	T	C	0	3	0	1
gnl|UMD3.1|GK000010.2	4429140	G	A	0	3	0	1
gnl|UMD3.1|GK000010.2	4429210	A	G	0	4	0	1
gnl|UMD3.1|GK000010.2	4429281	T	C	0	2	0	1
gnl|UMD3.1|GK000010.2	4429502	A	G	0	4	0	1
gnl|UMD3.1|GK000010.2	4429541	T	C	0	4	0	1
gnl|UMD3.1|GK000010.2	4429589	C	G	0	4	0	1
gnl|UMD3.1|GK000010.2	4429616	C	T	0	4	0	1
gnl|UMD3.1|GK000010.2	4430494	C	T	0	6	0	1
gnl|UMD3.1|GK000010.2	4430543	A	G	0	4	0	1
gnl|UMD3.1|GK000010.2	4430656	T	G	0	2	0	1
gnl|UMD3.1|GK000010.2	4430658	T	C	0	2	0	1
gnl|UMD3.1|GK000010.2	4431720	G	A	0	2	0	1
gnl|UMD3.1|GK000010.2	4431868	C	T	0	2	0	1
gnl|UMD3.1|GK000010.2	4431888	G	A	0	2	0	1
gnl|UMD3.1|GK000010.2	4431899	C	T	0	2	0	1
gnl|UMD3.1|GK000010.2	4432080	C	G	0	2	0	1
gnl|UMD3.1|GK000010.2	4434047	G	A	0	4	0	1
gnl|UMD3.1|GK000010.2	4434079	A	G	0	3	0	1
gnl|UMD3.1|GK000010.2	4440178	C	A	0	2	0	1
gnl|UMD3.1|GK000010.2	4441489	G	A	0	2	0	1
gnl|UMD3.1|GK000010.2	4444562	T	C	0	2	0	1
gnl|UMD3.1|GK000010.2	4452201	T	C	0	2	0	1
gnl|UMD3.1|GK000010.2	4453600	G	A	0	4	0	1
gnl|UMD3.1|GK000010.2	4460998	G	T	0	2	0	1
gnl|UMD3.1|GK000010.2	4465089	G	T	0	2	0	1
gnl|UMD3.1|GK000010.2	4468345	T	C	0	2	0	1
gnl|UMD3.1|GK000010.2	4469321	C	T	0	2	0	1
gnl|UMD3.1|GK000010.2	4469328	A	T	0	2	0	1
gnl|UMD3.1|GK000010.2	4469508	T	C	0	4	0	1
gnl|UMD3.1|GK000010.2	4469611	CTTTCTTTCTTTCTTTTTTTT	CTTT	0	1	0	1
gnl|UMD3.1|GK000010.2	4469740	A	C	0	3	0	1
gnl|UMD3.1|GK000010.2	4469741	G	C	0	3	0	1
gnl|UMD3.1|GK000010.2	4469808	T	C	0	2	0	1
gnl|UMD3.1|GK000010.2	4470341	T	C	2	2	0.5	0.5
gnl|UMD3.1|GK000010.2	4470423	G	A	0	2	0	1
gnl|UMD3.1|GK000010.2	4470425	G	A	0	1	0	1
gnl|UMD3.1|GK000010.2	4471362	A	G	0	2	0	1
gnl|UMD3.1|GK000010.2	4472574	A	G	0	2	0	1
gnl|UMD3.1|GK000010.2	4472689	C	G	0	2	0	1
gnl|UMD3.1|GK000010.2	4473171	G	A	0	2	0	1
gnl|UMD3.1|GK000010.2	4473172	C	T	0	2	0	1
gnl|UMD3.1|GK000010.2	4501674	T	A	0	1	0	1
gnl|UMD3.1|GK000010.2	4506674	T	C	0	2	0	1
gnl|UMD3.1|GK000010.2	4508537	A	G	0	4	0	1
gnl|UMD3.1|GK000010.2	4509411	A	G	0	4	0	1
gnl|UMD3.1|GK000010.2	4509478	G	C	0	3	0	1
gnl|UMD3.1|GK000010.2	4510492	C	G	0	3	0	1
gnl|UMD3.1|GK000010.2	4511203	G	T	0	2	0	1
gnl|UMD3.1|GK000010.2	4514685	T	C	0	2	0	1
gnl|UMD3.1|GK000010.2	4517655	T	C	0	2	0	1
gnl|UMD3.1|GK000010.2	4517700	A	G	0	2	0	1
gnl|UMD3.1|GK000010.2	4518231	C	G	0	2	0	1
gnl|UMD3.1|GK000010.2	4518295	G	C	0	2	0	1
gnl|UMD3.1|GK000010.2	4519677	C	G	0	2	0	1
gnl|UMD3.1|GK000010.2	4525308	G	T	0	2	0	1
gnl|UMD3.1|GK000010.2	4527232	A	G	0	3	0	1
gnl|UMD3.1|GK000010.2	4528291	G	A	0	2	0	1
gnl|UMD3.1|GK000010.2	4598057	A	G	2	6	0.25	0.75
gnl|UMD3.1|GK000010.2	4598273	C	T	2	3	0.4	0.6
gnl|UMD3.1|GK000010.2	4599154	C	A	5	4	0.555556	0.444444
gnl|UMD3.1|GK000010.2	4600163	T	A	12	4	0.75	0.25
gnl|UMD3.1|GK000010.2	4600796	C	A	5	2	0.714286	0.285714
gnl|UMD3.1|GK000010.2	4601901	A	T	1	2	0.333333	0.666667
gnl|UMD3.1|GK000010.2	4602397	T	C	0	10	0	1
gnl|UMD3.1|GK000010.2	4602824	T	A	6	2	0.75	0.25
gnl|UMD3.1|GK000010.2	4602846	C	A	5	2	0.714286	0.285714
gnl|UMD3.1|GK000010.2	4603316	C	A	10	2	0.833333	0.166667
gnl|UMD3.1|GK000010.2	4603795	C	G	5	2	0.714286	0.285714
gnl|UMD3.1|GK000010.2	4604248	T	C	0	3	0	1
gnl|UMD3.1|GK000010.2	4604670	A	G	4	2	0.666667	0.333333
gnl|UMD3.1|GK000010.2	4605131	C	T	2	4	0.333333	0.666667
gnl|UMD3.1|GK000010.2	4605289	A	G	0	9	0	1
gnl|UMD3.1|GK000010.2	4607307	A	C	0	3	0	1
gnl|UMD3.1|GK000010.2	4608217	A	G	84	105	0.444444	0.555556
gnl|UMD3.1|GK000010.2	4608370	C	A	109	145	0.429134	0.570866
gnl|UMD3.1|GK000010.2	4608488	G	T	130	130	0.5	0.5
gnl|UMD3.1|GK000010.2	4608515	C	T	126	120	0.512195	0.487805
gnl|UMD3.1|GK000010.2	4608559	G	A	0	3	0	1
gnl|UMD3.1|GK000010.2	4609878	A	G	0	3	0	1
gnl|UMD3.1|GK000010.2	4609937	A	G	0	2	0	1
gnl|UMD3.1|GK000010.2	4610234	C	T	0	5	0	1
gnl|UMD3.1|GK000010.2	4610682	N	T	0	2	0	1
gnl|UMD3.1|GK000010.2	4611592	G	A	0	2	0	1
gnl|UMD3.1|GK000010.2	4611777	A	T	0	2	0	1
gnl|UMD3.1|GK000010.2	4613795	G	T	0	2	0	1
gnl|UMD3.1|GK000010.2	4615504	C	T	0	2	0	1
gnl|UMD3.1|GK000010.2	4618566	T	C	11	9	0.55	0.45
gnl|UMD3.1|GK000010.2	4618621	T	G	2	25	0.0740741	0.925926
gnl|UMD3.1|GK000010.2	4618637	G	T	9	14	0.391304	0.608696
gnl|UMD3.1|GK000010.2	4618712	A	C	0	24	0	1
gnl|UMD3.1|GK000010.2	4618833	C	T	8	7	0.533333	0.466667
gnl|UMD3.1|GK000010.2	4618958	G	A	13	3	0.8125	0.1875
gnl|UMD3.1|GK000010.2	4619318	T	G	16	37	0.301887	0.698113
gnl|UMD3.1|GK000010.2	4619505	C	A	2	14	0.125	0.875
gnl|UMD3.1|GK000010.2	4619750	T	C	2	22	0.0833333	0.916667
gnl|UMD3.1|GK000010.2	4619941	G	A	9	3	0.75	0.25
gnl|UMD3.1|GK000010.2	4623956	C	A	2	2	0.5	0.5
gnl|UMD3.1|GK000010.2	4624230	G	A	2	3	0.4	0.6
gnl|UMD3.1|GK000010.2	4624435	G	T	1	2	0.333333	0.666667
gnl|UMD3.1|GK000010.2	4624677	AACTA	AA	0	1	0	1
gnl|UMD3.1|GK000010.2	4625277	G	T	0	2	0	1
gnl|UMD3.1|GK000010.2	4636622	A	G	0	2	0	1
gnl|UMD3.1|GK000010.2	4638818	A	G	2	2	0.5	0.5
gnl|UMD3.1|GK000010.2	4650916	TGAGAGAGAGAGAGAGAGAGAGAGAGAGAGAGAGAGAGAGA	TGAGAGAGAGAGAGAGAGAGAGAGAGAGAGAGAGA	0	1	0	1
gnl|UMD3.1|GK000010.2	4660439	C	A	2	2	0.5	0.5
gnl|UMD3.1|GK000010.2	4690272	T	A	0	2	0	1
gnl|UMD3.1|GK000010.2	4692295	C	A	2	2	0.5	0.5
gnl|UMD3.1|GK000010.2	4693939	T	C	0	3	0	1
gnl|UMD3.1|GK000010.2	4696930	C	T	0	2	0	1
gnl|UMD3.1|GK000010.2	4699231	T	C	0	2	0	1
gnl|UMD3.1|GK000010.2	4701594	A	T	0	2	0	1
gnl|UMD3.1|GK000010.2	4716715	A	T	5	2	0.714286	0.285714
gnl|UMD3.1|GK000010.2	4842944	C	T	0	4	0	1
gnl|UMD3.1|GK000010.2	4842950	T	C	0	4	0	1
gnl|UMD3.1|GK000010.2	4843010	C	G	0	9	0	1
gnl|UMD3.1|GK000010.2	4843064	A	G	0	9	0	1
gnl|UMD3.1|GK000010.2	4843070	T	C	0	9	0	1
gnl|UMD3.1|GK000010.2	4843131	A	G	0	10	0	1
gnl|UMD3.1|GK000010.2	4843144	C	T	0	11	0	1
gnl|UMD3.1|GK000010.2	4843315	G	C	0	22	0	1
gnl|UMD3.1|GK000010.2	4843438	T	C	0	25	0	1
gnl|UMD3.1|GK000010.2	4843445	C	A	0	26	0	1
gnl|UMD3.1|GK000010.2	4953539	T	C	0	2	0	1
gnl|UMD3.1|GK000010.2	4955955	A	C	0	2	0	1
gnl|UMD3.1|GK000010.2	4957049	A	G	0	3	0	1
gnl|UMD3.1|GK000010.2	4957410	G	A	2	2	0.5	0.5
gnl|UMD3.1|GK000010.2	4960965	A	G	1	2	0.333333	0.666667
gnl|UMD3.1|GK000010.2	4962548	C	T	19	8	0.703704	0.296296
gnl|UMD3.1|GK000010.2	4963318	T	C	0	82	0	1
gnl|UMD3.1|GK000010.2	4964599	G	T	1	2	0.333333	0.666667
gnl|UMD3.1|GK000010.2	4969841	G	C	0	12	0	1
gnl|UMD3.1|GK000010.2	4970804	C	A	17	9	0.653846	0.346154
gnl|UMD3.1|GK000010.2	4971038	C	T	9	5	0.642857	0.357143
gnl|UMD3.1|GK000010.2	4973945	G	T	0	2	0	1
gnl|UMD3.1|GK000010.2	4976737	G	A	0	2	0	1
gnl|UMD3.1|GK000010.2	4976994	T	C	0	2	0	1
gnl|UMD3.1|GK000010.2	5001955	A	G	0	2	0	1
gnl|UMD3.1|GK000010.2	5008966	T	C	0	2	0	1
gnl|UMD3.1|GK000010.2	5010022	G	A	4	2	0.666667	0.333333
gnl|UMD3.1|GK000010.2	5029452	G	T	0	2	0	1
gnl|UMD3.1|GK000010.2	5030183	C	CCCGA	0	1	0	1
gnl|UMD3.1|GK000010.2	5031070	C	A	0	2	0	1
gnl|UMD3.1|GK000010.2	5032086	C	A	2	2	0.5	0.5
gnl|UMD3.1|GK000010.2	5041550	T	G	1	2	0.333333	0.666667
gnl|UMD3.1|GK000010.2	5041565	C	T	1	2	0.333333	0.666667
gnl|UMD3.1|GK000010.2	5041570	A	T	1	2	0.333333	0.666667
gnl|UMD3.1|GK000010.2	5041596	G	A	1	2	0.333333	0.666667
gnl|UMD3.1|GK000010.2	5124028	G	T	3	2	0.6	0.4
gnl|UMD3.1|GK000010.2	5140817	A	G	0	2	0	1
gnl|UMD3.1|GK000010.2	5140830	A	G	0	2	0	1
gnl|UMD3.1|GK000010.2	5140837	A	G	0	2	0	1
gnl|UMD3.1|GK000010.2	5140841	A	G	0	2	0	1
gnl|UMD3.1|GK000010.2	5216122	C	A	0	2	0	1
gnl|UMD3.1|GK000010.2	5216140	G	A	0	2	0	1
gnl|UMD3.1|GK000010.2	5216149	T	C	0	2	0	1
gnl|UMD3.1|GK000010.2	5216154	G	T	0	2	0	1
gnl|UMD3.1|GK000010.2	5216155	C	G	0	2	0	1
gnl|UMD3.1|GK000010.2	5216176	C	G	0	2	0	1
gnl|UMD3.1|GK000010.2	5216179	T	C	0	2	0	1
gnl|UMD3.1|GK000010.2	5295208	C	G	0	1	0	1
gnl|UMD3.1|GK000010.2	5300080	C	T	0	2	0	1
gnl|UMD3.1|GK000010.2	5378126	GCACAC	GC	0	1	0	1
gnl|UMD3.1|GK000010.2	5380437	G	T	0	2	0	1
gnl|UMD3.1|GK000010.2	5410849	A	G	0	2	0	1
gnl|UMD3.1|GK000010.2	5543721	T	C	0	2	0	1
gnl|UMD3.1|GK000010.2	5543740	T	A	0	1	0	1
gnl|UMD3.1|GK000010.2	5552596	A	T	57	19	0.75	0.25
gnl|UMD3.1|GK000010.2	5552835	G	C	19	10	0.655172	0.344828
gnl|UMD3.1|GK000010.2	5557899	G	A	0	2	0	1
gnl|UMD3.1|GK000010.2	5558793	A	G	0	4	0	1
gnl|UMD3.1|GK000010.2	5559022	G	T	0	2	0	1
gnl|UMD3.1|GK000010.2	5562211	G	A	2	2	0.5	0.5
gnl|UMD3.1|GK000010.2	5568335	G	A	1	2	0.333333	0.666667
gnl|UMD3.1|GK000010.2	5571195	C	A	10	2	0.833333	0.166667
gnl|UMD3.1|GK000010.2	5583198	G	A	0	2	0	1
gnl|UMD3.1|GK000010.2	5585044	G	T	0	2	0	1
gnl|UMD3.1|GK000010.2	5595067	G	A	0	2	0	1
gnl|UMD3.1|GK000010.2	5595107	T	G	0	2	0	1
gnl|UMD3.1|GK000010.2	5595112	G	A	0	2	0	1
gnl|UMD3.1|GK000010.2	5605466	TAA	TAAA	0	1	0	1
gnl|UMD3.1|GK000010.2	6006122	A	G	0	2	0	1
gnl|UMD3.1|GK000010.2	6006184	A	G	0	2	0	1
gnl|UMD3.1|GK000010.2	6051064	G	T	0	2	0	1
gnl|UMD3.1|GK000010.2	6051066	G	A	0	1	0	1
gnl|UMD3.1|GK000010.2	6051068	G	A	0	2	0	1
gnl|UMD3.1|GK000010.2	6051088	C	G	0	2	0	1
gnl|UMD3.1|GK000010.2	6051099	A	G	0	2	0	1
gnl|UMD3.1|GK000010.2	6051172	G	A	0	1	0	1
gnl|UMD3.1|GK000010.2	6181787	C	A	0	5	0	1
gnl|UMD3.1|GK000010.2	6181790	C	A	0	8	0	1
gnl|UMD3.1|GK000010.2	6181796	T	G	0	12	0	1
gnl|UMD3.1|GK000010.2	6181803	A	G	0	12	0	1
gnl|UMD3.1|GK000010.2	6181822	C	A	0	12	0	1
gnl|UMD3.1|GK000010.2	6181831	C	A	0	14	0	1
gnl|UMD3.1|GK000010.2	6181861	G	A	0	14	0	1
gnl|UMD3.1|GK000010.2	6181877	C	A	0	14	0	1
gnl|UMD3.1|GK000010.2	6181893	T	C	0	14	0	1
gnl|UMD3.1|GK000010.2	6181920	C	T	0	7	0	1
gnl|UMD3.1|GK000010.2	6181926	A	G	0	7	0	1
gnl|UMD3.1|GK000010.2	6350908	C	T	0	2	0	1
gnl|UMD3.1|GK000010.2	6351139	C	A	0	2	0	1
gnl|UMD3.1|GK000010.2	6423473	G	A	0	2	0	1
gnl|UMD3.1|GK000010.2	6428293	T	C	0	2	0	1
gnl|UMD3.1|GK000010.2	6429041	C	A	0	2	0	1
gnl|UMD3.1|GK000010.2	6429291	A	T	0	8	0	1
gnl|UMD3.1|GK000010.2	6429343	T	G	0	12	0	1
gnl|UMD3.1|GK000010.2	6429410	C	A	8	2	0.8	0.2
gnl|UMD3.1|GK000010.2	6429688	G	A	0	11	0	1
gnl|UMD3.1|GK000010.2	6429842	G	C	0	8	0	1
gnl|UMD3.1|GK000010.2	6430042	G	C	0	1	0	1
gnl|UMD3.1|GK000010.2	6430105	G	A	0	6	0	1
gnl|UMD3.1|GK000010.2	6430882	C	T	0	2	0	1
gnl|UMD3.1|GK000010.2	6431122	A	T	0	2	0	1
gnl|UMD3.1|GK000010.2	6431353	G	A	0	2	0	1
gnl|UMD3.1|GK000010.2	6431976	A	G	0	2	0	1
gnl|UMD3.1|GK000010.2	6432440	C	T	0	2	0	1
gnl|UMD3.1|GK000010.2	6435282	C	A	0	2	0	1
gnl|UMD3.1|GK000010.2	6447526	C	A	1	2	0.333333	0.666667
gnl|UMD3.1|GK000010.2	6447548	A	G	0	3	0	1
gnl|UMD3.1|GK000010.2	6447580	C	A	1	2	0.333333	0.666667
gnl|UMD3.1|GK000010.2	6449497	C	A	1	2	0.333333	0.666667
gnl|UMD3.1|GK000010.2	6449540	C	T	0	4	0	1
gnl|UMD3.1|GK000010.2	6449653	T	C	0	2	0	1
gnl|UMD3.1|GK000010.2	6450370	C	T	0	2	0	1
gnl|UMD3.1|GK000010.2	6451082	T	C	0	2	0	1
gnl|UMD3.1|GK000010.2	6451083	T	C	0	2	0	1
gnl|UMD3.1|GK000010.2	6451436	G	A	0	2	0	1
gnl|UMD3.1|GK000010.2	6451739	G	T	0	2	0	1
gnl|UMD3.1|GK000010.2	6451740	C	T	0	2	0	1
gnl|UMD3.1|GK000010.2	6451756	A	G	0	2	0	1
gnl|UMD3.1|GK000010.2	6453128	G	T	0	2	0	1
gnl|UMD3.1|GK000010.2	6453147	C	T	0	2	0	1
gnl|UMD3.1|GK000010.2	6453173	T	C	0	1	0	1
gnl|UMD3.1|GK000010.2	6453187	A	G	0	2	0	1
gnl|UMD3.1|GK000010.2	6453191	T	C	0	2	0	1
gnl|UMD3.1|GK000010.2	6453200	T	C	0	2	0	1
gnl|UMD3.1|GK000010.2	6453201	T	C	0	2	0	1
gnl|UMD3.1|GK000010.2	6453211	T	C	0	2	0	1
gnl|UMD3.1|GK000010.2	6497969	A	G	0	3	0	1
gnl|UMD3.1|GK000010.2	6514368	A	G	0	2	0	1
gnl|UMD3.1|GK000010.2	6544840	A	C	2	245	0.00809717	0.991903
gnl|UMD3.1|GK000010.2	6693033	G	T	0	2	0	1
gnl|UMD3.1|GK000010.2	6703881	C	T	0	2	0	1
gnl|UMD3.1|GK000010.2	6704699	G	T	0	2	0	1
gnl|UMD3.1|GK000010.2	6707070	A	T	0	2	0	1
gnl|UMD3.1|GK000010.2	6707293	G	A	0	2	0	1
gnl|UMD3.1|GK000010.2	6707421	G	A	0	2	0	1
gnl|UMD3.1|GK000010.2	6711964	G	A	12	27	0.307692	0.692308
gnl|UMD3.1|GK000010.2	6717489	G	A	0	2	0	1
gnl|UMD3.1|GK000010.2	6721692	G	C	0	2	0	1
gnl|UMD3.1|GK000010.2	6721748	T	C	0	2	0	1
gnl|UMD3.1|GK000010.2	6724516	C	T	6	3	0.666667	0.333333
gnl|UMD3.1|GK000010.2	6724742	A	C	13	12	0.52	0.48
gnl|UMD3.1|GK000010.2	6724871	C	A	5	16	0.238095	0.761905
gnl|UMD3.1|GK000010.2	6725570	A	G	0	2	0	1
gnl|UMD3.1|GK000010.2	6725652	T	G	0	2	0	1
gnl|UMD3.1|GK000010.2	6726220	T	C	2	2	0.5	0.5
gnl|UMD3.1|GK000010.2	6726627	G	T	0	2	0	1
gnl|UMD3.1|GK000010.2	6729139	G	A	5	9	0.357143	0.642857
gnl|UMD3.1|GK000010.2	6730158	C	A	11	2	0.846154	0.153846
gnl|UMD3.1|GK000010.2	6730237	G	A	5	9	0.357143	0.642857
gnl|UMD3.1|GK000010.2	6740834	C	G	0	2	0	1
gnl|UMD3.1|GK000010.2	6746266	C	T	0	3	0	1
gnl|UMD3.1|GK000010.2	6746378	G	A	0	6	0	1
gnl|UMD3.1|GK000010.2	6751254	T	C	0	2	0	1
gnl|UMD3.1|GK000010.2	6754617	C	T	0	2	0	1
gnl|UMD3.1|GK000010.2	6755363	C	T	0	2	0	1
gnl|UMD3.1|GK000010.2	6763672	A	G	0	4	0	1
gnl|UMD3.1|GK000010.2	6763882	T	C	2	2	0.5	0.5
gnl|UMD3.1|GK000010.2	6790304	G	A	6	5	0.545455	0.454545
gnl|UMD3.1|GK000010.2	6790798	C	A	2	2	0.5	0.5
gnl|UMD3.1|GK000010.2	6794436	G	T	2	2	0.5	0.5
gnl|UMD3.1|GK000010.2	6794453	G	A	0	3	0	1
gnl|UMD3.1|GK000010.2	6795129	C	A	0	2	0	1
gnl|UMD3.1|GK000010.2	6795130	A	G	0	2	0	1
gnl|UMD3.1|GK000010.2	6795625	G	T	0	2	0	1
gnl|UMD3.1|GK000010.2	6796121	A	G	2	2	0.5	0.5
gnl|UMD3.1|GK000010.2	6796214	T	A	0	2	0	1
gnl|UMD3.1|GK000010.2	6796659	G	C	0	2	0	1
gnl|UMD3.1|GK000010.2	6798890	GGTAAG	GGTAAGTAAG	0	1	0	1
gnl|UMD3.1|GK000010.2	6800386	G	T	2	2	0.5	0.5
gnl|UMD3.1|GK000010.2	6801767	G	A	0	2	0	1
gnl|UMD3.1|GK000010.2	6801862	T	C	0	2	0	1
gnl|UMD3.1|GK000010.2	6803982	A	G	0	2	0	1
gnl|UMD3.1|GK000010.2	6804451	C	A	3	2	0.6	0.4
gnl|UMD3.1|GK000010.2	6809094	A	C	0	2	0	1
gnl|UMD3.1|GK000010.2	6810994	C	T	0	2	0	1
gnl|UMD3.1|GK000010.2	6810999	G	A	0	2	0	1
gnl|UMD3.1|GK000010.2	6822646	A	T	2	2	0.5	0.5
gnl|UMD3.1|GK000010.2	6822660	A	G	1	2	0.333333	0.666667
gnl|UMD3.1|GK000010.2	6825362	G	A	0	2	0	1
gnl|UMD3.1|GK000010.2	6825366	C	T	0	2	0	1
gnl|UMD3.1|GK000010.2	6826017	GAGAA	GAGAAGAA	0	1	0	1
gnl|UMD3.1|GK000010.2	6828036	G	A	0	2	0	1
gnl|UMD3.1|GK000010.2	6828059	G	T	0	2	0	1
gnl|UMD3.1|GK000010.2	6830224	T	C	0	2	0	1
gnl|UMD3.1|GK000010.2	6830728	A	T	0	2	0	1
gnl|UMD3.1|GK000010.2	6832169	G	A	1	2	0.333333	0.666667
gnl|UMD3.1|GK000010.2	6832203	T	G	0	2	0	1
gnl|UMD3.1|GK000010.2	6836820	T	C	0	3	0	1
gnl|UMD3.1|GK000010.2	6837832	C	G	0	2	0	1
gnl|UMD3.1|GK000010.2	6846205	G	A	0	2	0	1
gnl|UMD3.1|GK000010.2	6846219	G	T	0	2	0	1
gnl|UMD3.1|GK000010.2	6853252	A	G	0	3	0	1
gnl|UMD3.1|GK000010.2	6859375	G	A	0	2	0	1
gnl|UMD3.1|GK000010.2	6871489	T	A	0	2	0	1
gnl|UMD3.1|GK000010.2	6900867	C	G	0	2	0	1
gnl|UMD3.1|GK000010.2	6901100	G	A	0	4	0	1
gnl|UMD3.1|GK000010.2	6901744	C	A	4	2	0.666667	0.333333
gnl|UMD3.1|GK000010.2	6902188	G	C	1	2	0.333333	0.666667
gnl|UMD3.1|GK000010.2	6907248	T	C	2	2	0.5	0.5
gnl|UMD3.1|GK000010.2	6916496	G	A	0	2	0	1
gnl|UMD3.1|GK000010.2	6919340	AAA	AAATAA	0	1	0	1
gnl|UMD3.1|GK000010.2	6922731	G	A	0	2	0	1
gnl|UMD3.1|GK000010.2	6927619	A	G	0	2	0	1
gnl|UMD3.1|GK000010.2	6932130	T	A	0	2	0	1
gnl|UMD3.1|GK000010.2	6932135	G	A	0	2	0	1
gnl|UMD3.1|GK000010.2	6933177	T	C	0	6	0	1
gnl|UMD3.1|GK000010.2	6933849	G	T	4	2	0.666667	0.333333
gnl|UMD3.1|GK000010.2	6946133	A	G	0	2	0	1
gnl|UMD3.1|GK000010.2	7010767	C	T	0	2	0	1
gnl|UMD3.1|GK000010.2	7013964	C	T	2	2	0.5	0.5
gnl|UMD3.1|GK000010.2	7019371	G	C	0	2	0	1
gnl|UMD3.1|GK000010.2	7019384	C	A	0	2	0	1
gnl|UMD3.1|GK000010.2	7031084	C	A	2	2	0.5	0.5
gnl|UMD3.1|GK000010.2	7042139	C	A	0	2	0	1
gnl|UMD3.1|GK000010.2	7042162	A	G	0	2	0	1
gnl|UMD3.1|GK000010.2	7042177	T	C	0	2	0	1
gnl|UMD3.1|GK000010.2	7237743	G	A	0	2	0	1
gnl|UMD3.1|GK000010.2	7533820	A	G	0	2	0	1
gnl|UMD3.1|GK000010.2	7554225	G	T	1	2	0.333333	0.666667
gnl|UMD3.1|GK000010.2	7554525	T	A,C	0	8	0	1
gnl|UMD3.1|GK000010.2	7554590	G	T	0	3	0	1
gnl|UMD3.1|GK000010.2	7555163	C	A	1	2	0.333333	0.666667
gnl|UMD3.1|GK000010.2	7558965	G	C	0	2	0	1
gnl|UMD3.1|GK000010.2	7569991	A	T	0	2	0	1
gnl|UMD3.1|GK000010.2	7592750	C	T	0	2	0	1
gnl|UMD3.1|GK000010.2	7596737	C	A	0	2	0	1
gnl|UMD3.1|GK000010.2	7596812	A	G	0	2	0	1
gnl|UMD3.1|GK000010.2	7596852	C	G	0	2	0	1
gnl|UMD3.1|GK000010.2	7598041	G	C	0	2	0	1
gnl|UMD3.1|GK000010.2	7599598	C	T	0	3	0	1
gnl|UMD3.1|GK000010.2	7604888	T	G	0	3	0	1
gnl|UMD3.1|GK000010.2	7604920	G	A	0	3	0	1
gnl|UMD3.1|GK000010.2	7605176	C	A	7	2	0.777778	0.222222
gnl|UMD3.1|GK000010.2	7605402	T	C	0	7	0	1
gnl|UMD3.1|GK000010.2	7607506	C	T	0	7	0	1
gnl|UMD3.1|GK000010.2	7607613	C	A	0	4	0	1
gnl|UMD3.1|GK000010.2	7608231	C	T	0	2	0	1
gnl|UMD3.1|GK000010.2	7608233	C	T	0	2	0	1
gnl|UMD3.1|GK000010.2	7608540	C	A	1	1	0.5	0.5
gnl|UMD3.1|GK000010.2	7608548	G	T	0	3	0	1
gnl|UMD3.1|GK000010.2	7612345	T	C	4	2	0.666667	0.333333
gnl|UMD3.1|GK000010.2	7613697	A	T	0	1	0	1
gnl|UMD3.1|GK000010.2	7616253	C	T	0	3	0	1
gnl|UMD3.1|GK000010.2	7617233	G	A	0	2	0	1
gnl|UMD3.1|GK000010.2	7620299	T	C	0	2	0	1
gnl|UMD3.1|GK000010.2	7620698	T	C	0	2	0	1
gnl|UMD3.1|GK000010.2	7620699	G	A	0	2	0	1
gnl|UMD3.1|GK000010.2	7620955	G	C	0	3	0	1
gnl|UMD3.1|GK000010.2	7621023	A	G	0	3	0	1
gnl|UMD3.1|GK000010.2	7621141	C	T	0	4	0	1
gnl|UMD3.1|GK000010.2	7621902	G	A	0	2	0	1
gnl|UMD3.1|GK000010.2	7621987	A	G	0	3	0	1
gnl|UMD3.1|GK000010.2	7621990	C	T	0	3	0	1
gnl|UMD3.1|GK000010.2	7622235	T	C	0	3	0	1
gnl|UMD3.1|GK000010.2	7622252	T	C	2	2	0.5	0.5
gnl|UMD3.1|GK000010.2	7622317	G	C	1	2	0.333333	0.666667
gnl|UMD3.1|GK000010.2	7622959	G	A	0	2	0	1
gnl|UMD3.1|GK000010.2	7623821	A	G	0	2	0	1
gnl|UMD3.1|GK000010.2	7623831	T	A	0	2	0	1
gnl|UMD3.1|GK000010.2	7623842	T	G	0	2	0	1
gnl|UMD3.1|GK000010.2	7627814	C	T	0	2	0	1
gnl|UMD3.1|GK000010.2	7627825	T	C	0	3	0	1
gnl|UMD3.1|GK000010.2	7627876	T	C	0	2	0	1
gnl|UMD3.1|GK000010.2	7630352	T	C	0	2	0	1
gnl|UMD3.1|GK000010.2	7630407	C	G	0	2	0	1
gnl|UMD3.1|GK000010.2	7630420	C	A	0	2	0	1
gnl|UMD3.1|GK000010.2	7630434	A	G	0	2	0	1
gnl|UMD3.1|GK000010.2	7630559	G	C	0	2	0	1
gnl|UMD3.1|GK000010.2	7630596	G	A	0	3	0	1
gnl|UMD3.1|GK000010.2	7631328	C	T	0	4	0	1
gnl|UMD3.1|GK000010.2	7631447	C	T	1	2	0.333333	0.666667
gnl|UMD3.1|GK000010.2	7631488	C	T	0	2	0	1
gnl|UMD3.1|GK000010.2	7631813	A	G	0	3	0	1
gnl|UMD3.1|GK000010.2	7632236	T	C	0	2	0	1
gnl|UMD3.1|GK000010.2	7632237	G	A	0	2	0	1
gnl|UMD3.1|GK000010.2	7632365	C	T	0	2	0	1
gnl|UMD3.1|GK000010.2	7632380	T	A	0	2	0	1
gnl|UMD3.1|GK000010.2	7632597	T	C	0	2	0	1
gnl|UMD3.1|GK000010.2	7636257	T	G	0	2	0	1
gnl|UMD3.1|GK000010.2	7637135	A	G	0	2	0	1
gnl|UMD3.1|GK000010.2	7639819	A	G	0	2	0	1
gnl|UMD3.1|GK000010.2	7643649	C	T	0	2	0	1
gnl|UMD3.1|GK000010.2	7649693	G	A	0	2	0	1
gnl|UMD3.1|GK000010.2	7649715	T	C	0	2	0	1
gnl|UMD3.1|GK000010.2	7649723	A	T	0	2	0	1
gnl|UMD3.1|GK000010.2	7649783	G	A	0	2	0	1
gnl|UMD3.1|GK000010.2	7649894	A	G	0	2	0	1
gnl|UMD3.1|GK000010.2	7649986	A	G	0	2	0	1
gnl|UMD3.1|GK000010.2	7650000	G	A	0	2	0	1
gnl|UMD3.1|GK000010.2	7650009	C	A	0	2	0	1
gnl|UMD3.1|GK000010.2	7650014	C	T	0	2	0	1
gnl|UMD3.1|GK000010.2	7650336	G	A	0	2	0	1
gnl|UMD3.1|GK000010.2	7650539	G	A	0	2	0	1
gnl|UMD3.1|GK000010.2	7650543	C	A	0	2	0	1
gnl|UMD3.1|GK000010.2	7650866	C	T	0	2	0	1
gnl|UMD3.1|GK000010.2	7650894	G	A	0	2	0	1
gnl|UMD3.1|GK000010.2	7652301	C	A	0	2	0	1
gnl|UMD3.1|GK000010.2	7652315	C	T	0	2	0	1
gnl|UMD3.1|GK000010.2	7652319	T	C	0	4	0	1
gnl|UMD3.1|GK000010.2	7652335	T	G	0	4	0	1
gnl|UMD3.1|GK000010.2	7652392	A	G	0	5	0	1
gnl|UMD3.1|GK000010.2	7652427	C	A	3	2	0.6	0.4
gnl|UMD3.1|GK000010.2	7652490	C	G	0	2	0	1
gnl|UMD3.1|GK000010.2	7652491	A	G	0	2	0	1
gnl|UMD3.1|GK000010.2	7652493	A	G	0	2	0	1
gnl|UMD3.1|GK000010.2	7652547	A	AG	0	1	0	1
gnl|UMD3.1|GK000010.2	7652723	A	G	0	5	0	1
gnl|UMD3.1|GK000010.2	7652762	T	C	0	5	0	1
gnl|UMD3.1|GK000010.2	7652773	C	T	0	5	0	1
gnl|UMD3.1|GK000010.2	7652814	A	G	0	3	0	1
gnl|UMD3.1|GK000010.2	7652988	A	G	2	2	0.5	0.5
gnl|UMD3.1|GK000010.2	7652997	G	T	2	3	0.4	0.6
gnl|UMD3.1|GK000010.2	7653096	T	C	0	4	0	1
gnl|UMD3.1|GK000010.2	7653153	C	T	0	1	0	1
gnl|UMD3.1|GK000010.2	7653171	C	A	0	1	0	1
gnl|UMD3.1|GK000010.2	7653214	A	G	0	2	0	1
gnl|UMD3.1|GK000010.2	7653372	T	A	0	2	0	1
gnl|UMD3.1|GK000010.2	7653457	T	C	0	2	0	1
gnl|UMD3.1|GK000010.2	7653488	C	G	0	3	0	1
gnl|UMD3.1|GK000010.2	7653974	A	C	0	4	0	1
gnl|UMD3.1|GK000010.2	7654052	A	G	0	4	0	1
gnl|UMD3.1|GK000010.2	7654058	C	T	0	5	0	1
gnl|UMD3.1|GK000010.2	7654201	G	T	1	6	0.142857	0.857143
gnl|UMD3.1|GK000010.2	7654294	G	T	0	6	0	1
gnl|UMD3.1|GK000010.2	7654364	G	A	0	4	0	1
gnl|UMD3.1|GK000010.2	7654369	C	T	0	3	0	1
gnl|UMD3.1|GK000010.2	7654636	C	G	0	12	0	1
gnl|UMD3.1|GK000010.2	7654646	G	T	10	2	0.833333	0.166667
gnl|UMD3.1|GK000010.2	7654695	T	C	0	12	0	1
gnl|UMD3.1|GK000010.2	7654725	G	T	0	12	0	1
gnl|UMD3.1|GK000010.2	7654758	T	C	0	11	0	1
gnl|UMD3.1|GK000010.2	7654774	C	A	0	12	0	1
gnl|UMD3.1|GK000010.2	7654783	T	C	0	12	0	1
gnl|UMD3.1|GK000010.2	7654798	G	A	2	14	0.125	0.875
gnl|UMD3.1|GK000010.2	7654818	G	A	0	18	0	1
gnl|UMD3.1|GK000010.2	7654819	T	G	0	18	0	1
gnl|UMD3.1|GK000010.2	7654827	G	A	0	20	0	1
gnl|UMD3.1|GK000010.2	7654877	A	G	0	14	0	1
gnl|UMD3.1|GK000010.2	7654911	C	T	0	15	0	1
gnl|UMD3.1|GK000010.2	7655003	T	A	0	3	0	1
gnl|UMD3.1|GK000010.2	7655006	T	A	0	4	0	1
gnl|UMD3.1|GK000010.2	7655206	G	A	0	26	0	1
gnl|UMD3.1|GK000010.2	7655231	T	C	0	25	0	1
gnl|UMD3.1|GK000010.2	7655486	C	T	0	10	0	1
gnl|UMD3.1|GK000010.2	7655548	G	A	0	6	0	1
gnl|UMD3.1|GK000010.2	7655636	T	C	0	5	0	1
gnl|UMD3.1|GK000010.2	7655648	C	T	0	5	0	1
gnl|UMD3.1|GK000010.2	7655792	T	G	0	3	0	1
gnl|UMD3.1|GK000010.2	7655977	C	A	0	2	0	1
gnl|UMD3.1|GK000010.2	7656071	G	T	0	3	0	1
gnl|UMD3.1|GK000010.2	7656288	A	ACAGGGTTATTGATCGTAAC	0	1	0	1
gnl|UMD3.1|GK000010.2	7656875	A	C	0	5	0	1
gnl|UMD3.1|GK000010.2	7656895	T	C	0	6	0	1
gnl|UMD3.1|GK000010.2	7657031	A	G	0	2	0	1
gnl|UMD3.1|GK000010.2	7657254	T	C	0	3	0	1
gnl|UMD3.1|GK000010.2	7665971	A	G	0	2	0	1
gnl|UMD3.1|GK000010.2	7666809	A	G	2	2	0.5	0.5
gnl|UMD3.1|GK000010.2	7667384	A	T	1	2	0.333333	0.666667
gnl|UMD3.1|GK000010.2	7672168	T	G	0	2	0	1
gnl|UMD3.1|GK000010.2	7672243	T	G	0	2	0	1
gnl|UMD3.1|GK000010.2	7681183	T	C	0	2	0	1
gnl|UMD3.1|GK000010.2	7681212	T	C	0	3	0	1
gnl|UMD3.1|GK000010.2	7681428	A	C	0	4	0	1
gnl|UMD3.1|GK000010.2	7681575	C	T	0	2	0	1
gnl|UMD3.1|GK000010.2	7681576	T	C	0	2	0	1
gnl|UMD3.1|GK000010.2	7681613	C	T	0	2	0	1
gnl|UMD3.1|GK000010.2	7681615	C	T	0	2	0	1
gnl|UMD3.1|GK000010.2	7682016	A	G	0	2	0	1
gnl|UMD3.1|GK000010.2	7682025	A	G	0	2	0	1
gnl|UMD3.1|GK000010.2	7682604	G	A	0	2	0	1
gnl|UMD3.1|GK000010.2	7682712	G	A	0	3	0	1
gnl|UMD3.1|GK000010.2	7682746	G	A	0	2	0	1
gnl|UMD3.1|GK000010.2	7682749	G	C	0	2	0	1
gnl|UMD3.1|GK000010.2	7682978	G	A	0	4	0	1
gnl|UMD3.1|GK000010.2	7683038	C	T	0	2	0	1
gnl|UMD3.1|GK000010.2	7683045	A	G	0	3	0	1
gnl|UMD3.1|GK000010.2	7683125	A	G	0	2	0	1
gnl|UMD3.1|GK000010.2	7683130	G	T	0	2	0	1
gnl|UMD3.1|GK000010.2	7683140	A	T	0	2	0	1
gnl|UMD3.1|GK000010.2	7683634	G	T	6	2	0.75	0.25
gnl|UMD3.1|GK000010.2	7683784	T	C	0	9	0	1
gnl|UMD3.1|GK000010.2	7683863	T	G	0	13	0	1
gnl|UMD3.1|GK000010.2	7684121	G	T	5	2	0.714286	0.285714
gnl|UMD3.1|GK000010.2	7684122	A	T	5	2	0.714286	0.285714
gnl|UMD3.1|GK000010.2	7684226	G	T	5	3	0.625	0.375
gnl|UMD3.1|GK000010.2	7684341	C	A	3	3	0.5	0.5
gnl|UMD3.1|GK000010.2	7684351	C	A	3	3	0.5	0.5
gnl|UMD3.1|GK000010.2	7684596	G	T	0	12	0	1
gnl|UMD3.1|GK000010.2	7686752	C	A	2	2	0.5	0.5
gnl|UMD3.1|GK000010.2	7688470	A	G	0	1	0	1
gnl|UMD3.1|GK000010.2	7707597	A	G	0	2	0	1
gnl|UMD3.1|GK000010.2	7708403	A	G	2	2	0.5	0.5
gnl|UMD3.1|GK000010.2	7708692	T	G	0	3	0	1
gnl|UMD3.1|GK000010.2	7708718	G	T	2	2	0.5	0.5
gnl|UMD3.1|GK000010.2	7708722	G	T	1	2	0.333333	0.666667
gnl|UMD3.1|GK000010.2	7708725	G	T	2	2	0.5	0.5
gnl|UMD3.1|GK000010.2	7708969	A	G	1	2	0.333333	0.666667
gnl|UMD3.1|GK000010.2	7710383	G	C	0	4	0	1
gnl|UMD3.1|GK000010.2	7710447	C	T	0	4	0	1
gnl|UMD3.1|GK000010.2	7711325	A	G	1	2	0.333333	0.666667
gnl|UMD3.1|GK000010.2	7713208	C	A	2	2	0.5	0.5
gnl|UMD3.1|GK000010.2	7716776	G	T	2	2	0.5	0.5
gnl|UMD3.1|GK000010.2	7716859	G	T	6	3	0.666667	0.333333
gnl|UMD3.1|GK000010.2	7717091	T	G	4	2	0.666667	0.333333
gnl|UMD3.1|GK000010.2	7717457	G	C	6	2	0.75	0.25
gnl|UMD3.1|GK000010.2	7717823	C	T	7	2	0.777778	0.222222
gnl|UMD3.1|GK000010.2	7718111	G	A	0	3	0	1
gnl|UMD3.1|GK000010.2	7721250	A	T	0	2	0	1
gnl|UMD3.1|GK000010.2	7722858	C	T	0	2	0	1
gnl|UMD3.1|GK000010.2	7725516	G	A	0	3	0	1
gnl|UMD3.1|GK000010.2	7731572	C	T	0	2	0	1
gnl|UMD3.1|GK000010.2	7742035	A	G	0	2	0	1
gnl|UMD3.1|GK000010.2	7744858	T	C	3	9	0.25	0.75
gnl|UMD3.1|GK000010.2	7744863	G	C	0	30	0	1
gnl|UMD3.1|GK000010.2	7745043	G	A	0	2	0	1
gnl|UMD3.1|GK000010.2	7745384	A	G	0	2	0	1
gnl|UMD3.1|GK000010.2	7745418	T	C	0	2	0	1
gnl|UMD3.1|GK000010.2	7745458	G	C	0	2	0	1
gnl|UMD3.1|GK000010.2	7745464	A	G	0	2	0	1
gnl|UMD3.1|GK000010.2	7745470	G	T	0	2	0	1
gnl|UMD3.1|GK000010.2	7747318	G	C	0	2	0	1
gnl|UMD3.1|GK000010.2	7749117	C	T	0	2	0	1
gnl|UMD3.1|GK000010.2	7749137	G	T	0	2	0	1
gnl|UMD3.1|GK000010.2	7749352	G	C	0	2	0	1
gnl|UMD3.1|GK000010.2	7751334	A	G	0	3	0	1
gnl|UMD3.1|GK000010.2	7752586	C	T	4	2	0.666667	0.333333
gnl|UMD3.1|GK000010.2	7752984	AGAAGGATGACAATACGGAGGATACGGAAGGATGA	AGAAGGATGA	0	1	0	1
gnl|UMD3.1|GK000010.2	7754428	T	C	0	35	0	1
gnl|UMD3.1|GK000010.2	7757844	T	G	0	3	0	1
gnl|UMD3.1|GK000010.2	7757846	G	C	0	3	0	1
gnl|UMD3.1|GK000010.2	7758259	G	T	0	2	0	1
gnl|UMD3.1|GK000010.2	7774458	G	A	0	2	0	1
gnl|UMD3.1|GK000010.2	7774565	T	C	0	3	0	1
gnl|UMD3.1|GK000010.2	7774671	A	G	0	4	0	1
gnl|UMD3.1|GK000010.2	7777455	T	G	0	3	0	1
gnl|UMD3.1|GK000010.2	7777466	T	C	0	4	0	1
gnl|UMD3.1|GK000010.2	7777537	G	C	0	4	0	1
gnl|UMD3.1|GK000010.2	7777587	A	G	0	2	0	1
gnl|UMD3.1|GK000010.2	7777714	T	A	0	4	0	1
gnl|UMD3.1|GK000010.2	7777719	T	C	0	4	0	1
gnl|UMD3.1|GK000010.2	7777733	G	T	0	5	0	1
gnl|UMD3.1|GK000010.2	7777870	G	T	0	8	0	1
gnl|UMD3.1|GK000010.2	7777917	T	C	0	7	0	1
gnl|UMD3.1|GK000010.2	7777957	C	T	0	7	0	1
gnl|UMD3.1|GK000010.2	7778063	C	A	2	2	0.5	0.5
gnl|UMD3.1|GK000010.2	7778086	G	A	0	1	0	1
gnl|UMD3.1|GK000010.2	7778277	A	G,T	0	8	0	1
gnl|UMD3.1|GK000010.2	7778290	G	A	0	9	0	1
gnl|UMD3.1|GK000010.2	7778355	C	A	0	5	0	1
gnl|UMD3.1|GK000010.2	7778361	A	G	0	4	0	1
gnl|UMD3.1|GK000010.2	7778364	G	A	0	4	0	1
gnl|UMD3.1|GK000010.2	7778397	T	C	0	6	0	1
gnl|UMD3.1|GK000010.2	7778506	A	G	0	2	0	1
gnl|UMD3.1|GK000010.2	7778565	T	C	0	2	0	1
gnl|UMD3.1|GK000010.2	7778591	T	A	0	2	0	1
gnl|UMD3.1|GK000010.2	7778721	T	A	0	3	0	1
gnl|UMD3.1|GK000010.2	7778756	G	A	0	3	0	1
gnl|UMD3.1|GK000010.2	7778761	T	C	0	2	0	1
gnl|UMD3.1|GK000010.2	7778766	T	G	0	3	0	1
gnl|UMD3.1|GK000010.2	7780670	T	C	1	2	0.333333	0.666667
gnl|UMD3.1|GK000010.2	7785349	C	T	0	2	0	1
gnl|UMD3.1|GK000010.2	7785512	T	C	0	4	0	1
gnl|UMD3.1|GK000010.2	7786365	C	G	0	3	0	1
gnl|UMD3.1|GK000010.2	7786390	C	G	0	3	0	1
gnl|UMD3.1|GK000010.2	7787474	C	T	0	2	0	1
gnl|UMD3.1|GK000010.2	7788288	C	A	1	1	0.5	0.5
gnl|UMD3.1|GK000010.2	7788439	T	A	0	3	0	1
gnl|UMD3.1|GK000010.2	7789167	T	C	0	2	0	1
gnl|UMD3.1|GK000010.2	7797208	G	T	0	4	0	1
gnl|UMD3.1|GK000010.2	7797377	G	T	2	2	0.5	0.5
gnl|UMD3.1|GK000010.2	7801760	G	T	18	15	0.545455	0.454545
gnl|UMD3.1|GK000010.2	7802262	T	C	0	2	0	1
gnl|UMD3.1|GK000010.2	7802666	A	G	0	4	0	1
gnl|UMD3.1|GK000010.2	7802878	C	T	0	2	0	1
gnl|UMD3.1|GK000010.2	7803818	A	T	11	12	0.478261	0.521739
gnl|UMD3.1|GK000010.2	7804023	G	A	1	2	0.333333	0.666667
gnl|UMD3.1|GK000010.2	7804352	G	T	4	2	0.666667	0.333333
gnl|UMD3.1|GK000010.2	7806984	A	T	12	2	0.857143	0.142857
gnl|UMD3.1|GK000010.2	7807660	T	A	0	5	0	1
gnl|UMD3.1|GK000010.2	7808419	G	T	0	3	0	1
gnl|UMD3.1|GK000010.2	7809709	A	G	4	2	0.666667	0.333333
gnl|UMD3.1|GK000010.2	7809720	A	G	3	2	0.6	0.4
gnl|UMD3.1|GK000010.2	7812580	C	T	0	15	0	1
gnl|UMD3.1|GK000010.2	7814528	C	T	1	3	0.25	0.75
gnl|UMD3.1|GK000010.2	7815253	T	A	1	2	0.333333	0.666667
gnl|UMD3.1|GK000010.2	7815254	A	T	1	2	0.333333	0.666667
gnl|UMD3.1|GK000010.2	7815282	G	A	0	3	0	1
gnl|UMD3.1|GK000010.2	7816069	G	A	0	4	0	1
gnl|UMD3.1|GK000010.2	7817600	G	T	0	2	0	1
gnl|UMD3.1|GK000010.2	7817649	C	T	0	3	0	1
gnl|UMD3.1|GK000010.2	7817661	G	A	0	2	0	1
gnl|UMD3.1|GK000010.2	7817666	T	C	0	2	0	1
gnl|UMD3.1|GK000010.2	7821812	A	G	0	2	0	1
gnl|UMD3.1|GK000010.2	7822572	C	A	0	2	0	1
gnl|UMD3.1|GK000010.2	7826183	G	A	0	2	0	1
gnl|UMD3.1|GK000010.2	7827482	A	C	0	2	0	1
gnl|UMD3.1|GK000010.2	7828730	C	T	0	2	0	1
gnl|UMD3.1|GK000010.2	7830643	G	A	1	4	0.2	0.8
gnl|UMD3.1|GK000010.2	7832058	A	G	0	6	0	1
gnl|UMD3.1|GK000010.2	7832739	C	G	1	2	0.333333	0.666667
gnl|UMD3.1|GK000010.2	7832828	C	T	1	2	0.333333	0.666667
gnl|UMD3.1|GK000010.2	7837399	T	A	1	2	0.333333	0.666667
gnl|UMD3.1|GK000010.2	7837450	C	T	1	2	0.333333	0.666667
gnl|UMD3.1|GK000010.2	7837693	C	T	0	2	0	1
gnl|UMD3.1|GK000010.2	7839830	A	G	0	3	0	1
gnl|UMD3.1|GK000010.2	7840853	G	A	4	3	0.571429	0.428571
gnl|UMD3.1|GK000010.2	7840890	T	A	4	3	0.571429	0.428571
gnl|UMD3.1|GK000010.2	7840911	G	A	4	3	0.571429	0.428571
gnl|UMD3.1|GK000010.2	7840995	C	G	1	2	0.333333	0.666667
gnl|UMD3.1|GK000010.2	7841022	G	C	0	2	0	1
gnl|UMD3.1|GK000010.2	7841245	C	T	3	2	0.6	0.4
gnl|UMD3.1|GK000010.2	7841409	G	A	7	4	0.636364	0.363636
gnl|UMD3.1|GK000010.2	7841517	C	A	5	4	0.555556	0.444444
gnl|UMD3.1|GK000010.2	7841545	C	A	3	2	0.6	0.4
gnl|UMD3.1|GK000010.2	7841586	A	G	2	2	0.5	0.5
gnl|UMD3.1|GK000010.2	7841595	C	A	2	3	0.4	0.6
gnl|UMD3.1|GK000010.2	7841662	G	A	1	5	0.166667	0.833333
gnl|UMD3.1|GK000010.2	7841665	A	G	1	6	0.142857	0.857143
gnl|UMD3.1|GK000010.2	7841779	C	T	3	4	0.428571	0.571429
gnl|UMD3.1|GK000010.2	7841832	A	G	3	2	0.6	0.4
gnl|UMD3.1|GK000010.2	7841835	T	A	3	2	0.6	0.4
gnl|UMD3.1|GK000010.2	7841900	C	T	1	2	0.333333	0.666667
gnl|UMD3.1|GK000010.2	7841914	G	A	1	4	0.2	0.8
gnl|UMD3.1|GK000010.2	7841955	G	A	1	5	0.166667	0.833333
gnl|UMD3.1|GK000010.2	7841972	G	A	1	6	0.142857	0.857143
gnl|UMD3.1|GK000010.2	7841975	G	A	1	7	0.125	0.875
gnl|UMD3.1|GK000010.2	7842013	C	A	0	7	0	1
gnl|UMD3.1|GK000010.2	7842031	A	G	0	6	0	1
gnl|UMD3.1|GK000010.2	7842041	T	C	0	6	0	1
gnl|UMD3.1|GK000010.2	7842071	G	T	1	2	0.333333	0.666667
gnl|UMD3.1|GK000010.2	7842188	C	T	3	2	0.6	0.4
gnl|UMD3.1|GK000010.2	7842191	A	G	3	2	0.6	0.4
gnl|UMD3.1|GK000010.2	7842204	A	G	1	3	0.25	0.75
gnl|UMD3.1|GK000010.2	7842211	C	G	0	3	0	1
gnl|UMD3.1|GK000010.2	7842476	G	A	0	3	0	1
gnl|UMD3.1|GK000010.2	7842480	T	A	0	3	0	1
gnl|UMD3.1|GK000010.2	7842509	C	T	0	3	0	1
gnl|UMD3.1|GK000010.2	7842517	C	A	1	2	0.333333	0.666667
gnl|UMD3.1|GK000010.2	7842520	C	G	0	3	0	1
gnl|UMD3.1|GK000010.2	7842922	A	G	1	2	0.333333	0.666667
gnl|UMD3.1|GK000010.2	7842981	G	A	2	2	0.5	0.5
gnl|UMD3.1|GK000010.2	7842991	G	T	0	2	0	1
gnl|UMD3.1|GK000010.2	7843042	A	C	2	2	0.5	0.5
gnl|UMD3.1|GK000010.2	7843053	G	A	2	2	0.5	0.5
gnl|UMD3.1|GK000010.2	7843332	C	T	1	2	0.333333	0.666667
gnl|UMD3.1|GK000010.2	7844959	T	C	0	2	0	1
gnl|UMD3.1|GK000010.2	7844974	T	A	0	2	0	1
gnl|UMD3.1|GK000010.2	7845297	C	T	2	2	0.5	0.5
gnl|UMD3.1|GK000010.2	7845320	C	T	2	2	0.5	0.5
gnl|UMD3.1|GK000010.2	7845338	A	G	2	2	0.5	0.5
gnl|UMD3.1|GK000010.2	7845368	T	C	2	2	0.5	0.5
gnl|UMD3.1|GK000010.2	7845455	A	G	40	22	0.645161	0.354839
gnl|UMD3.1|GK000010.2	7846004	T	C	0	2	0	1
gnl|UMD3.1|GK000010.2	7846010	C	A	0	2	0	1
gnl|UMD3.1|GK000010.2	7848208	C	G	0	3	0	1
gnl|UMD3.1|GK000010.2	7848600	A	G	4	2	0.666667	0.333333
gnl|UMD3.1|GK000010.2	7848628	C	T	4	3	0.571429	0.428571
gnl|UMD3.1|GK000010.2	7848670	C	T	2	2	0.5	0.5
gnl|UMD3.1|GK000010.2	7848682	G	A	2	2	0.5	0.5
gnl|UMD3.1|GK000010.2	7848687	A	C	2	2	0.5	0.5
gnl|UMD3.1|GK000010.2	7848688	C	T	2	2	0.5	0.5
gnl|UMD3.1|GK000010.2	7848699	A	G	2	2	0.5	0.5
gnl|UMD3.1|GK000010.2	7858492	G	A	8	2	0.8	0.2
gnl|UMD3.1|GK000010.2	7858511	G	T	3	2	0.6	0.4
gnl|UMD3.1|GK000010.2	7859171	G	A	0	2	0	1
gnl|UMD3.1|GK000010.2	7859588	A	T	7	2	0.777778	0.222222
gnl|UMD3.1|GK000010.2	7861528	G	A	4	7	0.363636	0.636364
gnl|UMD3.1|GK000010.2	7862009	T	A	2	2	0.5	0.5
gnl|UMD3.1|GK000010.2	7862877	T	C	1	2	0.333333	0.666667
gnl|UMD3.1|GK000010.2	7863503	T	A	3	3	0.5	0.5
gnl|UMD3.1|GK000010.2	7863806	T	C	4	2	0.666667	0.333333
gnl|UMD3.1|GK000010.2	7864488	G	T	0	2	0	1
gnl|UMD3.1|GK000010.2	7866811	T	C	0	2	0	1
gnl|UMD3.1|GK000010.2	7867073	G	T	3	2	0.6	0.4
gnl|UMD3.1|GK000010.2	7867211	G	T	3	5	0.375	0.625
gnl|UMD3.1|GK000010.2	7867622	T	C	2	388	0.00512821	0.994872
gnl|UMD3.1|GK000010.2	7893960	T	C	0	5	0	1
gnl|UMD3.1|GK000010.2	7894323	G	A	3	7	0.3	0.7
gnl|UMD3.1|GK000010.2	7895208	G	A	7	7	0.5	0.5
gnl|UMD3.1|GK000010.2	7895258	G	C	3	6	0.333333	0.666667
gnl|UMD3.1|GK000010.2	7895525	A	G	2	5	0.285714	0.714286
gnl|UMD3.1|GK000010.2	7895594	T	A	5	2	0.714286	0.285714
gnl|UMD3.1|GK000010.2	7896346	C	A	11	2	0.846154	0.153846
gnl|UMD3.1|GK000010.2	7896398	A	G	9	2	0.818182	0.181818
gnl|UMD3.1|GK000010.2	7908560	T	C	0	4	0	1
gnl|UMD3.1|GK000010.2	7908565	C	A	0	4	0	1
gnl|UMD3.1|GK000010.2	7908570	C	G	0	4	0	1
gnl|UMD3.1|GK000010.2	7908571	A	G	0	4	0	1
gnl|UMD3.1|GK000010.2	7908595	A	G	0	16	0	1
gnl|UMD3.1|GK000010.2	7908605	G	C	0	16	0	1
gnl|UMD3.1|GK000010.2	7908608	G	C	0	17	0	1
gnl|UMD3.1|GK000010.2	7908626	G	A	0	18	0	1
gnl|UMD3.1|GK000010.2	7908662	A	G	0	18	0	1
gnl|UMD3.1|GK000010.2	7908670	C	A	0	18	0	1
gnl|UMD3.1|GK000010.2	7908683	C	T	0	13	0	1
gnl|UMD3.1|GK000010.2	7908686	G	A	0	13	0	1
gnl|UMD3.1|GK000010.2	7908701	A	G	0	7	0	1
gnl|UMD3.1|GK000010.2	7908707	A	G	0	5	0	1
gnl|UMD3.1|GK000010.2	7935526	C	G	0	2	0	1
gnl|UMD3.1|GK000010.2	7935565	C	T	0	2	0	1
gnl|UMD3.1|GK000010.2	7964527	C	A	0	2	0	1
gnl|UMD3.1|GK000010.2	7964568	C	A	0	2	0	1
gnl|UMD3.1|GK000010.2	7964604	T	A	0	2	0	1
gnl|UMD3.1|GK000010.2	7974879	G	A	0	2	0	1
gnl|UMD3.1|GK000010.2	8110727	G	T	3	2	0.6	0.4
gnl|UMD3.1|GK000010.2	8110742	C	T	2	3	0.4	0.6
gnl|UMD3.1|GK000010.2	8110781	G	T	3	2	0.6	0.4
gnl|UMD3.1|GK000010.2	8117522	C	T	6	2	0.75	0.25
gnl|UMD3.1|GK000010.2	8119954	G	T	0	2	0	1
gnl|UMD3.1|GK000010.2	8139881	C	T	6	957	0.00623053	0.993769
gnl|UMD3.1|GK000010.2	8140171	T	A	5	1033	0.00481696	0.995183
gnl|UMD3.1|GK000010.2	8140226	C	T	2	331	0.00600601	0.993994
gnl|UMD3.1|GK000010.2	8140293	G	A	4	10	0.285714	0.714286
gnl|UMD3.1|GK000010.2	8146241	T	C	0	2	0	1
gnl|UMD3.1|GK000010.2	8146410	G	T	2	2	0.5	0.5
gnl|UMD3.1|GK000010.2	8147913	A	T	0	30	0	1
gnl|UMD3.1|GK000010.2	8148928	C	A	3	2	0.6	0.4
gnl|UMD3.1|GK000010.2	8148988	T	C	6	4	0.6	0.4
gnl|UMD3.1|GK000010.2	8149763	G	T	8	2	0.8	0.2
gnl|UMD3.1|GK000010.2	8151675	G	A	0	4	0	1
gnl|UMD3.1|GK000010.2	8157251	A	C	1	2	0.333333	0.666667
gnl|UMD3.1|GK000010.2	8157430	G	T	3	2	0.6	0.4
gnl|UMD3.1|GK000010.2	8158035	C	A	7	4	0.636364	0.363636
gnl|UMD3.1|GK000010.2	8158132	G	T	6	3	0.666667	0.333333
gnl|UMD3.1|GK000010.2	8158157	T	A	10	3	0.769231	0.230769
gnl|UMD3.1|GK000010.2	8158590	T	G	11	2	0.846154	0.153846
gnl|UMD3.1|GK000010.2	8159170	G	A	4	2	0.666667	0.333333
gnl|UMD3.1|GK000010.2	8163885	T	C	2	2	0.5	0.5
gnl|UMD3.1|GK000010.2	8164600	C	G	1	2	0.333333	0.666667
gnl|UMD3.1|GK000010.2	8164903	G	C	0	2	0	1
gnl|UMD3.1|GK000010.2	8165603	C	T	10	5	0.666667	0.333333
gnl|UMD3.1|GK000010.2	8165679	T	C	10	4	0.714286	0.285714
gnl|UMD3.1|GK000010.2	8167187	G	A	3	3	0.5	0.5
gnl|UMD3.1|GK000010.2	8167403	G	T	0	2	0	1
gnl|UMD3.1|GK000010.2	8167738	T	C	3	3	0.5	0.5
gnl|UMD3.1|GK000010.2	8167744	A	T	4	2	0.666667	0.333333
gnl|UMD3.1|GK000010.2	8175952	A	C	2	2	0.5	0.5
gnl|UMD3.1|GK000010.2	8177243	G	T	3	2	0.6	0.4
gnl|UMD3.1|GK000010.2	8184678	T	C	0	2	0	1
gnl|UMD3.1|GK000010.2	8298248	C	T	0	2	0	1
gnl|UMD3.1|GK000010.2	8370416	G	A	0	2	0	1
gnl|UMD3.1|GK000010.2	8388841	A	G	0	4	0	1
gnl|UMD3.1|GK000010.2	8388953	T	G	0	2	0	1
gnl|UMD3.1|GK000010.2	8389913	T	A	0	2	0	1
gnl|UMD3.1|GK000010.2	8402798	C	T	0	2	0	1
gnl|UMD3.1|GK000010.2	8450675	G	A	0	2	0	1
gnl|UMD3.1|GK000010.2	8483462	C	A	0	2	0	1
gnl|UMD3.1|GK000010.2	8495170	G	A	0	2	0	1
gnl|UMD3.1|GK000010.2	8495192	C	T	0	3	0	1
gnl|UMD3.1|GK000010.2	8495214	A	G	0	3	0	1
gnl|UMD3.1|GK000010.2	8495219	C	T	0	3	0	1
gnl|UMD3.1|GK000010.2	8495253	T	C	0	3	0	1
gnl|UMD3.1|GK000010.2	8495271	A	G	0	3	0	1
gnl|UMD3.1|GK000010.2	8495284	A	G	0	2	0	1
gnl|UMD3.1|GK000010.2	8495815	C	A	0	2	0	1
gnl|UMD3.1|GK000010.2	8495844	T	C	0	2	0	1
gnl|UMD3.1|GK000010.2	8502975	A	C	0	2	0	1
gnl|UMD3.1|GK000010.2	8503963	C	T	0	4	0	1
gnl|UMD3.1|GK000010.2	8507964	G	A	0	2	0	1
gnl|UMD3.1|GK000010.2	8521975	C	T	0	2	0	1
gnl|UMD3.1|GK000010.2	8523277	T	C	2	2	0.5	0.5
gnl|UMD3.1|GK000010.2	8524223	C	T	0	7	0	1
gnl|UMD3.1|GK000010.2	8524361	A	T	0	2	0	1
gnl|UMD3.1|GK000010.2	8524573	T	G	0	14	0	1
gnl|UMD3.1|GK000010.2	8524812	T	C	0	16	0	1
gnl|UMD3.1|GK000010.2	8524833	G	T	13	3	0.8125	0.1875
gnl|UMD3.1|GK000010.2	8524843	A	G	0	16	0	1
gnl|UMD3.1|GK000010.2	8524859	A	G	0	19	0	1
gnl|UMD3.1|GK000010.2	8525467	T	A	6	2	0.75	0.25
gnl|UMD3.1|GK000010.2	8526237	C	A	0	2	0	1
gnl|UMD3.1|GK000010.2	8526661	G	A	0	5	0	1
gnl|UMD3.1|GK000010.2	8528226	T	C	0	6	0	1
gnl|UMD3.1|GK000010.2	8528439	G	T	2	2	0.5	0.5
gnl|UMD3.1|GK000010.2	8529334	A	C	0	2	0	1
gnl|UMD3.1|GK000010.2	8536927	T	C	0	11	0	1
gnl|UMD3.1|GK000010.2	8544713	A	G	0	2	0	1
gnl|UMD3.1|GK000010.2	8551006	A	G	0	1	0	1
gnl|UMD3.1|GK000010.2	8557767	T	C	0	2	0	1
gnl|UMD3.1|GK000010.2	8567448	G	A	0	2	0	1
gnl|UMD3.1|GK000010.2	8567463	A	T	0	3	0	1
gnl|UMD3.1|GK000010.2	8570657	C	T	0	4	0	1
gnl|UMD3.1|GK000010.2	8573522	G	T	4	2	0.666667	0.333333
gnl|UMD3.1|GK000010.2	8573779	G	A	0	2	0	1
gnl|UMD3.1|GK000010.2	8575759	C	T	0	2	0	1
gnl|UMD3.1|GK000010.2	8607395	T	A	0	2	0	1
gnl|UMD3.1|GK000010.2	8736704	G	A	0	2	0	1
gnl|UMD3.1|GK000010.2	8737816	T	A	0	2	0	1
gnl|UMD3.1|GK000010.2	8739886	T	C	0	2	0	1
gnl|UMD3.1|GK000010.2	8750713	A	G	0	2	0	1
gnl|UMD3.1|GK000010.2	8755200	A	G	0	2	0	1
gnl|UMD3.1|GK000010.2	8756966	C	A	0	2	0	1
gnl|UMD3.1|GK000010.2	8760366	C	A	0	2	0	1
gnl|UMD3.1|GK000010.2	8768427	A	G	0	1	0	1
gnl|UMD3.1|GK000010.2	8782964	T	C	0	2	0	1
gnl|UMD3.1|GK000010.2	8784813	G	C	0	2	0	1
gnl|UMD3.1|GK000010.2	8786528	G	A	6	2	0.75	0.25
gnl|UMD3.1|GK000010.2	8787034	C	G	0	2	0	1
gnl|UMD3.1|GK000010.2	8788309	C	T	2	2	0.5	0.5
gnl|UMD3.1|GK000010.2	8790278	C	T	0	2	0	1
gnl|UMD3.1|GK000010.2	8791065	C	T	0	2	0	1
gnl|UMD3.1|GK000010.2	8791467	G	A	2	2	0.5	0.5
gnl|UMD3.1|GK000010.2	8791502	A	G	2	2	0.5	0.5
gnl|UMD3.1|GK000010.2	8791505	C	A	2	2	0.5	0.5
gnl|UMD3.1|GK000010.2	8791519	A	T	0	4	0	1
gnl|UMD3.1|GK000010.2	8792001	T	C	2	2	0.5	0.5
gnl|UMD3.1|GK000010.2	8793045	A	T	0	2	0	1
gnl|UMD3.1|GK000010.2	8793530	T	C	1	2	0.333333	0.666667
gnl|UMD3.1|GK000010.2	8800585	T	C	0	6	0	1
gnl|UMD3.1|GK000010.2	8800732	T	C	2	2	0.5	0.5
gnl|UMD3.1|GK000010.2	8800791	C	A	0	2	0	1
gnl|UMD3.1|GK000010.2	8801181	A	G	0	5	0	1
gnl|UMD3.1|GK000010.2	8805688	C	A	0	2	0	1
gnl|UMD3.1|GK000010.2	8815184	A	G	0	2	0	1
gnl|UMD3.1|GK000010.2	8816211	A	G	0	2	0	1
gnl|UMD3.1|GK000010.2	8893730	C	T	0	4	0	1
gnl|UMD3.1|GK000010.2	8893733	A	G	0	4	0	1
gnl|UMD3.1|GK000010.2	8893771	C	T	0	6	0	1
gnl|UMD3.1|GK000010.2	8893777	A	G	0	6	0	1
gnl|UMD3.1|GK000010.2	8893883	A	T	0	5	0	1
gnl|UMD3.1|GK000010.2	8893955	C	T	0	3	0	1
gnl|UMD3.1|GK000010.2	8893963	C	G	0	3	0	1
gnl|UMD3.1|GK000010.2	8894009	A	T	0	3	0	1
gnl|UMD3.1|GK000010.2	9068984	C	A	2	2	0.5	0.5
gnl|UMD3.1|GK000010.2	9080221	C	A	4	2	0.666667	0.333333
gnl|UMD3.1|GK000010.2	9116570	C	T	0	2	0	1
gnl|UMD3.1|GK000010.2	9116588	A	G	0	1	0	1
gnl|UMD3.1|GK000010.2	9116599	C	T,A	0	2	0	1
gnl|UMD3.1|GK000010.2	9116600	A	G,T	0	2	0	1
gnl|UMD3.1|GK000010.2	9121780	G	T	0	1	0	1
gnl|UMD3.1|GK000010.2	9121792	T	C	0	1	0	1
gnl|UMD3.1|GK000010.2	9123677	GAA	GAAA	0	1	0	1
gnl|UMD3.1|GK000010.2	9132840	T	A	13	4	0.764706	0.235294
gnl|UMD3.1|GK000010.2	9139606	C	A	0	3	0	1
gnl|UMD3.1|GK000010.2	9144893	A	G	2	2	0.5	0.5
gnl|UMD3.1|GK000010.2	9144900	C	A	2	2	0.5	0.5
gnl|UMD3.1|GK000010.2	9154470	G	C	0	2	0	1
gnl|UMD3.1|GK000010.2	9157212	C	A	0	2	0	1
gnl|UMD3.1|GK000010.2	9158011	A	G	0	2	0	1
gnl|UMD3.1|GK000010.2	9160641	G	A	3	2	0.6	0.4
gnl|UMD3.1|GK000010.2	9175717	G	T	0	2	0	1
gnl|UMD3.1|GK000010.2	9175771	G	T	0	2	0	1
gnl|UMD3.1|GK000010.2	9203854	A	G	0	2	0	1
gnl|UMD3.1|GK000010.2	9217680	G	A	0	5	0	1
gnl|UMD3.1|GK000010.2	9223187	G	T	0	2	0	1
gnl|UMD3.1|GK000010.2	9226963	G	T	0	2	0	1
gnl|UMD3.1|GK000010.2	9250355	T	C	0	2	0	1
gnl|UMD3.1|GK000010.2	9250417	T	C	0	2	0	1
gnl|UMD3.1|GK000010.2	9252741	A	G	0	2	0	1
gnl|UMD3.1|GK000010.2	9256819	C	A	0	2	0	1
gnl|UMD3.1|GK000010.2	9256829	C	A	0	2	0	1
gnl|UMD3.1|GK000010.2	9261194	G	T	0	2	0	1
gnl|UMD3.1|GK000010.2	9271597	C	G	4	2	0.666667	0.333333
gnl|UMD3.1|GK000010.2	9272913	G	T	0	2	0	1
gnl|UMD3.1|GK000010.2	9287800	T	C	0	2	0	1
gnl|UMD3.1|GK000010.2	9287848	T	C	0	2	0	1
gnl|UMD3.1|GK000010.2	9367970	C	T	0	2	0	1
gnl|UMD3.1|GK000010.2	9369409	T	C	5	2	0.714286	0.285714
gnl|UMD3.1|GK000010.2	9384825	T	C	0	4	0	1
gnl|UMD3.1|GK000010.2	9404653	T	A	0	2	0	1
gnl|UMD3.1|GK000010.2	9412279	C	T	0	2	0	1
gnl|UMD3.1|GK000010.2	9416668	A	G	0	2	0	1
gnl|UMD3.1|GK000010.2	9418200	A	G	2	2	0.5	0.5
gnl|UMD3.1|GK000010.2	9418237	A	C	0	3	0	1
gnl|UMD3.1|GK000010.2	9424028	A	T	0	2	0	1
gnl|UMD3.1|GK000010.2	9426234	T	C	0	2	0	1
gnl|UMD3.1|GK000010.2	9426605	C	T	0	2	0	1
gnl|UMD3.1|GK000010.2	9448839	A	G	0	2	0	1
gnl|UMD3.1|GK000010.2	9491233	C	T	4	2	0.666667	0.333333
gnl|UMD3.1|GK000010.2	9500829	A	G	7	2	0.777778	0.222222
gnl|UMD3.1|GK000010.2	9501005	C	A	2	2	0.5	0.5
gnl|UMD3.1|GK000010.2	9502165	A	G	6	2	0.75	0.25
gnl|UMD3.1|GK000010.2	9502525	G	T	0	2	0	1
gnl|UMD3.1|GK000010.2	9521231	C	G	0	2	0	1
gnl|UMD3.1|GK000010.2	9536567	T	C	0	2	0	1
gnl|UMD3.1|GK000010.2	9538837	C	A	0	2	0	1
gnl|UMD3.1|GK000010.2	9544325	G	T	0	2	0	1
gnl|UMD3.1|GK000010.2	9544450	A	T	0	2	0	1
gnl|UMD3.1|GK000010.2	9544470	A	C	0	2	0	1
gnl|UMD3.1|GK000010.2	9546885	G	A	0	2	0	1
gnl|UMD3.1|GK000010.2	9566602	CGGCGCTG	CGGCGCTGTCCCCCCTGCAGGGGCCAGGGCAGGCGCTG	0	1	0	1
gnl|UMD3.1|GK000010.2	9585038	T	C	0	2	0	1
gnl|UMD3.1|GK000010.2	9585127	C	A	0	2	0	1
gnl|UMD3.1|GK000010.2	9665469	C	T	0	2	0	1
gnl|UMD3.1|GK000010.2	9665484	G	A	0	2	0	1
gnl|UMD3.1|GK000010.2	9665498	T	C	0	2	0	1
gnl|UMD3.1|GK000010.2	9665558	A	C	0	3	0	1
gnl|UMD3.1|GK000010.2	9665591	G	A	0	2	0	1
gnl|UMD3.1|GK000010.2	9665632	C	T	0	1	0	1
gnl|UMD3.1|GK000010.2	9668960	G	T	1	2	0.333333	0.666667
gnl|UMD3.1|GK000010.2	9669384	T	C	0	2	0	1
gnl|UMD3.1|GK000010.2	9669385	T	C	0	2	0	1
gnl|UMD3.1|GK000010.2	9669388	T	C	0	2	0	1
gnl|UMD3.1|GK000010.2	9669390	T	C	0	2	0	1
gnl|UMD3.1|GK000010.2	9669426	G	A	0	2	0	1
gnl|UMD3.1|GK000010.2	9669433	C	T	0	2	0	1
gnl|UMD3.1|GK000010.2	9670592	ACCTC	AC	0	1	0	1
gnl|UMD3.1|GK000010.2	9671186	T	C	0	2	0	1
gnl|UMD3.1|GK000010.2	9790768	C	A	4	2	0.666667	0.333333
gnl|UMD3.1|GK000010.2	9791655	A	G	5	2	0.714286	0.285714
gnl|UMD3.1|GK000010.2	9857589	C	G	0	2	0	1
gnl|UMD3.1|GK000010.2	9857618	T	C	0	2	0	1
gnl|UMD3.1|GK000010.2	9889575	C	A	0	2	0	1
gnl|UMD3.1|GK000010.2	9889592	T	A	0	2	0	1
gnl|UMD3.1|GK000010.2	9899884	T	C	0	2	0	1
gnl|UMD3.1|GK000010.2	9953711	T	C	0	2	0	1
gnl|UMD3.1|GK000010.2	9966876	T	A	0	2	0	1
gnl|UMD3.1|GK000010.2	9966963	T	A	0	2	0	1
gnl|UMD3.1|GK000010.2	9970356	T	G	0	2	0	1
gnl|UMD3.1|GK000010.2	9970408	A	G	0	2	0	1
gnl|UMD3.1|GK000010.2	9971776	C	A	2	2	0.5	0.5
gnl|UMD3.1|GK000010.2	9971810	A	C	2	2	0.5	0.5
gnl|UMD3.1|GK000010.2	9971841	T	C	1	2	0.333333	0.666667
gnl|UMD3.1|GK000010.2	9978669	T	A	4	2	0.666667	0.333333
gnl|UMD3.1|GK000010.2	9978723	G	A	0	4	0	1
gnl|UMD3.1|GK000010.2	9979509	G	A	2	4	0.333333	0.666667
gnl|UMD3.1|GK000010.2	9980931	C	G	0	3	0	1
gnl|UMD3.1|GK000010.2	9980943	G	A	2	2	0.5	0.5
gnl|UMD3.1|GK000010.2	9980966	T	C	2	2	0.5	0.5
gnl|UMD3.1|GK000010.2	9983288	A	T	0	2	0	1
gnl|UMD3.1|GK000010.2	9984274	A	C	0	2	0	1
gnl|UMD3.1|GK000010.2	9985264	T	G	0	2	0	1
gnl|UMD3.1|GK000010.2	9986951	G	A	0	2	0	1
gnl|UMD3.1|GK000010.2	9989447	A	C	0	2	0	1
gnl|UMD3.1|GK000010.2	9990124	T	G	0	2	0	1
gnl|UMD3.1|GK000010.2	9990712	TC	T	0	1	0	1
gnl|UMD3.1|GK000010.2	9990794	C	G	2	2	0.5	0.5
gnl|UMD3.1|GK000010.2	9990861	G	A	2	2	0.5	0.5
gnl|UMD3.1|GK000010.2	9991272	G	A	0	2	0	1
gnl|UMD3.1|GK000010.2	9991895	C	T	0	4	0	1
gnl|UMD3.1|GK000010.2	9991922	G	A	0	4	0	1
gnl|UMD3.1|GK000010.2	9992362	C	G	0	2	0	1
gnl|UMD3.1|GK000010.2	9992635	A	T	0	2	0	1
gnl|UMD3.1|GK000010.2	9993032	C	T	0	2	0	1
gnl|UMD3.1|GK000010.2	9993094	C	A	4	6	0.4	0.6
gnl|UMD3.1|GK000010.2	9993135	A	C	0	29	0	1
gnl|UMD3.1|GK000010.2	9993277	T	G	215	260	0.452632	0.547368
gnl|UMD3.1|GK000010.2	9994032	G	T	0	20	0	1
gnl|UMD3.1|GK000010.2	9994172	A	G	1	100	0.00990099	0.990099
gnl|UMD3.1|GK000010.2	9994268	A	G	0	7	0	1
gnl|UMD3.1|GK000010.2	9994366	C	T	0	11	0	1
gnl|UMD3.1|GK000010.2	9994503	G	T	4	2	0.666667	0.333333
gnl|UMD3.1|GK000010.2	9994729	A	G	0	2	0	1
gnl|UMD3.1|GK000010.2	9994758	G	C	0	2	0	1
gnl|UMD3.1|GK000010.2	9994880	T	C	3	3	0.5	0.5
gnl|UMD3.1|GK000010.2	9994898	T	C	4	2	0.666667	0.333333
gnl|UMD3.1|GK000010.2	9994925	T	C	1	4	0.2	0.8
gnl|UMD3.1|GK000010.2	9995524	G	T	0	4	0	1
gnl|UMD3.1|GK000010.2	9995776	C	G	0	3	0	1
gnl|UMD3.1|GK000010.2	9996033	A	G	10	2	0.833333	0.166667
gnl|UMD3.1|GK000010.2	9996116	A	T	0	18	0	1
gnl|UMD3.1|GK000010.2	9996589	A	G	0	3	0	1
gnl|UMD3.1|GK000010.2	9997813	T	C	0	2	0	1
gnl|UMD3.1|GK000010.2	9999945	G	T	0	2	0	1
gnl|UMD3.1|GK000010.2	10001291	T	C	0	2	0	1
gnl|UMD3.1|GK000010.2	10001294	T	C	0	2	0	1
gnl|UMD3.1|GK000010.2	10001308	T	C	0	2	0	1
gnl|UMD3.1|GK000010.2	10001618	A	T	0	2	0	1
gnl|UMD3.1|GK000010.2	10002897	G	A	0	2	0	1
gnl|UMD3.1|GK000010.2	10007433	C	G	2	2	0.5	0.5
gnl|UMD3.1|GK000010.2	10008908	G	C	2	6	0.25	0.75
gnl|UMD3.1|GK000010.2	10008991	T	A	10	2	0.833333	0.166667
gnl|UMD3.1|GK000010.2	10011562	A	T	2	2	0.5	0.5
gnl|UMD3.1|GK000010.2	10014496	T	C	0	2	0	1
gnl|UMD3.1|GK000010.2	10014506	T	C	0	2	0	1
gnl|UMD3.1|GK000010.2	10015501	G	A	0	2	0	1
gnl|UMD3.1|GK000010.2	10017424	A	T	2	2	0.5	0.5
gnl|UMD3.1|GK000010.2	10017613	C	A	1	2	0.333333	0.666667
gnl|UMD3.1|GK000010.2	10020036	T	C	0	2	0	1
gnl|UMD3.1|GK000010.2	10021958	A	G	0	2	0	1
gnl|UMD3.1|GK000010.2	10026530	C	A,T	0	2	0	1
gnl|UMD3.1|GK000010.2	10027423	C	T	0	3	0	1
gnl|UMD3.1|GK000010.2	10027583	T	A	0	3	0	1
gnl|UMD3.1|GK000010.2	10029249	A	G	7	11	0.388889	0.611111
gnl|UMD3.1|GK000010.2	10031282	C	A	15	3	0.833333	0.166667
gnl|UMD3.1|GK000010.2	10039595	G	T	0	2	0	1
gnl|UMD3.1|GK000010.2	10044433	A	G	0	2	0	1
gnl|UMD3.1|GK000010.2	10053075	C	T	5	2	0.714286	0.285714
gnl|UMD3.1|GK000010.2	10053255	G	A	2	2	0.5	0.5
gnl|UMD3.1|GK000010.2	10053778	T	C	0	2	0	1
gnl|UMD3.1|GK000010.2	10053781	G	A	0	2	0	1
gnl|UMD3.1|GK000010.2	10055420	T	C	0	13	0	1
gnl|UMD3.1|GK000010.2	10056443	AGCGC	AGC	0	1	0	1
gnl|UMD3.1|GK000010.2	10064677	G	A	0	2	0	1
gnl|UMD3.1|GK000010.2	10070449	A	C	0	2	0	1
gnl|UMD3.1|GK000010.2	10070979	A	T	4	4	0.5	0.5
gnl|UMD3.1|GK000010.2	10071792	A	C	0	5	0	1
gnl|UMD3.1|GK000010.2	10072286	G	A	1	3	0.25	0.75
gnl|UMD3.1|GK000010.2	10072740	T	C,A	0	6	0	1
gnl|UMD3.1|GK000010.2	10072768	G	A	1	3	0.25	0.75
gnl|UMD3.1|GK000010.2	10072933	A	G	2	5	0.285714	0.714286
gnl|UMD3.1|GK000010.2	10073005	G	A	4	5	0.444444	0.555556
gnl|UMD3.1|GK000010.2	10073018	G	A	1	7	0.125	0.875
gnl|UMD3.1|GK000010.2	10073964	T	C	2	2	0.5	0.5
gnl|UMD3.1|GK000010.2	10075216	A	G	0	4	0	1
gnl|UMD3.1|GK000010.2	10075653	G	T	7	3	0.7	0.3
gnl|UMD3.1|GK000010.2	10075906	G	T	4	2	0.666667	0.333333
gnl|UMD3.1|GK000010.2	10076125	C	T	3	2	0.6	0.4
gnl|UMD3.1|GK000010.2	10077874	G	A	0	2	0	1
gnl|UMD3.1|GK000010.2	10078669	C	G	7	6	0.538462	0.461538
gnl|UMD3.1|GK000010.2	10078946	C	G	4	14	0.222222	0.777778
gnl|UMD3.1|GK000010.2	10079283	T	C	0	5	0	1
gnl|UMD3.1|GK000010.2	10079433	G	C	1	3	0.25	0.75
gnl|UMD3.1|GK000010.2	10079802	G	T	4	2	0.666667	0.333333
gnl|UMD3.1|GK000010.2	10079846	A	G	2	2	0.5	0.5
gnl|UMD3.1|GK000010.2	10080346	C	T	0	9	0	1
gnl|UMD3.1|GK000010.2	10080531	A	G	4	2	0.666667	0.333333
gnl|UMD3.1|GK000010.2	10080574	T	C	5	2	0.714286	0.285714
gnl|UMD3.1|GK000010.2	10080622	C	T	2	2	0.5	0.5
gnl|UMD3.1|GK000010.2	10080942	T	C	0	2	0	1
gnl|UMD3.1|GK000010.2	10080999	C	T	5	2	0.714286	0.285714
gnl|UMD3.1|GK000010.2	10081019	C	T	2	5	0.285714	0.714286
gnl|UMD3.1|GK000010.2	10081254	G	A	0	4	0	1
gnl|UMD3.1|GK000010.2	10081337	G	A	1	2	0.333333	0.666667
gnl|UMD3.1|GK000010.2	10081520	C	A	5	2	0.714286	0.285714
gnl|UMD3.1|GK000010.2	10081522	A	G	5	3	0.625	0.375
gnl|UMD3.1|GK000010.2	10081592	T	C	0	5	0	1
gnl|UMD3.1|GK000010.2	10081593	T	A	0	4	0	1
gnl|UMD3.1|GK000010.2	10081673	C	T	6	2	0.75	0.25
gnl|UMD3.1|GK000010.2	10081890	A	G	0	17	0	1
gnl|UMD3.1|GK000010.2	10081934	T	G	0	19	0	1
gnl|UMD3.1|GK000010.2	10082491	C	T	0	3	0	1
gnl|UMD3.1|GK000010.2	10082538	G	A	0	5	0	1
gnl|UMD3.1|GK000010.2	10082620	C	A	7	2	0.777778	0.222222
gnl|UMD3.1|GK000010.2	10082757	G	A	0	9	0	1
gnl|UMD3.1|GK000010.2	10082857	C	G	0	11	0	1
gnl|UMD3.1|GK000010.2	10082974	A	G	0	9	0	1
gnl|UMD3.1|GK000010.2	10083274	C	A	4	2	0.666667	0.333333
gnl|UMD3.1|GK000010.2	10083315	C	A	2	2	0.5	0.5
gnl|UMD3.1|GK000010.2	10083383	A	T	0	4	0	1
gnl|UMD3.1|GK000010.2	10084009	G	T	0	2	0	1
gnl|UMD3.1|GK000010.2	10084083	A	G	0	2	0	1
gnl|UMD3.1|GK000010.2	10084871	G	A	0	4	0	1
gnl|UMD3.1|GK000010.2	10084900	G	A	0	2	0	1
gnl|UMD3.1|GK000010.2	10084908	T	C	0	2	0	1
gnl|UMD3.1|GK000010.2	10084944	T	A	0	2	0	1
gnl|UMD3.1|GK000010.2	10085007	A	G	0	2	0	1
gnl|UMD3.1|GK000010.2	10085163	C	T	0	4	0	1
gnl|UMD3.1|GK000010.2	10085593	T	C	0	15	0	1
gnl|UMD3.1|GK000010.2	10085635	C	A	21	3	0.875	0.125
gnl|UMD3.1|GK000010.2	10085669	G	A	0	22	0	1
gnl|UMD3.1|GK000010.2	10085959	T	G	1	4	0.2	0.8
gnl|UMD3.1|GK000010.2	10086402	C	T	0	8	0	1
gnl|UMD3.1|GK000010.2	10086440	C	T	0	11	0	1
gnl|UMD3.1|GK000010.2	10086460	T	C	0	20	0	1
gnl|UMD3.1|GK000010.2	10086593	T	C	0	24	0	1
gnl|UMD3.1|GK000010.2	10086970	T	C	0	32	0	1
gnl|UMD3.1|GK000010.2	10086988	T	G	1	32	0.030303	0.969697
gnl|UMD3.1|GK000010.2	10086995	T	G	23	4	0.851852	0.148148
gnl|UMD3.1|GK000010.2	10087374	A	G	0	38	0	1
gnl|UMD3.1|GK000010.2	10087924	T	C	0	13	0	1
gnl|UMD3.1|GK000010.2	10087999	A	G	23	6	0.793103	0.206897
gnl|UMD3.1|GK000010.2	10088002	A	G	18	12	0.6	0.4
gnl|UMD3.1|GK000010.2	10088004	A	G	13	15	0.464286	0.535714
gnl|UMD3.1|GK000010.2	10088010	A	G	9	22	0.290323	0.709677
gnl|UMD3.1|GK000010.2	10088032	A	G	24	6	0.8	0.2
gnl|UMD3.1|GK000010.2	10088046	A	G	7	19	0.269231	0.730769
gnl|UMD3.1|GK000010.2	10088047	A	C	0	26	0	1
gnl|UMD3.1|GK000010.2	10088056	C	T	0	24	0	1
gnl|UMD3.1|GK000010.2	10088076	C	G	0	16	0	1
gnl|UMD3.1|GK000010.2	10088204	A	G	0	17	0	1
gnl|UMD3.1|GK000010.2	10088214	T	G	0	38	0	1
gnl|UMD3.1|GK000010.2	10088356	C	T	0	162	0	1
gnl|UMD3.1|GK000010.2	10088992	C	T	0	63	0	1
gnl|UMD3.1|GK000010.2	10089438	C	T	0	58	0	1
gnl|UMD3.1|GK000010.2	10089532	T	C	2	69	0.028169	0.971831
gnl|UMD3.1|GK000010.2	10089625	A	C	3	71	0.0405405	0.959459
gnl|UMD3.1|GK000010.2	10089815	C	T	0	135	0	1
gnl|UMD3.1|GK000010.2	10090215	A	G	0	55	0	1
gnl|UMD3.1|GK000010.2	10090391	A	G	0	47	0	1
gnl|UMD3.1|GK000010.2	10090468	C	T	0	40	0	1
gnl|UMD3.1|GK000010.2	10090531	C	A	0	32	0	1
gnl|UMD3.1|GK000010.2	10090538	G	A	0	32	0	1
gnl|UMD3.1|GK000010.2	10091228	C	T	0	50	0	1
gnl|UMD3.1|GK000010.2	10091322	C	G	0	57	0	1
gnl|UMD3.1|GK000010.2	10091331	G	A	0	53	0	1
gnl|UMD3.1|GK000010.2	10091446	A	G	0	22	0	1
gnl|UMD3.1|GK000010.2	10091776	A	G	53	12	0.815385	0.184615
gnl|UMD3.1|GK000010.2	10091781	A	G	55	13	0.808824	0.191176
gnl|UMD3.1|GK000010.2	10091811	A	G	41	27	0.602941	0.397059
gnl|UMD3.1|GK000010.2	10091812	A	G	56	12	0.823529	0.176471
gnl|UMD3.1|GK000010.2	10091827	A	G	37	36	0.506849	0.493151
gnl|UMD3.1|GK000010.2	10091841	A	G	60	9	0.869565	0.130435
gnl|UMD3.1|GK000010.2	10091852	A	G	62	13	0.826667	0.173333
gnl|UMD3.1|GK000010.2	10091860	C	T	0	75	0	1
gnl|UMD3.1|GK000010.2	10091864	A	G	42	32	0.567568	0.432432
gnl|UMD3.1|GK000010.2	10091921	T	C	0	80	0	1
gnl|UMD3.1|GK000010.2	10092294	C	A	0	10	0	1
gnl|UMD3.1|GK000010.2	10092605	T	G	0	18	0	1
gnl|UMD3.1|GK000010.2	10092789	A	G	1	2	0.333333	0.666667
gnl|UMD3.1|GK000010.2	10092821	A	T	0	3	0	1
gnl|UMD3.1|GK000010.2	10092932	A	G	4	2	0.666667	0.333333
gnl|UMD3.1|GK000010.2	10093079	A	G	0	2	0	1
gnl|UMD3.1|GK000010.2	10093123	A	T	4	2	0.666667	0.333333
gnl|UMD3.1|GK000010.2	10093143	A	G	4	3	0.571429	0.428571
gnl|UMD3.1|GK000010.2	10093150	A	G	4	2	0.666667	0.333333
gnl|UMD3.1|GK000010.2	10093183	C	T,A	0	10	0	1
gnl|UMD3.1|GK000010.2	10093201	A	G	8	2	0.8	0.2
gnl|UMD3.1|GK000010.2	10093215	A	G	7	2	0.777778	0.222222
gnl|UMD3.1|GK000010.2	10093238	A	G	16	3	0.842105	0.157895
gnl|UMD3.1|GK000010.2	10093250	A	G	14	4	0.777778	0.222222
gnl|UMD3.1|GK000010.2	10093253	A	G	15	5	0.75	0.25
gnl|UMD3.1|GK000010.2	10093278	A	G	16	5	0.761905	0.238095
gnl|UMD3.1|GK000010.2	10093442	T	G	0	7	0	1
gnl|UMD3.1|GK000010.2	10093580	T	C	0	7	0	1
gnl|UMD3.1|GK000010.2	10093618	A	C	0	11	0	1
gnl|UMD3.1|GK000010.2	10093625	G	C	0	12	0	1
gnl|UMD3.1|GK000010.2	10093669	G	A	0	15	0	1
gnl|UMD3.1|GK000010.2	10093724	C	T	0	6	0	1
gnl|UMD3.1|GK000010.2	10093820	C	T	0	3	0	1
gnl|UMD3.1|GK000010.2	10093878	A	G	0	5	0	1
gnl|UMD3.1|GK000010.2	10094180	G	A	1	2	0.333333	0.666667
gnl|UMD3.1|GK000010.2	10094181	C	A	1	2	0.333333	0.666667
gnl|UMD3.1|GK000010.2	10094483	GATAT	GAT	0	1	0	1
gnl|UMD3.1|GK000010.2	10095348	C	T	0	2	0	1
gnl|UMD3.1|GK000010.2	10095471	C	G	0	4	0	1
gnl|UMD3.1|GK000010.2	10095573	C	T	0	3	0	1
gnl|UMD3.1|GK000010.2	10095590	C	T	0	2	0	1
gnl|UMD3.1|GK000010.2	10095591	C	T	0	2	0	1
gnl|UMD3.1|GK000010.2	10095625	A	G	0	2	0	1
gnl|UMD3.1|GK000010.2	10095743	G	A	0	1	0	1
gnl|UMD3.1|GK000010.2	10095807	G	C	0	2	0	1
gnl|UMD3.1|GK000010.2	10095866	G	A	0	4	0	1
gnl|UMD3.1|GK000010.2	10095885	A	G	0	3	0	1
gnl|UMD3.1|GK000010.2	10096502	TTAAATA	TTA	0	1	0	1
gnl|UMD3.1|GK000010.2	10096803	T	C	0	2	0	1
gnl|UMD3.1|GK000010.2	10096853	A	C	0	3	0	1
gnl|UMD3.1|GK000010.2	10096936	A	G	0	5	0	1
gnl|UMD3.1|GK000010.2	10096973	A	G,T	0	7	0	1
gnl|UMD3.1|GK000010.2	10097039	T	G	0	2	0	1
gnl|UMD3.1|GK000010.2	10097267	G	C	0	1	0	1
gnl|UMD3.1|GK000010.2	10097284	C	T	0	3	0	1
gnl|UMD3.1|GK000010.2	10097303	A	C	0	3	0	1
gnl|UMD3.1|GK000010.2	10097327	C	T	0	2	0	1
gnl|UMD3.1|GK000010.2	10097352	T	G	0	2	0	1
gnl|UMD3.1|GK000010.2	10097395	G	A	0	2	0	1
gnl|UMD3.1|GK000010.2	10121364	C	A	0	2	0	1
gnl|UMD3.1|GK000010.2	10127466	C	G	1	2	0.333333	0.666667
gnl|UMD3.1|GK000010.2	10127918	C	T	4	2	0.666667	0.333333
gnl|UMD3.1|GK000010.2	10128302	C	T	4	4	0.5	0.5
gnl|UMD3.1|GK000010.2	10128440	G	T	0	9	0	1
gnl|UMD3.1|GK000010.2	10128952	C	A	0	3	0	1
gnl|UMD3.1|GK000010.2	10129516	C	T	0	6	0	1
gnl|UMD3.1|GK000010.2	10129759	A	G	3	2	0.6	0.4
gnl|UMD3.1|GK000010.2	10129775	A	G	6	2	0.75	0.25
gnl|UMD3.1|GK000010.2	10129788	A	G	5	2	0.714286	0.285714
gnl|UMD3.1|GK000010.2	10129826	A	G	7	2	0.777778	0.222222
gnl|UMD3.1|GK000010.2	10129835	A	G	7	2	0.777778	0.222222
gnl|UMD3.1|GK000010.2	10130762	G	T	0	2	0	1
gnl|UMD3.1|GK000010.2	10131109	G	A	1	2	0.333333	0.666667
gnl|UMD3.1|GK000010.2	10131170	A	T	3	2	0.6	0.4
gnl|UMD3.1|GK000010.2	10131478	A	G	0	2	0	1
gnl|UMD3.1|GK000010.2	10131506	A	G	0	2	0	1
gnl|UMD3.1|GK000010.2	10131548	A	G	0	2	0	1
gnl|UMD3.1|GK000010.2	10131549	A	G	0	2	0	1
gnl|UMD3.1|GK000010.2	10131567	T	C	0	2	0	1
gnl|UMD3.1|GK000010.2	10132541	T	A	0	2	0	1
gnl|UMD3.1|GK000010.2	10132677	G	T	7	3	0.7	0.3
gnl|UMD3.1|GK000010.2	10133409	C	A	5	2	0.714286	0.285714
gnl|UMD3.1|GK000010.2	10133437	T	C	6	2	0.75	0.25
gnl|UMD3.1|GK000010.2	10133533	T	C	3	2	0.6	0.4
gnl|UMD3.1|GK000010.2	10133927	A	T	10	2	0.833333	0.166667
gnl|UMD3.1|GK000010.2	10134372	A	T	2	2	0.5	0.5
gnl|UMD3.1|GK000010.2	10134587	G	T	6	2	0.75	0.25
gnl|UMD3.1|GK000010.2	10136216	T	C,A	0	7	0	1
gnl|UMD3.1|GK000010.2	10136233	A	G	6	2	0.75	0.25
gnl|UMD3.1|GK000010.2	10136235	A	G	7	3	0.7	0.3
gnl|UMD3.1|GK000010.2	10136367	A	G	7	2	0.777778	0.222222
gnl|UMD3.1|GK000010.2	10137387	A	G	3	3	0.5	0.5
gnl|UMD3.1|GK000010.2	10137440	A	G	1	4	0.2	0.8
gnl|UMD3.1|GK000010.2	10137445	A	G	2	3	0.4	0.6
gnl|UMD3.1|GK000010.2	10137494	C	T	4	5	0.444444	0.555556
gnl|UMD3.1|GK000010.2	10137870	C	T	0	5	0	1
gnl|UMD3.1|GK000010.2	10137921	G	T	5	2	0.714286	0.285714
gnl|UMD3.1|GK000010.2	10138286	C	A	1	2	0.333333	0.666667
gnl|UMD3.1|GK000010.2	10139639	A	G	0	5	0	1
gnl|UMD3.1|GK000010.2	10140212	T	C	0	2	0	1
gnl|UMD3.1|GK000010.2	10140645	G	C	10	2	0.833333	0.166667
gnl|UMD3.1|GK000010.2	10140886	T	G	4	4	0.5	0.5
gnl|UMD3.1|GK000010.2	10141313	C	G	0	3	0	1
gnl|UMD3.1|GK000010.2	10141986	G	C	2	8	0.2	0.8
gnl|UMD3.1|GK000010.2	10142885	G	A	132	189	0.411215	0.588785
gnl|UMD3.1|GK000010.2	10144343	C	A	0	10	0	1
gnl|UMD3.1|GK000010.2	10144674	T	A	6	2	0.75	0.25
gnl|UMD3.1|GK000010.2	10145199	C	T	34	23	0.596491	0.403509
gnl|UMD3.1|GK000010.2	10145644	T	C	26	30	0.464286	0.535714
gnl|UMD3.1|GK000010.2	10145804	A	G	13	13	0.5	0.5
gnl|UMD3.1|GK000010.2	10145883	G	C	0	37	0	1
gnl|UMD3.1|GK000010.2	10146314	T	C	0	15	0	1
gnl|UMD3.1|GK000010.2	10148232	C	A	3	4	0.428571	0.571429
gnl|UMD3.1|GK000010.2	10148336	A	T	12	5	0.705882	0.294118
gnl|UMD3.1|GK000010.2	10148568	T	G	10	6	0.625	0.375
gnl|UMD3.1|GK000010.2	10148814	C	T	8	5	0.615385	0.384615
gnl|UMD3.1|GK000010.2	10148858	T	G	5	11	0.3125	0.6875
gnl|UMD3.1|GK000010.2	10149677	T	C	0	21	0	1
gnl|UMD3.1|GK000010.2	10149687	C	T	0	22	0	1
gnl|UMD3.1|GK000010.2	10149856	A	G	12	9	0.571429	0.428571
gnl|UMD3.1|GK000010.2	10150156	C	T	6	12	0.333333	0.666667
gnl|UMD3.1|GK000010.2	10150175	G	A	5	13	0.277778	0.722222
gnl|UMD3.1|GK000010.2	10150249	G	A	0	14	0	1
gnl|UMD3.1|GK000010.2	10150253	A	G	0	15	0	1
gnl|UMD3.1|GK000010.2	10150449	G	A	2	6	0.25	0.75
gnl|UMD3.1|GK000010.2	10150468	G	A	8	2	0.8	0.2
gnl|UMD3.1|GK000010.2	10150522	C	G	15	30	0.333333	0.666667
gnl|UMD3.1|GK000010.2	10150560	C	A	486	543	0.472303	0.527697
gnl|UMD3.1|GK000010.2	10150721	A	G	619	824	0.428967	0.571033
gnl|UMD3.1|GK000010.2	10150748	G	A	621	761	0.449349	0.550651
gnl|UMD3.1|GK000010.2	10150823	C	G	677	734	0.479802	0.520198
gnl|UMD3.1|GK000010.2	10150915	C	A	621	689	0.474046	0.525954
gnl|UMD3.1|GK000010.2	10151036	A	G	847	969	0.46641	0.53359
gnl|UMD3.1|GK000010.2	10151585	T	G	54	92	0.369863	0.630137
gnl|UMD3.1|GK000010.2	10151690	A	G	54	121	0.308571	0.691429
gnl|UMD3.1|GK000010.2	10151693	A	G	53	124	0.299435	0.700565
gnl|UMD3.1|GK000010.2	10151713	A	T	51	128	0.284916	0.715084
gnl|UMD3.1|GK000010.2	10151720	T	C	57	126	0.311475	0.688525
gnl|UMD3.1|GK000010.2	10151729	A	G	58	121	0.324022	0.675978
gnl|UMD3.1|GK000010.2	10151773	A	G	66	133	0.331658	0.668342
gnl|UMD3.1|GK000010.2	10151802	A	G	68	108	0.386364	0.613636
gnl|UMD3.1|GK000010.2	10151880	C	A	22	22	0.5	0.5
gnl|UMD3.1|GK000010.2	10152201	A	G	0	2	0	1
gnl|UMD3.1|GK000010.2	10152387	A	T	0	3	0	1
gnl|UMD3.1|GK000010.2	10152961	C	G	0	2	0	1
gnl|UMD3.1|GK000010.2	10270814	T	C	0	1	0	1
gnl|UMD3.1|GK000010.2	10298857	AG	AGG	0	1	0	1
gnl|UMD3.1|GK000010.2	10299475	A	C	0	2	0	1
gnl|UMD3.1|GK000010.2	10322525	G	C	0	2	0	1
gnl|UMD3.1|GK000010.2	10322831	C	T	0	2	0	1
gnl|UMD3.1|GK000010.2	10322867	T	A	0	4	0	1
gnl|UMD3.1|GK000010.2	10323054	C	T	1	5	0.166667	0.833333
gnl|UMD3.1|GK000010.2	10323785	G	T	6	2	0.75	0.25
gnl|UMD3.1|GK000010.2	10349701	G	A	0	7	0	1
gnl|UMD3.1|GK000010.2	10349735	C	G	3	2	0.6	0.4
gnl|UMD3.1|GK000010.2	10350898	G	A	5	2	0.714286	0.285714
gnl|UMD3.1|GK000010.2	10367148	T	C	0	2	0	1
gnl|UMD3.1|GK000010.2	10371827	G	A	0	2	0	1
gnl|UMD3.1|GK000010.2	10373237	G	T	3	2	0.6	0.4
gnl|UMD3.1|GK000010.2	10376167	T	C	0	2	0	1
gnl|UMD3.1|GK000010.2	10390088	T	C	0	2	0	1
gnl|UMD3.1|GK000010.2	10390112	T	C	0	2	0	1
gnl|UMD3.1|GK000010.2	10390165	T	C	0	2	0	1
gnl|UMD3.1|GK000010.2	10402528	T	A,C	0	2	0	1
gnl|UMD3.1|GK000010.2	10407362	G	A	0	2	0	1
gnl|UMD3.1|GK000010.2	10411426	T	C	0	2	0	1
gnl|UMD3.1|GK000010.2	10411478	T	C	0	2	0	1
gnl|UMD3.1|GK000010.2	10428245	AATA	AA	0	1	0	1
gnl|UMD3.1|GK000010.2	10458500	C	T	0	2	0	1
gnl|UMD3.1|GK000010.2	10460759	G	A	0	2	0	1
gnl|UMD3.1|GK000010.2	10460768	T	A	0	2	0	1
gnl|UMD3.1|GK000010.2	10460773	G	A	0	2	0	1
gnl|UMD3.1|GK000010.2	10461314	T	C	0	3	0	1
gnl|UMD3.1|GK000010.2	10461323	G	A	0	3	0	1
gnl|UMD3.1|GK000010.2	10461352	A	G	0	3	0	1
gnl|UMD3.1|GK000010.2	10461392	T	C	0	3	0	1
gnl|UMD3.1|GK000010.2	10461393	G	A	0	3	0	1
gnl|UMD3.1|GK000010.2	10461413	A	G	0	3	0	1
gnl|UMD3.1|GK000010.2	10461428	G	A	0	3	0	1
gnl|UMD3.1|GK000010.2	10463918	A	G	0	1	0	1
gnl|UMD3.1|GK000010.2	10463942	T	C	0	2	0	1
gnl|UMD3.1|GK000010.2	10463969	C	T	0	1	0	1
gnl|UMD3.1|GK000010.2	10464106	T	C	0	5	0	1
gnl|UMD3.1|GK000010.2	10464291	G	T	0	3	0	1
gnl|UMD3.1|GK000010.2	10464383	A	C	0	2	0	1
gnl|UMD3.1|GK000010.2	10464455	CAGAA	CAGAAGAA	0	1	0	1
gnl|UMD3.1|GK000010.2	10464923	C	T	0	2	0	1
gnl|UMD3.1|GK000010.2	10464994	A	T	0	2	0	1
gnl|UMD3.1|GK000010.2	10465016	G	A	0	2	0	1
gnl|UMD3.1|GK000010.2	10468594	C	G	0	2	0	1
gnl|UMD3.1|GK000010.2	10473596	T	C	0	2	0	1
gnl|UMD3.1|GK000010.2	10473627	T	C	0	2	0	1
gnl|UMD3.1|GK000010.2	10478533	C	T	0	2	0	1
gnl|UMD3.1|GK000010.2	10485533	A	G	0	2	0	1
gnl|UMD3.1|GK000010.2	10485652	T	C	0	2	0	1
gnl|UMD3.1|GK000010.2	10485665	T	C	0	2	0	1
gnl|UMD3.1|GK000010.2	10564649	C	G	0	2	0	1
gnl|UMD3.1|GK000010.2	10564983	G	C	0	4	0	1
gnl|UMD3.1|GK000010.2	10570473	G	A	0	2	0	1
gnl|UMD3.1|GK000010.2	10575689	A	G	0	4	0	1
gnl|UMD3.1|GK000010.2	10577436	T	A	0	2	0	1
gnl|UMD3.1|GK000010.2	10583643	A	T	5	2	0.714286	0.285714
gnl|UMD3.1|GK000010.2	10583668	T	G	5	3	0.625	0.375
gnl|UMD3.1|GK000010.2	10590763	A	G	0	2	0	1
gnl|UMD3.1|GK000010.2	10592561	G	A	0	2	0	1
gnl|UMD3.1|GK000010.2	10602700	A	G	0	2	0	1
gnl|UMD3.1|GK000010.2	10607447	C	T	0	4	0	1
gnl|UMD3.1|GK000010.2	10608743	T	C	1	2	0.333333	0.666667
gnl|UMD3.1|GK000010.2	10609657	A	T	0	4	0	1
gnl|UMD3.1|GK000010.2	10610389	A	C	1	4	0.2	0.8
gnl|UMD3.1|GK000010.2	10610482	A	T	1	5	0.166667	0.833333
gnl|UMD3.1|GK000010.2	10610507	T	C	1	3	0.25	0.75
gnl|UMD3.1|GK000010.2	10610542	A	G	0	3	0	1
gnl|UMD3.1|GK000010.2	10610762	T	C	6	4	0.6	0.4
gnl|UMD3.1|GK000010.2	10614461	A	T	0	2	0	1
gnl|UMD3.1|GK000010.2	10620462	A	G	0	1	0	1
gnl|UMD3.1|GK000010.2	10620474	A	G	0	2	0	1
gnl|UMD3.1|GK000010.2	10623060	C	T	0	3	0	1
gnl|UMD3.1|GK000010.2	10623227	G	A	3	3	0.5	0.5
gnl|UMD3.1|GK000010.2	10623444	G	A	5	2	0.714286	0.285714
gnl|UMD3.1|GK000010.2	10626901	A	G	0	2	0	1
gnl|UMD3.1|GK000010.2	10627234	T	C	0	2	0	1
gnl|UMD3.1|GK000010.2	10634228	G	C	0	2	0	1
gnl|UMD3.1|GK000010.2	10634263	A	G	0	2	0	1
gnl|UMD3.1|GK000010.2	10644020	A	C	0	2	0	1
gnl|UMD3.1|GK000010.2	10647406	CTT	CTTT	0	1	0	1
gnl|UMD3.1|GK000010.2	10647488	AC	ACCC	0	1	0	1
gnl|UMD3.1|GK000010.2	10649865	G	C	0	4	0	1
gnl|UMD3.1|GK000010.2	10649882	G	A	0	4	0	1
gnl|UMD3.1|GK000010.2	10649933	G	T	0	2	0	1
gnl|UMD3.1|GK000010.2	10649956	C	T	0	2	0	1
gnl|UMD3.1|GK000010.2	10650645	T	C	0	2	0	1
gnl|UMD3.1|GK000010.2	10650661	G	T	0	2	0	1
gnl|UMD3.1|GK000010.2	10651264	C	T	0	2	0	1
gnl|UMD3.1|GK000010.2	10651475	C	G	0	2	0	1
gnl|UMD3.1|GK000010.2	10651618	A	T	0	2	0	1
gnl|UMD3.1|GK000010.2	10651619	T	A	0	2	0	1
gnl|UMD3.1|GK000010.2	10651685	C	T	0	2	0	1
gnl|UMD3.1|GK000010.2	10651991	C	A	0	3	0	1
gnl|UMD3.1|GK000010.2	10658763	T	C	0	2	0	1
gnl|UMD3.1|GK000010.2	10661099	C	A	3	2	0.6	0.4
gnl|UMD3.1|GK000010.2	10661404	G	A	0	3	0	1
gnl|UMD3.1|GK000010.2	10663126	T	A	5	2	0.714286	0.285714
gnl|UMD3.1|GK000010.2	10663894	G	T	3	2	0.6	0.4
gnl|UMD3.1|GK000010.2	10664024	A	G	0	5	0	1
gnl|UMD3.1|GK000010.2	10664363	A	T	0	3	0	1
gnl|UMD3.1|GK000010.2	10664472	G	A	0	3	0	1
gnl|UMD3.1|GK000010.2	10664488	G	A	0	3	0	1
gnl|UMD3.1|GK000010.2	10665705	G	A	0	5	0	1
gnl|UMD3.1|GK000010.2	10667075	G	A	0	3	0	1
gnl|UMD3.1|GK000010.2	10667813	T	C	0	2	0	1
gnl|UMD3.1|GK000010.2	10689671	A	G	0	3	0	1
gnl|UMD3.1|GK000010.2	10690761	A	G	0	2	0	1
gnl|UMD3.1|GK000010.2	10690769	T	C	0	2	0	1
gnl|UMD3.1|GK000010.2	10690905	C	T	3	3	0.5	0.5
gnl|UMD3.1|GK000010.2	10690956	T	C	0	4	0	1
gnl|UMD3.1|GK000010.2	10690957	G	A	0	4	0	1
gnl|UMD3.1|GK000010.2	10691918	C	A	0	3	0	1
gnl|UMD3.1|GK000010.2	10691968	A	T	0	2	0	1
gnl|UMD3.1|GK000010.2	10692239	G	T	0	2	0	1
gnl|UMD3.1|GK000010.2	10692248	G	A	0	2	0	1
gnl|UMD3.1|GK000010.2	10693452	A	C	0	2	0	1
gnl|UMD3.1|GK000010.2	10694117	G	C	0	2	0	1
gnl|UMD3.1|GK000010.2	10695309	C	T	0	2	0	1
gnl|UMD3.1|GK000010.2	10695383	T	C	0	2	0	1
gnl|UMD3.1|GK000010.2	10711357	G	A	0	3	0	1
gnl|UMD3.1|GK000010.2	10711503	G	T	5	2	0.714286	0.285714
gnl|UMD3.1|GK000010.2	10711521	A	G	0	8	0	1
gnl|UMD3.1|GK000010.2	10711567	A	G	0	5	0	1
gnl|UMD3.1|GK000010.2	10711670	C	T	0	11	0	1
gnl|UMD3.1|GK000010.2	10711938	C	T	0	3	0	1
gnl|UMD3.1|GK000010.2	10884615	C	G	10	2	0.833333	0.166667
gnl|UMD3.1|GK000010.2	10888197	T	C	7	2	0.777778	0.222222
gnl|UMD3.1|GK000010.2	10888342	T	C	12	19	0.387097	0.612903
gnl|UMD3.1|GK000010.2	10888424	T	C	10	7	0.588235	0.411765
gnl|UMD3.1|GK000010.2	10888454	A	G	0	14	0	1
gnl|UMD3.1|GK000010.2	10888469	C	T	0	3	0	1
gnl|UMD3.1|GK000010.2	10888513	T	C	3	6	0.333333	0.666667
gnl|UMD3.1|GK000010.2	10889805	C	A	10	2	0.833333	0.166667
gnl|UMD3.1|GK000010.2	10889927	A	G	2	2	0.5	0.5
gnl|UMD3.1|GK000010.2	10890888	G	T	2	2	0.5	0.5
gnl|UMD3.1|GK000010.2	10890957	G	A	0	2	0	1
gnl|UMD3.1|GK000010.2	11047086	A	T	3	2	0.6	0.4
gnl|UMD3.1|GK000010.2	11048940	T	C	0	55	0	1
gnl|UMD3.1|GK000010.2	11048976	T	C	20	23	0.465116	0.534884
gnl|UMD3.1|GK000010.2	11049164	A	G	0	28	0	1
gnl|UMD3.1|GK000010.2	11049201	C	A	0	24	0	1
gnl|UMD3.1|GK000010.2	11049435	C	T	0	24	0	1
gnl|UMD3.1|GK000010.2	11049720	A	G	0	5	0	1
gnl|UMD3.1|GK000010.2	11049783	C	T	0	6	0	1
gnl|UMD3.1|GK000010.2	11049876	C	T,A	0	5	0	1
gnl|UMD3.1|GK000010.2	11049897	T	A	1	6	0.142857	0.857143
gnl|UMD3.1|GK000010.2	11050025	T	C	0	5	0	1
gnl|UMD3.1|GK000010.2	11050127	C	T	0	6	0	1
gnl|UMD3.1|GK000010.2	11050215	A	G	0	8	0	1
gnl|UMD3.1|GK000010.2	11050451	T	G	1	4	0.2	0.8
gnl|UMD3.1|GK000010.2	11050476	A	G	4	4	0.5	0.5
gnl|UMD3.1|GK000010.2	11050512	C	T	0	4	0	1
gnl|UMD3.1|GK000010.2	11050558	C	T	0	5	0	1
gnl|UMD3.1|GK000010.2	11050633	T	C	3	2	0.6	0.4
gnl|UMD3.1|GK000010.2	11050668	T	C	3	3	0.5	0.5
gnl|UMD3.1|GK000010.2	11050678	G	A	3	3	0.5	0.5
gnl|UMD3.1|GK000010.2	11050764	GCTCTTGACCT	G	0	1	0	1
gnl|UMD3.1|GK000010.2	11050854	C	T	0	9	0	1
gnl|UMD3.1|GK000010.2	11050855	C	G	0	9	0	1
gnl|UMD3.1|GK000010.2	11050856	A	G	0	9	0	1
gnl|UMD3.1|GK000010.2	11050887	C	A	4	4	0.5	0.5
gnl|UMD3.1|GK000010.2	11050889	C	T	4	5	0.444444	0.555556
gnl|UMD3.1|GK000010.2	11050920	C	T	4	3	0.571429	0.428571
gnl|UMD3.1|GK000010.2	11050943	T	C	3	4	0.428571	0.571429
gnl|UMD3.1|GK000010.2	11051010	A	G	5	2	0.714286	0.285714
gnl|UMD3.1|GK000010.2	11051022	A	G	0	5	0	1
gnl|UMD3.1|GK000010.2	11051095	A	G	1	8	0.111111	0.888889
gnl|UMD3.1|GK000010.2	11051111	G	A	2	11	0.153846	0.846154
gnl|UMD3.1|GK000010.2	11051182	T	C	0	14	0	1
gnl|UMD3.1|GK000010.2	11051377	T	C	0	8	0	1
gnl|UMD3.1|GK000010.2	11051619	T	C	0	13	0	1
gnl|UMD3.1|GK000010.2	11051850	C	G	0	4	0	1
gnl|UMD3.1|GK000010.2	11051890	A	C	0	2	0	1
gnl|UMD3.1|GK000010.2	11052217	A	G	0	3	0	1
gnl|UMD3.1|GK000010.2	11052342	A	C	0	5	0	1
gnl|UMD3.1|GK000010.2	11052432	G	A	0	3	0	1
gnl|UMD3.1|GK000010.2	11052441	G	C	0	4	0	1
gnl|UMD3.1|GK000010.2	11052442	G	A	1	3	0.25	0.75
gnl|UMD3.1|GK000010.2	11052535	G	C	0	6	0	1
gnl|UMD3.1|GK000010.2	11052730	A	C	4	2	0.666667	0.333333
gnl|UMD3.1|GK000010.2	11052968	C	A	0	2	0	1
gnl|UMD3.1|GK000010.2	11053677	A	C	0	1	0	1
gnl|UMD3.1|GK000010.2	11061108	C	T	0	2	0	1
gnl|UMD3.1|GK000010.2	11065564	C	A	0	2	0	1
gnl|UMD3.1|GK000010.2	11068384	C	T	0	2	0	1
gnl|UMD3.1|GK000010.2	11069689	G	C	0	2	0	1
gnl|UMD3.1|GK000010.2	11069800	T	C	0	2	0	1
gnl|UMD3.1|GK000010.2	11069826	T	C	0	2	0	1
gnl|UMD3.1|GK000010.2	11069884	A	G	0	2	0	1
gnl|UMD3.1|GK000010.2	11091478	T	C	0	2	0	1
gnl|UMD3.1|GK000010.2	11091488	T	C	0	2	0	1
gnl|UMD3.1|GK000010.2	11091520	T	C	0	2	0	1
gnl|UMD3.1|GK000010.2	11091532	T	C	0	4	0	1
gnl|UMD3.1|GK000010.2	11091535	T	C	0	4	0	1
gnl|UMD3.1|GK000010.2	11091640	A	T	0	2	0	1
gnl|UMD3.1|GK000010.2	11091656	G	A	0	2	0	1
gnl|UMD3.1|GK000010.2	11111865	A	G	0	2	0	1
gnl|UMD3.1|GK000010.2	11112575	C	T	0	2	0	1
gnl|UMD3.1|GK000010.2	11112601	T	A	0	2	0	1
gnl|UMD3.1|GK000010.2	11124516	T	A	0	2	0	1
gnl|UMD3.1|GK000010.2	11124523	C	G	0	2	0	1
gnl|UMD3.1|GK000010.2	11129569	T	C	0	2	0	1
gnl|UMD3.1|GK000010.2	11130058	T	G	0	2	0	1
gnl|UMD3.1|GK000010.2	11130142	C	A	0	3	0	1
gnl|UMD3.1|GK000010.2	11130196	C	CTG	0	1	0	1
gnl|UMD3.1|GK000010.2	11130436	C	T	0	2	0	1
gnl|UMD3.1|GK000010.2	11139323	G	T	0	2	0	1
gnl|UMD3.1|GK000010.2	11139336	G	T	0	2	0	1
gnl|UMD3.1|GK000010.2	11141121	T	C	0	6	0	1
gnl|UMD3.1|GK000010.2	11141142	T	C	0	6	0	1
gnl|UMD3.1|GK000010.2	11141173	C	A	5	2	0.714286	0.285714
gnl|UMD3.1|GK000010.2	11141298	G	C	0	2	0	1
gnl|UMD3.1|GK000010.2	11299871	A	G	0	2	0	1
gnl|UMD3.1|GK000010.2	11309225	T	G	0	2	0	1
gnl|UMD3.1|GK000010.2	11309951	T	C	0	2	0	1
gnl|UMD3.1|GK000010.2	11310023	T	C	0	2	0	1
gnl|UMD3.1|GK000010.2	11310413	G	A	4	2	0.666667	0.333333
gnl|UMD3.1|GK000010.2	11333920	A	G	0	2	0	1
gnl|UMD3.1|GK000010.2	11339505	A	C	0	2	0	1
gnl|UMD3.1|GK000010.2	11344090	G	A	24	12	0.666667	0.333333
gnl|UMD3.1|GK000010.2	11345448	T	A	13	4	0.764706	0.235294
gnl|UMD3.1|GK000010.2	11347039	C	A	2	3	0.4	0.6
gnl|UMD3.1|GK000010.2	11347072	C	A	2	2	0.5	0.5
gnl|UMD3.1|GK000010.2	11347285	G	A	7	2	0.777778	0.222222
gnl|UMD3.1|GK000010.2	11347704	C	T	0	2	0	1
gnl|UMD3.1|GK000010.2	11348073	T	G	0	2	0	1
gnl|UMD3.1|GK000010.2	11348926	A	G	4	2	0.666667	0.333333
gnl|UMD3.1|GK000010.2	11350995	T	C	0	2	0	1
gnl|UMD3.1|GK000010.2	11351012	T	C	0	2	0	1
gnl|UMD3.1|GK000010.2	11355215	TC	TCAC	0	1	0	1
gnl|UMD3.1|GK000010.2	11358401	T	C	3	2	0.6	0.4
gnl|UMD3.1|GK000010.2	11383299	C	T	1	3	0.25	0.75
gnl|UMD3.1|GK000010.2	11399810	G	T	0	1	0	1
gnl|UMD3.1|GK000010.2	11403597	C	T	2	2	0.5	0.5
gnl|UMD3.1|GK000010.2	11403664	G	A	0	2	0	1
gnl|UMD3.1|GK000010.2	11404816	T	C	0	2	0	1
gnl|UMD3.1|GK000010.2	11404829	T	C	0	2	0	1
gnl|UMD3.1|GK000010.2	11404832	T	C	0	2	0	1
gnl|UMD3.1|GK000010.2	11404849	T	C	0	2	0	1
gnl|UMD3.1|GK000010.2	11404850	T	C	0	2	0	1
gnl|UMD3.1|GK000010.2	11406525	G	T	0	2	0	1
gnl|UMD3.1|GK000010.2	11408904	A	G	0	2	0	1
gnl|UMD3.1|GK000010.2	11424595	A	G	0	2	0	1
gnl|UMD3.1|GK000010.2	11438580	A	G	0	2	0	1
gnl|UMD3.1|GK000010.2	11439808	C	G	0	2	0	1
gnl|UMD3.1|GK000010.2	11448117	C	T	0	2	0	1
gnl|UMD3.1|GK000010.2	11448550	CTGT	CT	0	1	0	1
gnl|UMD3.1|GK000010.2	11448670	CGT	CGTGT	0	1	0	1
gnl|UMD3.1|GK000010.2	11453055	C	T	0	1	0	1
gnl|UMD3.1|GK000010.2	11453081	G	A	0	1	0	1
gnl|UMD3.1|GK000010.2	11466566	A	G	0	2	0	1
gnl|UMD3.1|GK000010.2	11488427	G	T	5	2	0.714286	0.285714
gnl|UMD3.1|GK000010.2	11488562	G	T	10	2	0.833333	0.166667
gnl|UMD3.1|GK000010.2	11488681	G	T	17	7	0.708333	0.291667
gnl|UMD3.1|GK000010.2	11488732	A	C	5	17	0.227273	0.772727
gnl|UMD3.1|GK000010.2	11491218	A	T	0	57	0	1
gnl|UMD3.1|GK000010.2	11491267	G	A	0	39	0	1
gnl|UMD3.1|GK000010.2	11492905	A	T	1	2	0.333333	0.666667
gnl|UMD3.1|GK000010.2	11509461	T	C	0	2	0	1
gnl|UMD3.1|GK000010.2	11509558	G	A	0	2	0	1
gnl|UMD3.1|GK000010.2	11510771	T	C	0	2	0	1
gnl|UMD3.1|GK000010.2	11510808	C	T	0	2	0	1
gnl|UMD3.1|GK000010.2	11541824	T	C	0	2	0	1
gnl|UMD3.1|GK000010.2	11541827	T	C	0	2	0	1
gnl|UMD3.1|GK000010.2	11543245	C	A	0	2	0	1
gnl|UMD3.1|GK000010.2	11543271	C	T	0	2	0	1
gnl|UMD3.1|GK000010.2	11546597	T	C	0	4	0	1
gnl|UMD3.1|GK000010.2	11546604	G	T	0	3	0	1
gnl|UMD3.1|GK000010.2	11547391	T	G	0	2	0	1
gnl|UMD3.1|GK000010.2	11547465	A	G	0	3	0	1
gnl|UMD3.1|GK000010.2	11547647	C	T	0	2	0	1
gnl|UMD3.1|GK000010.2	11547688	C	A	0	5	0	1
gnl|UMD3.1|GK000010.2	11548328	A	T	0	3	0	1
gnl|UMD3.1|GK000010.2	11548365	C	T	0	4	0	1
gnl|UMD3.1|GK000010.2	11548806	T	C	0	2	0	1
gnl|UMD3.1|GK000010.2	11563998	A	G	0	2	0	1
gnl|UMD3.1|GK000010.2	11600307	G	C	0	2	0	1
gnl|UMD3.1|GK000010.2	11613536	G	A	0	2	0	1
gnl|UMD3.1|GK000010.2	11616112	A	G	0	2	0	1
gnl|UMD3.1|GK000010.2	11616152	C	G	0	2	0	1
gnl|UMD3.1|GK000010.2	11639047	C	A	0	2	0	1
gnl|UMD3.1|GK000010.2	11641892	T	C	0	2	0	1
gnl|UMD3.1|GK000010.2	11641899	T	C	0	2	0	1
gnl|UMD3.1|GK000010.2	11644094	T	C	0	2	0	1
gnl|UMD3.1|GK000010.2	11645144	T	C	0	2	0	1
gnl|UMD3.1|GK000010.2	11652038	G	T	1	2	0.333333	0.666667
gnl|UMD3.1|GK000010.2	11652585	G	C	5	10	0.333333	0.666667
gnl|UMD3.1|GK000010.2	11653356	C	A	7	3	0.7	0.3
gnl|UMD3.1|GK000010.2	11659113	ATG	A	0	1	0	1
gnl|UMD3.1|GK000010.2	11664343	A	G	0	2	0	1
gnl|UMD3.1|GK000010.2	11664352	A	G	0	2	0	1
gnl|UMD3.1|GK000010.2	11664366	A	G	0	2	0	1
gnl|UMD3.1|GK000010.2	11664394	A	G	0	2	0	1
gnl|UMD3.1|GK000010.2	11664398	A	G	0	2	0	1
gnl|UMD3.1|GK000010.2	11664399	A	G	0	2	0	1
gnl|UMD3.1|GK000010.2	11664404	A	G	0	2	0	1
gnl|UMD3.1|GK000010.2	11664409	A	G	0	2	0	1
gnl|UMD3.1|GK000010.2	11754304	G	C	0	2	0	1
gnl|UMD3.1|GK000010.2	11754332	A	G	0	2	0	1
gnl|UMD3.1|GK000010.2	11772200	A	G	0	2	0	1
gnl|UMD3.1|GK000010.2	11796766	G	T	1	2	0.333333	0.666667
gnl|UMD3.1|GK000010.2	11803833	C	T	0	4	0	1
gnl|UMD3.1|GK000010.2	11883643	T	C	5	2	0.714286	0.285714
gnl|UMD3.1|GK000010.2	11883684	C	T	2	4	0.333333	0.666667
gnl|UMD3.1|GK000010.2	11889221	A	G	0	2	0	1
gnl|UMD3.1|GK000010.2	11902944	T	A	0	2	0	1
gnl|UMD3.1|GK000010.2	11908639	A	C	0	2	0	1
gnl|UMD3.1|GK000010.2	11908940	C	G	0	2	0	1
gnl|UMD3.1|GK000010.2	11908947	C	A	0	1	0	1
gnl|UMD3.1|GK000010.2	11924210	G	A	0	2	0	1
gnl|UMD3.1|GK000010.2	11928272	A	G	0	2	0	1
gnl|UMD3.1|GK000010.2	11930486	G	A	0	4	0	1
gnl|UMD3.1|GK000010.2	11935222	C	T	0	2	0	1
gnl|UMD3.1|GK000010.2	11935865	C	T	0	2	0	1
gnl|UMD3.1|GK000010.2	11941002	C	A	0	3	0	1
gnl|UMD3.1|GK000010.2	11941365	G	A	0	2	0	1
gnl|UMD3.1|GK000010.2	11941657	G	T	0	2	0	1
gnl|UMD3.1|GK000010.2	11997571	T	C	0	223	0	1
gnl|UMD3.1|GK000010.2	11997589	T	C	0	468	0	1
gnl|UMD3.1|GK000010.2	11997607	G	A	0	746	0	1
gnl|UMD3.1|GK000010.2	11997707	T	G	9	688	0.0129125	0.987088
gnl|UMD3.1|GK000010.2	12020776	C	A	0	2	0	1
gnl|UMD3.1|GK000010.2	12021042	C	A	9	2	0.818182	0.181818
gnl|UMD3.1|GK000010.2	12021543	G	A	6	3	0.666667	0.333333
gnl|UMD3.1|GK000010.2	12027527	T	C	0	3	0	1
gnl|UMD3.1|GK000010.2	12029794	T	G	0	5	0	1
gnl|UMD3.1|GK000010.2	12029834	C	G	1	3	0.25	0.75
gnl|UMD3.1|GK000010.2	12030178	G	A	1	2	0.333333	0.666667
gnl|UMD3.1|GK000010.2	12039169	C	A	1	2	0.333333	0.666667
gnl|UMD3.1|GK000010.2	12041618	C	A	19	4	0.826087	0.173913
gnl|UMD3.1|GK000010.2	12041953	T	G	0	3	0	1
gnl|UMD3.1|GK000010.2	12042138	T	G	0	3	0	1
gnl|UMD3.1|GK000010.2	12043958	N	A	0	2	0	1
gnl|UMD3.1|GK000010.2	12045248	G	A	1	2	0.333333	0.666667
gnl|UMD3.1|GK000010.2	12052571	C	T	0	2	0	1
gnl|UMD3.1|GK000010.2	12054238	T	C	0	2	0	1
gnl|UMD3.1|GK000010.2	12054540	T	C	22	26	0.458333	0.541667
gnl|UMD3.1|GK000010.2	12054665	C	T	0	2	0	1
gnl|UMD3.1|GK000010.2	12055622	A	C	0	3	0	1
gnl|UMD3.1|GK000010.2	12056532	A	T	0	3	0	1
gnl|UMD3.1|GK000010.2	12057015	C	T	3	2	0.6	0.4
gnl|UMD3.1|GK000010.2	12058507	T	C	0	2	0	1
gnl|UMD3.1|GK000010.2	12061604	G	A	4	3	0.571429	0.428571
gnl|UMD3.1|GK000010.2	12061637	C	T	2	6	0.25	0.75
gnl|UMD3.1|GK000010.2	12064532	T	A	9	4	0.692308	0.307692
gnl|UMD3.1|GK000010.2	12069427	C	A	7	2	0.777778	0.222222
gnl|UMD3.1|GK000010.2	12073787	A	G	0	2	0	1
gnl|UMD3.1|GK000010.2	12075663	G	T	0	2	0	1
gnl|UMD3.1|GK000010.2	12077425	A	G	0	2	0	1
gnl|UMD3.1|GK000010.2	12077427	C	A	0	2	0	1
gnl|UMD3.1|GK000010.2	12095314	T	C	0	2	0	1
gnl|UMD3.1|GK000010.2	12129499	C	A	0	2	0	1
gnl|UMD3.1|GK000010.2	12129532	T	C	0	2	0	1
gnl|UMD3.1|GK000010.2	12132653	G	A	0	1	0	1
gnl|UMD3.1|GK000010.2	12139620	T	C	0	2	0	1
gnl|UMD3.1|GK000010.2	12139933	T	C	0	2	0	1
gnl|UMD3.1|GK000010.2	12139989	A	G	0	3	0	1
gnl|UMD3.1|GK000010.2	12149599	G	T	0	2	0	1
gnl|UMD3.1|GK000010.2	12151504	T	C	19	17	0.527778	0.472222
gnl|UMD3.1|GK000010.2	12151571	A	C	8	21	0.275862	0.724138
gnl|UMD3.1|GK000010.2	12151833	A	T	4	8	0.333333	0.666667
gnl|UMD3.1|GK000010.2	12151834	A	T	4	8	0.333333	0.666667
gnl|UMD3.1|GK000010.2	12152378	G	T	7	2	0.777778	0.222222
gnl|UMD3.1|GK000010.2	12152478	G	A	10	2	0.833333	0.166667
gnl|UMD3.1|GK000010.2	12270820	A	G	0	1	0	1
gnl|UMD3.1|GK000010.2	12317785	A	G	10	2	0.833333	0.166667
gnl|UMD3.1|GK000010.2	12318890	A	G	6	3	0.666667	0.333333
gnl|UMD3.1|GK000010.2	12319001	G	A	4	6	0.4	0.6
gnl|UMD3.1|GK000010.2	12319008	A	G	7	2	0.777778	0.222222
gnl|UMD3.1|GK000010.2	12319227	A	T	7	2	0.777778	0.222222
gnl|UMD3.1|GK000010.2	12319649	C	T	5	7	0.416667	0.583333
gnl|UMD3.1|GK000010.2	12319922	A	T	0	7	0	1
gnl|UMD3.1|GK000010.2	12320342	A	C	9	2	0.818182	0.181818
gnl|UMD3.1|GK000010.2	12320413	T	A	3	2	0.6	0.4
gnl|UMD3.1|GK000010.2	12321784	G	T	8	2	0.8	0.2
gnl|UMD3.1|GK000010.2	12338623	G	C	0	2	0	1
[truncated: 252,748+ more rows]
