# Supplementary material for: Single nucleotide polymorphism discovery in bovine liver using RNA-seq technology
Source: PLoS One. 2017 Feb 24;12(2):e0172687. doi: 10.1371/journal.pone.0172687 (PMC5325534; doi:10.1371/journal.pone.0172687)
Supplement: S13 Table — (XLSX) [file pone.0172687.s013.xlsx]

## Sheet: CP35-LIV-1-S7.samtools.variants
S13 Table: RNA-seq SNP-db of bovine liver tissue of young bull-13 of Hereford cattle aged 6 months.
reference	location	ref_seq	sample seq	# of reads as Ref	# of reads as SNP	% ref	% SNP
gnl|Btau_4.6.1|chrY	2534339	A	G	0	2	0	1
gnl|Btau_4.6.1|chrY	2534342	A	G	0	3	0	1
gnl|Btau_4.6.1|chrY	2534344	A	G	1	2	0.333333	0.666667
gnl|Btau_4.6.1|chrY	2534357	A	G	1	2	0.333333	0.666667
gnl|Btau_4.6.1|chrY	2534395	A	G	0	2	0	1
gnl|Btau_4.6.1|chrY	2534965	C	T	0	1	0	1
gnl|Btau_4.6.1|chrY	2535039	G	C	5	2	0.714286	0.285714
gnl|Btau_4.6.1|chrY	2734805	T	C	1	65	0.0151515	0.984848
gnl|Btau_4.6.1|chrY	2734818	G	A	0	67	0	1
gnl|Btau_4.6.1|chrY	2734868	G	A	0	68	0	1
gnl|Btau_4.6.1|chrY	2912187	C	A	0	2	0	1
gnl|Btau_4.6.1|chrY	2915988	G	T	4	2	0.666667	0.333333
gnl|Btau_4.6.1|chrY	2916307	T	C	8	2	0.8	0.2
gnl|Btau_4.6.1|chrY	2917238	G	A	0	2	0	1
gnl|Btau_4.6.1|chrY	2991433	G	T	0	2	0	1
gnl|Btau_4.6.1|chrY	3126915	C	T	0	21	0	1
gnl|Btau_4.6.1|chrY	3126928	C	T	0	23	0	1
gnl|Btau_4.6.1|chrY	3126932	C	T	0	25	0	1
gnl|Btau_4.6.1|chrY	3176106	C	A	0	2	0	1
gnl|Btau_4.6.1|chrY	3279634	G	A	3	2	0.6	0.4
gnl|Btau_4.6.1|chrY	3566128	T	C	1	2	0.333333	0.666667
gnl|Btau_4.6.1|chrY	3566189	A	G	1	2	0.333333	0.666667
gnl|Btau_4.6.1|chrY	3566191	C	A	1	2	0.333333	0.666667
gnl|Btau_4.6.1|chrY	3616211	T	C	1	2	0.333333	0.666667
gnl|Btau_4.6.1|chrY	3636126	C	A	0	2	0	1
gnl|Btau_4.6.1|chrY	3640275	G	T	0	2	0	1
gnl|Btau_4.6.1|chrY	3726197	T	C	3	2	0.6	0.4
gnl|Btau_4.6.1|chrY	3727747	A	G	3	2	0.6	0.4
gnl|Btau_4.6.1|chrY	3737081	G	A	10	2	0.833333	0.166667
gnl|Btau_4.6.1|chrY	3737456	T	A	8	2	0.8	0.2
gnl|Btau_4.6.1|chrY	3737916	A	G	1	2	0.333333	0.666667
gnl|Btau_4.6.1|chrY	3742083	T	A	0	2	0	1
gnl|Btau_4.6.1|chrY	3752556	G	A	1	2	0.333333	0.666667
gnl|Btau_4.6.1|chrY	6518245	C	G	0	2	0	1
gnl|Btau_4.6.1|chrY	6519126	T	C	0	2	0	1
gnl|Btau_4.6.1|chrY	6519136	T	C	0	2	0	1
gnl|Btau_4.6.1|chrY	6519163	T	C	0	2	0	1
gnl|Btau_4.6.1|chrY	6526523	C	A	0	1	0	1
gnl|Btau_4.6.1|chrY	6527127	C	A	3	3	0.5	0.5
gnl|Btau_4.6.1|chrY	6527816	T	C	1	1	0.5	0.5
gnl|Btau_4.6.1|chrY	6549606	C	T	5	2	0.714286	0.285714
gnl|Btau_4.6.1|chrY	6549632	C	T	4	2	0.666667	0.333333
gnl|Btau_4.6.1|chrY	6591887	T	C	0	2	0	1
gnl|Btau_4.6.1|chrY	6591920	T	C	0	2	0	1
gnl|Btau_4.6.1|chrY	6591921	T	C	0	2	0	1
gnl|Btau_4.6.1|chrY	6605520	G	T	5	2	0.714286	0.285714
gnl|Btau_4.6.1|chrY	6607281	C	A	0	2	0	1
gnl|Btau_4.6.1|chrY	6625347	C	A	4	2	0.666667	0.333333
gnl|Btau_4.6.1|chrY	6628434	G	T	0	2	0	1
gnl|Btau_4.6.1|chrY	6628836	T	C	7	2	0.777778	0.222222
gnl|Btau_4.6.1|chrY	6633002	T	C	9	2	0.818182	0.181818
gnl|Btau_4.6.1|chrY	6633483	G	T	2	2	0.5	0.5
gnl|Btau_4.6.1|chrY	6635850	G	C	3	2	0.6	0.4
gnl|Btau_4.6.1|chrY	6636592	C	G	0	2	0	1
gnl|Btau_4.6.1|chrY	6645787	C	A	0	2	0	1
gnl|Btau_4.6.1|chrY	6651503	G	T	2	2	0.5	0.5
gnl|Btau_4.6.1|chrY	9453639	C	G	0	31	0	1
gnl|Btau_4.6.1|chrY	9453643	T	C	0	35	0	1
gnl|Btau_4.6.1|chrY	9453826	A	G	0	19	0	1
gnl|Btau_4.6.1|chrY	9453846	A	T	12	2	0.857143	0.142857
gnl|Btau_4.6.1|chrY	14257407	G	T	0	15	0	1
gnl|Btau_4.6.1|chrY	14663067	T	C	0	29	0	1
gnl|Btau_4.6.1|chrY	15728289	G	T	0	2	0	1
gnl|Btau_4.6.1|chrY	42381338	T	C	5	2	0.714286	0.285714
gnl|Btau_4.6.1|chrY	42421861	G	T	0	2	0	1
gnl|UMD3.1|GK000010.2	340158	A	G	0	2	0	1
gnl|UMD3.1|GK000010.2	340193	C	G	0	2	0	1
gnl|UMD3.1|GK000010.2	397832	C	A	0	2	0	1
gnl|UMD3.1|GK000010.2	432428	A	G	0	2	0	1
gnl|UMD3.1|GK000010.2	432470	A	T	0	2	0	1
gnl|UMD3.1|GK000010.2	437390	C	T	0	2	0	1
gnl|UMD3.1|GK000010.2	437392	C	T	0	2	0	1
gnl|UMD3.1|GK000010.2	437393	T	G	0	2	0	1
gnl|UMD3.1|GK000010.2	437394	C	T	0	2	0	1
gnl|UMD3.1|GK000010.2	458310	A	T	0	2	0	1
gnl|UMD3.1|GK000010.2	524833	C	A	2	2	0.5	0.5
gnl|UMD3.1|GK000010.2	524852	A	G	2	2	0.5	0.5
gnl|UMD3.1|GK000010.2	524860	A	G	2	2	0.5	0.5
gnl|UMD3.1|GK000010.2	531000	G	T	0	2	0	1
gnl|UMD3.1|GK000010.2	536067	A	G	0	2	0	1
gnl|UMD3.1|GK000010.2	536079	A	G	0	2	0	1
gnl|UMD3.1|GK000010.2	555259	C	T	0	3	0	1
gnl|UMD3.1|GK000010.2	555260	A	G	0	3	0	1
gnl|UMD3.1|GK000010.2	555265	A	G	0	5	0	1
gnl|UMD3.1|GK000010.2	555292	C	A	0	13	0	1
gnl|UMD3.1|GK000010.2	555317	G	C	0	16	0	1
gnl|UMD3.1|GK000010.2	555363	G	A	0	23	0	1
gnl|UMD3.1|GK000010.2	555424	T	C	0	26	0	1
gnl|UMD3.1|GK000010.2	555483	C	G	0	26	0	1
gnl|UMD3.1|GK000010.2	555598	A	G	0	30	0	1
gnl|UMD3.1|GK000010.2	555632	A	G	0	37	0	1
gnl|UMD3.1|GK000010.2	555657	T	C	0	40	0	1
gnl|UMD3.1|GK000010.2	555666	T	C	0	40	0	1
gnl|UMD3.1|GK000010.2	555684	A	G	0	37	0	1
gnl|UMD3.1|GK000010.2	555780	G	A	0	10	0	1
gnl|UMD3.1|GK000010.2	555811	A	T	0	9	0	1
gnl|UMD3.1|GK000010.2	572142	A	G	0	2	0	1
gnl|UMD3.1|GK000010.2	572162	A	G	0	2	0	1
gnl|UMD3.1|GK000010.2	613033	C	G	0	2	0	1
gnl|UMD3.1|GK000010.2	613380	T	A	0	2	0	1
gnl|UMD3.1|GK000010.2	629621	C	T	0	2	0	1
gnl|UMD3.1|GK000010.2	633937	T	A	0	2	0	1
gnl|UMD3.1|GK000010.2	634699	C	T	2	3	0.4	0.6
gnl|UMD3.1|GK000010.2	653883	C	A	0	2	0	1
gnl|UMD3.1|GK000010.2	671658	C	T	0	2	0	1
gnl|UMD3.1|GK000010.2	688237	A	G	0	2	0	1
gnl|UMD3.1|GK000010.2	688239	A	G	0	2	0	1
gnl|UMD3.1|GK000010.2	688252	A	G	0	2	0	1
gnl|UMD3.1|GK000010.2	688279	A	G	0	2	0	1
gnl|UMD3.1|GK000010.2	696259	A	G	2	2	0.5	0.5
gnl|UMD3.1|GK000010.2	696292	A	G	1	2	0.333333	0.666667
gnl|UMD3.1|GK000010.2	697768	T	C	0	2	0	1
gnl|UMD3.1|GK000010.2	700026	A	G	0	2	0	1
gnl|UMD3.1|GK000010.2	708121	G	A	7	2	0.777778	0.222222
gnl|UMD3.1|GK000010.2	717401	T	A	2	3	0.4	0.6
gnl|UMD3.1|GK000010.2	717481	G	A	0	3	0	1
gnl|UMD3.1|GK000010.2	718533	T	C	0	2	0	1
gnl|UMD3.1|GK000010.2	736157	G	A	0	2	0	1
gnl|UMD3.1|GK000010.2	743656	C	T	2	2	0.5	0.5
gnl|UMD3.1|GK000010.2	744157	C	T	0	2	0	1
gnl|UMD3.1|GK000010.2	761068	T	C	0	2	0	1
gnl|UMD3.1|GK000010.2	773633	G	A	4	2	0.666667	0.333333
gnl|UMD3.1|GK000010.2	773719	G	T	0	2	0	1
gnl|UMD3.1|GK000010.2	773828	C	G	4	4	0.5	0.5
gnl|UMD3.1|GK000010.2	773851	T	C	0	7	0	1
gnl|UMD3.1|GK000010.2	773915	G	A	3	2	0.6	0.4
gnl|UMD3.1|GK000010.2	774096	G	T	0	2	0	1
gnl|UMD3.1|GK000010.2	787865	T	G	0	2	0	1
gnl|UMD3.1|GK000010.2	788117	G	T	1	2	0.333333	0.666667
gnl|UMD3.1|GK000010.2	841896	C	T	0	2	0	1
gnl|UMD3.1|GK000010.2	868318	GGTAGAACCTGAAA	GGTAGAACCTGAAAGTAGAACCTGAAA	0	1	0	1
gnl|UMD3.1|GK000010.2	868372	GGAGA	GGA	0	1	0	1
gnl|UMD3.1|GK000010.2	871176	G	T	0	4	0	1
gnl|UMD3.1|GK000010.2	877572	T	C	0	2	0	1
gnl|UMD3.1|GK000010.2	914279	T	C	0	2	0	1
gnl|UMD3.1|GK000010.2	914291	A	G	0	2	0	1
gnl|UMD3.1|GK000010.2	918340	G	C	0	2	0	1
gnl|UMD3.1|GK000010.2	918342	A	G	0	2	0	1
gnl|UMD3.1|GK000010.2	918370	G	A	0	2	0	1
gnl|UMD3.1|GK000010.2	918401	A	C	0	2	0	1
gnl|UMD3.1|GK000010.2	918745	G	A	0	2	0	1
gnl|UMD3.1|GK000010.2	918780	C	A	0	2	0	1
gnl|UMD3.1|GK000010.2	919514	G	A,T	1	3	0.25	0.75
gnl|UMD3.1|GK000010.2	919521	G	A	1	2	0.333333	0.666667
gnl|UMD3.1|GK000010.2	921904	A	G	0	2	0	1
gnl|UMD3.1|GK000010.2	921944	A	G	2	2	0.5	0.5
gnl|UMD3.1|GK000010.2	929085	G	C	0	2	0	1
gnl|UMD3.1|GK000010.2	930801	T	C	0	2	0	1
gnl|UMD3.1|GK000010.2	930852	T	C	0	2	0	1
gnl|UMD3.1|GK000010.2	932595	G	T	9	2	0.818182	0.181818
gnl|UMD3.1|GK000010.2	933079	T	A	4	4	0.5	0.5
gnl|UMD3.1|GK000010.2	933896	A	T	8	2	0.8	0.2
gnl|UMD3.1|GK000010.2	933925	G	A	5	5	0.5	0.5
gnl|UMD3.1|GK000010.2	935163	G	T	11	2	0.846154	0.153846
gnl|UMD3.1|GK000010.2	935240	C	A	11	2	0.846154	0.153846
gnl|UMD3.1|GK000010.2	935574	A	G	9	9	0.5	0.5
gnl|UMD3.1|GK000010.2	936035	C	T	0	2	0	1
gnl|UMD3.1|GK000010.2	937212	C	G	12	2	0.857143	0.142857
gnl|UMD3.1|GK000010.2	943425	G	A	0	2	0	1
gnl|UMD3.1|GK000010.2	943844	A	G	4	2	0.666667	0.333333
gnl|UMD3.1|GK000010.2	945466	G	T	0	2	0	1
gnl|UMD3.1|GK000010.2	948988	C	G	0	2	0	1
gnl|UMD3.1|GK000010.2	957996	T	C	1	6	0.142857	0.857143
gnl|UMD3.1|GK000010.2	958332	T	C	1	2	0.333333	0.666667
gnl|UMD3.1|GK000010.2	958994	T	G	0	2	0	1
gnl|UMD3.1|GK000010.2	968832	T	C	0	2	0	1
gnl|UMD3.1|GK000010.2	968845	T	C	0	2	0	1
gnl|UMD3.1|GK000010.2	968855	T	C	0	2	0	1
gnl|UMD3.1|GK000010.2	984990	T	C	2	2	0.5	0.5
gnl|UMD3.1|GK000010.2	986218	G	T	0	2	0	1
gnl|UMD3.1|GK000010.2	993891	G	T	1	2	0.333333	0.666667
gnl|UMD3.1|GK000010.2	1066045	T	C	0	2	0	1
gnl|UMD3.1|GK000010.2	1068771	T	C	0	2	0	1
gnl|UMD3.1|GK000010.2	1079485	G	A	10	2	0.833333	0.166667
gnl|UMD3.1|GK000010.2	1089497	T	C	2	2	0.5	0.5
gnl|UMD3.1|GK000010.2	1092369	A	G	5	3	0.625	0.375
gnl|UMD3.1|GK000010.2	1093739	A	G	7	29	0.194444	0.805556
gnl|UMD3.1|GK000010.2	1093835	A	C	12	53	0.184615	0.815385
gnl|UMD3.1|GK000010.2	1093876	C	T	10	50	0.166667	0.833333
gnl|UMD3.1|GK000010.2	1093936	G	T	32	9	0.780488	0.219512
gnl|UMD3.1|GK000010.2	1102642	C	G	5	2	0.714286	0.285714
gnl|UMD3.1|GK000010.2	1106628	T	G	0	2	0	1
gnl|UMD3.1|GK000010.2	1107017	T	C	0	2	0	1
gnl|UMD3.1|GK000010.2	1107034	T	C	0	2	0	1
gnl|UMD3.1|GK000010.2	1113027	G	A	0	3	0	1
gnl|UMD3.1|GK000010.2	1113396	G	A	4	3	0.571429	0.428571
gnl|UMD3.1|GK000010.2	1113556	T	C	4	2	0.666667	0.333333
gnl|UMD3.1|GK000010.2	1114960	T	C	3	2	0.6	0.4
gnl|UMD3.1|GK000010.2	1115212	T	C	2	2	0.5	0.5
gnl|UMD3.1|GK000010.2	1117369	G	A	10	2	0.833333	0.166667
gnl|UMD3.1|GK000010.2	1121646	G	T	18	4	0.818182	0.181818
gnl|UMD3.1|GK000010.2	1121842	G	T	10	2	0.833333	0.166667
gnl|UMD3.1|GK000010.2	1121943	T	A	4	2	0.666667	0.333333
gnl|UMD3.1|GK000010.2	1122028	G	T	9	2	0.818182	0.181818
gnl|UMD3.1|GK000010.2	1122224	C	A	7	2	0.777778	0.222222
gnl|UMD3.1|GK000010.2	1122573	C	T,G	0	15	0	1
gnl|UMD3.1|GK000010.2	1123209	C	A	6	2	0.75	0.25
gnl|UMD3.1|GK000010.2	1125931	GAA	GAAA	0	1	0	1
gnl|UMD3.1|GK000010.2	1133609	CTGTGT	CTGT	0	1	0	1
gnl|UMD3.1|GK000010.2	1134016	C	A	2	2	0.5	0.5
gnl|UMD3.1|GK000010.2	1134767	G	T	0	2	0	1
gnl|UMD3.1|GK000010.2	1135613	A	G	0	2	0	1
gnl|UMD3.1|GK000010.2	1143991	C	A	2	2	0.5	0.5
gnl|UMD3.1|GK000010.2	1152204	G	A	0	2	0	1
gnl|UMD3.1|GK000010.2	1171625	G	A	6	2	0.75	0.25
gnl|UMD3.1|GK000010.2	1176716	A	G	2	2	0.5	0.5
gnl|UMD3.1|GK000010.2	1189425	C	A	2	2	0.5	0.5
gnl|UMD3.1|GK000010.2	1189463	C	A	3	2	0.6	0.4
gnl|UMD3.1|GK000010.2	1189710	A	T	1	2	0.333333	0.666667
gnl|UMD3.1|GK000010.2	1193691	T	C	0	2	0	1
gnl|UMD3.1|GK000010.2	1199285	C	A	2	2	0.5	0.5
gnl|UMD3.1|GK000010.2	1202509	T	A	5	2	0.714286	0.285714
gnl|UMD3.1|GK000010.2	1207776	N	A	0	2	0	1
gnl|UMD3.1|GK000010.2	1217143	C	T	0	2	0	1
gnl|UMD3.1|GK000010.2	1217394	C	G	1	3	0.25	0.75
gnl|UMD3.1|GK000010.2	1228277	T	C	0	2	0	1
gnl|UMD3.1|GK000010.2	1228529	A	T	0	2	0	1
gnl|UMD3.1|GK000010.2	1228753	C	A	14	7	0.666667	0.333333
gnl|UMD3.1|GK000010.2	1228774	C	A	17	7	0.708333	0.291667
gnl|UMD3.1|GK000010.2	1228820	A	T	0	14	0	1
gnl|UMD3.1|GK000010.2	1228823	A	C	0	14	0	1
gnl|UMD3.1|GK000010.2	1228863	A	C	0	8	0	1
gnl|UMD3.1|GK000010.2	1228948	G	T	0	6	0	1
gnl|UMD3.1|GK000010.2	1228972	A	C	0	4	0	1
gnl|UMD3.1|GK000010.2	1229625	G	A	0	2	0	1
gnl|UMD3.1|GK000010.2	1230435	T	C	5	3	0.625	0.375
gnl|UMD3.1|GK000010.2	1230443	T	C	6	2	0.75	0.25
gnl|UMD3.1|GK000010.2	1230451	T	C	6	2	0.75	0.25
gnl|UMD3.1|GK000010.2	1230475	T	C	0	7	0	1
gnl|UMD3.1|GK000010.2	1230476	T	C	3	5	0.375	0.625
gnl|UMD3.1|GK000010.2	1231208	T	C	0	4	0	1
gnl|UMD3.1|GK000010.2	1232434	G	C	0	2	0	1
gnl|UMD3.1|GK000010.2	1232557	T	C	1	2	0.333333	0.666667
gnl|UMD3.1|GK000010.2	1232558	T	C	1	2	0.333333	0.666667
gnl|UMD3.1|GK000010.2	1232597	T	C	2	2	0.5	0.5
gnl|UMD3.1|GK000010.2	1232630	T	C	2	2	0.5	0.5
gnl|UMD3.1|GK000010.2	1232631	T	C	2	2	0.5	0.5
gnl|UMD3.1|GK000010.2	1232632	T	C	2	2	0.5	0.5
gnl|UMD3.1|GK000010.2	1237775	C	T	0	2	0	1
gnl|UMD3.1|GK000010.2	1238069	G	T	2	2	0.5	0.5
gnl|UMD3.1|GK000010.2	1246275	G	T,C	0	2	0	1
gnl|UMD3.1|GK000010.2	1253295	T	C	0	2	0	1
gnl|UMD3.1|GK000010.2	1253324	T	C	0	2	0	1
gnl|UMD3.1|GK000010.2	1253329	T	C	0	2	0	1
gnl|UMD3.1|GK000010.2	1275928	C	G	1	2	0.333333	0.666667
gnl|UMD3.1|GK000010.2	1276769	G	A	0	2	0	1
gnl|UMD3.1|GK000010.2	1282572	G	T	6	2	0.75	0.25
gnl|UMD3.1|GK000010.2	1282919	G	T	8	2	0.8	0.2
gnl|UMD3.1|GK000010.2	1283420	T	C	1	2	0.333333	0.666667
gnl|UMD3.1|GK000010.2	1288462	T	C	2	2	0.5	0.5
gnl|UMD3.1|GK000010.2	1289893	A	G	0	2	0	1
gnl|UMD3.1|GK000010.2	1289942	A	G	0	2	0	1
gnl|UMD3.1|GK000010.2	1289948	A	G	0	2	0	1
gnl|UMD3.1|GK000010.2	1296613	A	T	4	2	0.666667	0.333333
gnl|UMD3.1|GK000010.2	1297499	G	T	1	2	0.333333	0.666667
gnl|UMD3.1|GK000010.2	1298967	G	A	0	2	0	1
gnl|UMD3.1|GK000010.2	1303430	C	A	0	2	0	1
gnl|UMD3.1|GK000010.2	1311176	G	T	0	2	0	1
gnl|UMD3.1|GK000010.2	1319148	A	G	0	2	0	1
gnl|UMD3.1|GK000010.2	1471989	T	C	0	2	0	1
gnl|UMD3.1|GK000010.2	1513632	C	T	0	2	0	1
gnl|UMD3.1|GK000010.2	1550064	G	T	0	2	0	1
gnl|UMD3.1|GK000010.2	1561011	A	G	0	2	0	1
gnl|UMD3.1|GK000010.2	1605107	A	G	0	2	0	1
gnl|UMD3.1|GK000010.2	1605114	A	G	0	2	0	1
gnl|UMD3.1|GK000010.2	1605175	A	G	0	2	0	1
gnl|UMD3.1|GK000010.2	1605179	A	G	0	2	0	1
gnl|UMD3.1|GK000010.2	1605181	A	G	0	2	0	1
gnl|UMD3.1|GK000010.2	1605182	A	G	0	1	0	1
gnl|UMD3.1|GK000010.2	1605211	A	G	0	2	0	1
gnl|UMD3.1|GK000010.2	1605215	A	G	0	2	0	1
gnl|UMD3.1|GK000010.2	1605216	A	G	0	2	0	1
gnl|UMD3.1|GK000010.2	1606403	T	A	0	2	0	1
gnl|UMD3.1|GK000010.2	1617945	A	T	0	4	0	1
gnl|UMD3.1|GK000010.2	1656254	A	G	4	2	0.666667	0.333333
gnl|UMD3.1|GK000010.2	1659081	C	T	0	2	0	1
gnl|UMD3.1|GK000010.2	1660818	G	C	0	2	0	1
gnl|UMD3.1|GK000010.2	1674379	C	T	0	4	0	1
gnl|UMD3.1|GK000010.2	1674476	A	T	0	2	0	1
gnl|UMD3.1|GK000010.2	1742165	C	A	3	2	0.6	0.4
gnl|UMD3.1|GK000010.2	1745107	A	G	0	2	0	1
gnl|UMD3.1|GK000010.2	1745112	A	G	0	2	0	1
gnl|UMD3.1|GK000010.2	1761240	T	G	0	3	0	1
gnl|UMD3.1|GK000010.2	1762836	A	T	0	3	0	1
gnl|UMD3.1|GK000010.2	1763820	A	C	0	2	0	1
gnl|UMD3.1|GK000010.2	1763999	C	T	87	97	0.472826	0.527174
gnl|UMD3.1|GK000010.2	1781370	C	T	0	2	0	1
gnl|UMD3.1|GK000010.2	1781699	C	A	1	2	0.333333	0.666667
gnl|UMD3.1|GK000010.2	1836814	C	CT	0	1	0	1
gnl|UMD3.1|GK000010.2	1916793	C	G	0	2	0	1
gnl|UMD3.1|GK000010.2	2067848	A	G	0	4	0	1
gnl|UMD3.1|GK000010.2	2067863	A	C	0	4	0	1
gnl|UMD3.1|GK000010.2	2067889	C	G,T	0	8	0	1
gnl|UMD3.1|GK000010.2	2067897	C	A	0	8	0	1
gnl|UMD3.1|GK000010.2	2067911	C	T	0	10	0	1
gnl|UMD3.1|GK000010.2	2067926	T	C	0	10	0	1
gnl|UMD3.1|GK000010.2	2067962	A	G	0	11	0	1
gnl|UMD3.1|GK000010.2	2067974	T	C	0	9	0	1
gnl|UMD3.1|GK000010.2	2068004	A	G	0	9	0	1
gnl|UMD3.1|GK000010.2	2068034	T	C	0	6	0	1
gnl|UMD3.1|GK000010.2	2068035	A	T	0	6	0	1
gnl|UMD3.1|GK000010.2	2068064	G	A	0	5	0	1
gnl|UMD3.1|GK000010.2	2068067	C	G	0	5	0	1
gnl|UMD3.1|GK000010.2	2068084	G	T	0	4	0	1
gnl|UMD3.1|GK000010.2	2068085	A	G,T	0	4	0	1
gnl|UMD3.1|GK000010.2	2068111	G	C	0	5	0	1
gnl|UMD3.1|GK000010.2	2068114	A	T	0	4	0	1
gnl|UMD3.1|GK000010.2	2068137	C	T	0	2	0	1
gnl|UMD3.1|GK000010.2	2068282	T	C	0	3	0	1
gnl|UMD3.1|GK000010.2	2068290	C	T	0	3	0	1
gnl|UMD3.1|GK000010.2	2068293	G	T	0	4	0	1
gnl|UMD3.1|GK000010.2	2068299	A	G	0	4	0	1
gnl|UMD3.1|GK000010.2	2068320	T	C	0	4	0	1
gnl|UMD3.1|GK000010.2	2068325	T	A	0	4	0	1
gnl|UMD3.1|GK000010.2	2068326	G	A	0	4	0	1
gnl|UMD3.1|GK000010.2	2068330	C	T	0	4	0	1
gnl|UMD3.1|GK000010.2	2068352	A	C	0	6	0	1
gnl|UMD3.1|GK000010.2	2068411	T	C	0	8	0	1
gnl|UMD3.1|GK000010.2	2068412	G	T	0	8	0	1
gnl|UMD3.1|GK000010.2	2068421	T	C	0	7	0	1
gnl|UMD3.1|GK000010.2	2068430	C	A	0	7	0	1
gnl|UMD3.1|GK000010.2	2068431	G	A	0	7	0	1
gnl|UMD3.1|GK000010.2	2068454	G	A	0	6	0	1
gnl|UMD3.1|GK000010.2	2068462	G	T	0	6	0	1
gnl|UMD3.1|GK000010.2	2068464	C	A	0	6	0	1
gnl|UMD3.1|GK000010.2	2166209	A	G	0	2	0	1
gnl|UMD3.1|GK000010.2	2166210	A	G	0	2	0	1
gnl|UMD3.1|GK000010.2	2166240	A	G	0	2	0	1
gnl|UMD3.1|GK000010.2	2166242	A	G	0	1	0	1
gnl|UMD3.1|GK000010.2	2191983	C	G	6	2	0.75	0.25
gnl|UMD3.1|GK000010.2	2192068	T	C	7	2	0.777778	0.222222
gnl|UMD3.1|GK000010.2	2192132	G	T	5	2	0.714286	0.285714
gnl|UMD3.1|GK000010.2	2193006	T	A	6	3	0.666667	0.333333
gnl|UMD3.1|GK000010.2	2193124	A	C	1	2	0.333333	0.666667
gnl|UMD3.1|GK000010.2	2235199	C	CCTA	0	1	0	1
gnl|UMD3.1|GK000010.2	2362658	TAGCAGCAGCAGCAGCAGCAGCAGCAGCAG	TAGCAGCAGCAGCAGCAGCAGCAGCAG	0	1	0	1
gnl|UMD3.1|GK000010.2	2380336	A	T	4	2	0.666667	0.333333
gnl|UMD3.1|GK000010.2	2382875	C	A	0	2	0	1
gnl|UMD3.1|GK000010.2	2392806	G	T	6	2	0.75	0.25
gnl|UMD3.1|GK000010.2	2392844	C	A	5	3	0.625	0.375
gnl|UMD3.1|GK000010.2	2400459	G	C	0	4	0	1
gnl|UMD3.1|GK000010.2	2401184	T	A	0	2	0	1
gnl|UMD3.1|GK000010.2	2424922	G	C	0	2	0	1
gnl|UMD3.1|GK000010.2	2433783	A	G	8	2	0.8	0.2
gnl|UMD3.1|GK000010.2	2434362	T	C	19	18	0.513514	0.486486
gnl|UMD3.1|GK000010.2	2434420	G	T	26	10	0.722222	0.277778
gnl|UMD3.1|GK000010.2	2434451	G	T	28	6	0.823529	0.176471
gnl|UMD3.1|GK000010.2	2434455	G	A	29	8	0.783784	0.216216
gnl|UMD3.1|GK000010.2	2439174	G	T	0	2	0	1
gnl|UMD3.1|GK000010.2	2439918	G	T	3	3	0.5	0.5
gnl|UMD3.1|GK000010.2	2557499	T	C	0	2	0	1
gnl|UMD3.1|GK000010.2	3071164	G	C	0	2	0	1
gnl|UMD3.1|GK000010.2	3071180	G	T	0	2	0	1
gnl|UMD3.1|GK000010.2	3071194	C	T	0	2	0	1
gnl|UMD3.1|GK000010.2	3204227	C	A	0	2	0	1
gnl|UMD3.1|GK000010.2	3207270	C	A	0	2	0	1
gnl|UMD3.1|GK000010.2	3211846	T	A	0	1	0	1
gnl|UMD3.1|GK000010.2	3214696	C	A	2	2	0.5	0.5
gnl|UMD3.1|GK000010.2	3214702	A	T	2	2	0.5	0.5
gnl|UMD3.1|GK000010.2	3215287	C	A	1	2	0.333333	0.666667
gnl|UMD3.1|GK000010.2	3215342	C	T	0	2	0	1
gnl|UMD3.1|GK000010.2	3223219	G	T	0	2	0	1
gnl|UMD3.1|GK000010.2	3232387	A	G	0	2	0	1
gnl|UMD3.1|GK000010.2	3245827	G	T	0	2	0	1
gnl|UMD3.1|GK000010.2	3246878	T	C	0	2	0	1
gnl|UMD3.1|GK000010.2	3252654	G	A	0	2	0	1
gnl|UMD3.1|GK000010.2	3253600	A	G	0	2	0	1
gnl|UMD3.1|GK000010.2	3264179	A	G	0	2	0	1
gnl|UMD3.1|GK000010.2	3267104	A	G	0	4	0	1
gnl|UMD3.1|GK000010.2	3267112	A	C	0	2	0	1
gnl|UMD3.1|GK000010.2	3267121	A	G	0	2	0	1
gnl|UMD3.1|GK000010.2	3267123	C	A	0	2	0	1
gnl|UMD3.1|GK000010.2	3267210	A	C	0	2	0	1
gnl|UMD3.1|GK000010.2	3270327	TTATATA	TTATA	0	1	0	1
gnl|UMD3.1|GK000010.2	3274763	G	T	0	2	0	1
gnl|UMD3.1|GK000010.2	3274916	T	C	0	2	0	1
gnl|UMD3.1|GK000010.2	3275355	C	T	0	2	0	1
gnl|UMD3.1|GK000010.2	3278560	T	C	0	1	0	1
gnl|UMD3.1|GK000010.2	3278695	G	A	2	2	0.5	0.5
gnl|UMD3.1|GK000010.2	3278757	T	A	1	2	0.333333	0.666667
gnl|UMD3.1|GK000010.2	3282349	A	G	0	2	0	1
gnl|UMD3.1|GK000010.2	3282352	C	T	0	2	0	1
gnl|UMD3.1|GK000010.2	3288264	G	T	0	2	0	1
gnl|UMD3.1|GK000010.2	3296392	G	A	0	6	0	1
gnl|UMD3.1|GK000010.2	3296745	A	G	2	3	0.4	0.6
gnl|UMD3.1|GK000010.2	3296747	G	T	4	2	0.666667	0.333333
gnl|UMD3.1|GK000010.2	3305517	G	T	7	2	0.777778	0.222222
gnl|UMD3.1|GK000010.2	3305910	T	C	0	2	0	1
gnl|UMD3.1|GK000010.2	3330374	T	C	0	2	0	1
gnl|UMD3.1|GK000010.2	3348334	T	C	0	2	0	1
gnl|UMD3.1|GK000010.2	3353742	C	A	0	2	0	1
gnl|UMD3.1|GK000010.2	3357379	T	A	1	2	0.333333	0.666667
gnl|UMD3.1|GK000010.2	3358018	G	A	0	5	0	1
gnl|UMD3.1|GK000010.2	3364254	G	T	2	2	0.5	0.5
gnl|UMD3.1|GK000010.2	3367273	G	T	1	4	0.2	0.8
gnl|UMD3.1|GK000010.2	3367717	G	C	8	2	0.8	0.2
gnl|UMD3.1|GK000010.2	3368202	G	T	2	2	0.5	0.5
gnl|UMD3.1|GK000010.2	3368278	T	C	3	2	0.6	0.4
gnl|UMD3.1|GK000010.2	3371167	T	A	0	2	0	1
gnl|UMD3.1|GK000010.2	3371353	T	A	0	2	0	1
gnl|UMD3.1|GK000010.2	3586034	A	G	0	5	0	1
gnl|UMD3.1|GK000010.2	3586052	G	A	0	11	0	1
gnl|UMD3.1|GK000010.2	3586134	T	C	0	23	0	1
gnl|UMD3.1|GK000010.2	3586152	T	C	0	24	0	1
gnl|UMD3.1|GK000010.2	3586206	C	G	0	28	0	1
gnl|UMD3.1|GK000010.2	3586250	A	G	1	29	0.0333333	0.966667
gnl|UMD3.1|GK000010.2	3586449	G	A	0	9	0	1
gnl|UMD3.1|GK000010.2	3817242	G	T	0	2	0	1
gnl|UMD3.1|GK000010.2	3913685	T	C	0	2	0	1
gnl|UMD3.1|GK000010.2	3913686	T	C	0	2	0	1
gnl|UMD3.1|GK000010.2	3945156	C	A	0	1	0	1
gnl|UMD3.1|GK000010.2	3997043	A	G	0	3	0	1
gnl|UMD3.1|GK000010.2	3997180	G	A	8	2	0.8	0.2
gnl|UMD3.1|GK000010.2	3997870	G	A	10	2	0.833333	0.166667
gnl|UMD3.1|GK000010.2	3998006	T	C	1	8	0.111111	0.888889
gnl|UMD3.1|GK000010.2	3998029	T	C	5	4	0.555556	0.444444
gnl|UMD3.1|GK000010.2	4000989	G	T	0	2	0	1
gnl|UMD3.1|GK000010.2	4020214	N	A	0	2	0	1
gnl|UMD3.1|GK000010.2	4026258	TCACACACACACACACACACACACACACACA	TCACACACACACACACACACACACA	0	1	0	1
gnl|UMD3.1|GK000010.2	4026313	G	A	0	2	0	1
gnl|UMD3.1|GK000010.2	4026769	T	C	6	2	0.75	0.25
gnl|UMD3.1|GK000010.2	4026784	C	A	4	3	0.571429	0.428571
gnl|UMD3.1|GK000010.2	4031900	C	A	0	2	0	1
gnl|UMD3.1|GK000010.2	4032584	A	G	0	2	0	1
gnl|UMD3.1|GK000010.2	4034656	T	C	0	2	0	1
gnl|UMD3.1|GK000010.2	4034663	C	A	1	2	0.333333	0.666667
gnl|UMD3.1|GK000010.2	4034690	C	T	1	2	0.333333	0.666667
gnl|UMD3.1|GK000010.2	4034695	G	C	1	2	0.333333	0.666667
gnl|UMD3.1|GK000010.2	4035303	G	T	1	2	0.333333	0.666667
gnl|UMD3.1|GK000010.2	4047501	C	T	0	2	0	1
gnl|UMD3.1|GK000010.2	4055712	A	T	5	2	0.714286	0.285714
gnl|UMD3.1|GK000010.2	4056197	G	T	0	5	0	1
gnl|UMD3.1|GK000010.2	4063060	C	A	10	2	0.833333	0.166667
gnl|UMD3.1|GK000010.2	4079142	G	A	0	4	0	1
gnl|UMD3.1|GK000010.2	4080070	C	T	0	2	0	1
gnl|UMD3.1|GK000010.2	4080205	G	A	2	2	0.5	0.5
gnl|UMD3.1|GK000010.2	4080225	G	A	2	2	0.5	0.5
gnl|UMD3.1|GK000010.2	4080261	G	A	0	2	0	1
gnl|UMD3.1|GK000010.2	4081089	C	T	4	2	0.666667	0.333333
gnl|UMD3.1|GK000010.2	4081261	T	C	2	2	0.5	0.5
gnl|UMD3.1|GK000010.2	4081295	G	T	2	2	0.5	0.5
gnl|UMD3.1|GK000010.2	4091690	T	C	0	2	0	1
gnl|UMD3.1|GK000010.2	4091692	T	C	0	2	0	1
gnl|UMD3.1|GK000010.2	4133435	G	A	0	2	0	1
gnl|UMD3.1|GK000010.2	4192732	G	A	0	4	0	1
gnl|UMD3.1|GK000010.2	4204648	T	C	0	2	0	1
gnl|UMD3.1|GK000010.2	4251022	G	C	0	2	0	1
gnl|UMD3.1|GK000010.2	4293019	TA	TAA	0	1	0	1
gnl|UMD3.1|GK000010.2	4305666	C	A	1	2	0.333333	0.666667
gnl|UMD3.1|GK000010.2	4305977	G	T	11	2	0.846154	0.153846
gnl|UMD3.1|GK000010.2	4308268	C	A	3	2	0.6	0.4
gnl|UMD3.1|GK000010.2	4317773	T	C	0	2	0	1
gnl|UMD3.1|GK000010.2	4317791	T	C	0	2	0	1
gnl|UMD3.1|GK000010.2	4317797	T	C	0	2	0	1
gnl|UMD3.1|GK000010.2	4317803	T	C	0	2	0	1
gnl|UMD3.1|GK000010.2	4317825	C	A	0	2	0	1
gnl|UMD3.1|GK000010.2	4317841	T	C	0	2	0	1
gnl|UMD3.1|GK000010.2	4317855	T	C	0	2	0	1
gnl|UMD3.1|GK000010.2	4321570	G	T	0	2	0	1
gnl|UMD3.1|GK000010.2	4328874	A	T	0	2	0	1
gnl|UMD3.1|GK000010.2	4357544	G	A	0	3	0	1
gnl|UMD3.1|GK000010.2	4357563	C	G	0	3	0	1
gnl|UMD3.1|GK000010.2	4357574	C	T	0	3	0	1
gnl|UMD3.1|GK000010.2	4357589	A	T	0	3	0	1
gnl|UMD3.1|GK000010.2	4357621	A	T	0	4	0	1
gnl|UMD3.1|GK000010.2	4357626	A	T	0	4	0	1
gnl|UMD3.1|GK000010.2	4357656	A	T	0	6	0	1
gnl|UMD3.1|GK000010.2	4357686	C	G	0	3	0	1
gnl|UMD3.1|GK000010.2	4357689	T	C	0	3	0	1
gnl|UMD3.1|GK000010.2	4357705	C	T	0	3	0	1
gnl|UMD3.1|GK000010.2	4373417	C	T	2	6	0.25	0.75
gnl|UMD3.1|GK000010.2	4376277	G	A	1	4	0.2	0.8
gnl|UMD3.1|GK000010.2	4376834	C	T	0	1	0	1
gnl|UMD3.1|GK000010.2	4387716	C	T	1	2	0.333333	0.666667
gnl|UMD3.1|GK000010.2	4387822	G	T	0	2	0	1
gnl|UMD3.1|GK000010.2	4388422	T	A	3	2	0.6	0.4
gnl|UMD3.1|GK000010.2	4388425	A	T	3	2	0.6	0.4
gnl|UMD3.1|GK000010.2	4388445	G	A	4	2	0.666667	0.333333
gnl|UMD3.1|GK000010.2	4388446	T	C	4	2	0.666667	0.333333
gnl|UMD3.1|GK000010.2	4388451	C	T	3	2	0.6	0.4
gnl|UMD3.1|GK000010.2	4389108	C	A	0	3	0	1
gnl|UMD3.1|GK000010.2	4389270	C	A	0	2	0	1
gnl|UMD3.1|GK000010.2	4389730	G	T	0	2	0	1
gnl|UMD3.1|GK000010.2	4393608	C	T	0	2	0	1
gnl|UMD3.1|GK000010.2	4393620	G	T	0	2	0	1
gnl|UMD3.1|GK000010.2	4395531	G	T	0	2	0	1
gnl|UMD3.1|GK000010.2	4395601	A	G	0	3	0	1
gnl|UMD3.1|GK000010.2	4395675	G	T	0	2	0	1
gnl|UMD3.1|GK000010.2	4395917	T	A	2	2	0.5	0.5
gnl|UMD3.1|GK000010.2	4396500	G	T	0	1	0	1
gnl|UMD3.1|GK000010.2	4400085	C	A	0	4	0	1
gnl|UMD3.1|GK000010.2	4402005	C	A	0	2	0	1
gnl|UMD3.1|GK000010.2	4403874	C	A	1	2	0.333333	0.666667
gnl|UMD3.1|GK000010.2	4404030	C	T	0	5	0	1
gnl|UMD3.1|GK000010.2	4404628	C	T	0	7	0	1
gnl|UMD3.1|GK000010.2	4405023	G	A	11	17	0.392857	0.607143
gnl|UMD3.1|GK000010.2	4405192	C	G	0	38	0	1
gnl|UMD3.1|GK000010.2	4406426	A	T	10	2	0.833333	0.166667
gnl|UMD3.1|GK000010.2	4408897	G	A	52	20	0.722222	0.277778
gnl|UMD3.1|GK000010.2	4410341	G	T	0	5	0	1
gnl|UMD3.1|GK000010.2	4411078	C	A	22	9	0.709677	0.290323
gnl|UMD3.1|GK000010.2	4411087	T	C	17	11	0.607143	0.392857
gnl|UMD3.1|GK000010.2	4411544	T	A	0	8	0	1
gnl|UMD3.1|GK000010.2	4411854	A	G	0	2	0	1
gnl|UMD3.1|GK000010.2	4413055	C	T	0	4	0	1
gnl|UMD3.1|GK000010.2	4416643	C	T	0	3	0	1
gnl|UMD3.1|GK000010.2	4417906	T	C	4	6	0.4	0.6
gnl|UMD3.1|GK000010.2	4417907	G	T	8	2	0.8	0.2
gnl|UMD3.1|GK000010.2	4418547	G	T	1	2	0.333333	0.666667
gnl|UMD3.1|GK000010.2	4425459	ATACC	A	0	1	0	1
gnl|UMD3.1|GK000010.2	4428649	A	T	0	4	0	1
gnl|UMD3.1|GK000010.2	4444774	C	G	0	2	0	1
gnl|UMD3.1|GK000010.2	4468756	C	T	0	2	0	1
gnl|UMD3.1|GK000010.2	4469321	C	T	0	2	0	1
gnl|UMD3.1|GK000010.2	4469328	A	T	0	2	0	1
gnl|UMD3.1|GK000010.2	4469508	T	C	0	3	0	1
gnl|UMD3.1|GK000010.2	4469658	T	A	1	2	0.333333	0.666667
gnl|UMD3.1|GK000010.2	4469740	A	C	0	6	0	1
gnl|UMD3.1|GK000010.2	4469741	G	C	0	6	0	1
gnl|UMD3.1|GK000010.2	4469808	T	C	0	3	0	1
gnl|UMD3.1|GK000010.2	4509144	G	T	0	2	0	1
gnl|UMD3.1|GK000010.2	4517700	A	G	0	2	0	1
gnl|UMD3.1|GK000010.2	4517733	A	G	0	2	0	1
gnl|UMD3.1|GK000010.2	4522631	G	T	2	2	0.5	0.5
gnl|UMD3.1|GK000010.2	4525163	A	G	2	2	0.5	0.5
gnl|UMD3.1|GK000010.2	4527424	C	T	0	2	0	1
gnl|UMD3.1|GK000010.2	4527625	G	T	0	2	0	1
gnl|UMD3.1|GK000010.2	4536513	C	T	0	2	0	1
gnl|UMD3.1|GK000010.2	4536526	A	C	0	2	0	1
gnl|UMD3.1|GK000010.2	4536536	A	T	0	2	0	1
gnl|UMD3.1|GK000010.2	4536605	T	G	0	2	0	1
gnl|UMD3.1|GK000010.2	4573423	T	A	0	2	0	1
gnl|UMD3.1|GK000010.2	4596415	G	T	2	2	0.5	0.5
gnl|UMD3.1|GK000010.2	4598642	T	G	209	189	0.525126	0.474874
gnl|UMD3.1|GK000010.2	4599154	C	A	8	3	0.727273	0.272727
gnl|UMD3.1|GK000010.2	4601107	G	T	9	2	0.818182	0.181818
gnl|UMD3.1|GK000010.2	4601597	C	G	0	6	0	1
gnl|UMD3.1|GK000010.2	4602215	G	A	8	2	0.8	0.2
gnl|UMD3.1|GK000010.2	4602397	T	C	2	4	0.333333	0.666667
gnl|UMD3.1|GK000010.2	4602411	G	A	5	2	0.714286	0.285714
gnl|UMD3.1|GK000010.2	4603717	T	A	3	2	0.6	0.4
gnl|UMD3.1|GK000010.2	4603954	T	C	5	2	0.714286	0.285714
gnl|UMD3.1|GK000010.2	4604094	C	A	1	2	0.333333	0.666667
gnl|UMD3.1|GK000010.2	4604916	G	T	3	2	0.6	0.4
gnl|UMD3.1|GK000010.2	4605289	A	G	0	3	0	1
gnl|UMD3.1|GK000010.2	4608559	G	A	0	2	0	1
gnl|UMD3.1|GK000010.2	4619750	T	C	13	7	0.65	0.35
gnl|UMD3.1|GK000010.2	4620589	C	A	11	2	0.846154	0.153846
gnl|UMD3.1|GK000010.2	4624121	A	T	4	6	0.4	0.6
gnl|UMD3.1|GK000010.2	4624197	C	A	7	2	0.777778	0.222222
gnl|UMD3.1|GK000010.2	4633062	T	C	0	2	0	1
gnl|UMD3.1|GK000010.2	4633103	C	A,T	0	2	0	1
gnl|UMD3.1|GK000010.2	4635299	A	C	2	2	0.5	0.5
gnl|UMD3.1|GK000010.2	4640391	G	A	0	2	0	1
gnl|UMD3.1|GK000010.2	4640508	A	T	0	2	0	1
gnl|UMD3.1|GK000010.2	4640511	G	T	0	2	0	1
gnl|UMD3.1|GK000010.2	4641039	G	A	6	2	0.75	0.25
gnl|UMD3.1|GK000010.2	4645346	A	G	0	2	0	1
gnl|UMD3.1|GK000010.2	4645355	A	G	0	2	0	1
gnl|UMD3.1|GK000010.2	4652750	A	T	0	2	0	1
gnl|UMD3.1|GK000010.2	4652765	T	G	0	2	0	1
gnl|UMD3.1|GK000010.2	4652848	G	A	0	2	0	1
gnl|UMD3.1|GK000010.2	4656576	T	A	0	2	0	1
gnl|UMD3.1|GK000010.2	4659264	C	T	0	2	0	1
gnl|UMD3.1|GK000010.2	4660084	C	A	5	2	0.714286	0.285714
gnl|UMD3.1|GK000010.2	4660211	C	G	3	6	0.333333	0.666667
gnl|UMD3.1|GK000010.2	4660330	A	G	5	6	0.454545	0.545455
gnl|UMD3.1|GK000010.2	4660347	G	T	8	2	0.8	0.2
gnl|UMD3.1|GK000010.2	4660511	G	A	2	4	0.333333	0.666667
gnl|UMD3.1|GK000010.2	4666008	T	C	0	2	0	1
gnl|UMD3.1|GK000010.2	4666037	T	C	0	2	0	1
gnl|UMD3.1|GK000010.2	4666407	A	G	0	2	0	1
gnl|UMD3.1|GK000010.2	4666616	C	A	6	2	0.75	0.25
gnl|UMD3.1|GK000010.2	4669222	G	C	2	2	0.5	0.5
gnl|UMD3.1|GK000010.2	4678905	AC	ACC	0	1	0	1
gnl|UMD3.1|GK000010.2	4689015	G	A	0	2	0	1
gnl|UMD3.1|GK000010.2	4689837	G	C	3	2	0.6	0.4
gnl|UMD3.1|GK000010.2	4692276	G	A	0	3	0	1
gnl|UMD3.1|GK000010.2	4692976	T	C	2	3	0.4	0.6
gnl|UMD3.1|GK000010.2	4693422	G	C	8	2	0.8	0.2
gnl|UMD3.1|GK000010.2	4693586	A	G	9	2	0.818182	0.181818
gnl|UMD3.1|GK000010.2	4693588	C	A	9	2	0.818182	0.181818
gnl|UMD3.1|GK000010.2	4693828	A	G	3	11	0.214286	0.785714
gnl|UMD3.1|GK000010.2	4693939	T	C	7	6	0.538462	0.461538
gnl|UMD3.1|GK000010.2	4694262	A	G	5	7	0.416667	0.583333
gnl|UMD3.1|GK000010.2	4694358	T	C	8	10	0.444444	0.555556
gnl|UMD3.1|GK000010.2	4695414	G	A	0	2	0	1
gnl|UMD3.1|GK000010.2	4695525	C	T	0	2	0	1
gnl|UMD3.1|GK000010.2	4699172	A	G	0	2	0	1
gnl|UMD3.1|GK000010.2	4699173	A	G	0	2	0	1
gnl|UMD3.1|GK000010.2	4699186	A	G	0	2	0	1
gnl|UMD3.1|GK000010.2	4699193	A	G	0	2	0	1
gnl|UMD3.1|GK000010.2	4699203	A	G	0	2	0	1
gnl|UMD3.1|GK000010.2	4699208	A	G	0	2	0	1
gnl|UMD3.1|GK000010.2	4699210	A	G	0	2	0	1
gnl|UMD3.1|GK000010.2	4699217	A	G	0	2	0	1
gnl|UMD3.1|GK000010.2	4699222	A	G	0	2	0	1
gnl|UMD3.1|GK000010.2	4699225	A	G	0	2	0	1
gnl|UMD3.1|GK000010.2	4699235	A	G	0	2	0	1
gnl|UMD3.1|GK000010.2	4699489	A	C	0	2	0	1
gnl|UMD3.1|GK000010.2	4701680	G	A	1	2	0.333333	0.666667
gnl|UMD3.1|GK000010.2	4702005	A	T	0	1	0	1
gnl|UMD3.1|GK000010.2	4706147	A	G	0	2	0	1
gnl|UMD3.1|GK000010.2	4706157	A	G	0	2	0	1
gnl|UMD3.1|GK000010.2	4706167	A	G	0	2	0	1
gnl|UMD3.1|GK000010.2	4711032	T	A,C	0	2	0	1
gnl|UMD3.1|GK000010.2	4714476	G	T	0	2	0	1
gnl|UMD3.1|GK000010.2	4726483	G	A	0	2	0	1
gnl|UMD3.1|GK000010.2	4843010	C	G	0	2	0	1
gnl|UMD3.1|GK000010.2	4843064	A	G	0	7	0	1
gnl|UMD3.1|GK000010.2	4843070	T	C	0	7	0	1
gnl|UMD3.1|GK000010.2	4843131	A	G	0	16	0	1
gnl|UMD3.1|GK000010.2	4843144	C	T	0	17	0	1
gnl|UMD3.1|GK000010.2	4843315	G	C	0	14	0	1
gnl|UMD3.1|GK000010.2	4843338	A	G	11	4	0.733333	0.266667
gnl|UMD3.1|GK000010.2	4843438	T	C	0	11	0	1
gnl|UMD3.1|GK000010.2	4843445	C	A	0	11	0	1
gnl|UMD3.1|GK000010.2	4961305	G	T	1	2	0.333333	0.666667
gnl|UMD3.1|GK000010.2	4969825	G	A	2	2	0.5	0.5
gnl|UMD3.1|GK000010.2	4984535	T	C	0	2	0	1
gnl|UMD3.1|GK000010.2	4993251	C	A	1	2	0.333333	0.666667
gnl|UMD3.1|GK000010.2	5000779	CA	CAA	0	1	0	1
gnl|UMD3.1|GK000010.2	5002383	T	C	5	2	0.714286	0.285714
gnl|UMD3.1|GK000010.2	5003542	A	C	0	2	0	1
gnl|UMD3.1|GK000010.2	5018293	G	A	0	2	0	1
gnl|UMD3.1|GK000010.2	5022887	G	C	4	2	0.666667	0.333333
gnl|UMD3.1|GK000010.2	5025392	A	G,T	0	2	0	1
gnl|UMD3.1|GK000010.2	5025445	C	A	0	2	0	1
gnl|UMD3.1|GK000010.2	5030228	G	A	1	2	0.333333	0.666667
gnl|UMD3.1|GK000010.2	5031456	C	A	11	2	0.846154	0.153846
gnl|UMD3.1|GK000010.2	5488575	G	C	0	7	0	1
gnl|UMD3.1|GK000010.2	5488578	C	A	0	7	0	1
gnl|UMD3.1|GK000010.2	5488597	G	A	0	7	0	1
gnl|UMD3.1|GK000010.2	5488599	G	A	0	7	0	1
gnl|UMD3.1|GK000010.2	5488626	C	A	0	7	0	1
gnl|UMD3.1|GK000010.2	5488632	T	A	0	7	0	1
gnl|UMD3.1|GK000010.2	5488636	C	T	0	6	0	1
gnl|UMD3.1|GK000010.2	5488647	A	C	0	6	0	1
gnl|UMD3.1|GK000010.2	5488650	A	T	0	6	0	1
gnl|UMD3.1|GK000010.2	5488662	T	G	0	6	0	1
gnl|UMD3.1|GK000010.2	5515463	G	A	0	3	0	1
gnl|UMD3.1|GK000010.2	5552278	T	C	33	10	0.767442	0.232558
gnl|UMD3.1|GK000010.2	5552567	T	G	78	17	0.821053	0.178947
gnl|UMD3.1|GK000010.2	5552596	A	T	54	14	0.794118	0.205882
gnl|UMD3.1|GK000010.2	5552835	G	C	17	9	0.653846	0.346154
gnl|UMD3.1|GK000010.2	5558354	G	A	0	2	0	1
gnl|UMD3.1|GK000010.2	5568497	C	T	8	2	0.8	0.2
gnl|UMD3.1|GK000010.2	5578578	G	T	1	2	0.333333	0.666667
gnl|UMD3.1|GK000010.2	5578804	C	A	1	2	0.333333	0.666667
gnl|UMD3.1|GK000010.2	5581573	G	T	7	2	0.777778	0.222222
gnl|UMD3.1|GK000010.2	5685820	A	G	0	2	0	1
gnl|UMD3.1|GK000010.2	5980194	A	C	0	2	0	1
gnl|UMD3.1|GK000010.2	5980196	G	A	0	2	0	1
gnl|UMD3.1|GK000010.2	5980197	T	C	0	2	0	1
gnl|UMD3.1|GK000010.2	5980209	T	C	0	2	0	1
gnl|UMD3.1|GK000010.2	6181787	C	A	0	9	0	1
gnl|UMD3.1|GK000010.2	6181790	C	A	0	10	0	1
gnl|UMD3.1|GK000010.2	6181796	T	G	0	21	0	1
gnl|UMD3.1|GK000010.2	6181803	A	G	0	25	0	1
gnl|UMD3.1|GK000010.2	6181822	C	A	0	28	0	1
gnl|UMD3.1|GK000010.2	6181831	C	A	0	30	0	1
gnl|UMD3.1|GK000010.2	6181861	G	A	0	30	0	1
gnl|UMD3.1|GK000010.2	6181877	C	A	0	29	0	1
gnl|UMD3.1|GK000010.2	6181893	T	C	0	28	0	1
gnl|UMD3.1|GK000010.2	6181920	C	T	0	14	0	1
gnl|UMD3.1|GK000010.2	6181926	A	G	0	10	0	1
gnl|UMD3.1|GK000010.2	6429729	A	G	0	2	0	1
gnl|UMD3.1|GK000010.2	6433360	T	C	0	2	0	1
gnl|UMD3.1|GK000010.2	6443138	T	A	3	2	0.6	0.4
gnl|UMD3.1|GK000010.2	6444226	G	A	0	2	0	1
gnl|UMD3.1|GK000010.2	6444297	G	T	0	2	0	1
gnl|UMD3.1|GK000010.2	6449934	A	G	0	3	0	1
gnl|UMD3.1|GK000010.2	6450346	T	C	0	2	0	1
gnl|UMD3.1|GK000010.2	6450353	T	C	0	2	0	1
gnl|UMD3.1|GK000010.2	6450354	T	C	0	2	0	1
gnl|UMD3.1|GK000010.2	6450832	T	C	1	2	0.333333	0.666667
gnl|UMD3.1|GK000010.2	6450855	G	A	3	2	0.6	0.4
gnl|UMD3.1|GK000010.2	6452013	T	C	0	2	0	1
gnl|UMD3.1|GK000010.2	6704673	G	T	12	2	0.857143	0.142857
gnl|UMD3.1|GK000010.2	6707421	G	A	0	6	0	1
gnl|UMD3.1|GK000010.2	6710179	C	T	9	2	0.818182	0.181818
gnl|UMD3.1|GK000010.2	6710245	C	T	9	2	0.818182	0.181818
gnl|UMD3.1|GK000010.2	6720765	C	A	0	2	0	1
gnl|UMD3.1|GK000010.2	6720766	A	G	0	2	0	1
gnl|UMD3.1|GK000010.2	6722254	G	A	4	2	0.666667	0.333333
gnl|UMD3.1|GK000010.2	6724516	C	T	8	11	0.421053	0.578947
gnl|UMD3.1|GK000010.2	6725388	G	A	6	5	0.545455	0.454545
gnl|UMD3.1|GK000010.2	6725652	T	G	0	4	0	1
gnl|UMD3.1|GK000010.2	6735784	C	G	0	2	0	1
gnl|UMD3.1|GK000010.2	6736429	T	TA	0	1	0	1
gnl|UMD3.1|GK000010.2	6740442	T	C	6	2	0.75	0.25
gnl|UMD3.1|GK000010.2	6745659	T	C	4	2	0.666667	0.333333
gnl|UMD3.1|GK000010.2	6745833	C	A	3	2	0.6	0.4
gnl|UMD3.1|GK000010.2	6747003	G	A	3	2	0.6	0.4
gnl|UMD3.1|GK000010.2	6748317	A	G	0	2	0	1
gnl|UMD3.1|GK000010.2	6748413	T	C	2	2	0.5	0.5
gnl|UMD3.1|GK000010.2	6755657	A	G	0	2	0	1
gnl|UMD3.1|GK000010.2	6756397	G	T	19	5	0.791667	0.208333
gnl|UMD3.1|GK000010.2	6763672	A	G	0	5	0	1
gnl|UMD3.1|GK000010.2	6763946	G	C	2	6	0.25	0.75
gnl|UMD3.1|GK000010.2	6764421	A	G	0	4	0	1
gnl|UMD3.1|GK000010.2	6764489	C	T	0	2	0	1
gnl|UMD3.1|GK000010.2	6765518	G	T	1	2	0.333333	0.666667
gnl|UMD3.1|GK000010.2	6769204	G	A	1	2	0.333333	0.666667
gnl|UMD3.1|GK000010.2	6775586	A	G	0	2	0	1
gnl|UMD3.1|GK000010.2	6778441	A	T	0	2	0	1
gnl|UMD3.1|GK000010.2	6783788	C	A	4	2	0.666667	0.333333
gnl|UMD3.1|GK000010.2	6785835	T	C	5	2	0.714286	0.285714
gnl|UMD3.1|GK000010.2	6786102	C	A	3	6	0.333333	0.666667
gnl|UMD3.1|GK000010.2	6786103	C	T	7	2	0.777778	0.222222
gnl|UMD3.1|GK000010.2	6787901	AAT	AATAT	0	1	0	1
gnl|UMD3.1|GK000010.2	6788026	T	C	0	3	0	1
gnl|UMD3.1|GK000010.2	6788094	T	C	1	2	0.333333	0.666667
gnl|UMD3.1|GK000010.2	6789414	C	T	0	2	0	1
gnl|UMD3.1|GK000010.2	6789755	C	A	4	2	0.666667	0.333333
gnl|UMD3.1|GK000010.2	6794497	T	C	4	2	0.666667	0.333333
gnl|UMD3.1|GK000010.2	6794814	G	T	1	2	0.333333	0.666667
gnl|UMD3.1|GK000010.2	6795066	C	T	6	2	0.75	0.25
gnl|UMD3.1|GK000010.2	6795090	T	C	6	2	0.75	0.25
gnl|UMD3.1|GK000010.2	6800407	G	T	2	2	0.5	0.5
gnl|UMD3.1|GK000010.2	6802368	C	T	0	2	0	1
gnl|UMD3.1|GK000010.2	6804303	T	C	3	2	0.6	0.4
gnl|UMD3.1|GK000010.2	6804429	C	A	8	3	0.727273	0.272727
gnl|UMD3.1|GK000010.2	6808889	C	A	8	3	0.727273	0.272727
gnl|UMD3.1|GK000010.2	6821059	C	T	0	2	0	1
gnl|UMD3.1|GK000010.2	6821117	G	T	2	2	0.5	0.5
gnl|UMD3.1|GK000010.2	6821335	G	A	0	2	0	1
gnl|UMD3.1|GK000010.2	6822727	C	A	11	2	0.846154	0.153846
gnl|UMD3.1|GK000010.2	6823632	C	A	7	7	0.5	0.5
gnl|UMD3.1|GK000010.2	6823642	C	A	6	6	0.5	0.5
gnl|UMD3.1|GK000010.2	6823648	C	A	8	5	0.615385	0.384615
gnl|UMD3.1|GK000010.2	6825434	G	T	2	2	0.5	0.5
gnl|UMD3.1|GK000010.2	6828236	T	C	4	2	0.666667	0.333333
gnl|UMD3.1|GK000010.2	6828251	T	C	4	2	0.666667	0.333333
gnl|UMD3.1|GK000010.2	6828285	T	C	6	4	0.6	0.4
gnl|UMD3.1|GK000010.2	6828288	T	C	6	4	0.6	0.4
gnl|UMD3.1|GK000010.2	6828298	T	C	5	2	0.714286	0.285714
gnl|UMD3.1|GK000010.2	6828337	T	C	3	2	0.6	0.4
gnl|UMD3.1|GK000010.2	6828341	T	C	3	2	0.6	0.4
gnl|UMD3.1|GK000010.2	6828344	T	C	3	2	0.6	0.4
gnl|UMD3.1|GK000010.2	6828345	T	C	3	2	0.6	0.4
gnl|UMD3.1|GK000010.2	6828350	T	C	3	2	0.6	0.4
gnl|UMD3.1|GK000010.2	6828377	T	C	2	4	0.333333	0.666667
gnl|UMD3.1|GK000010.2	6828378	T	C	4	2	0.666667	0.333333
gnl|UMD3.1|GK000010.2	6829188	T	A	9	2	0.818182	0.181818
gnl|UMD3.1|GK000010.2	6832495	C	G	2	2	0.5	0.5
gnl|UMD3.1|GK000010.2	6841777	G	A	0	2	0	1
gnl|UMD3.1|GK000010.2	6844892	G	T	0	2	0	1
gnl|UMD3.1|GK000010.2	6850522	G	A	2	2	0.5	0.5
gnl|UMD3.1|GK000010.2	6863645	G	A	2	2	0.5	0.5
gnl|UMD3.1|GK000010.2	6863673	C	G	0	4	0	1
gnl|UMD3.1|GK000010.2	6863732	C	G	0	2	0	1
gnl|UMD3.1|GK000010.2	6869547	G	T	0	2	0	1
gnl|UMD3.1|GK000010.2	6880722	G	T	1	2	0.333333	0.666667
gnl|UMD3.1|GK000010.2	6890823	TTGT	TT	0	1	0	1
gnl|UMD3.1|GK000010.2	6896666	C	T	2	2	0.5	0.5
gnl|UMD3.1|GK000010.2	6897404	C	T	0	2	0	1
gnl|UMD3.1|GK000010.2	6898008	T	C	1	2	0.333333	0.666667
gnl|UMD3.1|GK000010.2	6898106	C	G	3	3	0.5	0.5
gnl|UMD3.1|GK000010.2	6898460	G	T	8	2	0.8	0.2
gnl|UMD3.1|GK000010.2	6898482	T	C	4	7	0.363636	0.636364
gnl|UMD3.1|GK000010.2	6898483	G	A	3	7	0.3	0.7
gnl|UMD3.1|GK000010.2	6898766	T	C	0	2	0	1
gnl|UMD3.1|GK000010.2	6899967	GAGAAGAA	GAGAA	0	1	0	1
gnl|UMD3.1|GK000010.2	6900046	G	A	0	3	0	1
gnl|UMD3.1|GK000010.2	6900058	G	A	0	3	0	1
gnl|UMD3.1|GK000010.2	6900074	A	T	1	3	0.25	0.75
gnl|UMD3.1|GK000010.2	6900783	A	G	1	4	0.2	0.8
gnl|UMD3.1|GK000010.2	6900937	A	G	1	2	0.333333	0.666667
gnl|UMD3.1|GK000010.2	6901087	C	T	1	2	0.333333	0.666667
gnl|UMD3.1|GK000010.2	6901227	A	G	2	3	0.4	0.6
gnl|UMD3.1|GK000010.2	6902162	G	T	7	2	0.777778	0.222222
gnl|UMD3.1|GK000010.2	6902235	A	C	8	2	0.8	0.2
gnl|UMD3.1|GK000010.2	6902236	A	C	6	4	0.6	0.4
gnl|UMD3.1|GK000010.2	6902505	C	T	3	3	0.5	0.5
gnl|UMD3.1|GK000010.2	6903474	T	C	2	2	0.5	0.5
gnl|UMD3.1|GK000010.2	6916386	G	T	3	2	0.6	0.4
gnl|UMD3.1|GK000010.2	6919343	G	A	1	2	0.333333	0.666667
gnl|UMD3.1|GK000010.2	6919381	C	A	1	1	0.5	0.5
gnl|UMD3.1|GK000010.2	6919558	A	T	0	2	0	1
gnl|UMD3.1|GK000010.2	6920079	G	A	1	2	0.333333	0.666667
gnl|UMD3.1|GK000010.2	6920089	C	T	1	2	0.333333	0.666667
gnl|UMD3.1|GK000010.2	6931825	C	T	2	2	0.5	0.5
gnl|UMD3.1|GK000010.2	6931858	C	T	2	3	0.4	0.6
gnl|UMD3.1|GK000010.2	6932130	T	A	0	5	0	1
gnl|UMD3.1|GK000010.2	6932135	G	A	0	5	0	1
gnl|UMD3.1|GK000010.2	6934783	A	T	10	2	0.833333	0.166667
gnl|UMD3.1|GK000010.2	7007366	A	G	0	2	0	1
gnl|UMD3.1|GK000010.2	7013791	T	A	6	2	0.75	0.25
gnl|UMD3.1|GK000010.2	7013902	G	T	5	2	0.714286	0.285714
gnl|UMD3.1|GK000010.2	7015890	T	G	0	2	0	1
gnl|UMD3.1|GK000010.2	7021119	A	G	0	2	0	1
gnl|UMD3.1|GK000010.2	7027454	A	G	0	2	0	1
gnl|UMD3.1|GK000010.2	7031019	A	T	8	2	0.8	0.2
gnl|UMD3.1|GK000010.2	7033161	T	A	3	2	0.6	0.4
gnl|UMD3.1|GK000010.2	7530930	G	A	1	2	0.333333	0.666667
gnl|UMD3.1|GK000010.2	7530996	G	C	0	2	0	1
gnl|UMD3.1|GK000010.2	7531213	T	C	1	1	0.5	0.5
gnl|UMD3.1|GK000010.2	7531284	T	C	0	2	0	1
gnl|UMD3.1|GK000010.2	7531673	C	A	0	2	0	1
gnl|UMD3.1|GK000010.2	7531753	A	G	0	2	0	1
gnl|UMD3.1|GK000010.2	7540297	C	A	0	2	0	1
gnl|UMD3.1|GK000010.2	7544543	C	T	0	2	0	1
gnl|UMD3.1|GK000010.2	7545507	C	T	0	2	0	1
gnl|UMD3.1|GK000010.2	7546791	T	C	0	2	0	1
gnl|UMD3.1|GK000010.2	7546792	T	C	0	2	0	1
gnl|UMD3.1|GK000010.2	7546793	T	C	0	2	0	1
gnl|UMD3.1|GK000010.2	7554525	T	A	0	22	0	1
gnl|UMD3.1|GK000010.2	7554590	G	T	0	3	0	1
gnl|UMD3.1|GK000010.2	7554771	C	G	0	5	0	1
gnl|UMD3.1|GK000010.2	7560273	G	C	0	2	0	1
gnl|UMD3.1|GK000010.2	7562380	G	T	0	4	0	1
gnl|UMD3.1|GK000010.2	7562682	C	A	1	2	0.333333	0.666667
gnl|UMD3.1|GK000010.2	7564668	CAAA	CA	0	1	0	1
gnl|UMD3.1|GK000010.2	7569416	C	A	0	2	0	1
gnl|UMD3.1|GK000010.2	7569534	A	G	0	2	0	1
gnl|UMD3.1|GK000010.2	7570726	G	A	0	2	0	1
gnl|UMD3.1|GK000010.2	7570729	G	A	0	2	0	1
gnl|UMD3.1|GK000010.2	7570739	T	C	0	1	0	1
gnl|UMD3.1|GK000010.2	7571258	C	T	0	2	0	1
gnl|UMD3.1|GK000010.2	7572480	G	A	0	2	0	1
gnl|UMD3.1|GK000010.2	7575420	C	A	9	2	0.818182	0.181818
gnl|UMD3.1|GK000010.2	7575829	G	A	2	2	0.5	0.5
gnl|UMD3.1|GK000010.2	7576095	C	A	5	2	0.714286	0.285714
gnl|UMD3.1|GK000010.2	7576247	A	T	2	10	0.166667	0.833333
gnl|UMD3.1|GK000010.2	7576693	C	A	22	12	0.647059	0.352941
gnl|UMD3.1|GK000010.2	7576822	C	T	8	7	0.533333	0.466667
gnl|UMD3.1|GK000010.2	7577042	T	A	7	2	0.777778	0.222222
gnl|UMD3.1|GK000010.2	7577515	C	T	6	2	0.75	0.25
gnl|UMD3.1|GK000010.2	7577770	G	C	0	1	0	1
gnl|UMD3.1|GK000010.2	7583267	G	T	2	2	0.5	0.5
gnl|UMD3.1|GK000010.2	7585565	A	G	2	2	0.5	0.5
gnl|UMD3.1|GK000010.2	7585601	T	C	0	2	0	1
gnl|UMD3.1|GK000010.2	7589551	A	G	0	2	0	1
gnl|UMD3.1|GK000010.2	7590573	G	A	1	2	0.333333	0.666667
gnl|UMD3.1|GK000010.2	7590682	A	G	2	2	0.5	0.5
gnl|UMD3.1|GK000010.2	7590878	A	G	0	2	0	1
gnl|UMD3.1|GK000010.2	7590917	G	A	0	2	0	1
gnl|UMD3.1|GK000010.2	7591608	A	G	0	2	0	1
gnl|UMD3.1|GK000010.2	7591627	A	G	0	2	0	1
gnl|UMD3.1|GK000010.2	7594111	C	A	0	2	0	1
gnl|UMD3.1|GK000010.2	7594384	T	C	0	2	0	1
gnl|UMD3.1|GK000010.2	7597227	C	T	0	2	0	1
gnl|UMD3.1|GK000010.2	7597232	T	C	0	2	0	1
gnl|UMD3.1|GK000010.2	7597255	C	T	0	2	0	1
gnl|UMD3.1|GK000010.2	7600761	C	A	0	2	0	1
gnl|UMD3.1|GK000010.2	7602727	T	C	7	13	0.35	0.65
gnl|UMD3.1|GK000010.2	7602968	C	A	0	3	0	1
gnl|UMD3.1|GK000010.2	7603487	G	A	0	2	0	1
gnl|UMD3.1|GK000010.2	7604888	T	G	0	4	0	1
gnl|UMD3.1|GK000010.2	7605411	T	G	12	2	0.857143	0.142857
gnl|UMD3.1|GK000010.2	7606149	G	T	47	16	0.746032	0.253968
gnl|UMD3.1|GK000010.2	7608231	C	T	0	2	0	1
gnl|UMD3.1|GK000010.2	7608233	C	T	0	2	0	1
gnl|UMD3.1|GK000010.2	7611165	G	A	0	2	0	1
gnl|UMD3.1|GK000010.2	7611894	G	A	0	2	0	1
gnl|UMD3.1|GK000010.2	7616754	A	G	1	3	0.25	0.75
gnl|UMD3.1|GK000010.2	7616760	A	G	0	3	0	1
gnl|UMD3.1|GK000010.2	7616820	A	G	1	2	0.333333	0.666667
gnl|UMD3.1|GK000010.2	7616828	A	G	1	2	0.333333	0.666667
gnl|UMD3.1|GK000010.2	7616829	A	G	0	3	0	1
gnl|UMD3.1|GK000010.2	7617068	G	A	0	2	0	1
gnl|UMD3.1|GK000010.2	7617233	G	A	0	2	0	1
gnl|UMD3.1|GK000010.2	7617994	C	T	1	2	0.333333	0.666667
gnl|UMD3.1|GK000010.2	7618390	T	A	0	2	0	1
gnl|UMD3.1|GK000010.2	7618851	T	G	0	2	0	1
gnl|UMD3.1|GK000010.2	7619145	G	A	0	2	0	1
gnl|UMD3.1|GK000010.2	7619374	TAAACAAA	TAAA	0	1	0	1
gnl|UMD3.1|GK000010.2	7619564	T	C	0	4	0	1
gnl|UMD3.1|GK000010.2	7619725	A	C	0	2	0	1
gnl|UMD3.1|GK000010.2	7619876	T	C	0	2	0	1
gnl|UMD3.1|GK000010.2	7620137	G	T	0	2	0	1
gnl|UMD3.1|GK000010.2	7620611	GTG	GTGATG	0	1	0	1
gnl|UMD3.1|GK000010.2	7620629	T	C	0	2	0	1
gnl|UMD3.1|GK000010.2	7620698	T	C	0	2	0	1
gnl|UMD3.1|GK000010.2	7620699	G	A	0	2	0	1
gnl|UMD3.1|GK000010.2	7620848	T	C	0	8	0	1
gnl|UMD3.1|GK000010.2	7620903	C	G	0	7	0	1
gnl|UMD3.1|GK000010.2	7620955	G	C	0	8	0	1
gnl|UMD3.1|GK000010.2	7621023	A	G	0	5	0	1
gnl|UMD3.1|GK000010.2	7621046	T	C	3	2	0.6	0.4
gnl|UMD3.1|GK000010.2	7621047	A	T	3	2	0.6	0.4
gnl|UMD3.1|GK000010.2	7621171	C	T	0	3	0	1
gnl|UMD3.1|GK000010.2	7621277	G	C	0	4	0	1
gnl|UMD3.1|GK000010.2	7621318	G	A	0	2	0	1
gnl|UMD3.1|GK000010.2	7621327	A	G	0	2	0	1
gnl|UMD3.1|GK000010.2	7621694	G	A	0	2	0	1
gnl|UMD3.1|GK000010.2	7621729	T	C	0	2	0	1
gnl|UMD3.1|GK000010.2	7622235	T	C	0	3	0	1
gnl|UMD3.1|GK000010.2	7622476	CA	CAA	0	1	0	1
gnl|UMD3.1|GK000010.2	7623821	A	G	0	3	0	1
gnl|UMD3.1|GK000010.2	7623831	T	A	0	4	0	1
gnl|UMD3.1|GK000010.2	7623842	T	G	0	3	0	1
gnl|UMD3.1|GK000010.2	7625888	A	G	0	2	0	1
gnl|UMD3.1|GK000010.2	7631908	G	T	2	2	0.5	0.5
gnl|UMD3.1|GK000010.2	7632698	C	T	0	2	0	1
gnl|UMD3.1|GK000010.2	7633889	A	G	0	1	0	1
gnl|UMD3.1|GK000010.2	7640903	A	G	0	2	0	1
gnl|UMD3.1|GK000010.2	7640914	A	G	0	2	0	1
gnl|UMD3.1|GK000010.2	7642526	T	G	1	2	0.333333	0.666667
gnl|UMD3.1|GK000010.2	7642534	A	G	2	3	0.4	0.6
gnl|UMD3.1|GK000010.2	7647402	C	T	0	8	0	1
gnl|UMD3.1|GK000010.2	7648994	T	C	0	2	0	1
gnl|UMD3.1|GK000010.2	7649196	C	T	0	2	0	1
gnl|UMD3.1|GK000010.2	7649213	G	A	0	2	0	1
gnl|UMD3.1|GK000010.2	7649225	A	G	0	2	0	1
gnl|UMD3.1|GK000010.2	7649321	G	T	0	2	0	1
gnl|UMD3.1|GK000010.2	7650214	C	T	2	3	0.4	0.6
gnl|UMD3.1|GK000010.2	7650237	A	C	2	5	0.285714	0.714286
gnl|UMD3.1|GK000010.2	7650336	G	A	0	8	0	1
gnl|UMD3.1|GK000010.2	7650516	C	A	0	6	0	1
gnl|UMD3.1|GK000010.2	7650539	G	A	0	4	0	1
gnl|UMD3.1|GK000010.2	7650543	C	A	0	3	0	1
gnl|UMD3.1|GK000010.2	7651012	G	T	0	6	0	1
gnl|UMD3.1|GK000010.2	7652301	C	A	0	10	0	1
gnl|UMD3.1|GK000010.2	7652315	C	T	0	10	0	1
gnl|UMD3.1|GK000010.2	7652319	T	C	0	9	0	1
gnl|UMD3.1|GK000010.2	7652335	T	G	0	4	0	1
gnl|UMD3.1|GK000010.2	7652392	A	G	0	2	0	1
gnl|UMD3.1|GK000010.2	7652567	C	T	0	2	0	1
gnl|UMD3.1|GK000010.2	7652578	T	C	0	2	0	1
gnl|UMD3.1|GK000010.2	7652762	T	C	0	2	0	1
gnl|UMD3.1|GK000010.2	7652773	C	T	0	2	0	1
gnl|UMD3.1|GK000010.2	7652814	A	G	0	3	0	1
gnl|UMD3.1|GK000010.2	7652997	G	T	1	6	0.142857	0.857143
gnl|UMD3.1|GK000010.2	7653053	G	T	4	2	0.666667	0.333333
gnl|UMD3.1|GK000010.2	7653096	T	C	0	5	0	1
gnl|UMD3.1|GK000010.2	7653153	C	T	0	5	0	1
gnl|UMD3.1|GK000010.2	7653171	C	A	0	6	0	1
gnl|UMD3.1|GK000010.2	7653214	A	G	0	8	0	1
gnl|UMD3.1|GK000010.2	7653277	T	C	0	6	0	1
gnl|UMD3.1|GK000010.2	7653372	T	A	0	5	0	1
gnl|UMD3.1|GK000010.2	7653457	T	C	0	4	0	1
gnl|UMD3.1|GK000010.2	7653488	C	G	0	4	0	1
gnl|UMD3.1|GK000010.2	7653974	A	C	0	15	0	1
gnl|UMD3.1|GK000010.2	7654052	A	G	0	11	0	1
gnl|UMD3.1|GK000010.2	7654058	C	T	0	11	0	1
gnl|UMD3.1|GK000010.2	7654201	G	T	0	18	0	1
gnl|UMD3.1|GK000010.2	7654294	G	T	0	17	0	1
gnl|UMD3.1|GK000010.2	7654364	G	A	0	8	0	1
gnl|UMD3.1|GK000010.2	7654369	C	T	0	8	0	1
gnl|UMD3.1|GK000010.2	7654636	C	G	0	19	0	1
gnl|UMD3.1|GK000010.2	7654695	T	C	0	25	0	1
gnl|UMD3.1|GK000010.2	7654725	G	T	0	30	0	1
gnl|UMD3.1|GK000010.2	7654758	T	C	0	25	0	1
gnl|UMD3.1|GK000010.2	7654774	C	A	0	36	0	1
gnl|UMD3.1|GK000010.2	7654783	T	C	0	34	0	1
gnl|UMD3.1|GK000010.2	7654798	G	A	0	36	0	1
gnl|UMD3.1|GK000010.2	7654818	G	A	0	32	0	1
gnl|UMD3.1|GK000010.2	7654819	T	G	0	33	0	1
gnl|UMD3.1|GK000010.2	7654827	G	A	0	35	0	1
gnl|UMD3.1|GK000010.2	7654877	A	G	0	29	0	1
gnl|UMD3.1|GK000010.2	7654911	C	T	0	27	0	1
gnl|UMD3.1|GK000010.2	7655003	T	A	0	35	0	1
gnl|UMD3.1|GK000010.2	7655006	T	A	12	26	0.315789	0.684211
gnl|UMD3.1|GK000010.2	7655206	G	A	1	98	0.010101	0.989899
gnl|UMD3.1|GK000010.2	7655231	T	C	0	106	0	1
gnl|UMD3.1|GK000010.2	7655486	C	T	0	29	0	1
gnl|UMD3.1|GK000010.2	7655548	G	A	0	15	0	1
gnl|UMD3.1|GK000010.2	7655636	T	C	0	15	0	1
gnl|UMD3.1|GK000010.2	7655648	C	T	0	16	0	1
gnl|UMD3.1|GK000010.2	7655792	T	G	0	18	0	1
gnl|UMD3.1|GK000010.2	7655866	G	A	0	3	0	1
gnl|UMD3.1|GK000010.2	7655977	C	A	0	5	0	1
gnl|UMD3.1|GK000010.2	7656071	G	T	0	2	0	1
gnl|UMD3.1|GK000010.2	7656424	T	C	0	2	0	1
gnl|UMD3.1|GK000010.2	7656457	CTCTTTCT	CTCT	0	1	0	1
gnl|UMD3.1|GK000010.2	7656949	G	T	4	2	0.666667	0.333333
gnl|UMD3.1|GK000010.2	7657916	G	A	0	3	0	1
gnl|UMD3.1|GK000010.2	7657956	T	C	0	3	0	1
gnl|UMD3.1|GK000010.2	7658159	C	T	0	2	0	1
gnl|UMD3.1|GK000010.2	7658160	T	G	0	2	0	1
gnl|UMD3.1|GK000010.2	7659097	A	G	0	2	0	1
gnl|UMD3.1|GK000010.2	7659170	C	A	0	2	0	1
gnl|UMD3.1|GK000010.2	7659500	A	G	0	2	0	1
gnl|UMD3.1|GK000010.2	7659574	A	T	0	2	0	1
gnl|UMD3.1|GK000010.2	7659984	A	G	0	2	0	1
gnl|UMD3.1|GK000010.2	7660273	T	C	5	2	0.714286	0.285714
gnl|UMD3.1|GK000010.2	7661634	ATCTGTTTCCAGTCTCT	ATCTGTTTCCAGTCTCTGTTTCCAGTCTCT	0	1	0	1
gnl|UMD3.1|GK000010.2	7661658	A	G	0	3	0	1
gnl|UMD3.1|GK000010.2	7662844	C	T	3	2	0.6	0.4
gnl|UMD3.1|GK000010.2	7662882	T	C	2	2	0.5	0.5
gnl|UMD3.1|GK000010.2	7663600	T	C	0	4	0	1
gnl|UMD3.1|GK000010.2	7664469	C	T	4	4	0.5	0.5
gnl|UMD3.1|GK000010.2	7665679	C	T	0	2	0	1
gnl|UMD3.1|GK000010.2	7672168	T	G	0	2	0	1
gnl|UMD3.1|GK000010.2	7672474	A	G	7	2	0.777778	0.222222
gnl|UMD3.1|GK000010.2	7672482	G	T	6	2	0.75	0.25
gnl|UMD3.1|GK000010.2	7672640	A	G	0	2	0	1
gnl|UMD3.1|GK000010.2	7673358	C	G	0	4	0	1
gnl|UMD3.1|GK000010.2	7673638	A	G	1	2	0.333333	0.666667
gnl|UMD3.1|GK000010.2	7674495	C	A	2	2	0.5	0.5
gnl|UMD3.1|GK000010.2	7675516	C	A	4	2	0.666667	0.333333
gnl|UMD3.1|GK000010.2	7678108	C	T	2	4	0.333333	0.666667
gnl|UMD3.1|GK000010.2	7678121	C	A	4	2	0.666667	0.333333
gnl|UMD3.1|GK000010.2	7681732	T	C	0	4	0	1
gnl|UMD3.1|GK000010.2	7681895	T	G	0	3	0	1
gnl|UMD3.1|GK000010.2	7681905	A	G	0	3	0	1
gnl|UMD3.1|GK000010.2	7681961	G	A	0	4	0	1
gnl|UMD3.1|GK000010.2	7682016	A	G	0	6	0	1
gnl|UMD3.1|GK000010.2	7682025	A	G	0	6	0	1
gnl|UMD3.1|GK000010.2	7682067	T	C	0	4	0	1
gnl|UMD3.1|GK000010.2	7682073	A	T	0	4	0	1
gnl|UMD3.1|GK000010.2	7682106	C	T	0	2	0	1
gnl|UMD3.1|GK000010.2	7682418	GGGAAACAGTGGAAACAGTG	GGGAAACAGTG	0	1	0	1
gnl|UMD3.1|GK000010.2	7682482	T	C	0	2	0	1
gnl|UMD3.1|GK000010.2	7682529	T	C	0	3	0	1
gnl|UMD3.1|GK000010.2	7682542	G	A	0	3	0	1
gnl|UMD3.1|GK000010.2	7682552	G	A	0	3	0	1
gnl|UMD3.1|GK000010.2	7682604	G	A	0	3	0	1
gnl|UMD3.1|GK000010.2	7682791	T	C	0	4	0	1
gnl|UMD3.1|GK000010.2	7683038	C	T	0	4	0	1
gnl|UMD3.1|GK000010.2	7683045	A	G	0	6	0	1
gnl|UMD3.1|GK000010.2	7683125	A	G	0	9	0	1
gnl|UMD3.1|GK000010.2	7683140	A	T	0	9	0	1
gnl|UMD3.1|GK000010.2	7683227	T	C	0	7	0	1
gnl|UMD3.1|GK000010.2	7683284	A	G	0	5	0	1
gnl|UMD3.1|GK000010.2	7683784	T	C	0	47	0	1
gnl|UMD3.1|GK000010.2	7683863	T	G	0	65	0	1
gnl|UMD3.1|GK000010.2	7684121	G	T	0	74	0	1
gnl|UMD3.1|GK000010.2	7684122	A	T	0	73	0	1
gnl|UMD3.1|GK000010.2	7684341	C	A	10	8	0.555556	0.444444
gnl|UMD3.1|GK000010.2	7684348	G	T	8	5	0.615385	0.384615
gnl|UMD3.1|GK000010.2	7684596	G	T	0	67	0	1
gnl|UMD3.1|GK000010.2	7684813	G	T	0	33	0	1
gnl|UMD3.1|GK000010.2	7684937	A	C	0	10	0	1
gnl|UMD3.1|GK000010.2	7685360	C	A	8	2	0.8	0.2
gnl|UMD3.1|GK000010.2	7691240	A	T	0	2	0	1
gnl|UMD3.1|GK000010.2	7692316	T	C	0	2	0	1
gnl|UMD3.1|GK000010.2	7696750	A	G	0	2	0	1
gnl|UMD3.1|GK000010.2	7696794	A	G	0	2	0	1
gnl|UMD3.1|GK000010.2	7697798	G	A	0	2	0	1
gnl|UMD3.1|GK000010.2	7697822	A	G	0	2	0	1
gnl|UMD3.1|GK000010.2	7698910	G	T	1	2	0.333333	0.666667
gnl|UMD3.1|GK000010.2	7699378	C	T	0	2	0	1
gnl|UMD3.1|GK000010.2	7701035	A	G	0	2	0	1
gnl|UMD3.1|GK000010.2	7701124	G	T	0	3	0	1
gnl|UMD3.1|GK000010.2	7701125	A	T	0	3	0	1
gnl|UMD3.1|GK000010.2	7701153	A	G	0	2	0	1
gnl|UMD3.1|GK000010.2	7702419	T	C	0	2	0	1
gnl|UMD3.1|GK000010.2	7703785	T	G	0	2	0	1
gnl|UMD3.1|GK000010.2	7703852	A	G	0	2	0	1
gnl|UMD3.1|GK000010.2	7703943	C	T	0	4	0	1
gnl|UMD3.1|GK000010.2	7703957	C	T	0	5	0	1
gnl|UMD3.1|GK000010.2	7704013	G	A	0	4	0	1
gnl|UMD3.1|GK000010.2	7705311	T	C	1	2	0.333333	0.666667
gnl|UMD3.1|GK000010.2	7706552	T	G	0	3	0	1
gnl|UMD3.1|GK000010.2	7706577	C	T	0	3	0	1
gnl|UMD3.1|GK000010.2	7706631	C	A	0	3	0	1
gnl|UMD3.1|GK000010.2	7706669	C	T	0	2	0	1
gnl|UMD3.1|GK000010.2	7706716	T	C	1	2	0.333333	0.666667
gnl|UMD3.1|GK000010.2	7707006	C	T	1	2	0.333333	0.666667
gnl|UMD3.1|GK000010.2	7708281	A	G	1	2	0.333333	0.666667
gnl|UMD3.1|GK000010.2	7708663	A	G	3	2	0.6	0.4
gnl|UMD3.1|GK000010.2	7708692	T	G	2	5	0.285714	0.714286
gnl|UMD3.1|GK000010.2	7709246	C	T	9	2	0.818182	0.181818
gnl|UMD3.1|GK000010.2	7709284	A	G	3	2	0.6	0.4
gnl|UMD3.1|GK000010.2	7709325	A	G	7	2	0.777778	0.222222
gnl|UMD3.1|GK000010.2	7709326	A	G	7	2	0.777778	0.222222
gnl|UMD3.1|GK000010.2	7709328	A	G	8	2	0.8	0.2
gnl|UMD3.1|GK000010.2	7709369	G	A	3	7	0.3	0.7
gnl|UMD3.1|GK000010.2	7709401	T	A	3	5	0.375	0.625
gnl|UMD3.1|GK000010.2	7710005	G	T	0	2	0	1
gnl|UMD3.1|GK000010.2	7711609	T	C	0	2	0	1
gnl|UMD3.1|GK000010.2	7713523	G	A	0	2	0	1
gnl|UMD3.1|GK000010.2	7716870	C	A	16	7	0.695652	0.304348
gnl|UMD3.1|GK000010.2	7717091	T	G	2	3	0.4	0.6
gnl|UMD3.1|GK000010.2	7717274	T	C	10	10	0.5	0.5
gnl|UMD3.1|GK000010.2	7717327	C	T	16	9	0.64	0.36
gnl|UMD3.1|GK000010.2	7717504	C	T	16	8	0.666667	0.333333
gnl|UMD3.1|GK000010.2	7717823	C	T	4	2	0.666667	0.333333
gnl|UMD3.1|GK000010.2	7718111	G	A	0	5	0	1
gnl|UMD3.1|GK000010.2	7720996	C	A	8	2	0.8	0.2
gnl|UMD3.1|GK000010.2	7721250	A	T	0	11	0	1
gnl|UMD3.1|GK000010.2	7725516	G	A	3	2	0.6	0.4
gnl|UMD3.1|GK000010.2	7726042	T	C	0	2	0	1
gnl|UMD3.1|GK000010.2	7726906	A	G	0	2	0	1
gnl|UMD3.1|GK000010.2	7727237	A	G	0	2	0	1
gnl|UMD3.1|GK000010.2	7728291	C	A	2	2	0.5	0.5
gnl|UMD3.1|GK000010.2	7729051	A	G	2	2	0.5	0.5
gnl|UMD3.1|GK000010.2	7730826	G	T	0	2	0	1
gnl|UMD3.1|GK000010.2	7731291	A	G	1	2	0.333333	0.666667
gnl|UMD3.1|GK000010.2	7733834	T	C	0	2	0	1
gnl|UMD3.1|GK000010.2	7735084	G	A	0	2	0	1
gnl|UMD3.1|GK000010.2	7737256	A	G	2	2	0.5	0.5
gnl|UMD3.1|GK000010.2	7737637	G	T	4	2	0.666667	0.333333
gnl|UMD3.1|GK000010.2	7738235	A	G	0	2	0	1
gnl|UMD3.1|GK000010.2	7740306	G	A	0	16	0	1
gnl|UMD3.1|GK000010.2	7740374	T	C	3	2	0.6	0.4
gnl|UMD3.1|GK000010.2	7740776	G	A	0	5	0	1
gnl|UMD3.1|GK000010.2	7740866	A	G	0	2	0	1
gnl|UMD3.1|GK000010.2	7740918	T	C	1	4	0.2	0.8
gnl|UMD3.1|GK000010.2	7740919	G	A	0	6	0	1
gnl|UMD3.1|GK000010.2	7740934	C	A	0	4	0	1
gnl|UMD3.1|GK000010.2	7741935	G	T	0	2	0	1
gnl|UMD3.1|GK000010.2	7743291	T	C	0	5	0	1
gnl|UMD3.1|GK000010.2	7743315	C	T	4	2	0.666667	0.333333
gnl|UMD3.1|GK000010.2	7743391	A	G	5	2	0.714286	0.285714
gnl|UMD3.1|GK000010.2	7743572	G	A	4	2	0.666667	0.333333
gnl|UMD3.1|GK000010.2	7743645	T	C	3	2	0.6	0.4
gnl|UMD3.1|GK000010.2	7744500	CTGTGTG	CTGTG	0	1	0	1
gnl|UMD3.1|GK000010.2	7744858	T	C	5	10	0.333333	0.666667
gnl|UMD3.1|GK000010.2	7744863	G	C	3	52	0.0545455	0.945455
gnl|UMD3.1|GK000010.2	7745043	G	A	6	5	0.545455	0.454545
gnl|UMD3.1|GK000010.2	7745524	C	T	0	2	0	1
gnl|UMD3.1|GK000010.2	7746279	G	A	1	2	0.333333	0.666667
gnl|UMD3.1|GK000010.2	7747119	C	A	4	3	0.571429	0.428571
gnl|UMD3.1|GK000010.2	7747211	T	G	11	3	0.785714	0.214286
gnl|UMD3.1|GK000010.2	7747318	G	C	0	2	0	1
gnl|UMD3.1|GK000010.2	7747362	T	A	0	3	0	1
gnl|UMD3.1|GK000010.2	7747558	G	T	3	2	0.6	0.4
gnl|UMD3.1|GK000010.2	7747679	C	T	0	3	0	1
gnl|UMD3.1|GK000010.2	7748729	A	G	0	3	0	1
gnl|UMD3.1|GK000010.2	7748808	A	G	0	3	0	1
gnl|UMD3.1|GK000010.2	7749221	C	T	0	2	0	1
gnl|UMD3.1|GK000010.2	7749416	G	T	2	2	0.5	0.5
gnl|UMD3.1|GK000010.2	7749545	G	A	2	2	0.5	0.5
gnl|UMD3.1|GK000010.2	7749944	G	C	0	3	0	1
gnl|UMD3.1|GK000010.2	7750199	T	C	3	4	0.428571	0.571429
gnl|UMD3.1|GK000010.2	7750589	A	G	10	2	0.833333	0.166667
gnl|UMD3.1|GK000010.2	7751334	A	G	0	2	0	1
gnl|UMD3.1|GK000010.2	7752419	A	G	7	7	0.5	0.5
gnl|UMD3.1|GK000010.2	7752516	C	A	14	12	0.538462	0.461538
gnl|UMD3.1|GK000010.2	7752629	G	A	9	8	0.529412	0.470588
gnl|UMD3.1|GK000010.2	7754428	T	C	0	86	0	1
gnl|UMD3.1|GK000010.2	7755248	G	C	0	2	0	1
gnl|UMD3.1|GK000010.2	7755525	G	A	0	2	0	1
gnl|UMD3.1|GK000010.2	7755554	A	G	0	2	0	1
gnl|UMD3.1|GK000010.2	7755869	A	T	4	2	0.666667	0.333333
gnl|UMD3.1|GK000010.2	7756332	G	A	0	3	0	1
gnl|UMD3.1|GK000010.2	7756538	T	C	0	3	0	1
gnl|UMD3.1|GK000010.2	7756702	A	G	0	3	0	1
gnl|UMD3.1|GK000010.2	7757129	C	G	0	2	0	1
gnl|UMD3.1|GK000010.2	7757214	G	T,A	0	4	0	1
gnl|UMD3.1|GK000010.2	7757223	A	G	2	2	0.5	0.5
gnl|UMD3.1|GK000010.2	7757286	A	G	0	5	0	1
gnl|UMD3.1|GK000010.2	7757298	A	G	0	6	0	1
gnl|UMD3.1|GK000010.2	7758058	C	T	0	2	0	1
gnl|UMD3.1|GK000010.2	7758259	G	T	0	4	0	1
gnl|UMD3.1|GK000010.2	7758379	G	T	0	2	0	1
gnl|UMD3.1|GK000010.2	7758480	A	G	1	3	0.25	0.75
gnl|UMD3.1|GK000010.2	7758577	T	C	1	2	0.333333	0.666667
gnl|UMD3.1|GK000010.2	7758595	G	T	1	2	0.333333	0.666667
gnl|UMD3.1|GK000010.2	7758766	C	A	0	2	0	1
gnl|UMD3.1|GK000010.2	7758893	G	A	3	3	0.5	0.5
gnl|UMD3.1|GK000010.2	7759615	G	A	0	2	0	1
gnl|UMD3.1|GK000010.2	7759972	A	G	3	2	0.6	0.4
gnl|UMD3.1|GK000010.2	7762583	T	A	14	5	0.736842	0.263158
gnl|UMD3.1|GK000010.2	7762752	A	T	34	44	0.435897	0.564103
gnl|UMD3.1|GK000010.2	7762887	A	G	13	12	0.52	0.48
gnl|UMD3.1|GK000010.2	7762937	G	A	9	11	0.45	0.55
gnl|UMD3.1|GK000010.2	7762969	G	C	9	9	0.5	0.5
gnl|UMD3.1|GK000010.2	7764242	C	T	3	5	0.375	0.625
gnl|UMD3.1|GK000010.2	7764273	G	A	3	5	0.375	0.625
gnl|UMD3.1|GK000010.2	7764308	C	G	2	6	0.25	0.75
gnl|UMD3.1|GK000010.2	7764340	G	A	1	4	0.2	0.8
gnl|UMD3.1|GK000010.2	7764396	C	A	3	2	0.6	0.4
gnl|UMD3.1|GK000010.2	7764401	G	A	3	2	0.6	0.4
gnl|UMD3.1|GK000010.2	7765701	T	G	0	2	0	1
gnl|UMD3.1|GK000010.2	7766104	A	G	0	2	0	1
gnl|UMD3.1|GK000010.2	7766179	G	A	2	4	0.333333	0.666667
gnl|UMD3.1|GK000010.2	7767309	A	C	0	2	0	1
gnl|UMD3.1|GK000010.2	7767334	T	G	0	2	0	1
gnl|UMD3.1|GK000010.2	7774458	G	A	0	5	0	1
gnl|UMD3.1|GK000010.2	7774516	T	A	0	7	0	1
gnl|UMD3.1|GK000010.2	7774565	T	C	0	5	0	1
gnl|UMD3.1|GK000010.2	7774606	G	T	0	4	0	1
gnl|UMD3.1|GK000010.2	7774671	A	G	0	6	0	1
gnl|UMD3.1|GK000010.2	7774702	C	A	0	8	0	1
gnl|UMD3.1|GK000010.2	7774704	C	T	0	8	0	1
gnl|UMD3.1|GK000010.2	7774715	C	T	0	5	0	1
gnl|UMD3.1|GK000010.2	7774719	C	T	0	3	0	1
gnl|UMD3.1|GK000010.2	7774723	G	A	0	5	0	1
gnl|UMD3.1|GK000010.2	7774727	A	G	0	5	0	1
gnl|UMD3.1|GK000010.2	7774744	A	G	0	5	0	1
gnl|UMD3.1|GK000010.2	7774765	T	G	0	5	0	1
gnl|UMD3.1|GK000010.2	7774802	G	A	0	4	0	1
gnl|UMD3.1|GK000010.2	7774806	G	A	0	4	0	1
gnl|UMD3.1|GK000010.2	7774811	C	G,T	0	4	0	1
gnl|UMD3.1|GK000010.2	7777090	T	C	0	4	0	1
gnl|UMD3.1|GK000010.2	7777537	G	C	0	2	0	1
gnl|UMD3.1|GK000010.2	7777587	A	G	0	4	0	1
gnl|UMD3.1|GK000010.2	7777599	T	C	0	4	0	1
gnl|UMD3.1|GK000010.2	7777667	A	G	0	4	0	1
gnl|UMD3.1|GK000010.2	7777714	T	A	0	5	0	1
gnl|UMD3.1|GK000010.2	7777719	T	C	0	6	0	1
gnl|UMD3.1|GK000010.2	7777733	G	T	0	7	0	1
gnl|UMD3.1|GK000010.2	7777870	G	T	0	11	0	1
gnl|UMD3.1|GK000010.2	7777917	T	C	0	8	0	1
gnl|UMD3.1|GK000010.2	7777957	C	T	0	5	0	1
gnl|UMD3.1|GK000010.2	7778086	G	A	0	2	0	1
gnl|UMD3.1|GK000010.2	7778134	A	G	0	7	0	1
gnl|UMD3.1|GK000010.2	7778277	A	G	0	6	0	1
gnl|UMD3.1|GK000010.2	7778290	G	A	0	9	0	1
gnl|UMD3.1|GK000010.2	7778355	C	A	0	17	0	1
gnl|UMD3.1|GK000010.2	7778361	A	G	0	17	0	1
gnl|UMD3.1|GK000010.2	7778364	G	A	0	16	0	1
gnl|UMD3.1|GK000010.2	7778397	T	C	0	17	0	1
gnl|UMD3.1|GK000010.2	7778506	A	G	0	16	0	1
gnl|UMD3.1|GK000010.2	7778565	T	C	0	13	0	1
gnl|UMD3.1|GK000010.2	7778591	T	A	0	16	0	1
gnl|UMD3.1|GK000010.2	7778721	T	A	0	11	0	1
gnl|UMD3.1|GK000010.2	7778756	G	A	0	6	0	1
gnl|UMD3.1|GK000010.2	7778761	T	C	0	6	0	1
gnl|UMD3.1|GK000010.2	7778766	T	G	0	5	0	1
gnl|UMD3.1|GK000010.2	7778940	T	C	0	4	0	1
gnl|UMD3.1|GK000010.2	7780467	C	T	1	2	0.333333	0.666667
gnl|UMD3.1|GK000010.2	7781403	A	G	0	4	0	1
gnl|UMD3.1|GK000010.2	7781557	A	G	0	2	0	1
gnl|UMD3.1|GK000010.2	7781568	G	A	0	2	0	1
gnl|UMD3.1|GK000010.2	7781685	G	C	0	2	0	1
gnl|UMD3.1|GK000010.2	7785349	C	T,A	0	9	0	1
gnl|UMD3.1|GK000010.2	7785512	T	C	0	12	0	1
gnl|UMD3.1|GK000010.2	7785523	T	A	9	2	0.818182	0.181818
gnl|UMD3.1|GK000010.2	7785772	A	G	0	15	0	1
gnl|UMD3.1|GK000010.2	7785936	G	T	2	2	0.5	0.5
gnl|UMD3.1|GK000010.2	7786221	A	G	0	3	0	1
gnl|UMD3.1|GK000010.2	7786382	G	T	6	2	0.75	0.25
gnl|UMD3.1|GK000010.2	7786390	C	G	0	8	0	1
gnl|UMD3.1|GK000010.2	7787474	C	T	1	2	0.333333	0.666667
gnl|UMD3.1|GK000010.2	7788137	T	C	0	2	0	1
gnl|UMD3.1|GK000010.2	7788439	T	A	0	2	0	1
gnl|UMD3.1|GK000010.2	7789120	TTATAT	TTAT	0	1	0	1
gnl|UMD3.1|GK000010.2	7789211	C	T	0	3	0	1
gnl|UMD3.1|GK000010.2	7789238	A	C	0	2	0	1
gnl|UMD3.1|GK000010.2	7789334	A	G	0	2	0	1
gnl|UMD3.1|GK000010.2	7789510	C	T	0	2	0	1
gnl|UMD3.1|GK000010.2	7789659	G	A	0	2	0	1
gnl|UMD3.1|GK000010.2	7790308	A	C	0	2	0	1
gnl|UMD3.1|GK000010.2	7790617	T	C	0	2	0	1
gnl|UMD3.1|GK000010.2	7790621	G	A	0	3	0	1
gnl|UMD3.1|GK000010.2	7790774	C	T	0	6	0	1
gnl|UMD3.1|GK000010.2	7790874	G	A	0	3	0	1
gnl|UMD3.1|GK000010.2	7791208	A	T	0	2	0	1
gnl|UMD3.1|GK000010.2	7791214	A	G	0	2	0	1
gnl|UMD3.1|GK000010.2	7791243	T	G	0	2	0	1
gnl|UMD3.1|GK000010.2	7791249	G	A	0	2	0	1
gnl|UMD3.1|GK000010.2	7791250	C	A	0	2	0	1
gnl|UMD3.1|GK000010.2	7791272	G	A	0	2	0	1
gnl|UMD3.1|GK000010.2	7791287	A	G	0	2	0	1
gnl|UMD3.1|GK000010.2	7791446	A	T	3	2	0.6	0.4
gnl|UMD3.1|GK000010.2	7791709	G	A	0	2	0	1
gnl|UMD3.1|GK000010.2	7791755	C	T	0	4	0	1
gnl|UMD3.1|GK000010.2	7791840	T	G	0	5	0	1
gnl|UMD3.1|GK000010.2	7791959	G	A	0	3	0	1
gnl|UMD3.1|GK000010.2	7792021	G	C	1	2	0.333333	0.666667
gnl|UMD3.1|GK000010.2	7792462	G	T	0	4	0	1
gnl|UMD3.1|GK000010.2	7792475	G	A	0	5	0	1
gnl|UMD3.1|GK000010.2	7792646	C	T	0	3	0	1
gnl|UMD3.1|GK000010.2	7795192	G	C	0	2	0	1
gnl|UMD3.1|GK000010.2	7795204	A	C	0	2	0	1
gnl|UMD3.1|GK000010.2	7796316	A	G	0	3	0	1
gnl|UMD3.1|GK000010.2	7797208	G	T	2	6	0.25	0.75
gnl|UMD3.1|GK000010.2	7797285	C	T	50	76	0.396825	0.603175
gnl|UMD3.1|GK000010.2	7797377	G	T	1	2	0.333333	0.666667
gnl|UMD3.1|GK000010.2	7797960	G	A	0	2	0	1
gnl|UMD3.1|GK000010.2	7798027	G	T	0	3	0	1
gnl|UMD3.1|GK000010.2	7798296	A	G	0	2	0	1
gnl|UMD3.1|GK000010.2	7798522	G	A	0	2	0	1
gnl|UMD3.1|GK000010.2	7799963	C	G	2	2	0.5	0.5
gnl|UMD3.1|GK000010.2	7799989	C	A	2	2	0.5	0.5
gnl|UMD3.1|GK000010.2	7800027	C	A	4	2	0.666667	0.333333
gnl|UMD3.1|GK000010.2	7800080	C	A	5	2	0.714286	0.285714
gnl|UMD3.1|GK000010.2	7800471	A	C	0	2	0	1
gnl|UMD3.1|GK000010.2	7800558	T	G	2	2	0.5	0.5
gnl|UMD3.1|GK000010.2	7801867	T	A	4	2	0.666667	0.333333
gnl|UMD3.1|GK000010.2	7802047	T	C	0	2	0	1
gnl|UMD3.1|GK000010.2	7802215	T	C	0	8	0	1
gnl|UMD3.1|GK000010.2	7802262	T	C	0	9	0	1
gnl|UMD3.1|GK000010.2	7802277	C	T	8	2	0.8	0.2
gnl|UMD3.1|GK000010.2	7802375	C	T	3	2	0.6	0.4
gnl|UMD3.1|GK000010.2	7802464	G	T	5	2	0.714286	0.285714
gnl|UMD3.1|GK000010.2	7802473	A	C	4	3	0.571429	0.428571
gnl|UMD3.1|GK000010.2	7802496	A	T	4	3	0.571429	0.428571
gnl|UMD3.1|GK000010.2	7802531	G	A	0	5	0	1
gnl|UMD3.1|GK000010.2	7802552	A	G	1	3	0.25	0.75
gnl|UMD3.1|GK000010.2	7802615	C	T	1	6	0.142857	0.857143
gnl|UMD3.1|GK000010.2	7802666	A	G	0	8	0	1
gnl|UMD3.1|GK000010.2	7802685	A	T	0	7	0	1
gnl|UMD3.1|GK000010.2	7802819	T	C	6	11	0.352941	0.647059
gnl|UMD3.1|GK000010.2	7802857	G	A	0	15	0	1
gnl|UMD3.1|GK000010.2	7802878	C	T	0	12	0	1
gnl|UMD3.1|GK000010.2	7802936	G	A	2	2	0.5	0.5
gnl|UMD3.1|GK000010.2	7804455	A	G	0	2	0	1
gnl|UMD3.1|GK000010.2	7804469	T	C	0	2	0	1
gnl|UMD3.1|GK000010.2	7804519	C	T	0	2	0	1
gnl|UMD3.1|GK000010.2	7804572	G	T	0	2	0	1
gnl|UMD3.1|GK000010.2	7804932	G	A	0	11	0	1
gnl|UMD3.1|GK000010.2	7804951	G	A	0	12	0	1
gnl|UMD3.1|GK000010.2	7805147	G	C	0	15	0	1
gnl|UMD3.1|GK000010.2	7805166	C	A	11	5	0.6875	0.3125
gnl|UMD3.1|GK000010.2	7805269	T	C	13	19	0.40625	0.59375
gnl|UMD3.1|GK000010.2	7805275	T	C	13	23	0.361111	0.638889
gnl|UMD3.1|GK000010.2	7805388	G	A	15	22	0.405405	0.594595
gnl|UMD3.1|GK000010.2	7805580	A	G	29	20	0.591837	0.408163
gnl|UMD3.1|GK000010.2	7805751	G	A	34	34	0.5	0.5
gnl|UMD3.1|GK000010.2	7805851	A	C	26	23	0.530612	0.469388
gnl|UMD3.1|GK000010.2	7805947	C	T	31	46	0.402597	0.597403
gnl|UMD3.1|GK000010.2	7805987	A	G	31	52	0.373494	0.626506
gnl|UMD3.1|GK000010.2	7805997	A	C	30	63	0.322581	0.677419
gnl|UMD3.1|GK000010.2	7806247	C	G	30	45	0.4	0.6
gnl|UMD3.1|GK000010.2	7806287	T	C	37	44	0.45679	0.54321
gnl|UMD3.1|GK000010.2	7806371	A	G	37	35	0.513889	0.486111
gnl|UMD3.1|GK000010.2	7806435	G	A	18	14	0.5625	0.4375
gnl|UMD3.1|GK000010.2	7806451	C	T	17	12	0.586207	0.413793
gnl|UMD3.1|GK000010.2	7806459	G	A	14	10	0.583333	0.416667
gnl|UMD3.1|GK000010.2	7806460	C	A	13	10	0.565217	0.434783
gnl|UMD3.1|GK000010.2	7806483	G	A	11	13	0.458333	0.541667
gnl|UMD3.1|GK000010.2	7806525	C	T	16	13	0.551724	0.448276
gnl|UMD3.1|GK000010.2	7806559	T	C	18	16	0.529412	0.470588
gnl|UMD3.1|GK000010.2	7806603	A	C	22	25	0.468085	0.531915
gnl|UMD3.1|GK000010.2	7806608	G	A	20	25	0.444444	0.555556
gnl|UMD3.1|GK000010.2	7806906	A	G	0	27	0	1
gnl|UMD3.1|GK000010.2	7806926	A	G	0	27	0	1
gnl|UMD3.1|GK000010.2	7807109	A	G	6	2	0.75	0.25
gnl|UMD3.1|GK000010.2	7807403	T	C	3	6	0.333333	0.666667
gnl|UMD3.1|GK000010.2	7807660	T	A	0	6	0	1
gnl|UMD3.1|GK000010.2	7807842	A	G	1	2	0.333333	0.666667
gnl|UMD3.1|GK000010.2	7808303	G	A	3	4	0.428571	0.571429
gnl|UMD3.1|GK000010.2	7808344	C	T	4	5	0.444444	0.555556
gnl|UMD3.1|GK000010.2	7808403	G	C	6	3	0.666667	0.333333
gnl|UMD3.1|GK000010.2	7808419	G	T	0	8	0	1
gnl|UMD3.1|GK000010.2	7809144	A	C	1	3	0.25	0.75
gnl|UMD3.1|GK000010.2	7810016	C	T	2	2	0.5	0.5
gnl|UMD3.1|GK000010.2	7810106	G	T	0	2	0	1
gnl|UMD3.1|GK000010.2	7810267	C	A	2	2	0.5	0.5
gnl|UMD3.1|GK000010.2	7810357	G	A	3	3	0.5	0.5
gnl|UMD3.1|GK000010.2	7810465	G	A	2	2	0.5	0.5
gnl|UMD3.1|GK000010.2	7810513	A	G	0	2	0	1
gnl|UMD3.1|GK000010.2	7810514	T	C	0	2	0	1
gnl|UMD3.1|GK000010.2	7810698	A	G	4	2	0.666667	0.333333
gnl|UMD3.1|GK000010.2	7810831	A	G	3	3	0.5	0.5
gnl|UMD3.1|GK000010.2	7810844	G	A	3	2	0.6	0.4
gnl|UMD3.1|GK000010.2	7810903	G	A	4	2	0.666667	0.333333
gnl|UMD3.1|GK000010.2	7810906	C	T	5	2	0.714286	0.285714
gnl|UMD3.1|GK000010.2	7810911	A	G	5	2	0.714286	0.285714
gnl|UMD3.1|GK000010.2	7810917	A	T	4	2	0.666667	0.333333
gnl|UMD3.1|GK000010.2	7810976	C	G	3	3	0.5	0.5
gnl|UMD3.1|GK000010.2	7811119	G	T	3	2	0.6	0.4
gnl|UMD3.1|GK000010.2	7811292	T	C	2	2	0.5	0.5
gnl|UMD3.1|GK000010.2	7812392	C	T	23	22	0.511111	0.488889
gnl|UMD3.1|GK000010.2	7812514	G	A	18	22	0.45	0.55
gnl|UMD3.1|GK000010.2	7812531	A	T	17	11	0.607143	0.392857
gnl|UMD3.1|GK000010.2	7812687	A	G	10	7	0.588235	0.411765
gnl|UMD3.1|GK000010.2	7812857	G	A	10	5	0.666667	0.333333
gnl|UMD3.1|GK000010.2	7813213	A	G	11	3	0.785714	0.214286
gnl|UMD3.1|GK000010.2	7813222	T	C	12	3	0.8	0.2
gnl|UMD3.1|GK000010.2	7813910	T	G	13	11	0.541667	0.458333
gnl|UMD3.1|GK000010.2	7813989	G	C	5	7	0.416667	0.583333
gnl|UMD3.1|GK000010.2	7814010	C	A	6	4	0.6	0.4
gnl|UMD3.1|GK000010.2	7814823	T	A	0	42	0	1
gnl|UMD3.1|GK000010.2	7815282	G	A	0	13	0	1
gnl|UMD3.1|GK000010.2	7816069	G	A	1	2	0.333333	0.666667
gnl|UMD3.1|GK000010.2	7816917	A	G	0	2	0	1
gnl|UMD3.1|GK000010.2	7816933	G	A	0	2	0	1
gnl|UMD3.1|GK000010.2	7816977	A	G	0	2	0	1
gnl|UMD3.1|GK000010.2	7817414	A	C	0	2	0	1
gnl|UMD3.1|GK000010.2	7817600	G	T	0	2	0	1
gnl|UMD3.1|GK000010.2	7820490	A	G	0	2	0	1
gnl|UMD3.1|GK000010.2	7820504	C	T	0	2	0	1
gnl|UMD3.1|GK000010.2	7820849	C	A	0	1	0	1
gnl|UMD3.1|GK000010.2	7820866	A	G	0	2	0	1
gnl|UMD3.1|GK000010.2	7824740	G	A	0	2	0	1
gnl|UMD3.1|GK000010.2	7826439	C	G,T	0	2	0	1
gnl|UMD3.1|GK000010.2	7826592	G	A	0	4	0	1
gnl|UMD3.1|GK000010.2	7828047	G	A	0	2	0	1
gnl|UMD3.1|GK000010.2	7828069	A	G	0	2	0	1
gnl|UMD3.1|GK000010.2	7828079	G	A	0	3	0	1
gnl|UMD3.1|GK000010.2	7828138	A	C	0	2	0	1
gnl|UMD3.1|GK000010.2	7828614	G	C	2	2	0.5	0.5
gnl|UMD3.1|GK000010.2	7830476	T	TTAC	0	1	0	1
gnl|UMD3.1|GK000010.2	7830643	G	A	0	3	0	1
gnl|UMD3.1|GK000010.2	7831383	G	A	6	2	0.75	0.25
gnl|UMD3.1|GK000010.2	7831508	T	C	10	3	0.769231	0.230769
gnl|UMD3.1|GK000010.2	7831606	C	T	9	2	0.818182	0.181818
gnl|UMD3.1|GK000010.2	7831793	C	A	7	2	0.777778	0.222222
gnl|UMD3.1|GK000010.2	7832058	A	G	6	2	0.75	0.25
gnl|UMD3.1|GK000010.2	7832958	G	C	3	3	0.5	0.5
gnl|UMD3.1|GK000010.2	7833184	G	C	0	2	0	1
gnl|UMD3.1|GK000010.2	7834684	G	T	0	6	0	1
gnl|UMD3.1|GK000010.2	7834837	A	G	0	2	0	1
gnl|UMD3.1|GK000010.2	7835029	G	C	0	3	0	1
gnl|UMD3.1|GK000010.2	7835115	G	A	4	3	0.571429	0.428571
gnl|UMD3.1|GK000010.2	7836518	A	G	1	5	0.166667	0.833333
gnl|UMD3.1|GK000010.2	7837931	C	T	3	3	0.5	0.5
gnl|UMD3.1|GK000010.2	7839830	A	G	11	2	0.846154	0.153846
gnl|UMD3.1|GK000010.2	7840890	T	A	3	2	0.6	0.4
gnl|UMD3.1|GK000010.2	7840911	G	A	3	2	0.6	0.4
gnl|UMD3.1|GK000010.2	7840995	C	G	1	2	0.333333	0.666667
gnl|UMD3.1|GK000010.2	7841075	G	A	0	2	0	1
gnl|UMD3.1|GK000010.2	7841094	T	C	0	2	0	1
gnl|UMD3.1|GK000010.2	7841147	G	A	4	4	0.5	0.5
gnl|UMD3.1|GK000010.2	7841409	G	A	10	6	0.625	0.375
gnl|UMD3.1|GK000010.2	7841517	C	A	9	22	0.290323	0.709677
gnl|UMD3.1|GK000010.2	7841545	C	A	9	16	0.36	0.64
gnl|UMD3.1|GK000010.2	7841586	A	G	16	15	0.516129	0.483871
gnl|UMD3.1|GK000010.2	7841595	C	A	16	14	0.533333	0.466667
gnl|UMD3.1|GK000010.2	7841662	G	A	17	18	0.485714	0.514286
gnl|UMD3.1|GK000010.2	7841665	A	G	17	18	0.485714	0.514286
gnl|UMD3.1|GK000010.2	7841779	C	T	14	4	0.777778	0.222222
gnl|UMD3.1|GK000010.2	7841832	A	G	14	3	0.823529	0.176471
gnl|UMD3.1|GK000010.2	7841835	T	A	13	3	0.8125	0.1875
gnl|UMD3.1|GK000010.2	7841860	A	T	14	4	0.777778	0.222222
gnl|UMD3.1|GK000010.2	7841900	C	T	14	6	0.7	0.3
gnl|UMD3.1|GK000010.2	7841914	G	A	15	6	0.714286	0.285714
gnl|UMD3.1|GK000010.2	7841955	G	A	11	9	0.55	0.45
gnl|UMD3.1|GK000010.2	7841972	G	A	9	9	0.5	0.5
gnl|UMD3.1|GK000010.2	7841975	G	A	9	8	0.529412	0.470588
gnl|UMD3.1|GK000010.2	7842013	C	A	5	6	0.454545	0.545455
gnl|UMD3.1|GK000010.2	7842031	A	G	4	3	0.571429	0.428571
gnl|UMD3.1|GK000010.2	7842041	T	C	3	3	0.5	0.5
gnl|UMD3.1|GK000010.2	7842071	G	T	5	3	0.625	0.375
gnl|UMD3.1|GK000010.2	7842115	C	T	6	6	0.5	0.5
gnl|UMD3.1|GK000010.2	7842125	T	G	6	7	0.461538	0.538462
gnl|UMD3.1|GK000010.2	7842139	C	T	6	7	0.461538	0.538462
gnl|UMD3.1|GK000010.2	7842161	T	A	7	5	0.583333	0.416667
gnl|UMD3.1|GK000010.2	7842188	C	T	8	5	0.615385	0.384615
gnl|UMD3.1|GK000010.2	7842191	A	G	8	4	0.666667	0.333333
gnl|UMD3.1|GK000010.2	7842204	A	G	4	4	0.5	0.5
gnl|UMD3.1|GK000010.2	7842211	C	G	5	4	0.555556	0.444444
gnl|UMD3.1|GK000010.2	7842378	A	G	5	12	0.294118	0.705882
gnl|UMD3.1|GK000010.2	7842476	G	A	5	4	0.555556	0.444444
gnl|UMD3.1|GK000010.2	7842480	T	A	5	6	0.454545	0.545455
gnl|UMD3.1|GK000010.2	7842509	C	T	3	7	0.3	0.7
gnl|UMD3.1|GK000010.2	7842520	C	G	3	6	0.333333	0.666667
gnl|UMD3.1|GK000010.2	7842543	A	G	3	5	0.375	0.625
gnl|UMD3.1|GK000010.2	7842929	C	T	2	2	0.5	0.5
gnl|UMD3.1|GK000010.2	7842981	G	A	2	4	0.333333	0.666667
gnl|UMD3.1|GK000010.2	7842991	G	T	1	4	0.2	0.8
gnl|UMD3.1|GK000010.2	7843042	A	C	0	4	0	1
gnl|UMD3.1|GK000010.2	7843274	G	A	0	2	0	1
gnl|UMD3.1|GK000010.2	7844038	C	T	0	2	0	1
gnl|UMD3.1|GK000010.2	7844155	A	C	0	3	0	1
gnl|UMD3.1|GK000010.2	7844890	C	T	2	2	0.5	0.5
gnl|UMD3.1|GK000010.2	7844974	T	A	0	2	0	1
gnl|UMD3.1|GK000010.2	7845239	TAATTTTAATAAAT	TAAT	0	1	0	1
gnl|UMD3.1|GK000010.2	7845455	A	G	89	113	0.440594	0.559406
gnl|UMD3.1|GK000010.2	7845491	T	G	0	2	0	1
gnl|UMD3.1|GK000010.2	7846004	T	C	0	2	0	1
gnl|UMD3.1|GK000010.2	7846005	G	A	0	2	0	1
gnl|UMD3.1|GK000010.2	7846010	C	A	0	2	0	1
gnl|UMD3.1|GK000010.2	7847458	G	A	3	6	0.333333	0.666667
gnl|UMD3.1|GK000010.2	7847501	A	C	2	9	0.181818	0.818182
gnl|UMD3.1|GK000010.2	7847560	C	A	0	7	0	1
gnl|UMD3.1|GK000010.2	7847577	C	T	0	6	0	1
gnl|UMD3.1|GK000010.2	7847582	T	C	0	6	0	1
gnl|UMD3.1|GK000010.2	7847599	T	A	0	7	0	1
gnl|UMD3.1|GK000010.2	7847693	A	G	4	4	0.5	0.5
gnl|UMD3.1|GK000010.2	7847702	A	G	6	3	0.666667	0.333333
gnl|UMD3.1|GK000010.2	7847823	G	T	4	3	0.571429	0.428571
gnl|UMD3.1|GK000010.2	7847884	C	A	14	3	0.823529	0.176471
gnl|UMD3.1|GK000010.2	7847979	C	T	12	2	0.857143	0.142857
gnl|UMD3.1|GK000010.2	7848010	G	A	8	2	0.8	0.2
gnl|UMD3.1|GK000010.2	7848022	A	G	1	2	0.333333	0.666667
gnl|UMD3.1|GK000010.2	7848031	C	A	1	2	0.333333	0.666667
gnl|UMD3.1|GK000010.2	7848125	T	C	0	4	0	1
gnl|UMD3.1|GK000010.2	7848173	G	A	0	4	0	1
gnl|UMD3.1|GK000010.2	7848208	C	G	0	7	0	1
gnl|UMD3.1|GK000010.2	7848261	A	G	6	3	0.666667	0.333333
gnl|UMD3.1|GK000010.2	7848459	T	C	0	2	0	1
gnl|UMD3.1|GK000010.2	7848463	C	T	0	2	0	1
gnl|UMD3.1|GK000010.2	7848535	T	A	0	3	0	1
gnl|UMD3.1|GK000010.2	7848600	A	G	2	2	0.5	0.5
gnl|UMD3.1|GK000010.2	7848628	C	T	2	2	0.5	0.5
gnl|UMD3.1|GK000010.2	7849014	A	G	0	2	0	1
gnl|UMD3.1|GK000010.2	7849027	C	T	0	2	0	1
gnl|UMD3.1|GK000010.2	7849062	G	A	0	4	0	1
gnl|UMD3.1|GK000010.2	7849160	C	T	0	4	0	1
gnl|UMD3.1|GK000010.2	7849174	C	A	2	2	0.5	0.5
gnl|UMD3.1|GK000010.2	7852816	G	T	1	3	0.25	0.75
gnl|UMD3.1|GK000010.2	7854251	G	T	0	2	0	1
gnl|UMD3.1|GK000010.2	7855251	G	A	2	3	0.4	0.6
gnl|UMD3.1|GK000010.2	7855341	T	A	2	3	0.4	0.6
gnl|UMD3.1|GK000010.2	7857261	C	A	0	4	0	1
gnl|UMD3.1|GK000010.2	7857479	T	A	3	6	0.333333	0.666667
gnl|UMD3.1|GK000010.2	7857994	A	G	3	2	0.6	0.4
gnl|UMD3.1|GK000010.2	7859580	A	G	3	2	0.6	0.4
gnl|UMD3.1|GK000010.2	7859818	T	A	8	3	0.727273	0.272727
gnl|UMD3.1|GK000010.2	7859982	G	A	0	3	0	1
gnl|UMD3.1|GK000010.2	7861528	G	A	1	16	0.0588235	0.941176
gnl|UMD3.1|GK000010.2	7861963	T	C	6	2	0.75	0.25
gnl|UMD3.1|GK000010.2	7862213	T	C	9	2	0.818182	0.181818
gnl|UMD3.1|GK000010.2	7862699	A	C	17	6	0.73913	0.26087
gnl|UMD3.1|GK000010.2	7862964	A	T	17	4	0.809524	0.190476
gnl|UMD3.1|GK000010.2	7863503	T	A	0	7	0	1
gnl|UMD3.1|GK000010.2	7863814	G	T	2	2	0.5	0.5
gnl|UMD3.1|GK000010.2	7864480	G	T	18	9	0.666667	0.333333
gnl|UMD3.1|GK000010.2	7864488	G	T	19	7	0.730769	0.269231
gnl|UMD3.1|GK000010.2	7864492	G	T	19	9	0.678571	0.321429
gnl|UMD3.1|GK000010.2	7864496	G	T	18	8	0.692308	0.307692
gnl|UMD3.1|GK000010.2	7864661	C	A	5	2	0.714286	0.285714
gnl|UMD3.1|GK000010.2	7865438	G	A	2	2	0.5	0.5
gnl|UMD3.1|GK000010.2	7867211	G	T	1	10	0.0909091	0.909091
gnl|UMD3.1|GK000010.2	7867760	T	C	436	628	0.409774	0.590226
gnl|UMD3.1|GK000010.2	7895199	A	G	6	2	0.75	0.25
gnl|UMD3.1|GK000010.2	7908595	A	G	0	12	0	1
gnl|UMD3.1|GK000010.2	7908605	G	C	0	12	0	1
gnl|UMD3.1|GK000010.2	7908608	G	C	0	12	0	1
gnl|UMD3.1|GK000010.2	7908626	G	A	0	14	0	1
gnl|UMD3.1|GK000010.2	7908662	A	G	0	16	0	1
gnl|UMD3.1|GK000010.2	7908670	C	A	0	16	0	1
gnl|UMD3.1|GK000010.2	7908683	C	T	0	11	0	1
gnl|UMD3.1|GK000010.2	7908686	G	A	0	10	0	1
gnl|UMD3.1|GK000010.2	7908701	A	G	0	8	0	1
gnl|UMD3.1|GK000010.2	7908707	A	G	0	8	0	1
gnl|UMD3.1|GK000010.2	7908724	G	C	0	6	0	1
gnl|UMD3.1|GK000010.2	7926310	N	G	0	146	0	1
gnl|UMD3.1|GK000010.2	8110594	A	G	4	3	0.571429	0.428571
gnl|UMD3.1|GK000010.2	8120087	C	A	21	9	0.7	0.3
gnl|UMD3.1|GK000010.2	8124434	C	T	0	2	0	1
gnl|UMD3.1|GK000010.2	8137945	A	G	0	2	0	1
gnl|UMD3.1|GK000010.2	8140171	T	A	18	705	0.0248963	0.975104
gnl|UMD3.1|GK000010.2	8140226	C	T	15	234	0.060241	0.939759
gnl|UMD3.1|GK000010.2	8140293	G	A	5	9	0.357143	0.642857
gnl|UMD3.1|GK000010.2	8140375	C	A	7	2	0.777778	0.222222
gnl|UMD3.1|GK000010.2	8145649	G	T	0	1	0	1
gnl|UMD3.1|GK000010.2	8147913	A	T	1	28	0.0344828	0.965517
gnl|UMD3.1|GK000010.2	8148314	T	C	3	3	0.5	0.5
gnl|UMD3.1|GK000010.2	8148549	G	T	3	2	0.6	0.4
gnl|UMD3.1|GK000010.2	8148892	C	A	12	2	0.857143	0.142857
gnl|UMD3.1|GK000010.2	8148907	A	T	10	2	0.833333	0.166667
gnl|UMD3.1|GK000010.2	8149214	G	A	10	2	0.833333	0.166667
gnl|UMD3.1|GK000010.2	8149838	G	T	14	9	0.608696	0.391304
gnl|UMD3.1|GK000010.2	8150041	G	C	14	4	0.777778	0.222222
gnl|UMD3.1|GK000010.2	8150118	G	A	6	6	0.5	0.5
gnl|UMD3.1|GK000010.2	8150214	C	T	10	2	0.833333	0.166667
gnl|UMD3.1|GK000010.2	8156163	A	C	0	2	0	1
gnl|UMD3.1|GK000010.2	8157251	A	C	4	11	0.266667	0.733333
gnl|UMD3.1|GK000010.2	8157324	A	T	11	2	0.846154	0.153846
gnl|UMD3.1|GK000010.2	8157927	C	T	10	12	0.454545	0.545455
gnl|UMD3.1|GK000010.2	8157942	T	C	11	13	0.458333	0.541667
gnl|UMD3.1|GK000010.2	8158045	A	C	11	2	0.846154	0.153846
gnl|UMD3.1|GK000010.2	8158102	G	T	9	2	0.818182	0.181818
gnl|UMD3.1|GK000010.2	8158892	C	G	2	7	0.222222	0.777778
gnl|UMD3.1|GK000010.2	8158945	C	T	8	2	0.8	0.2
gnl|UMD3.1|GK000010.2	8163283	G	T	2	2	0.5	0.5
gnl|UMD3.1|GK000010.2	8164575	T	C	1	2	0.333333	0.666667
gnl|UMD3.1|GK000010.2	8165603	C	T	5	5	0.5	0.5
gnl|UMD3.1|GK000010.2	8167738	T	C	0	2	0	1
gnl|UMD3.1|GK000010.2	8173059	C	T	0	2	0	1
gnl|UMD3.1|GK000010.2	8174545	G	A	2	2	0.5	0.5
gnl|UMD3.1|GK000010.2	8175516	G	A	3	2	0.6	0.4
gnl|UMD3.1|GK000010.2	8175830	C	T	2	2	0.5	0.5
gnl|UMD3.1|GK000010.2	8176186	C	A	0	2	0	1
gnl|UMD3.1|GK000010.2	8179972	C	A	0	2	0	1
gnl|UMD3.1|GK000010.2	8180551	TCTGCTGCTGCTGCTGCT	TCTGCTGCTGCTGCTGCTGCT	0	1	0	1
gnl|UMD3.1|GK000010.2	8199926	C	A	0	2	0	1
gnl|UMD3.1|GK000010.2	8239807	C	A	2	2	0.5	0.5
gnl|UMD3.1|GK000010.2	8244261	G	T	0	2	0	1
gnl|UMD3.1|GK000010.2	8280557	G	A	1	3	0.25	0.75
gnl|UMD3.1|GK000010.2	8280612	G	T	1	3	0.25	0.75
gnl|UMD3.1|GK000010.2	8313041	G	A	0	4	0	1
gnl|UMD3.1|GK000010.2	8313062	T	C	0	4	0	1
gnl|UMD3.1|GK000010.2	8313340	T	C	1	3	0.25	0.75
gnl|UMD3.1|GK000010.2	8327293	G	C	1	2	0.333333	0.666667
gnl|UMD3.1|GK000010.2	8327323	T	G	2	2	0.5	0.5
gnl|UMD3.1|GK000010.2	8327324	G	A	2	2	0.5	0.5
gnl|UMD3.1|GK000010.2	8342644	G	T	2	2	0.5	0.5
gnl|UMD3.1|GK000010.2	8342652	C	A	2	2	0.5	0.5
gnl|UMD3.1|GK000010.2	8421791	C	T	0	2	0	1
gnl|UMD3.1|GK000010.2	8457276	A	G	0	2	0	1
gnl|UMD3.1|GK000010.2	8469601	G	T	2	2	0.5	0.5
gnl|UMD3.1|GK000010.2	8495632	C	T	6	2	0.75	0.25
gnl|UMD3.1|GK000010.2	8495634	G	A	4	4	0.5	0.5
gnl|UMD3.1|GK000010.2	8498125	C	T	0	4	0	1
gnl|UMD3.1|GK000010.2	8498126	A	G	0	3	0	1
gnl|UMD3.1|GK000010.2	8498205	G	C	0	2	0	1
gnl|UMD3.1|GK000010.2	8504942	T	C	0	2	0	1
gnl|UMD3.1|GK000010.2	8519064	C	T	0	2	0	1
gnl|UMD3.1|GK000010.2	8520775	A	G	0	2	0	1
gnl|UMD3.1|GK000010.2	8523107	A	T	2	2	0.5	0.5
gnl|UMD3.1|GK000010.2	8523840	A	G	4	2	0.666667	0.333333
gnl|UMD3.1|GK000010.2	8524314	T	A	0	2	0	1
gnl|UMD3.1|GK000010.2	8524315	T	G	0	2	0	1
gnl|UMD3.1|GK000010.2	8524361	A	T	0	5	0	1
gnl|UMD3.1|GK000010.2	8524534	G	T	5	3	0.625	0.375
gnl|UMD3.1|GK000010.2	8524764	C	A	5	4	0.555556	0.444444
gnl|UMD3.1|GK000010.2	8524834	G	T	4	4	0.5	0.5
gnl|UMD3.1|GK000010.2	8524839	A	G	3	6	0.333333	0.666667
gnl|UMD3.1|GK000010.2	8524846	C	T	4	6	0.4	0.6
gnl|UMD3.1|GK000010.2	8524853	C	A	4	7	0.363636	0.636364
gnl|UMD3.1|GK000010.2	8524862	C	A	4	7	0.363636	0.636364
gnl|UMD3.1|GK000010.2	8524867	C	T	6	5	0.545455	0.454545
gnl|UMD3.1|GK000010.2	8524875	C	T	5	5	0.5	0.5
gnl|UMD3.1|GK000010.2	8524930	G	T	6	7	0.461538	0.538462
gnl|UMD3.1|GK000010.2	8524942	G	A	5	6	0.454545	0.545455
gnl|UMD3.1|GK000010.2	8525013	G	A	3	6	0.333333	0.666667
gnl|UMD3.1|GK000010.2	8525368	G	A	0	2	0	1
gnl|UMD3.1|GK000010.2	8526192	T	C	1	2	0.333333	0.666667
gnl|UMD3.1|GK000010.2	8526226	C	T	1	1	0.5	0.5
gnl|UMD3.1|GK000010.2	8526327	C	T	3	2	0.6	0.4
gnl|UMD3.1|GK000010.2	8526378	T	C	1	3	0.25	0.75
gnl|UMD3.1|GK000010.2	8526620	A	G	1	3	0.25	0.75
gnl|UMD3.1|GK000010.2	8526629	T	A	1	3	0.25	0.75
gnl|UMD3.1|GK000010.2	8526759	T	C	0	5	0	1
gnl|UMD3.1|GK000010.2	8526848	A	G	2	2	0.5	0.5
gnl|UMD3.1|GK000010.2	8535683	G	A	0	2	0	1
gnl|UMD3.1|GK000010.2	8536927	T	C	9	4	0.692308	0.307692
gnl|UMD3.1|GK000010.2	8537052	A	G	1	2	0.333333	0.666667
gnl|UMD3.1|GK000010.2	8537071	G	A	1	2	0.333333	0.666667
gnl|UMD3.1|GK000010.2	8537634	C	T	0	3	0	1
gnl|UMD3.1|GK000010.2	8537635	A	G	0	3	0	1
gnl|UMD3.1|GK000010.2	8537691	C	T	0	3	0	1
gnl|UMD3.1|GK000010.2	8537985	C	A	3	2	0.6	0.4
gnl|UMD3.1|GK000010.2	8539254	C	A	0	2	0	1
gnl|UMD3.1|GK000010.2	8540020	C	T	0	2	0	1
gnl|UMD3.1|GK000010.2	8540616	C	T	0	3	0	1
gnl|UMD3.1|GK000010.2	8540704	A	G	0	3	0	1
gnl|UMD3.1|GK000010.2	8540753	A	G	0	2	0	1
gnl|UMD3.1|GK000010.2	8540930	T	C	2	4	0.333333	0.666667
gnl|UMD3.1|GK000010.2	8540931	A	G	2	4	0.333333	0.666667
gnl|UMD3.1|GK000010.2	8541236	G	T	9	4	0.692308	0.307692
gnl|UMD3.1|GK000010.2	8541306	T	C	0	2	0	1
gnl|UMD3.1|GK000010.2	8546006	G	A	0	2	0	1
gnl|UMD3.1|GK000010.2	8546070	C	G	0	2	0	1
gnl|UMD3.1|GK000010.2	8547416	G	A	0	2	0	1
gnl|UMD3.1|GK000010.2	8547467	A	C	0	2	0	1
gnl|UMD3.1|GK000010.2	8558118	C	A	4	2	0.666667	0.333333
gnl|UMD3.1|GK000010.2	8568082	T	C	0	2	0	1
gnl|UMD3.1|GK000010.2	8725739	G	T	0	1	0	1
gnl|UMD3.1|GK000010.2	8736938	C	T	0	2	0	1
gnl|UMD3.1|GK000010.2	8737422	C	T	0	5	0	1
gnl|UMD3.1|GK000010.2	8739460	A	T	0	5	0	1
gnl|UMD3.1|GK000010.2	8740926	G	T	0	2	0	1
gnl|UMD3.1|GK000010.2	8741019	T	C	0	3	0	1
gnl|UMD3.1|GK000010.2	8741032	T	C,A	0	3	0	1
gnl|UMD3.1|GK000010.2	8748551	T	C	0	2	0	1
gnl|UMD3.1|GK000010.2	8748563	T	C	0	2	0	1
gnl|UMD3.1|GK000010.2	8748594	C	A	0	2	0	1
gnl|UMD3.1|GK000010.2	8750713	A	G	2	3	0.4	0.6
gnl|UMD3.1|GK000010.2	8751508	C	A	0	4	0	1
gnl|UMD3.1|GK000010.2	8751527	T	C	2	2	0.5	0.5
gnl|UMD3.1|GK000010.2	8751528	T	C	2	2	0.5	0.5
gnl|UMD3.1|GK000010.2	8758666	G	T	4	2	0.666667	0.333333
gnl|UMD3.1|GK000010.2	8765564	T	C	0	2	0	1
gnl|UMD3.1|GK000010.2	8774890	T	C	0	2	0	1
gnl|UMD3.1|GK000010.2	8779188	T	C	0	2	0	1
gnl|UMD3.1|GK000010.2	8781829	A	G	0	1	0	1
gnl|UMD3.1|GK000010.2	8785490	G	C	1	2	0.333333	0.666667
gnl|UMD3.1|GK000010.2	8786336	C	A	5	2	0.714286	0.285714
gnl|UMD3.1|GK000010.2	8787675	C	A	4	2	0.666667	0.333333
gnl|UMD3.1|GK000010.2	8791759	C	G	0	2	0	1
gnl|UMD3.1|GK000010.2	8791954	A	G	1	2	0.333333	0.666667
gnl|UMD3.1|GK000010.2	8801181	A	G	1	2	0.333333	0.666667
gnl|UMD3.1|GK000010.2	8801231	A	G	2	2	0.5	0.5
gnl|UMD3.1|GK000010.2	8806416	N	A	0	2	0	1
gnl|UMD3.1|GK000010.2	8822241	C	T	0	2	0	1
gnl|UMD3.1|GK000010.2	8893312	C	T	0	2	0	1
gnl|UMD3.1|GK000010.2	8893730	C	T	0	9	0	1
gnl|UMD3.1|GK000010.2	8893733	A	G	0	9	0	1
gnl|UMD3.1|GK000010.2	8893771	C	T	0	6	0	1
gnl|UMD3.1|GK000010.2	8893777	A	G	0	7	0	1
gnl|UMD3.1|GK000010.2	8893883	A	T	0	6	0	1
gnl|UMD3.1|GK000010.2	8893955	C	T	0	9	0	1
gnl|UMD3.1|GK000010.2	8893963	C	G	0	12	0	1
gnl|UMD3.1|GK000010.2	8894009	A	T	0	10	0	1
gnl|UMD3.1|GK000010.2	8894063	A	G	0	3	0	1
gnl|UMD3.1|GK000010.2	9021319	G	A	0	2	0	1
gnl|UMD3.1|GK000010.2	9041793	G	A	2	3	0.4	0.6
gnl|UMD3.1|GK000010.2	9065253	G	T	0	2	0	1
gnl|UMD3.1|GK000010.2	9069604	C	A	1	2	0.333333	0.666667
gnl|UMD3.1|GK000010.2	9080113	C	A	10	2	0.833333	0.166667
gnl|UMD3.1|GK000010.2	9080142	G	T	9	2	0.818182	0.181818
gnl|UMD3.1|GK000010.2	9109538	T	C	0	2	0	1
gnl|UMD3.1|GK000010.2	9113352	T	C	0	2	0	1
gnl|UMD3.1|GK000010.2	9132183	G	A	0	2	0	1
gnl|UMD3.1|GK000010.2	9134813	C	A	0	2	0	1
gnl|UMD3.1|GK000010.2	9161130	A	G	5	4	0.555556	0.444444
gnl|UMD3.1|GK000010.2	9167230	G	A	0	2	0	1
gnl|UMD3.1|GK000010.2	9175053	A	G	0	2	0	1
gnl|UMD3.1|GK000010.2	9209845	T	C	2	2	0.5	0.5
gnl|UMD3.1|GK000010.2	9216619	G	C	0	2	0	1
gnl|UMD3.1|GK000010.2	9216675	G	T	0	2	0	1
gnl|UMD3.1|GK000010.2	9216747	CAGATAGAT	CAGATAGATAGAT	0	1	0	1
gnl|UMD3.1|GK000010.2	9217085	T	C	7	6	0.538462	0.461538
gnl|UMD3.1|GK000010.2	9217099	G	C	7	5	0.583333	0.416667
gnl|UMD3.1|GK000010.2	9217183	G	T	5	4	0.555556	0.444444
gnl|UMD3.1|GK000010.2	9217215	C	T	6	5	0.545455	0.454545
gnl|UMD3.1|GK000010.2	9217330	T	A	4	7	0.363636	0.636364
gnl|UMD3.1|GK000010.2	9217337	G	A	4	7	0.363636	0.636364
gnl|UMD3.1|GK000010.2	9217340	C	T	4	7	0.363636	0.636364
gnl|UMD3.1|GK000010.2	9217367	G	A	4	8	0.333333	0.666667
gnl|UMD3.1|GK000010.2	9217505	T	C	2	2	0.5	0.5
gnl|UMD3.1|GK000010.2	9217563	A	T	2	7	0.222222	0.777778
gnl|UMD3.1|GK000010.2	9217613	G	T	2	8	0.2	0.8
gnl|UMD3.1|GK000010.2	9217680	G	A	1	4	0.2	0.8
gnl|UMD3.1|GK000010.2	9217695	A	G	1	4	0.2	0.8
gnl|UMD3.1|GK000010.2	9217697	G	A	2	4	0.333333	0.666667
gnl|UMD3.1|GK000010.2	9217701	A	G	2	4	0.333333	0.666667
gnl|UMD3.1|GK000010.2	9217710	T	C	2	4	0.333333	0.666667
gnl|UMD3.1|GK000010.2	9217757	C	T	2	4	0.333333	0.666667
gnl|UMD3.1|GK000010.2	9218003	A	G	4	2	0.666667	0.333333
gnl|UMD3.1|GK000010.2	9218012	G	T	4	3	0.571429	0.428571
gnl|UMD3.1|GK000010.2	9218071	C	T	1	4	0.2	0.8
gnl|UMD3.1|GK000010.2	9218076	T	C	2	4	0.333333	0.666667
gnl|UMD3.1|GK000010.2	9218097	C	T	2	4	0.333333	0.666667
gnl|UMD3.1|GK000010.2	9218302	A	T	1	1	0.5	0.5
gnl|UMD3.1|GK000010.2	9218369	G	C	0	2	0	1
gnl|UMD3.1|GK000010.2	9218391	T	A	0	2	0	1
gnl|UMD3.1|GK000010.2	9218655	A	G	0	2	0	1
gnl|UMD3.1|GK000010.2	9218691	C	T	0	2	0	1
gnl|UMD3.1|GK000010.2	9223351	C	A	0	2	0	1
gnl|UMD3.1|GK000010.2	9239273	T	C	0	2	0	1
gnl|UMD3.1|GK000010.2	9239325	T	C	0	2	0	1
gnl|UMD3.1|GK000010.2	9252741	A	G	0	2	0	1
gnl|UMD3.1|GK000010.2	9260066	A	G	7	2	0.777778	0.222222
gnl|UMD3.1|GK000010.2	9260080	A	T	6	2	0.75	0.25
gnl|UMD3.1|GK000010.2	9261277	A	G	0	2	0	1
gnl|UMD3.1|GK000010.2	9271105	A	G	0	2	0	1
gnl|UMD3.1|GK000010.2	9271113	C	T	0	2	0	1
gnl|UMD3.1|GK000010.2	9271126	A	C	0	2	0	1
gnl|UMD3.1|GK000010.2	9276068	A	G	0	2	0	1
gnl|UMD3.1|GK000010.2	9286700	A	T	2	2	0.5	0.5
gnl|UMD3.1|GK000010.2	9287361	A	G	0	3	0	1
gnl|UMD3.1|GK000010.2	9287372	A	G	0	3	0	1
gnl|UMD3.1|GK000010.2	9287522	C	A	1	2	0.333333	0.666667
gnl|UMD3.1|GK000010.2	9294825	G	T	0	2	0	1
gnl|UMD3.1|GK000010.2	9294922	C	G	0	3	0	1
gnl|UMD3.1|GK000010.2	9294980	A	T	0	2	0	1
gnl|UMD3.1|GK000010.2	9300534	G	T	0	2	0	1
gnl|UMD3.1|GK000010.2	9301010	G	T	0	2	0	1
gnl|UMD3.1|GK000010.2	9377398	G	T	0	2	0	1
gnl|UMD3.1|GK000010.2	9381095	G	T	0	2	0	1
gnl|UMD3.1|GK000010.2	9412788	C	T	1	2	0.333333	0.666667
gnl|UMD3.1|GK000010.2	9412892	T	A	4	2	0.666667	0.333333
gnl|UMD3.1|GK000010.2	9413127	C	G	2	3	0.4	0.6
gnl|UMD3.1|GK000010.2	9413128	A	G	2	3	0.4	0.6
gnl|UMD3.1|GK000010.2	9413147	C	T	4	2	0.666667	0.333333
gnl|UMD3.1|GK000010.2	9413161	A	G	2	3	0.4	0.6
gnl|UMD3.1|GK000010.2	9413299	C	T	2	3	0.4	0.6
gnl|UMD3.1|GK000010.2	9413408	T	A	0	2	0	1
gnl|UMD3.1|GK000010.2	9413909	G	T	0	4	0	1
gnl|UMD3.1|GK000010.2	9413947	G	T	2	2	0.5	0.5
gnl|UMD3.1|GK000010.2	9417157	A	G	9	2	0.818182	0.181818
gnl|UMD3.1|GK000010.2	9417190	A	G	7	9	0.4375	0.5625
gnl|UMD3.1|GK000010.2	9417257	A	G	5	3	0.625	0.375
gnl|UMD3.1|GK000010.2	9417272	C	T	4	2	0.666667	0.333333
gnl|UMD3.1|GK000010.2	9417655	A	C	0	2	0	1
gnl|UMD3.1|GK000010.2	9417878	C	T	0	2	0	1
gnl|UMD3.1|GK000010.2	9417879	A	G	0	2	0	1
gnl|UMD3.1|GK000010.2	9422216	G	A	0	2	0	1
gnl|UMD3.1|GK000010.2	9424129	G	T	0	2	0	1
gnl|UMD3.1|GK000010.2	9424146	G	T	0	2	0	1
gnl|UMD3.1|GK000010.2	9424156	G	T	1	2	0.333333	0.666667
gnl|UMD3.1|GK000010.2	9433940	A	G	0	2	0	1
gnl|UMD3.1|GK000010.2	9433972	A	G	0	2	0	1
gnl|UMD3.1|GK000010.2	9433973	A	G	0	2	0	1
gnl|UMD3.1|GK000010.2	9435539	C	T	0	2	0	1
gnl|UMD3.1|GK000010.2	9435559	T	C	0	2	0	1
gnl|UMD3.1|GK000010.2	9444241	C	G	0	2	0	1
gnl|UMD3.1|GK000010.2	9445023	A	G	0	2	0	1
gnl|UMD3.1|GK000010.2	9452533	C	A	0	2	0	1
gnl|UMD3.1|GK000010.2	9458630	G	A	0	2	0	1
gnl|UMD3.1|GK000010.2	9489702	A	C	0	2	0	1
gnl|UMD3.1|GK000010.2	9493350	C	A	7	2	0.777778	0.222222
gnl|UMD3.1|GK000010.2	9493623	C	T	9	2	0.818182	0.181818
gnl|UMD3.1|GK000010.2	9493724	T	A	4	2	0.666667	0.333333
gnl|UMD3.1|GK000010.2	9496833	TA	T	0	1	0	1
gnl|UMD3.1|GK000010.2	9500988	T	C	4	4	0.5	0.5
gnl|UMD3.1|GK000010.2	9502139	C	G	1	2	0.333333	0.666667
gnl|UMD3.1|GK000010.2	9502422	T	C	0	2	0	1
gnl|UMD3.1|GK000010.2	9509432	G	C	0	2	0	1
gnl|UMD3.1|GK000010.2	9515408	G	T	0	2	0	1
gnl|UMD3.1|GK000010.2	9518514	T	C	0	2	0	1
gnl|UMD3.1|GK000010.2	9532619	T	C	0	2	0	1
gnl|UMD3.1|GK000010.2	9533342	C	T	0	3	0	1
gnl|UMD3.1|GK000010.2	9558971	T	C	0	2	0	1
gnl|UMD3.1|GK000010.2	9585038	T	C	0	2	0	1
gnl|UMD3.1|GK000010.2	9599603	C	A	0	2	0	1
gnl|UMD3.1|GK000010.2	9599604	G	A	0	2	0	1
gnl|UMD3.1|GK000010.2	9625355	G	C	0	2	0	1
gnl|UMD3.1|GK000010.2	9637402	C	A	0	2	0	1
gnl|UMD3.1|GK000010.2	9653157	T	C	0	2	0	1
gnl|UMD3.1|GK000010.2	9653159	T	C	0	2	0	1
gnl|UMD3.1|GK000010.2	9663905	T	C	0	2	0	1
gnl|UMD3.1|GK000010.2	9663915	T	C	0	2	0	1
gnl|UMD3.1|GK000010.2	9663944	T	C	0	2	0	1
gnl|UMD3.1|GK000010.2	9663951	A	C	0	2	0	1
gnl|UMD3.1|GK000010.2	9667560	T	C	0	2	0	1
gnl|UMD3.1|GK000010.2	9667616	C	A	0	2	0	1
gnl|UMD3.1|GK000010.2	9670592	ACCTC	AC	0	1	0	1
gnl|UMD3.1|GK000010.2	9789780	C	A	9	2	0.818182	0.181818
gnl|UMD3.1|GK000010.2	9790360	A	C	4	5	0.444444	0.555556
gnl|UMD3.1|GK000010.2	9791965	C	T	1	5	0.166667	0.833333
gnl|UMD3.1|GK000010.2	9848139	T	C	0	2	0	1
gnl|UMD3.1|GK000010.2	9848145	T	C	0	2	0	1
gnl|UMD3.1|GK000010.2	9848146	T	C	0	2	0	1
gnl|UMD3.1|GK000010.2	9848206	T	C	0	2	0	1
gnl|UMD3.1|GK000010.2	9848225	T	C	0	2	0	1
gnl|UMD3.1|GK000010.2	9848230	T	C	0	2	0	1
gnl|UMD3.1|GK000010.2	9878392	C	T	0	3	0	1
gnl|UMD3.1|GK000010.2	9879531	C	G	0	2	0	1
gnl|UMD3.1|GK000010.2	9882094	C	A	0	2	0	1
gnl|UMD3.1|GK000010.2	9905829	T	C	0	2	0	1
gnl|UMD3.1|GK000010.2	9910349	C	G	0	2	0	1
gnl|UMD3.1|GK000010.2	9926597	C	A	1	2	0.333333	0.666667
gnl|UMD3.1|GK000010.2	9950501	A	G	0	2	0	1
gnl|UMD3.1|GK000010.2	9958580	T	A	0	2	0	1
gnl|UMD3.1|GK000010.2	9965024	C	G	0	2	0	1
gnl|UMD3.1|GK000010.2	9969364	T	C	9	2	0.818182	0.181818
gnl|UMD3.1|GK000010.2	9969406	A	T	1	10	0.0909091	0.909091
gnl|UMD3.1|GK000010.2	9969415	C	A	7	2	0.777778	0.222222
gnl|UMD3.1|GK000010.2	9969427	T	C	5	2	0.714286	0.285714
gnl|UMD3.1|GK000010.2	9970408	A	G	0	2	0	1
gnl|UMD3.1|GK000010.2	9970467	C	CCA	0	1	0	1
gnl|UMD3.1|GK000010.2	9971317	T	C	0	2	0	1
gnl|UMD3.1|GK000010.2	9971386	A	G	0	2	0	1
gnl|UMD3.1|GK000010.2	9971810	A	C	0	2	0	1
gnl|UMD3.1|GK000010.2	9971841	T	C	0	2	0	1
gnl|UMD3.1|GK000010.2	9971876	T	A	3	2	0.6	0.4
gnl|UMD3.1|GK000010.2	9971947	T	C	3	2	0.6	0.4
gnl|UMD3.1|GK000010.2	9971974	G	T	3	2	0.6	0.4
gnl|UMD3.1|GK000010.2	9972031	T	C	0	2	0	1
gnl|UMD3.1|GK000010.2	9972296	A	T	0	2	0	1
gnl|UMD3.1|GK000010.2	9976414	G	A	0	2	0	1
gnl|UMD3.1|GK000010.2	9976428	A	C	0	2	0	1
gnl|UMD3.1|GK000010.2	9976450	T	G	0	2	0	1
gnl|UMD3.1|GK000010.2	9977654	A	G	0	2	0	1
gnl|UMD3.1|GK000010.2	9977793	T	G	9	2	0.818182	0.181818
gnl|UMD3.1|GK000010.2	9979509	G	A	6	6	0.5	0.5
gnl|UMD3.1|GK000010.2	9979690	G	T	3	2	0.6	0.4
gnl|UMD3.1|GK000010.2	9979696	T	A	3	2	0.6	0.4
gnl|UMD3.1|GK000010.2	9980587	A	C	10	20	0.333333	0.666667
gnl|UMD3.1|GK000010.2	9981500	T	C	1	3	0.25	0.75
gnl|UMD3.1|GK000010.2	9982741	A	G	4	2	0.666667	0.333333
gnl|UMD3.1|GK000010.2	9983073	G	C	1	3	0.25	0.75
gnl|UMD3.1|GK000010.2	9983368	A	C	0	2	0	1
gnl|UMD3.1|GK000010.2	9983400	G	C	0	2	0	1
gnl|UMD3.1|GK000010.2	9985264	T	G	7	7	0.5	0.5
gnl|UMD3.1|GK000010.2	9987316	T	C	0	2	0	1
gnl|UMD3.1|GK000010.2	9987319	T	C	0	2	0	1
gnl|UMD3.1|GK000010.2	9987320	T	C	0	2	0	1
gnl|UMD3.1|GK000010.2	9989235	T	C	1	2	0.333333	0.666667
gnl|UMD3.1|GK000010.2	9989273	T	C	1	2	0.333333	0.666667
gnl|UMD3.1|GK000010.2	9989898	G	T	1	1	0.5	0.5
gnl|UMD3.1|GK000010.2	9990794	C	G	0	8	0	1
gnl|UMD3.1|GK000010.2	9991047	G	A	0	6	0	1
gnl|UMD3.1|GK000010.2	9991272	G	A	0	5	0	1
gnl|UMD3.1|GK000010.2	9991345	T	C	0	3	0	1
gnl|UMD3.1|GK000010.2	9991495	T	C	0	5	0	1
gnl|UMD3.1|GK000010.2	9991579	C	A	0	4	0	1
gnl|UMD3.1|GK000010.2	9993032	C	T	0	2	0	1
gnl|UMD3.1|GK000010.2	9993094	C	A	0	8	0	1
gnl|UMD3.1|GK000010.2	9993135	A	C	0	42	0	1
gnl|UMD3.1|GK000010.2	9993277	T	G	404	277	0.593245	0.406755
gnl|UMD3.1|GK000010.2	9994032	G	T	2	30	0.0625	0.9375
gnl|UMD3.1|GK000010.2	9994172	A	G	2	122	0.016129	0.983871
gnl|UMD3.1|GK000010.2	9994268	A	G	0	7	0	1
gnl|UMD3.1|GK000010.2	9994729	A	G	0	3	0	1
gnl|UMD3.1|GK000010.2	9994758	G	C	0	3	0	1
gnl|UMD3.1|GK000010.2	9995565	A	G	2	2	0.5	0.5
gnl|UMD3.1|GK000010.2	9996116	A	T	11	17	0.392857	0.607143
gnl|UMD3.1|GK000010.2	9996275	G	T	11	2	0.846154	0.153846
gnl|UMD3.1|GK000010.2	9996675	T	C	7	3	0.7	0.3
gnl|UMD3.1|GK000010.2	9996909	T	G	1	5	0.166667	0.833333
gnl|UMD3.1|GK000010.2	9996950	A	G	0	5	0	1
gnl|UMD3.1|GK000010.2	9996998	C	A	1	2	0.333333	0.666667
gnl|UMD3.1|GK000010.2	9997019	T	C	0	2	0	1
gnl|UMD3.1|GK000010.2	9997843	A	G	1	3	0.25	0.75
gnl|UMD3.1|GK000010.2	9998302	T	G	0	6	0	1
gnl|UMD3.1|GK000010.2	9998323	A	G	0	2	0	1
gnl|UMD3.1|GK000010.2	9998546	T	C	0	3	0	1
gnl|UMD3.1|GK000010.2	9998562	T	G	0	4	0	1
gnl|UMD3.1|GK000010.2	9998568	T	C	0	4	0	1
gnl|UMD3.1|GK000010.2	10000188	G	A	0	2	0	1
gnl|UMD3.1|GK000010.2	10000975	G	A	0	3	0	1
gnl|UMD3.1|GK000010.2	10001337	T	C	3	2	0.6	0.4
gnl|UMD3.1|GK000010.2	10001369	T	C	3	2	0.6	0.4
gnl|UMD3.1|GK000010.2	10001372	T	C	3	2	0.6	0.4
gnl|UMD3.1|GK000010.2	10001618	A	T	4	2	0.666667	0.333333
gnl|UMD3.1|GK000010.2	10001931	C	A	8	2	0.8	0.2
gnl|UMD3.1|GK000010.2	10002068	C	T	10	2	0.833333	0.166667
gnl|UMD3.1|GK000010.2	10002182	T	C	5	2	0.714286	0.285714
gnl|UMD3.1|GK000010.2	10002663	C	G	0	2	0	1
gnl|UMD3.1|GK000010.2	10004574	T	C	0	2	0	1
gnl|UMD3.1|GK000010.2	10004582	T	C	0	2	0	1
gnl|UMD3.1|GK000010.2	10004599	T	C	0	2	0	1
gnl|UMD3.1|GK000010.2	10004637	T	C	0	2	0	1
gnl|UMD3.1|GK000010.2	10006325	T	C	0	2	0	1
gnl|UMD3.1|GK000010.2	10008348	T	C	7	2	0.777778	0.222222
gnl|UMD3.1|GK000010.2	10008360	T	C	6	2	0.75	0.25
gnl|UMD3.1|GK000010.2	10008370	T	C	4	2	0.666667	0.333333
gnl|UMD3.1|GK000010.2	10008386	T	C	4	2	0.666667	0.333333
gnl|UMD3.1|GK000010.2	10008407	T	C	3	2	0.6	0.4
gnl|UMD3.1|GK000010.2	10008431	T	C	5	2	0.714286	0.285714
gnl|UMD3.1|GK000010.2	10009349	A	G	20	13	0.606061	0.393939
gnl|UMD3.1|GK000010.2	10011252	C	A	3	2	0.6	0.4
gnl|UMD3.1|GK000010.2	10013292	G	A	0	1	0	1
gnl|UMD3.1|GK000010.2	10013650	T	C	0	2	0	1
gnl|UMD3.1|GK000010.2	10019965	G	A	6	2	0.75	0.25
gnl|UMD3.1|GK000010.2	10019993	G	A	8	2	0.8	0.2
gnl|UMD3.1|GK000010.2	10020227	C	G	7	2	0.777778	0.222222
gnl|UMD3.1|GK000010.2	10020329	A	C	5	2	0.714286	0.285714
gnl|UMD3.1|GK000010.2	10020912	G	T	3	2	0.6	0.4
gnl|UMD3.1|GK000010.2	10020972	A	G	0	2	0	1
gnl|UMD3.1|GK000010.2	10027423	C	T	1	3	0.25	0.75
gnl|UMD3.1|GK000010.2	10034675	T	C	0	3	0	1
gnl|UMD3.1|GK000010.2	10047229	G	A	0	2	0	1
gnl|UMD3.1|GK000010.2	10052141	G	A	5	12	0.294118	0.705882
gnl|UMD3.1|GK000010.2	10054718	A	G	0	2	0	1
gnl|UMD3.1|GK000010.2	10055492	C	T	0	3	0	1
gnl|UMD3.1|GK000010.2	10056322	T	A	0	2	0	1
gnl|UMD3.1|GK000010.2	10056358	C	G	0	2	0	1
gnl|UMD3.1|GK000010.2	10056443	AGCGC	AGC	0	1	0	1
gnl|UMD3.1|GK000010.2	10059648	T	C	0	2	0	1
gnl|UMD3.1|GK000010.2	10062266	G	A	0	2	0	1
gnl|UMD3.1|GK000010.2	10062575	T	C	0	2	0	1
gnl|UMD3.1|GK000010.2	10065470	T	C	0	4	0	1
gnl|UMD3.1|GK000010.2	10065477	T	C	2	2	0.5	0.5
gnl|UMD3.1|GK000010.2	10065509	T	C	0	2	0	1
gnl|UMD3.1|GK000010.2	10066731	A	G	0	3	0	1
gnl|UMD3.1|GK000010.2	10068063	G	T	3	2	0.6	0.4
gnl|UMD3.1|GK000010.2	10068082	G	T	3	2	0.6	0.4
gnl|UMD3.1|GK000010.2	10071792	A	C	0	3	0	1
gnl|UMD3.1|GK000010.2	10072104	C	T	0	2	0	1
gnl|UMD3.1|GK000010.2	10072183	A	G	1	5	0.166667	0.833333
gnl|UMD3.1|GK000010.2	10072740	T	C	1	3	0.25	0.75
gnl|UMD3.1|GK000010.2	10072970	G	T	11	6	0.647059	0.352941
gnl|UMD3.1|GK000010.2	10072995	G	T	13	4	0.764706	0.235294
gnl|UMD3.1|GK000010.2	10073017	G	T	11	7	0.611111	0.388889
gnl|UMD3.1|GK000010.2	10073018	G	A	6	13	0.315789	0.684211
gnl|UMD3.1|GK000010.2	10073395	G	T	5	2	0.714286	0.285714
gnl|UMD3.1|GK000010.2	10073775	G	C	2	2	0.5	0.5
gnl|UMD3.1|GK000010.2	10074045	G	A	0	2	0	1
gnl|UMD3.1|GK000010.2	10074374	G	A	0	2	0	1
gnl|UMD3.1|GK000010.2	10075216	A	G	6	14	0.3	0.7
gnl|UMD3.1|GK000010.2	10075241	T	G	6	11	0.352941	0.647059
gnl|UMD3.1|GK000010.2	10078669	C	G	10	7	0.588235	0.411765
gnl|UMD3.1|GK000010.2	10078946	C	G	4	13	0.235294	0.764706
gnl|UMD3.1|GK000010.2	10079283	T	C	5	5	0.5	0.5
gnl|UMD3.1|GK000010.2	10079715	C	T	1	2	0.333333	0.666667
gnl|UMD3.1|GK000010.2	10080512	A	C	7	6	0.538462	0.461538
gnl|UMD3.1|GK000010.2	10080540	G	C	10	2	0.833333	0.166667
gnl|UMD3.1|GK000010.2	10081109	C	A	10	2	0.833333	0.166667
gnl|UMD3.1|GK000010.2	10081235	C	G	6	9	0.4	0.6
gnl|UMD3.1|GK000010.2	10081254	G	A	8	9	0.470588	0.529412
gnl|UMD3.1|GK000010.2	10081592	T	C	7	2	0.777778	0.222222
gnl|UMD3.1|GK000010.2	10081593	T	A	7	2	0.777778	0.222222
gnl|UMD3.1|GK000010.2	10081890	A	G	11	5	0.6875	0.3125
gnl|UMD3.1|GK000010.2	10081934	T	G	11	8	0.578947	0.421053
gnl|UMD3.1|GK000010.2	10082059	T	C	8	4	0.666667	0.333333
gnl|UMD3.1|GK000010.2	10082183	A	T	1	2	0.333333	0.666667
gnl|UMD3.1|GK000010.2	10082259	T	A	0	4	0	1
gnl|UMD3.1|GK000010.2	10082294	T	C	2	4	0.333333	0.666667
gnl|UMD3.1|GK000010.2	10082614	A	T	9	2	0.818182	0.181818
gnl|UMD3.1|GK000010.2	10082757	G	A	8	4	0.666667	0.333333
gnl|UMD3.1|GK000010.2	10082845	G	T	11	2	0.846154	0.153846
gnl|UMD3.1|GK000010.2	10082857	C	G	9	7	0.5625	0.4375
gnl|UMD3.1|GK000010.2	10082974	A	G	9	4	0.692308	0.307692
gnl|UMD3.1|GK000010.2	10085163	C	T	2	2	0.5	0.5
gnl|UMD3.1|GK000010.2	10085593	T	C	11	11	0.5	0.5
gnl|UMD3.1|GK000010.2	10085669	G	A	13	19	0.40625	0.59375
gnl|UMD3.1|GK000010.2	10085959	T	G	17	9	0.653846	0.346154
gnl|UMD3.1|GK000010.2	10086402	C	T	13	11	0.541667	0.458333
gnl|UMD3.1|GK000010.2	10086440	C	T	16	13	0.551724	0.448276
gnl|UMD3.1|GK000010.2	10086460	T	C	14	14	0.5	0.5
gnl|UMD3.1|GK000010.2	10086593	T	C	13	23	0.361111	0.638889
gnl|UMD3.1|GK000010.2	10086735	T	G	20	29	0.408163	0.591837
gnl|UMD3.1|GK000010.2	10086970	T	C	27	15	0.642857	0.357143
gnl|UMD3.1|GK000010.2	10086988	T	G	31	12	0.72093	0.27907
gnl|UMD3.1|GK000010.2	10087128	T	C	28	41	0.405797	0.594203
gnl|UMD3.1|GK000010.2	10087287	A	G	49	41	0.544444	0.455556
gnl|UMD3.1|GK000010.2	10087374	A	G	40	41	0.493827	0.506173
gnl|UMD3.1|GK000010.2	10087381	G	A	45	42	0.517241	0.482759
gnl|UMD3.1|GK000010.2	10087414	G	A	43	48	0.472527	0.527473
gnl|UMD3.1|GK000010.2	10087762	A	C	81	64	0.558621	0.441379
gnl|UMD3.1|GK000010.2	10087924	T	C	2	8	0.2	0.8
gnl|UMD3.1|GK000010.2	10087999	A	G	37	9	0.804348	0.195652
gnl|UMD3.1|GK000010.2	10088004	A	G	30	17	0.638298	0.361702
gnl|UMD3.1|GK000010.2	10088010	A	G	22	30	0.423077	0.576923
gnl|UMD3.1|GK000010.2	10088046	A	G	40	15	0.727273	0.272727
gnl|UMD3.1|GK000010.2	10088047	A	C	36	21	0.631579	0.368421
gnl|UMD3.1|GK000010.2	10088056	C	T	38	19	0.666667	0.333333
gnl|UMD3.1|GK000010.2	10088076	C	G	45	17	0.725806	0.274194
gnl|UMD3.1|GK000010.2	10088162	G	C	6	52	0.103448	0.896552
gnl|UMD3.1|GK000010.2	10088214	T	G	84	33	0.717949	0.282051
gnl|UMD3.1|GK000010.2	10088356	C	T	131	153	0.461268	0.538732
gnl|UMD3.1|GK000010.2	10088399	C	T	213	131	0.619186	0.380814
gnl|UMD3.1|GK000010.2	10088727	T	G	89	74	0.546012	0.453988
gnl|UMD3.1|GK000010.2	10088951	T	C	54	40	0.574468	0.425532
gnl|UMD3.1|GK000010.2	10088992	C	T	44	46	0.488889	0.511111
gnl|UMD3.1|GK000010.2	10089108	G	T	37	26	0.587302	0.412698
gnl|UMD3.1|GK000010.2	10089247	A	T	9	2	0.818182	0.181818
gnl|UMD3.1|GK000010.2	10089438	C	T	19	51	0.271429	0.728571
gnl|UMD3.1|GK000010.2	10089625	A	C	83	59	0.584507	0.415493
gnl|UMD3.1|GK000010.2	10089754	C	T	163	130	0.556314	0.443686
gnl|UMD3.1|GK000010.2	10090215	A	G	31	47	0.397436	0.602564
gnl|UMD3.1|GK000010.2	10090391	A	G	35	36	0.492958	0.507042
gnl|UMD3.1|GK000010.2	10090468	C	T	35	42	0.454545	0.545455
gnl|UMD3.1|GK000010.2	10090531	C	A	32	42	0.432432	0.567568
gnl|UMD3.1|GK000010.2	10090538	G	A	34	42	0.447368	0.552632
gnl|UMD3.1|GK000010.2	10091006	T	G	26	33	0.440678	0.559322
gnl|UMD3.1|GK000010.2	10091228	C	T	20	26	0.434783	0.565217
gnl|UMD3.1|GK000010.2	10091322	C	G	29	30	0.491525	0.508475
gnl|UMD3.1|GK000010.2	10091331	G	A	30	29	0.508475	0.491525
gnl|UMD3.1|GK000010.2	10091446	A	G	16	10	0.615385	0.384615
gnl|UMD3.1|GK000010.2	10091566	G	A	40	51	0.43956	0.56044
gnl|UMD3.1|GK000010.2	10091776	A	G	59	13	0.819444	0.180556
[truncated: 334,810+ more rows]
