# Supplementary material for: Single nucleotide polymorphism discovery in bovine liver using RNA-seq technology
Source: PLoS One. 2017 Feb 24;12(2):e0172687. doi: 10.1371/journal.pone.0172687 (PMC5325534; doi:10.1371/journal.pone.0172687)
Supplement: S14 Table — (XLSX) [file pone.0172687.s014.xlsx]

## Sheet: CP36-LIV-3-S8.samtools.variants
S14 Table: RNA-seq SNP-db of bovine liver tissue of young bull-14 of Hereford cattle aged 6 months.
reference	location	ref_seq	sample seq	# of reads as Ref	# of reads as SNP	% ref	% SNP
gnl|Btau_4.6.1|chrY	2526160	TC	T	0	1	0	1
gnl|Btau_4.6.1|chrY	2534342	A	G	0	2	0	1
gnl|Btau_4.6.1|chrY	2534785	T	C	0	2	0	1
gnl|Btau_4.6.1|chrY	2534848	G	T	0	1	0	1
gnl|Btau_4.6.1|chrY	2563338	G	T	0	2	0	1
gnl|Btau_4.6.1|chrY	2567952	G	C	0	2	0	1
gnl|Btau_4.6.1|chrY	2906754	A	T	4	2	0.666667	0.333333
gnl|Btau_4.6.1|chrY	2907738	G	A	2	2	0.5	0.5
gnl|Btau_4.6.1|chrY	2926192	G	A	0	2	0	1
gnl|Btau_4.6.1|chrY	2968103	C	A	0	2	0	1
gnl|Btau_4.6.1|chrY	2991938	G	A	2	2	0.5	0.5
gnl|Btau_4.6.1|chrY	3126898	A	G	0	37	0	1
gnl|Btau_4.6.1|chrY	3126915	C	T	0	35	0	1
gnl|Btau_4.6.1|chrY	3126928	C	T	0	33	0	1
gnl|Btau_4.6.1|chrY	3126932	C	T	0	32	0	1
gnl|Btau_4.6.1|chrY	3514925	T	C	0	2	0	1
gnl|Btau_4.6.1|chrY	3565442	T	C	0	2	0	1
gnl|Btau_4.6.1|chrY	3565443	T	C	0	2	0	1
gnl|Btau_4.6.1|chrY	3565447	T	C	0	2	0	1
gnl|Btau_4.6.1|chrY	3565473	T	C	0	2	0	1
gnl|Btau_4.6.1|chrY	3565476	T	C	0	2	0	1
gnl|Btau_4.6.1|chrY	3565939	G	A	0	2	0	1
gnl|Btau_4.6.1|chrY	3566350	G	A	0	2	0	1
gnl|Btau_4.6.1|chrY	3606567	GCACACA	GCACA	0	1	0	1
gnl|Btau_4.6.1|chrY	3617427	C	G	0	2	0	1
gnl|Btau_4.6.1|chrY	3635471	C	A	1	1	0.5	0.5
gnl|Btau_4.6.1|chrY	3637070	T	A	2	2	0.5	0.5
gnl|Btau_4.6.1|chrY	3637085	T	C	0	2	0	1
gnl|Btau_4.6.1|chrY	3733369	T	C	0	2	0	1
gnl|Btau_4.6.1|chrY	3733373	A	T	0	2	0	1
gnl|Btau_4.6.1|chrY	3736868	T	C	2	2	0.5	0.5
gnl|Btau_4.6.1|chrY	3737485	T	C	11	2	0.846154	0.153846
gnl|Btau_4.6.1|chrY	3750646	G	T	0	2	0	1
gnl|Btau_4.6.1|chrY	3752151	G	A	2	2	0.5	0.5
gnl|Btau_4.6.1|chrY	6496119	T	C	0	2	0	1
gnl|Btau_4.6.1|chrY	6496131	T	C	0	2	0	1
gnl|Btau_4.6.1|chrY	6518325	T	C	0	2	0	1
gnl|Btau_4.6.1|chrY	6549577	T	C	6	3	0.666667	0.333333
gnl|Btau_4.6.1|chrY	6549883	T	C	3	2	0.6	0.4
gnl|Btau_4.6.1|chrY	6574273	C	A	8	2	0.8	0.2
gnl|Btau_4.6.1|chrY	6594837	T	A	2	2	0.5	0.5
gnl|Btau_4.6.1|chrY	6627113	G	T	0	2	0	1
gnl|Btau_4.6.1|chrY	6628830	G	T	5	2	0.714286	0.285714
gnl|Btau_4.6.1|chrY	6631514	C	A	8	6	0.571429	0.428571
gnl|Btau_4.6.1|chrY	6631532	C	A	11	4	0.733333	0.266667
gnl|Btau_4.6.1|chrY	6638640	T	C	2	2	0.5	0.5
gnl|Btau_4.6.1|chrY	6648092	G	A	0	2	0	1
gnl|Btau_4.6.1|chrY	6650884	C	A	0	2	0	1
gnl|Btau_4.6.1|chrY	9453639	C	G,T	0	29	0	1
gnl|Btau_4.6.1|chrY	9453643	T	C	0	34	0	1
gnl|Btau_4.6.1|chrY	9453826	A	G	0	10	0	1
gnl|Btau_4.6.1|chrY	9453840	G	A	5	2	0.714286	0.285714
gnl|Btau_4.6.1|chrY	9453846	A	T	3	2	0.6	0.4
gnl|Btau_4.6.1|chrY	9453849	A	G	3	2	0.6	0.4
gnl|Btau_4.6.1|chrY	15302862	G	A	1	749	0.00133333	0.998667
gnl|Btau_4.6.1|chrY	42379907	A	G	0	2	0	1
gnl|Btau_4.6.1|chrY	42379908	A	G	0	2	0	1
gnl|Btau_4.6.1|chrY	42386880	G	T	0	2	0	1
gnl|UMD3.1|GK000010.2	340193	C	G	0	2	0	1
gnl|UMD3.1|GK000010.2	340199	A	G	0	2	0	1
gnl|UMD3.1|GK000010.2	340208	G	A	0	2	0	1
gnl|UMD3.1|GK000010.2	340213	C	T	0	2	0	1
gnl|UMD3.1|GK000010.2	340219	T	C	0	2	0	1
gnl|UMD3.1|GK000010.2	340228	G	T	0	2	0	1
gnl|UMD3.1|GK000010.2	340232	G	A	0	2	0	1
gnl|UMD3.1|GK000010.2	340234	G	A	0	2	0	1
gnl|UMD3.1|GK000010.2	340235	A	T	0	2	0	1
gnl|UMD3.1|GK000010.2	340244	C	T	0	2	0	1
gnl|UMD3.1|GK000010.2	340246	A	T	0	2	0	1
gnl|UMD3.1|GK000010.2	340259	A	C	0	2	0	1
gnl|UMD3.1|GK000010.2	399110	C	G	0	2	0	1
gnl|UMD3.1|GK000010.2	399133	C	T	0	2	0	1
gnl|UMD3.1|GK000010.2	403265	A	G	0	2	0	1
gnl|UMD3.1|GK000010.2	403351	C	T	0	2	0	1
gnl|UMD3.1|GK000010.2	405233	A	G	0	2	0	1
gnl|UMD3.1|GK000010.2	443971	T	C	0	2	0	1
gnl|UMD3.1|GK000010.2	555259	C	T	0	2	0	1
gnl|UMD3.1|GK000010.2	555260	A	G	0	2	0	1
gnl|UMD3.1|GK000010.2	555265	A	G	0	4	0	1
gnl|UMD3.1|GK000010.2	555292	C	A	0	9	0	1
gnl|UMD3.1|GK000010.2	555317	G	C	0	16	0	1
gnl|UMD3.1|GK000010.2	555363	G	A	0	19	0	1
gnl|UMD3.1|GK000010.2	555424	T	C	0	30	0	1
gnl|UMD3.1|GK000010.2	555483	C	G	0	38	0	1
gnl|UMD3.1|GK000010.2	555598	A	G	0	37	0	1
gnl|UMD3.1|GK000010.2	555632	A	G	0	52	0	1
gnl|UMD3.1|GK000010.2	555657	T	C	0	46	0	1
gnl|UMD3.1|GK000010.2	555666	T	C	0	49	0	1
gnl|UMD3.1|GK000010.2	555684	A	G	0	42	0	1
gnl|UMD3.1|GK000010.2	555780	G	A	0	21	0	1
gnl|UMD3.1|GK000010.2	555811	A	T	0	14	0	1
gnl|UMD3.1|GK000010.2	555907	A	C	0	3	0	1
gnl|UMD3.1|GK000010.2	570640	A	G	0	2	0	1
gnl|UMD3.1|GK000010.2	570648	A	G	0	2	0	1
gnl|UMD3.1|GK000010.2	570677	A	G	0	2	0	1
gnl|UMD3.1|GK000010.2	594921	G	T	0	2	0	1
gnl|UMD3.1|GK000010.2	599697	T	C	0	2	0	1
gnl|UMD3.1|GK000010.2	613380	T	A	0	2	0	1
gnl|UMD3.1|GK000010.2	613399	T	C	0	1	0	1
gnl|UMD3.1|GK000010.2	632236	T	C	0	3	0	1
gnl|UMD3.1|GK000010.2	632280	T	C	0	2	0	1
gnl|UMD3.1|GK000010.2	632357	A	T	1	3	0.25	0.75
gnl|UMD3.1|GK000010.2	632610	G	A	0	2	0	1
gnl|UMD3.1|GK000010.2	633008	G	A	0	2	0	1
gnl|UMD3.1|GK000010.2	633046	G	A	0	2	0	1
gnl|UMD3.1|GK000010.2	633804	T	G	0	2	0	1
gnl|UMD3.1|GK000010.2	634392	A	G	0	2	0	1
gnl|UMD3.1|GK000010.2	634699	C	T	0	3	0	1
gnl|UMD3.1|GK000010.2	635035	T	A	0	1	0	1
gnl|UMD3.1|GK000010.2	644752	T	C	0	2	0	1
gnl|UMD3.1|GK000010.2	650424	G	T	0	2	0	1
gnl|UMD3.1|GK000010.2	688252	A	G	0	2	0	1
gnl|UMD3.1|GK000010.2	688279	A	G	0	2	0	1
gnl|UMD3.1|GK000010.2	701804	A	T	2	2	0.5	0.5
gnl|UMD3.1|GK000010.2	705237	G	A	0	2	0	1
gnl|UMD3.1|GK000010.2	709851	G	T	0	2	0	1
gnl|UMD3.1|GK000010.2	711139	G	A	2	2	0.5	0.5
gnl|UMD3.1|GK000010.2	714504	G	T	2	2	0.5	0.5
gnl|UMD3.1|GK000010.2	714575	T	G	0	1	0	1
gnl|UMD3.1|GK000010.2	715839	A	G	0	2	0	1
gnl|UMD3.1|GK000010.2	717643	G	A	0	3	0	1
gnl|UMD3.1|GK000010.2	717685	A	G	0	3	0	1
gnl|UMD3.1|GK000010.2	717787	G	A	0	2	0	1
gnl|UMD3.1|GK000010.2	719214	C	A	0	2	0	1
gnl|UMD3.1|GK000010.2	725242	G	T	0	2	0	1
gnl|UMD3.1|GK000010.2	727244	A	G	0	3	0	1
gnl|UMD3.1|GK000010.2	727251	C	A	2	2	0.5	0.5
gnl|UMD3.1|GK000010.2	732755	G	A	2	2	0.5	0.5
gnl|UMD3.1|GK000010.2	736157	G	A	0	2	0	1
gnl|UMD3.1|GK000010.2	736170	C	A	0	2	0	1
gnl|UMD3.1|GK000010.2	737228	C	A	0	2	0	1
gnl|UMD3.1|GK000010.2	747922	A	G	0	2	0	1
gnl|UMD3.1|GK000010.2	767446	A	G	0	2	0	1
gnl|UMD3.1|GK000010.2	770424	A	G	0	2	0	1
gnl|UMD3.1|GK000010.2	770433	A	G	0	2	0	1
gnl|UMD3.1|GK000010.2	773558	A	G	1	2	0.333333	0.666667
gnl|UMD3.1|GK000010.2	773575	C	T	1	2	0.333333	0.666667
gnl|UMD3.1|GK000010.2	773577	A	G	1	2	0.333333	0.666667
gnl|UMD3.1|GK000010.2	773592	C	A	1	2	0.333333	0.666667
gnl|UMD3.1|GK000010.2	773595	G	C	1	2	0.333333	0.666667
gnl|UMD3.1|GK000010.2	773640	C	A	1	2	0.333333	0.666667
gnl|UMD3.1|GK000010.2	773654	A	G	1	2	0.333333	0.666667
gnl|UMD3.1|GK000010.2	773793	A	G	5	2	0.714286	0.285714
gnl|UMD3.1|GK000010.2	773805	G	A	3	4	0.428571	0.571429
gnl|UMD3.1|GK000010.2	773828	C	G	4	4	0.5	0.5
gnl|UMD3.1|GK000010.2	773851	T	C	1	7	0.125	0.875
gnl|UMD3.1|GK000010.2	774552	A	G	0	2	0	1
gnl|UMD3.1|GK000010.2	789063	C	A	1	2	0.333333	0.666667
gnl|UMD3.1|GK000010.2	794776	C	T	0	2	0	1
gnl|UMD3.1|GK000010.2	795138	G	T	0	2	0	1
gnl|UMD3.1|GK000010.2	796721	G	T	0	2	0	1
gnl|UMD3.1|GK000010.2	796821	C	T	0	2	0	1
gnl|UMD3.1|GK000010.2	836066	C	A	0	2	0	1
gnl|UMD3.1|GK000010.2	849725	G	T	2	2	0.5	0.5
gnl|UMD3.1|GK000010.2	852358	T	C	8	2	0.8	0.2
gnl|UMD3.1|GK000010.2	864678	A	G	0	2	0	1
gnl|UMD3.1|GK000010.2	872663	G	T	1	2	0.333333	0.666667
gnl|UMD3.1|GK000010.2	872706	A	C	2	2	0.5	0.5
gnl|UMD3.1|GK000010.2	873712	T	A	0	2	0	1
gnl|UMD3.1|GK000010.2	878766	A	T	0	2	0	1
gnl|UMD3.1|GK000010.2	891352	G	A	0	2	0	1
gnl|UMD3.1|GK000010.2	891371	G	A	0	2	0	1
gnl|UMD3.1|GK000010.2	900037	A	T	0	2	0	1
gnl|UMD3.1|GK000010.2	907098	C	A	0	2	0	1
gnl|UMD3.1|GK000010.2	914451	G	T	0	2	0	1
gnl|UMD3.1|GK000010.2	914689	A	T	0	3	0	1
gnl|UMD3.1|GK000010.2	915701	A	G	0	2	0	1
gnl|UMD3.1|GK000010.2	916222	C	T	0	2	0	1
gnl|UMD3.1|GK000010.2	919249	A	G	0	2	0	1
gnl|UMD3.1|GK000010.2	919280	T	C	0	2	0	1
gnl|UMD3.1|GK000010.2	919302	T	C	0	2	0	1
gnl|UMD3.1|GK000010.2	924028	G	A	0	2	0	1
gnl|UMD3.1|GK000010.2	924068	C	T	0	2	0	1
gnl|UMD3.1|GK000010.2	932217	G	A	12	2	0.857143	0.142857
gnl|UMD3.1|GK000010.2	933079	T	A	4	5	0.444444	0.555556
gnl|UMD3.1|GK000010.2	933462	T	C	1	6	0.142857	0.857143
gnl|UMD3.1|GK000010.2	933925	G	A	7	8	0.466667	0.533333
gnl|UMD3.1|GK000010.2	934953	C	G	6	2	0.75	0.25
gnl|UMD3.1|GK000010.2	935243	T	A	11	3	0.785714	0.214286
gnl|UMD3.1|GK000010.2	935574	A	G	11	2	0.846154	0.153846
gnl|UMD3.1|GK000010.2	936035	C	T	1	2	0.333333	0.666667
gnl|UMD3.1|GK000010.2	937830	C	T	0	3	0	1
gnl|UMD3.1|GK000010.2	938349	G	T	7	2	0.777778	0.222222
gnl|UMD3.1|GK000010.2	938866	A	G	4	2	0.666667	0.333333
gnl|UMD3.1|GK000010.2	943425	G	A	0	2	0	1
gnl|UMD3.1|GK000010.2	943844	A	G	0	5	0	1
gnl|UMD3.1|GK000010.2	948988	C	G	5	2	0.714286	0.285714
gnl|UMD3.1|GK000010.2	950446	G	T	7	2	0.777778	0.222222
gnl|UMD3.1|GK000010.2	950519	A	C	10	2	0.833333	0.166667
gnl|UMD3.1|GK000010.2	952687	T	C	0	2	0	1
gnl|UMD3.1|GK000010.2	955223	T	A	0	2	0	1
gnl|UMD3.1|GK000010.2	957996	T	C	1	4	0.2	0.8
gnl|UMD3.1|GK000010.2	958204	C	T	2	3	0.4	0.6
gnl|UMD3.1|GK000010.2	964150	C	T	0	4	0	1
gnl|UMD3.1|GK000010.2	974104	C	T	6	2	0.75	0.25
gnl|UMD3.1|GK000010.2	975394	G	T	0	2	0	1
gnl|UMD3.1|GK000010.2	984990	T	C	1	2	0.333333	0.666667
gnl|UMD3.1|GK000010.2	1052175	T	A	1	2	0.333333	0.666667
gnl|UMD3.1|GK000010.2	1078865	T	C	1	2	0.333333	0.666667
gnl|UMD3.1|GK000010.2	1089497	T	C	3	4	0.428571	0.571429
gnl|UMD3.1|GK000010.2	1092369	A	G	0	2	0	1
gnl|UMD3.1|GK000010.2	1092955	T	C	11	2	0.846154	0.153846
gnl|UMD3.1|GK000010.2	1093739	A	G	8	17	0.32	0.68
gnl|UMD3.1|GK000010.2	1093835	A	C	13	27	0.325	0.675
gnl|UMD3.1|GK000010.2	1093876	C	T	17	25	0.404762	0.595238
gnl|UMD3.1|GK000010.2	1102642	C	G	4	2	0.666667	0.333333
gnl|UMD3.1|GK000010.2	1108082	C	G	2	2	0.5	0.5
gnl|UMD3.1|GK000010.2	1114182	G	T	4	2	0.666667	0.333333
gnl|UMD3.1|GK000010.2	1114183	A	T	5	3	0.625	0.375
gnl|UMD3.1|GK000010.2	1118904	C	G	29	4	0.878788	0.121212
gnl|UMD3.1|GK000010.2	1120618	G	A	6	2	0.75	0.25
gnl|UMD3.1|GK000010.2	1122573	C	T	0	7	0	1
gnl|UMD3.1|GK000010.2	1123870	G	A	4	2	0.666667	0.333333
gnl|UMD3.1|GK000010.2	1126343	C	A	2	3	0.4	0.6
gnl|UMD3.1|GK000010.2	1126375	C	A	3	2	0.6	0.4
gnl|UMD3.1|GK000010.2	1126829	G	T	3	2	0.6	0.4
gnl|UMD3.1|GK000010.2	1134814	G	T	0	2	0	1
gnl|UMD3.1|GK000010.2	1136387	C	A	0	2	0	1
gnl|UMD3.1|GK000010.2	1137216	C	G	0	2	0	1
gnl|UMD3.1|GK000010.2	1143192	G	T	2	2	0.5	0.5
gnl|UMD3.1|GK000010.2	1146567	A	G	2	2	0.5	0.5
gnl|UMD3.1|GK000010.2	1146691	G	A	0	2	0	1
gnl|UMD3.1|GK000010.2	1163427	G	A	2	2	0.5	0.5
gnl|UMD3.1|GK000010.2	1167694	C	A	5	2	0.714286	0.285714
gnl|UMD3.1|GK000010.2	1170501	T	A	2	2	0.5	0.5
gnl|UMD3.1|GK000010.2	1176813	G	T	0	2	0	1
gnl|UMD3.1|GK000010.2	1189425	C	A,T	1	3	0.25	0.75
gnl|UMD3.1|GK000010.2	1190821	G	T	0	2	0	1
gnl|UMD3.1|GK000010.2	1190826	A	T	0	1	0	1
gnl|UMD3.1|GK000010.2	1190832	A	T	0	1	0	1
gnl|UMD3.1|GK000010.2	1190918	A	T	1	1	0.5	0.5
gnl|UMD3.1|GK000010.2	1190920	G	T	1	2	0.333333	0.666667
gnl|UMD3.1|GK000010.2	1191939	A	G	0	4	0	1
gnl|UMD3.1|GK000010.2	1199764	C	A	2	2	0.5	0.5
gnl|UMD3.1|GK000010.2	1200762	G	A	0	2	0	1
gnl|UMD3.1|GK000010.2	1201709	C	A	2	2	0.5	0.5
gnl|UMD3.1|GK000010.2	1201948	A	G	6	2	0.75	0.25
gnl|UMD3.1|GK000010.2	1202734	G	T	0	2	0	1
gnl|UMD3.1|GK000010.2	1208903	G	T	0	3	0	1
gnl|UMD3.1|GK000010.2	1209200	C	G	0	2	0	1
gnl|UMD3.1|GK000010.2	1228277	T	C	0	6	0	1
gnl|UMD3.1|GK000010.2	1228863	A	C,T	0	4	0	1
gnl|UMD3.1|GK000010.2	1228948	G	T	0	4	0	1
gnl|UMD3.1|GK000010.2	1228972	A	C	0	3	0	1
gnl|UMD3.1|GK000010.2	1229056	C	A	0	2	0	1
gnl|UMD3.1|GK000010.2	1230432	T	C	0	2	0	1
gnl|UMD3.1|GK000010.2	1230435	T	C	0	2	0	1
gnl|UMD3.1|GK000010.2	1230437	T	C	0	2	0	1
gnl|UMD3.1|GK000010.2	1230443	T	C	0	2	0	1
gnl|UMD3.1|GK000010.2	1230463	T	C	0	2	0	1
gnl|UMD3.1|GK000010.2	1230475	T	C	0	2	0	1
gnl|UMD3.1|GK000010.2	1232430	AAGAGA	AAGA	0	1	0	1
gnl|UMD3.1|GK000010.2	1237618	C	A	3	2	0.6	0.4
gnl|UMD3.1|GK000010.2	1237775	C	T	0	4	0	1
gnl|UMD3.1|GK000010.2	1237789	G	T	1	2	0.333333	0.666667
gnl|UMD3.1|GK000010.2	1242071	T	C	0	2	0	1
gnl|UMD3.1|GK000010.2	1276302	T	A	5	2	0.714286	0.285714
gnl|UMD3.1|GK000010.2	1276303	T	A	5	2	0.714286	0.285714
gnl|UMD3.1|GK000010.2	1276460	G	A	16	8	0.666667	0.333333
gnl|UMD3.1|GK000010.2	1281129	G	A	1	2	0.333333	0.666667
gnl|UMD3.1|GK000010.2	1282931	G	T	10	6	0.625	0.375
gnl|UMD3.1|GK000010.2	1288465	A	G	3	2	0.6	0.4
gnl|UMD3.1|GK000010.2	1288651	G	T	12	2	0.857143	0.142857
gnl|UMD3.1|GK000010.2	1289930	A	G	3	2	0.6	0.4
gnl|UMD3.1|GK000010.2	1289948	A	G	2	4	0.333333	0.666667
gnl|UMD3.1|GK000010.2	1296235	T	C	1	4	0.2	0.8
gnl|UMD3.1|GK000010.2	1298622	T	A	0	2	0	1
gnl|UMD3.1|GK000010.2	1300056	C	A	1	2	0.333333	0.666667
gnl|UMD3.1|GK000010.2	1302262	A	T	2	2	0.5	0.5
gnl|UMD3.1|GK000010.2	1303704	A	G	2	2	0.5	0.5
gnl|UMD3.1|GK000010.2	1303707	A	G	2	2	0.5	0.5
gnl|UMD3.1|GK000010.2	1303708	A	G	2	2	0.5	0.5
gnl|UMD3.1|GK000010.2	1303709	A	G	2	2	0.5	0.5
gnl|UMD3.1|GK000010.2	1304193	T	A	6	2	0.75	0.25
gnl|UMD3.1|GK000010.2	1305069	A	G	0	2	0	1
gnl|UMD3.1|GK000010.2	1351899	C	T	0	2	0	1
gnl|UMD3.1|GK000010.2	1519390	GTATA	GTA	0	1	0	1
gnl|UMD3.1|GK000010.2	1528955	G	T	0	2	0	1
gnl|UMD3.1|GK000010.2	1641669	G	C	0	2	0	1
gnl|UMD3.1|GK000010.2	1657067	C	A	0	2	0	1
gnl|UMD3.1|GK000010.2	1657150	T	A	1	2	0.333333	0.666667
gnl|UMD3.1|GK000010.2	1657160	A	T	1	2	0.333333	0.666667
gnl|UMD3.1|GK000010.2	1659678	A	G	0	2	0	1
gnl|UMD3.1|GK000010.2	1659685	A	G	0	2	0	1
gnl|UMD3.1|GK000010.2	1659736	G	C	0	2	0	1
gnl|UMD3.1|GK000010.2	1664539	G	C	0	2	0	1
gnl|UMD3.1|GK000010.2	1664577	T	A	0	2	0	1
gnl|UMD3.1|GK000010.2	1664609	T	C	0	2	0	1
gnl|UMD3.1|GK000010.2	1674904	G	A	4	4	0.5	0.5
gnl|UMD3.1|GK000010.2	1716681	A	T	1	2	0.333333	0.666667
gnl|UMD3.1|GK000010.2	1761001	C	T	3	3	0.5	0.5
gnl|UMD3.1|GK000010.2	1761240	T	G	1	3	0.25	0.75
gnl|UMD3.1|GK000010.2	1763999	C	T	67	63	0.515385	0.484615
gnl|UMD3.1|GK000010.2	1764298	A	T	3	6	0.333333	0.666667
gnl|UMD3.1|GK000010.2	1979464	G	T	0	2	0	1
gnl|UMD3.1|GK000010.2	2067962	A	G	0	3	0	1
gnl|UMD3.1|GK000010.2	2067974	T	C	0	5	0	1
gnl|UMD3.1|GK000010.2	2068004	A	G	0	5	0	1
gnl|UMD3.1|GK000010.2	2068034	T	C	0	6	0	1
gnl|UMD3.1|GK000010.2	2068035	A	T	0	5	0	1
gnl|UMD3.1|GK000010.2	2068064	G	A	0	2	0	1
gnl|UMD3.1|GK000010.2	2068111	G	C	0	2	0	1
gnl|UMD3.1|GK000010.2	2068114	A	T	0	2	0	1
gnl|UMD3.1|GK000010.2	2068137	C	T	0	2	0	1
gnl|UMD3.1|GK000010.2	2068290	C	T	0	2	0	1
gnl|UMD3.1|GK000010.2	2068293	G	T	0	2	0	1
gnl|UMD3.1|GK000010.2	2068299	A	G	0	2	0	1
gnl|UMD3.1|GK000010.2	2068320	T	C	0	3	0	1
gnl|UMD3.1|GK000010.2	2068325	T	A	0	3	0	1
gnl|UMD3.1|GK000010.2	2068326	G	A	0	3	0	1
gnl|UMD3.1|GK000010.2	2068330	C	T	0	3	0	1
gnl|UMD3.1|GK000010.2	2068352	A	C	0	4	0	1
gnl|UMD3.1|GK000010.2	2068411	T	C	0	3	0	1
gnl|UMD3.1|GK000010.2	2068412	G	T	0	3	0	1
gnl|UMD3.1|GK000010.2	2068421	T	C	0	3	0	1
gnl|UMD3.1|GK000010.2	2068430	C	A	0	2	0	1
gnl|UMD3.1|GK000010.2	2068431	G	A	0	2	0	1
gnl|UMD3.1|GK000010.2	2192555	C	G	11	2	0.846154	0.153846
gnl|UMD3.1|GK000010.2	2192625	C	T	10	2	0.833333	0.166667
gnl|UMD3.1|GK000010.2	2193124	A	C	4	2	0.666667	0.333333
gnl|UMD3.1|GK000010.2	2193178	A	G	10	2	0.833333	0.166667
gnl|UMD3.1|GK000010.2	2193185	A	G	10	3	0.769231	0.230769
gnl|UMD3.1|GK000010.2	2296330	T	C	0	2	0	1
gnl|UMD3.1|GK000010.2	2363621	C	A	0	2	0	1
gnl|UMD3.1|GK000010.2	2366572	A	G	0	2	0	1
gnl|UMD3.1|GK000010.2	2371894	C	A	2	2	0.5	0.5
gnl|UMD3.1|GK000010.2	2375553	G	T	2	2	0.5	0.5
gnl|UMD3.1|GK000010.2	2381000	C	T	4	2	0.666667	0.333333
gnl|UMD3.1|GK000010.2	2425017	A	G	0	6	0	1
gnl|UMD3.1|GK000010.2	2429943	G	A	0	2	0	1
gnl|UMD3.1|GK000010.2	2431007	A	G	1	2	0.333333	0.666667
gnl|UMD3.1|GK000010.2	2431009	A	G	0	3	0	1
gnl|UMD3.1|GK000010.2	2431014	A	G	0	3	0	1
gnl|UMD3.1|GK000010.2	2431015	A	G	0	2	0	1
gnl|UMD3.1|GK000010.2	2431016	A	G	0	3	0	1
gnl|UMD3.1|GK000010.2	2431022	A	G	1	2	0.333333	0.666667
gnl|UMD3.1|GK000010.2	2431024	A	G	0	3	0	1
gnl|UMD3.1|GK000010.2	2431027	A	G	0	3	0	1
gnl|UMD3.1|GK000010.2	2431032	A	G	1	2	0.333333	0.666667
gnl|UMD3.1|GK000010.2	2431041	A	G	0	3	0	1
gnl|UMD3.1|GK000010.2	2432126	G	C	4	2	0.666667	0.333333
gnl|UMD3.1|GK000010.2	2434362	T	C	16	17	0.484848	0.515152
gnl|UMD3.1|GK000010.2	2434420	G	T	23	7	0.766667	0.233333
gnl|UMD3.1|GK000010.2	2434455	G	A	23	5	0.821429	0.178571
gnl|UMD3.1|GK000010.2	2440152	G	A	0	2	0	1
gnl|UMD3.1|GK000010.2	2440166	A	G	0	2	0	1
gnl|UMD3.1|GK000010.2	2440168	C	A	0	2	0	1
gnl|UMD3.1|GK000010.2	2440173	A	T	0	2	0	1
gnl|UMD3.1|GK000010.2	2647998	T	C	0	2	0	1
gnl|UMD3.1|GK000010.2	2671886	G	C	0	2	0	1
gnl|UMD3.1|GK000010.2	2929062	T	C	0	2	0	1
gnl|UMD3.1|GK000010.2	2929131	C	A	0	2	0	1
gnl|UMD3.1|GK000010.2	2929140	T	C	0	2	0	1
gnl|UMD3.1|GK000010.2	2929164	C	T	0	2	0	1
gnl|UMD3.1|GK000010.2	2929165	A	G	0	2	0	1
gnl|UMD3.1|GK000010.2	2929176	T	C	0	2	0	1
gnl|UMD3.1|GK000010.2	2929177	G	A	0	2	0	1
gnl|UMD3.1|GK000010.2	3064871	A	G	0	1	0	1
gnl|UMD3.1|GK000010.2	3112117	A	C	0	3	0	1
gnl|UMD3.1|GK000010.2	3112126	C	G	0	3	0	1
gnl|UMD3.1|GK000010.2	3172795	C	A	0	2	0	1
gnl|UMD3.1|GK000010.2	3191480	A	C	2	3	0.4	0.6
gnl|UMD3.1|GK000010.2	3207295	A	C	0	4	0	1
gnl|UMD3.1|GK000010.2	3207497	G	A	9	2	0.818182	0.181818
gnl|UMD3.1|GK000010.2	3211251	C	A	0	2	0	1
gnl|UMD3.1|GK000010.2	3215837	A	G	0	2	0	1
gnl|UMD3.1|GK000010.2	3220464	C	T	0	2	0	1
gnl|UMD3.1|GK000010.2	3233676	A	G	0	2	0	1
gnl|UMD3.1|GK000010.2	3233737	T	C	0	2	0	1
gnl|UMD3.1|GK000010.2	3238823	G	A	0	2	0	1
gnl|UMD3.1|GK000010.2	3245224	G	A	0	2	0	1
gnl|UMD3.1|GK000010.2	3246878	T	C	0	2	0	1
gnl|UMD3.1|GK000010.2	3250299	C	T	0	1	0	1
gnl|UMD3.1|GK000010.2	3253450	G	T	3	2	0.6	0.4
gnl|UMD3.1|GK000010.2	3263990	G	T	0	2	0	1
gnl|UMD3.1|GK000010.2	3264404	C	A	0	2	0	1
gnl|UMD3.1|GK000010.2	3264648	T	C	0	3	0	1
gnl|UMD3.1|GK000010.2	3266846	A	G	1	2	0.333333	0.666667
gnl|UMD3.1|GK000010.2	3266862	A	G	1	2	0.333333	0.666667
gnl|UMD3.1|GK000010.2	3266863	A	G	1	2	0.333333	0.666667
gnl|UMD3.1|GK000010.2	3266912	G	T	2	2	0.5	0.5
gnl|UMD3.1|GK000010.2	3267104	A	G	0	2	0	1
gnl|UMD3.1|GK000010.2	3267112	A	C	0	2	0	1
gnl|UMD3.1|GK000010.2	3267121	A	G	0	2	0	1
gnl|UMD3.1|GK000010.2	3267131	C	A	0	2	0	1
gnl|UMD3.1|GK000010.2	3267144	A	G	0	2	0	1
gnl|UMD3.1|GK000010.2	3267210	A	C	0	2	0	1
gnl|UMD3.1|GK000010.2	3267285	T	G	0	2	0	1
gnl|UMD3.1|GK000010.2	3269090	A	G	2	2	0.5	0.5
gnl|UMD3.1|GK000010.2	3269203	A	G	4	2	0.666667	0.333333
gnl|UMD3.1|GK000010.2	3269569	T	C	0	2	0	1
gnl|UMD3.1|GK000010.2	3270095	A	G	4	4	0.5	0.5
gnl|UMD3.1|GK000010.2	3273958	C	T	0	3	0	1
gnl|UMD3.1|GK000010.2	3275206	A	G	0	2	0	1
gnl|UMD3.1|GK000010.2	3278944	T	C	0	2	0	1
gnl|UMD3.1|GK000010.2	3278945	T	C	0	2	0	1
gnl|UMD3.1|GK000010.2	3278963	T	C	0	2	0	1
gnl|UMD3.1|GK000010.2	3280637	A	G	0	2	0	1
gnl|UMD3.1|GK000010.2	3282103	T	C	0	2	0	1
gnl|UMD3.1|GK000010.2	3282307	C	G	0	2	0	1
gnl|UMD3.1|GK000010.2	3282349	A	G	0	2	0	1
gnl|UMD3.1|GK000010.2	3282387	T	G	0	2	0	1
gnl|UMD3.1|GK000010.2	3282846	C	T	0	2	0	1
gnl|UMD3.1|GK000010.2	3282889	G	C	0	2	0	1
gnl|UMD3.1|GK000010.2	3292376	C	T	0	2	0	1
gnl|UMD3.1|GK000010.2	3295835	C	A	2	2	0.5	0.5
gnl|UMD3.1|GK000010.2	3296392	G	A	0	3	0	1
gnl|UMD3.1|GK000010.2	3296453	C	T	0	2	0	1
gnl|UMD3.1|GK000010.2	3296795	T	C	2	2	0.5	0.5
gnl|UMD3.1|GK000010.2	3298805	C	T	0	2	0	1
gnl|UMD3.1|GK000010.2	3298834	G	A	0	2	0	1
gnl|UMD3.1|GK000010.2	3302138	A	G	0	2	0	1
gnl|UMD3.1|GK000010.2	3302184	A	G	0	2	0	1
gnl|UMD3.1|GK000010.2	3311125	G	A	0	2	0	1
gnl|UMD3.1|GK000010.2	3311176	T	G	0	2	0	1
gnl|UMD3.1|GK000010.2	3311178	T	C	0	2	0	1
gnl|UMD3.1|GK000010.2	3311197	C	T	0	2	0	1
gnl|UMD3.1|GK000010.2	3314304	G	A,T	1	3	0.25	0.75
gnl|UMD3.1|GK000010.2	3318989	C	T	0	2	0	1
gnl|UMD3.1|GK000010.2	3330125	A	G	0	2	0	1
gnl|UMD3.1|GK000010.2	3332630	A	G	12	2	0.857143	0.142857
gnl|UMD3.1|GK000010.2	3339898	A	G	0	2	0	1
gnl|UMD3.1|GK000010.2	3339936	G	T	0	2	0	1
gnl|UMD3.1|GK000010.2	3354951	G	T	0	2	0	1
gnl|UMD3.1|GK000010.2	3357540	G	C	2	2	0.5	0.5
gnl|UMD3.1|GK000010.2	3358018	G	A	0	2	0	1
gnl|UMD3.1|GK000010.2	3361726	T	C	0	5	0	1
gnl|UMD3.1|GK000010.2	3363936	G	T	1	2	0.333333	0.666667
gnl|UMD3.1|GK000010.2	3367009	G	T	5	2	0.714286	0.285714
gnl|UMD3.1|GK000010.2	3367273	G	T	4	6	0.4	0.6
gnl|UMD3.1|GK000010.2	3369313	G	T	2	3	0.4	0.6
gnl|UMD3.1|GK000010.2	3586034	A	G	0	2	0	1
gnl|UMD3.1|GK000010.2	3586052	G	A	0	11	0	1
gnl|UMD3.1|GK000010.2	3586134	T	C	0	28	0	1
gnl|UMD3.1|GK000010.2	3586152	T	C	0	34	0	1
gnl|UMD3.1|GK000010.2	3586206	C	G	0	30	0	1
gnl|UMD3.1|GK000010.2	3586250	A	G	0	39	0	1
gnl|UMD3.1|GK000010.2	3586449	G	A	0	4	0	1
gnl|UMD3.1|GK000010.2	3920908	A	G	0	2	0	1
gnl|UMD3.1|GK000010.2	3985258	G	T	0	2	0	1
gnl|UMD3.1|GK000010.2	3994582	T	C	2	2	0.5	0.5
gnl|UMD3.1|GK000010.2	3996143	A	G	0	2	0	1
gnl|UMD3.1|GK000010.2	3996359	G	A	0	2	0	1
gnl|UMD3.1|GK000010.2	3996867	G	T	0	2	0	1
gnl|UMD3.1|GK000010.2	4002718	T	A	0	3	0	1
gnl|UMD3.1|GK000010.2	4002733	G	C	0	3	0	1
gnl|UMD3.1|GK000010.2	4006399	C	G	10	2	0.833333	0.166667
gnl|UMD3.1|GK000010.2	4020041	T	C	0	1	0	1
gnl|UMD3.1|GK000010.2	4020214	N	A	0	2	0	1
gnl|UMD3.1|GK000010.2	4021244	G	T	0	2	0	1
gnl|UMD3.1|GK000010.2	4030738	C	G	0	2	0	1
gnl|UMD3.1|GK000010.2	4036402	G	A	0	2	0	1
gnl|UMD3.1|GK000010.2	4036906	C	A	3	2	0.6	0.4
gnl|UMD3.1|GK000010.2	4044740	T	A	0	2	0	1
gnl|UMD3.1|GK000010.2	4047501	C	T	0	2	0	1
gnl|UMD3.1|GK000010.2	4056197	G	T	0	11	0	1
gnl|UMD3.1|GK000010.2	4057031	A	G	0	2	0	1
gnl|UMD3.1|GK000010.2	4057037	A	G	0	2	0	1
gnl|UMD3.1|GK000010.2	4057054	A	G	0	2	0	1
gnl|UMD3.1|GK000010.2	4058993	C	A	9	2	0.818182	0.181818
gnl|UMD3.1|GK000010.2	4062960	T	C	7	2	0.777778	0.222222
gnl|UMD3.1|GK000010.2	4078952	T	C	0	2	0	1
gnl|UMD3.1|GK000010.2	4081669	T	C	0	4	0	1
gnl|UMD3.1|GK000010.2	4081718	C	T	0	2	0	1
gnl|UMD3.1|GK000010.2	4205712	A	G	0	2	0	1
gnl|UMD3.1|GK000010.2	4205713	G	C	0	2	0	1
gnl|UMD3.1|GK000010.2	4276750	A	T	0	56	0	1
gnl|UMD3.1|GK000010.2	4300724	G	A	0	2	0	1
gnl|UMD3.1|GK000010.2	4302659	T	A	3	2	0.6	0.4
gnl|UMD3.1|GK000010.2	4302998	G	A	0	2	0	1
gnl|UMD3.1|GK000010.2	4305073	G	T	0	4	0	1
gnl|UMD3.1|GK000010.2	4306037	C	A	7	4	0.636364	0.363636
gnl|UMD3.1|GK000010.2	4306051	G	A	10	8	0.555556	0.444444
gnl|UMD3.1|GK000010.2	4306131	C	A	11	3	0.785714	0.214286
gnl|UMD3.1|GK000010.2	4306138	C	A	9	5	0.642857	0.357143
gnl|UMD3.1|GK000010.2	4307249	C	A	3	2	0.6	0.4
gnl|UMD3.1|GK000010.2	4307797	AAT	A	0	1	0	1
gnl|UMD3.1|GK000010.2	4317501	C	A	5	2	0.714286	0.285714
gnl|UMD3.1|GK000010.2	4318005	G	A	0	2	0	1
gnl|UMD3.1|GK000010.2	4325234	G	A	0	2	0	1
gnl|UMD3.1|GK000010.2	4329179	C	G	0	2	0	1
gnl|UMD3.1|GK000010.2	4333943	G	A	2	2	0.5	0.5
gnl|UMD3.1|GK000010.2	4357526	A	G	0	3	0	1
gnl|UMD3.1|GK000010.2	4357544	G	A	0	4	0	1
gnl|UMD3.1|GK000010.2	4357563	C	G	0	4	0	1
gnl|UMD3.1|GK000010.2	4357574	C	T	0	4	0	1
gnl|UMD3.1|GK000010.2	4357589	A	T	0	4	0	1
gnl|UMD3.1|GK000010.2	4357621	A	T	0	4	0	1
gnl|UMD3.1|GK000010.2	4357626	A	T	0	3	0	1
gnl|UMD3.1|GK000010.2	4357656	A	T	0	2	0	1
gnl|UMD3.1|GK000010.2	4360324	G	A	0	2	0	1
gnl|UMD3.1|GK000010.2	4360333	C	A	0	2	0	1
gnl|UMD3.1|GK000010.2	4360344	A	G	0	2	0	1
gnl|UMD3.1|GK000010.2	4360349	T	C	0	2	0	1
gnl|UMD3.1|GK000010.2	4360350	G	T	0	1	0	1
gnl|UMD3.1|GK000010.2	4360386	A	G	0	2	0	1
gnl|UMD3.1|GK000010.2	4360412	T	G	0	2	0	1
gnl|UMD3.1|GK000010.2	4360415	A	G	0	1	0	1
gnl|UMD3.1|GK000010.2	4360977	G	C	0	4	0	1
gnl|UMD3.1|GK000010.2	4360985	G	A	0	4	0	1
gnl|UMD3.1|GK000010.2	4361001	T	C	0	4	0	1
gnl|UMD3.1|GK000010.2	4361020	T	C	0	4	0	1
gnl|UMD3.1|GK000010.2	4361034	A	G	0	4	0	1
gnl|UMD3.1|GK000010.2	4361985	G	T	0	2	0	1
gnl|UMD3.1|GK000010.2	4368212	C	G	0	2	0	1
gnl|UMD3.1|GK000010.2	4373417	C	T	1	2	0.333333	0.666667
gnl|UMD3.1|GK000010.2	4373669	A	C	9	2	0.818182	0.181818
gnl|UMD3.1|GK000010.2	4373695	C	G	9	2	0.818182	0.181818
gnl|UMD3.1|GK000010.2	4373710	C	T	6	2	0.75	0.25
gnl|UMD3.1|GK000010.2	4375471	A	T	11	2	0.846154	0.153846
gnl|UMD3.1|GK000010.2	4375473	A	T	8	6	0.571429	0.428571
gnl|UMD3.1|GK000010.2	4375717	T	A	0	2	0	1
gnl|UMD3.1|GK000010.2	4375946	C	T	0	2	0	1
gnl|UMD3.1|GK000010.2	4376834	C	T	0	1	0	1
gnl|UMD3.1|GK000010.2	4383760	G	A	0	2	0	1
gnl|UMD3.1|GK000010.2	4388214	A	G	0	2	0	1
gnl|UMD3.1|GK000010.2	4388422	T	A	0	2	0	1
gnl|UMD3.1|GK000010.2	4388425	A	T	0	2	0	1
gnl|UMD3.1|GK000010.2	4388445	G	A	0	1	0	1
gnl|UMD3.1|GK000010.2	4388446	T	C	0	1	0	1
gnl|UMD3.1|GK000010.2	4388451	C	T	0	2	0	1
gnl|UMD3.1|GK000010.2	4388511	T	C	0	2	0	1
gnl|UMD3.1|GK000010.2	4388935	G	A	3	2	0.6	0.4
gnl|UMD3.1|GK000010.2	4388949	C	A	3	2	0.6	0.4
gnl|UMD3.1|GK000010.2	4395244	A	G	0	4	0	1
gnl|UMD3.1|GK000010.2	4395531	G	T	0	2	0	1
gnl|UMD3.1|GK000010.2	4396579	T	C	2	2	0.5	0.5
gnl|UMD3.1|GK000010.2	4396780	C	G	2	2	0.5	0.5
gnl|UMD3.1|GK000010.2	4400496	C	A	2	2	0.5	0.5
gnl|UMD3.1|GK000010.2	4403654	C	G	4	2	0.666667	0.333333
gnl|UMD3.1|GK000010.2	4404030	C	T	0	2	0	1
gnl|UMD3.1|GK000010.2	4404494	C	A	3	2	0.6	0.4
gnl|UMD3.1|GK000010.2	4404628	C	T	0	5	0	1
gnl|UMD3.1|GK000010.2	4405023	G	A	18	26	0.409091	0.590909
gnl|UMD3.1|GK000010.2	4405192	C	G	0	35	0	1
gnl|UMD3.1|GK000010.2	4405649	C	A	16	4	0.8	0.2
gnl|UMD3.1|GK000010.2	4406332	A	G	4	2	0.666667	0.333333
gnl|UMD3.1|GK000010.2	4410341	G	T	0	2	0	1
gnl|UMD3.1|GK000010.2	4410577	A	G	0	2	0	1
gnl|UMD3.1|GK000010.2	4411078	C	A	16	7	0.695652	0.304348
gnl|UMD3.1|GK000010.2	4411087	T	C	12	8	0.6	0.4
gnl|UMD3.1|GK000010.2	4411544	T	A	0	3	0	1
gnl|UMD3.1|GK000010.2	4413055	C	T	3	9	0.25	0.75
gnl|UMD3.1|GK000010.2	4413923	A	G	0	2	0	1
gnl|UMD3.1|GK000010.2	4415491	G	T	1	2	0.333333	0.666667
gnl|UMD3.1|GK000010.2	4416956	C	T	11	2	0.846154	0.153846
gnl|UMD3.1|GK000010.2	4417472	G	A	2	2	0.5	0.5
gnl|UMD3.1|GK000010.2	4417481	A	G	0	3	0	1
gnl|UMD3.1|GK000010.2	4417951	T	C	2	2	0.5	0.5
gnl|UMD3.1|GK000010.2	4421894	C	T	0	2	0	1
gnl|UMD3.1|GK000010.2	4421924	T	C	1	2	0.333333	0.666667
gnl|UMD3.1|GK000010.2	4428663	G	T	0	2	0	1
gnl|UMD3.1|GK000010.2	4428856	G	A	0	4	0	1
gnl|UMD3.1|GK000010.2	4428909	T	C	0	4	0	1
gnl|UMD3.1|GK000010.2	4501980	A	G	0	2	0	1
gnl|UMD3.1|GK000010.2	4518940	T	C	0	2	0	1
gnl|UMD3.1|GK000010.2	4518965	T	C	0	2	0	1
gnl|UMD3.1|GK000010.2	4518971	T	C	0	2	0	1
gnl|UMD3.1|GK000010.2	4520269	G	A	0	2	0	1
gnl|UMD3.1|GK000010.2	4597889	A	T	1	2	0.333333	0.666667
gnl|UMD3.1|GK000010.2	4598642	T	G	137	131	0.511194	0.488806
gnl|UMD3.1|GK000010.2	4599555	G	T	4	2	0.666667	0.333333
gnl|UMD3.1|GK000010.2	4600163	T	A	9	3	0.75	0.25
gnl|UMD3.1|GK000010.2	4601523	T	A	1	2	0.333333	0.666667
gnl|UMD3.1|GK000010.2	4601524	A	G	1	2	0.333333	0.666667
gnl|UMD3.1|GK000010.2	4602360	C	A	6	2	0.75	0.25
gnl|UMD3.1|GK000010.2	4602663	C	A	2	2	0.5	0.5
gnl|UMD3.1|GK000010.2	4602981	C	T	16	3	0.842105	0.157895
gnl|UMD3.1|GK000010.2	4607326	G	T	3	2	0.6	0.4
gnl|UMD3.1|GK000010.2	4607439	G	A	6	2	0.75	0.25
gnl|UMD3.1|GK000010.2	4607497	N	G	0	5	0	1
gnl|UMD3.1|GK000010.2	4608559	G	A	0	2	0	1
gnl|UMD3.1|GK000010.2	4610154	C	A	3	2	0.6	0.4
gnl|UMD3.1|GK000010.2	4618712	A	C	8	2	0.8	0.2
gnl|UMD3.1|GK000010.2	4619750	T	C	7	11	0.388889	0.611111
gnl|UMD3.1|GK000010.2	4622958	A	G	0	2	0	1
gnl|UMD3.1|GK000010.2	4624022	C	A	3	2	0.6	0.4
gnl|UMD3.1|GK000010.2	4624121	A	T	2	5	0.285714	0.714286
gnl|UMD3.1|GK000010.2	4632078	T	C	0	2	0	1
gnl|UMD3.1|GK000010.2	4648011	G	A	0	2	0	1
gnl|UMD3.1|GK000010.2	4650869	G	A	0	2	0	1
gnl|UMD3.1|GK000010.2	4656058	C	T	0	2	0	1
gnl|UMD3.1|GK000010.2	4659000	A	G	0	2	0	1
gnl|UMD3.1|GK000010.2	4659665	A	G	0	3	0	1
gnl|UMD3.1|GK000010.2	4660211	C	G	2	3	0.4	0.6
gnl|UMD3.1|GK000010.2	4660322	G	T	7	2	0.777778	0.222222
gnl|UMD3.1|GK000010.2	4660330	A	G	4	7	0.363636	0.636364
gnl|UMD3.1|GK000010.2	4660511	G	A	0	2	0	1
gnl|UMD3.1|GK000010.2	4661041	A	T	0	2	0	1
gnl|UMD3.1|GK000010.2	4665418	A	T,G	0	2	0	1
gnl|UMD3.1|GK000010.2	4666008	T	C	0	2	0	1
gnl|UMD3.1|GK000010.2	4684971	T	C	0	2	0	1
gnl|UMD3.1|GK000010.2	4693939	T	C	4	7	0.363636	0.636364
gnl|UMD3.1|GK000010.2	4694098	T	A	1	2	0.333333	0.666667
gnl|UMD3.1|GK000010.2	4694343	A	T	1	1	0.5	0.5
gnl|UMD3.1|GK000010.2	4694358	T	C	0	4	0	1
gnl|UMD3.1|GK000010.2	4694709	G	T	1	2	0.333333	0.666667
gnl|UMD3.1|GK000010.2	4700879	G	A	0	2	0	1
gnl|UMD3.1|GK000010.2	4701272	C	A	0	2	0	1
gnl|UMD3.1|GK000010.2	4706946	C	A	0	2	0	1
gnl|UMD3.1|GK000010.2	4707244	T	C	0	2	0	1
gnl|UMD3.1|GK000010.2	4708055	T	C	0	2	0	1
gnl|UMD3.1|GK000010.2	4710233	A	C	0	1	0	1
gnl|UMD3.1|GK000010.2	4712117	G	A	0	2	0	1
gnl|UMD3.1|GK000010.2	4716165	A	T	4	2	0.666667	0.333333
gnl|UMD3.1|GK000010.2	4716319	A	T	12	2	0.857143	0.142857
gnl|UMD3.1|GK000010.2	4842944	C	T	0	8	0	1
gnl|UMD3.1|GK000010.2	4842950	T	C	0	8	0	1
gnl|UMD3.1|GK000010.2	4843010	C	G	0	12	0	1
gnl|UMD3.1|GK000010.2	4843064	A	G	0	7	0	1
gnl|UMD3.1|GK000010.2	4843070	T	C	0	6	0	1
gnl|UMD3.1|GK000010.2	4843131	A	G	0	11	0	1
gnl|UMD3.1|GK000010.2	4843144	C	T	0	11	0	1
gnl|UMD3.1|GK000010.2	4843315	G	C	0	10	0	1
gnl|UMD3.1|GK000010.2	4843438	T	C	0	18	0	1
gnl|UMD3.1|GK000010.2	4843445	C	A	0	17	0	1
gnl|UMD3.1|GK000010.2	4955278	A	T	0	2	0	1
gnl|UMD3.1|GK000010.2	4964960	T	C	11	2	0.846154	0.153846
gnl|UMD3.1|GK000010.2	4969509	G	T	2	2	0.5	0.5
gnl|UMD3.1|GK000010.2	4977492	G	T	0	2	0	1
gnl|UMD3.1|GK000010.2	4982114	G	T	1	2	0.333333	0.666667
gnl|UMD3.1|GK000010.2	4982130	A	T	2	2	0.5	0.5
gnl|UMD3.1|GK000010.2	5006047	A	G	3	2	0.6	0.4
gnl|UMD3.1|GK000010.2	5008215	T	A	0	2	0	1
gnl|UMD3.1|GK000010.2	5010176	T	G	2	2	0.5	0.5
gnl|UMD3.1|GK000010.2	5010439	G	T	3	2	0.6	0.4
gnl|UMD3.1|GK000010.2	5012918	G	A	2	2	0.5	0.5
gnl|UMD3.1|GK000010.2	5016175	T	A	0	2	0	1
gnl|UMD3.1|GK000010.2	5019770	T	C	2	2	0.5	0.5
gnl|UMD3.1|GK000010.2	5031250	CATATATATATAT	CATATATATATATAT	0	1	0	1
gnl|UMD3.1|GK000010.2	5031688	C	A	10	2	0.833333	0.166667
gnl|UMD3.1|GK000010.2	5034780	G	A	1	2	0.333333	0.666667
gnl|UMD3.1|GK000010.2	5046723	C	A	2	2	0.5	0.5
gnl|UMD3.1|GK000010.2	5057109	C	A	0	2	0	1
gnl|UMD3.1|GK000010.2	5059823	G	T	0	1	0	1
gnl|UMD3.1|GK000010.2	5130320	A	T	0	2	0	1
gnl|UMD3.1|GK000010.2	5130322	T	A	0	2	0	1
gnl|UMD3.1|GK000010.2	5135125	G	C	5	2	0.714286	0.285714
gnl|UMD3.1|GK000010.2	5311624	G	A	0	2	0	1
gnl|UMD3.1|GK000010.2	5378863	C	T	1	2	0.333333	0.666667
gnl|UMD3.1|GK000010.2	5380208	GCACACACACA	GCACACACA	0	1	0	1
gnl|UMD3.1|GK000010.2	5385551	T	C	0	2	0	1
gnl|UMD3.1|GK000010.2	5385553	T	C	0	2	0	1
gnl|UMD3.1|GK000010.2	5385572	G	T	0	2	0	1
gnl|UMD3.1|GK000010.2	5385576	T	C	0	2	0	1
gnl|UMD3.1|GK000010.2	5410122	G	A	0	2	0	1
gnl|UMD3.1|GK000010.2	5410149	G	A	0	2	0	1
gnl|UMD3.1|GK000010.2	5551316	G	A	49	39	0.556818	0.443182
gnl|UMD3.1|GK000010.2	5551475	A	G	31	42	0.424658	0.575342
gnl|UMD3.1|GK000010.2	5551542	C	T	25	32	0.438596	0.561404
gnl|UMD3.1|GK000010.2	5552596	A	T	45	80	0.36	0.64
gnl|UMD3.1|GK000010.2	5552835	G	C	26	10	0.722222	0.277778
gnl|UMD3.1|GK000010.2	5557754	A	G	0	2	0	1
gnl|UMD3.1|GK000010.2	5557945	G	T	0	2	0	1
gnl|UMD3.1|GK000010.2	5557946	G	T	0	2	0	1
gnl|UMD3.1|GK000010.2	5559459	T	C	0	2	0	1
gnl|UMD3.1|GK000010.2	5559534	T	C	0	3	0	1
gnl|UMD3.1|GK000010.2	5559547	G	A	0	3	0	1
gnl|UMD3.1|GK000010.2	5559586	A	C	0	3	0	1
gnl|UMD3.1|GK000010.2	5559609	C	T	0	2	0	1
gnl|UMD3.1|GK000010.2	5559979	T	C	0	2	0	1
gnl|UMD3.1|GK000010.2	5560109	T	C	0	2	0	1
gnl|UMD3.1|GK000010.2	5560163	T	C	0	2	0	1
gnl|UMD3.1|GK000010.2	5560243	T	C	2	2	0.5	0.5
gnl|UMD3.1|GK000010.2	5560279	C	A	0	2	0	1
gnl|UMD3.1|GK000010.2	5562043	A	G	1	2	0.333333	0.666667
gnl|UMD3.1|GK000010.2	5562075	A	G	1	3	0.25	0.75
gnl|UMD3.1|GK000010.2	5562082	G	A	1	3	0.25	0.75
gnl|UMD3.1|GK000010.2	5562378	T	C	0	2	0	1
gnl|UMD3.1|GK000010.2	5562409	G	T	0	2	0	1
gnl|UMD3.1|GK000010.2	5562602	T	A	3	2	0.6	0.4
gnl|UMD3.1|GK000010.2	5562616	T	C	3	2	0.6	0.4
gnl|UMD3.1|GK000010.2	5562663	C	T	4	6	0.4	0.6
gnl|UMD3.1|GK000010.2	5563417	T	C	0	2	0	1
gnl|UMD3.1|GK000010.2	5563462	G	T	0	2	0	1
gnl|UMD3.1|GK000010.2	5563464	G	A	0	2	0	1
gnl|UMD3.1|GK000010.2	5563465	T	C	0	2	0	1
gnl|UMD3.1|GK000010.2	5563498	T	C	0	2	0	1
gnl|UMD3.1|GK000010.2	5568497	C	T	2	5	0.285714	0.714286
gnl|UMD3.1|GK000010.2	5568975	A	C	0	2	0	1
gnl|UMD3.1|GK000010.2	5569889	G	C	0	2	0	1
gnl|UMD3.1|GK000010.2	5569918	G	A	1	2	0.333333	0.666667
gnl|UMD3.1|GK000010.2	5569933	G	A	0	3	0	1
gnl|UMD3.1|GK000010.2	5569936	G	T	0	2	0	1
gnl|UMD3.1|GK000010.2	5569937	T	C	0	3	0	1
gnl|UMD3.1|GK000010.2	5574036	G	A	0	2	0	1
gnl|UMD3.1|GK000010.2	5575169	G	A	0	2	0	1
gnl|UMD3.1|GK000010.2	5575448	G	A	1	2	0.333333	0.666667
gnl|UMD3.1|GK000010.2	5578212	A	G	2	2	0.5	0.5
gnl|UMD3.1|GK000010.2	5580254	T	C	4	2	0.666667	0.333333
gnl|UMD3.1|GK000010.2	5582762	G	C	0	2	0	1
gnl|UMD3.1|GK000010.2	5596328	G	A	5	9	0.357143	0.642857
gnl|UMD3.1|GK000010.2	5596475	T	G	0	2	0	1
gnl|UMD3.1|GK000010.2	5600417	G	A	0	1	0	1
gnl|UMD3.1|GK000010.2	5600466	G	A	0	2	0	1
gnl|UMD3.1|GK000010.2	5600489	C	T	0	2	0	1
gnl|UMD3.1|GK000010.2	5613093	G	A	0	2	0	1
gnl|UMD3.1|GK000010.2	5656299	G	T	0	2	0	1
gnl|UMD3.1|GK000010.2	6036752	A	G	0	2	0	1
gnl|UMD3.1|GK000010.2	6036753	A	G	0	2	0	1
gnl|UMD3.1|GK000010.2	6036799	A	C	0	2	0	1
gnl|UMD3.1|GK000010.2	6036804	A	G	0	2	0	1
gnl|UMD3.1|GK000010.2	6036813	A	G	0	2	0	1
gnl|UMD3.1|GK000010.2	6036815	A	G	0	2	0	1
gnl|UMD3.1|GK000010.2	6036830	A	G	0	2	0	1
gnl|UMD3.1|GK000010.2	6036845	A	G	0	2	0	1
gnl|UMD3.1|GK000010.2	6036846	A	G	0	2	0	1
gnl|UMD3.1|GK000010.2	6181787	C	A	0	2	0	1
gnl|UMD3.1|GK000010.2	6181790	C	A	0	5	0	1
gnl|UMD3.1|GK000010.2	6181796	T	G	0	12	0	1
gnl|UMD3.1|GK000010.2	6181803	A	G	0	16	0	1
gnl|UMD3.1|GK000010.2	6181822	C	A	0	23	0	1
gnl|UMD3.1|GK000010.2	6181831	C	A	0	27	0	1
gnl|UMD3.1|GK000010.2	6181861	G	A	0	28	0	1
gnl|UMD3.1|GK000010.2	6181877	C	A	0	28	0	1
gnl|UMD3.1|GK000010.2	6181893	T	C	0	28	0	1
gnl|UMD3.1|GK000010.2	6181920	C	T	0	8	0	1
gnl|UMD3.1|GK000010.2	6181926	A	G	0	6	0	1
gnl|UMD3.1|GK000010.2	6234103	C	T	0	4	0	1
gnl|UMD3.1|GK000010.2	6234125	G	C	0	4	0	1
gnl|UMD3.1|GK000010.2	6234147	T	C	0	4	0	1
gnl|UMD3.1|GK000010.2	6234192	T	A	0	6	0	1
gnl|UMD3.1|GK000010.2	6234206	C	T	0	10	0	1
gnl|UMD3.1|GK000010.2	6430285	G	T	1	2	0.333333	0.666667
gnl|UMD3.1|GK000010.2	6433297	C	A	6	2	0.75	0.25
gnl|UMD3.1|GK000010.2	6437824	G	A	0	2	0	1
gnl|UMD3.1|GK000010.2	6442752	T	C	0	2	0	1
gnl|UMD3.1|GK000010.2	6444642	G	T	6	2	0.75	0.25
gnl|UMD3.1|GK000010.2	6445040	T	C	0	2	0	1
gnl|UMD3.1|GK000010.2	6445416	T	C	2	2	0.5	0.5
gnl|UMD3.1|GK000010.2	6448591	C	A	0	2	0	1
gnl|UMD3.1|GK000010.2	6451628	C	T	1	2	0.333333	0.666667
gnl|UMD3.1|GK000010.2	6457688	G	A	0	2	0	1
gnl|UMD3.1|GK000010.2	6469276	C	T	0	2	0	1
gnl|UMD3.1|GK000010.2	6498160	A	G	2	2	0.5	0.5
gnl|UMD3.1|GK000010.2	6533581	G	A	0	2	0	1
gnl|UMD3.1|GK000010.2	6544840	A	C	2	251	0.00790514	0.992095
gnl|UMD3.1|GK000010.2	6681914	C	T	0	2	0	1
gnl|UMD3.1|GK000010.2	6693547	C	G	0	2	0	1
gnl|UMD3.1|GK000010.2	6695924	A	G	0	4	0	1
gnl|UMD3.1|GK000010.2	6698739	T	C	0	2	0	1
gnl|UMD3.1|GK000010.2	6700418	G	A	2	2	0.5	0.5
gnl|UMD3.1|GK000010.2	6700426	G	A	2	2	0.5	0.5
gnl|UMD3.1|GK000010.2	6700431	C	T	1	2	0.333333	0.666667
gnl|UMD3.1|GK000010.2	6702268	C	T	0	2	0	1
gnl|UMD3.1|GK000010.2	6704699	G	T	2	3	0.4	0.6
gnl|UMD3.1|GK000010.2	6707292	C	T	2	2	0.5	0.5
gnl|UMD3.1|GK000010.2	6707293	G	A	1	1	0.5	0.5
gnl|UMD3.1|GK000010.2	6707421	G	A	0	4	0	1
gnl|UMD3.1|GK000010.2	6708465	C	T	0	2	0	1
gnl|UMD3.1|GK000010.2	6708492	G	T	2	2	0.5	0.5
gnl|UMD3.1|GK000010.2	6711071	G	T	11	2	0.846154	0.153846
gnl|UMD3.1|GK000010.2	6711112	C	A	10	2	0.833333	0.166667
gnl|UMD3.1|GK000010.2	6712024	G	C	23	4	0.851852	0.148148
gnl|UMD3.1|GK000010.2	6713018	T	G	8	6	0.571429	0.428571
gnl|UMD3.1|GK000010.2	6720608	G	A	0	2	0	1
gnl|UMD3.1|GK000010.2	6720629	C	T	0	2	0	1
gnl|UMD3.1|GK000010.2	6723094	G	C	63	55	0.533898	0.466102
gnl|UMD3.1|GK000010.2	6724516	C	T	1	11	0.0833333	0.916667
gnl|UMD3.1|GK000010.2	6725388	G	A	0	9	0	1
gnl|UMD3.1|GK000010.2	6725652	T	G	0	2	0	1
gnl|UMD3.1|GK000010.2	6725690	A	G	0	2	0	1
gnl|UMD3.1|GK000010.2	6726749	G	A	2	2	0.5	0.5
gnl|UMD3.1|GK000010.2	6730122	C	G	0	2	0	1
gnl|UMD3.1|GK000010.2	6731592	A	C	0	2	0	1
gnl|UMD3.1|GK000010.2	6734121	C	A	9	2	0.818182	0.181818
gnl|UMD3.1|GK000010.2	6736513	G	T	9	2	0.818182	0.181818
gnl|UMD3.1|GK000010.2	6742871	G	A	3	2	0.6	0.4
gnl|UMD3.1|GK000010.2	6745962	T	C	2	2	0.5	0.5
gnl|UMD3.1|GK000010.2	6746618	T	C	3	2	0.6	0.4
gnl|UMD3.1|GK000010.2	6749358	G	A	1	2	0.333333	0.666667
gnl|UMD3.1|GK000010.2	6754617	C	T	0	2	0	1
gnl|UMD3.1|GK000010.2	6754881	C	T	0	4	0	1
gnl|UMD3.1|GK000010.2	6754902	G	A	0	2	0	1
gnl|UMD3.1|GK000010.2	6757458	T	G	0	2	0	1
gnl|UMD3.1|GK000010.2	6759324	T	C	0	2	0	1
gnl|UMD3.1|GK000010.2	6763672	A	G	0	2	0	1
gnl|UMD3.1|GK000010.2	6763946	G	C,A	0	4	0	1
gnl|UMD3.1|GK000010.2	6766668	C	T	2	2	0.5	0.5
gnl|UMD3.1|GK000010.2	6766871	A	C	0	2	0	1
gnl|UMD3.1|GK000010.2	6772918	A	G	3	2	0.6	0.4
gnl|UMD3.1|GK000010.2	6778569	A	G	11	2	0.846154	0.153846
gnl|UMD3.1|GK000010.2	6778595	G	A	9	3	0.75	0.25
gnl|UMD3.1|GK000010.2	6780251	A	G	0	2	0	1
gnl|UMD3.1|GK000010.2	6783156	G	T	7	2	0.777778	0.222222
gnl|UMD3.1|GK000010.2	6785835	T	C	6	2	0.75	0.25
gnl|UMD3.1|GK000010.2	6785837	T	C	7	2	0.777778	0.222222
gnl|UMD3.1|GK000010.2	6786102	C	A	0	8	0	1
gnl|UMD3.1|GK000010.2	6786330	A	T	8	2	0.8	0.2
gnl|UMD3.1|GK000010.2	6786664	T	C	0	2	0	1
gnl|UMD3.1|GK000010.2	6786732	T	C	0	3	0	1
gnl|UMD3.1|GK000010.2	6786735	T	C	0	3	0	1
gnl|UMD3.1|GK000010.2	6786753	T	C	0	3	0	1
gnl|UMD3.1|GK000010.2	6786756	T	C,A	0	3	0	1
gnl|UMD3.1|GK000010.2	6786757	T	C	1	2	0.333333	0.666667
gnl|UMD3.1|GK000010.2	6786893	G	T	0	2	0	1
gnl|UMD3.1|GK000010.2	6787901	AAT	AATAT	0	1	0	1
gnl|UMD3.1|GK000010.2	6788170	A	G	0	2	0	1
gnl|UMD3.1|GK000010.2	6788782	G	T	3	2	0.6	0.4
gnl|UMD3.1|GK000010.2	6789186	A	G	0	4	0	1
gnl|UMD3.1|GK000010.2	6789414	C	T	0	2	0	1
gnl|UMD3.1|GK000010.2	6794381	G	T	2	4	0.333333	0.666667
gnl|UMD3.1|GK000010.2	6794707	G	T	9	2	0.818182	0.181818
gnl|UMD3.1|GK000010.2	6794716	G	T	12	2	0.857143	0.142857
gnl|UMD3.1|GK000010.2	6795998	A	G	0	2	0	1
gnl|UMD3.1|GK000010.2	6796208	A	G	0	2	0	1
gnl|UMD3.1|GK000010.2	6803944	G	T	0	2	0	1
gnl|UMD3.1|GK000010.2	6808926	T	A	5	2	0.714286	0.285714
gnl|UMD3.1|GK000010.2	6809481	T	A	0	2	0	1
gnl|UMD3.1|GK000010.2	6809608	T	C	0	2	0	1
gnl|UMD3.1|GK000010.2	6817443	C	T	0	3	0	1
gnl|UMD3.1|GK000010.2	6817923	T	G	0	2	0	1
gnl|UMD3.1|GK000010.2	6820785	T	A	0	2	0	1
gnl|UMD3.1|GK000010.2	6821248	T	C	0	2	0	1
gnl|UMD3.1|GK000010.2	6822569	C	T	6	2	0.75	0.25
gnl|UMD3.1|GK000010.2	6828101	T	C	2	2	0.5	0.5
gnl|UMD3.1|GK000010.2	6828350	T	C	0	2	0	1
gnl|UMD3.1|GK000010.2	6832456	A	T	1	1	0.5	0.5
gnl|UMD3.1|GK000010.2	6836461	T	C	1	2	0.333333	0.666667
gnl|UMD3.1|GK000010.2	6836510	T	C	2	2	0.5	0.5
gnl|UMD3.1|GK000010.2	6836820	T	C	0	1	0	1
gnl|UMD3.1|GK000010.2	6842310	A	G	0	3	0	1
gnl|UMD3.1|GK000010.2	6844789	T	C	0	2	0	1
gnl|UMD3.1|GK000010.2	6853145	C	A	1	2	0.333333	0.666667
gnl|UMD3.1|GK000010.2	6853383	N	T	0	6	0	1
gnl|UMD3.1|GK000010.2	6856507	G	A	0	2	0	1
gnl|UMD3.1|GK000010.2	6860325	C	T	0	2	0	1
gnl|UMD3.1|GK000010.2	6862535	T	C	0	2	0	1
gnl|UMD3.1|GK000010.2	6863177	G	T	0	4	0	1
gnl|UMD3.1|GK000010.2	6863194	G	A	0	4	0	1
gnl|UMD3.1|GK000010.2	6872832	A	G	0	2	0	1
gnl|UMD3.1|GK000010.2	6893415	T	C	0	2	0	1
gnl|UMD3.1|GK000010.2	6897404	C	T	0	2	0	1
gnl|UMD3.1|GK000010.2	6897487	G	A	0	2	0	1
gnl|UMD3.1|GK000010.2	6898106	C	G	0	7	0	1
gnl|UMD3.1|GK000010.2	6898380	G	T	4	2	0.666667	0.333333
gnl|UMD3.1|GK000010.2	6898482	T	C	0	6	0	1
gnl|UMD3.1|GK000010.2	6898483	G	A	0	6	0	1
gnl|UMD3.1|GK000010.2	6898880	G	A	0	3	0	1
gnl|UMD3.1|GK000010.2	6900298	A	G	0	3	0	1
gnl|UMD3.1|GK000010.2	6900686	A	C	0	3	0	1
gnl|UMD3.1|GK000010.2	6900707	C	T	0	3	0	1
gnl|UMD3.1|GK000010.2	6901105	A	C	1	2	0.333333	0.666667
gnl|UMD3.1|GK000010.2	6901227	A	G	0	2	0	1
gnl|UMD3.1|GK000010.2	6901865	T	C	0	4	0	1
gnl|UMD3.1|GK000010.2	6901895	C	A	0	4	0	1
gnl|UMD3.1|GK000010.2	6901906	A	G	0	4	0	1
gnl|UMD3.1|GK000010.2	6902236	A	C	1	6	0.142857	0.857143
gnl|UMD3.1|GK000010.2	6902269	C	T	0	2	0	1
gnl|UMD3.1|GK000010.2	6902505	C	T	0	2	0	1
gnl|UMD3.1|GK000010.2	6903431	T	C	8	2	0.8	0.2
gnl|UMD3.1|GK000010.2	6903474	T	C	0	9	0	1
gnl|UMD3.1|GK000010.2	6910123	G	T	0	2	0	1
gnl|UMD3.1|GK000010.2	6910180	C	T	0	2	0	1
gnl|UMD3.1|GK000010.2	6918559	C	T	0	2	0	1
gnl|UMD3.1|GK000010.2	6918593	G	C	0	2	0	1
gnl|UMD3.1|GK000010.2	6918607	G	A	0	2	0	1
gnl|UMD3.1|GK000010.2	6918939	T	G	0	2	0	1
gnl|UMD3.1|GK000010.2	6921830	C	T	0	2	0	1
gnl|UMD3.1|GK000010.2	6925651	A	T	0	3	0	1
gnl|UMD3.1|GK000010.2	6931858	C	T	0	4	0	1
gnl|UMD3.1|GK000010.2	6932130	T	A	0	3	0	1
gnl|UMD3.1|GK000010.2	6932135	G	A	0	2	0	1
gnl|UMD3.1|GK000010.2	6932322	T	C	4	2	0.666667	0.333333
gnl|UMD3.1|GK000010.2	6933177	T	C	0	6	0	1
gnl|UMD3.1|GK000010.2	6934376	C	A	2	2	0.5	0.5
gnl|UMD3.1|GK000010.2	6954316	G	T	0	2	0	1
gnl|UMD3.1|GK000010.2	7008730	C	A	0	2	0	1
gnl|UMD3.1|GK000010.2	7016936	C	T	0	8	0	1
gnl|UMD3.1|GK000010.2	7017390	T	A	0	2	0	1
gnl|UMD3.1|GK000010.2	7017433	C	T	1	2	0.333333	0.666667
gnl|UMD3.1|GK000010.2	7017494	G	A	0	3	0	1
gnl|UMD3.1|GK000010.2	7020704	TTTAAAATTAAAA	TTTAAAA	0	1	0	1
gnl|UMD3.1|GK000010.2	7021119	A	G	0	6	0	1
gnl|UMD3.1|GK000010.2	7025901	C	T	0	7	0	1
gnl|UMD3.1|GK000010.2	7025922	A	G	0	9	0	1
gnl|UMD3.1|GK000010.2	7030951	T	C	5	2	0.714286	0.285714
gnl|UMD3.1|GK000010.2	7031259	G	A	0	2	0	1
gnl|UMD3.1|GK000010.2	7037910	G	GCTCTCTACGTCTC	0	1	0	1
gnl|UMD3.1|GK000010.2	7038250	C	T	2	2	0.5	0.5
gnl|UMD3.1|GK000010.2	7038304	C	G	2	2	0.5	0.5
gnl|UMD3.1|GK000010.2	7341988	G	C	0	2	0	1
gnl|UMD3.1|GK000010.2	7397210	T	C	0	2	0	1
gnl|UMD3.1|GK000010.2	7495950	T	C	0	2	0	1
gnl|UMD3.1|GK000010.2	7526823	T	C	1	2	0.333333	0.666667
gnl|UMD3.1|GK000010.2	7529607	T	C	0	2	0	1
gnl|UMD3.1|GK000010.2	7530930	G	A	0	2	0	1
gnl|UMD3.1|GK000010.2	7530996	G	C	0	2	0	1
gnl|UMD3.1|GK000010.2	7531607	T	C	0	4	0	1
gnl|UMD3.1|GK000010.2	7531631	C	T	0	4	0	1
gnl|UMD3.1|GK000010.2	7531673	C	A	0	4	0	1
gnl|UMD3.1|GK000010.2	7531692	C	A	2	2	0.5	0.5
gnl|UMD3.1|GK000010.2	7531888	C	T	0	2	0	1
gnl|UMD3.1|GK000010.2	7531918	C	T	0	2	0	1
gnl|UMD3.1|GK000010.2	7531966	C	T	0	2	0	1
gnl|UMD3.1|GK000010.2	7533767	C	T	0	2	0	1
gnl|UMD3.1|GK000010.2	7554525	T	A	1	25	0.0384615	0.961538
gnl|UMD3.1|GK000010.2	7555048	G	A	1	2	0.333333	0.666667
gnl|UMD3.1|GK000010.2	7558655	T	G	0	4	0	1
gnl|UMD3.1|GK000010.2	7558965	G	C	0	2	0	1
gnl|UMD3.1|GK000010.2	7562147	A	G	6	2	0.75	0.25
gnl|UMD3.1|GK000010.2	7562358	A	G	0	2	0	1
gnl|UMD3.1|GK000010.2	7563057	CTGT	CT	0	1	0	1
gnl|UMD3.1|GK000010.2	7564430	G	A	1	2	0.333333	0.666667
gnl|UMD3.1|GK000010.2	7570726	G	A	1	4	0.2	0.8
gnl|UMD3.1|GK000010.2	7570729	G	A	0	5	0	1
gnl|UMD3.1|GK000010.2	7570958	A	G	0	2	0	1
gnl|UMD3.1|GK000010.2	7572680	G	T	2	2	0.5	0.5
gnl|UMD3.1|GK000010.2	7572684	G	T	2	2	0.5	0.5
gnl|UMD3.1|GK000010.2	7575829	G	A	0	3	0	1
gnl|UMD3.1|GK000010.2	7576247	A	T	0	10	0	1
gnl|UMD3.1|GK000010.2	7576655	G	T	8	3	0.727273	0.272727
gnl|UMD3.1|GK000010.2	7576669	G	T	2	3	0.4	0.6
gnl|UMD3.1|GK000010.2	7576693	C	A	0	8	0	1
gnl|UMD3.1|GK000010.2	7576822	C	T	0	5	0	1
gnl|UMD3.1|GK000010.2	7577432	C	A	7	2	0.777778	0.222222
gnl|UMD3.1|GK000010.2	7577516	T	A	3	2	0.6	0.4
gnl|UMD3.1|GK000010.2	7577770	G	C	0	2	0	1
gnl|UMD3.1|GK000010.2	7579903	G	T	0	2	0	1
gnl|UMD3.1|GK000010.2	7580455	G	C	0	5	0	1
gnl|UMD3.1|GK000010.2	7587686	C	T	0	2	0	1
gnl|UMD3.1|GK000010.2	7587701	A	C	0	2	0	1
gnl|UMD3.1|GK000010.2	7588595	T	G	0	2	0	1
gnl|UMD3.1|GK000010.2	7589551	A	G	0	2	0	1
gnl|UMD3.1|GK000010.2	7590741	A	G	0	4	0	1
gnl|UMD3.1|GK000010.2	7591627	A	G	0	2	0	1
gnl|UMD3.1|GK000010.2	7592162	C	T	0	2	0	1
gnl|UMD3.1|GK000010.2	7594095	A	G	0	2	0	1
gnl|UMD3.1|GK000010.2	7594111	C	A	0	2	0	1
gnl|UMD3.1|GK000010.2	7596673	C	G	0	2	0	1
gnl|UMD3.1|GK000010.2	7596720	A	T	2	2	0.5	0.5
gnl|UMD3.1|GK000010.2	7596737	C	A	0	4	0	1
gnl|UMD3.1|GK000010.2	7596812	A	G	0	2	0	1
gnl|UMD3.1|GK000010.2	7597358	G	A	0	2	0	1
gnl|UMD3.1|GK000010.2	7597581	G	A	0	2	0	1
gnl|UMD3.1|GK000010.2	7597906	T	C	0	3	0	1
gnl|UMD3.1|GK000010.2	7598161	G	C	0	2	0	1
gnl|UMD3.1|GK000010.2	7598167	T	C	0	2	0	1
gnl|UMD3.1|GK000010.2	7600804	G	C	0	2	0	1
gnl|UMD3.1|GK000010.2	7602727	T	C	11	10	0.52381	0.47619
gnl|UMD3.1|GK000010.2	7605402	T	C	5	4	0.555556	0.444444
gnl|UMD3.1|GK000010.2	7606146	G	T	21	6	0.777778	0.222222
gnl|UMD3.1|GK000010.2	7606149	G	T	21	6	0.777778	0.222222
gnl|UMD3.1|GK000010.2	7606820	G	T	11	2	0.846154	0.153846
gnl|UMD3.1|GK000010.2	7607506	C	T	3	2	0.6	0.4
gnl|UMD3.1|GK000010.2	7607613	C	A	8	4	0.666667	0.333333
gnl|UMD3.1|GK000010.2	7607969	A	G	4	2	0.666667	0.333333
gnl|UMD3.1|GK000010.2	7608231	C	T	0	3	0	1
gnl|UMD3.1|GK000010.2	7608233	C	T	0	3	0	1
gnl|UMD3.1|GK000010.2	7608548	G	T	0	2	0	1
gnl|UMD3.1|GK000010.2	7609001	A	G	2	2	0.5	0.5
gnl|UMD3.1|GK000010.2	7609389	C	T	3	2	0.6	0.4
gnl|UMD3.1|GK000010.2	7609768	G	C	2	2	0.5	0.5
gnl|UMD3.1|GK000010.2	7610083	G	A	0	2	0	1
gnl|UMD3.1|GK000010.2	7610703	A	G	3	2	0.6	0.4
gnl|UMD3.1|GK000010.2	7610713	A	G	3	2	0.6	0.4
gnl|UMD3.1|GK000010.2	7615186	T	C	5	2	0.714286	0.285714
gnl|UMD3.1|GK000010.2	7615660	G	C	2	2	0.5	0.5
gnl|UMD3.1|GK000010.2	7617425	A	G	1	2	0.333333	0.666667
gnl|UMD3.1|GK000010.2	7618306	G	T	0	2	0	1
gnl|UMD3.1|GK000010.2	7618390	T	A	0	4	0	1
gnl|UMD3.1|GK000010.2	7619492	G	C	0	2	0	1
gnl|UMD3.1|GK000010.2	7619725	A	C	0	4	0	1
gnl|UMD3.1|GK000010.2	7619876	T	C	0	4	0	1
gnl|UMD3.1|GK000010.2	7619968	A	G	0	3	0	1
gnl|UMD3.1|GK000010.2	7620137	G	T	0	2	0	1
gnl|UMD3.1|GK000010.2	7620299	T	C	0	2	0	1
gnl|UMD3.1|GK000010.2	7620585	C	T	0	3	0	1
gnl|UMD3.1|GK000010.2	7620620	G	A	0	4	0	1
gnl|UMD3.1|GK000010.2	7620629	T	C	0	4	0	1
gnl|UMD3.1|GK000010.2	7620698	T	C	0	8	0	1
gnl|UMD3.1|GK000010.2	7620699	G	A	0	8	0	1
gnl|UMD3.1|GK000010.2	7620848	T	C	0	7	0	1
gnl|UMD3.1|GK000010.2	7620903	C	G	0	8	0	1
gnl|UMD3.1|GK000010.2	7620955	G	C	0	9	0	1
gnl|UMD3.1|GK000010.2	7621023	A	G,T	0	5	0	1
gnl|UMD3.1|GK000010.2	7621141	C	T	0	7	0	1
gnl|UMD3.1|GK000010.2	7621171	C	T	2	6	0.25	0.75
gnl|UMD3.1|GK000010.2	7621277	G	C	0	2	0	1
gnl|UMD3.1|GK000010.2	7621548	T	C	0	4	0	1
gnl|UMD3.1|GK000010.2	7621633	T	A	2	2	0.5	0.5
gnl|UMD3.1|GK000010.2	7621767	T	C	0	2	0	1
gnl|UMD3.1|GK000010.2	7622193	T	G	0	4	0	1
gnl|UMD3.1|GK000010.2	7622235	T	C	0	2	0	1
gnl|UMD3.1|GK000010.2	7622859	A	T	0	3	0	1
gnl|UMD3.1|GK000010.2	7623104	T	G	2	2	0.5	0.5
gnl|UMD3.1|GK000010.2	7623821	A	G	0	2	0	1
gnl|UMD3.1|GK000010.2	7624323	T	C	0	2	0	1
gnl|UMD3.1|GK000010.2	7624944	G	A	0	2	0	1
gnl|UMD3.1|GK000010.2	7625089	A	G	0	2	0	1
gnl|UMD3.1|GK000010.2	7625291	G	T	1	2	0.333333	0.666667
gnl|UMD3.1|GK000010.2	7625710	G	C	0	2	0	1
gnl|UMD3.1|GK000010.2	7626826	C	T	0	2	0	1
gnl|UMD3.1|GK000010.2	7627522	T	C	2	3	0.4	0.6
gnl|UMD3.1|GK000010.2	7627626	A	T	2	2	0.5	0.5
gnl|UMD3.1|GK000010.2	7627825	T	C	0	2	0	1
gnl|UMD3.1|GK000010.2	7627876	T	C	0	2	0	1
gnl|UMD3.1|GK000010.2	7628442	G	A	0	3	0	1
gnl|UMD3.1|GK000010.2	7628458	C	T	0	3	0	1
gnl|UMD3.1|GK000010.2	7629110	T	C	0	2	0	1
gnl|UMD3.1|GK000010.2	7629126	C	T	0	2	0	1
gnl|UMD3.1|GK000010.2	7630352	T	C	0	2	0	1
gnl|UMD3.1|GK000010.2	7630407	C	G	1	2	0.333333	0.666667
gnl|UMD3.1|GK000010.2	7630420	C	A	1	3	0.25	0.75
gnl|UMD3.1|GK000010.2	7630434	A	G	1	4	0.2	0.8
gnl|UMD3.1|GK000010.2	7630454	T	C	1	4	0.2	0.8
gnl|UMD3.1|GK000010.2	7630559	G	C	2	2	0.5	0.5
gnl|UMD3.1|GK000010.2	7631950	A	G	1	2	0.333333	0.666667
gnl|UMD3.1|GK000010.2	7632365	C	T	0	2	0	1
gnl|UMD3.1|GK000010.2	7632380	T	A	0	2	0	1
gnl|UMD3.1|GK000010.2	7633327	G	T	3	2	0.6	0.4
gnl|UMD3.1|GK000010.2	7634708	A	T	2	2	0.5	0.5
gnl|UMD3.1|GK000010.2	7635364	A	T	3	2	0.6	0.4
gnl|UMD3.1|GK000010.2	7635379	A	G	3	2	0.6	0.4
gnl|UMD3.1|GK000010.2	7635558	G	T	0	2	0	1
gnl|UMD3.1|GK000010.2	7638290	T	C	0	2	0	1
gnl|UMD3.1|GK000010.2	7639952	G	A	0	2	0	1
gnl|UMD3.1|GK000010.2	7640218	C	T	4	2	0.666667	0.333333
gnl|UMD3.1|GK000010.2	7640682	G	T	0	5	0	1
gnl|UMD3.1|GK000010.2	7642526	T	G	0	9	0	1
gnl|UMD3.1|GK000010.2	7642534	A	G	0	7	0	1
gnl|UMD3.1|GK000010.2	7642563	A	G	0	2	0	1
gnl|UMD3.1|GK000010.2	7647402	C	T	0	5	0	1
gnl|UMD3.1|GK000010.2	7648272	A	G	0	2	0	1
gnl|UMD3.1|GK000010.2	7649442	CAAAA	CAA	0	1	0	1
gnl|UMD3.1|GK000010.2	7650336	G	A	0	6	0	1
gnl|UMD3.1|GK000010.2	7650516	C	A	0	5	0	1
gnl|UMD3.1|GK000010.2	7650539	G	A	0	2	0	1
gnl|UMD3.1|GK000010.2	7650543	C	A	0	3	0	1
gnl|UMD3.1|GK000010.2	7650568	T	C	0	4	0	1
gnl|UMD3.1|GK000010.2	7650675	A	G	0	5	0	1
gnl|UMD3.1|GK000010.2	7652315	C	T	0	3	0	1
gnl|UMD3.1|GK000010.2	7652319	T	C	0	3	0	1
gnl|UMD3.1|GK000010.2	7652392	A	G	0	2	0	1
gnl|UMD3.1|GK000010.2	7652988	A	G	1	2	0.333333	0.666667
gnl|UMD3.1|GK000010.2	7652997	G	T	0	3	0	1
gnl|UMD3.1|GK000010.2	7653028	A	G	2	4	0.333333	0.666667
gnl|UMD3.1|GK000010.2	7653096	T	C	0	4	0	1
gnl|UMD3.1|GK000010.2	7653153	C	T	0	4	0	1
gnl|UMD3.1|GK000010.2	7653214	A	G	0	2	0	1
gnl|UMD3.1|GK000010.2	7653457	T	C	0	2	0	1
gnl|UMD3.1|GK000010.2	7653974	A	C	1	8	0.111111	0.888889
gnl|UMD3.1|GK000010.2	7654052	A	G	0	8	0	1
gnl|UMD3.1|GK000010.2	7654058	C	T	0	8	0	1
gnl|UMD3.1|GK000010.2	7654201	G	T	0	11	0	1
gnl|UMD3.1|GK000010.2	7654294	G	T	0	8	0	1
gnl|UMD3.1|GK000010.2	7654364	G	A	0	9	0	1
gnl|UMD3.1|GK000010.2	7654369	C	T	0	9	0	1
gnl|UMD3.1|GK000010.2	7654636	C	G	0	12	0	1
gnl|UMD3.1|GK000010.2	7654646	G	T	10	2	0.833333	0.166667
gnl|UMD3.1|GK000010.2	7654650	G	T	11	2	0.846154	0.153846
gnl|UMD3.1|GK000010.2	7654695	T	C	0	16	0	1
gnl|UMD3.1|GK000010.2	7654725	G	T	0	18	0	1
gnl|UMD3.1|GK000010.2	7654758	T	C	0	21	0	1
gnl|UMD3.1|GK000010.2	7654774	C	A	0	26	0	1
gnl|UMD3.1|GK000010.2	7654783	T	C	0	24	0	1
gnl|UMD3.1|GK000010.2	7654798	G	A	0	25	0	1
gnl|UMD3.1|GK000010.2	7654818	G	A	0	21	0	1
gnl|UMD3.1|GK000010.2	7654819	T	G	0	22	0	1
gnl|UMD3.1|GK000010.2	7654827	G	A	0	25	0	1
gnl|UMD3.1|GK000010.2	7654877	A	G	0	26	0	1
gnl|UMD3.1|GK000010.2	7654911	C	T	0	20	0	1
gnl|UMD3.1|GK000010.2	7655003	T	A	0	20	0	1
gnl|UMD3.1|GK000010.2	7655006	T	A	4	16	0.2	0.8
gnl|UMD3.1|GK000010.2	7655206	G	A	0	62	0	1
gnl|UMD3.1|GK000010.2	7655231	T	C	0	71	0	1
gnl|UMD3.1|GK000010.2	7655486	C	T	0	27	0	1
gnl|UMD3.1|GK000010.2	7655548	G	A	0	18	0	1
gnl|UMD3.1|GK000010.2	7655636	T	C	0	4	0	1
gnl|UMD3.1|GK000010.2	7655648	C	T	0	6	0	1
gnl|UMD3.1|GK000010.2	7655731	T	C	8	2	0.8	0.2
gnl|UMD3.1|GK000010.2	7655792	T	G	1	8	0.111111	0.888889
gnl|UMD3.1|GK000010.2	7655866	G	A	0	4	0	1
gnl|UMD3.1|GK000010.2	7655977	C	A	0	2	0	1
gnl|UMD3.1|GK000010.2	7656071	G	T	0	4	0	1
gnl|UMD3.1|GK000010.2	7656155	G	A	0	3	0	1
gnl|UMD3.1|GK000010.2	7656197	T	C	0	5	0	1
gnl|UMD3.1|GK000010.2	7656227	G	A	0	3	0	1
gnl|UMD3.1|GK000010.2	7656288	A	ACAGGGTTATTGATCGTAAC	0	1	0	1
gnl|UMD3.1|GK000010.2	7656424	T	C	0	4	0	1
gnl|UMD3.1|GK000010.2	7656452	A	C	0	3	0	1
gnl|UMD3.1|GK000010.2	7656875	A	C	0	2	0	1
gnl|UMD3.1|GK000010.2	7657006	C	T	5	2	0.714286	0.285714
gnl|UMD3.1|GK000010.2	7657031	A	G	0	7	0	1
gnl|UMD3.1|GK000010.2	7657068	T	A	4	2	0.666667	0.333333
gnl|UMD3.1|GK000010.2	7657254	T	C	0	2	0	1
gnl|UMD3.1|GK000010.2	7657277	T	C	0	2	0	1
gnl|UMD3.1|GK000010.2	7657956	T	C	1	2	0.333333	0.666667
gnl|UMD3.1|GK000010.2	7658030	G	A	2	2	0.5	0.5
gnl|UMD3.1|GK000010.2	7658081	T	G	2	2	0.5	0.5
gnl|UMD3.1|GK000010.2	7658160	T	G	2	2	0.5	0.5
gnl|UMD3.1|GK000010.2	7658717	C	T	2	2	0.5	0.5
gnl|UMD3.1|GK000010.2	7658753	A	C	0	3	0	1
gnl|UMD3.1|GK000010.2	7658784	G	A	0	4	0	1
gnl|UMD3.1|GK000010.2	7658827	C	T	0	3	0	1
gnl|UMD3.1|GK000010.2	7658969	C	T	1	6	0.142857	0.857143
gnl|UMD3.1|GK000010.2	7658972	T	A	5	2	0.714286	0.285714
gnl|UMD3.1|GK000010.2	7659378	G	T	1	2	0.333333	0.666667
gnl|UMD3.1|GK000010.2	7659430	A	G	2	2	0.5	0.5
gnl|UMD3.1|GK000010.2	7659439	T	A	2	2	0.5	0.5
gnl|UMD3.1|GK000010.2	7662895	C	A	1	2	0.333333	0.666667
gnl|UMD3.1|GK000010.2	7664179	C	A	0	3	0	1
gnl|UMD3.1|GK000010.2	7665971	A	G	0	4	0	1
gnl|UMD3.1|GK000010.2	7669779	C	G	0	2	0	1
gnl|UMD3.1|GK000010.2	7671864	G	A	0	2	0	1
gnl|UMD3.1|GK000010.2	7672065	T	C	0	2	0	1
gnl|UMD3.1|GK000010.2	7672168	T	G	0	2	0	1
gnl|UMD3.1|GK000010.2	7672243	T	G	1	4	0.2	0.8
gnl|UMD3.1|GK000010.2	7672782	A	G	4	2	0.666667	0.333333
gnl|UMD3.1|GK000010.2	7672785	A	G	3	2	0.6	0.4
gnl|UMD3.1|GK000010.2	7672787	A	G	2	4	0.333333	0.666667
gnl|UMD3.1|GK000010.2	7672799	A	G	2	4	0.333333	0.666667
gnl|UMD3.1|GK000010.2	7672803	A	G	4	2	0.666667	0.333333
gnl|UMD3.1|GK000010.2	7672826	A	G	4	2	0.666667	0.333333
gnl|UMD3.1|GK000010.2	7672829	A	G	3	2	0.6	0.4
gnl|UMD3.1|GK000010.2	7672830	A	G	4	2	0.666667	0.333333
gnl|UMD3.1|GK000010.2	7672842	A	G	4	2	0.666667	0.333333
gnl|UMD3.1|GK000010.2	7672866	A	G	2	2	0.5	0.5
gnl|UMD3.1|GK000010.2	7673358	C	G	0	2	0	1
gnl|UMD3.1|GK000010.2	7674259	C	T	0	2	0	1
gnl|UMD3.1|GK000010.2	7675316	A	G	0	2	0	1
gnl|UMD3.1|GK000010.2	7676075	G	T	0	2	0	1
gnl|UMD3.1|GK000010.2	7677344	C	T	2	4	0.333333	0.666667
gnl|UMD3.1|GK000010.2	7677847	C	T	6	2	0.75	0.25
gnl|UMD3.1|GK000010.2	7679806	C	T	0	2	0	1
gnl|UMD3.1|GK000010.2	7679916	G	A	0	2	0	1
gnl|UMD3.1|GK000010.2	7681183	T	C	0	6	0	1
gnl|UMD3.1|GK000010.2	7681212	T	C	0	6	0	1
gnl|UMD3.1|GK000010.2	7681428	A	C	0	2	0	1
gnl|UMD3.1|GK000010.2	7682712	G	A	0	2	0	1
gnl|UMD3.1|GK000010.2	7682746	G	A	0	3	0	1
gnl|UMD3.1|GK000010.2	7682749	G	C	0	2	0	1
gnl|UMD3.1|GK000010.2	7682791	T	C	0	2	0	1
gnl|UMD3.1|GK000010.2	7682978	G	A	0	2	0	1
gnl|UMD3.1|GK000010.2	7683038	C	T	0	3	0	1
gnl|UMD3.1|GK000010.2	7683045	A	G	0	4	0	1
gnl|UMD3.1|GK000010.2	7683125	A	G	0	5	0	1
gnl|UMD3.1|GK000010.2	7683140	A	T	0	5	0	1
gnl|UMD3.1|GK000010.2	7683227	T	C	0	3	0	1
gnl|UMD3.1|GK000010.2	7683284	A	G	0	2	0	1
gnl|UMD3.1|GK000010.2	7683784	T	C	0	26	0	1
gnl|UMD3.1|GK000010.2	7683863	T	G	0	65	0	1
gnl|UMD3.1|GK000010.2	7684121	G	T	22	35	0.385965	0.614035
gnl|UMD3.1|GK000010.2	7684122	A	T	22	34	0.392857	0.607143
gnl|UMD3.1|GK000010.2	7684226	G	T	20	14	0.588235	0.411765
gnl|UMD3.1|GK000010.2	7684596	G	T	0	46	0	1
gnl|UMD3.1|GK000010.2	7684813	G	T	16	19	0.457143	0.542857
gnl|UMD3.1|GK000010.2	7684937	A	C	8	7	0.533333	0.466667
gnl|UMD3.1|GK000010.2	7687581	A	T	1	2	0.333333	0.666667
gnl|UMD3.1|GK000010.2	7688470	A	G	0	8	0	1
gnl|UMD3.1|GK000010.2	7690912	A	G	0	2	0	1
gnl|UMD3.1|GK000010.2	7692479	G	C	0	2	0	1
gnl|UMD3.1|GK000010.2	7693263	G	A	0	2	0	1
gnl|UMD3.1|GK000010.2	7697578	C	A	0	2	0	1
gnl|UMD3.1|GK000010.2	7699027	C	T	0	2	0	1
gnl|UMD3.1|GK000010.2	7701035	A	G	0	2	0	1
gnl|UMD3.1|GK000010.2	7702419	T	C	0	2	0	1
gnl|UMD3.1|GK000010.2	7703686	T	C	0	2	0	1
gnl|UMD3.1|GK000010.2	7703695	T	C	0	2	0	1
gnl|UMD3.1|GK000010.2	7703718	G	T	0	2	0	1
gnl|UMD3.1|GK000010.2	7706514	T	G	1	2	0.333333	0.666667
gnl|UMD3.1|GK000010.2	7706660	C	G	1	2	0.333333	0.666667
gnl|UMD3.1|GK000010.2	7706715	C	T	1	2	0.333333	0.666667
gnl|UMD3.1|GK000010.2	7707006	C	T	2	4	0.333333	0.666667
gnl|UMD3.1|GK000010.2	7707012	A	G	1	5	0.166667	0.833333
gnl|UMD3.1|GK000010.2	7707037	A	G	4	2	0.666667	0.333333
gnl|UMD3.1|GK000010.2	7707068	G	T	4	2	0.666667	0.333333
gnl|UMD3.1|GK000010.2	7707098	G	A	3	2	0.6	0.4
gnl|UMD3.1|GK000010.2	7707111	C	G	2	3	0.4	0.6
gnl|UMD3.1|GK000010.2	7707158	T	C	1	3	0.25	0.75
gnl|UMD3.1|GK000010.2	7707348	T	C	0	3	0	1
gnl|UMD3.1|GK000010.2	7708284	G	C	5	4	0.555556	0.444444
gnl|UMD3.1|GK000010.2	7708342	A	G	5	2	0.714286	0.285714
gnl|UMD3.1|GK000010.2	7708365	A	G	2	6	0.25	0.75
gnl|UMD3.1|GK000010.2	7708376	A	G	4	2	0.666667	0.333333
gnl|UMD3.1|GK000010.2	7710447	C	T	0	2	0	1
gnl|UMD3.1|GK000010.2	7710839	G	T	3	2	0.6	0.4
gnl|UMD3.1|GK000010.2	7712382	G	A	8	4	0.666667	0.333333
gnl|UMD3.1|GK000010.2	7712582	A	G	7	2	0.777778	0.222222
gnl|UMD3.1|GK000010.2	7712597	T	C	6	2	0.75	0.25
gnl|UMD3.1|GK000010.2	7714206	T	C	0	1	0	1
gnl|UMD3.1|GK000010.2	7714819	C	T	0	2	0	1
gnl|UMD3.1|GK000010.2	7716887	T	A	4	2	0.666667	0.333333
gnl|UMD3.1|GK000010.2	7721250	A	T	0	6	0	1
gnl|UMD3.1|GK000010.2	7723339	G	T	0	2	0	1
gnl|UMD3.1|GK000010.2	7728571	G	A	3	2	0.6	0.4
gnl|UMD3.1|GK000010.2	7730358	C	T	0	4	0	1
gnl|UMD3.1|GK000010.2	7732392	C	T	0	1	0	1
gnl|UMD3.1|GK000010.2	7737637	G	T	4	2	0.666667	0.333333
gnl|UMD3.1|GK000010.2	7737672	G	A	4	2	0.666667	0.333333
gnl|UMD3.1|GK000010.2	7737692	G	A	4	2	0.666667	0.333333
gnl|UMD3.1|GK000010.2	7737707	T	C	4	2	0.666667	0.333333
gnl|UMD3.1|GK000010.2	7738795	A	G	0	2	0	1
gnl|UMD3.1|GK000010.2	7738807	A	G	0	2	0	1
gnl|UMD3.1|GK000010.2	7738827	A	G	0	2	0	1
gnl|UMD3.1|GK000010.2	7740306	G	A	2	3	0.4	0.6
gnl|UMD3.1|GK000010.2	7741935	G	T	0	2	0	1
gnl|UMD3.1|GK000010.2	7742035	A	G	0	4	0	1
gnl|UMD3.1|GK000010.2	7743189	C	A	0	2	0	1
gnl|UMD3.1|GK000010.2	7743248	C	T	1	2	0.333333	0.666667
gnl|UMD3.1|GK000010.2	7743291	T	C	0	2	0	1
gnl|UMD3.1|GK000010.2	7744804	G	A	3	2	0.6	0.4
gnl|UMD3.1|GK000010.2	7744858	T	C	5	5	0.5	0.5
gnl|UMD3.1|GK000010.2	7744863	G	C	5	25	0.166667	0.833333
gnl|UMD3.1|GK000010.2	7745458	G	C	0	2	0	1
gnl|UMD3.1|GK000010.2	7745464	A	G	0	2	0	1
gnl|UMD3.1|GK000010.2	7745541	G	A	0	4	0	1
gnl|UMD3.1|GK000010.2	7745623	C	A	0	2	0	1
gnl|UMD3.1|GK000010.2	7745920	T	C	0	2	0	1
gnl|UMD3.1|GK000010.2	7745941	G	A	0	2	0	1
gnl|UMD3.1|GK000010.2	7745966	C	A	0	2	0	1
gnl|UMD3.1|GK000010.2	7747882	T	G	0	2	0	1
gnl|UMD3.1|GK000010.2	7747899	G	A	0	2	0	1
gnl|UMD3.1|GK000010.2	7749544	C	T	2	2	0.5	0.5
gnl|UMD3.1|GK000010.2	7749545	G	A	2	2	0.5	0.5
gnl|UMD3.1|GK000010.2	7750252	G	C	0	2	0	1
gnl|UMD3.1|GK000010.2	7750350	G	C	3	3	0.5	0.5
gnl|UMD3.1|GK000010.2	7750570	G	A	2	6	0.25	0.75
gnl|UMD3.1|GK000010.2	7750572	T	A	7	2	0.777778	0.222222
gnl|UMD3.1|GK000010.2	7751244	G	T	2	2	0.5	0.5
gnl|UMD3.1|GK000010.2	7751622	G	A	0	3	0	1
gnl|UMD3.1|GK000010.2	7751870	T	C	0	2	0	1
gnl|UMD3.1|GK000010.2	7752419	A	G	1	4	0.2	0.8
gnl|UMD3.1|GK000010.2	7752516	C	A	5	7	0.416667	0.583333
gnl|UMD3.1|GK000010.2	7753075	A	G	2	2	0.5	0.5
gnl|UMD3.1|GK000010.2	7754026	G	T	0	2	0	1
gnl|UMD3.1|GK000010.2	7754428	T	C	0	92	0	1
gnl|UMD3.1|GK000010.2	7754575	G	T	2	3	0.4	0.6
gnl|UMD3.1|GK000010.2	7754976	C	T	0	2	0	1
gnl|UMD3.1|GK000010.2	7755248	G	C	0	2	0	1
gnl|UMD3.1|GK000010.2	7757129	C	G	1	2	0.333333	0.666667
gnl|UMD3.1|GK000010.2	7757530	T	G	2	5	0.285714	0.714286
gnl|UMD3.1|GK000010.2	7757545	A	G	2	6	0.25	0.75
gnl|UMD3.1|GK000010.2	7757556	C	T	3	6	0.333333	0.666667
gnl|UMD3.1|GK000010.2	7757693	A	T	5	2	0.714286	0.285714
gnl|UMD3.1|GK000010.2	7757844	T	G	5	3	0.625	0.375
gnl|UMD3.1|GK000010.2	7757846	G	C	4	3	0.571429	0.428571
gnl|UMD3.1|GK000010.2	7758259	G	T	0	2	0	1
gnl|UMD3.1|GK000010.2	7758480	A	G	3	2	0.6	0.4
gnl|UMD3.1|GK000010.2	7760384	T	C	0	2	0	1
gnl|UMD3.1|GK000010.2	7761743	T	G	0	2	0	1
gnl|UMD3.1|GK000010.2	7762752	A	T	9	11	0.45	0.55
gnl|UMD3.1|GK000010.2	7762792	G	T	14	4	0.777778	0.222222
gnl|UMD3.1|GK000010.2	7762887	A	G	3	2	0.6	0.4
gnl|UMD3.1|GK000010.2	7762937	G	A	5	10	0.333333	0.666667
gnl|UMD3.1|GK000010.2	7762969	G	C	3	12	0.2	0.8
gnl|UMD3.1|GK000010.2	7764041	T	C	1	2	0.333333	0.666667
gnl|UMD3.1|GK000010.2	7764340	G	A	0	2	0	1
gnl|UMD3.1|GK000010.2	7764396	C	A	0	2	0	1
gnl|UMD3.1|GK000010.2	7764401	G	A	0	2	0	1
gnl|UMD3.1|GK000010.2	7764440	G	T	0	2	0	1
gnl|UMD3.1|GK000010.2	7766272	C	A	0	2	0	1
gnl|UMD3.1|GK000010.2	7767229	A	G	2	4	0.333333	0.666667
gnl|UMD3.1|GK000010.2	7767309	A	C	2	6	0.25	0.75
gnl|UMD3.1|GK000010.2	7767334	T	G	1	6	0.142857	0.857143
gnl|UMD3.1|GK000010.2	7773146	G	C	0	2	0	1
gnl|UMD3.1|GK000010.2	7773642	G	T	2	2	0.5	0.5
gnl|UMD3.1|GK000010.2	7774458	G	A	0	2	0	1
gnl|UMD3.1|GK000010.2	7774516	T	A	0	4	0	1
gnl|UMD3.1|GK000010.2	7774565	T	C	0	4	0	1
gnl|UMD3.1|GK000010.2	7775495	N	A	0	2	0	1
gnl|UMD3.1|GK000010.2	7777546	CATTTTTGTA	CATTTTTGTATTTTTGTA	0	1	0	1
gnl|UMD3.1|GK000010.2	7777587	A	G	0	2	0	1
gnl|UMD3.1|GK000010.2	7777599	T	C	0	2	0	1
gnl|UMD3.1|GK000010.2	7777719	T	C	0	2	0	1
gnl|UMD3.1|GK000010.2	7777733	G	T	0	3	0	1
gnl|UMD3.1|GK000010.2	7777870	G	T	0	5	0	1
gnl|UMD3.1|GK000010.2	7777917	T	C	0	12	0	1
gnl|UMD3.1|GK000010.2	7777957	C	T	0	10	0	1
gnl|UMD3.1|GK000010.2	7778086	G	A	0	2	0	1
gnl|UMD3.1|GK000010.2	7778134	A	G	0	4	0	1
gnl|UMD3.1|GK000010.2	7778277	A	G	0	14	0	1
gnl|UMD3.1|GK000010.2	7778290	G	A	0	17	0	1
gnl|UMD3.1|GK000010.2	7778355	C	A	0	10	0	1
gnl|UMD3.1|GK000010.2	7778361	A	G	0	10	0	1
gnl|UMD3.1|GK000010.2	7778364	G	A	0	11	0	1
gnl|UMD3.1|GK000010.2	7778397	T	C	0	14	0	1
gnl|UMD3.1|GK000010.2	7778506	A	G	0	18	0	1
gnl|UMD3.1|GK000010.2	7778565	T	C	0	9	0	1
gnl|UMD3.1|GK000010.2	7778591	T	A	0	8	0	1
gnl|UMD3.1|GK000010.2	7778721	T	A	0	9	0	1
gnl|UMD3.1|GK000010.2	7778756	G	A	0	9	0	1
gnl|UMD3.1|GK000010.2	7778761	T	C	0	8	0	1
gnl|UMD3.1|GK000010.2	7778766	T	G	0	8	0	1
gnl|UMD3.1|GK000010.2	7780924	T	A	1	2	0.333333	0.666667
gnl|UMD3.1|GK000010.2	7781557	A	G	0	7	0	1
gnl|UMD3.1|GK000010.2	7781568	G	A	0	7	0	1
gnl|UMD3.1|GK000010.2	7781598	C	T	1	6	0.142857	0.857143
gnl|UMD3.1|GK000010.2	7781685	G	C	0	3	0	1
gnl|UMD3.1|GK000010.2	7785772	A	G	0	4	0	1
gnl|UMD3.1|GK000010.2	7786221	A	G	0	13	0	1
gnl|UMD3.1|GK000010.2	7786365	C	G	5	3	0.625	0.375
gnl|UMD3.1|GK000010.2	7786390	C	G	0	7	0	1
gnl|UMD3.1|GK000010.2	7787687	T	C	3	2	0.6	0.4
gnl|UMD3.1|GK000010.2	7788439	T	A	0	2	0	1
gnl|UMD3.1|GK000010.2	7788610	A	G	0	2	0	1
gnl|UMD3.1|GK000010.2	7790717	G	A	5	2	0.714286	0.285714
gnl|UMD3.1|GK000010.2	7790774	C	T	6	2	0.75	0.25
gnl|UMD3.1|GK000010.2	7790874	G	A	8	2	0.8	0.2
gnl|UMD3.1|GK000010.2	7791840	T	G	0	4	0	1
gnl|UMD3.1|GK000010.2	7791959	G	A	5	4	0.555556	0.444444
gnl|UMD3.1|GK000010.2	7793210	G	C	0	2	0	1
gnl|UMD3.1|GK000010.2	7794049	G	C	3	2	0.6	0.4
gnl|UMD3.1|GK000010.2	7796708	G	A	1	2	0.333333	0.666667
gnl|UMD3.1|GK000010.2	7796806	A	C	1	6	0.142857	0.857143
gnl|UMD3.1|GK000010.2	7797007	G	T	0	2	0	1
gnl|UMD3.1|GK000010.2	7797208	G	T	0	8	0	1
gnl|UMD3.1|GK000010.2	7797285	C	T	56	58	0.491228	0.508772
gnl|UMD3.1|GK000010.2	7798027	G	T	0	2	0	1
gnl|UMD3.1|GK000010.2	7798127	G	T	1	2	0.333333	0.666667
gnl|UMD3.1|GK000010.2	7798403	G	A	0	2	0	1
gnl|UMD3.1|GK000010.2	7798522	G	A	0	4	0	1
gnl|UMD3.1|GK000010.2	7801760	G	T	27	34	0.442623	0.557377
gnl|UMD3.1|GK000010.2	7801867	T	A	2	2	0.5	0.5
gnl|UMD3.1|GK000010.2	7802047	T	C	0	4	0	1
gnl|UMD3.1|GK000010.2	7802262	T	C	0	5	0	1
gnl|UMD3.1|GK000010.2	7802473	A	C	4	5	0.444444	0.555556
gnl|UMD3.1|GK000010.2	7802496	A	T	5	6	0.454545	0.545455
gnl|UMD3.1|GK000010.2	7802531	G	A	5	5	0.5	0.5
gnl|UMD3.1|GK000010.2	7802552	A	G	1	5	0.166667	0.833333
gnl|UMD3.1|GK000010.2	7802666	A	G	0	1	0	1
gnl|UMD3.1|GK000010.2	7802819	T	C	7	2	0.777778	0.222222
gnl|UMD3.1|GK000010.2	7802878	C	T	0	4	0	1
gnl|UMD3.1|GK000010.2	7803443	C	A	1	2	0.333333	0.666667
gnl|UMD3.1|GK000010.2	7803818	A	T	41	21	0.66129	0.33871
gnl|UMD3.1|GK000010.2	7804126	G	T	0	2	0	1
gnl|UMD3.1|GK000010.2	7804640	C	A	0	2	0	1
gnl|UMD3.1|GK000010.2	7804667	C	A	0	2	0	1
gnl|UMD3.1|GK000010.2	7804863	T	C	2	2	0.5	0.5
gnl|UMD3.1|GK000010.2	7804932	G	A	0	2	0	1
gnl|UMD3.1|GK000010.2	7805147	G	C	7	5	0.583333	0.416667
gnl|UMD3.1|GK000010.2	7805166	C	A	6	6	0.5	0.5
gnl|UMD3.1|GK000010.2	7805388	G	A	6	9	0.4	0.6
gnl|UMD3.1|GK000010.2	7805472	C	A	14	3	0.823529	0.176471
gnl|UMD3.1|GK000010.2	7805751	G	A	8	4	0.666667	0.333333
gnl|UMD3.1|GK000010.2	7806371	A	G	19	7	0.730769	0.269231
gnl|UMD3.1|GK000010.2	7806483	G	A	8	6	0.571429	0.428571
gnl|UMD3.1|GK000010.2	7806906	A	G	0	10	0	1
gnl|UMD3.1|GK000010.2	7806926	A	G	0	7	0	1
gnl|UMD3.1|GK000010.2	7806960	G	A	6	2	0.75	0.25
gnl|UMD3.1|GK000010.2	7807002	A	T	7	2	0.777778	0.222222
gnl|UMD3.1|GK000010.2	7807454	C	T	4	2	0.666667	0.333333
gnl|UMD3.1|GK000010.2	7807660	T	A	0	2	0	1
gnl|UMD3.1|GK000010.2	7808088	T	C	0	2	0	1
gnl|UMD3.1|GK000010.2	7808419	G	T	0	3	0	1
gnl|UMD3.1|GK000010.2	7808729	A	G	1	1	0.5	0.5
gnl|UMD3.1|GK000010.2	7810267	C	A	0	2	0	1
gnl|UMD3.1|GK000010.2	7810831	A	G	2	2	0.5	0.5
gnl|UMD3.1|GK000010.2	7810844	G	A	3	2	0.6	0.4
gnl|UMD3.1|GK000010.2	7810985	C	A	3	2	0.6	0.4
gnl|UMD3.1|GK000010.2	7811472	C	A	12	2	0.857143	0.142857
gnl|UMD3.1|GK000010.2	7811947	G	T	5	2	0.714286	0.285714
gnl|UMD3.1|GK000010.2	7812392	C	T	9	8	0.529412	0.470588
gnl|UMD3.1|GK000010.2	7812514	G	A	11	11	0.5	0.5
gnl|UMD3.1|GK000010.2	7812580	C	T	24	9	0.727273	0.272727
gnl|UMD3.1|GK000010.2	7813672	G	T	9	2	0.818182	0.181818
gnl|UMD3.1|GK000010.2	7813989	G	C	4	3	0.571429	0.428571
gnl|UMD3.1|GK000010.2	7814823	T	A	12	19	0.387097	0.612903
gnl|UMD3.1|GK000010.2	7815282	G	A	0	6	0	1
gnl|UMD3.1|GK000010.2	7816384	A	G	0	3	0	1
gnl|UMD3.1|GK000010.2	7816917	A	G	0	3	0	1
gnl|UMD3.1|GK000010.2	7816933	G	A	0	2	0	1
gnl|UMD3.1|GK000010.2	7816977	A	G	0	1	0	1
gnl|UMD3.1|GK000010.2	7817160	C	A	0	3	0	1
gnl|UMD3.1|GK000010.2	7817414	A	C	0	4	0	1
gnl|UMD3.1|GK000010.2	7817449	C	A	1	2	0.333333	0.666667
gnl|UMD3.1|GK000010.2	7818097	A	G	0	3	0	1
gnl|UMD3.1|GK000010.2	7818309	T	A	0	2	0	1
gnl|UMD3.1|GK000010.2	7826814	C	T	0	3	0	1
gnl|UMD3.1|GK000010.2	7826864	G	C	0	3	0	1
gnl|UMD3.1|GK000010.2	7826866	A	T	0	3	0	1
gnl|UMD3.1|GK000010.2	7826932	C	T	0	2	0	1
gnl|UMD3.1|GK000010.2	7828047	G	A	0	3	0	1
gnl|UMD3.1|GK000010.2	7828138	A	C	0	3	0	1
gnl|UMD3.1|GK000010.2	7828434	G	A	0	3	0	1
gnl|UMD3.1|GK000010.2	7828614	G	C	0	2	0	1
gnl|UMD3.1|GK000010.2	7828678	T	G	0	2	0	1
gnl|UMD3.1|GK000010.2	7828698	G	A	0	2	0	1
gnl|UMD3.1|GK000010.2	7828702	G	A	0	2	0	1
gnl|UMD3.1|GK000010.2	7829333	T	C	0	2	0	1
gnl|UMD3.1|GK000010.2	7829817	G	A	0	1	0	1
gnl|UMD3.1|GK000010.2	7829966	G	C	0	2	0	1
gnl|UMD3.1|GK000010.2	7830785	G	T	4	2	0.666667	0.333333
gnl|UMD3.1|GK000010.2	7831953	A	G	5	2	0.714286	0.285714
gnl|UMD3.1|GK000010.2	7832058	A	G	0	10	0	1
gnl|UMD3.1|GK000010.2	7833372	G	A	0	2	0	1
gnl|UMD3.1|GK000010.2	7835029	G	C	2	3	0.4	0.6
gnl|UMD3.1|GK000010.2	7835051	C	G	37	32	0.536232	0.463768
gnl|UMD3.1|GK000010.2	7835486	A	AAAC	0	1	0	1
gnl|UMD3.1|GK000010.2	7835583	T	C	1	2	0.333333	0.666667
gnl|UMD3.1|GK000010.2	7835627	A	G	3	2	0.6	0.4
gnl|UMD3.1|GK000010.2	7835639	T	C	2	2	0.5	0.5
gnl|UMD3.1|GK000010.2	7835652	C	T	4	2	0.666667	0.333333
gnl|UMD3.1|GK000010.2	7835728	T	C	64	47	0.576577	0.423423
gnl|UMD3.1|GK000010.2	7835791	G	A	68	46	0.596491	0.403509
gnl|UMD3.1|GK000010.2	7835938	C	A	0	3	0	1
gnl|UMD3.1|GK000010.2	7835946	G	A	0	3	0	1
gnl|UMD3.1|GK000010.2	7835947	T	G	0	3	0	1
gnl|UMD3.1|GK000010.2	7835949	T	C	0	3	0	1
gnl|UMD3.1|GK000010.2	7835958	T	A	0	3	0	1
gnl|UMD3.1|GK000010.2	7836208	A	G	0	3	0	1
gnl|UMD3.1|GK000010.2	7836324	A	G	3	2	0.6	0.4
gnl|UMD3.1|GK000010.2	7837693	C	T	0	2	0	1
gnl|UMD3.1|GK000010.2	7837709	C	T	0	2	0	1
gnl|UMD3.1|GK000010.2	7837761	C	A	0	2	0	1
gnl|UMD3.1|GK000010.2	7838173	AAA	AAACAA	0	1	0	1
gnl|UMD3.1|GK000010.2	7838260	C	T	0	2	0	1
gnl|UMD3.1|GK000010.2	7838408	A	T	1	2	0.333333	0.666667
gnl|UMD3.1|GK000010.2	7838427	T	C	3	2	0.6	0.4
gnl|UMD3.1|GK000010.2	7838563	G	C	4	2	0.666667	0.333333
gnl|UMD3.1|GK000010.2	7838858	G	T,A	0	2	0	1
gnl|UMD3.1|GK000010.2	7839830	A	G	3	5	0.375	0.625
gnl|UMD3.1|GK000010.2	7839841	C	T	4	3	0.571429	0.428571
gnl|UMD3.1|GK000010.2	7840063	C	G	14	13	0.518519	0.481481
gnl|UMD3.1|GK000010.2	7840071	G	A	13	8	0.619048	0.380952
gnl|UMD3.1|GK000010.2	7840302	G	A	10	2	0.833333	0.166667
gnl|UMD3.1|GK000010.2	7840325	G	C	5	3	0.625	0.375
gnl|UMD3.1|GK000010.2	7840611	T	A	3	2	0.6	0.4
gnl|UMD3.1|GK000010.2	7840668	A	G	1	2	0.333333	0.666667
gnl|UMD3.1|GK000010.2	7840911	G	A	0	3	0	1
gnl|UMD3.1|GK000010.2	7840995	C	G	1	5	0.166667	0.833333
gnl|UMD3.1|GK000010.2	7841322	C	T	4	3	0.571429	0.428571
gnl|UMD3.1|GK000010.2	7841409	G	A	19	12	0.612903	0.387097
gnl|UMD3.1|GK000010.2	7841517	C	A	0	29	0	1
gnl|UMD3.1|GK000010.2	7841545	C	A	7	21	0.25	0.75
gnl|UMD3.1|GK000010.2	7841586	A	G	10	19	0.344828	0.655172
gnl|UMD3.1|GK000010.2	7841595	C	A	10	21	0.322581	0.677419
gnl|UMD3.1|GK000010.2	7841662	G	A	15	11	0.576923	0.423077
gnl|UMD3.1|GK000010.2	7841665	A	G	15	10	0.6	0.4
gnl|UMD3.1|GK000010.2	7841779	C	T	9	4	0.692308	0.307692
gnl|UMD3.1|GK000010.2	7841900	C	T	14	4	0.777778	0.222222
gnl|UMD3.1|GK000010.2	7841914	G	A	13	4	0.764706	0.235294
gnl|UMD3.1|GK000010.2	7841955	G	A	13	3	0.8125	0.1875
gnl|UMD3.1|GK000010.2	7841972	G	A	12	4	0.75	0.25
gnl|UMD3.1|GK000010.2	7841975	G	A	10	3	0.769231	0.230769
gnl|UMD3.1|GK000010.2	7841985	A	G	2	6	0.25	0.75
gnl|UMD3.1|GK000010.2	7842013	C	G,A	0	3	0	1
gnl|UMD3.1|GK000010.2	7842031	A	G	0	4	0	1
gnl|UMD3.1|GK000010.2	7842041	T	C	6	3	0.666667	0.333333
gnl|UMD3.1|GK000010.2	7842071	G	T	6	4	0.6	0.4
gnl|UMD3.1|GK000010.2	7842115	C	T	9	5	0.642857	0.357143
gnl|UMD3.1|GK000010.2	7842125	T	G	9	7	0.5625	0.4375
gnl|UMD3.1|GK000010.2	7842139	C	T	9	5	0.642857	0.357143
gnl|UMD3.1|GK000010.2	7842161	T	A	6	4	0.6	0.4
gnl|UMD3.1|GK000010.2	7842188	C	T	5	8	0.384615	0.615385
gnl|UMD3.1|GK000010.2	7842191	A	G	5	8	0.384615	0.615385
gnl|UMD3.1|GK000010.2	7842204	A	G	5	8	0.384615	0.615385
gnl|UMD3.1|GK000010.2	7842211	C	G	6	7	0.461538	0.538462
gnl|UMD3.1|GK000010.2	7842378	A	G	3	5	0.375	0.625
gnl|UMD3.1|GK000010.2	7842476	G	A	4	6	0.4	0.6
gnl|UMD3.1|GK000010.2	7842480	T	A	2	6	0.25	0.75
gnl|UMD3.1|GK000010.2	7842509	C	T	2	6	0.25	0.75
gnl|UMD3.1|GK000010.2	7842520	C	G	2	4	0.333333	0.666667
gnl|UMD3.1|GK000010.2	7842543	A	G	1	3	0.25	0.75
gnl|UMD3.1|GK000010.2	7842705	G	A	2	2	0.5	0.5
gnl|UMD3.1|GK000010.2	7842731	A	G	4	2	0.666667	0.333333
gnl|UMD3.1|GK000010.2	7842761	C	T	7	2	0.777778	0.222222
gnl|UMD3.1|GK000010.2	7842801	G	A	7	2	0.777778	0.222222
gnl|UMD3.1|GK000010.2	7843814	C	T	4	2	0.666667	0.333333
gnl|UMD3.1|GK000010.2	7843824	C	G	4	2	0.666667	0.333333
gnl|UMD3.1|GK000010.2	7843840	A	C	3	2	0.6	0.4
gnl|UMD3.1|GK000010.2	7843883	A	G	2	2	0.5	0.5
gnl|UMD3.1|GK000010.2	7845301	GAAAAA	GAAA	0	1	0	1
gnl|UMD3.1|GK000010.2	7845455	A	G	60	51	0.540541	0.459459
gnl|UMD3.1|GK000010.2	7846017	A	T	1	2	0.333333	0.666667
gnl|UMD3.1|GK000010.2	7846577	A	G	0	2	0	1
gnl|UMD3.1|GK000010.2	7846688	C	G	0	3	0	1
gnl|UMD3.1|GK000010.2	7847109	G	A	0	4	0	1
gnl|UMD3.1|GK000010.2	7847125	G	T	0	4	0	1
gnl|UMD3.1|GK000010.2	7847159	A	T	0	3	0	1
gnl|UMD3.1|GK000010.2	7847165	A	C	1	2	0.333333	0.666667
gnl|UMD3.1|GK000010.2	7847560	C	A	3	2	0.6	0.4
gnl|UMD3.1|GK000010.2	7847577	C	T	4	2	0.666667	0.333333
gnl|UMD3.1|GK000010.2	7847599	T	A	3	2	0.6	0.4
gnl|UMD3.1|GK000010.2	7847884	C	A	0	3	0	1
gnl|UMD3.1|GK000010.2	7848022	A	T,G	0	2	0	1
gnl|UMD3.1|GK000010.2	7848031	C	A	0	2	0	1
gnl|UMD3.1|GK000010.2	7848125	T	C	1	2	0.333333	0.666667
gnl|UMD3.1|GK000010.2	7848173	G	A	1	4	0.2	0.8
gnl|UMD3.1|GK000010.2	7848208	C	G	2	4	0.333333	0.666667
gnl|UMD3.1|GK000010.2	7848261	A	G	1	1	0.5	0.5
gnl|UMD3.1|GK000010.2	7848424	T	C	0	4	0	1
gnl|UMD3.1|GK000010.2	7848459	T	C	2	6	0.25	0.75
gnl|UMD3.1|GK000010.2	7848463	C	T	2	6	0.25	0.75
gnl|UMD3.1|GK000010.2	7848535	T	A	2	2	0.5	0.5
gnl|UMD3.1|GK000010.2	7852816	G	T	5	3	0.625	0.375
gnl|UMD3.1|GK000010.2	7855251	G	A	0	5	0	1
gnl|UMD3.1|GK000010.2	7855341	T	A	2	5	0.285714	0.714286
gnl|UMD3.1|GK000010.2	7857479	T	A	0	4	0	1
gnl|UMD3.1|GK000010.2	7859982	G	A	3	5	0.375	0.625
gnl|UMD3.1|GK000010.2	7860040	T	C	0	2	0	1
gnl|UMD3.1|GK000010.2	7861528	G	A	2	20	0.0909091	0.909091
gnl|UMD3.1|GK000010.2	7861669	G	T	6	3	0.666667	0.333333
gnl|UMD3.1|GK000010.2	7861819	C	T	3	2	0.6	0.4
gnl|UMD3.1|GK000010.2	7862883	T	C	11	2	0.846154	0.153846
gnl|UMD3.1|GK000010.2	7863020	T	C	9	2	0.818182	0.181818
gnl|UMD3.1|GK000010.2	7863911	G	T	1	2	0.333333	0.666667
gnl|UMD3.1|GK000010.2	7864331	G	A	9	2	0.818182	0.181818
gnl|UMD3.1|GK000010.2	7864480	G	T	7	4	0.636364	0.363636
gnl|UMD3.1|GK000010.2	7864492	G	T	8	6	0.571429	0.428571
gnl|UMD3.1|GK000010.2	7864496	G	A	8	5	0.615385	0.384615
gnl|UMD3.1|GK000010.2	7866521	C	A	0	2	0	1
gnl|UMD3.1|GK000010.2	7867211	G	T	0	3	0	1
gnl|UMD3.1|GK000010.2	7895807	C	T	3	2	0.6	0.4
gnl|UMD3.1|GK000010.2	7896232	C	A	0	5	0	1
gnl|UMD3.1|GK000010.2	7896239	G	A	0	5	0	1
gnl|UMD3.1|GK000010.2	7898748	C	T	0	2	0	1
gnl|UMD3.1|GK000010.2	7908560	T	C	0	6	0	1
gnl|UMD3.1|GK000010.2	7908565	C	A	0	7	0	1
gnl|UMD3.1|GK000010.2	7908570	C	G,A	0	7	0	1
gnl|UMD3.1|GK000010.2	7908571	A	G	0	7	0	1
gnl|UMD3.1|GK000010.2	7908595	A	G	0	24	0	1
gnl|UMD3.1|GK000010.2	7908605	G	C	0	26	0	1
gnl|UMD3.1|GK000010.2	7908608	G	C	0	26	0	1
gnl|UMD3.1|GK000010.2	7908626	G	A	0	28	0	1
gnl|UMD3.1|GK000010.2	7908662	A	G	0	28	0	1
gnl|UMD3.1|GK000010.2	7908670	C	A	0	28	0	1
gnl|UMD3.1|GK000010.2	7908683	C	T	0	20	0	1
gnl|UMD3.1|GK000010.2	7908686	G	A	0	18	0	1
gnl|UMD3.1|GK000010.2	7908701	A	G	0	17	0	1
gnl|UMD3.1|GK000010.2	7908707	A	G	0	17	0	1
gnl|UMD3.1|GK000010.2	7908724	G	C	0	4	0	1
gnl|UMD3.1|GK000010.2	7926310	N	G	0	429	0	1
gnl|UMD3.1|GK000010.2	7926333	N	T	0	69	0	1
gnl|UMD3.1|GK000010.2	7926365	N	G	0	279	0	1
gnl|UMD3.1|GK000010.2	7954319	C	A	0	2	0	1
gnl|UMD3.1|GK000010.2	7969732	G	C	0	2	0	1
gnl|UMD3.1|GK000010.2	8109502	T	C	0	2	0	1
gnl|UMD3.1|GK000010.2	8110555	T	C	0	2	0	1
gnl|UMD3.1|GK000010.2	8111001	C	T	1	2	0.333333	0.666667
gnl|UMD3.1|GK000010.2	8111011	G	A	2	2	0.5	0.5
gnl|UMD3.1|GK000010.2	8116627	C	T	4	2	0.666667	0.333333
gnl|UMD3.1|GK000010.2	8120087	C	A	16	10	0.615385	0.384615
gnl|UMD3.1|GK000010.2	8120756	A	G	0	2	0	1
gnl|UMD3.1|GK000010.2	8120770	A	G	0	2	0	1
gnl|UMD3.1|GK000010.2	8120781	A	G	0	2	0	1
gnl|UMD3.1|GK000010.2	8125219	A	G	0	2	0	1
gnl|UMD3.1|GK000010.2	8130093	G	T	0	2	0	1
gnl|UMD3.1|GK000010.2	8139822	C	T	56	37	0.602151	0.397849
gnl|UMD3.1|GK000010.2	8139881	C	T	295	212	0.581854	0.418146
gnl|UMD3.1|GK000010.2	8140171	T	A	13	892	0.0143646	0.985635
gnl|UMD3.1|GK000010.2	8140226	C	T	6	298	0.0197368	0.980263
gnl|UMD3.1|GK000010.2	8140293	G	A	6	9	0.4	0.6
gnl|UMD3.1|GK000010.2	8145972	A	T	0	2	0	1
gnl|UMD3.1|GK000010.2	8147913	A	T	0	40	0	1
gnl|UMD3.1|GK000010.2	8149607	C	A	10	2	0.833333	0.166667
gnl|UMD3.1|GK000010.2	8156163	A	C	0	2	0	1
gnl|UMD3.1|GK000010.2	8156325	C	G	10	21	0.322581	0.677419
gnl|UMD3.1|GK000010.2	8157169	A	G	7	2	0.777778	0.222222
gnl|UMD3.1|GK000010.2	8157176	A	T	6	2	0.75	0.25
gnl|UMD3.1|GK000010.2	8157177	A	G	6	2	0.75	0.25
gnl|UMD3.1|GK000010.2	8157251	A	C	2	3	0.4	0.6
gnl|UMD3.1|GK000010.2	8157666	A	T	2	2	0.5	0.5
gnl|UMD3.1|GK000010.2	8158077	C	A	9	2	0.818182	0.181818
gnl|UMD3.1|GK000010.2	8158132	G	T	12	4	0.75	0.25
gnl|UMD3.1|GK000010.2	8158134	A	G	15	4	0.789474	0.210526
gnl|UMD3.1|GK000010.2	8158166	G	T	12	6	0.666667	0.333333
gnl|UMD3.1|GK000010.2	8158320	G	C	12	3	0.8	0.2
gnl|UMD3.1|GK000010.2	8162079	G	T	0	2	0	1
gnl|UMD3.1|GK000010.2	8163715	G	A	2	2	0.5	0.5
gnl|UMD3.1|GK000010.2	8163790	G	A	3	2	0.6	0.4
gnl|UMD3.1|GK000010.2	8165404	G	A	0	2	0	1
gnl|UMD3.1|GK000010.2	8166581	A	T	1	2	0.333333	0.666667
gnl|UMD3.1|GK000010.2	8167738	T	C	1	4	0.2	0.8
gnl|UMD3.1|GK000010.2	8167752	T	C	3	2	0.6	0.4
gnl|UMD3.1|GK000010.2	8175516	G	A	1	2	0.333333	0.666667
gnl|UMD3.1|GK000010.2	8175830	C	T	2	4	0.333333	0.666667
gnl|UMD3.1|GK000010.2	8176665	T	C	1	2	0.333333	0.666667
gnl|UMD3.1|GK000010.2	8176817	A	T	2	2	0.5	0.5
gnl|UMD3.1|GK000010.2	8179543	G	T	0	2	0	1
gnl|UMD3.1|GK000010.2	8179578	C	T	0	2	0	1
gnl|UMD3.1|GK000010.2	8182438	C	A	0	1	0	1
gnl|UMD3.1|GK000010.2	8294305	T	C	0	2	0	1
gnl|UMD3.1|GK000010.2	8298248	C	T	0	2	0	1
gnl|UMD3.1|GK000010.2	8299549	A	C	0	2	0	1
gnl|UMD3.1|GK000010.2	8299562	T	C	0	2	0	1
gnl|UMD3.1|GK000010.2	8300314	T	A	0	2	0	1
gnl|UMD3.1|GK000010.2	8304405	A	G	0	2	0	1
gnl|UMD3.1|GK000010.2	8327418	A	G	0	3	0	1
gnl|UMD3.1|GK000010.2	8333115	C	T	0	2	0	1
gnl|UMD3.1|GK000010.2	8333523	C	A	0	2	0	1
gnl|UMD3.1|GK000010.2	8335045	G	A	1	2	0.333333	0.666667
gnl|UMD3.1|GK000010.2	8341341	T	C	0	2	0	1
gnl|UMD3.1|GK000010.2	8353009	G	T	0	2	0	1
gnl|UMD3.1|GK000010.2	8358406	G	T	0	1	0	1
gnl|UMD3.1|GK000010.2	8366323	T	C	0	2	0	1
gnl|UMD3.1|GK000010.2	8389951	C	A	0	2	0	1
gnl|UMD3.1|GK000010.2	8447556	A	G	0	2	0	1
gnl|UMD3.1|GK000010.2	8464159	G	T	0	2	0	1
gnl|UMD3.1|GK000010.2	8465062	C	T	0	3	0	1
gnl|UMD3.1|GK000010.2	8468140	G	C	0	3	0	1
gnl|UMD3.1|GK000010.2	8468250	G	A	0	2	0	1
gnl|UMD3.1|GK000010.2	8468731	A	G	0	2	0	1
gnl|UMD3.1|GK000010.2	8468860	A	T	0	3	0	1
gnl|UMD3.1|GK000010.2	8468878	A	G	0	2	0	1
gnl|UMD3.1|GK000010.2	8469315	C	T	0	2	0	1
gnl|UMD3.1|GK000010.2	8469404	T	C	0	2	0	1
gnl|UMD3.1|GK000010.2	8470725	C	T	0	2	0	1
gnl|UMD3.1|GK000010.2	8470809	C	T	0	2	0	1
gnl|UMD3.1|GK000010.2	8470821	C	A	0	2	0	1
gnl|UMD3.1|GK000010.2	8484596	C	G	0	1	0	1
gnl|UMD3.1|GK000010.2	8496207	A	G	0	2	0	1
gnl|UMD3.1|GK000010.2	8496214	A	G	0	2	0	1
gnl|UMD3.1|GK000010.2	8496222	G	A	0	2	0	1
gnl|UMD3.1|GK000010.2	8518001	G	C	0	2	0	1
gnl|UMD3.1|GK000010.2	8518237	G	A	0	2	0	1
gnl|UMD3.1|GK000010.2	8518545	G	A	0	2	0	1
gnl|UMD3.1|GK000010.2	8520199	C	G	0	4	0	1
gnl|UMD3.1|GK000010.2	8520242	G	C	0	3	0	1
gnl|UMD3.1|GK000010.2	8520244	A	C	0	3	0	1
gnl|UMD3.1|GK000010.2	8520249	C	T	0	3	0	1
gnl|UMD3.1|GK000010.2	8520273	C	A	0	3	0	1
gnl|UMD3.1|GK000010.2	8520328	A	C	0	4	0	1
gnl|UMD3.1|GK000010.2	8520341	T	A	0	4	0	1
gnl|UMD3.1|GK000010.2	8520389	G	T	0	4	0	1
gnl|UMD3.1|GK000010.2	8520462	T	A	0	2	0	1
gnl|UMD3.1|GK000010.2	8520610	C	T	0	3	0	1
gnl|UMD3.1|GK000010.2	8523833	A	C	0	6	0	1
gnl|UMD3.1|GK000010.2	8523840	A	G	0	6	0	1
gnl|UMD3.1|GK000010.2	8524056	CTAGTTAGTT	CTAGTT	0	1	0	1
gnl|UMD3.1|GK000010.2	8524223	C	T	0	6	0	1
gnl|UMD3.1|GK000010.2	8524293	C	A	7	2	0.777778	0.222222
gnl|UMD3.1|GK000010.2	8524314	T	A	0	8	0	1
gnl|UMD3.1|GK000010.2	8524315	T	G	1	7	0.125	0.875
gnl|UMD3.1|GK000010.2	8524361	A	T	0	6	0	1
gnl|UMD3.1|GK000010.2	8524764	C	A	0	5	0	1
gnl|UMD3.1|GK000010.2	8524802	G	T	0	10	0	1
gnl|UMD3.1|GK000010.2	8524834	G	T	0	8	0	1
gnl|UMD3.1|GK000010.2	8524839	A	G	0	9	0	1
gnl|UMD3.1|GK000010.2	8524846	C	T	0	11	0	1
gnl|UMD3.1|GK000010.2	8524853	C	A	0	13	0	1
gnl|UMD3.1|GK000010.2	8524862	C	A	0	12	0	1
gnl|UMD3.1|GK000010.2	8524867	C	T	0	13	0	1
gnl|UMD3.1|GK000010.2	8524875	C	T	0	14	0	1
gnl|UMD3.1|GK000010.2	8524930	G	T	0	9	0	1
gnl|UMD3.1|GK000010.2	8524942	G	A	0	7	0	1
gnl|UMD3.1|GK000010.2	8525013	G	A	0	5	0	1
gnl|UMD3.1|GK000010.2	8525368	G	A	0	2	0	1
gnl|UMD3.1|GK000010.2	8526226	C	T	0	2	0	1
gnl|UMD3.1|GK000010.2	8526355	A	AG	0	1	0	1
gnl|UMD3.1|GK000010.2	8526620	A	G	0	5	0	1
gnl|UMD3.1|GK000010.2	8526629	T	A	0	5	0	1
gnl|UMD3.1|GK000010.2	8526759	T	C	0	5	0	1
gnl|UMD3.1|GK000010.2	8526848	A	G	0	3	0	1
gnl|UMD3.1|GK000010.2	8527189	G	A	0	2	0	1
gnl|UMD3.1|GK000010.2	8527252	A	G	0	3	0	1
gnl|UMD3.1|GK000010.2	8527704	A	T	9	2	0.818182	0.181818
gnl|UMD3.1|GK000010.2	8528346	T	C	5	2	0.714286	0.285714
gnl|UMD3.1|GK000010.2	8529677	C	T	0	2	0	1
gnl|UMD3.1|GK000010.2	8532901	G	T	7	2	0.777778	0.222222
gnl|UMD3.1|GK000010.2	8536799	G	T	5	2	0.714286	0.285714
gnl|UMD3.1|GK000010.2	8536852	G	T	7	2	0.777778	0.222222
gnl|UMD3.1|GK000010.2	8536927	T	C	0	21	0	1
gnl|UMD3.1|GK000010.2	8537052	A	G	0	6	0	1
gnl|UMD3.1|GK000010.2	8537071	G	A	0	6	0	1
gnl|UMD3.1|GK000010.2	8537322	T	C	0	4	0	1
gnl|UMD3.1|GK000010.2	8537431	C	T	0	4	0	1
gnl|UMD3.1|GK000010.2	8537450	C	A	0	3	0	1
gnl|UMD3.1|GK000010.2	8537634	C	T	0	5	0	1
gnl|UMD3.1|GK000010.2	8537635	A	G	0	6	0	1
gnl|UMD3.1|GK000010.2	8537691	C	T	0	3	0	1
gnl|UMD3.1|GK000010.2	8538005	C	T	0	4	0	1
gnl|UMD3.1|GK000010.2	8539090	A	G	0	2	0	1
gnl|UMD3.1|GK000010.2	8540753	A	G	0	3	0	1
gnl|UMD3.1|GK000010.2	8540930	T	C	0	3	0	1
gnl|UMD3.1|GK000010.2	8540931	A	G	0	3	0	1
gnl|UMD3.1|GK000010.2	8543008	C	T	0	2	0	1
gnl|UMD3.1|GK000010.2	8543404	C	T	0	2	0	1
gnl|UMD3.1|GK000010.2	8543723	C	A	0	2	0	1
gnl|UMD3.1|GK000010.2	8543732	A	G	0	2	0	1
gnl|UMD3.1|GK000010.2	8543749	T	C	0	1	0	1
gnl|UMD3.1|GK000010.2	8543757	A	G	0	2	0	1
gnl|UMD3.1|GK000010.2	8550279	T	G	2	2	0.5	0.5
gnl|UMD3.1|GK000010.2	8557767	T	C	3	2	0.6	0.4
gnl|UMD3.1|GK000010.2	8557919	C	A	11	2	0.846154	0.153846
gnl|UMD3.1|GK000010.2	8558110	A	T	2	5	0.285714	0.714286
gnl|UMD3.1|GK000010.2	8558125	G	A	1	5	0.166667	0.833333
gnl|UMD3.1|GK000010.2	8558131	G	A	4	2	0.666667	0.333333
gnl|UMD3.1|GK000010.2	8559475	A	T	0	2	0	1
gnl|UMD3.1|GK000010.2	8561205	G	C	0	2	0	1
gnl|UMD3.1|GK000010.2	8561749	G	A	0	2	0	1
gnl|UMD3.1|GK000010.2	8561766	T	C	2	2	0.5	0.5
gnl|UMD3.1|GK000010.2	8567939	T	C	0	2	0	1
gnl|UMD3.1|GK000010.2	8567955	C	T	0	2	0	1
gnl|UMD3.1|GK000010.2	8572183	A	G	0	2	0	1
gnl|UMD3.1|GK000010.2	8572240	C	A	0	3	0	1
gnl|UMD3.1|GK000010.2	8572259	A	T	0	4	0	1
gnl|UMD3.1|GK000010.2	8573035	T	C	0	2	0	1
gnl|UMD3.1|GK000010.2	8573046	T	C	0	2	0	1
gnl|UMD3.1|GK000010.2	8573062	T	C	0	2	0	1
gnl|UMD3.1|GK000010.2	8575757	TAC	T	0	1	0	1
gnl|UMD3.1|GK000010.2	8575769	T	C	2	2	0.5	0.5
gnl|UMD3.1|GK000010.2	8680188	T	C	0	2	0	1
gnl|UMD3.1|GK000010.2	8727330	T	C	0	2	0	1
gnl|UMD3.1|GK000010.2	8735870	C	T,A	0	2	0	1
gnl|UMD3.1|GK000010.2	8736501	A	T	4	2	0.666667	0.333333
gnl|UMD3.1|GK000010.2	8736704	G	A	0	5	0	1
gnl|UMD3.1|GK000010.2	8736938	C	T	5	2	0.714286	0.285714
gnl|UMD3.1|GK000010.2	8739460	A	T	0	3	0	1
gnl|UMD3.1|GK000010.2	8741735	C	T	0	2	0	1
gnl|UMD3.1|GK000010.2	8742823	T	C	0	2	0	1
gnl|UMD3.1|GK000010.2	8742830	G	T	0	1	0	1
gnl|UMD3.1|GK000010.2	8750713	A	G	0	2	0	1
gnl|UMD3.1|GK000010.2	8750823	A	G	1	2	0.333333	0.666667
gnl|UMD3.1|GK000010.2	8751230	A	T	0	2	0	1
gnl|UMD3.1|GK000010.2	8752137	C	A	0	2	0	1
gnl|UMD3.1|GK000010.2	8758579	C	T	0	2	0	1
gnl|UMD3.1|GK000010.2	8766814	T	C	1	2	0.333333	0.666667
gnl|UMD3.1|GK000010.2	8766856	T	C	0	2	0	1
gnl|UMD3.1|GK000010.2	8766895	T	C	0	2	0	1
gnl|UMD3.1|GK000010.2	8766902	T	C	0	2	0	1
gnl|UMD3.1|GK000010.2	8766910	T	C	0	2	0	1
gnl|UMD3.1|GK000010.2	8766914	T	C	0	2	0	1
gnl|UMD3.1|GK000010.2	8769586	C	A	2	2	0.5	0.5
gnl|UMD3.1|GK000010.2	8778647	T	C	0	2	0	1
gnl|UMD3.1|GK000010.2	8781132	C	A	0	2	0	1
gnl|UMD3.1|GK000010.2	8781913	C	A	2	2	0.5	0.5
gnl|UMD3.1|GK000010.2	8786035	G	A	0	2	0	1
gnl|UMD3.1|GK000010.2	8786414	G	A	12	2	0.857143	0.142857
gnl|UMD3.1|GK000010.2	8787034	C	G	0	3	0	1
gnl|UMD3.1|GK000010.2	8790675	A	G	0	2	0	1
gnl|UMD3.1|GK000010.2	8791053	A	G	0	4	0	1
gnl|UMD3.1|GK000010.2	8791339	C	A	0	1	0	1
gnl|UMD3.1|GK000010.2	8791519	A	T	0	4	0	1
gnl|UMD3.1|GK000010.2	8801181	A	G	0	5	0	1
gnl|UMD3.1|GK000010.2	8801719	A	T	9	2	0.818182	0.181818
gnl|UMD3.1|GK000010.2	8803665	T	C	0	2	0	1
gnl|UMD3.1|GK000010.2	8803670	T	C	0	2	0	1
gnl|UMD3.1|GK000010.2	8803683	T	C	0	2	0	1
gnl|UMD3.1|GK000010.2	8803694	T	C	0	2	0	1
gnl|UMD3.1|GK000010.2	8803696	C	T	0	2	0	1
gnl|UMD3.1|GK000010.2	8803711	T	C	0	2	0	1
gnl|UMD3.1|GK000010.2	8804616	C	A	4	2	0.666667	0.333333
gnl|UMD3.1|GK000010.2	8805271	T	C	0	2	0	1
gnl|UMD3.1|GK000010.2	8805283	T	C	0	2	0	1
gnl|UMD3.1|GK000010.2	8805287	T	C	0	2	0	1
gnl|UMD3.1|GK000010.2	8805289	T	C	0	2	0	1
gnl|UMD3.1|GK000010.2	8805522	C	A	0	2	0	1
gnl|UMD3.1|GK000010.2	8805603	C	G	0	2	0	1
gnl|UMD3.1|GK000010.2	8806001	A	G	0	4	0	1
gnl|UMD3.1|GK000010.2	8808880	C	A	3	2	0.6	0.4
gnl|UMD3.1|GK000010.2	8815225	T	A	0	2	0	1
gnl|UMD3.1|GK000010.2	8855522	CTATATA	CTATA	0	1	0	1
gnl|UMD3.1|GK000010.2	8893312	C	T	0	4	0	1
gnl|UMD3.1|GK000010.2	8893730	C	T	0	6	0	1
gnl|UMD3.1|GK000010.2	8893733	A	G	1	5	0.166667	0.833333
gnl|UMD3.1|GK000010.2	8893771	C	T	0	8	0	1
gnl|UMD3.1|GK000010.2	8893777	A	G	0	9	0	1
gnl|UMD3.1|GK000010.2	8893883	A	T	0	9	0	1
gnl|UMD3.1|GK000010.2	8893955	C	T	0	8	0	1
gnl|UMD3.1|GK000010.2	8893963	C	G	0	7	0	1
gnl|UMD3.1|GK000010.2	8894009	A	T	0	7	0	1
gnl|UMD3.1|GK000010.2	8894063	A	G	0	5	0	1
gnl|UMD3.1|GK000010.2	8894079	T	C	3	2	0.6	0.4
gnl|UMD3.1|GK000010.2	9021276	A	G	0	2	0	1
gnl|UMD3.1|GK000010.2	9021319	G	A	0	2	0	1
gnl|UMD3.1|GK000010.2	9038065	G	A	2	2	0.5	0.5
gnl|UMD3.1|GK000010.2	9042409	C	A	3	2	0.6	0.4
gnl|UMD3.1|GK000010.2	9042425	C	A	2	5	0.285714	0.714286
gnl|UMD3.1|GK000010.2	9042440	C	A	2	3	0.4	0.6
gnl|UMD3.1|GK000010.2	9042862	T	C	2	2	0.5	0.5
gnl|UMD3.1|GK000010.2	9051213	C	A	0	2	0	1
gnl|UMD3.1|GK000010.2	9068910	G	A	5	2	0.714286	0.285714
gnl|UMD3.1|GK000010.2	9069558	G	A	10	2	0.833333	0.166667
gnl|UMD3.1|GK000010.2	9075259	A	G	0	2	0	1
gnl|UMD3.1|GK000010.2	9080149	G	T	10	2	0.833333	0.166667
gnl|UMD3.1|GK000010.2	9117765	G	T	5	2	0.714286	0.285714
gnl|UMD3.1|GK000010.2	9157282	G	A	0	2	0	1
gnl|UMD3.1|GK000010.2	9157423	C	T	0	2	0	1
gnl|UMD3.1|GK000010.2	9157429	T	C	0	2	0	1
gnl|UMD3.1|GK000010.2	9169255	G	T	0	2	0	1
gnl|UMD3.1|GK000010.2	9169298	T	G	0	2	0	1
gnl|UMD3.1|GK000010.2	9179087	C	T	0	2	0	1
gnl|UMD3.1|GK000010.2	9179110	C	T	0	2	0	1
gnl|UMD3.1|GK000010.2	9182791	T	A	0	2	0	1
gnl|UMD3.1|GK000010.2	9182811	C	G	0	2	0	1
gnl|UMD3.1|GK000010.2	9210775	T	C	0	2	0	1
gnl|UMD3.1|GK000010.2	9210785	A	G	0	2	0	1
gnl|UMD3.1|GK000010.2	9212792	C	T	0	2	0	1
gnl|UMD3.1|GK000010.2	9212796	T	C	0	2	0	1
gnl|UMD3.1|GK000010.2	9212805	C	T	0	2	0	1
gnl|UMD3.1|GK000010.2	9216980	A	C	0	2	0	1
gnl|UMD3.1|GK000010.2	9217085	T	C	15	6	0.714286	0.285714
gnl|UMD3.1|GK000010.2	9217099	G	C	16	5	0.761905	0.238095
gnl|UMD3.1|GK000010.2	9217171	T	A	10	2	0.833333	0.166667
gnl|UMD3.1|GK000010.2	9217505	T	C	0	2	0	1
gnl|UMD3.1|GK000010.2	9217563	A	T	4	3	0.571429	0.428571
gnl|UMD3.1|GK000010.2	9217613	G	T	5	3	0.625	0.375
gnl|UMD3.1|GK000010.2	9218655	A	G,T	0	2	0	1
gnl|UMD3.1|GK000010.2	9222162	C	T	0	2	0	1
gnl|UMD3.1|GK000010.2	9229077	G	T	2	2	0.5	0.5
gnl|UMD3.1|GK000010.2	9247025	TAAGAAGA	TAAGA	0	1	0	1
gnl|UMD3.1|GK000010.2	9257658	T	C	0	2	0	1
gnl|UMD3.1|GK000010.2	9258075	A	G	0	2	0	1
gnl|UMD3.1|GK000010.2	9258115	T	A	0	2	0	1
gnl|UMD3.1|GK000010.2	9258932	CA	CAA	0	1	0	1
gnl|UMD3.1|GK000010.2	9259030	ATTTTT	ATTT	0	1	0	1
gnl|UMD3.1|GK000010.2	9260167	G	A	1	3	0.25	0.75
gnl|UMD3.1|GK000010.2	9260960	G	T	0	2	0	1
gnl|UMD3.1|GK000010.2	9261677	A	G	0	2	0	1
gnl|UMD3.1|GK000010.2	9261834	C	T	0	2	0	1
gnl|UMD3.1|GK000010.2	9262122	G	T	0	2	0	1
gnl|UMD3.1|GK000010.2	9262431	A	G	0	6	0	1
gnl|UMD3.1|GK000010.2	9262462	C	T	2	5	0.285714	0.714286
gnl|UMD3.1|GK000010.2	9262810	T	A	0	2	0	1
gnl|UMD3.1|GK000010.2	9269459	C	A	0	2	0	1
gnl|UMD3.1|GK000010.2	9272839	G	A	0	2	0	1
gnl|UMD3.1|GK000010.2	9272858	C	G	0	2	0	1
gnl|UMD3.1|GK000010.2	9272869	C	T	0	2	0	1
gnl|UMD3.1|GK000010.2	9273478	C	A	0	2	0	1
gnl|UMD3.1|GK000010.2	9273491	A	G	0	2	0	1
gnl|UMD3.1|GK000010.2	9273550	G	A	0	2	0	1
gnl|UMD3.1|GK000010.2	9273553	T	C	0	2	0	1
gnl|UMD3.1|GK000010.2	9273561	T	C	0	2	0	1
gnl|UMD3.1|GK000010.2	9276935	G	A	0	2	0	1
gnl|UMD3.1|GK000010.2	9278305	A	G	0	3	0	1
gnl|UMD3.1|GK000010.2	9286995	C	A	3	2	0.6	0.4
gnl|UMD3.1|GK000010.2	9286997	A	G	3	2	0.6	0.4
gnl|UMD3.1|GK000010.2	9287429	C	A	5	2	0.714286	0.285714
gnl|UMD3.1|GK000010.2	9288363	G	A	3	2	0.6	0.4
gnl|UMD3.1|GK000010.2	9299931	G	T	0	2	0	1
gnl|UMD3.1|GK000010.2	9300160	C	T	0	2	0	1
gnl|UMD3.1|GK000010.2	9300432	G	A	4	2	0.666667	0.333333
gnl|UMD3.1|GK000010.2	9300534	G	T	6	2	0.75	0.25
gnl|UMD3.1|GK000010.2	9380253	C	A	0	2	0	1
gnl|UMD3.1|GK000010.2	9380310	T	A	0	2	0	1
gnl|UMD3.1|GK000010.2	9380312	T	A	0	2	0	1
gnl|UMD3.1|GK000010.2	9380314	T	A	0	2	0	1
gnl|UMD3.1|GK000010.2	9388588	A	G	0	2	0	1
gnl|UMD3.1|GK000010.2	9391636	G	A	0	2	0	1
gnl|UMD3.1|GK000010.2	9391648	A	G	0	2	0	1
gnl|UMD3.1|GK000010.2	9391789	T	C	0	3	0	1
gnl|UMD3.1|GK000010.2	9397147	C	T	0	1	0	1
gnl|UMD3.1|GK000010.2	9406254	A	G	0	2	0	1
gnl|UMD3.1|GK000010.2	9411479	C	A	2	2	0.5	0.5
gnl|UMD3.1|GK000010.2	9413232	C	A	0	2	0	1
gnl|UMD3.1|GK000010.2	9413699	C	T	3	2	0.6	0.4
gnl|UMD3.1|GK000010.2	9413761	C	T	0	3	0	1
gnl|UMD3.1|GK000010.2	9416668	A	G	0	2	0	1
gnl|UMD3.1|GK000010.2	9417190	A	G	0	6	0	1
gnl|UMD3.1|GK000010.2	9417197	G	A	3	2	0.6	0.4
gnl|UMD3.1|GK000010.2	9417257	A	G	0	6	0	1
gnl|UMD3.1|GK000010.2	9417272	C	T	0	7	0	1
gnl|UMD3.1|GK000010.2	9417308	A	G	0	5	0	1
gnl|UMD3.1|GK000010.2	9417332	T	G	0	5	0	1
gnl|UMD3.1|GK000010.2	9417339	T	C	0	4	0	1
gnl|UMD3.1|GK000010.2	9417359	C	G	0	3	0	1
gnl|UMD3.1|GK000010.2	9417370	T	G	0	2	0	1
gnl|UMD3.1|GK000010.2	9417550	T	C	0	2	0	1
gnl|UMD3.1|GK000010.2	9418237	A	C	0	4	0	1
gnl|UMD3.1|GK000010.2	9418281	A	G	2	2	0.5	0.5
gnl|UMD3.1|GK000010.2	9419882	AGTCTCACACTGTCT	AGTCT	0	1	0	1
gnl|UMD3.1|GK000010.2	9424216	C	G	0	2	0	1
gnl|UMD3.1|GK000010.2	9431271	T	C	0	2	0	1
gnl|UMD3.1|GK000010.2	9431649	G	A	0	2	0	1
gnl|UMD3.1|GK000010.2	9431655	C	G	0	2	0	1
gnl|UMD3.1|GK000010.2	9431659	C	T	0	2	0	1
gnl|UMD3.1|GK000010.2	9431747	G	T	0	2	0	1
gnl|UMD3.1|GK000010.2	9431749	T	C	0	2	0	1
gnl|UMD3.1|GK000010.2	9433059	G	C	0	2	0	1
gnl|UMD3.1|GK000010.2	9433134	C	A	0	4	0	1
gnl|UMD3.1|GK000010.2	9438604	T	C	0	2	0	1
gnl|UMD3.1|GK000010.2	9438655	G	A	0	2	0	1
gnl|UMD3.1|GK000010.2	9447133	T	A	0	2	0	1
gnl|UMD3.1|GK000010.2	9449240	G	T	0	2	0	1
gnl|UMD3.1|GK000010.2	9453578	C	T	0	2	0	1
gnl|UMD3.1|GK000010.2	9455030	C	T	0	3	0	1
gnl|UMD3.1|GK000010.2	9455077	A	G	0	4	0	1
gnl|UMD3.1|GK000010.2	9455529	G	C	0	3	0	1
gnl|UMD3.1|GK000010.2	9456172	A	G	0	2	0	1
gnl|UMD3.1|GK000010.2	9457625	T	C	0	2	0	1
gnl|UMD3.1|GK000010.2	9457653	A	G	0	2	0	1
gnl|UMD3.1|GK000010.2	9457686	T	C	0	3	0	1
gnl|UMD3.1|GK000010.2	9457765	C	CAG	0	1	0	1
gnl|UMD3.1|GK000010.2	9461456	G	T	0	2	0	1
gnl|UMD3.1|GK000010.2	9461491	G	C	0	1	0	1
gnl|UMD3.1|GK000010.2	9477579	A	C	0	2	0	1
gnl|UMD3.1|GK000010.2	9477613	G	C	0	2	0	1
gnl|UMD3.1|GK000010.2	9482483	A	T	0	2	0	1
gnl|UMD3.1|GK000010.2	9490510	A	G	0	2	0	1
gnl|UMD3.1|GK000010.2	9491134	T	C	2	2	0.5	0.5
gnl|UMD3.1|GK000010.2	9491369	A	G	0	3	0	1
gnl|UMD3.1|GK000010.2	9493701	C	T	4	2	0.666667	0.333333
gnl|UMD3.1|GK000010.2	9493895	G	A	0	2	0	1
gnl|UMD3.1|GK000010.2	9493896	G	C	0	2	0	1
gnl|UMD3.1|GK000010.2	9493988	G	C	0	2	0	1
gnl|UMD3.1|GK000010.2	9494656	G	T	0	2	0	1
gnl|UMD3.1|GK000010.2	9495658	A	G	0	2	0	1
gnl|UMD3.1|GK000010.2	9495736	G	A	0	2	0	1
gnl|UMD3.1|GK000010.2	9495827	C	A	0	2	0	1
gnl|UMD3.1|GK000010.2	9495833	G	C	0	2	0	1
gnl|UMD3.1|GK000010.2	9496457	T	G	0	2	0	1
gnl|UMD3.1|GK000010.2	9496559	C	T	0	2	0	1
gnl|UMD3.1|GK000010.2	9498877	G	A	0	2	0	1
gnl|UMD3.1|GK000010.2	9500626	A	G	0	4	0	1
gnl|UMD3.1|GK000010.2	9500925	G	T	5	2	0.714286	0.285714
gnl|UMD3.1|GK000010.2	9500988	T	C	0	9	0	1
gnl|UMD3.1|GK000010.2	9501463	G	T	1	2	0.333333	0.666667
gnl|UMD3.1|GK000010.2	9502031	C	T	0	3	0	1
gnl|UMD3.1|GK000010.2	9502139	C	G	0	5	0	1
gnl|UMD3.1|GK000010.2	9502399	C	G	0	6	0	1
gnl|UMD3.1|GK000010.2	9502422	T	C	0	12	0	1
gnl|UMD3.1|GK000010.2	9503377	T	C	0	2	0	1
gnl|UMD3.1|GK000010.2	9503410	A	G	0	3	0	1
gnl|UMD3.1|GK000010.2	9503476	A	G	0	4	0	1
gnl|UMD3.1|GK000010.2	9503569	G	C	0	2	0	1
gnl|UMD3.1|GK000010.2	9505060	GGCTGCTGCTGCTGCTGCT	GGCTGCTGCTGCT	0	1	0	1
gnl|UMD3.1|GK000010.2	9508201	T	C	0	2	0	1
gnl|UMD3.1|GK000010.2	9512702	C	T	0	2	0	1
gnl|UMD3.1|GK000010.2	9512710	T	C	0	2	0	1
gnl|UMD3.1|GK000010.2	9513061	G	A	0	2	0	1
gnl|UMD3.1|GK000010.2	9513065	C	T	0	2	0	1
gnl|UMD3.1|GK000010.2	9513109	G	A	0	2	0	1
gnl|UMD3.1|GK000010.2	9513240	TC	TCC	0	1	0	1
gnl|UMD3.1|GK000010.2	9522926	G	A	0	2	0	1
gnl|UMD3.1|GK000010.2	9523183	C	G	0	2	0	1
gnl|UMD3.1|GK000010.2	9531655	A	C	0	2	0	1
gnl|UMD3.1|GK000010.2	9533342	C	T	0	2	0	1
gnl|UMD3.1|GK000010.2	9541511	G	A	0	4	0	1
gnl|UMD3.1|GK000010.2	9541564	C	T	0	2	0	1
gnl|UMD3.1|GK000010.2	9565650	G	T	0	2	0	1
gnl|UMD3.1|GK000010.2	9574497	C	T	0	2	0	1
gnl|UMD3.1|GK000010.2	9645204	C	A	0	2	0	1
gnl|UMD3.1|GK000010.2	9686864	G	A	0	2	0	1
gnl|UMD3.1|GK000010.2	9686959	T	G	0	2	0	1
gnl|UMD3.1|GK000010.2	9790360	A	C	2	2	0.5	0.5
gnl|UMD3.1|GK000010.2	9790529	T	C	0	12	0	1
gnl|UMD3.1|GK000010.2	9790807	C	A	5	2	0.714286	0.285714
gnl|UMD3.1|GK000010.2	9790966	A	G	7	2	0.777778	0.222222
gnl|UMD3.1|GK000010.2	9791677	A	G	0	2	0	1
gnl|UMD3.1|GK000010.2	9831250	T	C	0	2	0	1
gnl|UMD3.1|GK000010.2	9850143	C	A	2	2	0.5	0.5
gnl|UMD3.1|GK000010.2	9888064	C	A	0	2	0	1
gnl|UMD3.1|GK000010.2	9888097	T	C	0	2	0	1
gnl|UMD3.1|GK000010.2	9904464	A	T	0	2	0	1
gnl|UMD3.1|GK000010.2	9905794	G	A	0	2	0	1
gnl|UMD3.1|GK000010.2	9912587	T	C	0	2	0	1
gnl|UMD3.1|GK000010.2	9912626	A	G	0	2	0	1
gnl|UMD3.1|GK000010.2	9924127	A	C	0	2	0	1
gnl|UMD3.1|GK000010.2	9924128	G	T	0	2	0	1
gnl|UMD3.1|GK000010.2	9924132	G	A	0	2	0	1
gnl|UMD3.1|GK000010.2	9924133	G	A	0	2	0	1
gnl|UMD3.1|GK000010.2	9934722	G	A	0	2	0	1
gnl|UMD3.1|GK000010.2	9949182	T	C	0	2	0	1
gnl|UMD3.1|GK000010.2	9968369	T	G	0	2	0	1
gnl|UMD3.1|GK000010.2	9969374	T	C	8	4	0.666667	0.333333
gnl|UMD3.1|GK000010.2	9969400	T	C	5	2	0.714286	0.285714
gnl|UMD3.1|GK000010.2	9969406	A	T,C	0	8	0	1
gnl|UMD3.1|GK000010.2	9972111	G	C	0	5	0	1
gnl|UMD3.1|GK000010.2	9972134	A	G	0	5	0	1
gnl|UMD3.1|GK000010.2	9972182	T	C	0	3	0	1
gnl|UMD3.1|GK000010.2	9976491	T	C	0	2	0	1
gnl|UMD3.1|GK000010.2	9976512	T	G	0	2	0	1
gnl|UMD3.1|GK000010.2	9976526	G	T	0	2	0	1
gnl|UMD3.1|GK000010.2	9978549	G	A	1	2	0.333333	0.666667
gnl|UMD3.1|GK000010.2	9979047	G	A	6	2	0.75	0.25
gnl|UMD3.1|GK000010.2	9979060	A	C	4	2	0.666667	0.333333
gnl|UMD3.1|GK000010.2	9979272	C	T	1	3	0.25	0.75
gnl|UMD3.1|GK000010.2	9979308	C	T	1	2	0.333333	0.666667
gnl|UMD3.1|GK000010.2	9980931	C	G	0	2	0	1
gnl|UMD3.1|GK000010.2	9981885	T	A	10	4	0.714286	0.285714
gnl|UMD3.1|GK000010.2	9982617	A	T	5	2	0.714286	0.285714
gnl|UMD3.1|GK000010.2	9982741	A	G	0	5	0	1
gnl|UMD3.1|GK000010.2	9984499	G	A	1	2	0.333333	0.666667
gnl|UMD3.1|GK000010.2	9984738	T	A	1	1	0.5	0.5
gnl|UMD3.1|GK000010.2	9984746	A	T	0	2	0	1
gnl|UMD3.1|GK000010.2	9984749	A	T	0	2	0	1
gnl|UMD3.1|GK000010.2	9985236	C	A	1	10	0.0909091	0.909091
gnl|UMD3.1|GK000010.2	9986537	C	T	2	2	0.5	0.5
gnl|UMD3.1|GK000010.2	9989447	A	C	0	2	0	1
gnl|UMD3.1|GK000010.2	9989463	C	T	0	3	0	1
gnl|UMD3.1|GK000010.2	9989564	A	G	0	2	0	1
gnl|UMD3.1|GK000010.2	9990278	A	C	0	2	0	1
gnl|UMD3.1|GK000010.2	9990294	T	C	0	2	0	1
gnl|UMD3.1|GK000010.2	9990716	T	C	0	3	0	1
gnl|UMD3.1|GK000010.2	9990741	T	A	1	2	0.333333	0.666667
gnl|UMD3.1|GK000010.2	9991205	G	A	0	2	0	1
gnl|UMD3.1|GK000010.2	9991345	T	C	0	2	0	1
gnl|UMD3.1|GK000010.2	9991451	G	A	2	2	0.5	0.5
gnl|UMD3.1|GK000010.2	9991473	G	T	3	2	0.6	0.4
gnl|UMD3.1|GK000010.2	9991495	T	C	3	2	0.6	0.4
gnl|UMD3.1|GK000010.2	9991767	A	G	0	2	0	1
gnl|UMD3.1|GK000010.2	9991928	T	C	2	2	0.5	0.5
gnl|UMD3.1|GK000010.2	9991960	T	C	2	2	0.5	0.5
gnl|UMD3.1|GK000010.2	9992362	C	G	0	6	0	1
gnl|UMD3.1|GK000010.2	9993094	C	A	2	5	0.285714	0.714286
gnl|UMD3.1|GK000010.2	9993135	A	C	0	30	0	1
gnl|UMD3.1|GK000010.2	9994032	G	T	0	38	0	1
gnl|UMD3.1|GK000010.2	9994172	A	G	2	130	0.0151515	0.984848
gnl|UMD3.1|GK000010.2	9994268	A	G	0	3	0	1
gnl|UMD3.1|GK000010.2	9994595	A	G	0	2	0	1
gnl|UMD3.1|GK000010.2	9994729	A	G	0	2	0	1
gnl|UMD3.1|GK000010.2	9994758	G	C	1	2	0.333333	0.666667
gnl|UMD3.1|GK000010.2	9994861	T	C	4	3	0.571429	0.428571
gnl|UMD3.1|GK000010.2	9994925	T	C	7	2	0.777778	0.222222
gnl|UMD3.1|GK000010.2	9995234	G	A	2	2	0.5	0.5
gnl|UMD3.1|GK000010.2	9995236	C	G	2	2	0.5	0.5
gnl|UMD3.1|GK000010.2	9995776	C	A,G	0	3	0	1
[truncated: 348,614+ more rows]
