# Supplementary material for: Single nucleotide polymorphism discovery in bovine liver using RNA-seq technology
Source: PLoS One. 2017 Feb 24;12(2):e0172687. doi: 10.1371/journal.pone.0172687 (PMC5325534; doi:10.1371/journal.pone.0172687)
Supplement: S15 Table — (XLSX) [file pone.0172687.s015.xlsx]

## Sheet: CP37-LIV-5-S9.samtools.variants
S15 Table: RNA-seq SNP-db of bovine liver tissue of young bull-15 of Hereford cattle aged 9 months.
reference	location	ref_seq	sample seq	# of reads as Ref	# of reads as SNP	% ref	% SNP
gnl|Btau_4.6.1|chrY	2526132	C	A	0	2	0	1
gnl|Btau_4.6.1|chrY	2534904	A	G	0	2	0	1
gnl|Btau_4.6.1|chrY	2535049	G	A	2	2	0.5	0.5
gnl|Btau_4.6.1|chrY	2535309	C	A	0	2	0	1
gnl|Btau_4.6.1|chrY	2535418	G	A	0	2	0	1
gnl|Btau_4.6.1|chrY	2535487	C	G	0	2	0	1
gnl|Btau_4.6.1|chrY	2536238	C	A	2	2	0.5	0.5
gnl|Btau_4.6.1|chrY	2569373	G	T	29	5	0.852941	0.147059
gnl|Btau_4.6.1|chrY	2575587	A	G	9	2	0.818182	0.181818
gnl|Btau_4.6.1|chrY	2906914	G	A	3	2	0.6	0.4
gnl|Btau_4.6.1|chrY	2913356	C	G	0	2	0	1
gnl|Btau_4.6.1|chrY	2933553	T	C	4	3	0.571429	0.428571
gnl|Btau_4.6.1|chrY	2952511	G	T	4	2	0.666667	0.333333
gnl|Btau_4.6.1|chrY	2953108	C	G	0	2	0	1
gnl|Btau_4.6.1|chrY	2991735	C	A	4	3	0.571429	0.428571
gnl|Btau_4.6.1|chrY	3279549	C	T	6	3	0.666667	0.333333
gnl|Btau_4.6.1|chrY	3470025	T	C	0	2	0	1
gnl|Btau_4.6.1|chrY	3470058	T	C	0	2	0	1
gnl|Btau_4.6.1|chrY	3470068	T	C	0	2	0	1
gnl|Btau_4.6.1|chrY	3470073	T	C	0	2	0	1
gnl|Btau_4.6.1|chrY	3556894	C	A	0	2	0	1
gnl|Btau_4.6.1|chrY	3568805	A	G	0	3	0	1
gnl|Btau_4.6.1|chrY	3597607	T	C	1	4	0.2	0.8
gnl|Btau_4.6.1|chrY	3616169	T	C	0	2	0	1
gnl|Btau_4.6.1|chrY	3616211	T	C	0	2	0	1
gnl|Btau_4.6.1|chrY	3616529	C	A	0	1	0	1
gnl|Btau_4.6.1|chrY	3616539	C	A	0	3	0	1
gnl|Btau_4.6.1|chrY	3616566	C	A	0	2	0	1
gnl|Btau_4.6.1|chrY	3616574	C	A	0	3	0	1
gnl|Btau_4.6.1|chrY	3619020	T	C	2	2	0.5	0.5
gnl|Btau_4.6.1|chrY	3620707	G	T	0	1	0	1
gnl|Btau_4.6.1|chrY	3640186	C	A	4	2	0.666667	0.333333
gnl|Btau_4.6.1|chrY	3643932	C	A	3	2	0.6	0.4
gnl|Btau_4.6.1|chrY	3643966	T	A	2	2	0.5	0.5
gnl|Btau_4.6.1|chrY	3643967	C	A	2	2	0.5	0.5
gnl|Btau_4.6.1|chrY	3645215	C	A	6	4	0.6	0.4
gnl|Btau_4.6.1|chrY	3725581	G	T	6	2	0.75	0.25
gnl|Btau_4.6.1|chrY	3726744	C	T	3	3	0.5	0.5
gnl|Btau_4.6.1|chrY	3726830	G	T	9	2	0.818182	0.181818
gnl|Btau_4.6.1|chrY	3727801	G	A	0	6	0	1
gnl|Btau_4.6.1|chrY	3728737	C	A	0	2	0	1
gnl|Btau_4.6.1|chrY	3730160	C	A	0	2	0	1
gnl|Btau_4.6.1|chrY	3736836	T	C	2	2	0.5	0.5
gnl|Btau_4.6.1|chrY	3737680	G	A	15	3	0.833333	0.166667
gnl|Btau_4.6.1|chrY	3742605	C	G	0	2	0	1
gnl|Btau_4.6.1|chrY	3746741	C	A	2	2	0.5	0.5
gnl|Btau_4.6.1|chrY	3752667	C	A	3	2	0.6	0.4
gnl|Btau_4.6.1|chrY	3752711	C	A	3	2	0.6	0.4
gnl|Btau_4.6.1|chrY	6504976	G	T	4	2	0.666667	0.333333
gnl|Btau_4.6.1|chrY	6519722	T	C	0	2	0	1
gnl|Btau_4.6.1|chrY	6519732	T	C	0	2	0	1
gnl|Btau_4.6.1|chrY	6549562	C	A	5	2	0.714286	0.285714
gnl|Btau_4.6.1|chrY	6554714	G	T	2	2	0.5	0.5
gnl|Btau_4.6.1|chrY	6624627	C	A	4	2	0.666667	0.333333
gnl|Btau_4.6.1|chrY	6628637	T	A	7	5	0.583333	0.416667
gnl|Btau_4.6.1|chrY	6629044	C	A	8	2	0.8	0.2
gnl|Btau_4.6.1|chrY	6629566	A	T	2	2	0.5	0.5
gnl|Btau_4.6.1|chrY	6631044	G	T	9	2	0.818182	0.181818
gnl|Btau_4.6.1|chrY	6631514	C	A	37	13	0.74	0.26
gnl|Btau_4.6.1|chrY	6631519	C	A	36	12	0.75	0.25
gnl|Btau_4.6.1|chrY	6631574	C	A	34	5	0.871795	0.128205
gnl|Btau_4.6.1|chrY	6633119	C	A	8	4	0.666667	0.333333
gnl|Btau_4.6.1|chrY	6633201	C	A	8	2	0.8	0.2
gnl|Btau_4.6.1|chrY	6636021	T	C	9	2	0.818182	0.181818
gnl|Btau_4.6.1|chrY	8951450	G	T	1	3	0.25	0.75
gnl|Btau_4.6.1|chrY	8951961	C	A	18	3	0.857143	0.142857
gnl|Btau_4.6.1|chrY	9453639	C	G	0	21	0	1
gnl|Btau_4.6.1|chrY	9453643	T	C	0	23	0	1
gnl|Btau_4.6.1|chrY	9453826	A	G	0	11	0	1
gnl|Btau_4.6.1|chrY	9454004	A	G	0	6	0	1
gnl|Btau_4.6.1|chrY	9454031	A	G	0	5	0	1
gnl|Btau_4.6.1|chrY	9454061	T	C	0	4	0	1
gnl|Btau_4.6.1|chrY	9454070	C	G	0	3	0	1
gnl|Btau_4.6.1|chrY	15302862	G	A	3	374	0.00795756	0.992042
gnl|Btau_4.6.1|chrY	42384200	C	T	0	6	0	1
gnl|UMD3.1|GK000010.2	340133	T	G	0	2	0	1
gnl|UMD3.1|GK000010.2	340158	A	G	0	5	0	1
gnl|UMD3.1|GK000010.2	340162	G	T	3	2	0.6	0.4
gnl|UMD3.1|GK000010.2	340193	C	G	0	8	0	1
gnl|UMD3.1|GK000010.2	340199	A	G	0	8	0	1
gnl|UMD3.1|GK000010.2	340208	G	A	0	7	0	1
gnl|UMD3.1|GK000010.2	340213	C	T	0	8	0	1
gnl|UMD3.1|GK000010.2	340219	T	C	0	8	0	1
gnl|UMD3.1|GK000010.2	340228	G	T	0	6	0	1
gnl|UMD3.1|GK000010.2	340232	G	A	0	6	0	1
gnl|UMD3.1|GK000010.2	340234	G	A	0	6	0	1
gnl|UMD3.1|GK000010.2	340235	A	T	0	6	0	1
gnl|UMD3.1|GK000010.2	340244	C	T	2	5	0.285714	0.714286
gnl|UMD3.1|GK000010.2	340246	A	T	0	8	0	1
gnl|UMD3.1|GK000010.2	340259	A	C	2	7	0.222222	0.777778
gnl|UMD3.1|GK000010.2	525756	A	G	0	3	0	1
gnl|UMD3.1|GK000010.2	525762	A	G	0	3	0	1
gnl|UMD3.1|GK000010.2	525763	A	G	0	3	0	1
gnl|UMD3.1|GK000010.2	525845	T	C	0	3	0	1
gnl|UMD3.1|GK000010.2	555265	A	G	0	2	0	1
gnl|UMD3.1|GK000010.2	555292	C	A	0	4	0	1
gnl|UMD3.1|GK000010.2	555317	G	C	0	6	0	1
gnl|UMD3.1|GK000010.2	555360	G	T	6	2	0.75	0.25
gnl|UMD3.1|GK000010.2	555363	G	A	0	9	0	1
gnl|UMD3.1|GK000010.2	555424	T	C	0	9	0	1
gnl|UMD3.1|GK000010.2	555483	C	G	0	16	0	1
gnl|UMD3.1|GK000010.2	555598	A	G	0	13	0	1
gnl|UMD3.1|GK000010.2	555632	A	G	0	25	0	1
gnl|UMD3.1|GK000010.2	555657	T	C	0	23	0	1
gnl|UMD3.1|GK000010.2	555666	T	C	0	28	0	1
gnl|UMD3.1|GK000010.2	555684	A	G	0	24	0	1
gnl|UMD3.1|GK000010.2	555780	G	A	0	11	0	1
gnl|UMD3.1|GK000010.2	555811	A	T	0	6	0	1
gnl|UMD3.1|GK000010.2	578527	A	T	0	4	0	1
gnl|UMD3.1|GK000010.2	595950	A	G	0	4	0	1
gnl|UMD3.1|GK000010.2	595979	A	G	0	4	0	1
gnl|UMD3.1|GK000010.2	626003	G	T	2	2	0.5	0.5
gnl|UMD3.1|GK000010.2	630479	C	A,T	0	2	0	1
gnl|UMD3.1|GK000010.2	634596	T	G	4	6	0.4	0.6
gnl|UMD3.1|GK000010.2	695870	G	C	6	2	0.75	0.25
gnl|UMD3.1|GK000010.2	708071	T	C	0	6	0	1
gnl|UMD3.1|GK000010.2	708421	T	C	10	2	0.833333	0.166667
gnl|UMD3.1|GK000010.2	708518	C	T	0	2	0	1
gnl|UMD3.1|GK000010.2	721429	C	A	2	2	0.5	0.5
gnl|UMD3.1|GK000010.2	761655	A	T	2	2	0.5	0.5
gnl|UMD3.1|GK000010.2	767723	G	T	0	2	0	1
gnl|UMD3.1|GK000010.2	774336	A	T	5	2	0.714286	0.285714
gnl|UMD3.1|GK000010.2	798150	T	A	0	2	0	1
gnl|UMD3.1|GK000010.2	831005	G	A	0	2	0	1
gnl|UMD3.1|GK000010.2	841679	G	T	2	2	0.5	0.5
gnl|UMD3.1|GK000010.2	841751	C	A	0	2	0	1
gnl|UMD3.1|GK000010.2	920936	G	C	0	4	0	1
gnl|UMD3.1|GK000010.2	923636	G	T	0	1	0	1
gnl|UMD3.1|GK000010.2	925419	G	T	4	2	0.666667	0.333333
gnl|UMD3.1|GK000010.2	934032	C	T	7	2	0.777778	0.222222
gnl|UMD3.1|GK000010.2	934044	C	T	4	3	0.571429	0.428571
gnl|UMD3.1|GK000010.2	934087	A	T	6	2	0.75	0.25
gnl|UMD3.1|GK000010.2	938928	G	T	4	2	0.666667	0.333333
gnl|UMD3.1|GK000010.2	974148	C	A	3	2	0.6	0.4
gnl|UMD3.1|GK000010.2	985207	C	T	0	3	0	1
gnl|UMD3.1|GK000010.2	1072585	T	A	2	2	0.5	0.5
gnl|UMD3.1|GK000010.2	1078777	A	G	3	6	0.333333	0.666667
gnl|UMD3.1|GK000010.2	1079233	G	T	4	2	0.666667	0.333333
gnl|UMD3.1|GK000010.2	1082192	C	A	4	2	0.666667	0.333333
gnl|UMD3.1|GK000010.2	1083718	A	G	0	2	0	1
gnl|UMD3.1|GK000010.2	1092071	C	T	19	6	0.76	0.24
gnl|UMD3.1|GK000010.2	1092172	A	G	5	3	0.625	0.375
gnl|UMD3.1|GK000010.2	1093739	A	G	0	66	0	1
gnl|UMD3.1|GK000010.2	1093835	A	C	0	45	0	1
gnl|UMD3.1|GK000010.2	1093876	C	T	5	40	0.111111	0.888889
gnl|UMD3.1|GK000010.2	1108683	T	A	4	2	0.666667	0.333333
gnl|UMD3.1|GK000010.2	1108700	A	T	5	2	0.714286	0.285714
gnl|UMD3.1|GK000010.2	1115101	G	T	6	2	0.75	0.25
gnl|UMD3.1|GK000010.2	1117080	G	T	9	2	0.818182	0.181818
gnl|UMD3.1|GK000010.2	1119087	G	A	42	8	0.84	0.16
gnl|UMD3.1|GK000010.2	1120504	C	A	12	2	0.857143	0.142857
gnl|UMD3.1|GK000010.2	1122369	G	A	20	7	0.740741	0.259259
gnl|UMD3.1|GK000010.2	1122573	C	T,G	0	9	0	1
gnl|UMD3.1|GK000010.2	1126519	C	A	5	2	0.714286	0.285714
gnl|UMD3.1|GK000010.2	1126617	A	G	1	2	0.333333	0.666667
gnl|UMD3.1|GK000010.2	1136985	C	A	6	4	0.6	0.4
gnl|UMD3.1|GK000010.2	1136994	C	A	6	4	0.6	0.4
gnl|UMD3.1|GK000010.2	1138214	G	T	0	2	0	1
gnl|UMD3.1|GK000010.2	1160324	G	A	7	3	0.7	0.3
gnl|UMD3.1|GK000010.2	1160350	T	A	4	8	0.333333	0.666667
gnl|UMD3.1|GK000010.2	1160356	C	A	9	2	0.818182	0.181818
gnl|UMD3.1|GK000010.2	1167579	A	C	0	3	0	1
gnl|UMD3.1|GK000010.2	1169961	A	C	9	2	0.818182	0.181818
gnl|UMD3.1|GK000010.2	1174290	C	A	8	3	0.727273	0.272727
gnl|UMD3.1|GK000010.2	1174385	A	G	0	2	0	1
gnl|UMD3.1|GK000010.2	1199738	C	A	0	2	0	1
gnl|UMD3.1|GK000010.2	1202908	G	T	3	2	0.6	0.4
gnl|UMD3.1|GK000010.2	1207875	N	A	0	2	0	1
gnl|UMD3.1|GK000010.2	1228753	C	A	4	3	0.571429	0.428571
gnl|UMD3.1|GK000010.2	1228774	C	A	4	5	0.444444	0.555556
gnl|UMD3.1|GK000010.2	1228820	A	T	0	12	0	1
gnl|UMD3.1|GK000010.2	1228823	A	C	2	10	0.166667	0.833333
gnl|UMD3.1|GK000010.2	1228863	A	C,T	1	12	0.0769231	0.923077
gnl|UMD3.1|GK000010.2	1228948	G	T	0	16	0	1
gnl|UMD3.1|GK000010.2	1228972	A	C	0	15	0	1
gnl|UMD3.1|GK000010.2	1237775	C	T	0	2	0	1
gnl|UMD3.1|GK000010.2	1276460	G	A	1	3	0.25	0.75
gnl|UMD3.1|GK000010.2	1277101	G	T	4	2	0.666667	0.333333
gnl|UMD3.1|GK000010.2	1282964	C	A	1	2	0.333333	0.666667
gnl|UMD3.1|GK000010.2	1282968	C	A	4	2	0.666667	0.333333
gnl|UMD3.1|GK000010.2	1283429	C	A	3	2	0.6	0.4
gnl|UMD3.1|GK000010.2	1288791	C	T	4	2	0.666667	0.333333
gnl|UMD3.1|GK000010.2	1292672	C	T	0	6	0	1
gnl|UMD3.1|GK000010.2	1302324	A	T	0	2	0	1
gnl|UMD3.1|GK000010.2	1491959	T	C	0	2	0	1
gnl|UMD3.1|GK000010.2	1491961	G	T	0	2	0	1
gnl|UMD3.1|GK000010.2	1614663	G	T	1	2	0.333333	0.666667
gnl|UMD3.1|GK000010.2	1614768	G	T	2	2	0.5	0.5
gnl|UMD3.1|GK000010.2	1632881	A	G	0	2	0	1
gnl|UMD3.1|GK000010.2	1662659	T	A	0	2	0	1
gnl|UMD3.1|GK000010.2	1715989	G	T	2	2	0.5	0.5
gnl|UMD3.1|GK000010.2	1754068	A	G	2	2	0.5	0.5
gnl|UMD3.1|GK000010.2	1754084	A	G	2	2	0.5	0.5
gnl|UMD3.1|GK000010.2	1754098	A	G	0	4	0	1
gnl|UMD3.1|GK000010.2	1754128	A	G	2	3	0.4	0.6
gnl|UMD3.1|GK000010.2	2067848	A	G	0	2	0	1
gnl|UMD3.1|GK000010.2	2067863	A	C	0	2	0	1
gnl|UMD3.1|GK000010.2	2067889	C	T	0	2	0	1
gnl|UMD3.1|GK000010.2	2067897	C	A	0	2	0	1
gnl|UMD3.1|GK000010.2	2067911	C	T	0	2	0	1
gnl|UMD3.1|GK000010.2	2067926	T	C	0	3	0	1
gnl|UMD3.1|GK000010.2	2067962	A	G	0	4	0	1
gnl|UMD3.1|GK000010.2	2067974	T	C	0	5	0	1
gnl|UMD3.1|GK000010.2	2068004	A	G	0	4	0	1
gnl|UMD3.1|GK000010.2	2068034	T	C	0	4	0	1
gnl|UMD3.1|GK000010.2	2068035	A	T	0	4	0	1
gnl|UMD3.1|GK000010.2	2068352	A	C	0	4	0	1
gnl|UMD3.1|GK000010.2	2068411	T	C	0	12	0	1
gnl|UMD3.1|GK000010.2	2068412	G	T	0	13	0	1
gnl|UMD3.1|GK000010.2	2068421	T	C	0	13	0	1
gnl|UMD3.1|GK000010.2	2068430	C	A	0	13	0	1
gnl|UMD3.1|GK000010.2	2068431	G	A	0	13	0	1
gnl|UMD3.1|GK000010.2	2068451	G	T	12	2	0.857143	0.142857
gnl|UMD3.1|GK000010.2	2068454	G	A	0	14	0	1
gnl|UMD3.1|GK000010.2	2068462	G	T	0	13	0	1
gnl|UMD3.1|GK000010.2	2068464	C	A	0	13	0	1
gnl|UMD3.1|GK000010.2	2192026	C	A	4	2	0.666667	0.333333
gnl|UMD3.1|GK000010.2	2193185	A	G	5	8	0.384615	0.615385
gnl|UMD3.1|GK000010.2	2193186	C	T	11	2	0.846154	0.153846
gnl|UMD3.1|GK000010.2	2287787	C	A	6	2	0.75	0.25
gnl|UMD3.1|GK000010.2	2366572	A	G	0	2	0	1
gnl|UMD3.1|GK000010.2	2371925	A	C	0	2	0	1
gnl|UMD3.1|GK000010.2	2375662	C	A	1	2	0.333333	0.666667
gnl|UMD3.1|GK000010.2	2377006	C	A	2	2	0.5	0.5
gnl|UMD3.1|GK000010.2	2385762	G	A	0	1	0	1
gnl|UMD3.1|GK000010.2	2392599	T	C	4	2	0.666667	0.333333
gnl|UMD3.1|GK000010.2	2392791	C	A	5	2	0.714286	0.285714
gnl|UMD3.1|GK000010.2	2392819	G	T	4	2	0.666667	0.333333
gnl|UMD3.1|GK000010.2	2394021	C	A	4	2	0.666667	0.333333
gnl|UMD3.1|GK000010.2	2401014	G	A	0	2	0	1
gnl|UMD3.1|GK000010.2	2401077	C	A	2	2	0.5	0.5
gnl|UMD3.1|GK000010.2	2409606	T	C	0	2	0	1
gnl|UMD3.1|GK000010.2	2414318	G	T	2	2	0.5	0.5
gnl|UMD3.1|GK000010.2	2425912	C	A	3	3	0.5	0.5
gnl|UMD3.1|GK000010.2	2425918	T	A	2	2	0.5	0.5
gnl|UMD3.1|GK000010.2	2425922	T	A	3	3	0.5	0.5
gnl|UMD3.1|GK000010.2	2429606	A	G	0	3	0	1
gnl|UMD3.1|GK000010.2	2429622	A	G	0	3	0	1
gnl|UMD3.1|GK000010.2	2429625	A	G	0	3	0	1
gnl|UMD3.1|GK000010.2	2429627	A	G	0	3	0	1
gnl|UMD3.1|GK000010.2	2429640	A	G	0	6	0	1
gnl|UMD3.1|GK000010.2	2429869	C	A	8	2	0.8	0.2
gnl|UMD3.1|GK000010.2	2430031	C	A	3	2	0.6	0.4
gnl|UMD3.1|GK000010.2	2430325	G	T	3	2	0.6	0.4
gnl|UMD3.1|GK000010.2	2430749	G	T	6	2	0.75	0.25
gnl|UMD3.1|GK000010.2	2431015	A	G	1	4	0.2	0.8
gnl|UMD3.1|GK000010.2	2431027	A	G	2	4	0.333333	0.666667
gnl|UMD3.1|GK000010.2	2433089	A	T	0	2	0	1
gnl|UMD3.1|GK000010.2	2433308	C	A	3	2	0.6	0.4
gnl|UMD3.1|GK000010.2	2434405	G	T	14	4	0.777778	0.222222
gnl|UMD3.1|GK000010.2	2434451	G	T	13	6	0.684211	0.315789
gnl|UMD3.1|GK000010.2	2439499	G	T	1	1	0.5	0.5
gnl|UMD3.1|GK000010.2	2668454	C	T	2	6	0.25	0.75
gnl|UMD3.1|GK000010.2	3207295	A	C	0	2	0	1
gnl|UMD3.1|GK000010.2	3207560	C	A	0	2	0	1
gnl|UMD3.1|GK000010.2	3223398	G	T	2	2	0.5	0.5
gnl|UMD3.1|GK000010.2	3223441	A	G	2	2	0.5	0.5
gnl|UMD3.1|GK000010.2	3232260	A	C	0	2	0	1
gnl|UMD3.1|GK000010.2	3232387	A	G	0	2	0	1
gnl|UMD3.1|GK000010.2	3254968	C	T	0	2	0	1
gnl|UMD3.1|GK000010.2	3259252	C	T	0	2	0	1
gnl|UMD3.1|GK000010.2	3264116	A	G	0	4	0	1
gnl|UMD3.1|GK000010.2	3270095	A	G	0	4	0	1
gnl|UMD3.1|GK000010.2	3275083	G	T	2	4	0.333333	0.666667
gnl|UMD3.1|GK000010.2	3275206	A	G	0	3	0	1
gnl|UMD3.1|GK000010.2	3278944	T	C	0	2	0	1
gnl|UMD3.1|GK000010.2	3278945	T	C	0	2	0	1
gnl|UMD3.1|GK000010.2	3278963	T	C	0	2	0	1
gnl|UMD3.1|GK000010.2	3295423	C	A	0	2	0	1
gnl|UMD3.1|GK000010.2	3296392	G	A	0	2	0	1
gnl|UMD3.1|GK000010.2	3368160	A	T	0	8	0	1
gnl|UMD3.1|GK000010.2	3374536	T	C	0	3	0	1
gnl|UMD3.1|GK000010.2	3586134	T	C	0	19	0	1
gnl|UMD3.1|GK000010.2	3586152	T	C	0	23	0	1
gnl|UMD3.1|GK000010.2	3586206	C	G	48	26	0.648649	0.351351
gnl|UMD3.1|GK000010.2	3586250	A	G	0	73	0	1
gnl|UMD3.1|GK000010.2	3586321	C	T	15	20	0.428571	0.571429
gnl|UMD3.1|GK000010.2	3586449	G	A	0	13	0	1
gnl|UMD3.1|GK000010.2	3586541	A	C	0	2	0	1
gnl|UMD3.1|GK000010.2	3992969	T	C	0	2	0	1
gnl|UMD3.1|GK000010.2	3992973	A	G	0	2	0	1
gnl|UMD3.1|GK000010.2	3993018	G	T	0	2	0	1
gnl|UMD3.1|GK000010.2	3993172	C	T	4	2	0.666667	0.333333
gnl|UMD3.1|GK000010.2	3993221	C	A	4	2	0.666667	0.333333
gnl|UMD3.1|GK000010.2	3994031	C	G	2	2	0.5	0.5
gnl|UMD3.1|GK000010.2	3994582	T	C	0	3	0	1
gnl|UMD3.1|GK000010.2	3995056	C	A	0	2	0	1
gnl|UMD3.1|GK000010.2	3997043	A	G,T	0	6	0	1
gnl|UMD3.1|GK000010.2	3997304	A	G	16	4	0.8	0.2
gnl|UMD3.1|GK000010.2	3998006	T	C	2	2	0.5	0.5
gnl|UMD3.1|GK000010.2	4002826	C	G	0	2	0	1
gnl|UMD3.1|GK000010.2	4025649	C	T	0	7	0	1
gnl|UMD3.1|GK000010.2	4026432	T	C	0	2	0	1
gnl|UMD3.1|GK000010.2	4026523	A	G	0	8	0	1
gnl|UMD3.1|GK000010.2	4026611	T	C	3	2	0.6	0.4
gnl|UMD3.1|GK000010.2	4028619	C	T	0	2	0	1
gnl|UMD3.1|GK000010.2	4028675	C	A	0	2	0	1
gnl|UMD3.1|GK000010.2	4035090	C	T	0	8	0	1
gnl|UMD3.1|GK000010.2	4035103	G	T	6	2	0.75	0.25
gnl|UMD3.1|GK000010.2	4035181	A	G	0	5	0	1
gnl|UMD3.1|GK000010.2	4035314	C	A	0	2	0	1
gnl|UMD3.1|GK000010.2	4036454	T	C	0	6	0	1
gnl|UMD3.1|GK000010.2	4041312	C	T	0	4	0	1
gnl|UMD3.1|GK000010.2	4049425	G	A	0	2	0	1
gnl|UMD3.1|GK000010.2	4056197	G	T	0	3	0	1
gnl|UMD3.1|GK000010.2	4059326	A	C	16	3	0.842105	0.157895
gnl|UMD3.1|GK000010.2	4068893	T	A	0	6	0	1
gnl|UMD3.1|GK000010.2	4068894	A	G	0	6	0	1
gnl|UMD3.1|GK000010.2	4068896	T	C	0	5	0	1
gnl|UMD3.1|GK000010.2	4068902	T	C	0	6	0	1
gnl|UMD3.1|GK000010.2	4068940	T	C	0	6	0	1
gnl|UMD3.1|GK000010.2	4081043	C	A	0	1	0	1
gnl|UMD3.1|GK000010.2	4247362	A	G	0	4	0	1
gnl|UMD3.1|GK000010.2	4247378	T	C	0	4	0	1
gnl|UMD3.1|GK000010.2	4247393	C	G	0	4	0	1
gnl|UMD3.1|GK000010.2	4302442	T	C	0	2	0	1
gnl|UMD3.1|GK000010.2	4303535	G	T	6	2	0.75	0.25
gnl|UMD3.1|GK000010.2	4303577	G	T	2	2	0.5	0.5
gnl|UMD3.1|GK000010.2	4303713	G	T	3	2	0.6	0.4
gnl|UMD3.1|GK000010.2	4305835	G	T	10	2	0.833333	0.166667
gnl|UMD3.1|GK000010.2	4306051	G	A	4	3	0.571429	0.428571
gnl|UMD3.1|GK000010.2	4306162	C	A	8	3	0.727273	0.272727
gnl|UMD3.1|GK000010.2	4316911	T	A	0	2	0	1
gnl|UMD3.1|GK000010.2	4325338	C	A	6	2	0.75	0.25
gnl|UMD3.1|GK000010.2	4373547	A	T	7	2	0.777778	0.222222
gnl|UMD3.1|GK000010.2	4374127	A	T	1	2	0.333333	0.666667
gnl|UMD3.1|GK000010.2	4375946	C	T	2	5	0.285714	0.714286
gnl|UMD3.1|GK000010.2	4378309	G	T	0	2	0	1
gnl|UMD3.1|GK000010.2	4380766	G	C	0	3	0	1
gnl|UMD3.1|GK000010.2	4380789	C	T	0	3	0	1
gnl|UMD3.1|GK000010.2	4383760	G	A	0	3	0	1
gnl|UMD3.1|GK000010.2	4387607	C	A	0	2	0	1
gnl|UMD3.1|GK000010.2	4387786	TACA	TA	0	1	0	1
gnl|UMD3.1|GK000010.2	4395439	C	A	0	4	0	1
gnl|UMD3.1|GK000010.2	4395531	G	T	0	4	0	1
gnl|UMD3.1|GK000010.2	4395802	G	C	0	3	0	1
gnl|UMD3.1|GK000010.2	4396702	CACG	CACGTGTAAAAACG	0	1	0	1
gnl|UMD3.1|GK000010.2	4397067	C	T	0	4	0	1
gnl|UMD3.1|GK000010.2	4402476	G	T	0	2	0	1
gnl|UMD3.1|GK000010.2	4402766	T	G	0	2	0	1
gnl|UMD3.1|GK000010.2	4404030	C	T	0	2	0	1
gnl|UMD3.1|GK000010.2	4404628	C	T	0	24	0	1
gnl|UMD3.1|GK000010.2	4404632	A	T	17	5	0.772727	0.227273
gnl|UMD3.1|GK000010.2	4404958	G	T	20	5	0.8	0.2
gnl|UMD3.1|GK000010.2	4405023	G	A	15	24	0.384615	0.615385
gnl|UMD3.1|GK000010.2	4405192	C	G	0	24	0	1
gnl|UMD3.1|GK000010.2	4410341	G	T	0	18	0	1
gnl|UMD3.1|GK000010.2	4410577	A	G	1	10	0.0909091	0.909091
gnl|UMD3.1|GK000010.2	4410653	G	A	10	5	0.666667	0.333333
gnl|UMD3.1|GK000010.2	4411078	C	A	28	13	0.682927	0.317073
gnl|UMD3.1|GK000010.2	4411087	T	C	10	18	0.357143	0.642857
gnl|UMD3.1|GK000010.2	4411089	C	A	19	8	0.703704	0.296296
gnl|UMD3.1|GK000010.2	4411534	C	A	12	2	0.857143	0.142857
gnl|UMD3.1|GK000010.2	4411544	T	A	0	13	0	1
gnl|UMD3.1|GK000010.2	4411854	A	G	0	2	0	1
gnl|UMD3.1|GK000010.2	4412764	G	A	2	2	0.5	0.5
gnl|UMD3.1|GK000010.2	4413055	C	T	2	7	0.222222	0.777778
gnl|UMD3.1|GK000010.2	4413627	A	G	2	2	0.5	0.5
gnl|UMD3.1|GK000010.2	4416146	C	T	0	4	0	1
gnl|UMD3.1|GK000010.2	4417080	C	A	5	2	0.714286	0.285714
gnl|UMD3.1|GK000010.2	4417906	T	C	2	2	0.5	0.5
gnl|UMD3.1|GK000010.2	4422465	A	G	0	3	0	1
gnl|UMD3.1|GK000010.2	4422495	T	C	0	3	0	1
gnl|UMD3.1|GK000010.2	4422651	C	T	2	3	0.4	0.6
gnl|UMD3.1|GK000010.2	4422687	T	C	2	3	0.4	0.6
gnl|UMD3.1|GK000010.2	4423246	G	A	0	2	0	1
gnl|UMD3.1|GK000010.2	4423296	T	C	0	2	0	1
gnl|UMD3.1|GK000010.2	4423323	G	C	0	2	0	1
gnl|UMD3.1|GK000010.2	4423350	C	T	0	2	0	1
gnl|UMD3.1|GK000010.2	4423351	A	G	0	2	0	1
gnl|UMD3.1|GK000010.2	4423373	A	G	0	2	0	1
gnl|UMD3.1|GK000010.2	4425897	T	C	1	4	0.2	0.8
gnl|UMD3.1|GK000010.2	4425943	C	G	1	4	0.2	0.8
gnl|UMD3.1|GK000010.2	4426219	A	G	0	7	0	1
gnl|UMD3.1|GK000010.2	4426224	T	A	0	8	0	1
gnl|UMD3.1|GK000010.2	4426240	A	G	0	5	0	1
gnl|UMD3.1|GK000010.2	4428599	C	A	0	2	0	1
gnl|UMD3.1|GK000010.2	4428649	A	T	0	2	0	1
gnl|UMD3.1|GK000010.2	4428753	T	A	0	2	0	1
gnl|UMD3.1|GK000010.2	4428856	G	A	2	10	0.166667	0.833333
gnl|UMD3.1|GK000010.2	4428909	T	C	2	9	0.181818	0.818182
gnl|UMD3.1|GK000010.2	4429012	T	A	5	4	0.555556	0.444444
gnl|UMD3.1|GK000010.2	4429054	A	G	4	5	0.444444	0.555556
gnl|UMD3.1|GK000010.2	4429083	A	G	2	2	0.5	0.5
gnl|UMD3.1|GK000010.2	4429786	T	A	0	2	0	1
gnl|UMD3.1|GK000010.2	4429896	G	T	0	2	0	1
gnl|UMD3.1|GK000010.2	4431868	C	T	0	2	0	1
gnl|UMD3.1|GK000010.2	4445956	T	C	0	3	0	1
gnl|UMD3.1|GK000010.2	4452951	C	T	0	4	0	1
gnl|UMD3.1|GK000010.2	4452953	G	A	0	4	0	1
gnl|UMD3.1|GK000010.2	4466117	T	C	0	2	0	1
gnl|UMD3.1|GK000010.2	4466249	T	C	0	2	0	1
gnl|UMD3.1|GK000010.2	4466292	T	C	0	2	0	1
gnl|UMD3.1|GK000010.2	4466987	T	C	0	2	0	1
gnl|UMD3.1|GK000010.2	4466990	T	C	0	2	0	1
gnl|UMD3.1|GK000010.2	4466991	T	C	0	2	0	1
gnl|UMD3.1|GK000010.2	4466992	T	C	0	2	0	1
gnl|UMD3.1|GK000010.2	4469321	C	T	0	11	0	1
gnl|UMD3.1|GK000010.2	4469328	A	T	0	12	0	1
gnl|UMD3.1|GK000010.2	4469508	T	C	0	23	0	1
gnl|UMD3.1|GK000010.2	4469578	C	G	18	4	0.818182	0.181818
gnl|UMD3.1|GK000010.2	4469740	A	C	0	6	0	1
gnl|UMD3.1|GK000010.2	4469741	G	C	0	6	0	1
gnl|UMD3.1|GK000010.2	4469808	T	C	0	2	0	1
gnl|UMD3.1|GK000010.2	4469925	G	A	0	6	0	1
gnl|UMD3.1|GK000010.2	4469959	T	C	0	6	0	1
gnl|UMD3.1|GK000010.2	4469960	G	A	0	6	0	1
gnl|UMD3.1|GK000010.2	4472119	G	A	0	2	0	1
gnl|UMD3.1|GK000010.2	4485356	A	G	0	3	0	1
gnl|UMD3.1|GK000010.2	4485612	G	A	2	3	0.4	0.6
gnl|UMD3.1|GK000010.2	4485650	T	A	8	3	0.727273	0.272727
gnl|UMD3.1|GK000010.2	4501674	T	A	0	4	0	1
gnl|UMD3.1|GK000010.2	4501980	A	G	2	2	0.5	0.5
gnl|UMD3.1|GK000010.2	4503911	T	C	0	3	0	1
gnl|UMD3.1|GK000010.2	4510085	G	C	8	2	0.8	0.2
gnl|UMD3.1|GK000010.2	4510368	A	G	1	2	0.333333	0.666667
gnl|UMD3.1|GK000010.2	4524292	A	G	1	2	0.333333	0.666667
gnl|UMD3.1|GK000010.2	4528760	G	A	0	2	0	1
gnl|UMD3.1|GK000010.2	4598326	C	A	4	2	0.666667	0.333333
gnl|UMD3.1|GK000010.2	4598642	T	G	336	296	0.531646	0.468354
gnl|UMD3.1|GK000010.2	4599991	C	T	0	2	0	1
gnl|UMD3.1|GK000010.2	4600624	T	A	5	2	0.714286	0.285714
gnl|UMD3.1|GK000010.2	4600737	G	T	5	2	0.714286	0.285714
gnl|UMD3.1|GK000010.2	4601597	C	G	1	14	0.0666667	0.933333
gnl|UMD3.1|GK000010.2	4602981	C	T	9	4	0.692308	0.307692
gnl|UMD3.1|GK000010.2	4603127	C	A	9	2	0.818182	0.181818
gnl|UMD3.1|GK000010.2	4606680	C	A	0	4	0	1
gnl|UMD3.1|GK000010.2	4611116	C	A	0	3	0	1
gnl|UMD3.1|GK000010.2	4619684	A	G	7	2	0.777778	0.222222
gnl|UMD3.1|GK000010.2	4619750	T	C	2	13	0.133333	0.866667
gnl|UMD3.1|GK000010.2	4623223	G	T	1	10	0.0909091	0.909091
gnl|UMD3.1|GK000010.2	4623664	C	A	3	2	0.6	0.4
gnl|UMD3.1|GK000010.2	4623806	T	G	0	7	0	1
gnl|UMD3.1|GK000010.2	4623918	A	T	4	10	0.285714	0.714286
gnl|UMD3.1|GK000010.2	4624121	A	T	6	13	0.315789	0.684211
gnl|UMD3.1|GK000010.2	4624266	C	A	4	3	0.571429	0.428571
gnl|UMD3.1|GK000010.2	4628836	C	A	0	2	0	1
gnl|UMD3.1|GK000010.2	4637294	T	C	0	2	0	1
gnl|UMD3.1|GK000010.2	4637295	T	C	0	2	0	1
gnl|UMD3.1|GK000010.2	4637296	T	C	0	2	0	1
gnl|UMD3.1|GK000010.2	4640771	T	A	1	1	0.5	0.5
gnl|UMD3.1|GK000010.2	4647338	G	T	0	2	0	1
gnl|UMD3.1|GK000010.2	4656257	C	T	0	2	0	1
gnl|UMD3.1|GK000010.2	4656433	T	A	0	2	0	1
gnl|UMD3.1|GK000010.2	4660211	C	G	0	4	0	1
gnl|UMD3.1|GK000010.2	4660330	A	G	1	5	0.166667	0.833333
gnl|UMD3.1|GK000010.2	4664370	G	T	0	2	0	1
gnl|UMD3.1|GK000010.2	4665827	T	G	0	4	0	1
gnl|UMD3.1|GK000010.2	4665897	G	A	2	2	0.5	0.5
gnl|UMD3.1|GK000010.2	4665910	G	C	0	4	0	1
gnl|UMD3.1|GK000010.2	4665911	C	A	2	2	0.5	0.5
gnl|UMD3.1|GK000010.2	4665926	G	T	0	2	0	1
gnl|UMD3.1|GK000010.2	4666177	G	C	0	2	0	1
gnl|UMD3.1|GK000010.2	4666251	C	T	0	2	0	1
gnl|UMD3.1|GK000010.2	4666998	A	G	0	2	0	1
gnl|UMD3.1|GK000010.2	4693828	A	G	0	1	0	1
gnl|UMD3.1|GK000010.2	4693939	T	C	0	3	0	1
gnl|UMD3.1|GK000010.2	4694262	A	G	4	4	0.5	0.5
gnl|UMD3.1|GK000010.2	4694277	G	A	6	2	0.75	0.25
gnl|UMD3.1|GK000010.2	4694358	T	C	0	4	0	1
gnl|UMD3.1|GK000010.2	4706493	C	A	3	2	0.6	0.4
gnl|UMD3.1|GK000010.2	4710405	A	G	1	2	0.333333	0.666667
gnl|UMD3.1|GK000010.2	4721303	G	T	0	2	0	1
gnl|UMD3.1|GK000010.2	4732313	C	T	0	2	0	1
gnl|UMD3.1|GK000010.2	4842944	C	T	0	2	0	1
gnl|UMD3.1|GK000010.2	4842950	T	C	0	2	0	1
gnl|UMD3.1|GK000010.2	4843010	C	G	0	3	0	1
gnl|UMD3.1|GK000010.2	4843144	C	T	0	2	0	1
gnl|UMD3.1|GK000010.2	4843315	G	C	0	2	0	1
gnl|UMD3.1|GK000010.2	4843438	T	C	0	11	0	1
gnl|UMD3.1|GK000010.2	4843445	C	A	0	12	0	1
gnl|UMD3.1|GK000010.2	4843572	G	A	0	2	0	1
gnl|UMD3.1|GK000010.2	4843573	A	G	0	2	0	1
gnl|UMD3.1|GK000010.2	4952052	C	T	0	2	0	1
gnl|UMD3.1|GK000010.2	4952325	G	T	4	2	0.666667	0.333333
gnl|UMD3.1|GK000010.2	4955278	A	T	0	3	0	1
gnl|UMD3.1|GK000010.2	4965154	G	T	2	2	0.5	0.5
gnl|UMD3.1|GK000010.2	4965253	C	A	3	2	0.6	0.4
gnl|UMD3.1|GK000010.2	4965283	C	A	4	2	0.666667	0.333333
gnl|UMD3.1|GK000010.2	4965298	C	A	4	2	0.666667	0.333333
gnl|UMD3.1|GK000010.2	4965331	C	A	2	3	0.4	0.6
gnl|UMD3.1|GK000010.2	4965908	C	A	4	2	0.666667	0.333333
gnl|UMD3.1|GK000010.2	4968854	G	T	0	8	0	1
gnl|UMD3.1|GK000010.2	4974385	C	A	6	2	0.75	0.25
gnl|UMD3.1|GK000010.2	4976959	G	T	6	2	0.75	0.25
gnl|UMD3.1|GK000010.2	4980961	T	A	0	3	0	1
gnl|UMD3.1|GK000010.2	4981414	T	C	4	3	0.571429	0.428571
gnl|UMD3.1|GK000010.2	4983007	C	T	4	2	0.666667	0.333333
gnl|UMD3.1|GK000010.2	4985520	A	T	3	4	0.428571	0.571429
gnl|UMD3.1|GK000010.2	4985525	C	A	4	2	0.666667	0.333333
gnl|UMD3.1|GK000010.2	4987528	T	C	2	2	0.5	0.5
gnl|UMD3.1|GK000010.2	4988161	C	A	5	2	0.714286	0.285714
gnl|UMD3.1|GK000010.2	4990499	C	G	2	4	0.333333	0.666667
gnl|UMD3.1|GK000010.2	4995379	G	T	7	2	0.777778	0.222222
gnl|UMD3.1|GK000010.2	5006071	C	A	1	3	0.25	0.75
gnl|UMD3.1|GK000010.2	5011260	G	T	1	1	0.5	0.5
gnl|UMD3.1|GK000010.2	5012556	C	T	2	2	0.5	0.5
gnl|UMD3.1|GK000010.2	5012591	A	G	2	2	0.5	0.5
gnl|UMD3.1|GK000010.2	5012597	A	G	2	2	0.5	0.5
gnl|UMD3.1|GK000010.2	5019073	T	A	2	3	0.4	0.6
gnl|UMD3.1|GK000010.2	5019500	C	A	0	2	0	1
gnl|UMD3.1|GK000010.2	5021457	T	A	0	3	0	1
gnl|UMD3.1|GK000010.2	5024485	C	A	0	2	0	1
gnl|UMD3.1|GK000010.2	5026988	A	T	9	4	0.692308	0.307692
gnl|UMD3.1|GK000010.2	5029383	C	A	0	6	0	1
gnl|UMD3.1|GK000010.2	5029397	C	A	4	2	0.666667	0.333333
gnl|UMD3.1|GK000010.2	5031483	A	T	5	2	0.714286	0.285714
gnl|UMD3.1|GK000010.2	5031694	G	T	10	2	0.833333	0.166667
gnl|UMD3.1|GK000010.2	5031835	T	A	9	3	0.75	0.25
gnl|UMD3.1|GK000010.2	5032917	C	T	6	2	0.75	0.25
gnl|UMD3.1|GK000010.2	5056649	G	T	2	2	0.5	0.5
gnl|UMD3.1|GK000010.2	5056653	G	A	1	3	0.25	0.75
gnl|UMD3.1|GK000010.2	5134993	A	T	5	2	0.714286	0.285714
gnl|UMD3.1|GK000010.2	5135614	T	C	0	2	0	1
gnl|UMD3.1|GK000010.2	5309732	G	T	2	2	0.5	0.5
gnl|UMD3.1|GK000010.2	5436568	T	C	0	2	0	1
gnl|UMD3.1|GK000010.2	5436603	G	A	0	2	0	1
gnl|UMD3.1|GK000010.2	5436610	G	C	0	2	0	1
gnl|UMD3.1|GK000010.2	5551316	G	A	20	7	0.740741	0.259259
gnl|UMD3.1|GK000010.2	5551475	A	G	17	16	0.515152	0.484848
gnl|UMD3.1|GK000010.2	5551542	C	T	16	24	0.4	0.6
gnl|UMD3.1|GK000010.2	5551685	C	G	45	6	0.882353	0.117647
gnl|UMD3.1|GK000010.2	5552096	T	C	29	6	0.828571	0.171429
gnl|UMD3.1|GK000010.2	5552596	A	T	33	67	0.33	0.67
gnl|UMD3.1|GK000010.2	5552835	G	C	34	14	0.708333	0.291667
gnl|UMD3.1|GK000010.2	5558713	C	T	0	2	0	1
gnl|UMD3.1|GK000010.2	5558719	G	A	0	2	0	1
gnl|UMD3.1|GK000010.2	5558742	T	C	0	2	0	1
gnl|UMD3.1|GK000010.2	5558787	A	C	0	5	0	1
gnl|UMD3.1|GK000010.2	5558794	C	T	0	5	0	1
gnl|UMD3.1|GK000010.2	5558801	C	A	0	5	0	1
gnl|UMD3.1|GK000010.2	5558833	G	T	0	3	0	1
gnl|UMD3.1|GK000010.2	5558909	C	T	0	3	0	1
gnl|UMD3.1|GK000010.2	5558955	C	T	0	3	0	1
gnl|UMD3.1|GK000010.2	5558987	T	G	0	3	0	1
gnl|UMD3.1|GK000010.2	5559430	A	G	0	3	0	1
gnl|UMD3.1|GK000010.2	5559431	T	C	0	3	0	1
gnl|UMD3.1|GK000010.2	5559459	T	C	0	3	0	1
gnl|UMD3.1|GK000010.2	5559534	T	C	0	3	0	1
gnl|UMD3.1|GK000010.2	5559547	G	A	0	3	0	1
gnl|UMD3.1|GK000010.2	5559664	G	C	0	2	0	1
gnl|UMD3.1|GK000010.2	5559717	T	G	0	7	0	1
gnl|UMD3.1|GK000010.2	5560399	C	T	0	4	0	1
gnl|UMD3.1|GK000010.2	5560411	A	G	0	4	0	1
gnl|UMD3.1|GK000010.2	5560436	G	T	4	2	0.666667	0.333333
gnl|UMD3.1|GK000010.2	5562043	A	G	0	6	0	1
gnl|UMD3.1|GK000010.2	5562075	A	G	0	4	0	1
gnl|UMD3.1|GK000010.2	5562082	G	A	0	4	0	1
gnl|UMD3.1|GK000010.2	5562304	G	A	4	4	0.5	0.5
gnl|UMD3.1|GK000010.2	5562409	G	T	0	6	0	1
gnl|UMD3.1|GK000010.2	5562441	A	T	0	6	0	1
gnl|UMD3.1|GK000010.2	5562497	T	C	0	7	0	1
gnl|UMD3.1|GK000010.2	5562602	T	A	6	17	0.26087	0.73913
gnl|UMD3.1|GK000010.2	5562616	T	C	6	20	0.230769	0.769231
gnl|UMD3.1|GK000010.2	5562663	C	T	6	22	0.214286	0.785714
gnl|UMD3.1|GK000010.2	5563417	T	C	6	6	0.5	0.5
gnl|UMD3.1|GK000010.2	5563429	C	G	6	6	0.5	0.5
gnl|UMD3.1|GK000010.2	5563448	C	T	6	6	0.5	0.5
gnl|UMD3.1|GK000010.2	5563462	G	T	6	4	0.6	0.4
gnl|UMD3.1|GK000010.2	5563464	G	A	6	4	0.6	0.4
gnl|UMD3.1|GK000010.2	5563465	T	C	6	4	0.6	0.4
gnl|UMD3.1|GK000010.2	5563498	T	C	12	4	0.75	0.25
gnl|UMD3.1|GK000010.2	5564301	T	C	4	5	0.444444	0.555556
gnl|UMD3.1|GK000010.2	5564585	G	A	2	5	0.285714	0.714286
gnl|UMD3.1|GK000010.2	5564809	C	A	0	2	0	1
gnl|UMD3.1|GK000010.2	5568497	C	T	0	4	0	1
gnl|UMD3.1|GK000010.2	5568716	C	T	1	6	0.142857	0.857143
gnl|UMD3.1|GK000010.2	5568764	C	A	5	2	0.714286	0.285714
gnl|UMD3.1|GK000010.2	5569082	A	G	2	2	0.5	0.5
gnl|UMD3.1|GK000010.2	5573787	T	A	4	2	0.666667	0.333333
gnl|UMD3.1|GK000010.2	5574036	G	A	0	3	0	1
gnl|UMD3.1|GK000010.2	5574127	A	G	3	3	0.5	0.5
gnl|UMD3.1|GK000010.2	5574357	G	C	0	6	0	1
gnl|UMD3.1|GK000010.2	5574584	C	A	9	2	0.818182	0.181818
gnl|UMD3.1|GK000010.2	5574822	T	A	2	2	0.5	0.5
gnl|UMD3.1|GK000010.2	5575262	T	A	4	2	0.666667	0.333333
gnl|UMD3.1|GK000010.2	5575693	G	A	8	2	0.8	0.2
gnl|UMD3.1|GK000010.2	5576515	A	G	1	2	0.333333	0.666667
gnl|UMD3.1|GK000010.2	5578212	A	G	0	10	0	1
gnl|UMD3.1|GK000010.2	5578675	C	A	4	13	0.235294	0.764706
gnl|UMD3.1|GK000010.2	5579425	C	A	0	2	0	1
gnl|UMD3.1|GK000010.2	5580172	A	G	9	2	0.818182	0.181818
gnl|UMD3.1|GK000010.2	5580254	T	C	8	8	0.5	0.5
gnl|UMD3.1|GK000010.2	5581232	G	A	11	4	0.733333	0.266667
gnl|UMD3.1|GK000010.2	5581955	C	T	0	2	0	1
gnl|UMD3.1|GK000010.2	5584483	C	A	5	2	0.714286	0.285714
gnl|UMD3.1|GK000010.2	5584500	C	T	3	4	0.428571	0.571429
gnl|UMD3.1|GK000010.2	5595837	G	A	1	2	0.333333	0.666667
gnl|UMD3.1|GK000010.2	5596328	G	A	0	4	0	1
gnl|UMD3.1|GK000010.2	5611020	T	C	0	2	0	1
gnl|UMD3.1|GK000010.2	6181790	C	A	0	3	0	1
gnl|UMD3.1|GK000010.2	6181796	T	G	0	4	0	1
gnl|UMD3.1|GK000010.2	6181803	A	G	0	6	0	1
gnl|UMD3.1|GK000010.2	6181822	C	A	0	8	0	1
gnl|UMD3.1|GK000010.2	6181831	C	A	0	9	0	1
gnl|UMD3.1|GK000010.2	6181861	G	A	0	9	0	1
gnl|UMD3.1|GK000010.2	6181877	C	A	0	9	0	1
gnl|UMD3.1|GK000010.2	6181893	T	C	0	9	0	1
gnl|UMD3.1|GK000010.2	6181920	C	T	0	4	0	1
gnl|UMD3.1|GK000010.2	6181926	A	G	0	4	0	1
gnl|UMD3.1|GK000010.2	6234206	C	T	0	3	0	1
gnl|UMD3.1|GK000010.2	6395140	G	A	0	5	0	1
gnl|UMD3.1|GK000010.2	6429507	G	C	4	2	0.666667	0.333333
gnl|UMD3.1|GK000010.2	6438500	C	A	2	2	0.5	0.5
gnl|UMD3.1|GK000010.2	6438588	T	C	0	2	0	1
gnl|UMD3.1|GK000010.2	6442752	T	C	0	4	0	1
gnl|UMD3.1|GK000010.2	6443807	A	G	0	1	0	1
gnl|UMD3.1|GK000010.2	6444399	G	A	1	2	0.333333	0.666667
gnl|UMD3.1|GK000010.2	6449725	T	A	2	2	0.5	0.5
gnl|UMD3.1|GK000010.2	6450502	T	C	1	2	0.333333	0.666667
gnl|UMD3.1|GK000010.2	6450503	T	C	1	2	0.333333	0.666667
gnl|UMD3.1|GK000010.2	6586520	T	C	0	2	0	1
gnl|UMD3.1|GK000010.2	6693033	G	T	0	2	0	1
gnl|UMD3.1|GK000010.2	6693114	T	C	0	2	0	1
gnl|UMD3.1|GK000010.2	6696432	C	A	0	9	0	1
gnl|UMD3.1|GK000010.2	6704699	G	T	0	9	0	1
gnl|UMD3.1|GK000010.2	6704809	C	A	0	12	0	1
gnl|UMD3.1|GK000010.2	6706688	G	T	12	3	0.8	0.2
gnl|UMD3.1|GK000010.2	6707046	A	T	7	2	0.777778	0.222222
gnl|UMD3.1|GK000010.2	6707292	C	T	19	8	0.703704	0.296296
gnl|UMD3.1|GK000010.2	6707293	G	A	8	18	0.307692	0.692308
gnl|UMD3.1|GK000010.2	6707421	G	A	0	2	0	1
gnl|UMD3.1|GK000010.2	6708240	G	T	2	7	0.222222	0.777778
gnl|UMD3.1|GK000010.2	6709361	T	C	1	3	0.25	0.75
gnl|UMD3.1|GK000010.2	6709451	G	T	8	2	0.8	0.2
gnl|UMD3.1|GK000010.2	6710501	G	A	1	6	0.142857	0.857143
gnl|UMD3.1|GK000010.2	6713018	T	G	92	70	0.567901	0.432099
gnl|UMD3.1|GK000010.2	6713103	T	A	7	2	0.777778	0.222222
gnl|UMD3.1|GK000010.2	6717725	G	C	0	2	0	1
gnl|UMD3.1|GK000010.2	6719063	C	A	0	2	0	1
gnl|UMD3.1|GK000010.2	6720121	C	T	0	2	0	1
gnl|UMD3.1|GK000010.2	6723094	G	C	80	99	0.446927	0.553073
gnl|UMD3.1|GK000010.2	6724404	G	A	9	2	0.818182	0.181818
gnl|UMD3.1|GK000010.2	6724470	G	A	7	2	0.777778	0.222222
gnl|UMD3.1|GK000010.2	6724516	C	T	0	10	0	1
gnl|UMD3.1|GK000010.2	6725388	G	A	0	4	0	1
gnl|UMD3.1|GK000010.2	6725652	T	G	0	2	0	1
gnl|UMD3.1|GK000010.2	6725871	T	A	4	2	0.666667	0.333333
gnl|UMD3.1|GK000010.2	6725875	G	A	0	7	0	1
gnl|UMD3.1|GK000010.2	6725892	G	A	5	2	0.714286	0.285714
gnl|UMD3.1|GK000010.2	6727793	G	A	0	2	0	1
gnl|UMD3.1|GK000010.2	6732962	T	C	0	3	0	1
gnl|UMD3.1|GK000010.2	6740510	C	G	23	7	0.766667	0.233333
gnl|UMD3.1|GK000010.2	6740834	C	G	0	3	0	1
gnl|UMD3.1|GK000010.2	6745720	T	C	1	3	0.25	0.75
gnl|UMD3.1|GK000010.2	6751440	G	T	2	2	0.5	0.5
gnl|UMD3.1|GK000010.2	6752108	T	C	0	2	0	1
gnl|UMD3.1|GK000010.2	6752109	T	C	0	2	0	1
gnl|UMD3.1|GK000010.2	6752110	T	C	0	2	0	1
gnl|UMD3.1|GK000010.2	6752227	T	C	0	2	0	1
gnl|UMD3.1|GK000010.2	6755363	C	T	0	2	0	1
gnl|UMD3.1|GK000010.2	6756397	G	T	0	3	0	1
gnl|UMD3.1|GK000010.2	6756559	T	G	2	2	0.5	0.5
gnl|UMD3.1|GK000010.2	6763672	A	G	0	14	0	1
gnl|UMD3.1|GK000010.2	6763946	G	C	9	7	0.5625	0.4375
gnl|UMD3.1|GK000010.2	6764421	A	G	5	6	0.454545	0.545455
gnl|UMD3.1|GK000010.2	6764489	C	T	3	7	0.3	0.7
gnl|UMD3.1|GK000010.2	6766668	C	T	0	2	0	1
gnl|UMD3.1|GK000010.2	6783184	C	A	2	2	0.5	0.5
gnl|UMD3.1|GK000010.2	6785845	C	G	3	3	0.5	0.5
gnl|UMD3.1|GK000010.2	6786102	C	A	1	4	0.2	0.8
gnl|UMD3.1|GK000010.2	6787040	G	A	0	2	0	1
gnl|UMD3.1|GK000010.2	6790360	C	A	4	2	0.666667	0.333333
gnl|UMD3.1|GK000010.2	6793920	A	G	2	4	0.333333	0.666667
gnl|UMD3.1|GK000010.2	6794742	G	T	8	2	0.8	0.2
gnl|UMD3.1|GK000010.2	6794803	C	A	4	2	0.666667	0.333333
gnl|UMD3.1|GK000010.2	6796184	C	A	0	2	0	1
gnl|UMD3.1|GK000010.2	6804429	C	A	5	3	0.625	0.375
gnl|UMD3.1|GK000010.2	6808223	C	T	0	2	0	1
gnl|UMD3.1|GK000010.2	6808772	G	A	7	2	0.777778	0.222222
gnl|UMD3.1|GK000010.2	6808861	C	T	2	3	0.4	0.6
gnl|UMD3.1|GK000010.2	6809481	T	A	0	2	0	1
gnl|UMD3.1|GK000010.2	6816314	T	C	0	4	0	1
gnl|UMD3.1|GK000010.2	6817307	C	A	0	4	0	1
gnl|UMD3.1|GK000010.2	6817443	C	T	2	4	0.333333	0.666667
gnl|UMD3.1|GK000010.2	6817531	A	T	1	2	0.333333	0.666667
gnl|UMD3.1|GK000010.2	6821468	T	C	2	2	0.5	0.5
gnl|UMD3.1|GK000010.2	6821475	T	C	2	2	0.5	0.5
gnl|UMD3.1|GK000010.2	6823451	G	A	9	2	0.818182	0.181818
gnl|UMD3.1|GK000010.2	6823849	G	A	3	4	0.428571	0.571429
gnl|UMD3.1|GK000010.2	6827080	T	C	0	2	0	1
gnl|UMD3.1|GK000010.2	6827127	T	C	0	3	0	1
gnl|UMD3.1|GK000010.2	6827141	T	C	0	2	0	1
gnl|UMD3.1|GK000010.2	6827932	T	G	11	3	0.785714	0.214286
gnl|UMD3.1|GK000010.2	6829956	T	C	0	2	0	1
gnl|UMD3.1|GK000010.2	6830096	T	C	1	2	0.333333	0.666667
gnl|UMD3.1|GK000010.2	6830392	T	C	4	4	0.5	0.5
gnl|UMD3.1|GK000010.2	6831511	T	C	11	2	0.846154	0.153846
gnl|UMD3.1|GK000010.2	6833725	G	T	4	2	0.666667	0.333333
gnl|UMD3.1|GK000010.2	6833736	C	G	0	6	0	1
gnl|UMD3.1|GK000010.2	6834420	C	A	2	2	0.5	0.5
gnl|UMD3.1|GK000010.2	6835165	T	A	0	2	0	1
gnl|UMD3.1|GK000010.2	6835388	G	A	0	2	0	1
gnl|UMD3.1|GK000010.2	6835935	C	T	0	2	0	1
gnl|UMD3.1|GK000010.2	6836305	T	C	2	2	0.5	0.5
gnl|UMD3.1|GK000010.2	6836321	T	C	0	4	0	1
gnl|UMD3.1|GK000010.2	6836365	T	C	2	2	0.5	0.5
gnl|UMD3.1|GK000010.2	6836474	G	T	1	2	0.333333	0.666667
gnl|UMD3.1|GK000010.2	6836485	T	C	2	2	0.5	0.5
gnl|UMD3.1|GK000010.2	6836496	T	C	2	2	0.5	0.5
gnl|UMD3.1|GK000010.2	6836509	T	C	0	4	0	1
gnl|UMD3.1|GK000010.2	6836510	T	C	2	2	0.5	0.5
gnl|UMD3.1|GK000010.2	6836511	T	C	2	2	0.5	0.5
gnl|UMD3.1|GK000010.2	6836524	T	C	2	2	0.5	0.5
gnl|UMD3.1|GK000010.2	6836537	T	C	2	2	0.5	0.5
gnl|UMD3.1|GK000010.2	6836547	T	C	0	4	0	1
gnl|UMD3.1|GK000010.2	6836820	T	C	0	6	0	1
gnl|UMD3.1|GK000010.2	6837021	T	C	2	2	0.5	0.5
gnl|UMD3.1|GK000010.2	6842743	C	T	0	2	0	1
gnl|UMD3.1|GK000010.2	6845742	T	A	1	2	0.333333	0.666667
gnl|UMD3.1|GK000010.2	6846193	G	A	2	4	0.333333	0.666667
gnl|UMD3.1|GK000010.2	6847758	G	T	0	2	0	1
gnl|UMD3.1|GK000010.2	6853383	N	T	0	2	0	1
gnl|UMD3.1|GK000010.2	6862535	T	C	0	2	0	1
gnl|UMD3.1|GK000010.2	6863673	C	G	0	4	0	1
gnl|UMD3.1|GK000010.2	6863732	C	G	0	4	0	1
gnl|UMD3.1|GK000010.2	6863751	N	A	0	4	0	1
gnl|UMD3.1|GK000010.2	6863752	N	A	0	4	0	1
gnl|UMD3.1|GK000010.2	6880126	CTGTG	CTG	0	1	0	1
gnl|UMD3.1|GK000010.2	6897550	C	A	0	2	0	1
gnl|UMD3.1|GK000010.2	6897564	A	G	0	2	0	1
gnl|UMD3.1|GK000010.2	6897636	C	G	0	2	0	1
gnl|UMD3.1|GK000010.2	6898106	C	G	0	7	0	1
gnl|UMD3.1|GK000010.2	6898406	C	A	12	2	0.857143	0.142857
gnl|UMD3.1|GK000010.2	6898482	T	C	0	13	0	1
gnl|UMD3.1|GK000010.2	6898483	G	A	0	13	0	1
gnl|UMD3.1|GK000010.2	6899654	A	T	0	3	0	1
gnl|UMD3.1|GK000010.2	6900046	G	A	0	2	0	1
gnl|UMD3.1|GK000010.2	6900058	G	A	0	2	0	1
gnl|UMD3.1|GK000010.2	6900074	A	T	0	2	0	1
gnl|UMD3.1|GK000010.2	6900404	C	T	0	6	0	1
gnl|UMD3.1|GK000010.2	6900429	C	A	4	2	0.666667	0.333333
gnl|UMD3.1|GK000010.2	6900482	A	G	0	2	0	1
gnl|UMD3.1|GK000010.2	6900521	A	G	0	3	0	1
gnl|UMD3.1|GK000010.2	6900707	C	T	0	2	0	1
gnl|UMD3.1|GK000010.2	6900783	A	G	0	5	0	1
gnl|UMD3.1|GK000010.2	6900975	A	G	0	5	0	1
gnl|UMD3.1|GK000010.2	6901017	G	A	0	5	0	1
gnl|UMD3.1|GK000010.2	6902019	G	A	0	4	0	1
gnl|UMD3.1|GK000010.2	6902236	A	C	5	4	0.555556	0.444444
gnl|UMD3.1|GK000010.2	6902316	G	T	0	4	0	1
gnl|UMD3.1|GK000010.2	6903335	G	A	0	3	0	1
gnl|UMD3.1|GK000010.2	6903412	A	G	5	2	0.714286	0.285714
gnl|UMD3.1|GK000010.2	6903474	T	C	0	4	0	1
gnl|UMD3.1|GK000010.2	6910168	G	T	0	2	0	1
gnl|UMD3.1|GK000010.2	6917909	G	C	0	2	0	1
gnl|UMD3.1|GK000010.2	6918332	T	C	0	2	0	1
gnl|UMD3.1|GK000010.2	6918939	T	G	0	2	0	1
gnl|UMD3.1|GK000010.2	6919081	A	C	0	5	0	1
gnl|UMD3.1|GK000010.2	6919140	A	G,T	0	8	0	1
gnl|UMD3.1|GK000010.2	6919233	G	T	0	8	0	1
gnl|UMD3.1|GK000010.2	6919340	AAA	AAATAA	0	1	0	1
gnl|UMD3.1|GK000010.2	6919558	A	T	0	2	0	1
gnl|UMD3.1|GK000010.2	6919664	T	G	0	9	0	1
gnl|UMD3.1|GK000010.2	6919710	C	T	5	4	0.555556	0.444444
gnl|UMD3.1|GK000010.2	6921656	C	G,T	0	2	0	1
gnl|UMD3.1|GK000010.2	6923090	C	A	4	2	0.666667	0.333333
gnl|UMD3.1|GK000010.2	6923266	G	T	4	2	0.666667	0.333333
gnl|UMD3.1|GK000010.2	6931858	C	T	0	2	0	1
gnl|UMD3.1|GK000010.2	6934004	C	T	1	2	0.333333	0.666667
gnl|UMD3.1|GK000010.2	7012934	T	A	0	2	0	1
gnl|UMD3.1|GK000010.2	7013051	C	T	0	2	0	1
gnl|UMD3.1|GK000010.2	7013113	G	C	0	2	0	1
gnl|UMD3.1|GK000010.2	7021119	A	G	0	4	0	1
gnl|UMD3.1|GK000010.2	7023121	T	G	0	5	0	1
gnl|UMD3.1|GK000010.2	7025901	C	T	0	3	0	1
gnl|UMD3.1|GK000010.2	7025922	A	G	0	3	0	1
gnl|UMD3.1|GK000010.2	7027383	G	T	3	2	0.6	0.4
gnl|UMD3.1|GK000010.2	7030933	G	A	0	4	0	1
gnl|UMD3.1|GK000010.2	7030951	T	C	6	5	0.545455	0.454545
gnl|UMD3.1|GK000010.2	7036401	A	G	0	2	0	1
gnl|UMD3.1|GK000010.2	7038103	G	T	0	4	0	1
gnl|UMD3.1|GK000010.2	7038250	C	T	0	4	0	1
gnl|UMD3.1|GK000010.2	7038608	C	T	0	2	0	1
gnl|UMD3.1|GK000010.2	7039185	T	G	0	5	0	1
gnl|UMD3.1|GK000010.2	7040586	C	T	0	4	0	1
gnl|UMD3.1|GK000010.2	7554525	T	A	0	22	0	1
gnl|UMD3.1|GK000010.2	7558965	G	C	0	2	0	1
gnl|UMD3.1|GK000010.2	7561656	T	C	2	2	0.5	0.5
gnl|UMD3.1|GK000010.2	7565482	C	T	0	5	0	1
gnl|UMD3.1|GK000010.2	7566115	A	G	0	2	0	1
gnl|UMD3.1|GK000010.2	7566211	A	G	0	2	0	1
gnl|UMD3.1|GK000010.2	7569659	T	C	0	6	0	1
gnl|UMD3.1|GK000010.2	7570958	A	G	0	2	0	1
gnl|UMD3.1|GK000010.2	7575783	G	T	5	8	0.384615	0.615385
gnl|UMD3.1|GK000010.2	7575829	G	A	0	15	0	1
gnl|UMD3.1|GK000010.2	7576247	A	T	0	27	0	1
gnl|UMD3.1|GK000010.2	7576655	G	T	10	4	0.714286	0.285714
gnl|UMD3.1|GK000010.2	7576665	G	T	4	5	0.444444	0.555556
gnl|UMD3.1|GK000010.2	7576693	C	A	0	10	0	1
gnl|UMD3.1|GK000010.2	7576822	C	T	0	25	0	1
gnl|UMD3.1|GK000010.2	7588993	C	A	1	2	0.333333	0.666667
gnl|UMD3.1|GK000010.2	7590510	T	A	0	1	0	1
gnl|UMD3.1|GK000010.2	7590573	G	A	0	2	0	1
gnl|UMD3.1|GK000010.2	7596502	G	T	6	2	0.75	0.25
gnl|UMD3.1|GK000010.2	7597765	C	T	0	3	0	1
gnl|UMD3.1|GK000010.2	7597811	T	C	0	3	0	1
gnl|UMD3.1|GK000010.2	7597820	G	A	0	3	0	1
gnl|UMD3.1|GK000010.2	7597906	T	C	0	3	0	1
gnl|UMD3.1|GK000010.2	7599597	A	G	0	2	0	1
gnl|UMD3.1|GK000010.2	7599598	C	T	0	2	0	1
gnl|UMD3.1|GK000010.2	7602727	T	C	0	11	0	1
gnl|UMD3.1|GK000010.2	7604325	T	A	3	3	0.5	0.5
gnl|UMD3.1|GK000010.2	7604888	T	G	0	4	0	1
gnl|UMD3.1|GK000010.2	7605245	G	T	11	2	0.846154	0.153846
gnl|UMD3.1|GK000010.2	7605402	T	C	21	13	0.617647	0.382353
gnl|UMD3.1|GK000010.2	7606215	G	T	46	12	0.793103	0.206897
gnl|UMD3.1|GK000010.2	7608548	G	T	0	3	0	1
gnl|UMD3.1|GK000010.2	7608614	C	A	2	2	0.5	0.5
gnl|UMD3.1|GK000010.2	7608829	C	A	0	2	0	1
gnl|UMD3.1|GK000010.2	7611263	C	A	3	2	0.6	0.4
gnl|UMD3.1|GK000010.2	7611894	G	A	6	4	0.6	0.4
gnl|UMD3.1|GK000010.2	7617233	G	A	0	2	0	1
gnl|UMD3.1|GK000010.2	7618390	T	A	0	3	0	1
gnl|UMD3.1|GK000010.2	7619725	A	C	0	2	0	1
gnl|UMD3.1|GK000010.2	7619761	A	T	2	2	0.5	0.5
gnl|UMD3.1|GK000010.2	7619762	G	C	2	2	0.5	0.5
gnl|UMD3.1|GK000010.2	7619876	T	C	0	2	0	1
gnl|UMD3.1|GK000010.2	7620552	A	G	0	6	0	1
gnl|UMD3.1|GK000010.2	7620848	T	C	0	5	0	1
gnl|UMD3.1|GK000010.2	7620872	C	A	4	2	0.666667	0.333333
gnl|UMD3.1|GK000010.2	7620903	C	G	0	6	0	1
gnl|UMD3.1|GK000010.2	7620955	G	C	0	6	0	1
gnl|UMD3.1|GK000010.2	7621427	A	G	0	2	0	1
gnl|UMD3.1|GK000010.2	7621548	T	C	0	4	0	1
gnl|UMD3.1|GK000010.2	7621631	G	A	0	2	0	1
gnl|UMD3.1|GK000010.2	7623196	T	A	0	4	0	1
gnl|UMD3.1|GK000010.2	7623821	A	G	0	8	0	1
gnl|UMD3.1|GK000010.2	7623831	T	A	0	8	0	1
gnl|UMD3.1|GK000010.2	7623842	T	G	0	5	0	1
gnl|UMD3.1|GK000010.2	7628292	C	A	0	2	0	1
gnl|UMD3.1|GK000010.2	7628394	C	A	0	2	0	1
gnl|UMD3.1|GK000010.2	7628569	G	A	0	2	0	1
gnl|UMD3.1|GK000010.2	7628591	C	T	0	2	0	1
gnl|UMD3.1|GK000010.2	7633135	A	G	0	2	0	1
gnl|UMD3.1|GK000010.2	7633180	G	T	2	2	0.5	0.5
gnl|UMD3.1|GK000010.2	7634211	G	T	4	2	0.666667	0.333333
gnl|UMD3.1|GK000010.2	7636257	T	G	0	7	0	1
gnl|UMD3.1|GK000010.2	7636264	C	T	0	7	0	1
gnl|UMD3.1|GK000010.2	7644279	G	T	0	2	0	1
gnl|UMD3.1|GK000010.2	7645418	A	T	3	3	0.5	0.5
gnl|UMD3.1|GK000010.2	7645424	A	T	3	3	0.5	0.5
gnl|UMD3.1|GK000010.2	7645604	C	T	0	2	0	1
gnl|UMD3.1|GK000010.2	7646268	C	A	7	2	0.777778	0.222222
gnl|UMD3.1|GK000010.2	7647402	C	T	0	5	0	1
gnl|UMD3.1|GK000010.2	7647470	G	T	4	2	0.666667	0.333333
gnl|UMD3.1|GK000010.2	7650336	G	A	0	2	0	1
gnl|UMD3.1|GK000010.2	7650516	C	A	0	5	0	1
gnl|UMD3.1|GK000010.2	7650539	G	A	0	6	0	1
gnl|UMD3.1|GK000010.2	7650543	C	A	0	6	0	1
gnl|UMD3.1|GK000010.2	7650568	T	C	0	4	0	1
gnl|UMD3.1|GK000010.2	7650675	A	G	0	4	0	1
gnl|UMD3.1|GK000010.2	7652315	C	T	0	2	0	1
gnl|UMD3.1|GK000010.2	7652319	T	C	0	2	0	1
gnl|UMD3.1|GK000010.2	7652335	T	G	0	2	0	1
gnl|UMD3.1|GK000010.2	7652531	C	T	0	1	0	1
gnl|UMD3.1|GK000010.2	7652560	C	T	0	2	0	1
gnl|UMD3.1|GK000010.2	7652562	G	C	0	2	0	1
gnl|UMD3.1|GK000010.2	7652567	C	T	0	2	0	1
gnl|UMD3.1|GK000010.2	7652578	T	C	0	2	0	1
gnl|UMD3.1|GK000010.2	7653057	A	G	4	4	0.5	0.5
gnl|UMD3.1|GK000010.2	7653096	T	C	0	8	0	1
gnl|UMD3.1|GK000010.2	7653153	C	T	0	7	0	1
gnl|UMD3.1|GK000010.2	7653171	C	A	0	4	0	1
gnl|UMD3.1|GK000010.2	7653214	A	G	0	4	0	1
gnl|UMD3.1|GK000010.2	7653277	T	C	0	2	0	1
gnl|UMD3.1|GK000010.2	7653372	T	A	0	3	0	1
gnl|UMD3.1|GK000010.2	7653457	T	C	0	2	0	1
gnl|UMD3.1|GK000010.2	7653786	G	T	14	3	0.823529	0.176471
gnl|UMD3.1|GK000010.2	7653974	A	C	0	21	0	1
gnl|UMD3.1|GK000010.2	7654052	A	G	0	15	0	1
gnl|UMD3.1|GK000010.2	7654058	C	T	0	13	0	1
gnl|UMD3.1|GK000010.2	7654201	G	T	1	19	0.05	0.95
gnl|UMD3.1|GK000010.2	7654294	G	T	0	24	0	1
gnl|UMD3.1|GK000010.2	7654364	G	A	0	16	0	1
gnl|UMD3.1|GK000010.2	7654369	C	T	0	16	0	1
gnl|UMD3.1|GK000010.2	7654636	C	G	0	7	0	1
gnl|UMD3.1|GK000010.2	7654695	T	C	0	10	0	1
gnl|UMD3.1|GK000010.2	7654725	G	T	0	17	0	1
gnl|UMD3.1|GK000010.2	7654758	T	C	0	22	0	1
gnl|UMD3.1|GK000010.2	7654774	C	A	0	25	0	1
gnl|UMD3.1|GK000010.2	7654783	T	C	0	26	0	1
gnl|UMD3.1|GK000010.2	7654798	G	A	0	29	0	1
gnl|UMD3.1|GK000010.2	7654818	G	A	0	30	0	1
gnl|UMD3.1|GK000010.2	7654819	T	G	0	31	0	1
gnl|UMD3.1|GK000010.2	7654827	G	A	1	27	0.0357143	0.964286
gnl|UMD3.1|GK000010.2	7654877	A	G	0	42	0	1
gnl|UMD3.1|GK000010.2	7654911	C	T	0	40	0	1
gnl|UMD3.1|GK000010.2	7655003	T	A	0	30	0	1
gnl|UMD3.1|GK000010.2	7655006	T	A	22	8	0.733333	0.266667
gnl|UMD3.1|GK000010.2	7655206	G	A	0	31	0	1
gnl|UMD3.1|GK000010.2	7655231	T	C	0	36	0	1
gnl|UMD3.1|GK000010.2	7655486	C	T	0	30	0	1
gnl|UMD3.1|GK000010.2	7655548	G	A	0	21	0	1
gnl|UMD3.1|GK000010.2	7655636	T	C	0	13	0	1
gnl|UMD3.1|GK000010.2	7655648	C	T	0	13	0	1
gnl|UMD3.1|GK000010.2	7655792	T	G	0	9	0	1
gnl|UMD3.1|GK000010.2	7655866	G	A	0	15	0	1
gnl|UMD3.1|GK000010.2	7655977	C	A	0	14	0	1
gnl|UMD3.1|GK000010.2	7656055	CTTTTT	CTT	0	1	0	1
gnl|UMD3.1|GK000010.2	7656071	G	T	0	3	0	1
gnl|UMD3.1|GK000010.2	7656155	G	A	0	9	0	1
gnl|UMD3.1|GK000010.2	7656197	T	C	0	7	0	1
gnl|UMD3.1|GK000010.2	7656227	G	A	0	6	0	1
gnl|UMD3.1|GK000010.2	7656288	A	ACAGGGTTATTGATCGTAAC	0	1	0	1
gnl|UMD3.1|GK000010.2	7657016	C	T	0	2	0	1
gnl|UMD3.1|GK000010.2	7657031	A	G	0	2	0	1
gnl|UMD3.1|GK000010.2	7658452	C	T	0	1	0	1
gnl|UMD3.1|GK000010.2	7658548	T	A	1	2	0.333333	0.666667
gnl|UMD3.1|GK000010.2	7658550	T	G	1	2	0.333333	0.666667
gnl|UMD3.1|GK000010.2	7658969	C	T	0	2	0	1
gnl|UMD3.1|GK000010.2	7660338	A	G	0	2	0	1
gnl|UMD3.1|GK000010.2	7661684	A	G	0	4	0	1
gnl|UMD3.1|GK000010.2	7665971	A	G	0	2	0	1
gnl|UMD3.1|GK000010.2	7669899	A	G	0	4	0	1
gnl|UMD3.1|GK000010.2	7671016	T	C	4	2	0.666667	0.333333
gnl|UMD3.1|GK000010.2	7672453	T	C	6	2	0.75	0.25
gnl|UMD3.1|GK000010.2	7672830	A	G	0	2	0	1
gnl|UMD3.1|GK000010.2	7676292	G	A	0	3	0	1
gnl|UMD3.1|GK000010.2	7676913	G	A	0	4	0	1
gnl|UMD3.1|GK000010.2	7676950	C	T	0	4	0	1
gnl|UMD3.1|GK000010.2	7681183	T	C	0	5	0	1
gnl|UMD3.1|GK000010.2	7681212	T	C	0	7	0	1
gnl|UMD3.1|GK000010.2	7682529	T	C	0	4	0	1
gnl|UMD3.1|GK000010.2	7682542	G	A	0	4	0	1
gnl|UMD3.1|GK000010.2	7682552	G	A	0	4	0	1
gnl|UMD3.1|GK000010.2	7682604	G	A	0	4	0	1
gnl|UMD3.1|GK000010.2	7683125	A	G	0	2	0	1
gnl|UMD3.1|GK000010.2	7683140	A	T	0	2	0	1
gnl|UMD3.1|GK000010.2	7683227	T	C	0	9	0	1
gnl|UMD3.1|GK000010.2	7683284	A	G	0	9	0	1
gnl|UMD3.1|GK000010.2	7683766	C	T	35	6	0.853659	0.146341
gnl|UMD3.1|GK000010.2	7683784	T	C	0	34	0	1
gnl|UMD3.1|GK000010.2	7683863	T	G	0	57	0	1
gnl|UMD3.1|GK000010.2	7684121	G	T	8	24	0.25	0.75
gnl|UMD3.1|GK000010.2	7684122	A	T	8	24	0.25	0.75
gnl|UMD3.1|GK000010.2	7684226	G	T	16	10	0.615385	0.384615
gnl|UMD3.1|GK000010.2	7684238	G	T	22	5	0.814815	0.185185
gnl|UMD3.1|GK000010.2	7684293	G	T	12	4	0.75	0.25
gnl|UMD3.1|GK000010.2	7684311	G	T	11	3	0.785714	0.214286
gnl|UMD3.1|GK000010.2	7684348	G	T	9	5	0.642857	0.357143
gnl|UMD3.1|GK000010.2	7684375	G	A	9	2	0.818182	0.181818
gnl|UMD3.1|GK000010.2	7684596	G	T	0	39	0	1
gnl|UMD3.1|GK000010.2	7684793	A	G	23	5	0.821429	0.178571
gnl|UMD3.1|GK000010.2	7685376	C	T	1	2	0.333333	0.666667
gnl|UMD3.1|GK000010.2	7695874	A	T	0	1	0	1
gnl|UMD3.1|GK000010.2	7696750	A	G	2	2	0.5	0.5
gnl|UMD3.1|GK000010.2	7696765	A	G	2	2	0.5	0.5
gnl|UMD3.1|GK000010.2	7696776	A	G	2	2	0.5	0.5
gnl|UMD3.1|GK000010.2	7696778	A	G	2	2	0.5	0.5
gnl|UMD3.1|GK000010.2	7696785	A	G	2	2	0.5	0.5
gnl|UMD3.1|GK000010.2	7696794	A	G	2	2	0.5	0.5
gnl|UMD3.1|GK000010.2	7696813	A	G	2	2	0.5	0.5
gnl|UMD3.1|GK000010.2	7702020	G	C	0	2	0	1
gnl|UMD3.1|GK000010.2	7705916	A	G	0	2	0	1
gnl|UMD3.1|GK000010.2	7705925	C	T	0	2	0	1
gnl|UMD3.1|GK000010.2	7706111	C	T	0	3	0	1
gnl|UMD3.1|GK000010.2	7706162	T	C	0	6	0	1
gnl|UMD3.1|GK000010.2	7706660	C	G	0	2	0	1
gnl|UMD3.1|GK000010.2	7706715	C	T	0	2	0	1
gnl|UMD3.1|GK000010.2	7706745	T	C	0	2	0	1
gnl|UMD3.1|GK000010.2	7706751	A	C	0	2	0	1
gnl|UMD3.1|GK000010.2	7706821	G	A	0	2	0	1
gnl|UMD3.1|GK000010.2	7706860	T	C	0	2	0	1
gnl|UMD3.1|GK000010.2	7707750	G	T	1	2	0.333333	0.666667
gnl|UMD3.1|GK000010.2	7707862	A	G	0	2	0	1
gnl|UMD3.1|GK000010.2	7709318	A	G	7	2	0.777778	0.222222
gnl|UMD3.1|GK000010.2	7709326	A	G	9	2	0.818182	0.181818
gnl|UMD3.1|GK000010.2	7709328	A	G	7	3	0.7	0.3
gnl|UMD3.1|GK000010.2	7709337	A	G	7	2	0.777778	0.222222
gnl|UMD3.1|GK000010.2	7709841	T	C	0	2	0	1
gnl|UMD3.1|GK000010.2	7712382	G	A	5	3	0.625	0.375
gnl|UMD3.1|GK000010.2	7712559	G	T	10	2	0.833333	0.166667
gnl|UMD3.1|GK000010.2	7717359	C	T	16	3	0.842105	0.157895
gnl|UMD3.1|GK000010.2	7717616	G	T	6	2	0.75	0.25
gnl|UMD3.1|GK000010.2	7718111	G	A	0	4	0	1
gnl|UMD3.1|GK000010.2	7722981	G	T	0	2	0	1
gnl|UMD3.1|GK000010.2	7723040	A	G	0	2	0	1
gnl|UMD3.1|GK000010.2	7727493	T	A	0	2	0	1
gnl|UMD3.1|GK000010.2	7727494	G	T	0	2	0	1
gnl|UMD3.1|GK000010.2	7727848	C	A	2	2	0.5	0.5
gnl|UMD3.1|GK000010.2	7729826	A	G	0	2	0	1
gnl|UMD3.1|GK000010.2	7738184	A	G	0	3	0	1
gnl|UMD3.1|GK000010.2	7738222	A	G	0	2	0	1
gnl|UMD3.1|GK000010.2	7738235	A	G	0	2	0	1
gnl|UMD3.1|GK000010.2	7739271	A	T	2	2	0.5	0.5
gnl|UMD3.1|GK000010.2	7740306	G	A	0	13	0	1
gnl|UMD3.1|GK000010.2	7740337	C	A	18	4	0.818182	0.181818
gnl|UMD3.1|GK000010.2	7740374	T	C	6	13	0.315789	0.684211
gnl|UMD3.1|GK000010.2	7740918	T	C	0	2	0	1
gnl|UMD3.1|GK000010.2	7740919	G	A	0	2	0	1
gnl|UMD3.1|GK000010.2	7740934	C	A	0	2	0	1
gnl|UMD3.1|GK000010.2	7741314	T	C	0	4	0	1
gnl|UMD3.1|GK000010.2	7741365	T	G	0	6	0	1
gnl|UMD3.1|GK000010.2	7741643	G	T	2	2	0.5	0.5
gnl|UMD3.1|GK000010.2	7741846	T	C	0	2	0	1
gnl|UMD3.1|GK000010.2	7743638	A	G	2	3	0.4	0.6
gnl|UMD3.1|GK000010.2	7743680	C	T	1	5	0.166667	0.833333
gnl|UMD3.1|GK000010.2	7743693	C	A	4	3	0.571429	0.428571
gnl|UMD3.1|GK000010.2	7743725	C	A	8	2	0.8	0.2
gnl|UMD3.1|GK000010.2	7744858	T	C	0	4	0	1
gnl|UMD3.1|GK000010.2	7744863	G	C	0	46	0	1
gnl|UMD3.1|GK000010.2	7747119	C	A	0	2	0	1
gnl|UMD3.1|GK000010.2	7750570	G	A	4	4	0.5	0.5
gnl|UMD3.1|GK000010.2	7750656	G	A	0	2	0	1
gnl|UMD3.1|GK000010.2	7751334	A	G	0	6	0	1
gnl|UMD3.1|GK000010.2	7752419	A	G	6	4	0.6	0.4
gnl|UMD3.1|GK000010.2	7752516	C	A	4	6	0.4	0.6
gnl|UMD3.1|GK000010.2	7752629	G	A	6	11	0.352941	0.647059
gnl|UMD3.1|GK000010.2	7752733	G	A	2	2	0.5	0.5
gnl|UMD3.1|GK000010.2	7753075	A	G	0	4	0	1
gnl|UMD3.1|GK000010.2	7754428	T	C	0	54	0	1
gnl|UMD3.1|GK000010.2	7755986	A	G	0	2	0	1
gnl|UMD3.1|GK000010.2	7756194	T	G	0	2	0	1
gnl|UMD3.1|GK000010.2	7757214	G	A	0	2	0	1
gnl|UMD3.1|GK000010.2	7757223	A	G	0	3	0	1
gnl|UMD3.1|GK000010.2	7757286	A	G	0	5	0	1
gnl|UMD3.1|GK000010.2	7757298	A	G	0	5	0	1
gnl|UMD3.1|GK000010.2	7757975	G	A	4	3	0.571429	0.428571
gnl|UMD3.1|GK000010.2	7757992	A	C	4	4	0.5	0.5
gnl|UMD3.1|GK000010.2	7758058	C	T	1	2	0.333333	0.666667
gnl|UMD3.1|GK000010.2	7758379	G	T	7	3	0.7	0.3
gnl|UMD3.1|GK000010.2	7758480	A	G	4	3	0.571429	0.428571
gnl|UMD3.1|GK000010.2	7759420	G	A	0	3	0	1
gnl|UMD3.1|GK000010.2	7759471	T	G	0	3	0	1
gnl|UMD3.1|GK000010.2	7759474	A	G	5	3	0.625	0.375
gnl|UMD3.1|GK000010.2	7759506	A	G	8	5	0.615385	0.384615
gnl|UMD3.1|GK000010.2	7760072	G	A	0	2	0	1
gnl|UMD3.1|GK000010.2	7760073	G	C	0	2	0	1
gnl|UMD3.1|GK000010.2	7762164	G	T	10	2	0.833333	0.166667
gnl|UMD3.1|GK000010.2	7762752	A	T	36	23	0.610169	0.389831
gnl|UMD3.1|GK000010.2	7762786	G	T	49	6	0.890909	0.109091
gnl|UMD3.1|GK000010.2	7762887	A	G	4	14	0.222222	0.777778
gnl|UMD3.1|GK000010.2	7762937	G	A	6	5	0.545455	0.454545
gnl|UMD3.1|GK000010.2	7762969	G	C	6	3	0.666667	0.333333
gnl|UMD3.1|GK000010.2	7764041	T	C	0	9	0	1
gnl|UMD3.1|GK000010.2	7764061	G	A	0	9	0	1
gnl|UMD3.1|GK000010.2	7764085	C	T	0	8	0	1
gnl|UMD3.1|GK000010.2	7777294	G	A	0	3	0	1
gnl|UMD3.1|GK000010.2	7777455	T	G	0	2	0	1
gnl|UMD3.1|GK000010.2	7777467	T	C	0	3	0	1
gnl|UMD3.1|GK000010.2	7777537	G	C	0	3	0	1
gnl|UMD3.1|GK000010.2	7777870	G	T	0	4	0	1
gnl|UMD3.1|GK000010.2	7777917	T	C	0	2	0	1
gnl|UMD3.1|GK000010.2	7777957	C	T	0	2	0	1
gnl|UMD3.1|GK000010.2	7778086	G	A	0	4	0	1
gnl|UMD3.1|GK000010.2	7778134	A	G	0	4	0	1
gnl|UMD3.1|GK000010.2	7778277	A	G	0	10	0	1
gnl|UMD3.1|GK000010.2	7778290	G	A	0	10	0	1
gnl|UMD3.1|GK000010.2	7778355	C	A	0	2	0	1
gnl|UMD3.1|GK000010.2	7778361	A	G	0	2	0	1
gnl|UMD3.1|GK000010.2	7778397	T	C	0	2	0	1
gnl|UMD3.1|GK000010.2	7778506	A	G	0	7	0	1
gnl|UMD3.1|GK000010.2	7778545	C	T	5	2	0.714286	0.285714
gnl|UMD3.1|GK000010.2	7778565	T	C	0	7	0	1
gnl|UMD3.1|GK000010.2	7778591	T	A	0	7	0	1
gnl|UMD3.1|GK000010.2	7778721	T	A	0	9	0	1
gnl|UMD3.1|GK000010.2	7778940	T	C	0	4	0	1
gnl|UMD3.1|GK000010.2	7781135	A	G	2	6	0.25	0.75
gnl|UMD3.1|GK000010.2	7785349	C	T	0	14	0	1
gnl|UMD3.1|GK000010.2	7785512	T	C	0	18	0	1
gnl|UMD3.1|GK000010.2	7786791	A	G	0	2	0	1
gnl|UMD3.1|GK000010.2	7788684	C	T	0	2	0	1
gnl|UMD3.1|GK000010.2	7790774	C	T	2	2	0.5	0.5
gnl|UMD3.1|GK000010.2	7793586	T	A	0	2	0	1
gnl|UMD3.1|GK000010.2	7794049	G	C	1	5	0.166667	0.833333
gnl|UMD3.1|GK000010.2	7794142	C	A	6	2	0.75	0.25
gnl|UMD3.1|GK000010.2	7797285	C	T	32	14	0.695652	0.304348
gnl|UMD3.1|GK000010.2	7797377	G	T	3	2	0.6	0.4
gnl|UMD3.1|GK000010.2	7797960	G	A	0	4	0	1
gnl|UMD3.1|GK000010.2	7801721	A	T	0	3	0	1
gnl|UMD3.1|GK000010.2	7801760	G	T	9	15	0.375	0.625
gnl|UMD3.1|GK000010.2	7802047	T	C	0	2	0	1
gnl|UMD3.1|GK000010.2	7802473	A	C	0	2	0	1
gnl|UMD3.1|GK000010.2	7802496	A	T	0	2	0	1
gnl|UMD3.1|GK000010.2	7802531	G	A	0	2	0	1
gnl|UMD3.1|GK000010.2	7802666	A	G	0	11	0	1
gnl|UMD3.1|GK000010.2	7802685	A	T	8	3	0.727273	0.272727
gnl|UMD3.1|GK000010.2	7802790	C	A	6	2	0.75	0.25
gnl|UMD3.1|GK000010.2	7802819	T	C	2	5	0.285714	0.714286
gnl|UMD3.1|GK000010.2	7802857	G	A	0	4	0	1
gnl|UMD3.1|GK000010.2	7802878	C	T	0	3	0	1
gnl|UMD3.1|GK000010.2	7803994	T	C	0	3	0	1
gnl|UMD3.1|GK000010.2	7804016	C	G	0	5	0	1
gnl|UMD3.1|GK000010.2	7804023	G	A	0	5	0	1
gnl|UMD3.1|GK000010.2	7804932	G	A	5	7	0.416667	0.583333
gnl|UMD3.1|GK000010.2	7804951	G	A	3	4	0.428571	0.571429
gnl|UMD3.1|GK000010.2	7805092	A	T	12	2	0.857143	0.142857
gnl|UMD3.1|GK000010.2	7805147	G	C	10	3	0.769231	0.230769
gnl|UMD3.1|GK000010.2	7805161	C	A	11	2	0.846154	0.153846
gnl|UMD3.1|GK000010.2	7805166	C	A	11	3	0.785714	0.214286
gnl|UMD3.1|GK000010.2	7805269	T	C	12	4	0.75	0.25
gnl|UMD3.1|GK000010.2	7805275	T	C	13	4	0.764706	0.235294
gnl|UMD3.1|GK000010.2	7805388	G	A	8	10	0.444444	0.555556
gnl|UMD3.1|GK000010.2	7805751	G	A	12	12	0.5	0.5
gnl|UMD3.1|GK000010.2	7806371	A	G	15	21	0.416667	0.583333
gnl|UMD3.1|GK000010.2	7806483	G	A	4	10	0.285714	0.714286
gnl|UMD3.1|GK000010.2	7806593	G	C	16	4	0.8	0.2
gnl|UMD3.1|GK000010.2	7806847	G	A	18	4	0.818182	0.181818
gnl|UMD3.1|GK000010.2	7806906	A	G	6	8	0.428571	0.571429
gnl|UMD3.1|GK000010.2	7806926	A	G	6	6	0.5	0.5
gnl|UMD3.1|GK000010.2	7807660	T	A	0	2	0	1
gnl|UMD3.1|GK000010.2	7807661	C	T	0	2	0	1
gnl|UMD3.1|GK000010.2	7807842	A	G	0	2	0	1
gnl|UMD3.1|GK000010.2	7808419	G	T	0	7	0	1
gnl|UMD3.1|GK000010.2	7810317	G	A	7	2	0.777778	0.222222
gnl|UMD3.1|GK000010.2	7810484	C	A	9	2	0.818182	0.181818
gnl|UMD3.1|GK000010.2	7811263	G	T	9	2	0.818182	0.181818
gnl|UMD3.1|GK000010.2	7812392	C	T	7	35	0.166667	0.833333
gnl|UMD3.1|GK000010.2	7812514	G	A	5	18	0.217391	0.782609
gnl|UMD3.1|GK000010.2	7812580	C	T	15	15	0.5	0.5
gnl|UMD3.1|GK000010.2	7813772	T	C	13	4	0.764706	0.235294
gnl|UMD3.1|GK000010.2	7814439	T	A	6	2	0.75	0.25
gnl|UMD3.1|GK000010.2	7814788	C	G	7	2	0.777778	0.222222
gnl|UMD3.1|GK000010.2	7814823	T	A	5	5	0.5	0.5
gnl|UMD3.1|GK000010.2	7815282	G	A	0	8	0	1
gnl|UMD3.1|GK000010.2	7816384	A	G	0	4	0	1
gnl|UMD3.1|GK000010.2	7816807	T	A	2	2	0.5	0.5
gnl|UMD3.1|GK000010.2	7817840	C	A	0	3	0	1
gnl|UMD3.1|GK000010.2	7817843	A	G	0	3	0	1
gnl|UMD3.1|GK000010.2	7821532	A	G	0	2	0	1
gnl|UMD3.1|GK000010.2	7827161	A	G	0	2	0	1
gnl|UMD3.1|GK000010.2	7827213	C	T	0	2	0	1
gnl|UMD3.1|GK000010.2	7828556	CTG	CTGCTTTG	0	1	0	1
gnl|UMD3.1|GK000010.2	7828614	G	C	0	6	0	1
gnl|UMD3.1|GK000010.2	7828678	T	G	0	5	0	1
gnl|UMD3.1|GK000010.2	7828698	G	A	0	4	0	1
gnl|UMD3.1|GK000010.2	7828702	G	A	0	4	0	1
gnl|UMD3.1|GK000010.2	7828730	C	T	0	4	0	1
gnl|UMD3.1|GK000010.2	7829495	G	T	0	4	0	1
gnl|UMD3.1|GK000010.2	7829530	C	T	0	5	0	1
gnl|UMD3.1|GK000010.2	7830003	T	C	0	2	0	1
gnl|UMD3.1|GK000010.2	7831332	T	C	1	4	0.2	0.8
gnl|UMD3.1|GK000010.2	7831383	G	A	1	2	0.333333	0.666667
gnl|UMD3.1|GK000010.2	7831645	C	A	6	2	0.75	0.25
gnl|UMD3.1|GK000010.2	7831707	T	A	8	2	0.8	0.2
gnl|UMD3.1|GK000010.2	7832058	A	G,T	0	6	0	1
gnl|UMD3.1|GK000010.2	7832099	G	T	3	2	0.6	0.4
gnl|UMD3.1|GK000010.2	7835051	C	G	9	7	0.5625	0.4375
gnl|UMD3.1|GK000010.2	7835442	C	T	0	2	0	1
gnl|UMD3.1|GK000010.2	7835459	G	A	0	2	0	1
gnl|UMD3.1|GK000010.2	7835499	C	T	0	2	0	1
gnl|UMD3.1|GK000010.2	7835728	T	C	13	7	0.65	0.35
gnl|UMD3.1|GK000010.2	7835791	G	A	11	7	0.611111	0.388889
gnl|UMD3.1|GK000010.2	7839830	A	G	0	5	0	1
gnl|UMD3.1|GK000010.2	7840203	G	T	6	2	0.75	0.25
gnl|UMD3.1|GK000010.2	7840302	G	A	0	1	0	1
gnl|UMD3.1|GK000010.2	7840325	G	C	0	2	0	1
gnl|UMD3.1|GK000010.2	7840369	C	T	2	2	0.5	0.5
gnl|UMD3.1|GK000010.2	7840853	G	A	9	5	0.642857	0.357143
gnl|UMD3.1|GK000010.2	7840890	T	A	2	5	0.285714	0.714286
gnl|UMD3.1|GK000010.2	7840911	G	A	2	3	0.4	0.6
gnl|UMD3.1|GK000010.2	7841075	G	A	2	3	0.4	0.6
gnl|UMD3.1|GK000010.2	7841094	T	C	2	9	0.181818	0.818182
gnl|UMD3.1|GK000010.2	7841147	G	A	9	9	0.5	0.5
gnl|UMD3.1|GK000010.2	7841245	C	T	12	7	0.631579	0.368421
gnl|UMD3.1|GK000010.2	7841322	C	T	7	12	0.368421	0.631579
gnl|UMD3.1|GK000010.2	7841409	G	A	11	17	0.392857	0.607143
gnl|UMD3.1|GK000010.2	7841423	A	G	20	8	0.714286	0.285714
gnl|UMD3.1|GK000010.2	7841425	G	A	24	4	0.857143	0.142857
gnl|UMD3.1|GK000010.2	7841517	C	A	0	29	0	1
gnl|UMD3.1|GK000010.2	7841545	C	A	11	11	0.5	0.5
gnl|UMD3.1|GK000010.2	7841586	A	G	13	9	0.590909	0.409091
gnl|UMD3.1|GK000010.2	7841595	C	A	13	8	0.619048	0.380952
gnl|UMD3.1|GK000010.2	7841662	G	A	18	14	0.5625	0.4375
gnl|UMD3.1|GK000010.2	7841665	A	G	16	15	0.516129	0.483871
gnl|UMD3.1|GK000010.2	7841779	C	T	14	20	0.411765	0.588235
gnl|UMD3.1|GK000010.2	7841832	A	G	12	17	0.413793	0.586207
gnl|UMD3.1|GK000010.2	7841835	T	A	11	17	0.392857	0.607143
gnl|UMD3.1|GK000010.2	7841860	A	T	11	17	0.392857	0.607143
gnl|UMD3.1|GK000010.2	7841900	C	T	8	20	0.285714	0.714286
gnl|UMD3.1|GK000010.2	7841914	G	A	8	16	0.333333	0.666667
gnl|UMD3.1|GK000010.2	7841955	G	A	8	7	0.533333	0.466667
gnl|UMD3.1|GK000010.2	7841972	G	A	10	5	0.666667	0.333333
gnl|UMD3.1|GK000010.2	7841974	G	A	9	2	0.818182	0.181818
gnl|UMD3.1|GK000010.2	7841975	G	A	7	2	0.777778	0.222222
gnl|UMD3.1|GK000010.2	7841985	A	G	4	4	0.5	0.5
gnl|UMD3.1|GK000010.2	7842013	C	A,G	0	8	0	1
gnl|UMD3.1|GK000010.2	7842031	A	G	0	7	0	1
gnl|UMD3.1|GK000010.2	7842041	T	C	3	3	0.5	0.5
gnl|UMD3.1|GK000010.2	7842071	G	T	5	8	0.384615	0.615385
gnl|UMD3.1|GK000010.2	7842115	C	T	8	9	0.470588	0.529412
gnl|UMD3.1|GK000010.2	7842125	T	G	9	7	0.5625	0.4375
gnl|UMD3.1|GK000010.2	7842139	C	T	8	7	0.533333	0.466667
gnl|UMD3.1|GK000010.2	7842161	T	A	9	7	0.5625	0.4375
gnl|UMD3.1|GK000010.2	7842188	C	T	8	10	0.444444	0.555556
gnl|UMD3.1|GK000010.2	7842191	A	G	7	8	0.466667	0.533333
gnl|UMD3.1|GK000010.2	7842204	A	G	5	8	0.384615	0.615385
gnl|UMD3.1|GK000010.2	7842211	C	G	5	5	0.5	0.5
gnl|UMD3.1|GK000010.2	7842378	A	G	5	9	0.357143	0.642857
gnl|UMD3.1|GK000010.2	7842476	G	A	4	9	0.307692	0.692308
gnl|UMD3.1|GK000010.2	7842480	T	A	4	10	0.285714	0.714286
gnl|UMD3.1|GK000010.2	7842509	C	T	2	11	0.153846	0.846154
gnl|UMD3.1|GK000010.2	7842520	C	G	2	9	0.181818	0.818182
gnl|UMD3.1|GK000010.2	7842679	G	T	0	4	0	1
gnl|UMD3.1|GK000010.2	7842705	G	A	0	4	0	1
gnl|UMD3.1|GK000010.2	7842731	A	G	0	4	0	1
gnl|UMD3.1|GK000010.2	7842801	G	A	0	7	0	1
gnl|UMD3.1|GK000010.2	7842810	A	G	0	4	0	1
gnl|UMD3.1|GK000010.2	7842863	C	T	0	4	0	1
gnl|UMD3.1|GK000010.2	7843160	G	A	2	2	0.5	0.5
gnl|UMD3.1|GK000010.2	7843217	C	T	0	2	0	1
gnl|UMD3.1|GK000010.2	7843274	G	A	0	4	0	1
gnl|UMD3.1|GK000010.2	7843305	G	A	0	2	0	1
gnl|UMD3.1|GK000010.2	7843334	A	G	0	2	0	1
gnl|UMD3.1|GK000010.2	7845137	A	G	8	2	0.8	0.2
gnl|UMD3.1|GK000010.2	7845187	A	T	8	2	0.8	0.2
gnl|UMD3.1|GK000010.2	7845230	A	T	0	12	0	1
gnl|UMD3.1|GK000010.2	7845297	C	T	0	2	0	1
gnl|UMD3.1|GK000010.2	7845320	C	T	0	2	0	1
gnl|UMD3.1|GK000010.2	7845338	A	G	0	2	0	1
gnl|UMD3.1|GK000010.2	7845455	A	G	29	31	0.483333	0.516667
gnl|UMD3.1|GK000010.2	7846017	A	T	0	3	0	1
gnl|UMD3.1|GK000010.2	7846577	A	G	0	2	0	1
gnl|UMD3.1|GK000010.2	7846631	A	G	0	2	0	1
gnl|UMD3.1|GK000010.2	7846674	A	G	0	2	0	1
gnl|UMD3.1|GK000010.2	7846688	C	G	0	2	0	1
gnl|UMD3.1|GK000010.2	7847125	G	T	0	2	0	1
gnl|UMD3.1|GK000010.2	7847159	A	T	0	2	0	1
gnl|UMD3.1|GK000010.2	7847165	A	C	0	2	0	1
gnl|UMD3.1|GK000010.2	7847205	G	A	0	2	0	1
gnl|UMD3.1|GK000010.2	7847458	G	A	2	2	0.5	0.5
gnl|UMD3.1|GK000010.2	7847599	T	A	2	2	0.5	0.5
gnl|UMD3.1|GK000010.2	7847693	A	G	0	3	0	1
gnl|UMD3.1|GK000010.2	7847702	A	G	1	2	0.333333	0.666667
gnl|UMD3.1|GK000010.2	7847843	A	C	0	3	0	1
gnl|UMD3.1|GK000010.2	7847848	A	C	0	3	0	1
gnl|UMD3.1|GK000010.2	7849014	A	G	0	2	0	1
gnl|UMD3.1|GK000010.2	7849027	C	T	0	2	0	1
gnl|UMD3.1|GK000010.2	7849062	G	A	0	2	0	1
gnl|UMD3.1|GK000010.2	7850533	G	A	0	2	0	1
gnl|UMD3.1|GK000010.2	7851320	G	T	2	2	0.5	0.5
gnl|UMD3.1|GK000010.2	7857261	C	A	0	2	0	1
gnl|UMD3.1|GK000010.2	7858826	G	T	7	5	0.583333	0.416667
gnl|UMD3.1|GK000010.2	7858896	G	A	16	3	0.842105	0.157895
gnl|UMD3.1|GK000010.2	7859818	T	A	5	2	0.714286	0.285714
gnl|UMD3.1|GK000010.2	7859982	G	A	0	5	0	1
gnl|UMD3.1|GK000010.2	7860773	G	A	0	4	0	1
gnl|UMD3.1|GK000010.2	7861528	G	A	0	4	0	1
gnl|UMD3.1|GK000010.2	7861669	G	T	4	2	0.666667	0.333333
gnl|UMD3.1|GK000010.2	7862699	A	C	1	2	0.333333	0.666667
gnl|UMD3.1|GK000010.2	7863163	G	T	7	2	0.777778	0.222222
gnl|UMD3.1|GK000010.2	7863304	A	T	9	2	0.818182	0.181818
gnl|UMD3.1|GK000010.2	7864111	G	T	4	2	0.666667	0.333333
gnl|UMD3.1|GK000010.2	7864552	G	T	8	2	0.8	0.2
gnl|UMD3.1|GK000010.2	7864607	C	T	7	3	0.7	0.3
gnl|UMD3.1|GK000010.2	7867211	G	T	1	5	0.166667	0.833333
gnl|UMD3.1|GK000010.2	7867760	T	C	329	396	0.453793	0.546207
gnl|UMD3.1|GK000010.2	7880159	G	T	0	2	0	1
gnl|UMD3.1|GK000010.2	7892511	G	A	0	2	0	1
gnl|UMD3.1|GK000010.2	7894332	C	A	5	2	0.714286	0.285714
gnl|UMD3.1|GK000010.2	7895124	T	C	8	2	0.8	0.2
gnl|UMD3.1|GK000010.2	7896497	G	T	8	2	0.8	0.2
gnl|UMD3.1|GK000010.2	7896799	G	T	7	2	0.777778	0.222222
gnl|UMD3.1|GK000010.2	7908565	C	A	0	2	0	1
gnl|UMD3.1|GK000010.2	7908570	C	G	0	2	0	1
gnl|UMD3.1|GK000010.2	7908571	A	G	0	2	0	1
gnl|UMD3.1|GK000010.2	7908595	A	G	0	5	0	1
gnl|UMD3.1|GK000010.2	7908605	G	C	0	5	0	1
gnl|UMD3.1|GK000010.2	7908608	G	C	0	6	0	1
gnl|UMD3.1|GK000010.2	7908626	G	A	0	8	0	1
gnl|UMD3.1|GK000010.2	7908662	A	G	2	6	0.25	0.75
gnl|UMD3.1|GK000010.2	7908670	C	A	0	7	0	1
gnl|UMD3.1|GK000010.2	7908683	C	T,G	0	7	0	1
gnl|UMD3.1|GK000010.2	7908686	G	A	0	8	0	1
gnl|UMD3.1|GK000010.2	7908701	A	G	0	5	0	1
gnl|UMD3.1|GK000010.2	7908707	A	G	0	4	0	1
gnl|UMD3.1|GK000010.2	7908724	G	C	0	2	0	1
gnl|UMD3.1|GK000010.2	7926310	N	G	0	157	0	1
gnl|UMD3.1|GK000010.2	7973867	C	A	0	2	0	1
gnl|UMD3.1|GK000010.2	8110705	C	T	2	2	0.5	0.5
gnl|UMD3.1|GK000010.2	8111995	A	G	0	2	0	1
gnl|UMD3.1|GK000010.2	8116543	G	T	8	2	0.8	0.2
gnl|UMD3.1|GK000010.2	8117517	A	G	4	2	0.666667	0.333333
gnl|UMD3.1|GK000010.2	8120087	C	A	0	8	0	1
gnl|UMD3.1|GK000010.2	8136305	G	T	12	2	0.857143	0.142857
gnl|UMD3.1|GK000010.2	8136324	G	A	0	2	0	1
gnl|UMD3.1|GK000010.2	8137598	C	A	0	2	0	1
gnl|UMD3.1|GK000010.2	8139805	T	G	17	3	0.85	0.15
gnl|UMD3.1|GK000010.2	8140171	T	A	8	715	0.011065	0.988935
gnl|UMD3.1|GK000010.2	8140226	C	T	4	264	0.0149254	0.985075
gnl|UMD3.1|GK000010.2	8140241	T	C	155	113	0.578358	0.421642
gnl|UMD3.1|GK000010.2	8140293	G	A	9	10	0.473684	0.526316
gnl|UMD3.1|GK000010.2	8141546	A	G	3	3	0.5	0.5
gnl|UMD3.1|GK000010.2	8144126	G	T	0	2	0	1
gnl|UMD3.1|GK000010.2	8145972	A	T	0	8	0	1
gnl|UMD3.1|GK000010.2	8147913	A	T	6	33	0.153846	0.846154
gnl|UMD3.1|GK000010.2	8148314	T	C	4	2	0.666667	0.333333
gnl|UMD3.1|GK000010.2	8149214	G	A	3	2	0.6	0.4
gnl|UMD3.1|GK000010.2	8149538	A	G	1	4	0.2	0.8
gnl|UMD3.1|GK000010.2	8149821	C	T	18	6	0.75	0.25
gnl|UMD3.1|GK000010.2	8149838	G	T	15	7	0.681818	0.318182
gnl|UMD3.1|GK000010.2	8150118	G	A	8	3	0.727273	0.272727
gnl|UMD3.1|GK000010.2	8150982	G	T	4	2	0.666667	0.333333
gnl|UMD3.1|GK000010.2	8151516	G	T	8	2	0.8	0.2
gnl|UMD3.1|GK000010.2	8156325	C	G	6	5	0.545455	0.454545
gnl|UMD3.1|GK000010.2	8157298	A	G	0	2	0	1
gnl|UMD3.1|GK000010.2	8157588	C	T	6	2	0.75	0.25
gnl|UMD3.1|GK000010.2	8157927	C	T	6	10	0.375	0.625
gnl|UMD3.1|GK000010.2	8157942	T	C	6	10	0.375	0.625
gnl|UMD3.1|GK000010.2	8158028	T	C	7	2	0.777778	0.222222
gnl|UMD3.1|GK000010.2	8158077	C	A	5	4	0.555556	0.444444
gnl|UMD3.1|GK000010.2	8158082	G	A	4	3	0.571429	0.428571
gnl|UMD3.1|GK000010.2	8158892	C	G	0	2	0	1
gnl|UMD3.1|GK000010.2	8159282	A	G	2	2	0.5	0.5
gnl|UMD3.1|GK000010.2	8164392	C	T	0	2	0	1
gnl|UMD3.1|GK000010.2	8165603	C	T	0	2	0	1
gnl|UMD3.1|GK000010.2	8166790	T	G	0	2	0	1
gnl|UMD3.1|GK000010.2	8166820	C	A	2	2	0.5	0.5
gnl|UMD3.1|GK000010.2	8166870	C	G	2	2	0.5	0.5
gnl|UMD3.1|GK000010.2	8172998	T	C	2	2	0.5	0.5
gnl|UMD3.1|GK000010.2	8176030	G	A	0	2	0	1
gnl|UMD3.1|GK000010.2	8180222	A	G	0	2	0	1
gnl|UMD3.1|GK000010.2	8304405	A	G	0	2	0	1
gnl|UMD3.1|GK000010.2	8304483	A	G	0	4	0	1
gnl|UMD3.1|GK000010.2	8307023	C	T	0	3	0	1
gnl|UMD3.1|GK000010.2	8307110	A	T	0	2	0	1
gnl|UMD3.1|GK000010.2	8307120	G	T	0	2	0	1
gnl|UMD3.1|GK000010.2	8307123	A	T	0	2	0	1
gnl|UMD3.1|GK000010.2	8307171	T	G	0	3	0	1
gnl|UMD3.1|GK000010.2	8311786	G	A	0	2	0	1
gnl|UMD3.1|GK000010.2	8313005	C	A	2	2	0.5	0.5
gnl|UMD3.1|GK000010.2	8313076	G	A	0	3	0	1
gnl|UMD3.1|GK000010.2	8313340	T	C	7	4	0.636364	0.363636
gnl|UMD3.1|GK000010.2	8313986	A	G	4	2	0.666667	0.333333
gnl|UMD3.1|GK000010.2	8353235	G	A	0	2	0	1
gnl|UMD3.1|GK000010.2	8404730	A	G	0	2	0	1
gnl|UMD3.1|GK000010.2	8404731	A	G	0	2	0	1
gnl|UMD3.1|GK000010.2	8404755	A	G	1	2	0.333333	0.666667
gnl|UMD3.1|GK000010.2	8404758	G	T	1	2	0.333333	0.666667
gnl|UMD3.1|GK000010.2	8517655	C	T	0	2	0	1
gnl|UMD3.1|GK000010.2	8517948	A	T	0	8	0	1
gnl|UMD3.1|GK000010.2	8518001	G	C,A	0	10	0	1
gnl|UMD3.1|GK000010.2	8518049	A	G	0	6	0	1
gnl|UMD3.1|GK000010.2	8518071	G	T	0	2	0	1
gnl|UMD3.1|GK000010.2	8518545	G	A	0	2	0	1
gnl|UMD3.1|GK000010.2	8518667	C	T	0	2	0	1
gnl|UMD3.1|GK000010.2	8518697	A	G	0	2	0	1
gnl|UMD3.1|GK000010.2	8520242	G	C	0	2	0	1
gnl|UMD3.1|GK000010.2	8520244	A	C	0	2	0	1
gnl|UMD3.1|GK000010.2	8520249	C	T	0	2	0	1
gnl|UMD3.1|GK000010.2	8520273	C	A	0	2	0	1
gnl|UMD3.1|GK000010.2	8523107	A	T	0	4	0	1
gnl|UMD3.1|GK000010.2	8524023	G	T	0	2	0	1
gnl|UMD3.1|GK000010.2	8524223	C	T	0	2	0	1
gnl|UMD3.1|GK000010.2	8524314	T	A	0	11	0	1
gnl|UMD3.1|GK000010.2	8524315	T	G	0	11	0	1
gnl|UMD3.1|GK000010.2	8524361	A	T	0	24	0	1
gnl|UMD3.1|GK000010.2	8524764	C	A	0	2	0	1
gnl|UMD3.1|GK000010.2	8524802	G	T	0	2	0	1
gnl|UMD3.1|GK000010.2	8524834	G	T	0	3	0	1
gnl|UMD3.1|GK000010.2	8524839	A	G	0	3	0	1
gnl|UMD3.1|GK000010.2	8524846	C	T	0	3	0	1
gnl|UMD3.1|GK000010.2	8524853	C	A	0	3	0	1
gnl|UMD3.1|GK000010.2	8524862	C	A	0	2	0	1
gnl|UMD3.1|GK000010.2	8524867	C	T	0	3	0	1
gnl|UMD3.1|GK000010.2	8524875	C	T	0	3	0	1
gnl|UMD3.1|GK000010.2	8524930	G	T	0	5	0	1
gnl|UMD3.1|GK000010.2	8524942	G	A	0	5	0	1
gnl|UMD3.1|GK000010.2	8525013	G	A	0	11	0	1
gnl|UMD3.1|GK000010.2	8526620	A	G	0	3	0	1
gnl|UMD3.1|GK000010.2	8526629	T	A	0	3	0	1
gnl|UMD3.1|GK000010.2	8526669	A	G	0	2	0	1
gnl|UMD3.1|GK000010.2	8526673	T	C	0	2	0	1
gnl|UMD3.1|GK000010.2	8526759	T	C	0	5	0	1
gnl|UMD3.1|GK000010.2	8531375	T	C	0	4	0	1
gnl|UMD3.1|GK000010.2	8531461	C	T	0	4	0	1
gnl|UMD3.1|GK000010.2	8536927	T	C	0	2	0	1
gnl|UMD3.1|GK000010.2	8537052	A	G	0	3	0	1
gnl|UMD3.1|GK000010.2	8537071	G	A	0	3	0	1
gnl|UMD3.1|GK000010.2	8537203	C	A	1	2	0.333333	0.666667
gnl|UMD3.1|GK000010.2	8537450	C	A	0	2	0	1
gnl|UMD3.1|GK000010.2	8537634	C	T	0	6	0	1
gnl|UMD3.1|GK000010.2	8537635	A	G	0	6	0	1
gnl|UMD3.1|GK000010.2	8538766	G	T	0	5	0	1
gnl|UMD3.1|GK000010.2	8538770	C	A	3	2	0.6	0.4
gnl|UMD3.1|GK000010.2	8538891	A	G	0	3	0	1
gnl|UMD3.1|GK000010.2	8539007	C	T	0	2	0	1
gnl|UMD3.1|GK000010.2	8539254	C	A	0	2	0	1
gnl|UMD3.1|GK000010.2	8541236	G	T	0	2	0	1
gnl|UMD3.1|GK000010.2	8541674	G	T	0	2	0	1
gnl|UMD3.1|GK000010.2	8542537	G	A	0	5	0	1
gnl|UMD3.1|GK000010.2	8542599	G	A	0	3	0	1
gnl|UMD3.1|GK000010.2	8542882	A	G	0	2	0	1
gnl|UMD3.1|GK000010.2	8542941	C	T	0	2	0	1
gnl|UMD3.1|GK000010.2	8543718	A	C	0	2	0	1
gnl|UMD3.1|GK000010.2	8543723	C	A	0	2	0	1
gnl|UMD3.1|GK000010.2	8543732	A	G	0	2	0	1
gnl|UMD3.1|GK000010.2	8543749	T	C	0	2	0	1
gnl|UMD3.1|GK000010.2	8543757	A	G	0	2	0	1
gnl|UMD3.1|GK000010.2	8556240	G	T	0	2	0	1
gnl|UMD3.1|GK000010.2	8557767	T	C	1	7	0.125	0.875
gnl|UMD3.1|GK000010.2	8557842	G	T	4	2	0.666667	0.333333
gnl|UMD3.1|GK000010.2	8558110	A	T	5	2	0.714286	0.285714
gnl|UMD3.1|GK000010.2	8558125	G	A	5	2	0.714286	0.285714
gnl|UMD3.1|GK000010.2	8565630	A	T	0	2	0	1
gnl|UMD3.1|GK000010.2	8570967	G	A	0	2	0	1
gnl|UMD3.1|GK000010.2	8725504	C	A	2	2	0.5	0.5
gnl|UMD3.1|GK000010.2	8736704	G	A	0	6	0	1
gnl|UMD3.1|GK000010.2	8736705	A	T	4	2	0.666667	0.333333
gnl|UMD3.1|GK000010.2	8736840	G	T	4	2	0.666667	0.333333
gnl|UMD3.1|GK000010.2	8736938	C	T	0	2	0	1
gnl|UMD3.1|GK000010.2	8739460	A	T	0	4	0	1
gnl|UMD3.1|GK000010.2	8741497	G	T	3	2	0.6	0.4
gnl|UMD3.1|GK000010.2	8743774	T	C	22	4	0.846154	0.153846
gnl|UMD3.1|GK000010.2	8743816	G	T	0	3	0	1
gnl|UMD3.1|GK000010.2	8746298	A	G	0	2	0	1
gnl|UMD3.1|GK000010.2	8746302	T	C	0	2	0	1
gnl|UMD3.1|GK000010.2	8750834	A	G	0	2	0	1
gnl|UMD3.1|GK000010.2	8761124	C	A	0	2	0	1
gnl|UMD3.1|GK000010.2	8767482	T	C	0	4	0	1
gnl|UMD3.1|GK000010.2	8767533	T	C	0	4	0	1
gnl|UMD3.1|GK000010.2	8783454	G	A	0	2	0	1
gnl|UMD3.1|GK000010.2	8783560	T	C	6	2	0.75	0.25
gnl|UMD3.1|GK000010.2	8783636	G	T	4	2	0.666667	0.333333
gnl|UMD3.1|GK000010.2	8786035	G	A	4	2	0.666667	0.333333
gnl|UMD3.1|GK000010.2	8786442	G	T	6	2	0.75	0.25
gnl|UMD3.1|GK000010.2	8786764	G	A	7	3	0.7	0.3
gnl|UMD3.1|GK000010.2	8788077	CATTTCTATTTCT	CATTTCT	0	1	0	1
gnl|UMD3.1|GK000010.2	8791053	A	G	0	2	0	1
gnl|UMD3.1|GK000010.2	8791065	C	T	0	2	0	1
gnl|UMD3.1|GK000010.2	8792312	C	T	1	3	0.25	0.75
gnl|UMD3.1|GK000010.2	8793223	G	T	2	2	0.5	0.5
gnl|UMD3.1|GK000010.2	8793226	C	T	2	2	0.5	0.5
gnl|UMD3.1|GK000010.2	8793407	G	A	0	2	0	1
gnl|UMD3.1|GK000010.2	8796078	C	A	0	5	0	1
gnl|UMD3.1|GK000010.2	8796310	T	C	0	4	0	1
gnl|UMD3.1|GK000010.2	8800585	T	C	0	7	0	1
gnl|UMD3.1|GK000010.2	8801181	A	G	0	4	0	1
gnl|UMD3.1|GK000010.2	8804624	G	T	5	2	0.714286	0.285714
gnl|UMD3.1|GK000010.2	8805603	C	G	0	4	0	1
gnl|UMD3.1|GK000010.2	8807809	T	A	0	3	0	1
gnl|UMD3.1|GK000010.2	8807823	G	C	0	3	0	1
gnl|UMD3.1|GK000010.2	8807899	A	G	0	3	0	1
gnl|UMD3.1|GK000010.2	8807929	C	T	0	3	0	1
gnl|UMD3.1|GK000010.2	8808226	G	A	3	2	0.6	0.4
gnl|UMD3.1|GK000010.2	8808482	C	A	0	2	0	1
gnl|UMD3.1|GK000010.2	8814028	G	T	1	2	0.333333	0.666667
gnl|UMD3.1|GK000010.2	8819406	G	T	2	2	0.5	0.5
gnl|UMD3.1|GK000010.2	8849717	C	T	0	2	0	1
gnl|UMD3.1|GK000010.2	8893730	C	T	0	12	0	1
gnl|UMD3.1|GK000010.2	8893733	A	G	3	9	0.25	0.75
gnl|UMD3.1|GK000010.2	8893771	C	T	0	13	0	1
gnl|UMD3.1|GK000010.2	8893777	A	G	0	14	0	1
gnl|UMD3.1|GK000010.2	8893955	C	T	0	7	0	1
gnl|UMD3.1|GK000010.2	8893963	C	G	0	8	0	1
gnl|UMD3.1|GK000010.2	8894009	A	T	0	7	0	1
gnl|UMD3.1|GK000010.2	8894063	A	G	0	4	0	1
gnl|UMD3.1|GK000010.2	9040330	G	A	15	5	0.75	0.25
gnl|UMD3.1|GK000010.2	9042042	G	A	1	4	0.2	0.8
gnl|UMD3.1|GK000010.2	9043059	C	A	0	2	0	1
gnl|UMD3.1|GK000010.2	9051508	T	C	1	2	0.333333	0.666667
gnl|UMD3.1|GK000010.2	9051527	T	C	2	2	0.5	0.5
gnl|UMD3.1|GK000010.2	9051547	T	C	2	2	0.5	0.5
gnl|UMD3.1|GK000010.2	9051559	T	C	2	2	0.5	0.5
gnl|UMD3.1|GK000010.2	9051570	T	C	2	2	0.5	0.5
gnl|UMD3.1|GK000010.2	9067877	C	G	0	2	0	1
gnl|UMD3.1|GK000010.2	9068273	G	T	3	2	0.6	0.4
gnl|UMD3.1|GK000010.2	9070050	G	C	1	2	0.333333	0.666667
gnl|UMD3.1|GK000010.2	9090383	C	A	0	2	0	1
gnl|UMD3.1|GK000010.2	9104852	C	A	0	2	0	1
gnl|UMD3.1|GK000010.2	9120200	T	A	0	3	0	1
gnl|UMD3.1|GK000010.2	9139574	T	C	10	2	0.833333	0.166667
gnl|UMD3.1|GK000010.2	9143262	C	G	0	2	0	1
gnl|UMD3.1|GK000010.2	9157061	G	A	0	4	0	1
gnl|UMD3.1|GK000010.2	9157106	G	T	2	2	0.5	0.5
gnl|UMD3.1|GK000010.2	9157111	C	T	0	4	0	1
gnl|UMD3.1|GK000010.2	9157152	T	G	0	2	0	1
gnl|UMD3.1|GK000010.2	9157237	A	T	0	6	0	1
gnl|UMD3.1|GK000010.2	9162556	A	C	0	2	0	1
gnl|UMD3.1|GK000010.2	9165195	T	C	0	3	0	1
gnl|UMD3.1|GK000010.2	9166044	C	T	0	4	0	1
gnl|UMD3.1|GK000010.2	9169040	T	A	2	2	0.5	0.5
gnl|UMD3.1|GK000010.2	9173519	G	C	0	4	0	1
gnl|UMD3.1|GK000010.2	9175053	A	G	3	4	0.428571	0.571429
gnl|UMD3.1|GK000010.2	9202691	T	A	0	2	0	1
gnl|UMD3.1|GK000010.2	9209650	A	G	3	4	0.428571	0.571429
gnl|UMD3.1|GK000010.2	9210283	G	A	2	2	0.5	0.5
gnl|UMD3.1|GK000010.2	9210645	G	A	0	9	0	1
gnl|UMD3.1|GK000010.2	9215161	A	G	0	3	0	1
gnl|UMD3.1|GK000010.2	9215200	G	A	0	2	0	1
gnl|UMD3.1|GK000010.2	9215257	A	C	0	6	0	1
gnl|UMD3.1|GK000010.2	9216028	C	T	0	2	0	1
gnl|UMD3.1|GK000010.2	9216055	A	G	0	2	0	1
gnl|UMD3.1|GK000010.2	9216460	A	C	0	2	0	1
gnl|UMD3.1|GK000010.2	9216980	A	C	0	6	0	1
gnl|UMD3.1|GK000010.2	9217085	T	C	20	8	0.714286	0.285714
gnl|UMD3.1|GK000010.2	9217099	G	C	20	6	0.769231	0.230769
gnl|UMD3.1|GK000010.2	9217106	G	T	22	4	0.846154	0.153846
gnl|UMD3.1|GK000010.2	9217183	G	T	11	9	0.55	0.45
gnl|UMD3.1|GK000010.2	9217215	C	T	6	9	0.4	0.6
gnl|UMD3.1|GK000010.2	9217216	G	T	9	6	0.6	0.4
gnl|UMD3.1|GK000010.2	9217228	T	C	10	2	0.833333	0.166667
gnl|UMD3.1|GK000010.2	9217367	G	A	5	3	0.625	0.375
gnl|UMD3.1|GK000010.2	9217505	T	C	1	9	0.1	0.9
gnl|UMD3.1|GK000010.2	9217563	A	T	2	6	0.25	0.75
gnl|UMD3.1|GK000010.2	9217613	G	T	1	8	0.111111	0.888889
gnl|UMD3.1|GK000010.2	9217680	G	A	0	3	0	1
gnl|UMD3.1|GK000010.2	9217695	A	G	1	3	0.25	0.75
gnl|UMD3.1|GK000010.2	9217697	G	A	1	3	0.25	0.75
gnl|UMD3.1|GK000010.2	9217894	G	T	10	2	0.833333	0.166667
gnl|UMD3.1|GK000010.2	9217928	C	A	10	2	0.833333	0.166667
gnl|UMD3.1|GK000010.2	9218003	A	G	1	4	0.2	0.8
gnl|UMD3.1|GK000010.2	9218012	G	T	1	5	0.166667	0.833333
gnl|UMD3.1|GK000010.2	9218071	C	T	0	2	0	1
gnl|UMD3.1|GK000010.2	9218076	T	C	0	2	0	1
gnl|UMD3.1|GK000010.2	9218097	C	T	0	2	0	1
gnl|UMD3.1|GK000010.2	9218256	A	G	0	2	0	1
gnl|UMD3.1|GK000010.2	9225251	T	A	0	2	0	1
gnl|UMD3.1|GK000010.2	9229021	A	G	0	2	0	1
gnl|UMD3.1|GK000010.2	9229219	A	G	0	2	0	1
gnl|UMD3.1|GK000010.2	9239340	A	G	0	4	0	1
gnl|UMD3.1|GK000010.2	9239478	G	A	0	4	0	1
gnl|UMD3.1|GK000010.2	9255761	C	T	0	2	0	1
gnl|UMD3.1|GK000010.2	9255837	G	T	2	2	0.5	0.5
gnl|UMD3.1|GK000010.2	9255888	G	C	0	4	0	1
gnl|UMD3.1|GK000010.2	9255925	A	G	0	2	0	1
gnl|UMD3.1|GK000010.2	9257293	T	C	0	2	0	1
gnl|UMD3.1|GK000010.2	9257860	T	C	0	2	0	1
gnl|UMD3.1|GK000010.2	9257965	A	G	0	2	0	1
gnl|UMD3.1|GK000010.2	9259267	C	T	0	2	0	1
gnl|UMD3.1|GK000010.2	9259314	G	A	1	2	0.333333	0.666667
gnl|UMD3.1|GK000010.2	9260027	T	G	4	4	0.5	0.5
gnl|UMD3.1|GK000010.2	9260057	G	T	4	4	0.5	0.5
gnl|UMD3.1|GK000010.2	9262122	G	T	0	3	0	1
gnl|UMD3.1|GK000010.2	9262222	C	A	4	2	0.666667	0.333333
gnl|UMD3.1|GK000010.2	9262256	A	G	4	2	0.666667	0.333333
gnl|UMD3.1|GK000010.2	9262431	A	G	0	4	0	1
gnl|UMD3.1|GK000010.2	9262627	C	T	2	2	0.5	0.5
gnl|UMD3.1|GK000010.2	9266421	T	C	0	2	0	1
gnl|UMD3.1|GK000010.2	9270056	G	A	0	4	0	1
gnl|UMD3.1|GK000010.2	9270184	A	G	0	2	0	1
gnl|UMD3.1|GK000010.2	9282816	C	A	0	2	0	1
gnl|UMD3.1|GK000010.2	9284989	A	G	0	4	0	1
gnl|UMD3.1|GK000010.2	9284998	A	G	0	4	0	1
gnl|UMD3.1|GK000010.2	9286487	CTGTGTGTGTGTGTGTGTGTGTGTGTGTGTGTGT	CTGTGTGTGTGTGTGTGTGTGTGTGTGTGT	0	1	0	1
gnl|UMD3.1|GK000010.2	9288682	C	T	0	2	0	1
gnl|UMD3.1|GK000010.2	9294922	C	G	0	2	0	1
gnl|UMD3.1|GK000010.2	9294980	A	T	0	4	0	1
gnl|UMD3.1|GK000010.2	9299931	G	T	0	1	0	1
gnl|UMD3.1|GK000010.2	9377801	G	C	0	3	0	1
gnl|UMD3.1|GK000010.2	9378041	A	C	0	4	0	1
gnl|UMD3.1|GK000010.2	9378647	C	T	0	4	0	1
gnl|UMD3.1|GK000010.2	9388128	T	C	0	4	0	1
gnl|UMD3.1|GK000010.2	9388154	T	C	0	8	0	1
gnl|UMD3.1|GK000010.2	9413408	T	A	0	4	0	1
gnl|UMD3.1|GK000010.2	9414345	C	T	0	4	0	1
gnl|UMD3.1|GK000010.2	9414366	G	T	0	4	0	1
gnl|UMD3.1|GK000010.2	9417058	AAAAAAGGAAAAA	AAAAAAGGAAAAAGGAAAAA	0	1	0	1
gnl|UMD3.1|GK000010.2	9417190	A	G	0	14	0	1
gnl|UMD3.1|GK000010.2	9417257	A	G	0	9	0	1
gnl|UMD3.1|GK000010.2	9417272	C	T	0	10	0	1
gnl|UMD3.1|GK000010.2	9417308	A	G	0	9	0	1
gnl|UMD3.1|GK000010.2	9417332	T	G	0	3	0	1
gnl|UMD3.1|GK000010.2	9417339	T	C	0	3	0	1
gnl|UMD3.1|GK000010.2	9417359	C	G	0	2	0	1
gnl|UMD3.1|GK000010.2	9417370	T	G	0	2	0	1
gnl|UMD3.1|GK000010.2	9417400	T	C	0	2	0	1
gnl|UMD3.1|GK000010.2	9417550	T	C	0	6	0	1
gnl|UMD3.1|GK000010.2	9417655	A	C	0	4	0	1
gnl|UMD3.1|GK000010.2	9417756	T	C	0	4	0	1
gnl|UMD3.1|GK000010.2	9417878	C	T	0	2	0	1
gnl|UMD3.1|GK000010.2	9417879	A	G	0	2	0	1
gnl|UMD3.1|GK000010.2	9417944	C	A	2	2	0.5	0.5
gnl|UMD3.1|GK000010.2	9422134	C	T	0	2	0	1
gnl|UMD3.1|GK000010.2	9431949	C	A	0	2	0	1
gnl|UMD3.1|GK000010.2	9443148	A	G	0	2	0	1
gnl|UMD3.1|GK000010.2	9443306	C	T	0	2	0	1
gnl|UMD3.1|GK000010.2	9451876	G	T	7	2	0.777778	0.222222
gnl|UMD3.1|GK000010.2	9452046	T	C	0	3	0	1
gnl|UMD3.1|GK000010.2	9455529	G	C	0	2	0	1
gnl|UMD3.1|GK000010.2	9463957	G	C	0	5	0	1
gnl|UMD3.1|GK000010.2	9465296	G	A	0	4	0	1
gnl|UMD3.1|GK000010.2	9491369	A	G	0	2	0	1
gnl|UMD3.1|GK000010.2	9495657	C	T	0	2	0	1
gnl|UMD3.1|GK000010.2	9495658	A	G	0	2	0	1
gnl|UMD3.1|GK000010.2	9500764	G	T	5	2	0.714286	0.285714
gnl|UMD3.1|GK000010.2	9500988	T	C	0	12	0	1
gnl|UMD3.1|GK000010.2	9502031	C	T	0	3	0	1
gnl|UMD3.1|GK000010.2	9502399	C	G	0	7	0	1
gnl|UMD3.1|GK000010.2	9502422	T	C	0	4	0	1
gnl|UMD3.1|GK000010.2	9504234	T	C	0	6	0	1
gnl|UMD3.1|GK000010.2	9504285	C	G	0	3	0	1
gnl|UMD3.1|GK000010.2	9508201	T	C	0	2	0	1
gnl|UMD3.1|GK000010.2	9508249	G	C	0	2	0	1
gnl|UMD3.1|GK000010.2	9512860	C	A	0	2	0	1
gnl|UMD3.1|GK000010.2	9513109	G	A	0	3	0	1
gnl|UMD3.1|GK000010.2	9513127	C	G	0	3	0	1
gnl|UMD3.1|GK000010.2	9513355	G	A	0	3	0	1
gnl|UMD3.1|GK000010.2	9513374	C	A	0	3	0	1
gnl|UMD3.1|GK000010.2	9531573	G	T	0	2	0	1
gnl|UMD3.1|GK000010.2	9531953	T	C	0	2	0	1
gnl|UMD3.1|GK000010.2	9531957	A	G	0	2	0	1
gnl|UMD3.1|GK000010.2	9531966	T	C	0	2	0	1
gnl|UMD3.1|GK000010.2	9532048	T	C	0	2	0	1
gnl|UMD3.1|GK000010.2	9532051	T	C	0	2	0	1
gnl|UMD3.1|GK000010.2	9532057	T	C	0	2	0	1
gnl|UMD3.1|GK000010.2	9532073	T	C	0	2	0	1
gnl|UMD3.1|GK000010.2	9626917	G	A	0	2	0	1
gnl|UMD3.1|GK000010.2	9626964	T	C	0	2	0	1
gnl|UMD3.1|GK000010.2	9627182	G	A	0	2	0	1
gnl|UMD3.1|GK000010.2	9658057	A	G	0	4	0	1
gnl|UMD3.1|GK000010.2	9664481	A	C	0	2	0	1
gnl|UMD3.1|GK000010.2	9664499	G	A	0	2	0	1
gnl|UMD3.1|GK000010.2	9667002	A	G	0	2	0	1
gnl|UMD3.1|GK000010.2	9669984	A	G	0	4	0	1
gnl|UMD3.1|GK000010.2	9670098	G	A	0	4	0	1
gnl|UMD3.1|GK000010.2	9759504	G	A	0	2	0	1
gnl|UMD3.1|GK000010.2	9759569	A	T	0	2	0	1
gnl|UMD3.1|GK000010.2	9773821	T	C	0	2	0	1
gnl|UMD3.1|GK000010.2	9782808	G	A	0	4	0	1
gnl|UMD3.1|GK000010.2	9789202	A	C	11	2	0.846154	0.153846
gnl|UMD3.1|GK000010.2	9790470	C	A	6	2	0.75	0.25
gnl|UMD3.1|GK000010.2	9831962	G	A	0	3	0	1
gnl|UMD3.1|GK000010.2	9832067	A	G	0	2	0	1
gnl|UMD3.1|GK000010.2	9868702	G	T	0	2	0	1
gnl|UMD3.1|GK000010.2	9878359	A	T	0	2	0	1
gnl|UMD3.1|GK000010.2	9887767	T	C	0	2	0	1
gnl|UMD3.1|GK000010.2	9889575	C	A	0	2	0	1
gnl|UMD3.1|GK000010.2	9899240	T	A	0	2	0	1
gnl|UMD3.1|GK000010.2	9918242	T	C	0	4	0	1
gnl|UMD3.1|GK000010.2	9946462	C	T	0	2	0	1
gnl|UMD3.1|GK000010.2	9946799	C	A	0	2	0	1
gnl|UMD3.1|GK000010.2	9948712	A	T	0	2	0	1
gnl|UMD3.1|GK000010.2	9949457	G	A	2	6	0.25	0.75
gnl|UMD3.1|GK000010.2	9949884	C	A	7	2	0.777778	0.222222
gnl|UMD3.1|GK000010.2	9950726	T	C	0	2	0	1
gnl|UMD3.1|GK000010.2	9953711	T	C	0	4	0	1
gnl|UMD3.1|GK000010.2	9969374	T	C	0	2	0	1
gnl|UMD3.1|GK000010.2	9969406	A	T	0	2	0	1
gnl|UMD3.1|GK000010.2	9969962	T	C	0	6	0	1
gnl|UMD3.1|GK000010.2	9969967	T	C	0	6	0	1
gnl|UMD3.1|GK000010.2	9971572	C	T	0	3	0	1
gnl|UMD3.1|GK000010.2	9971931	G	T	1	1	0.5	0.5
gnl|UMD3.1|GK000010.2	9972111	G	C	0	5	0	1
gnl|UMD3.1|GK000010.2	9972134	A	G	0	3	0	1
gnl|UMD3.1|GK000010.2	9972182	T	C	0	3	0	1
gnl|UMD3.1|GK000010.2	9976414	G	A	0	2	0	1
gnl|UMD3.1|GK000010.2	9976428	A	C	0	2	0	1
gnl|UMD3.1|GK000010.2	9976450	T	G	0	2	0	1
gnl|UMD3.1|GK000010.2	9976491	T	C	0	2	0	1
gnl|UMD3.1|GK000010.2	9976500	G	A	0	2	0	1
gnl|UMD3.1|GK000010.2	9976512	T	G	0	2	0	1
gnl|UMD3.1|GK000010.2	9976542	G	T	1	2	0.333333	0.666667
gnl|UMD3.1|GK000010.2	9979272	C	T	4	10	0.285714	0.714286
gnl|UMD3.1|GK000010.2	9979273	G	A	10	4	0.714286	0.285714
gnl|UMD3.1|GK000010.2	9979308	C	T	11	4	0.733333	0.266667
gnl|UMD3.1|GK000010.2	9979509	G	A	5	4	0.555556	0.444444
gnl|UMD3.1|GK000010.2	9979734	G	A	0	2	0	1
gnl|UMD3.1|GK000010.2	9980111	G	A	0	2	0	1
gnl|UMD3.1|GK000010.2	9980826	T	G	3	4	0.428571	0.571429
gnl|UMD3.1|GK000010.2	9984498	T	C	0	3	0	1
gnl|UMD3.1|GK000010.2	9985236	C	A	0	6	0	1
gnl|UMD3.1|GK000010.2	9989200	T	A	0	2	0	1
gnl|UMD3.1|GK000010.2	9989564	A	G	1	4	0.2	0.8
gnl|UMD3.1|GK000010.2	9991133	T	C	0	6	0	1
gnl|UMD3.1|GK000010.2	9991177	C	A	11	3	0.785714	0.214286
gnl|UMD3.1|GK000010.2	9991272	G	A	0	10	0	1
gnl|UMD3.1|GK000010.2	9992362	C	G	0	2	0	1
gnl|UMD3.1|GK000010.2	9992779	A	C	0	3	0	1
gnl|UMD3.1|GK000010.2	9993032	C	T,A	0	10	0	1
gnl|UMD3.1|GK000010.2	9993094	C	A	11	9	0.55	0.45
gnl|UMD3.1|GK000010.2	9993135	A	C	0	113	0	1
gnl|UMD3.1|GK000010.2	9994032	G	T	0	19	0	1
gnl|UMD3.1|GK000010.2	9994172	A	G	1	91	0.0108696	0.98913
gnl|UMD3.1|GK000010.2	9994268	A	G	0	3	0	1
gnl|UMD3.1|GK000010.2	9994343	G	T	3	2	0.6	0.4
gnl|UMD3.1|GK000010.2	9994366	C	T	6	6	0.5	0.5
gnl|UMD3.1|GK000010.2	9994370	T	C	5	6	0.454545	0.545455
gnl|UMD3.1|GK000010.2	9994403	T	C	2	10	0.166667	0.833333
gnl|UMD3.1|GK000010.2	9994595	A	G	0	2	0	1
gnl|UMD3.1|GK000010.2	9995234	G	A	0	1	0	1
gnl|UMD3.1|GK000010.2	9996116	A	T	0	17	0	1
gnl|UMD3.1|GK000010.2	9996160	C	A	11	4	0.733333	0.266667
gnl|UMD3.1|GK000010.2	9996675	T	C	4	17	0.190476	0.809524
gnl|UMD3.1|GK000010.2	9996909	T	G	4	4	0.5	0.5
gnl|UMD3.1|GK000010.2	9996936	G	T	2	2	0.5	0.5
gnl|UMD3.1|GK000010.2	9996950	A	G	0	3	0	1
gnl|UMD3.1|GK000010.2	9997019	T	C	1	4	0.2	0.8
gnl|UMD3.1|GK000010.2	9997436	C	A	2	2	0.5	0.5
gnl|UMD3.1|GK000010.2	9997843	A	G	0	3	0	1
gnl|UMD3.1|GK000010.2	9998504	C	T	0	4	0	1
gnl|UMD3.1|GK000010.2	9998546	T	C	0	4	0	1
gnl|UMD3.1|GK000010.2	9998562	T	G	0	2	0	1
gnl|UMD3.1|GK000010.2	9998568	T	C	0	2	0	1
gnl|UMD3.1|GK000010.2	10001918	T	A	4	2	0.666667	0.333333
gnl|UMD3.1|GK000010.2	10002003	G	A	3	2	0.6	0.4
gnl|UMD3.1|GK000010.2	10002084	T	A	2	2	0.5	0.5
gnl|UMD3.1|GK000010.2	10007580	A	T	4	2	0.666667	0.333333
gnl|UMD3.1|GK000010.2	10008844	T	C	7	4	0.636364	0.363636
gnl|UMD3.1|GK000010.2	10008848	T	C	7	3	0.7	0.3
gnl|UMD3.1|GK000010.2	10008887	T	C	13	4	0.764706	0.235294
gnl|UMD3.1|GK000010.2	10008898	T	C	13	4	0.764706	0.235294
gnl|UMD3.1|GK000010.2	10008908	G	C	6	11	0.352941	0.647059
gnl|UMD3.1|GK000010.2	10008913	T	C	13	4	0.764706	0.235294
gnl|UMD3.1|GK000010.2	10008935	T	C	22	8	0.733333	0.266667
gnl|UMD3.1|GK000010.2	10008944	T	C	25	7	0.78125	0.21875
gnl|UMD3.1|GK000010.2	10008947	T	C	25	8	0.757576	0.242424
gnl|UMD3.1|GK000010.2	10008954	T	C	26	8	0.764706	0.235294
gnl|UMD3.1|GK000010.2	10008967	T	C	24	4	0.857143	0.142857
gnl|UMD3.1|GK000010.2	10008973	T	C	22	6	0.785714	0.214286
gnl|UMD3.1|GK000010.2	10009000	T	C	31	6	0.837838	0.162162
gnl|UMD3.1|GK000010.2	10009006	T	C	26	6	0.8125	0.1875
gnl|UMD3.1|GK000010.2	10009349	A	G	11	10	0.52381	0.47619
gnl|UMD3.1|GK000010.2	10009597	C	A	3	2	0.6	0.4
gnl|UMD3.1|GK000010.2	10014261	C	T	0	6	0	1
gnl|UMD3.1|GK000010.2	10020278	T	C	0	3	0	1
gnl|UMD3.1|GK000010.2	10020352	T	C	0	3	0	1
gnl|UMD3.1|GK000010.2	10030200	G	A	0	4	0	1
gnl|UMD3.1|GK000010.2	10033004	T	C	0	6	0	1
gnl|UMD3.1|GK000010.2	10033942	C	T	9	6	0.6	0.4
gnl|UMD3.1|GK000010.2	10045157	G	T	6	4	0.6	0.4
gnl|UMD3.1|GK000010.2	10048148	C	T	0	2	0	1
gnl|UMD3.1|GK000010.2	10051554	G	T	0	2	0	1
gnl|UMD3.1|GK000010.2	10052141	G	A	10	4	0.714286	0.285714
gnl|UMD3.1|GK000010.2	10052906	T	C	0	2	0	1
gnl|UMD3.1|GK000010.2	10053016	T	C	18	4	0.818182	0.181818
gnl|UMD3.1|GK000010.2	10054497	T	C	1	5	0.166667	0.833333
gnl|UMD3.1|GK000010.2	10054501	T	C	1	5	0.166667	0.833333
gnl|UMD3.1|GK000010.2	10054521	T	C,A	0	5	0	1
gnl|UMD3.1|GK000010.2	10054547	T	C	0	10	0	1
gnl|UMD3.1|GK000010.2	10054572	T	C	0	10	0	1
gnl|UMD3.1|GK000010.2	10054591	G	T	8	2	0.8	0.2
gnl|UMD3.1|GK000010.2	10056213	G	A	0	1	0	1
gnl|UMD3.1|GK000010.2	10057199	T	C	0	4	0	1
gnl|UMD3.1|GK000010.2	10061550	C	T	0	3	0	1
gnl|UMD3.1|GK000010.2	10063655	T	C	0	3	0	1
gnl|UMD3.1|GK000010.2	10063656	T	C	0	3	0	1
gnl|UMD3.1|GK000010.2	10066128	T	C	0	2	0	1
gnl|UMD3.1|GK000010.2	10068456	T	C	0	2	0	1
gnl|UMD3.1|GK000010.2	10069672	G	A	0	2	0	1
gnl|UMD3.1|GK000010.2	10069768	C	T	0	4	0	1
gnl|UMD3.1|GK000010.2	10070024	A	G	0	2	0	1
gnl|UMD3.1|GK000010.2	10070449	A	C	0	4	0	1
gnl|UMD3.1|GK000010.2	10070845	A	C	0	6	0	1
gnl|UMD3.1|GK000010.2	10071611	G	A	0	2	0	1
gnl|UMD3.1|GK000010.2	10071767	C	A	2	2	0.5	0.5
gnl|UMD3.1|GK000010.2	10071792	A	C	0	4	0	1
gnl|UMD3.1|GK000010.2	10072104	C	T	0	2	0	1
gnl|UMD3.1|GK000010.2	10072183	A	G	0	6	0	1
gnl|UMD3.1|GK000010.2	10072460	A	G	0	3	0	1
gnl|UMD3.1|GK000010.2	10072740	T	C	0	9	0	1
gnl|UMD3.1|GK000010.2	10072804	C	A	11	3	0.785714	0.214286
gnl|UMD3.1|GK000010.2	10072970	G	T	5	2	0.714286	0.285714
gnl|UMD3.1|GK000010.2	10073018	G	A	1	10	0.0909091	0.909091
gnl|UMD3.1|GK000010.2	10073266	G	T	12	2	0.857143	0.142857
gnl|UMD3.1|GK000010.2	10073459	T	G	6	2	0.75	0.25
gnl|UMD3.1|GK000010.2	10075486	T	C	2	2	0.5	0.5
gnl|UMD3.1|GK000010.2	10075501	G	T	2	2	0.5	0.5
gnl|UMD3.1|GK000010.2	10078367	G	T	6	2	0.75	0.25
gnl|UMD3.1|GK000010.2	10078436	G	T	5	2	0.714286	0.285714
gnl|UMD3.1|GK000010.2	10078946	C	G	0	6	0	1
gnl|UMD3.1|GK000010.2	10079036	G	A	4	3	0.571429	0.428571
gnl|UMD3.1|GK000010.2	10079068	C	A	2	2	0.5	0.5
gnl|UMD3.1|GK000010.2	10079283	T	C	0	12	0	1
gnl|UMD3.1|GK000010.2	10080942	T	C	0	2	0	1
gnl|UMD3.1|GK000010.2	10081235	C	G	0	20	0	1
gnl|UMD3.1|GK000010.2	10081254	G	A	0	24	0	1
gnl|UMD3.1|GK000010.2	10081337	G	A	12	9	0.571429	0.428571
gnl|UMD3.1|GK000010.2	10081592	T	C	0	4	0	1
gnl|UMD3.1|GK000010.2	10081593	T	A	0	4	0	1
gnl|UMD3.1|GK000010.2	10081633	T	A	8	4	0.666667	0.333333
gnl|UMD3.1|GK000010.2	10081659	C	A	10	3	0.769231	0.230769
gnl|UMD3.1|GK000010.2	10081890	A	G	0	8	0	1
gnl|UMD3.1|GK000010.2	10081934	T	G	0	17	0	1
gnl|UMD3.1|GK000010.2	10082447	T	C	0	3	0	1
gnl|UMD3.1|GK000010.2	10082491	C	T	0	11	0	1
gnl|UMD3.1|GK000010.2	10082538	G	A	0	9	0	1
gnl|UMD3.1|GK000010.2	10082575	C	A	6	2	0.75	0.25
gnl|UMD3.1|GK000010.2	10082590	C	G	4	4	0.5	0.5
gnl|UMD3.1|GK000010.2	10082661	C	T	0	2	0	1
gnl|UMD3.1|GK000010.2	10082757	G	A	0	3	0	1
gnl|UMD3.1|GK000010.2	10082851	C	A	7	2	0.777778	0.222222
gnl|UMD3.1|GK000010.2	10082857	C	G	0	10	0	1
gnl|UMD3.1|GK000010.2	10082974	A	G	0	6	0	1
gnl|UMD3.1|GK000010.2	10084705	G	A	0	2	0	1
gnl|UMD3.1|GK000010.2	10084871	G	A	0	4	0	1
gnl|UMD3.1|GK000010.2	10084900	G	A	0	4	0	1
gnl|UMD3.1|GK000010.2	10084908	T	C	0	4	0	1
gnl|UMD3.1|GK000010.2	10084944	T	A	0	3	0	1
gnl|UMD3.1|GK000010.2	10085007	A	G	0	4	0	1
gnl|UMD3.1|GK000010.2	10085593	T	C	0	6	0	1
gnl|UMD3.1|GK000010.2	10085669	G	A	0	9	0	1
gnl|UMD3.1|GK000010.2	10085736	T	C	5	2	0.714286	0.285714
gnl|UMD3.1|GK000010.2	10085959	T	G,A	0	13	0	1
gnl|UMD3.1|GK000010.2	10086402	C	T	0	11	0	1
gnl|UMD3.1|GK000010.2	10086440	C	T	0	16	0	1
gnl|UMD3.1|GK000010.2	10086460	T	C	0	19	0	1
gnl|UMD3.1|GK000010.2	10086593	T	C	0	22	0	1
gnl|UMD3.1|GK000010.2	10086735	T	G	0	19	0	1
gnl|UMD3.1|GK000010.2	10086970	T	C	0	18	0	1
gnl|UMD3.1|GK000010.2	10086988	T	G	0	17	0	1
gnl|UMD3.1|GK000010.2	10087374	A	G	0	55	0	1
gnl|UMD3.1|GK000010.2	10087924	T	C	0	40	0	1
gnl|UMD3.1|GK000010.2	10087994	A	G	40	12	0.769231	0.230769
gnl|UMD3.1|GK000010.2	10087999	A	G	23	31	0.425926	0.574074
gnl|UMD3.1|GK000010.2	10088002	A	G	47	8	0.854545	0.145455
gnl|UMD3.1|GK000010.2	10088004	A	G	26	29	0.472727	0.527273
gnl|UMD3.1|GK000010.2	10088010	A	G	12	44	0.214286	0.785714
gnl|UMD3.1|GK000010.2	10088032	A	G	33	17	0.66	0.34
gnl|UMD3.1|GK000010.2	10088046	A	G	16	29	0.355556	0.644444
gnl|UMD3.1|GK000010.2	10088047	A	C	0	46	0	1
gnl|UMD3.1|GK000010.2	10088056	C	T	0	45	0	1
gnl|UMD3.1|GK000010.2	10088076	C	G	0	38	0	1
gnl|UMD3.1|GK000010.2	10088136	G	A,T	0	2	0	1
gnl|UMD3.1|GK000010.2	10088148	C	G	0	1	0	1
gnl|UMD3.1|GK000010.2	10088152	C	G	0	1	0	1
gnl|UMD3.1|GK000010.2	10088180	T	G	0	2	0	1
gnl|UMD3.1|GK000010.2	10088214	T	G	0	24	0	1
gnl|UMD3.1|GK000010.2	10088356	C	T	0	269	0	1
gnl|UMD3.1|GK000010.2	10088992	C	T	0	87	0	1
gnl|UMD3.1|GK000010.2	10089438	C	T	0	98	0	1
gnl|UMD3.1|GK000010.2	10090215	A	G	0	59	0	1
gnl|UMD3.1|GK000010.2	10090391	A	G	0	41	0	1
gnl|UMD3.1|GK000010.2	10090468	C	T	0	46	0	1
gnl|UMD3.1|GK000010.2	10090531	C	A	1	46	0.0212766	0.978723
gnl|UMD3.1|GK000010.2	10090538	G	A	0	46	0	1
gnl|UMD3.1|GK000010.2	10091006	T	G	0	28	0	1
gnl|UMD3.1|GK000010.2	10091228	C	T	0	30	0	1
gnl|UMD3.1|GK000010.2	10091322	C	G	0	14	0	1
gnl|UMD3.1|GK000010.2	10091331	G	A	0	14	0	1
gnl|UMD3.1|GK000010.2	10091446	A	G	0	5	0	1
gnl|UMD3.1|GK000010.2	10091566	G	A	0	74	0	1
gnl|UMD3.1|GK000010.2	10091776	A	G	35	21	0.625	0.375
gnl|UMD3.1|GK000010.2	10091777	A	G	46	11	0.807018	0.192982
gnl|UMD3.1|GK000010.2	10091781	A	G	46	11	0.807018	0.192982
gnl|UMD3.1|GK000010.2	10091811	A	G	24	33	0.421053	0.578947
gnl|UMD3.1|GK000010.2	10091812	A	G	37	20	0.649123	0.350877
gnl|UMD3.1|GK000010.2	10091827	A	G	20	46	0.30303	0.69697
gnl|UMD3.1|GK000010.2	10091841	A	G	57	13	0.814286	0.185714
gnl|UMD3.1|GK000010.2	10091852	A	G	45	25	0.642857	0.357143
gnl|UMD3.1|GK000010.2	10091860	C	T	0	62	0	1
gnl|UMD3.1|GK000010.2	10091864	A	G	38	29	0.567164	0.432836
gnl|UMD3.1|GK000010.2	10091879	A	G	0	72	0	1
gnl|UMD3.1|GK000010.2	10091921	T	C	0	94	0	1
gnl|UMD3.1|GK000010.2	10092294	C	A	0	39	0	1
gnl|UMD3.1|GK000010.2	10092821	A	T	0	6	0	1
gnl|UMD3.1|GK000010.2	10093012	G	C	2	2	0.5	0.5
gnl|UMD3.1|GK000010.2	10093079	A	G	0	4	0	1
gnl|UMD3.1|GK000010.2	10093183	C	T	0	11	0	1
gnl|UMD3.1|GK000010.2	10093442	T	G	0	19	0	1
gnl|UMD3.1|GK000010.2	10093580	T	C	0	29	0	1
gnl|UMD3.1|GK000010.2	10093618	A	C	0	30	0	1
gnl|UMD3.1|GK000010.2	10093625	G	C	0	30	0	1
gnl|UMD3.1|GK000010.2	10093669	G	A	0	25	0	1
gnl|UMD3.1|GK000010.2	10093820	C	T	0	2	0	1
gnl|UMD3.1|GK000010.2	10093878	A	G	0	2	0	1
gnl|UMD3.1|GK000010.2	10094220	C	A	4	2	0.666667	0.333333
gnl|UMD3.1|GK000010.2	10094805	G	A	0	2	0	1
gnl|UMD3.1|GK000010.2	10096120	C	A	0	4	0	1
gnl|UMD3.1|GK000010.2	10096153	C	T	0	4	0	1
gnl|UMD3.1|GK000010.2	10096165	A	G	0	4	0	1
gnl|UMD3.1|GK000010.2	10096190	T	C	0	4	0	1
gnl|UMD3.1|GK000010.2	10096785	G	T	0	2	0	1
gnl|UMD3.1|GK000010.2	10096803	T	C	0	2	0	1
gnl|UMD3.1|GK000010.2	10096853	A	C	0	4	0	1
gnl|UMD3.1|GK000010.2	10096936	A	G	0	9	0	1
gnl|UMD3.1|GK000010.2	10096973	A	G	0	6	0	1
gnl|UMD3.1|GK000010.2	10097039	T	G	0	4	0	1
gnl|UMD3.1|GK000010.2	10097217	G	A	0	8	0	1
gnl|UMD3.1|GK000010.2	10097267	G	C	0	8	0	1
gnl|UMD3.1|GK000010.2	10097284	C	T	0	10	0	1
gnl|UMD3.1|GK000010.2	10097303	A	C	0	10	0	1
gnl|UMD3.1|GK000010.2	10097327	C	T	0	5	0	1
gnl|UMD3.1|GK000010.2	10097352	T	G	0	5	0	1
gnl|UMD3.1|GK000010.2	10097395	G	A	0	2	0	1
gnl|UMD3.1|GK000010.2	10108837	C	T	0	5	0	1
gnl|UMD3.1|GK000010.2	10109016	C	T	0	5	0	1
gnl|UMD3.1|GK000010.2	10109062	T	C	0	5	0	1
gnl|UMD3.1|GK000010.2	10109084	A	C	0	5	0	1
gnl|UMD3.1|GK000010.2	10109470	C	T	0	2	0	1
gnl|UMD3.1|GK000010.2	10109552	A	G	0	4	0	1
gnl|UMD3.1|GK000010.2	10109609	A	G	0	4	0	1
gnl|UMD3.1|GK000010.2	10109788	A	G	2	3	0.4	0.6
gnl|UMD3.1|GK000010.2	10109825	T	C	2	6	0.25	0.75
gnl|UMD3.1|GK000010.2	10123937	A	G	0	5	0	1
gnl|UMD3.1|GK000010.2	10127466	C	G	0	3	0	1
gnl|UMD3.1|GK000010.2	10128504	A	C	0	6	0	1
gnl|UMD3.1|GK000010.2	10128528	C	T	0	6	0	1
gnl|UMD3.1|GK000010.2	10128541	C	G	0	4	0	1
gnl|UMD3.1|GK000010.2	10128939	C	A	6	2	0.75	0.25
gnl|UMD3.1|GK000010.2	10130245	C	A	3	2	0.6	0.4
gnl|UMD3.1|GK000010.2	10130695	T	A	4	2	0.666667	0.333333
gnl|UMD3.1|GK000010.2	10136211	G	T	13	4	0.764706	0.235294
gnl|UMD3.1|GK000010.2	10136216	T	C	0	17	0	1
gnl|UMD3.1|GK000010.2	10138754	G	T	0	5	0	1
gnl|UMD3.1|GK000010.2	10138988	G	T	14	3	0.823529	0.176471
gnl|UMD3.1|GK000010.2	10139017	G	T	10	2	0.833333	0.166667
gnl|UMD3.1|GK000010.2	10140004	C	A	0	2	0	1
gnl|UMD3.1|GK000010.2	10140613	G	T	4	2	0.666667	0.333333
gnl|UMD3.1|GK000010.2	10140661	G	T	6	5	0.545455	0.454545
gnl|UMD3.1|GK000010.2	10140781	G	A	66	38	0.634615	0.365385
gnl|UMD3.1|GK000010.2	10141162	T	A	0	3	0	1
gnl|UMD3.1|GK000010.2	10141287	A	T	3	2	0.6	0.4
gnl|UMD3.1|GK000010.2	10141313	C	G	0	6	0	1
gnl|UMD3.1|GK000010.2	10141986	G	C	0	3	0	1
gnl|UMD3.1|GK000010.2	10143854	A	G	0	6	0	1
gnl|UMD3.1|GK000010.2	10143887	A	T	2	3	0.4	0.6
gnl|UMD3.1|GK000010.2	10144343	C	A	0	6	0	1
gnl|UMD3.1|GK000010.2	10144856	A	T	0	3	0	1
gnl|UMD3.1|GK000010.2	10144876	T	G	0	4	0	1
gnl|UMD3.1|GK000010.2	10145644	T	C	0	78	0	1
gnl|UMD3.1|GK000010.2	10145883	G	C	0	39	0	1
gnl|UMD3.1|GK000010.2	10146072	A	G	1	114	0.00869565	0.991304
gnl|UMD3.1|GK000010.2	10146314	T	C	0	37	0	1
gnl|UMD3.1|GK000010.2	10147199	T	A	24	4	0.857143	0.142857
gnl|UMD3.1|GK000010.2	10147428	G	T	4	2	0.666667	0.333333
gnl|UMD3.1|GK000010.2	10147883	G	T	0	2	0	1
gnl|UMD3.1|GK000010.2	10148081	G	T	8	2	0.8	0.2
gnl|UMD3.1|GK000010.2	10148568	T	G	3	3	0.5	0.5
gnl|UMD3.1|GK000010.2	10149677	T	C	0	12	0	1
gnl|UMD3.1|GK000010.2	10149687	C	T	0	11	0	1
gnl|UMD3.1|GK000010.2	10149856	A	G	0	10	0	1
gnl|UMD3.1|GK000010.2	10150249	G	A	0	9	0	1
gnl|UMD3.1|GK000010.2	10150253	A	G	0	8	0	1
gnl|UMD3.1|GK000010.2	10150449	G	A	0	7	0	1
gnl|UMD3.1|GK000010.2	10150522	C	G	5	13	0.277778	0.722222
gnl|UMD3.1|GK000010.2	10150560	C	A	2	452	0.00440529	0.995595
gnl|UMD3.1|GK000010.2	10150721	A	G	1	838	0.0011919	0.998808
gnl|UMD3.1|GK000010.2	10150748	G	A	0	955	0	1
gnl|UMD3.1|GK000010.2	10150823	C	G	1	1104	0.000904977	0.999095
gnl|UMD3.1|GK000010.2	10150915	C	A	0	1266	0	1
gnl|UMD3.1|GK000010.2	10151036	A	G	4	1530	0.00260756	0.997392
gnl|UMD3.1|GK000010.2	10151585	T	G	2	154	0.0128205	0.987179
gnl|UMD3.1|GK000010.2	10151690	A	G	0	196	0	1
gnl|UMD3.1|GK000010.2	10151693	A	G	0	199	0	1
gnl|UMD3.1|GK000010.2	10151713	A	T	2	194	0.0102041	0.989796
gnl|UMD3.1|GK000010.2	10151720	T	C	0	189	0	1
gnl|UMD3.1|GK000010.2	10151729	A	G	0	190	0	1
gnl|UMD3.1|GK000010.2	10151773	A	G	0	207	0	1
gnl|UMD3.1|GK000010.2	10151802	A	G	0	177	0	1
gnl|UMD3.1|GK000010.2	10151880	C	A	0	44	0	1
gnl|UMD3.1|GK000010.2	10156401	G	A	0	2	0	1
gnl|UMD3.1|GK000010.2	10241253	T	C	0	2	0	1
gnl|UMD3.1|GK000010.2	10263540	G	T	0	2	0	1
gnl|UMD3.1|GK000010.2	10269934	A	G	0	4	0	1
gnl|UMD3.1|GK000010.2	10269938	A	G	0	4	0	1
gnl|UMD3.1|GK000010.2	10269940	A	G	0	4	0	1
gnl|UMD3.1|GK000010.2	10272147	G	T	4	2	0.666667	0.333333
gnl|UMD3.1|GK000010.2	10272751	A	G	0	3	0	1
gnl|UMD3.1|GK000010.2	10273337	C	A	1	2	0.333333	0.666667
gnl|UMD3.1|GK000010.2	10276627	C	A	2	2	0.5	0.5
gnl|UMD3.1|GK000010.2	10282293	G	A	0	3	0	1
gnl|UMD3.1|GK000010.2	10285494	C	T	0	2	0	1
gnl|UMD3.1|GK000010.2	10293150	C	A	0	2	0	1
gnl|UMD3.1|GK000010.2	10299130	G	A	0	2	0	1
gnl|UMD3.1|GK000010.2	10304598	T	G	11	4	0.733333	0.266667
gnl|UMD3.1|GK000010.2	10304707	G	C	2	2	0.5	0.5
gnl|UMD3.1|GK000010.2	10312520	G	T	0	2	0	1
gnl|UMD3.1|GK000010.2	10313953	T	C	0	6	0	1
gnl|UMD3.1|GK000010.2	10322398	A	T	0	2	0	1
gnl|UMD3.1|GK000010.2	10323758	C	T	19	7	0.730769	0.269231
gnl|UMD3.1|GK000010.2	10323823	A	C	20	4	0.833333	0.166667
gnl|UMD3.1|GK000010.2	10349639	G	T	9	4	0.692308	0.307692
gnl|UMD3.1|GK000010.2	10349863	G	T	4	2	0.666667	0.333333
gnl|UMD3.1|GK000010.2	10349875	G	A	2	4	0.333333	0.666667
gnl|UMD3.1|GK000010.2	10350434	T	C	0	2	0	1
gnl|UMD3.1|GK000010.2	10350603	G	A	0	7	0	1
gnl|UMD3.1|GK000010.2	10352008	A	C	0	10	0	1
gnl|UMD3.1|GK000010.2	10352021	A	G	0	10	0	1
gnl|UMD3.1|GK000010.2	10352173	T	C	0	14	0	1
gnl|UMD3.1|GK000010.2	10375107	G	T	2	2	0.5	0.5
gnl|UMD3.1|GK000010.2	10406455	A	C	0	2	0	1
gnl|UMD3.1|GK000010.2	10411390	G	T	4	2	0.666667	0.333333
gnl|UMD3.1|GK000010.2	10424497	T	A	3	2	0.6	0.4
gnl|UMD3.1|GK000010.2	10453771	A	G	0	2	0	1
gnl|UMD3.1|GK000010.2	10464291	G	T	0	7	0	1
gnl|UMD3.1|GK000010.2	10464304	G	T	0	6	0	1
gnl|UMD3.1|GK000010.2	10464383	A	C	0	3	0	1
gnl|UMD3.1|GK000010.2	10465684	A	C	0	3	0	1
gnl|UMD3.1|GK000010.2	10465724	T	C	0	3	0	1
gnl|UMD3.1|GK000010.2	10465768	A	G	0	3	0	1
gnl|UMD3.1|GK000010.2	10465942	A	G	0	2	0	1
gnl|UMD3.1|GK000010.2	10553821	G	T	0	2	0	1
gnl|UMD3.1|GK000010.2	10560855	C	A	9	2	0.818182	0.181818
gnl|UMD3.1|GK000010.2	10562780	C	T	0	6	0	1
gnl|UMD3.1|GK000010.2	10562847	T	A	0	4	0	1
gnl|UMD3.1|GK000010.2	10567238	G	T	6	2	0.75	0.25
gnl|UMD3.1|GK000010.2	10568131	G	T	2	2	0.5	0.5
gnl|UMD3.1|GK000010.2	10574137	C	T	0	2	0	1
gnl|UMD3.1|GK000010.2	10575641	G	T	3	2	0.6	0.4
gnl|UMD3.1|GK000010.2	10575689	A	G	0	4	0	1
gnl|UMD3.1|GK000010.2	10576161	T	C	3	2	0.6	0.4
gnl|UMD3.1|GK000010.2	10582964	G	A	0	2	0	1
gnl|UMD3.1|GK000010.2	10585435	C	T	0	4	0	1
gnl|UMD3.1|GK000010.2	10592561	G	A	0	2	0	1
gnl|UMD3.1|GK000010.2	10593912	G	A	0	5	0	1
gnl|UMD3.1|GK000010.2	10593937	G	T	0	5	0	1
gnl|UMD3.1|GK000010.2	10593993	C	T	0	5	0	1
gnl|UMD3.1|GK000010.2	10597906	T	G	0	5	0	1
gnl|UMD3.1|GK000010.2	10599690	T	C	0	2	0	1
gnl|UMD3.1|GK000010.2	10599743	A	T	0	2	0	1
gnl|UMD3.1|GK000010.2	10599972	T	A	0	2	0	1
gnl|UMD3.1|GK000010.2	10600680	A	T	0	3	0	1
gnl|UMD3.1|GK000010.2	10600758	A	G	0	3	0	1
gnl|UMD3.1|GK000010.2	10600895	T	C	6	2	0.75	0.25
gnl|UMD3.1|GK000010.2	10604425	C	A	2	2	0.5	0.5
gnl|UMD3.1|GK000010.2	10604826	A	G	4	2	0.666667	0.333333
[truncated: 291,793+ more rows]
