# Supplementary material for: Single nucleotide polymorphism discovery in bovine liver using RNA-seq technology
Source: PLoS One. 2017 Feb 24;12(2):e0172687. doi: 10.1371/journal.pone.0172687 (PMC5325534; doi:10.1371/journal.pone.0172687)
Supplement: S16 Table — (XLSX) [file pone.0172687.s016.xlsx]

## Sheet: CP38-LIV-6-S10.samtools.variant
S16 Table: RNA-seq SNP-db of bovine liver tissue of young bull-16 of Hereford cattle aged 9 months.
reference	location	ref_seq	sample seq	# of reads as Ref	# of reads as SNP	% ref	% SNP
gnl|Btau_4.6.1|chrY	2535946	A	G	0	2	0	1
gnl|Btau_4.6.1|chrY	2567952	G	C	0	4	0	1
gnl|Btau_4.6.1|chrY	2907651	C	A	7	2	0.777778	0.222222
gnl|Btau_4.6.1|chrY	2907653	G	A	7	2	0.777778	0.222222
gnl|Btau_4.6.1|chrY	2910435	A	T	0	2	0	1
gnl|Btau_4.6.1|chrY	2910779	C	A	4	2	0.666667	0.333333
gnl|Btau_4.6.1|chrY	2925776	A	T	0	2	0	1
gnl|Btau_4.6.1|chrY	2926199	C	A	4	2	0.666667	0.333333
gnl|Btau_4.6.1|chrY	2928166	C	T	5	2	0.714286	0.285714
gnl|Btau_4.6.1|chrY	2941814	T	C	0	2	0	1
gnl|Btau_4.6.1|chrY	2941815	T	C	0	2	0	1
gnl|Btau_4.6.1|chrY	2950835	C	G	2	2	0.5	0.5
gnl|Btau_4.6.1|chrY	2953097	A	G	0	2	0	1
gnl|Btau_4.6.1|chrY	2991421	A	G	0	3	0	1
gnl|Btau_4.6.1|chrY	3126861	C	T	0	25	0	1
gnl|Btau_4.6.1|chrY	3126915	C	T	0	20	0	1
gnl|Btau_4.6.1|chrY	3126928	C	T	0	19	0	1
gnl|Btau_4.6.1|chrY	3126932	C	T	0	19	0	1
gnl|Btau_4.6.1|chrY	3514682	A	G	0	2	0	1
gnl|Btau_4.6.1|chrY	3556948	G	A	0	2	0	1
gnl|Btau_4.6.1|chrY	3599313	T	C	0	2	0	1
gnl|Btau_4.6.1|chrY	3604766	G	T	0	2	0	1
gnl|Btau_4.6.1|chrY	3617061	C	A	1	2	0.333333	0.666667
gnl|Btau_4.6.1|chrY	3640823	C	G	0	2	0	1
gnl|Btau_4.6.1|chrY	3642033	G	T	8	2	0.8	0.2
gnl|Btau_4.6.1|chrY	3648682	G	T	0	2	0	1
gnl|Btau_4.6.1|chrY	3725736	C	A	6	2	0.75	0.25
gnl|Btau_4.6.1|chrY	3728589	T	A	2	2	0.5	0.5
gnl|Btau_4.6.1|chrY	3737122	C	A	0	2	0	1
gnl|Btau_4.6.1|chrY	3737547	T	A	2	2	0.5	0.5
gnl|Btau_4.6.1|chrY	3742626	C	A	0	2	0	1
gnl|Btau_4.6.1|chrY	3744437	C	T	0	2	0	1
gnl|Btau_4.6.1|chrY	3748865	T	G	5	2	0.714286	0.285714
gnl|Btau_4.6.1|chrY	3749109	T	C	0	2	0	1
gnl|Btau_4.6.1|chrY	3752599	G	T	0	2	0	1
gnl|Btau_4.6.1|chrY	6549804	T	A	4	2	0.666667	0.333333
gnl|Btau_4.6.1|chrY	6549977	G	T	2	3	0.4	0.6
gnl|Btau_4.6.1|chrY	6633283	C	A	3	2	0.6	0.4
gnl|Btau_4.6.1|chrY	6634970	C	A	0	2	0	1
gnl|Btau_4.6.1|chrY	6635508	C	A	1	2	0.333333	0.666667
gnl|Btau_4.6.1|chrY	6641684	T	C	1	2	0.333333	0.666667
gnl|Btau_4.6.1|chrY	6645589	A	T	0	2	0	1
gnl|Btau_4.6.1|chrY	9453639	C	G	0	42	0	1
gnl|Btau_4.6.1|chrY	9453643	T	C	0	53	0	1
gnl|Btau_4.6.1|chrY	9453826	A	G,T	0	16	0	1
gnl|Btau_4.6.1|chrY	9453840	G	A	6	4	0.6	0.4
gnl|Btau_4.6.1|chrY	9453846	A	T	6	4	0.6	0.4
gnl|Btau_4.6.1|chrY	9453849	A	G	6	4	0.6	0.4
gnl|Btau_4.6.1|chrY	16448147	A	T	0	2	0	1
gnl|Btau_4.6.1|chrY	16448151	G	A	0	2	0	1
gnl|Btau_4.6.1|chrY	16448152	G	A	0	2	0	1
gnl|Btau_4.6.1|chrY	42377938	A	G	0	2	0	1
gnl|Btau_4.6.1|chrY	42377943	A	G	0	2	0	1
gnl|Btau_4.6.1|chrY	42377944	A	G	0	2	0	1
gnl|Btau_4.6.1|chrY	42377962	A	G	0	2	0	1
gnl|Btau_4.6.1|chrY	42377965	A	G	0	2	0	1
gnl|Btau_4.6.1|chrY	42377968	A	G	0	2	0	1
gnl|Btau_4.6.1|chrY	42377974	A	T	0	2	0	1
gnl|Btau_4.6.1|chrY	42377993	A	G	0	2	0	1
gnl|Btau_4.6.1|chrY	42377999	A	G	0	2	0	1
gnl|Btau_4.6.1|chrY	42378000	A	G	0	2	0	1
gnl|Btau_4.6.1|chrY	42378020	A	G	0	2	0	1
gnl|Btau_4.6.1|chrY	42380904	T	A	0	2	0	1
gnl|Btau_4.6.1|chrY	42385233	A	G	0	2	0	1
gnl|UMD3.1|GK000010.2	340129	G	A	0	2	0	1
gnl|UMD3.1|GK000010.2	340158	A	G	0	4	0	1
gnl|UMD3.1|GK000010.2	340165	G	A	2	2	0.5	0.5
gnl|UMD3.1|GK000010.2	340193	C	G	0	4	0	1
gnl|UMD3.1|GK000010.2	340199	A	G	0	3	0	1
gnl|UMD3.1|GK000010.2	340208	G	A	0	3	0	1
gnl|UMD3.1|GK000010.2	340213	C	T	0	3	0	1
gnl|UMD3.1|GK000010.2	340219	T	C	0	3	0	1
gnl|UMD3.1|GK000010.2	340228	G	T	0	2	0	1
gnl|UMD3.1|GK000010.2	340232	G	A	0	2	0	1
gnl|UMD3.1|GK000010.2	340234	G	A	0	2	0	1
gnl|UMD3.1|GK000010.2	340235	A	T	0	2	0	1
gnl|UMD3.1|GK000010.2	340244	C	T	0	2	0	1
gnl|UMD3.1|GK000010.2	340246	A	T	0	2	0	1
gnl|UMD3.1|GK000010.2	340259	A	C	0	2	0	1
gnl|UMD3.1|GK000010.2	404700	G	A	0	2	0	1
gnl|UMD3.1|GK000010.2	404760	A	C	0	2	0	1
gnl|UMD3.1|GK000010.2	405759	A	G	0	2	0	1
gnl|UMD3.1|GK000010.2	486138	T	C	0	2	0	1
gnl|UMD3.1|GK000010.2	486875	A	G	0	2	0	1
gnl|UMD3.1|GK000010.2	486902	A	G	0	2	0	1
gnl|UMD3.1|GK000010.2	486917	A	G	0	2	0	1
gnl|UMD3.1|GK000010.2	486919	A	G	0	2	0	1
gnl|UMD3.1|GK000010.2	486923	G	T	0	2	0	1
gnl|UMD3.1|GK000010.2	486924	A	G	0	2	0	1
gnl|UMD3.1|GK000010.2	486927	A	G	0	2	0	1
gnl|UMD3.1|GK000010.2	536003	A	G	0	2	0	1
gnl|UMD3.1|GK000010.2	536014	A	G	0	2	0	1
gnl|UMD3.1|GK000010.2	536057	A	G	0	2	0	1
gnl|UMD3.1|GK000010.2	536065	A	G	0	2	0	1
gnl|UMD3.1|GK000010.2	536067	A	G	0	2	0	1
gnl|UMD3.1|GK000010.2	536079	A	G	0	2	0	1
gnl|UMD3.1|GK000010.2	553549	G	C	0	2	0	1
gnl|UMD3.1|GK000010.2	555104	A	G	0	2	0	1
gnl|UMD3.1|GK000010.2	555265	A	G	0	4	0	1
gnl|UMD3.1|GK000010.2	555292	C	A	0	10	0	1
gnl|UMD3.1|GK000010.2	555317	G	C	0	21	0	1
gnl|UMD3.1|GK000010.2	555363	G	A	0	33	0	1
gnl|UMD3.1|GK000010.2	555424	T	C	0	41	0	1
gnl|UMD3.1|GK000010.2	555483	C	G	0	23	0	1
gnl|UMD3.1|GK000010.2	555598	A	G	0	41	0	1
gnl|UMD3.1|GK000010.2	555632	A	G	0	49	0	1
gnl|UMD3.1|GK000010.2	555657	T	C	0	39	0	1
gnl|UMD3.1|GK000010.2	555666	T	C	0	38	0	1
gnl|UMD3.1|GK000010.2	555684	A	G	0	19	0	1
gnl|UMD3.1|GK000010.2	555780	G	A	0	6	0	1
gnl|UMD3.1|GK000010.2	555811	A	T	0	6	0	1
gnl|UMD3.1|GK000010.2	568724	A	G	0	2	0	1
gnl|UMD3.1|GK000010.2	568729	A	G	0	2	0	1
gnl|UMD3.1|GK000010.2	591039	A	G	0	2	0	1
gnl|UMD3.1|GK000010.2	591495	C	T	0	4	0	1
gnl|UMD3.1|GK000010.2	620534	G	C	0	2	0	1
gnl|UMD3.1|GK000010.2	620605	C	G	0	2	0	1
gnl|UMD3.1|GK000010.2	632838	T	G	0	3	0	1
gnl|UMD3.1|GK000010.2	632839	A	G	0	3	0	1
gnl|UMD3.1|GK000010.2	632840	T	A	0	3	0	1
gnl|UMD3.1|GK000010.2	632950	T	A	0	2	0	1
gnl|UMD3.1|GK000010.2	634699	C	T	1	2	0.333333	0.666667
gnl|UMD3.1|GK000010.2	676390	A	G	0	2	0	1
gnl|UMD3.1|GK000010.2	696259	A	G	2	2	0.5	0.5
gnl|UMD3.1|GK000010.2	696308	A	G	2	3	0.4	0.6
gnl|UMD3.1|GK000010.2	696313	A	G	3	2	0.6	0.4
gnl|UMD3.1|GK000010.2	707262	G	T	1	2	0.333333	0.666667
gnl|UMD3.1|GK000010.2	708163	C	A	7	2	0.777778	0.222222
gnl|UMD3.1|GK000010.2	717231	C	T	3	2	0.6	0.4
gnl|UMD3.1|GK000010.2	717281	G	T	1	4	0.2	0.8
gnl|UMD3.1|GK000010.2	717643	G	A	0	2	0	1
gnl|UMD3.1|GK000010.2	717685	A	G	0	2	0	1
gnl|UMD3.1|GK000010.2	766191	C	T	0	2	0	1
gnl|UMD3.1|GK000010.2	773851	T	C	2	2	0.5	0.5
gnl|UMD3.1|GK000010.2	774646	G	T	0	1	0	1
gnl|UMD3.1|GK000010.2	776884	G	C	0	2	0	1
gnl|UMD3.1|GK000010.2	813131	C	A	0	2	0	1
gnl|UMD3.1|GK000010.2	831222	C	T	0	2	0	1
gnl|UMD3.1|GK000010.2	833054	A	G	0	2	0	1
gnl|UMD3.1|GK000010.2	833200	A	T	2	2	0.5	0.5
gnl|UMD3.1|GK000010.2	833209	G	T	0	3	0	1
gnl|UMD3.1|GK000010.2	848666	A	G	0	2	0	1
gnl|UMD3.1|GK000010.2	852240	G	A	6	2	0.75	0.25
gnl|UMD3.1|GK000010.2	866204	G	C	0	2	0	1
gnl|UMD3.1|GK000010.2	875440	C	A	0	2	0	1
gnl|UMD3.1|GK000010.2	894991	C	T,G	0	2	0	1
gnl|UMD3.1|GK000010.2	895059	G	A	0	2	0	1
gnl|UMD3.1|GK000010.2	908382	T	A	0	2	0	1
gnl|UMD3.1|GK000010.2	916009	C	T	0	2	0	1
gnl|UMD3.1|GK000010.2	916032	G	A	0	2	0	1
gnl|UMD3.1|GK000010.2	916047	C	T	0	2	0	1
gnl|UMD3.1|GK000010.2	917178	A	G	0	2	0	1
gnl|UMD3.1|GK000010.2	919408	G	A	0	2	0	1
gnl|UMD3.1|GK000010.2	919443	A	G	0	1	0	1
gnl|UMD3.1|GK000010.2	930866	C	A	0	2	0	1
gnl|UMD3.1|GK000010.2	931674	C	T	1	2	0.333333	0.666667
gnl|UMD3.1|GK000010.2	932017	C	T	9	2	0.818182	0.181818
gnl|UMD3.1|GK000010.2	932453	G	T	4	2	0.666667	0.333333
gnl|UMD3.1|GK000010.2	933079	T	A	6	3	0.666667	0.333333
gnl|UMD3.1|GK000010.2	933207	A	G	3	2	0.6	0.4
gnl|UMD3.1|GK000010.2	933925	G	A	4	3	0.571429	0.428571
gnl|UMD3.1|GK000010.2	934811	A	T	10	2	0.833333	0.166667
gnl|UMD3.1|GK000010.2	935574	A	G	0	2	0	1
gnl|UMD3.1|GK000010.2	937394	A	T	5	2	0.714286	0.285714
gnl|UMD3.1|GK000010.2	938434	C	A	0	2	0	1
gnl|UMD3.1|GK000010.2	938623	G	A	10	2	0.833333	0.166667
gnl|UMD3.1|GK000010.2	938757	C	G	11	2	0.846154	0.153846
gnl|UMD3.1|GK000010.2	939570	G	T	8	2	0.8	0.2
gnl|UMD3.1|GK000010.2	943263	T	A	0	4	0	1
gnl|UMD3.1|GK000010.2	943266	G	T	2	2	0.5	0.5
gnl|UMD3.1|GK000010.2	943844	A	G	0	4	0	1
gnl|UMD3.1|GK000010.2	944399	C	G	0	4	0	1
gnl|UMD3.1|GK000010.2	948988	C	G	0	6	0	1
gnl|UMD3.1|GK000010.2	956425	C	T	0	2	0	1
gnl|UMD3.1|GK000010.2	957996	T	C	0	2	0	1
gnl|UMD3.1|GK000010.2	961089	C	A	0	2	0	1
gnl|UMD3.1|GK000010.2	965153	G	T	1	2	0.333333	0.666667
gnl|UMD3.1|GK000010.2	1043773	C	A	6	2	0.75	0.25
gnl|UMD3.1|GK000010.2	1043901	A	T	0	2	0	1
gnl|UMD3.1|GK000010.2	1052040	A	G	0	2	0	1
gnl|UMD3.1|GK000010.2	1078805	A	G	0	2	0	1
gnl|UMD3.1|GK000010.2	1092369	A	G	6	2	0.75	0.25
gnl|UMD3.1|GK000010.2	1093739	A	G	7	21	0.25	0.75
gnl|UMD3.1|GK000010.2	1093835	A	C	16	14	0.533333	0.466667
gnl|UMD3.1|GK000010.2	1093876	C	T	20	18	0.526316	0.473684
gnl|UMD3.1|GK000010.2	1102642	C	G	6	3	0.666667	0.333333
gnl|UMD3.1|GK000010.2	1106977	T	C	0	2	0	1
gnl|UMD3.1|GK000010.2	1107034	T	C	0	1	0	1
gnl|UMD3.1|GK000010.2	1113732	C	A	0	2	0	1
gnl|UMD3.1|GK000010.2	1114323	T	A	1	2	0.333333	0.666667
gnl|UMD3.1|GK000010.2	1114762	G	A	0	3	0	1
gnl|UMD3.1|GK000010.2	1115836	T	C	1	4	0.2	0.8
gnl|UMD3.1|GK000010.2	1117168	C	A	4	2	0.666667	0.333333
gnl|UMD3.1|GK000010.2	1119662	T	A	8	2	0.8	0.2
gnl|UMD3.1|GK000010.2	1122573	C	T	0	12	0	1
gnl|UMD3.1|GK000010.2	1122604	A	G	9	2	0.818182	0.181818
gnl|UMD3.1|GK000010.2	1123172	G	T	11	2	0.846154	0.153846
gnl|UMD3.1|GK000010.2	1123265	A	G	12	2	0.857143	0.142857
gnl|UMD3.1|GK000010.2	1123974	T	C	5	2	0.714286	0.285714
gnl|UMD3.1|GK000010.2	1124615	C	A	4	2	0.666667	0.333333
gnl|UMD3.1|GK000010.2	1125937	T	C	0	2	0	1
gnl|UMD3.1|GK000010.2	1126203	A	G	1	2	0.333333	0.666667
gnl|UMD3.1|GK000010.2	1130328	G	T	0	2	0	1
gnl|UMD3.1|GK000010.2	1132504	T	C	3	2	0.6	0.4
gnl|UMD3.1|GK000010.2	1143866	T	A	0	2	0	1
gnl|UMD3.1|GK000010.2	1160382	T	A	8	2	0.8	0.2
gnl|UMD3.1|GK000010.2	1162679	G	A	0	2	0	1
gnl|UMD3.1|GK000010.2	1171908	T	C	2	2	0.5	0.5
gnl|UMD3.1|GK000010.2	1175052	G	T	10	2	0.833333	0.166667
gnl|UMD3.1|GK000010.2	1181402	T	A	6	2	0.75	0.25
gnl|UMD3.1|GK000010.2	1189425	C	A	1	2	0.333333	0.666667
gnl|UMD3.1|GK000010.2	1208903	G	T	0	2	0	1
gnl|UMD3.1|GK000010.2	1210247	T	C	0	2	0	1
gnl|UMD3.1|GK000010.2	1210299	T	C	0	2	0	1
gnl|UMD3.1|GK000010.2	1226907	T	C	0	2	0	1
gnl|UMD3.1|GK000010.2	1227146	C	A	0	2	0	1
gnl|UMD3.1|GK000010.2	1228277	T	C	0	2	0	1
gnl|UMD3.1|GK000010.2	1228948	G	T	0	2	0	1
gnl|UMD3.1|GK000010.2	1228972	A	C	0	2	0	1
gnl|UMD3.1|GK000010.2	1237775	C	T	0	2	0	1
gnl|UMD3.1|GK000010.2	1252370	T	C	0	2	0	1
gnl|UMD3.1|GK000010.2	1276474	C	A	7	2	0.777778	0.222222
gnl|UMD3.1|GK000010.2	1282143	C	T	0	2	0	1
gnl|UMD3.1|GK000010.2	1283983	T	A	0	2	0	1
gnl|UMD3.1|GK000010.2	1289662	A	G	0	2	0	1
gnl|UMD3.1|GK000010.2	1293929	A	T	2	2	0.5	0.5
gnl|UMD3.1|GK000010.2	1304072	G	T	3	2	0.6	0.4
gnl|UMD3.1|GK000010.2	1310062	G	T	4	2	0.666667	0.333333
gnl|UMD3.1|GK000010.2	1312289	A	G	2	4	0.333333	0.666667
gnl|UMD3.1|GK000010.2	1312308	A	G	3	2	0.6	0.4
gnl|UMD3.1|GK000010.2	1312337	A	G	0	2	0	1
gnl|UMD3.1|GK000010.2	1312352	A	G	0	2	0	1
gnl|UMD3.1|GK000010.2	1330660	T	C	0	2	0	1
gnl|UMD3.1|GK000010.2	1433938	T	C	0	2	0	1
gnl|UMD3.1|GK000010.2	1433944	C	T	0	2	0	1
gnl|UMD3.1|GK000010.2	1433984	T	C	0	2	0	1
gnl|UMD3.1|GK000010.2	1433987	T	C	0	1	0	1
gnl|UMD3.1|GK000010.2	1482345	C	A	0	1	0	1
gnl|UMD3.1|GK000010.2	1507087	G	A	0	2	0	1
gnl|UMD3.1|GK000010.2	1517729	A	G	0	2	0	1
gnl|UMD3.1|GK000010.2	1517730	A	G	0	2	0	1
gnl|UMD3.1|GK000010.2	1517750	A	G	0	2	0	1
gnl|UMD3.1|GK000010.2	1517752	A	G	0	2	0	1
gnl|UMD3.1|GK000010.2	1517753	C	T	0	1	0	1
gnl|UMD3.1|GK000010.2	1517754	A	G	0	2	0	1
gnl|UMD3.1|GK000010.2	1517756	A	G	0	2	0	1
gnl|UMD3.1|GK000010.2	1517763	A	G	0	2	0	1
gnl|UMD3.1|GK000010.2	1517775	A	G	0	2	0	1
gnl|UMD3.1|GK000010.2	1517779	G	T	0	2	0	1
gnl|UMD3.1|GK000010.2	1517787	A	G	0	2	0	1
gnl|UMD3.1|GK000010.2	1517795	C	G	0	2	0	1
gnl|UMD3.1|GK000010.2	1517805	A	G	0	2	0	1
gnl|UMD3.1|GK000010.2	1517809	C	T	0	2	0	1
gnl|UMD3.1|GK000010.2	1517814	A	G	0	2	0	1
gnl|UMD3.1|GK000010.2	1560706	A	G	0	2	0	1
gnl|UMD3.1|GK000010.2	1560741	A	G	0	2	0	1
gnl|UMD3.1|GK000010.2	1560756	A	G	0	2	0	1
gnl|UMD3.1|GK000010.2	1615264	G	A	0	2	0	1
gnl|UMD3.1|GK000010.2	1616892	A	G	0	2	0	1
gnl|UMD3.1|GK000010.2	1616900	A	G	0	2	0	1
gnl|UMD3.1|GK000010.2	1629994	C	T	0	2	0	1
gnl|UMD3.1|GK000010.2	1656150	A	G	0	2	0	1
gnl|UMD3.1|GK000010.2	1715888	G	T	5	2	0.714286	0.285714
gnl|UMD3.1|GK000010.2	1717728	T	C	0	2	0	1
gnl|UMD3.1|GK000010.2	1718737	G	C	2	2	0.5	0.5
gnl|UMD3.1|GK000010.2	1725647	G	T	1	1	0.5	0.5
gnl|UMD3.1|GK000010.2	1742154	G	T	0	2	0	1
gnl|UMD3.1|GK000010.2	1749587	G	T	0	2	0	1
gnl|UMD3.1|GK000010.2	1754558	A	G	0	2	0	1
gnl|UMD3.1|GK000010.2	1754561	G	T,A	0	2	0	1
gnl|UMD3.1|GK000010.2	1763827	C	T	0	5	0	1
gnl|UMD3.1|GK000010.2	1763999	C	T	64	60	0.516129	0.483871
gnl|UMD3.1|GK000010.2	1878237	T	C	0	2	0	1
gnl|UMD3.1|GK000010.2	1910803	C	A	0	2	0	1
gnl|UMD3.1|GK000010.2	2067848	A	G	0	4	0	1
gnl|UMD3.1|GK000010.2	2067863	A	C	0	5	0	1
gnl|UMD3.1|GK000010.2	2067869	C	A	3	2	0.6	0.4
gnl|UMD3.1|GK000010.2	2067889	C	G	0	6	0	1
gnl|UMD3.1|GK000010.2	2067897	C	A	0	7	0	1
gnl|UMD3.1|GK000010.2	2067911	C	T	0	10	0	1
gnl|UMD3.1|GK000010.2	2067926	T	C	0	12	0	1
gnl|UMD3.1|GK000010.2	2067962	A	G	0	14	0	1
gnl|UMD3.1|GK000010.2	2067974	T	C	0	14	0	1
gnl|UMD3.1|GK000010.2	2068004	A	G	0	11	0	1
gnl|UMD3.1|GK000010.2	2068034	T	C	1	10	0.0909091	0.909091
gnl|UMD3.1|GK000010.2	2068035	A	T	0	10	0	1
gnl|UMD3.1|GK000010.2	2068064	G	A	0	11	0	1
gnl|UMD3.1|GK000010.2	2068067	C	G	0	10	0	1
gnl|UMD3.1|GK000010.2	2068084	G	T	0	8	0	1
gnl|UMD3.1|GK000010.2	2068085	A	G	0	8	0	1
gnl|UMD3.1|GK000010.2	2068111	G	C	0	7	0	1
gnl|UMD3.1|GK000010.2	2068114	A	T	0	7	0	1
gnl|UMD3.1|GK000010.2	2068137	C	T	0	6	0	1
gnl|UMD3.1|GK000010.2	2068166	G	T	0	3	0	1
gnl|UMD3.1|GK000010.2	2068169	C	T	0	3	0	1
gnl|UMD3.1|GK000010.2	2068174	A	G	1	2	0.333333	0.666667
gnl|UMD3.1|GK000010.2	2068181	C	T	0	2	0	1
gnl|UMD3.1|GK000010.2	2068275	A	G	0	2	0	1
gnl|UMD3.1|GK000010.2	2068282	T	C	0	2	0	1
gnl|UMD3.1|GK000010.2	2068290	C	T	0	2	0	1
gnl|UMD3.1|GK000010.2	2068293	G	T	0	2	0	1
gnl|UMD3.1|GK000010.2	2068299	A	G	0	3	0	1
gnl|UMD3.1|GK000010.2	2068320	T	C	0	3	0	1
gnl|UMD3.1|GK000010.2	2068325	T	A	0	3	0	1
gnl|UMD3.1|GK000010.2	2068326	G	A	0	3	0	1
gnl|UMD3.1|GK000010.2	2068330	C	T	0	3	0	1
gnl|UMD3.1|GK000010.2	2068352	A	C	0	5	0	1
gnl|UMD3.1|GK000010.2	2068411	T	C	0	6	0	1
gnl|UMD3.1|GK000010.2	2068412	G	T	0	6	0	1
gnl|UMD3.1|GK000010.2	2068421	T	C	0	8	0	1
gnl|UMD3.1|GK000010.2	2068430	C	A	0	8	0	1
gnl|UMD3.1|GK000010.2	2068431	G	A	0	8	0	1
gnl|UMD3.1|GK000010.2	2068454	G	A	0	10	0	1
gnl|UMD3.1|GK000010.2	2068462	G	T	0	10	0	1
gnl|UMD3.1|GK000010.2	2068464	C	A	0	10	0	1
gnl|UMD3.1|GK000010.2	2068534	G	T	0	7	0	1
gnl|UMD3.1|GK000010.2	2068552	T	C	0	2	0	1
gnl|UMD3.1|GK000010.2	2068554	G	A	0	2	0	1
gnl|UMD3.1|GK000010.2	2165662	A	G	1	2	0.333333	0.666667
gnl|UMD3.1|GK000010.2	2178286	A	T	0	2	0	1
gnl|UMD3.1|GK000010.2	2181056	C	T	0	2	0	1
gnl|UMD3.1|GK000010.2	2183515	C	T	1	2	0.333333	0.666667
gnl|UMD3.1|GK000010.2	2192774	G	T	11	2	0.846154	0.153846
gnl|UMD3.1|GK000010.2	2193124	A	C	1	4	0.2	0.8
gnl|UMD3.1|GK000010.2	2193185	A	G	11	6	0.647059	0.352941
gnl|UMD3.1|GK000010.2	2202900	C	A	0	2	0	1
gnl|UMD3.1|GK000010.2	2206996	C	T	2	2	0.5	0.5
gnl|UMD3.1|GK000010.2	2208602	G	T	0	2	0	1
gnl|UMD3.1|GK000010.2	2260788	T	C	0	1	0	1
gnl|UMD3.1|GK000010.2	2308071	C	G	0	2	0	1
gnl|UMD3.1|GK000010.2	2371882	C	A	1	2	0.333333	0.666667
gnl|UMD3.1|GK000010.2	2381898	A	G	0	2	0	1
gnl|UMD3.1|GK000010.2	2395812	G	T	0	2	0	1
gnl|UMD3.1|GK000010.2	2420893	T	C	2	2	0.5	0.5
gnl|UMD3.1|GK000010.2	2434170	G	T	15	4	0.789474	0.210526
gnl|UMD3.1|GK000010.2	2434171	G	A	10	6	0.625	0.375
gnl|UMD3.1|GK000010.2	2434362	T	C	18	12	0.6	0.4
gnl|UMD3.1|GK000010.2	2434420	G	T	10	6	0.625	0.375
gnl|UMD3.1|GK000010.2	2434455	G	A	14	4	0.777778	0.222222
gnl|UMD3.1|GK000010.2	2434500	C	A	17	5	0.772727	0.227273
gnl|UMD3.1|GK000010.2	2439800	G	A	6	2	0.75	0.25
gnl|UMD3.1|GK000010.2	3087384	T	A	0	4	0	1
gnl|UMD3.1|GK000010.2	3206669	G	T	7	2	0.777778	0.222222
gnl|UMD3.1|GK000010.2	3219342	G	T	0	2	0	1
gnl|UMD3.1|GK000010.2	3278875	G	A	0	2	0	1
gnl|UMD3.1|GK000010.2	3278944	T	C	0	2	0	1
gnl|UMD3.1|GK000010.2	3278945	T	C	0	2	0	1
gnl|UMD3.1|GK000010.2	3278963	T	C	0	2	0	1
gnl|UMD3.1|GK000010.2	3280238	T	C	0	2	0	1
gnl|UMD3.1|GK000010.2	3295263	G	A	0	2	0	1
gnl|UMD3.1|GK000010.2	3297747	A	G	0	2	0	1
gnl|UMD3.1|GK000010.2	3298213	C	T	0	2	0	1
gnl|UMD3.1|GK000010.2	3302216	A	G	0	2	0	1
gnl|UMD3.1|GK000010.2	3308835	C	G	0	2	0	1
gnl|UMD3.1|GK000010.2	3308847	G	A	0	2	0	1
gnl|UMD3.1|GK000010.2	3308896	A	G	0	2	0	1
gnl|UMD3.1|GK000010.2	3308928	A	G	0	2	0	1
gnl|UMD3.1|GK000010.2	3313013	T	C	0	2	0	1
gnl|UMD3.1|GK000010.2	3320970	C	A	0	2	0	1
gnl|UMD3.1|GK000010.2	3334887	G	T	0	2	0	1
gnl|UMD3.1|GK000010.2	3339936	G	T	0	2	0	1
gnl|UMD3.1|GK000010.2	3343192	C	G	0	2	0	1
gnl|UMD3.1|GK000010.2	3343208	C	T	0	2	0	1
gnl|UMD3.1|GK000010.2	3343211	G	A	0	2	0	1
gnl|UMD3.1|GK000010.2	3343224	G	C	0	2	0	1
gnl|UMD3.1|GK000010.2	3343231	A	T	0	2	0	1
gnl|UMD3.1|GK000010.2	3347862	T	C	0	2	0	1
gnl|UMD3.1|GK000010.2	3347890	G	A	0	2	0	1
gnl|UMD3.1|GK000010.2	3347893	G	A	0	2	0	1
gnl|UMD3.1|GK000010.2	3357744	C	A	1	2	0.333333	0.666667
gnl|UMD3.1|GK000010.2	3358018	G	A	0	2	0	1
gnl|UMD3.1|GK000010.2	3367273	G	T,A	0	3	0	1
gnl|UMD3.1|GK000010.2	3374536	T	C	0	5	0	1
gnl|UMD3.1|GK000010.2	3586034	A	G	0	6	0	1
gnl|UMD3.1|GK000010.2	3586052	G	A	0	18	0	1
gnl|UMD3.1|GK000010.2	3586134	T	C	0	33	0	1
gnl|UMD3.1|GK000010.2	3586152	T	C	0	33	0	1
gnl|UMD3.1|GK000010.2	3586206	C	G	0	14	0	1
gnl|UMD3.1|GK000010.2	3586250	A	G	0	14	0	1
gnl|UMD3.1|GK000010.2	3586449	G	A	0	2	0	1
gnl|UMD3.1|GK000010.2	3890343	A	G	0	2	0	1
gnl|UMD3.1|GK000010.2	3890344	C	G	0	2	0	1
gnl|UMD3.1|GK000010.2	3890368	G	A	0	2	0	1
gnl|UMD3.1|GK000010.2	3992241	C	A	0	2	0	1
gnl|UMD3.1|GK000010.2	3997115	G	A	5	3	0.625	0.375
gnl|UMD3.1|GK000010.2	3997391	G	A	10	2	0.833333	0.166667
gnl|UMD3.1|GK000010.2	4000122	A	T	0	1	0	1
gnl|UMD3.1|GK000010.2	4009616	A	T	0	2	0	1
gnl|UMD3.1|GK000010.2	4011577	C	T	0	2	0	1
gnl|UMD3.1|GK000010.2	4012635	G	T	0	2	0	1
gnl|UMD3.1|GK000010.2	4038713	G	A	0	2	0	1
gnl|UMD3.1|GK000010.2	4042598	T	C	0	2	0	1
gnl|UMD3.1|GK000010.2	4056197	G	T	0	7	0	1
gnl|UMD3.1|GK000010.2	4059326	A	C	0	3	0	1
gnl|UMD3.1|GK000010.2	4300339	A	T	0	2	0	1
gnl|UMD3.1|GK000010.2	4307493	C	A	8	2	0.8	0.2
gnl|UMD3.1|GK000010.2	4333514	T	A	2	2	0.5	0.5
gnl|UMD3.1|GK000010.2	4333980	C	A	3	2	0.6	0.4
gnl|UMD3.1|GK000010.2	4357621	A	T	0	4	0	1
gnl|UMD3.1|GK000010.2	4357623	C	T	2	2	0.5	0.5
gnl|UMD3.1|GK000010.2	4357626	A	T	0	4	0	1
gnl|UMD3.1|GK000010.2	4357656	A	T	0	4	0	1
gnl|UMD3.1|GK000010.2	4357686	C	G	0	4	0	1
gnl|UMD3.1|GK000010.2	4357689	T	C	0	4	0	1
gnl|UMD3.1|GK000010.2	4357705	C	T	0	4	0	1
gnl|UMD3.1|GK000010.2	4360324	G	A	0	2	0	1
gnl|UMD3.1|GK000010.2	4360333	C	A	0	2	0	1
gnl|UMD3.1|GK000010.2	4360344	A	G	0	2	0	1
gnl|UMD3.1|GK000010.2	4360349	T	C	0	2	0	1
gnl|UMD3.1|GK000010.2	4360350	G	T	0	2	0	1
gnl|UMD3.1|GK000010.2	4360386	A	G	0	2	0	1
gnl|UMD3.1|GK000010.2	4360412	T	G	0	2	0	1
gnl|UMD3.1|GK000010.2	4360415	A	G	0	2	0	1
gnl|UMD3.1|GK000010.2	4360425	C	G	0	2	0	1
gnl|UMD3.1|GK000010.2	4364130	G	A	0	2	0	1
gnl|UMD3.1|GK000010.2	4375994	G	T	2	2	0.5	0.5
gnl|UMD3.1|GK000010.2	4376792	C	A	5	2	0.714286	0.285714
gnl|UMD3.1|GK000010.2	4388422	T	A	0	2	0	1
gnl|UMD3.1|GK000010.2	4388425	A	T	0	2	0	1
gnl|UMD3.1|GK000010.2	4388445	G	A	0	3	0	1
gnl|UMD3.1|GK000010.2	4388446	T	C,A	0	2	0	1
gnl|UMD3.1|GK000010.2	4388451	C	T	0	3	0	1
gnl|UMD3.1|GK000010.2	4390432	TCA	TCACA	0	1	0	1
gnl|UMD3.1|GK000010.2	4391032	C	T	0	2	0	1
gnl|UMD3.1|GK000010.2	4391058	A	G	0	2	0	1
gnl|UMD3.1|GK000010.2	4392001	G	A	0	2	0	1
gnl|UMD3.1|GK000010.2	4392040	A	G	0	2	0	1
gnl|UMD3.1|GK000010.2	4396500	G	T	0	2	0	1
gnl|UMD3.1|GK000010.2	4403988	G	T	1	2	0.333333	0.666667
gnl|UMD3.1|GK000010.2	4404017	A	G	7	2	0.777778	0.222222
gnl|UMD3.1|GK000010.2	4404030	C	T	0	8	0	1
gnl|UMD3.1|GK000010.2	4404129	G	A	0	2	0	1
gnl|UMD3.1|GK000010.2	4404628	C	T	0	9	0	1
gnl|UMD3.1|GK000010.2	4404632	A	T	6	4	0.6	0.4
gnl|UMD3.1|GK000010.2	4404866	A	C	11	2	0.846154	0.153846
gnl|UMD3.1|GK000010.2	4405023	G	A	14	18	0.4375	0.5625
gnl|UMD3.1|GK000010.2	4405192	C	G	0	42	0	1
gnl|UMD3.1|GK000010.2	4411078	C	A	6	3	0.666667	0.333333
gnl|UMD3.1|GK000010.2	4411087	T	C	5	2	0.714286	0.285714
gnl|UMD3.1|GK000010.2	4411104	C	A	8	2	0.8	0.2
gnl|UMD3.1|GK000010.2	4411436	G	A	4	2	0.666667	0.333333
gnl|UMD3.1|GK000010.2	4411474	G	A	1	2	0.333333	0.666667
gnl|UMD3.1|GK000010.2	4411544	T	A	0	3	0	1
gnl|UMD3.1|GK000010.2	4411854	A	G	0	4	0	1
gnl|UMD3.1|GK000010.2	4411882	T	C	2	2	0.5	0.5
gnl|UMD3.1|GK000010.2	4413055	C	T	0	7	0	1
gnl|UMD3.1|GK000010.2	4416146	C	T	0	2	0	1
gnl|UMD3.1|GK000010.2	4416643	C	T	0	2	0	1
gnl|UMD3.1|GK000010.2	4417202	T	G	1	2	0.333333	0.666667
gnl|UMD3.1|GK000010.2	4417481	A	G	0	1	0	1
gnl|UMD3.1|GK000010.2	4445018	G	T	0	2	0	1
gnl|UMD3.1|GK000010.2	4509478	G	C	0	2	0	1
gnl|UMD3.1|GK000010.2	4522668	C	T	0	2	0	1
gnl|UMD3.1|GK000010.2	4528597	G	T	0	2	0	1
gnl|UMD3.1|GK000010.2	4528794	C	T	1	2	0.333333	0.666667
gnl|UMD3.1|GK000010.2	4596040	C	T	0	2	0	1
gnl|UMD3.1|GK000010.2	4598642	T	G	45	55	0.45	0.55
gnl|UMD3.1|GK000010.2	4599154	C	A	4	2	0.666667	0.333333
gnl|UMD3.1|GK000010.2	4600163	T	A	2	2	0.5	0.5
gnl|UMD3.1|GK000010.2	4600707	A	T	3	2	0.6	0.4
gnl|UMD3.1|GK000010.2	4601254	T	C	3	2	0.6	0.4
gnl|UMD3.1|GK000010.2	4601597	C	G	0	2	0	1
gnl|UMD3.1|GK000010.2	4602361	T	C	5	2	0.714286	0.285714
gnl|UMD3.1|GK000010.2	4602397	T	C	3	2	0.6	0.4
gnl|UMD3.1|GK000010.2	4602584	T	C	6	2	0.75	0.25
gnl|UMD3.1|GK000010.2	4602700	C	A	8	2	0.8	0.2
gnl|UMD3.1|GK000010.2	4602794	G	C	3	2	0.6	0.4
gnl|UMD3.1|GK000010.2	4602823	C	A	2	2	0.5	0.5
gnl|UMD3.1|GK000010.2	4603377	T	C	10	2	0.833333	0.166667
gnl|UMD3.1|GK000010.2	4606839	C	G	0	2	0	1
gnl|UMD3.1|GK000010.2	4607132	T	C	0	2	0	1
gnl|UMD3.1|GK000010.2	4607221	G	A	0	2	0	1
gnl|UMD3.1|GK000010.2	4607307	A	C	0	2	0	1
gnl|UMD3.1|GK000010.2	4608217	A	G	81	106	0.433155	0.566845
gnl|UMD3.1|GK000010.2	4608370	C	A	80	89	0.473373	0.526627
gnl|UMD3.1|GK000010.2	4608488	G	T	89	83	0.517442	0.482558
gnl|UMD3.1|GK000010.2	4608515	C	T	86	88	0.494253	0.505747
gnl|UMD3.1|GK000010.2	4608559	G	A	0	2	0	1
gnl|UMD3.1|GK000010.2	4610234	C	T	2	5	0.285714	0.714286
gnl|UMD3.1|GK000010.2	4610316	T	C	2	3	0.4	0.6
gnl|UMD3.1|GK000010.2	4611660	G	T	0	2	0	1
gnl|UMD3.1|GK000010.2	4614321	G	A	0	3	0	1
gnl|UMD3.1|GK000010.2	4614445	A	G	0	2	0	1
gnl|UMD3.1|GK000010.2	4618621	T	G	8	3	0.727273	0.272727
gnl|UMD3.1|GK000010.2	4618712	A	C	7	2	0.777778	0.222222
gnl|UMD3.1|GK000010.2	4618833	C	T	3	5	0.375	0.625
gnl|UMD3.1|GK000010.2	4619318	T	G	19	35	0.351852	0.648148
gnl|UMD3.1|GK000010.2	4619750	T	C	0	9	0	1
gnl|UMD3.1|GK000010.2	4621166	ATTTT	ATT	0	1	0	1
gnl|UMD3.1|GK000010.2	4623520	G	A	2	3	0.4	0.6
gnl|UMD3.1|GK000010.2	4624121	A	T	0	3	0	1
gnl|UMD3.1|GK000010.2	4651385	T	C	0	2	0	1
gnl|UMD3.1|GK000010.2	4660330	A	G	1	2	0.333333	0.666667
gnl|UMD3.1|GK000010.2	4666177	G	C	0	2	0	1
gnl|UMD3.1|GK000010.2	4666233	G	GTCA	0	1	0	1
gnl|UMD3.1|GK000010.2	4666407	A	G	0	2	0	1
gnl|UMD3.1|GK000010.2	4668958	A	G	0	2	0	1
gnl|UMD3.1|GK000010.2	4678514	T	C	0	2	0	1
gnl|UMD3.1|GK000010.2	4687118	C	T	0	2	0	1
gnl|UMD3.1|GK000010.2	4688404	A	T	0	2	0	1
gnl|UMD3.1|GK000010.2	4693939	T	C	0	2	0	1
gnl|UMD3.1|GK000010.2	4694245	T	A	0	2	0	1
gnl|UMD3.1|GK000010.2	4716186	T	C	8	2	0.8	0.2
gnl|UMD3.1|GK000010.2	4733542	A	G	0	2	0	1
gnl|UMD3.1|GK000010.2	4733619	T	C	0	2	0	1
gnl|UMD3.1|GK000010.2	4842944	C	T	0	6	0	1
gnl|UMD3.1|GK000010.2	4842950	T	C	0	6	0	1
gnl|UMD3.1|GK000010.2	4843010	C	G	0	10	0	1
gnl|UMD3.1|GK000010.2	4843064	A	G	0	9	0	1
gnl|UMD3.1|GK000010.2	4843070	T	C	0	9	0	1
gnl|UMD3.1|GK000010.2	4843131	A	G	0	27	0	1
gnl|UMD3.1|GK000010.2	4843144	C	T	0	27	0	1
gnl|UMD3.1|GK000010.2	4843315	G	C	0	19	0	1
gnl|UMD3.1|GK000010.2	4843438	T	C	0	17	0	1
gnl|UMD3.1|GK000010.2	4843445	C	A	0	17	0	1
gnl|UMD3.1|GK000010.2	4951957	A	G	6	3	0.666667	0.333333
gnl|UMD3.1|GK000010.2	4955042	C	T	0	2	0	1
gnl|UMD3.1|GK000010.2	4959277	G	T	2	2	0.5	0.5
gnl|UMD3.1|GK000010.2	4959980	G	T	1	1	0.5	0.5
gnl|UMD3.1|GK000010.2	4960084	C	T	2	3	0.4	0.6
gnl|UMD3.1|GK000010.2	4962243	G	C	1	2	0.333333	0.666667
gnl|UMD3.1|GK000010.2	4963594	T	G	18	18	0.5	0.5
gnl|UMD3.1|GK000010.2	4964385	C	A	12	2	0.857143	0.142857
gnl|UMD3.1|GK000010.2	4964423	C	A	7	2	0.777778	0.222222
gnl|UMD3.1|GK000010.2	4964714	G	T	3	2	0.6	0.4
gnl|UMD3.1|GK000010.2	4965255	T	C	2	2	0.5	0.5
gnl|UMD3.1|GK000010.2	4973420	A	G	0	2	0	1
gnl|UMD3.1|GK000010.2	4974245	G	A	0	9	0	1
gnl|UMD3.1|GK000010.2	4976174	G	A	0	2	0	1
gnl|UMD3.1|GK000010.2	4977508	G	T	1	1	0.5	0.5
gnl|UMD3.1|GK000010.2	4977532	T	A	0	1	0	1
gnl|UMD3.1|GK000010.2	4983074	CTATA	CTA	0	1	0	1
gnl|UMD3.1|GK000010.2	4985333	G	A	0	2	0	1
gnl|UMD3.1|GK000010.2	4985396	T	G	0	2	0	1
gnl|UMD3.1|GK000010.2	4988832	C	T	0	4	0	1
gnl|UMD3.1|GK000010.2	4992969	T	A	8	2	0.8	0.2
gnl|UMD3.1|GK000010.2	5010553	C	G	5	2	0.714286	0.285714
gnl|UMD3.1|GK000010.2	5022741	G	T	2	2	0.5	0.5
gnl|UMD3.1|GK000010.2	5022745	G	T	2	2	0.5	0.5
gnl|UMD3.1|GK000010.2	5022767	G	A	4	2	0.666667	0.333333
gnl|UMD3.1|GK000010.2	5023388	G	A	0	2	0	1
gnl|UMD3.1|GK000010.2	5029532	T	C	0	2	0	1
gnl|UMD3.1|GK000010.2	5032659	C	T	2	3	0.4	0.6
gnl|UMD3.1|GK000010.2	5032815	C	A	2	2	0.5	0.5
gnl|UMD3.1|GK000010.2	5037524	C	T	0	4	0	1
gnl|UMD3.1|GK000010.2	5060160	A	G	2	2	0.5	0.5
gnl|UMD3.1|GK000010.2	5137588	A	T	0	2	0	1
gnl|UMD3.1|GK000010.2	5312824	G	T	0	2	0	1
gnl|UMD3.1|GK000010.2	5381038	A	G	0	2	0	1
gnl|UMD3.1|GK000010.2	5381077	A	G	0	2	0	1
gnl|UMD3.1|GK000010.2	5424422	T	C	0	2	0	1
gnl|UMD3.1|GK000010.2	5488575	G	C	0	4	0	1
gnl|UMD3.1|GK000010.2	5488578	C	A	0	4	0	1
gnl|UMD3.1|GK000010.2	5488597	G	A	0	3	0	1
gnl|UMD3.1|GK000010.2	5488599	G	A	0	4	0	1
gnl|UMD3.1|GK000010.2	5488626	C	A	0	4	0	1
gnl|UMD3.1|GK000010.2	5488632	T	A	0	3	0	1
gnl|UMD3.1|GK000010.2	5488636	C	T	0	2	0	1
gnl|UMD3.1|GK000010.2	5488647	A	C	0	2	0	1
gnl|UMD3.1|GK000010.2	5552564	T	G	49	18	0.731343	0.268657
gnl|UMD3.1|GK000010.2	5552567	T	G	48	17	0.738462	0.261538
gnl|UMD3.1|GK000010.2	5552596	A	T	35	26	0.57377	0.42623
gnl|UMD3.1|GK000010.2	5552835	G	C	27	8	0.771429	0.228571
gnl|UMD3.1|GK000010.2	5554309	C	A	0	2	0	1
gnl|UMD3.1|GK000010.2	5559037	G	T	0	2	0	1
gnl|UMD3.1|GK000010.2	5562103	G	A	2	2	0.5	0.5
gnl|UMD3.1|GK000010.2	5563292	T	C	0	3	0	1
gnl|UMD3.1|GK000010.2	5563874	C	A	1	2	0.333333	0.666667
gnl|UMD3.1|GK000010.2	5564147	C	G	0	2	0	1
gnl|UMD3.1|GK000010.2	5568554	C	A	2	2	0.5	0.5
gnl|UMD3.1|GK000010.2	5569030	G	T	6	2	0.75	0.25
gnl|UMD3.1|GK000010.2	5574357	G	C	2	2	0.5	0.5
gnl|UMD3.1|GK000010.2	5577462	C	A	0	2	0	1
gnl|UMD3.1|GK000010.2	5581104	T	C	5	2	0.714286	0.285714
gnl|UMD3.1|GK000010.2	5586656	C	T	0	2	0	1
gnl|UMD3.1|GK000010.2	6036684	A	G	0	4	0	1
gnl|UMD3.1|GK000010.2	6036688	A	G	2	2	0.5	0.5
gnl|UMD3.1|GK000010.2	6036691	A	G	2	2	0.5	0.5
gnl|UMD3.1|GK000010.2	6036700	A	G	2	2	0.5	0.5
gnl|UMD3.1|GK000010.2	6036703	A	G	0	4	0	1
gnl|UMD3.1|GK000010.2	6036704	A	G	2	2	0.5	0.5
gnl|UMD3.1|GK000010.2	6036709	A	G	2	2	0.5	0.5
gnl|UMD3.1|GK000010.2	6036717	A	G	2	2	0.5	0.5
gnl|UMD3.1|GK000010.2	6036721	T	C	0	4	0	1
gnl|UMD3.1|GK000010.2	6036752	A	G	0	4	0	1
gnl|UMD3.1|GK000010.2	6036753	A	G	0	4	0	1
gnl|UMD3.1|GK000010.2	6036782	C	T	2	2	0.5	0.5
gnl|UMD3.1|GK000010.2	6036799	A	C	0	2	0	1
gnl|UMD3.1|GK000010.2	6036804	A	G	0	2	0	1
gnl|UMD3.1|GK000010.2	6181728	T	C	0	2	0	1
gnl|UMD3.1|GK000010.2	6181755	T	C	0	2	0	1
gnl|UMD3.1|GK000010.2	6181756	A	G	0	2	0	1
gnl|UMD3.1|GK000010.2	6181787	C	A	0	7	0	1
gnl|UMD3.1|GK000010.2	6181790	C	A	0	12	0	1
gnl|UMD3.1|GK000010.2	6181796	T	G	0	26	0	1
gnl|UMD3.1|GK000010.2	6181803	A	G	0	32	0	1
gnl|UMD3.1|GK000010.2	6181822	C	A	0	47	0	1
gnl|UMD3.1|GK000010.2	6181831	C	A	0	49	0	1
gnl|UMD3.1|GK000010.2	6181861	G	A	0	51	0	1
gnl|UMD3.1|GK000010.2	6181877	C	A	0	50	0	1
gnl|UMD3.1|GK000010.2	6181893	T	C	0	48	0	1
gnl|UMD3.1|GK000010.2	6181920	C	T	0	22	0	1
gnl|UMD3.1|GK000010.2	6181926	A	G	0	17	0	1
gnl|UMD3.1|GK000010.2	6340419	T	C	0	2	0	1
gnl|UMD3.1|GK000010.2	6340430	C	A	0	2	0	1
gnl|UMD3.1|GK000010.2	6340431	T	G	0	2	0	1
gnl|UMD3.1|GK000010.2	6354351	A	G	0	2	0	1
gnl|UMD3.1|GK000010.2	6356201	G	A	0	2	0	1
gnl|UMD3.1|GK000010.2	6392030	G	A	0	2	0	1
gnl|UMD3.1|GK000010.2	6428298	G	T	0	2	0	1
gnl|UMD3.1|GK000010.2	6430442	C	A	4	2	0.666667	0.333333
gnl|UMD3.1|GK000010.2	6430782	G	T	2	2	0.5	0.5
gnl|UMD3.1|GK000010.2	6431045	T	C	0	2	0	1
gnl|UMD3.1|GK000010.2	6431858	G	A	0	2	0	1
gnl|UMD3.1|GK000010.2	6444697	G	A	3	2	0.6	0.4
gnl|UMD3.1|GK000010.2	6450037	C	A	0	4	0	1
gnl|UMD3.1|GK000010.2	6450272	T	C	0	2	0	1
gnl|UMD3.1|GK000010.2	6450315	T	C	0	1	0	1
gnl|UMD3.1|GK000010.2	6450316	T	C	0	2	0	1
gnl|UMD3.1|GK000010.2	6450321	T	C	0	2	0	1
gnl|UMD3.1|GK000010.2	6450346	T	C	0	2	0	1
gnl|UMD3.1|GK000010.2	6450353	T	C	0	2	0	1
gnl|UMD3.1|GK000010.2	6450354	T	C	0	2	0	1
gnl|UMD3.1|GK000010.2	6453105	T	C	0	2	0	1
gnl|UMD3.1|GK000010.2	6453109	T	C	0	2	0	1
gnl|UMD3.1|GK000010.2	6693547	C	G	0	2	0	1
gnl|UMD3.1|GK000010.2	6695924	A	G	0	2	0	1
gnl|UMD3.1|GK000010.2	6696699	C	G	0	2	0	1
gnl|UMD3.1|GK000010.2	6704699	G	T	1	2	0.333333	0.666667
gnl|UMD3.1|GK000010.2	6706983	G	T	4	2	0.666667	0.333333
gnl|UMD3.1|GK000010.2	6707292	C	T	0	3	0	1
gnl|UMD3.1|GK000010.2	6716254	CTTGTTGTT	CTTGTT	0	1	0	1
gnl|UMD3.1|GK000010.2	6724516	C	T	8	6	0.571429	0.428571
gnl|UMD3.1|GK000010.2	6725388	G	A	0	2	0	1
gnl|UMD3.1|GK000010.2	6725875	G	A	0	2	0	1
gnl|UMD3.1|GK000010.2	6725987	A	G	0	2	0	1
gnl|UMD3.1|GK000010.2	6726749	G	A	0	2	0	1
gnl|UMD3.1|GK000010.2	6731907	T	A	0	2	0	1
gnl|UMD3.1|GK000010.2	6736532	A	T	0	2	0	1
gnl|UMD3.1|GK000010.2	6740505	G	A	5	2	0.714286	0.285714
gnl|UMD3.1|GK000010.2	6744293	AC	ACCC	0	1	0	1
gnl|UMD3.1|GK000010.2	6744699	G	A	0	2	0	1
gnl|UMD3.1|GK000010.2	6751397	C	A	0	2	0	1
gnl|UMD3.1|GK000010.2	6752363	T	C	0	2	0	1
gnl|UMD3.1|GK000010.2	6756397	G	T	3	2	0.6	0.4
gnl|UMD3.1|GK000010.2	6757458	T	G	0	2	0	1
gnl|UMD3.1|GK000010.2	6762453	G	T	0	2	0	1
gnl|UMD3.1|GK000010.2	6764386	T	A	6	2	0.75	0.25
gnl|UMD3.1|GK000010.2	6786102	C	A	7	4	0.636364	0.363636
gnl|UMD3.1|GK000010.2	6787677	C	T	0	2	0	1
gnl|UMD3.1|GK000010.2	6790128	G	T	0	2	0	1
gnl|UMD3.1|GK000010.2	6790239	C	A	0	3	0	1
gnl|UMD3.1|GK000010.2	6804303	T	C	2	2	0.5	0.5
gnl|UMD3.1|GK000010.2	6804400	G	T	6	3	0.666667	0.333333
gnl|UMD3.1|GK000010.2	6804429	C	A	4	2	0.666667	0.333333
gnl|UMD3.1|GK000010.2	6810641	C	A	4	2	0.666667	0.333333
gnl|UMD3.1|GK000010.2	6812134	A	T	4	2	0.666667	0.333333
gnl|UMD3.1|GK000010.2	6824319	G	A	0	3	0	1
gnl|UMD3.1|GK000010.2	6828377	T	C	2	3	0.4	0.6
gnl|UMD3.1|GK000010.2	6832497	G	A	0	2	0	1
gnl|UMD3.1|GK000010.2	6836461	T	C	0	1	0	1
gnl|UMD3.1|GK000010.2	6836496	T	C	0	2	0	1
gnl|UMD3.1|GK000010.2	6836820	T	C	1	2	0.333333	0.666667
gnl|UMD3.1|GK000010.2	6853145	C	A	7	4	0.636364	0.363636
gnl|UMD3.1|GK000010.2	6853383	N	T	0	7	0	1
gnl|UMD3.1|GK000010.2	6862535	T	C	3	2	0.6	0.4
gnl|UMD3.1|GK000010.2	6864033	A	C	0	2	0	1
gnl|UMD3.1|GK000010.2	6864056	A	G	0	2	0	1
gnl|UMD3.1|GK000010.2	6883123	A	G	0	2	0	1
gnl|UMD3.1|GK000010.2	6883150	A	G	2	2	0.5	0.5
gnl|UMD3.1|GK000010.2	6883195	A	G	2	2	0.5	0.5
gnl|UMD3.1|GK000010.2	6883196	A	G	2	2	0.5	0.5
gnl|UMD3.1|GK000010.2	6897564	A	G	0	2	0	1
gnl|UMD3.1|GK000010.2	6900975	A	G	0	2	0	1
gnl|UMD3.1|GK000010.2	6901227	A	G	0	2	0	1
gnl|UMD3.1|GK000010.2	6902236	A	C	0	2	0	1
gnl|UMD3.1|GK000010.2	6932130	T	A	1	2	0.333333	0.666667
gnl|UMD3.1|GK000010.2	6932135	G	A	1	2	0.333333	0.666667
gnl|UMD3.1|GK000010.2	6932240	G	T	2	2	0.5	0.5
gnl|UMD3.1|GK000010.2	7007540	G	T	0	2	0	1
gnl|UMD3.1|GK000010.2	7016936	C	T	0	4	0	1
gnl|UMD3.1|GK000010.2	7021119	A	G	0	9	0	1
gnl|UMD3.1|GK000010.2	7025901	C	T	0	2	0	1
gnl|UMD3.1|GK000010.2	7031434	G	T	0	3	0	1
gnl|UMD3.1|GK000010.2	7031435	C	T	0	3	0	1
gnl|UMD3.1|GK000010.2	7032654	C	T	0	2	0	1
gnl|UMD3.1|GK000010.2	7036801	A	G	0	2	0	1
gnl|UMD3.1|GK000010.2	7036882	G	T	0	2	0	1
gnl|UMD3.1|GK000010.2	7044033	G	A	2	2	0.5	0.5
gnl|UMD3.1|GK000010.2	7519919	C	G	0	2	0	1
gnl|UMD3.1|GK000010.2	7528167	T	C	0	2	0	1
gnl|UMD3.1|GK000010.2	7529755	T	C	0	5	0	1
gnl|UMD3.1|GK000010.2	7529789	T	C	0	3	0	1
gnl|UMD3.1|GK000010.2	7529814	T	C	0	3	0	1
gnl|UMD3.1|GK000010.2	7530327	A	C	0	2	0	1
gnl|UMD3.1|GK000010.2	7530930	G	A	0	2	0	1
gnl|UMD3.1|GK000010.2	7530996	G	C	0	4	0	1
gnl|UMD3.1|GK000010.2	7531071	C	T	0	4	0	1
gnl|UMD3.1|GK000010.2	7531112	C	T	0	2	0	1
gnl|UMD3.1|GK000010.2	7531122	A	C	0	2	0	1
gnl|UMD3.1|GK000010.2	7531129	T	G	0	2	0	1
gnl|UMD3.1|GK000010.2	7531144	G	C	0	2	0	1
gnl|UMD3.1|GK000010.2	7531154	C	G	0	2	0	1
gnl|UMD3.1|GK000010.2	7531865	T	C	0	2	0	1
gnl|UMD3.1|GK000010.2	7531888	C	T	0	2	0	1
gnl|UMD3.1|GK000010.2	7531918	C	T	0	2	0	1
gnl|UMD3.1|GK000010.2	7543083	A	T	0	2	0	1
gnl|UMD3.1|GK000010.2	7547324	G	T	0	2	0	1
gnl|UMD3.1|GK000010.2	7547385	G	A	0	2	0	1
gnl|UMD3.1|GK000010.2	7548661	G	A	0	2	0	1
gnl|UMD3.1|GK000010.2	7548680	G	T	0	2	0	1
gnl|UMD3.1|GK000010.2	7554525	T	A	0	20	0	1
gnl|UMD3.1|GK000010.2	7554771	C	G	1	2	0.333333	0.666667
gnl|UMD3.1|GK000010.2	7555715	T	C	0	2	0	1
gnl|UMD3.1|GK000010.2	7559263	A	G	0	2	0	1
gnl|UMD3.1|GK000010.2	7561133	T	A	2	2	0.5	0.5
gnl|UMD3.1|GK000010.2	7561299	C	A	0	2	0	1
gnl|UMD3.1|GK000010.2	7564914	C	T	0	3	0	1
gnl|UMD3.1|GK000010.2	7566211	A	G	0	2	0	1
gnl|UMD3.1|GK000010.2	7572504	C	A	0	2	0	1
gnl|UMD3.1|GK000010.2	7575829	G	A	0	2	0	1
gnl|UMD3.1|GK000010.2	7576414	G	C	8	2	0.8	0.2
gnl|UMD3.1|GK000010.2	7576655	G	T	1	4	0.2	0.8
gnl|UMD3.1|GK000010.2	7576693	C	A	0	6	0	1
gnl|UMD3.1|GK000010.2	7576822	C	T	3	4	0.428571	0.571429
gnl|UMD3.1|GK000010.2	7576960	A	G	4	2	0.666667	0.333333
gnl|UMD3.1|GK000010.2	7578024	G	T	0	2	0	1
gnl|UMD3.1|GK000010.2	7580027	G	A	0	2	0	1
gnl|UMD3.1|GK000010.2	7580455	G	C	0	2	0	1
gnl|UMD3.1|GK000010.2	7589878	A	G	0	2	0	1
gnl|UMD3.1|GK000010.2	7590573	G	A	0	2	0	1
gnl|UMD3.1|GK000010.2	7590682	A	G	2	2	0.5	0.5
gnl|UMD3.1|GK000010.2	7590741	A	G	0	3	0	1
gnl|UMD3.1|GK000010.2	7598401	C	G	0	2	0	1
gnl|UMD3.1|GK000010.2	7598435	G	C	0	2	0	1
gnl|UMD3.1|GK000010.2	7602727	T	C	14	10	0.583333	0.416667
gnl|UMD3.1|GK000010.2	7604352	A	G	0	2	0	1
gnl|UMD3.1|GK000010.2	7605402	T	C	2	3	0.4	0.6
gnl|UMD3.1|GK000010.2	7605403	G	A	2	3	0.4	0.6
gnl|UMD3.1|GK000010.2	7605588	C	T	19	9	0.678571	0.321429
gnl|UMD3.1|GK000010.2	7605736	G	T	27	33	0.45	0.55
gnl|UMD3.1|GK000010.2	7606035	C	T	9	11	0.45	0.55
gnl|UMD3.1|GK000010.2	7606202	G	T	21	7	0.75	0.25
gnl|UMD3.1|GK000010.2	7607158	C	A	4	2	0.666667	0.333333
gnl|UMD3.1|GK000010.2	7607613	C	A	1	2	0.333333	0.666667
gnl|UMD3.1|GK000010.2	7610083	G	A	0	2	0	1
gnl|UMD3.1|GK000010.2	7611422	G	A	2	2	0.5	0.5
gnl|UMD3.1|GK000010.2	7611894	G	A	2	4	0.333333	0.666667
gnl|UMD3.1|GK000010.2	7612685	TCTCCT	TCT	0	1	0	1
gnl|UMD3.1|GK000010.2	7614660	C	G	2	2	0.5	0.5
gnl|UMD3.1|GK000010.2	7615374	C	T	0	4	0	1
gnl|UMD3.1|GK000010.2	7616474	T	C	0	4	0	1
gnl|UMD3.1|GK000010.2	7616478	A	G	0	4	0	1
gnl|UMD3.1|GK000010.2	7616563	C	T	3	2	0.6	0.4
gnl|UMD3.1|GK000010.2	7616761	C	T	2	6	0.25	0.75
gnl|UMD3.1|GK000010.2	7616816	G	C	1	6	0.142857	0.857143
gnl|UMD3.1|GK000010.2	7616822	G	A	1	6	0.142857	0.857143
gnl|UMD3.1|GK000010.2	7616855	C	T	1	2	0.333333	0.666667
gnl|UMD3.1|GK000010.2	7617072	G	C	0	4	0	1
gnl|UMD3.1|GK000010.2	7618390	T	A	0	2	0	1
gnl|UMD3.1|GK000010.2	7619652	G	T	2	2	0.5	0.5
gnl|UMD3.1|GK000010.2	7619725	A	C	1	2	0.333333	0.666667
gnl|UMD3.1|GK000010.2	7620132	GGTTTGTTT	GGTTT	0	1	0	1
gnl|UMD3.1|GK000010.2	7620299	T	C	1	2	0.333333	0.666667
gnl|UMD3.1|GK000010.2	7620620	G	A	4	2	0.666667	0.333333
gnl|UMD3.1|GK000010.2	7620629	T	C	4	2	0.666667	0.333333
gnl|UMD3.1|GK000010.2	7620645	G	T	4	2	0.666667	0.333333
gnl|UMD3.1|GK000010.2	7620848	T	C	3	11	0.214286	0.785714
gnl|UMD3.1|GK000010.2	7620903	C	G	1	8	0.111111	0.888889
gnl|UMD3.1|GK000010.2	7620919	A	G	7	2	0.777778	0.222222
gnl|UMD3.1|GK000010.2	7620955	G	C	2	7	0.222222	0.777778
gnl|UMD3.1|GK000010.2	7621001	G	T	2	2	0.5	0.5
gnl|UMD3.1|GK000010.2	7621023	A	G	1	2	0.333333	0.666667
gnl|UMD3.1|GK000010.2	7621141	C	T	3	4	0.428571	0.571429
gnl|UMD3.1|GK000010.2	7621171	C	T	5	5	0.5	0.5
gnl|UMD3.1|GK000010.2	7621277	G	C	4	3	0.571429	0.428571
gnl|UMD3.1|GK000010.2	7621318	G	A	0	4	0	1
gnl|UMD3.1|GK000010.2	7621327	A	G	0	4	0	1
gnl|UMD3.1|GK000010.2	7621548	T	C	0	2	0	1
gnl|UMD3.1|GK000010.2	7621902	G	A	0	2	0	1
gnl|UMD3.1|GK000010.2	7621987	A	G	0	2	0	1
gnl|UMD3.1|GK000010.2	7621990	C	T	0	2	0	1
gnl|UMD3.1|GK000010.2	7622087	C	T	0	2	0	1
gnl|UMD3.1|GK000010.2	7622193	T	G	0	5	0	1
gnl|UMD3.1|GK000010.2	7622235	T	C	0	4	0	1
gnl|UMD3.1|GK000010.2	7622476	CA	CAA	0	1	0	1
gnl|UMD3.1|GK000010.2	7622922	C	G	0	2	0	1
gnl|UMD3.1|GK000010.2	7623196	T	A	0	2	0	1
gnl|UMD3.1|GK000010.2	7623821	A	G	1	4	0.2	0.8
gnl|UMD3.1|GK000010.2	7623831	T	A	2	4	0.333333	0.666667
gnl|UMD3.1|GK000010.2	7623842	T	G	2	4	0.333333	0.666667
gnl|UMD3.1|GK000010.2	7630635	A	C	0	2	0	1
gnl|UMD3.1|GK000010.2	7632053	C	T	0	2	0	1
gnl|UMD3.1|GK000010.2	7632501	A	G	1	2	0.333333	0.666667
gnl|UMD3.1|GK000010.2	7636257	T	G	0	4	0	1
gnl|UMD3.1|GK000010.2	7638473	A	G	0	2	0	1
gnl|UMD3.1|GK000010.2	7638691	T	C	3	2	0.6	0.4
gnl|UMD3.1|GK000010.2	7638963	G	T	2	2	0.5	0.5
gnl|UMD3.1|GK000010.2	7639751	A	G	0	2	0	1
gnl|UMD3.1|GK000010.2	7640682	G	T	0	2	0	1
gnl|UMD3.1|GK000010.2	7641523	G	A	0	2	0	1
gnl|UMD3.1|GK000010.2	7642563	A	G	0	2	0	1
gnl|UMD3.1|GK000010.2	7644423	C	A	0	2	0	1
gnl|UMD3.1|GK000010.2	7647402	C	T	0	3	0	1
gnl|UMD3.1|GK000010.2	7647918	T	G	0	2	0	1
gnl|UMD3.1|GK000010.2	7650866	C	T	0	2	0	1
gnl|UMD3.1|GK000010.2	7650888	G	A	0	2	0	1
gnl|UMD3.1|GK000010.2	7650894	G	A	0	2	0	1
gnl|UMD3.1|GK000010.2	7652301	C	A	0	2	0	1
gnl|UMD3.1|GK000010.2	7652315	C	T	0	2	0	1
gnl|UMD3.1|GK000010.2	7652319	T	C	0	2	0	1
gnl|UMD3.1|GK000010.2	7652335	T	G	0	3	0	1
gnl|UMD3.1|GK000010.2	7652392	A	G	0	2	0	1
gnl|UMD3.1|GK000010.2	7652560	C	T	0	3	0	1
gnl|UMD3.1|GK000010.2	7652562	G	C	0	3	0	1
gnl|UMD3.1|GK000010.2	7652567	C	T	0	2	0	1
gnl|UMD3.1|GK000010.2	7652578	T	C	0	3	0	1
gnl|UMD3.1|GK000010.2	7652723	A	G	0	2	0	1
gnl|UMD3.1|GK000010.2	7652762	T	C	0	2	0	1
gnl|UMD3.1|GK000010.2	7652773	C	T	0	3	0	1
gnl|UMD3.1|GK000010.2	7652814	A	G	0	9	0	1
gnl|UMD3.1|GK000010.2	7652852	G	C	7	2	0.777778	0.222222
gnl|UMD3.1|GK000010.2	7652914	T	C	6	2	0.75	0.25
gnl|UMD3.1|GK000010.2	7652997	G	T	2	4	0.333333	0.666667
gnl|UMD3.1|GK000010.2	7653057	A	G	4	2	0.666667	0.333333
gnl|UMD3.1|GK000010.2	7653096	T	C	0	7	0	1
gnl|UMD3.1|GK000010.2	7653153	C	T	0	5	0	1
gnl|UMD3.1|GK000010.2	7653171	C	A	0	6	0	1
gnl|UMD3.1|GK000010.2	7653214	A	G	0	13	0	1
gnl|UMD3.1|GK000010.2	7653277	T	C	0	18	0	1
gnl|UMD3.1|GK000010.2	7653372	T	A	0	12	0	1
gnl|UMD3.1|GK000010.2	7653457	T	C	0	6	0	1
gnl|UMD3.1|GK000010.2	7653488	C	G	0	7	0	1
gnl|UMD3.1|GK000010.2	7653967	A	C	9	2	0.818182	0.181818
gnl|UMD3.1|GK000010.2	7653968	A	C	6	5	0.545455	0.454545
gnl|UMD3.1|GK000010.2	7653974	A	C	3	6	0.333333	0.666667
gnl|UMD3.1|GK000010.2	7654052	A	G	0	5	0	1
gnl|UMD3.1|GK000010.2	7654058	C	T	0	4	0	1
gnl|UMD3.1|GK000010.2	7654201	G	T	0	11	0	1
gnl|UMD3.1|GK000010.2	7654245	G	T	11	2	0.846154	0.153846
gnl|UMD3.1|GK000010.2	7654294	G	T	0	12	0	1
gnl|UMD3.1|GK000010.2	7654323	G	T	9	2	0.818182	0.181818
gnl|UMD3.1|GK000010.2	7654364	G	A	0	10	0	1
gnl|UMD3.1|GK000010.2	7654369	C	T	0	10	0	1
gnl|UMD3.1|GK000010.2	7654567	G	A	11	2	0.846154	0.153846
gnl|UMD3.1|GK000010.2	7654636	C	G	0	9	0	1
gnl|UMD3.1|GK000010.2	7654695	T	C	0	14	0	1
gnl|UMD3.1|GK000010.2	7654725	G	T	0	11	0	1
gnl|UMD3.1|GK000010.2	7654758	T	C	0	17	0	1
gnl|UMD3.1|GK000010.2	7654774	C	A	0	24	0	1
gnl|UMD3.1|GK000010.2	7654783	T	C	0	23	0	1
gnl|UMD3.1|GK000010.2	7654798	G	A	0	20	0	1
gnl|UMD3.1|GK000010.2	7654818	G	A	0	16	0	1
gnl|UMD3.1|GK000010.2	7654819	T	G	0	14	0	1
gnl|UMD3.1|GK000010.2	7654827	G	A	0	19	0	1
gnl|UMD3.1|GK000010.2	7654877	A	G	0	18	0	1
gnl|UMD3.1|GK000010.2	7654911	C	T	0	11	0	1
gnl|UMD3.1|GK000010.2	7655003	T	A	0	6	0	1
gnl|UMD3.1|GK000010.2	7655006	T	A	0	6	0	1
gnl|UMD3.1|GK000010.2	7655206	G	A	0	37	0	1
gnl|UMD3.1|GK000010.2	7655231	T	C	0	37	0	1
gnl|UMD3.1|GK000010.2	7655486	C	T	0	9	0	1
gnl|UMD3.1|GK000010.2	7655548	G	A	0	5	0	1
gnl|UMD3.1|GK000010.2	7655636	T	C	0	12	0	1
gnl|UMD3.1|GK000010.2	7655648	C	T	0	12	0	1
gnl|UMD3.1|GK000010.2	7655775	C	T	0	4	0	1
gnl|UMD3.1|GK000010.2	7655792	T	G	0	5	0	1
gnl|UMD3.1|GK000010.2	7655866	G	A	0	2	0	1
gnl|UMD3.1|GK000010.2	7655977	C	A	0	5	0	1
gnl|UMD3.1|GK000010.2	7655991	A	T	2	5	0.285714	0.714286
gnl|UMD3.1|GK000010.2	7656452	A	C	0	2	0	1
gnl|UMD3.1|GK000010.2	7656562	G	A	0	3	0	1
gnl|UMD3.1|GK000010.2	7656875	A	C	0	6	0	1
gnl|UMD3.1|GK000010.2	7656895	T	C	0	4	0	1
gnl|UMD3.1|GK000010.2	7657031	A	G	0	4	0	1
gnl|UMD3.1|GK000010.2	7657770	C	T	0	2	0	1
gnl|UMD3.1|GK000010.2	7657916	G	A	0	2	0	1
gnl|UMD3.1|GK000010.2	7657956	T	C	0	2	0	1
gnl|UMD3.1|GK000010.2	7658452	C	T	0	2	0	1
gnl|UMD3.1|GK000010.2	7658482	A	G	0	2	0	1
gnl|UMD3.1|GK000010.2	7658753	A	C	1	3	0.25	0.75
gnl|UMD3.1|GK000010.2	7658784	G	A	1	2	0.333333	0.666667
gnl|UMD3.1|GK000010.2	7659038	C	A	1	2	0.333333	0.666667
gnl|UMD3.1|GK000010.2	7659984	A	G	0	2	0	1
gnl|UMD3.1|GK000010.2	7660062	A	G	0	2	0	1
gnl|UMD3.1|GK000010.2	7660554	A	G	0	2	0	1
gnl|UMD3.1|GK000010.2	7661619	G	A	0	2	0	1
gnl|UMD3.1|GK000010.2	7662844	C	T	10	2	0.833333	0.166667
gnl|UMD3.1|GK000010.2	7662882	T	C	2	8	0.2	0.8
gnl|UMD3.1|GK000010.2	7665132	A	G	0	2	0	1
gnl|UMD3.1|GK000010.2	7669899	A	G	0	3	0	1
gnl|UMD3.1|GK000010.2	7672065	T	C	0	2	0	1
gnl|UMD3.1|GK000010.2	7672168	T	G	0	3	0	1
gnl|UMD3.1|GK000010.2	7675584	G	T	0	2	0	1
gnl|UMD3.1|GK000010.2	7675585	T	G	0	2	0	1
gnl|UMD3.1|GK000010.2	7676292	G	A	0	2	0	1
gnl|UMD3.1|GK000010.2	7681212	T	C	0	2	0	1
gnl|UMD3.1|GK000010.2	7681732	T	C	0	2	0	1
gnl|UMD3.1|GK000010.2	7682791	T	C	0	4	0	1
gnl|UMD3.1|GK000010.2	7682978	G	A	0	4	0	1
gnl|UMD3.1|GK000010.2	7683038	C	T	0	8	0	1
gnl|UMD3.1|GK000010.2	7683045	A	G	0	8	0	1
gnl|UMD3.1|GK000010.2	7683125	A	G	0	10	0	1
gnl|UMD3.1|GK000010.2	7683140	A	T	0	9	0	1
gnl|UMD3.1|GK000010.2	7683284	A	G	0	2	0	1
gnl|UMD3.1|GK000010.2	7683423	A	G	1	2	0.333333	0.666667
gnl|UMD3.1|GK000010.2	7683784	T	C	0	14	0	1
gnl|UMD3.1|GK000010.2	7683863	T	G	0	29	0	1
gnl|UMD3.1|GK000010.2	7684121	G	T	0	21	0	1
gnl|UMD3.1|GK000010.2	7684122	A	T	0	22	0	1
gnl|UMD3.1|GK000010.2	7684226	G	T	6	5	0.545455	0.454545
gnl|UMD3.1|GK000010.2	7684348	G	T	2	2	0.5	0.5
gnl|UMD3.1|GK000010.2	7684596	G	T	0	28	0	1
gnl|UMD3.1|GK000010.2	7684800	A	G	7	8	0.466667	0.533333
gnl|UMD3.1|GK000010.2	7684813	G	T	0	14	0	1
gnl|UMD3.1|GK000010.2	7695279	A	G	0	3	0	1
gnl|UMD3.1|GK000010.2	7697168	C	A	1	2	0.333333	0.666667
gnl|UMD3.1|GK000010.2	7697544	C	T	0	2	0	1
gnl|UMD3.1|GK000010.2	7702707	T	C	0	2	0	1
gnl|UMD3.1|GK000010.2	7702730	C	T	0	2	0	1
gnl|UMD3.1|GK000010.2	7702764	A	G	0	2	0	1
gnl|UMD3.1|GK000010.2	7705860	A	G	0	2	0	1
gnl|UMD3.1|GK000010.2	7705864	A	G	0	2	0	1
gnl|UMD3.1|GK000010.2	7705916	A	G	0	2	0	1
gnl|UMD3.1|GK000010.2	7706162	T	C	0	2	0	1
gnl|UMD3.1|GK000010.2	7706514	T	G	0	2	0	1
gnl|UMD3.1|GK000010.2	7706552	T	G	0	2	0	1
gnl|UMD3.1|GK000010.2	7707050	A	T	0	2	0	1
gnl|UMD3.1|GK000010.2	7708939	T	C	7	2	0.777778	0.222222
gnl|UMD3.1|GK000010.2	7709060	A	G	2	2	0.5	0.5
gnl|UMD3.1|GK000010.2	7709306	A	G	2	2	0.5	0.5
gnl|UMD3.1|GK000010.2	7709841	T	C	0	2	0	1
gnl|UMD3.1|GK000010.2	7710047	G	T	1	2	0.333333	0.666667
gnl|UMD3.1|GK000010.2	7710673	A	G	4	2	0.666667	0.333333
gnl|UMD3.1|GK000010.2	7710684	A	G	4	2	0.666667	0.333333
gnl|UMD3.1|GK000010.2	7713523	G	A	0	5	0	1
gnl|UMD3.1|GK000010.2	7714327	G	T	2	2	0.5	0.5
gnl|UMD3.1|GK000010.2	7717483	G	A	9	2	0.818182	0.181818
gnl|UMD3.1|GK000010.2	7719897	T	C	2	2	0.5	0.5
gnl|UMD3.1|GK000010.2	7719990	G	T	3	2	0.6	0.4
gnl|UMD3.1|GK000010.2	7721250	A	T	0	8	0	1
gnl|UMD3.1|GK000010.2	7725516	G	A	2	5	0.285714	0.714286
gnl|UMD3.1|GK000010.2	7727237	A	G	0	1	0	1
gnl|UMD3.1|GK000010.2	7730358	C	T	1	2	0.333333	0.666667
gnl|UMD3.1|GK000010.2	7730653	A	G	0	2	0	1
gnl|UMD3.1|GK000010.2	7734688	T	C	2	2	0.5	0.5
gnl|UMD3.1|GK000010.2	7736279	G	C	0	2	0	1
gnl|UMD3.1|GK000010.2	7740039	G	T	0	2	0	1
gnl|UMD3.1|GK000010.2	7740041	C	T	0	2	0	1
gnl|UMD3.1|GK000010.2	7740408	G	C	0	2	0	1
gnl|UMD3.1|GK000010.2	7740776	G	A	1	2	0.333333	0.666667
gnl|UMD3.1|GK000010.2	7743291	T	C	0	4	0	1
gnl|UMD3.1|GK000010.2	7744645	A	C	1	2	0.333333	0.666667
gnl|UMD3.1|GK000010.2	7744660	A	G	2	2	0.5	0.5
gnl|UMD3.1|GK000010.2	7744858	T	C	1	4	0.2	0.8
gnl|UMD3.1|GK000010.2	7744863	G	C	0	20	0	1
gnl|UMD3.1|GK000010.2	7745043	G	A	2	2	0.5	0.5
gnl|UMD3.1|GK000010.2	7745304	C	G	0	2	0	1
gnl|UMD3.1|GK000010.2	7745358	G	A	0	2	0	1
gnl|UMD3.1|GK000010.2	7746775	A	G	0	2	0	1
gnl|UMD3.1|GK000010.2	7747119	C	A	0	3	0	1
gnl|UMD3.1|GK000010.2	7747211	T	G	3	3	0.5	0.5
gnl|UMD3.1|GK000010.2	7747679	C	T	0	2	0	1
gnl|UMD3.1|GK000010.2	7748675	G	T,A	0	4	0	1
gnl|UMD3.1|GK000010.2	7749060	G	C	0	2	0	1
gnl|UMD3.1|GK000010.2	7749117	C	T	0	2	0	1
gnl|UMD3.1|GK000010.2	7751622	G	A	1	2	0.333333	0.666667
gnl|UMD3.1|GK000010.2	7751787	G	A	0	2	0	1
gnl|UMD3.1|GK000010.2	7752419	A	G	0	6	0	1
gnl|UMD3.1|GK000010.2	7752516	C	A	0	5	0	1
gnl|UMD3.1|GK000010.2	7752629	G	A	2	3	0.4	0.6
gnl|UMD3.1|GK000010.2	7754412	A	T	0	3	0	1
gnl|UMD3.1|GK000010.2	7754428	T	C	1	113	0.00877193	0.991228
gnl|UMD3.1|GK000010.2	7754575	G	T	0	3	0	1
gnl|UMD3.1|GK000010.2	7755444	T	C	0	2	0	1
gnl|UMD3.1|GK000010.2	7755462	C	A	0	2	0	1
gnl|UMD3.1|GK000010.2	7758058	C	T	3	2	0.6	0.4
gnl|UMD3.1|GK000010.2	7761339	A	G	0	2	0	1
gnl|UMD3.1|GK000010.2	7761456	C	T	1	2	0.333333	0.666667
gnl|UMD3.1|GK000010.2	7761703	G	A	0	2	0	1
gnl|UMD3.1|GK000010.2	7761743	T	G	2	5	0.285714	0.714286
gnl|UMD3.1|GK000010.2	7762283	C	A	6	2	0.75	0.25
gnl|UMD3.1|GK000010.2	7762583	T	A	0	2	0	1
gnl|UMD3.1|GK000010.2	7762752	A	T	6	12	0.333333	0.666667
gnl|UMD3.1|GK000010.2	7762887	A	G	0	4	0	1
gnl|UMD3.1|GK000010.2	7762937	G	A	0	10	0	1
gnl|UMD3.1|GK000010.2	7762969	G	C	0	10	0	1
gnl|UMD3.1|GK000010.2	7763014	G	T	6	4	0.6	0.4
gnl|UMD3.1|GK000010.2	7763095	A	C	8	2	0.8	0.2
gnl|UMD3.1|GK000010.2	7764242	C	T	0	3	0	1
gnl|UMD3.1|GK000010.2	7764308	C	G	0	5	0	1
gnl|UMD3.1|GK000010.2	7764340	G	A	0	4	0	1
gnl|UMD3.1|GK000010.2	7764396	C	A	0	2	0	1
gnl|UMD3.1|GK000010.2	7764401	G	A	0	2	0	1
gnl|UMD3.1|GK000010.2	7764880	T	C	0	2	0	1
gnl|UMD3.1|GK000010.2	7773268	C	T	50	25	0.666667	0.333333
gnl|UMD3.1|GK000010.2	7773271	C	T	49	25	0.662162	0.337838
gnl|UMD3.1|GK000010.2	7773724	T	C	6	3	0.666667	0.333333
gnl|UMD3.1|GK000010.2	7773794	A	G	2	4	0.333333	0.666667
gnl|UMD3.1|GK000010.2	7773892	G	A	4	7	0.363636	0.636364
gnl|UMD3.1|GK000010.2	7773894	G	A	4	7	0.363636	0.636364
gnl|UMD3.1|GK000010.2	7773920	C	T	4	7	0.363636	0.636364
gnl|UMD3.1|GK000010.2	7773929	G	A	4	5	0.444444	0.555556
gnl|UMD3.1|GK000010.2	7773959	C	T	2	3	0.4	0.6
gnl|UMD3.1|GK000010.2	7774002	C	A	0	4	0	1
gnl|UMD3.1|GK000010.2	7774008	G	A	0	3	0	1
gnl|UMD3.1|GK000010.2	7774054	A	G	0	6	0	1
gnl|UMD3.1|GK000010.2	7774115	T	C	0	5	0	1
gnl|UMD3.1|GK000010.2	7774118	G	T	0	5	0	1
gnl|UMD3.1|GK000010.2	7774297	G	C	1	3	0.25	0.75
gnl|UMD3.1|GK000010.2	7774317	A	G	4	2	0.666667	0.333333
gnl|UMD3.1|GK000010.2	7777618	T	A	0	2	0	1
gnl|UMD3.1|GK000010.2	7777870	G	T	3	8	0.272727	0.727273
gnl|UMD3.1|GK000010.2	7777893	T	C	8	2	0.8	0.2
gnl|UMD3.1|GK000010.2	7777917	T	C	3	4	0.428571	0.571429
gnl|UMD3.1|GK000010.2	7777957	C	T	0	2	0	1
gnl|UMD3.1|GK000010.2	7778086	G	A	0	5	0	1
gnl|UMD3.1|GK000010.2	7778134	A	G	0	6	0	1
gnl|UMD3.1|GK000010.2	7778277	A	G	6	3	0.666667	0.333333
gnl|UMD3.1|GK000010.2	7778290	G	A	8	5	0.615385	0.384615
gnl|UMD3.1|GK000010.2	7778355	C	A	8	5	0.615385	0.384615
gnl|UMD3.1|GK000010.2	7778361	A	G	8	6	0.571429	0.428571
gnl|UMD3.1|GK000010.2	7778364	G	A	8	6	0.571429	0.428571
gnl|UMD3.1|GK000010.2	7778397	T	C	5	2	0.714286	0.285714
gnl|UMD3.1|GK000010.2	7778591	T	A	1	2	0.333333	0.666667
gnl|UMD3.1|GK000010.2	7778705	G	A	2	2	0.5	0.5
gnl|UMD3.1|GK000010.2	7778721	T	A	0	3	0	1
gnl|UMD3.1|GK000010.2	7778756	G	A,T	0	5	0	1
gnl|UMD3.1|GK000010.2	7778761	T	C	0	5	0	1
gnl|UMD3.1|GK000010.2	7778766	T	G	0	5	0	1
gnl|UMD3.1|GK000010.2	7780856	A	T	1	1	0.5	0.5
gnl|UMD3.1|GK000010.2	7781178	G	C	0	2	0	1
gnl|UMD3.1|GK000010.2	7781685	G	C	0	2	0	1
gnl|UMD3.1|GK000010.2	7785349	C	T	6	5	0.545455	0.454545
gnl|UMD3.1|GK000010.2	7785512	T	C	2	2	0.5	0.5
gnl|UMD3.1|GK000010.2	7785675	G	T	9	2	0.818182	0.181818
gnl|UMD3.1|GK000010.2	7785772	A	G	0	5	0	1
gnl|UMD3.1|GK000010.2	7786221	A	G	0	2	0	1
gnl|UMD3.1|GK000010.2	7788439	T	A	0	6	0	1
gnl|UMD3.1|GK000010.2	7789334	A	G	0	3	0	1
gnl|UMD3.1|GK000010.2	7789457	A	G	0	1	0	1
gnl|UMD3.1|GK000010.2	7789510	C	T	0	3	0	1
gnl|UMD3.1|GK000010.2	7789576	G	A	0	4	0	1
gnl|UMD3.1|GK000010.2	7789579	C	T	3	2	0.6	0.4
gnl|UMD3.1|GK000010.2	7789659	G	A	0	2	0	1
gnl|UMD3.1|GK000010.2	7792462	G	T	0	2	0	1
gnl|UMD3.1|GK000010.2	7792475	G	A	0	2	0	1
gnl|UMD3.1|GK000010.2	7792545	A	T	3	3	0.5	0.5
gnl|UMD3.1|GK000010.2	7792639	T	G	1	4	0.2	0.8
gnl|UMD3.1|GK000010.2	7793844	G	T	0	2	0	1
gnl|UMD3.1|GK000010.2	7796316	A	G	0	4	0	1
gnl|UMD3.1|GK000010.2	7796545	A	C	0	2	0	1
gnl|UMD3.1|GK000010.2	7796619	A	G	0	3	0	1
gnl|UMD3.1|GK000010.2	7796681	C	T	0	2	0	1
gnl|UMD3.1|GK000010.2	7796708	G	A	0	4	0	1
gnl|UMD3.1|GK000010.2	7796806	A	C	0	2	0	1
gnl|UMD3.1|GK000010.2	7797208	G	T	0	8	0	1
gnl|UMD3.1|GK000010.2	7797285	C	T	49	65	0.429825	0.570175
gnl|UMD3.1|GK000010.2	7797960	G	A	0	2	0	1
gnl|UMD3.1|GK000010.2	7798027	G	T	0	4	0	1
gnl|UMD3.1|GK000010.2	7798099	G	C	0	2	0	1
gnl|UMD3.1|GK000010.2	7798296	A	G	0	2	0	1
gnl|UMD3.1|GK000010.2	7798522	G	A	0	3	0	1
gnl|UMD3.1|GK000010.2	7800821	G	A	0	3	0	1
gnl|UMD3.1|GK000010.2	7800874	G	A	0	2	0	1
gnl|UMD3.1|GK000010.2	7801383	A	G	0	3	0	1
gnl|UMD3.1|GK000010.2	7801398	T	A	0	4	0	1
gnl|UMD3.1|GK000010.2	7801400	G	T	0	3	0	1
gnl|UMD3.1|GK000010.2	7801867	T	A	4	6	0.4	0.6
gnl|UMD3.1|GK000010.2	7802496	A	T	2	2	0.5	0.5
gnl|UMD3.1|GK000010.2	7802531	G	A	0	5	0	1
gnl|UMD3.1|GK000010.2	7802552	A	G	2	3	0.4	0.6
gnl|UMD3.1|GK000010.2	7802615	C	T	1	2	0.333333	0.666667
gnl|UMD3.1|GK000010.2	7802857	G	A	0	2	0	1
gnl|UMD3.1|GK000010.2	7802878	C	T	0	3	0	1
gnl|UMD3.1|GK000010.2	7803039	G	A	0	2	0	1
gnl|UMD3.1|GK000010.2	7803054	G	A	0	2	0	1
gnl|UMD3.1|GK000010.2	7803859	T	C	0	4	0	1
gnl|UMD3.1|GK000010.2	7804519	C	T	0	4	0	1
gnl|UMD3.1|GK000010.2	7804572	G	T	0	4	0	1
gnl|UMD3.1|GK000010.2	7804737	C	T	1	3	0.25	0.75
gnl|UMD3.1|GK000010.2	7805147	G	C	0	8	0	1
gnl|UMD3.1|GK000010.2	7805269	T	C	12	9	0.571429	0.428571
gnl|UMD3.1|GK000010.2	7805275	T	C	14	9	0.608696	0.391304
gnl|UMD3.1|GK000010.2	7805388	G	A	8	9	0.470588	0.529412
gnl|UMD3.1|GK000010.2	7805580	A	G	12	15	0.444444	0.555556
gnl|UMD3.1|GK000010.2	7805751	G	A	19	7	0.730769	0.269231
gnl|UMD3.1|GK000010.2	7805851	A	C	13	4	0.764706	0.235294
gnl|UMD3.1|GK000010.2	7805947	C	T	7	4	0.636364	0.363636
gnl|UMD3.1|GK000010.2	7805987	A	G	5	3	0.625	0.375
gnl|UMD3.1|GK000010.2	7805997	A	C	6	3	0.666667	0.333333
gnl|UMD3.1|GK000010.2	7806247	C	G	19	10	0.655172	0.344828
gnl|UMD3.1|GK000010.2	7806287	T	C	15	10	0.6	0.4
gnl|UMD3.1|GK000010.2	7806371	A	G	13	12	0.52	0.48
gnl|UMD3.1|GK000010.2	7806435	G	A	8	7	0.533333	0.466667
gnl|UMD3.1|GK000010.2	7806451	C	T	8	6	0.571429	0.428571
gnl|UMD3.1|GK000010.2	7806459	G	A	8	5	0.615385	0.384615
gnl|UMD3.1|GK000010.2	7806460	C	A	8	5	0.615385	0.384615
gnl|UMD3.1|GK000010.2	7806483	G	A	7	7	0.5	0.5
gnl|UMD3.1|GK000010.2	7806525	C	T	4	7	0.363636	0.636364
gnl|UMD3.1|GK000010.2	7806559	T	C	7	6	0.538462	0.461538
gnl|UMD3.1|GK000010.2	7806603	A	C	5	7	0.416667	0.583333
gnl|UMD3.1|GK000010.2	7806608	G	A	4	7	0.363636	0.636364
gnl|UMD3.1|GK000010.2	7806787	T	C	1	9	0.1	0.9
gnl|UMD3.1|GK000010.2	7806884	A	G	11	2	0.846154	0.153846
gnl|UMD3.1|GK000010.2	7806906	A	G	0	13	0	1
gnl|UMD3.1|GK000010.2	7806926	A	G	0	9	0	1
gnl|UMD3.1|GK000010.2	7806988	T	C	8	2	0.8	0.2
gnl|UMD3.1|GK000010.2	7806993	A	G	7	4	0.636364	0.363636
gnl|UMD3.1|GK000010.2	7807065	G	A	7	2	0.777778	0.222222
gnl|UMD3.1|GK000010.2	7808122	G	A	0	2	0	1
gnl|UMD3.1|GK000010.2	7808419	G	T	0	1	0	1
gnl|UMD3.1|GK000010.2	7809441	C	G	0	4	0	1
gnl|UMD3.1|GK000010.2	7809448	G	A	0	3	0	1
gnl|UMD3.1|GK000010.2	7809707	T	C	0	2	0	1
gnl|UMD3.1|GK000010.2	7810267	C	A	0	2	0	1
gnl|UMD3.1|GK000010.2	7810465	G	A	2	2	0.5	0.5
gnl|UMD3.1|GK000010.2	7810513	A	G	0	2	0	1
gnl|UMD3.1|GK000010.2	7810514	T	C	0	2	0	1
gnl|UMD3.1|GK000010.2	7810976	C	G	0	3	0	1
gnl|UMD3.1|GK000010.2	7811119	G	T	0	4	0	1
gnl|UMD3.1|GK000010.2	7811457	C	G	8	2	0.8	0.2
gnl|UMD3.1|GK000010.2	7811591	C	A	12	2	0.857143	0.142857
gnl|UMD3.1|GK000010.2	7811615	C	A	12	2	0.857143	0.142857
gnl|UMD3.1|GK000010.2	7811678	A	G	2	7	0.222222	0.777778
gnl|UMD3.1|GK000010.2	7811877	C	G	2	2	0.5	0.5
gnl|UMD3.1|GK000010.2	7811957	C	A	2	2	0.5	0.5
gnl|UMD3.1|GK000010.2	7812392	C	T	16	15	0.516129	0.483871
gnl|UMD3.1|GK000010.2	7812514	G	A	5	5	0.5	0.5
gnl|UMD3.1|GK000010.2	7813213	A	G	6	2	0.75	0.25
gnl|UMD3.1|GK000010.2	7813222	T	C	5	3	0.625	0.375
gnl|UMD3.1|GK000010.2	7813910	T	G	11	10	0.52381	0.47619
gnl|UMD3.1|GK000010.2	7813955	A	G	13	9	0.590909	0.409091
gnl|UMD3.1|GK000010.2	7814823	T	A	0	14	0	1
gnl|UMD3.1|GK000010.2	7815282	G	A	0	7	0	1
gnl|UMD3.1|GK000010.2	7817840	C	A	0	2	0	1
gnl|UMD3.1|GK000010.2	7817843	A	G	0	2	0	1
gnl|UMD3.1|GK000010.2	7818867	A	G	2	2	0.5	0.5
gnl|UMD3.1|GK000010.2	7826592	G	A	1	5	0.166667	0.833333
gnl|UMD3.1|GK000010.2	7830793	G	T	2	2	0.5	0.5
gnl|UMD3.1|GK000010.2	7831342	G	A	5	4	0.555556	0.444444
gnl|UMD3.1|GK000010.2	7831468	C	A	5	2	0.714286	0.285714
gnl|UMD3.1|GK000010.2	7831508	T	C	4	2	0.666667	0.333333
gnl|UMD3.1|GK000010.2	7831521	C	A	3	2	0.6	0.4
gnl|UMD3.1|GK000010.2	7831841	C	A	8	4	0.666667	0.333333
gnl|UMD3.1|GK000010.2	7832058	A	G	0	3	0	1
gnl|UMD3.1|GK000010.2	7834684	G	T	1	5	0.166667	0.833333
gnl|UMD3.1|GK000010.2	7834812	G	C	2	2	0.5	0.5
gnl|UMD3.1|GK000010.2	7834837	A	G	0	3	0	1
gnl|UMD3.1|GK000010.2	7835029	G	C	0	3	0	1
gnl|UMD3.1|GK000010.2	7835051	C	G	66	32	0.673469	0.326531
gnl|UMD3.1|GK000010.2	7835115	G	A	2	3	0.4	0.6
gnl|UMD3.1|GK000010.2	7835583	T	C	0	6	0	1
gnl|UMD3.1|GK000010.2	7835627	A	G	0	5	0	1
gnl|UMD3.1|GK000010.2	7835639	T	C	0	4	0	1
gnl|UMD3.1|GK000010.2	7835728	T	C	74	87	0.459627	0.540373
gnl|UMD3.1|GK000010.2	7835791	G	A	86	79	0.521212	0.478788
gnl|UMD3.1|GK000010.2	7837693	C	T	0	2	0	1
gnl|UMD3.1|GK000010.2	7837709	C	T	0	2	0	1
gnl|UMD3.1|GK000010.2	7838233	A	G	0	2	0	1
gnl|UMD3.1|GK000010.2	7838260	C	T	0	2	0	1
gnl|UMD3.1|GK000010.2	7838427	T	C	1	3	0.25	0.75
gnl|UMD3.1|GK000010.2	7838563	G	C	1	2	0.333333	0.666667
gnl|UMD3.1|GK000010.2	7839792	A	G	6	2	0.75	0.25
gnl|UMD3.1|GK000010.2	7839800	G	T	6	2	0.75	0.25
gnl|UMD3.1|GK000010.2	7839830	A	G	2	4	0.333333	0.666667
gnl|UMD3.1|GK000010.2	7839841	C	T	4	2	0.666667	0.333333
gnl|UMD3.1|GK000010.2	7840016	C	A	8	2	0.8	0.2
gnl|UMD3.1|GK000010.2	7840521	C	A	0	2	0	1
gnl|UMD3.1|GK000010.2	7840853	G	A	4	2	0.666667	0.333333
gnl|UMD3.1|GK000010.2	7841075	G	A	1	2	0.333333	0.666667
gnl|UMD3.1|GK000010.2	7841094	T	C	2	2	0.5	0.5
gnl|UMD3.1|GK000010.2	7841147	G	A	6	2	0.75	0.25
gnl|UMD3.1|GK000010.2	7841216	C	T	9	2	0.818182	0.181818
gnl|UMD3.1|GK000010.2	7841245	C	T	6	2	0.75	0.25
gnl|UMD3.1|GK000010.2	7841409	G	A	8	7	0.533333	0.466667
gnl|UMD3.1|GK000010.2	7841517	C	A	0	15	0	1
gnl|UMD3.1|GK000010.2	7841545	C	A	3	7	0.3	0.7
gnl|UMD3.1|GK000010.2	7841586	A	G	2	4	0.333333	0.666667
gnl|UMD3.1|GK000010.2	7841595	C	A	2	4	0.333333	0.666667
gnl|UMD3.1|GK000010.2	7841779	C	T	3	4	0.428571	0.571429
gnl|UMD3.1|GK000010.2	7841832	A	G	1	3	0.25	0.75
gnl|UMD3.1|GK000010.2	7841835	T	A	2	3	0.4	0.6
gnl|UMD3.1|GK000010.2	7841860	A	T	7	3	0.7	0.3
gnl|UMD3.1|GK000010.2	7841900	C	T	10	7	0.588235	0.411765
gnl|UMD3.1|GK000010.2	7841914	G	A	10	8	0.555556	0.444444
gnl|UMD3.1|GK000010.2	7841955	G	A	10	9	0.526316	0.473684
gnl|UMD3.1|GK000010.2	7841972	G	A	8	7	0.533333	0.466667
gnl|UMD3.1|GK000010.2	7841975	G	A	7	7	0.5	0.5
gnl|UMD3.1|GK000010.2	7841985	A	G	7	4	0.636364	0.363636
gnl|UMD3.1|GK000010.2	7842013	C	A,G	0	9	0	1
gnl|UMD3.1|GK000010.2	7842031	A	G	0	9	0	1
gnl|UMD3.1|GK000010.2	7842041	T	C	2	7	0.222222	0.777778
gnl|UMD3.1|GK000010.2	7842071	G	T	4	3	0.571429	0.428571
gnl|UMD3.1|GK000010.2	7842115	C	T	5	2	0.714286	0.285714
gnl|UMD3.1|GK000010.2	7842125	T	G	5	2	0.714286	0.285714
gnl|UMD3.1|GK000010.2	7842139	C	T	7	3	0.7	0.3
gnl|UMD3.1|GK000010.2	7842161	T	A	5	3	0.625	0.375
gnl|UMD3.1|GK000010.2	7842188	C	T	5	4	0.555556	0.444444
gnl|UMD3.1|GK000010.2	7842191	A	G	4	4	0.5	0.5
gnl|UMD3.1|GK000010.2	7842204	A	G	4	3	0.571429	0.428571
gnl|UMD3.1|GK000010.2	7842211	C	G	4	3	0.571429	0.428571
gnl|UMD3.1|GK000010.2	7842378	A	G	3	6	0.333333	0.666667
gnl|UMD3.1|GK000010.2	7842476	G	A	1	4	0.2	0.8
gnl|UMD3.1|GK000010.2	7842480	T	A	1	4	0.2	0.8
gnl|UMD3.1|GK000010.2	7842509	C	T	1	2	0.333333	0.666667
gnl|UMD3.1|GK000010.2	7842520	C	G	1	2	0.333333	0.666667
gnl|UMD3.1|GK000010.2	7842801	G	A	2	3	0.4	0.6
gnl|UMD3.1|GK000010.2	7842810	A	G	2	3	0.4	0.6
gnl|UMD3.1|GK000010.2	7842863	C	T	0	2	0	1
gnl|UMD3.1|GK000010.2	7842929	C	T	0	2	0	1
gnl|UMD3.1|GK000010.2	7845455	A	G	112	89	0.557214	0.442786
gnl|UMD3.1|GK000010.2	7845491	T	G	3	4	0.428571	0.571429
gnl|UMD3.1|GK000010.2	7846017	A	T	0	2	0	1
gnl|UMD3.1|GK000010.2	7847458	G	A	1	3	0.25	0.75
gnl|UMD3.1|GK000010.2	7847501	A	C	1	2	0.333333	0.666667
gnl|UMD3.1|GK000010.2	7847560	C	A	1	3	0.25	0.75
gnl|UMD3.1|GK000010.2	7847577	C	T	1	2	0.333333	0.666667
gnl|UMD3.1|GK000010.2	7847582	T	C	1	2	0.333333	0.666667
gnl|UMD3.1|GK000010.2	7847599	T	A	1	2	0.333333	0.666667
gnl|UMD3.1|GK000010.2	7847693	A	G	0	2	0	1
gnl|UMD3.1|GK000010.2	7848125	T	C	0	2	0	1
gnl|UMD3.1|GK000010.2	7848173	G	A	0	2	0	1
gnl|UMD3.1|GK000010.2	7852816	G	T	0	2	0	1
gnl|UMD3.1|GK000010.2	7853108	C	T	0	2	0	1
gnl|UMD3.1|GK000010.2	7855251	G	A	0	2	0	1
gnl|UMD3.1|GK000010.2	7857668	T	A	0	2	0	1
gnl|UMD3.1|GK000010.2	7858308	C	T	8	2	0.8	0.2
gnl|UMD3.1|GK000010.2	7859382	A	G	3	2	0.6	0.4
gnl|UMD3.1|GK000010.2	7859507	G	T	0	1	0	1
gnl|UMD3.1|GK000010.2	7859818	T	A	4	2	0.666667	0.333333
gnl|UMD3.1|GK000010.2	7859982	G	A	0	3	0	1
gnl|UMD3.1|GK000010.2	7861528	G	A	3	13	0.1875	0.8125
gnl|UMD3.1|GK000010.2	7862699	A	C	4	5	0.444444	0.555556
gnl|UMD3.1|GK000010.2	7863503	T	A	0	2	0	1
gnl|UMD3.1|GK000010.2	7864272	C	G	4	2	0.666667	0.333333
gnl|UMD3.1|GK000010.2	7864449	T	C	9	2	0.818182	0.181818
gnl|UMD3.1|GK000010.2	7866469	G	T	2	2	0.5	0.5
gnl|UMD3.1|GK000010.2	7867211	G	T	0	2	0	1
gnl|UMD3.1|GK000010.2	7894323	G	A	4	6	0.4	0.6
gnl|UMD3.1|GK000010.2	7895208	G	A	7	4	0.636364	0.363636
gnl|UMD3.1|GK000010.2	7895258	G	C	3	3	0.5	0.5
gnl|UMD3.1|GK000010.2	7908595	A	G	0	16	0	1
gnl|UMD3.1|GK000010.2	7908605	G	C	0	19	0	1
gnl|UMD3.1|GK000010.2	7908608	G	C	0	19	0	1
gnl|UMD3.1|GK000010.2	7908626	G	A	0	20	0	1
gnl|UMD3.1|GK000010.2	7908662	A	G	0	20	0	1
gnl|UMD3.1|GK000010.2	7908670	C	A	0	20	0	1
gnl|UMD3.1|GK000010.2	7908683	C	T	0	18	0	1
gnl|UMD3.1|GK000010.2	7908686	G	A	0	17	0	1
gnl|UMD3.1|GK000010.2	7908701	A	G	0	16	0	1
gnl|UMD3.1|GK000010.2	7908707	A	G	0	14	0	1
gnl|UMD3.1|GK000010.2	7908724	G	C	0	4	0	1
gnl|UMD3.1|GK000010.2	7926310	N	G	0	242	0	1
gnl|UMD3.1|GK000010.2	7926365	N	G	0	186	0	1
gnl|UMD3.1|GK000010.2	8009450	A	G	0	2	0	1
gnl|UMD3.1|GK000010.2	8009470	A	T	0	2	0	1
gnl|UMD3.1|GK000010.2	8009474	A	G	0	2	0	1
gnl|UMD3.1|GK000010.2	8009476	G	A	0	2	0	1
gnl|UMD3.1|GK000010.2	8009478	A	G	0	2	0	1
gnl|UMD3.1|GK000010.2	8009502	G	A	0	2	0	1
gnl|UMD3.1|GK000010.2	8009532	T	C	0	2	0	1
gnl|UMD3.1|GK000010.2	8009550	G	A	0	2	0	1
gnl|UMD3.1|GK000010.2	8117608	T	A	7	2	0.777778	0.222222
gnl|UMD3.1|GK000010.2	8136324	G	A	0	2	0	1
gnl|UMD3.1|GK000010.2	8136326	GA	GAA	0	1	0	1
gnl|UMD3.1|GK000010.2	8140171	T	A	8	955	0.00830737	0.991693
gnl|UMD3.1|GK000010.2	8140226	C	T	6	242	0.0241935	0.975806
gnl|UMD3.1|GK000010.2	8140241	T	C	137	97	0.58547	0.41453
gnl|UMD3.1|GK000010.2	8140293	G	A	2	3	0.4	0.6
gnl|UMD3.1|GK000010.2	8147913	A	T	2	38	0.05	0.95
gnl|UMD3.1|GK000010.2	8148226	C	T	12	2	0.857143	0.142857
gnl|UMD3.1|GK000010.2	8148229	A	G	12	2	0.857143	0.142857
gnl|UMD3.1|GK000010.2	8148235	A	G	8	2	0.8	0.2
gnl|UMD3.1|GK000010.2	8149254	T	C	6	2	0.75	0.25
gnl|UMD3.1|GK000010.2	8150035	C	A	5	2	0.714286	0.285714
gnl|UMD3.1|GK000010.2	8150121	G	T	3	2	0.6	0.4
gnl|UMD3.1|GK000010.2	8151886	C	T	4	2	0.666667	0.333333
gnl|UMD3.1|GK000010.2	8152478	C	T	2	2	0.5	0.5
gnl|UMD3.1|GK000010.2	8156660	A	T	6	2	0.75	0.25
gnl|UMD3.1|GK000010.2	8157700	C	T	7	2	0.777778	0.222222
gnl|UMD3.1|GK000010.2	8158082	G	T	9	6	0.6	0.4
gnl|UMD3.1|GK000010.2	8158661	A	C	3	2	0.6	0.4
gnl|UMD3.1|GK000010.2	8165693	G	A	5	2	0.714286	0.285714
gnl|UMD3.1|GK000010.2	8165783	G	A	3	2	0.6	0.4
gnl|UMD3.1|GK000010.2	8167680	G	T	9	2	0.818182	0.181818
gnl|UMD3.1|GK000010.2	8167738	T	C	6	4	0.6	0.4
gnl|UMD3.1|GK000010.2	8167739	T	C	10	2	0.833333	0.166667
gnl|UMD3.1|GK000010.2	8167752	T	C	7	4	0.636364	0.363636
gnl|UMD3.1|GK000010.2	8167756	T	C	9	2	0.818182	0.181818
gnl|UMD3.1|GK000010.2	8168862	G	T	4	2	0.666667	0.333333
gnl|UMD3.1|GK000010.2	8169703	G	A	0	1	0	1
gnl|UMD3.1|GK000010.2	8182549	T	C	0	2	0	1
gnl|UMD3.1|GK000010.2	8224910	G	A	0	2	0	1
gnl|UMD3.1|GK000010.2	8286904	A	G	0	2	0	1
gnl|UMD3.1|GK000010.2	8301198	T	C	0	2	0	1
gnl|UMD3.1|GK000010.2	8306133	T	C	0	2	0	1
gnl|UMD3.1|GK000010.2	8306138	T	C	0	2	0	1
gnl|UMD3.1|GK000010.2	8306145	T	A	0	1	0	1
gnl|UMD3.1|GK000010.2	8306863	T	A	0	2	0	1
gnl|UMD3.1|GK000010.2	8306865	T	C	0	2	0	1
gnl|UMD3.1|GK000010.2	8307023	C	T	2	2	0.5	0.5
gnl|UMD3.1|GK000010.2	8312021	C	A	0	2	0	1
gnl|UMD3.1|GK000010.2	8313290	G	T	1	2	0.333333	0.666667
gnl|UMD3.1|GK000010.2	8321074	A	G	1	2	0.333333	0.666667
gnl|UMD3.1|GK000010.2	8321107	A	G	2	2	0.5	0.5
gnl|UMD3.1|GK000010.2	8321108	A	G	2	2	0.5	0.5
gnl|UMD3.1|GK000010.2	8321119	A	G	2	2	0.5	0.5
gnl|UMD3.1|GK000010.2	8328533	T	C	0	2	0	1
gnl|UMD3.1|GK000010.2	8333165	T	C	0	2	0	1
gnl|UMD3.1|GK000010.2	8335068	G	T	0	2	0	1
gnl|UMD3.1|GK000010.2	8365502	G	T	0	2	0	1
gnl|UMD3.1|GK000010.2	8374260	T	A	0	2	0	1
gnl|UMD3.1|GK000010.2	8381141	T	A	0	2	0	1
gnl|UMD3.1|GK000010.2	8475248	A	G	0	2	0	1
gnl|UMD3.1|GK000010.2	8504942	T	C	0	4	0	1
gnl|UMD3.1|GK000010.2	8506900	G	T	0	2	0	1
gnl|UMD3.1|GK000010.2	8506923	C	T	0	2	0	1
gnl|UMD3.1|GK000010.2	8506942	C	T	0	2	0	1
gnl|UMD3.1|GK000010.2	8524534	G	T	3	4	0.428571	0.571429
gnl|UMD3.1|GK000010.2	8524537	G	T	3	2	0.6	0.4
gnl|UMD3.1|GK000010.2	8526623	T	C	3	2	0.6	0.4
gnl|UMD3.1|GK000010.2	8526778	TTGTG	TTG	0	1	0	1
gnl|UMD3.1|GK000010.2	8531682	T	C	1	2	0.333333	0.666667
gnl|UMD3.1|GK000010.2	8534133	C	T	8	3	0.727273	0.272727
gnl|UMD3.1|GK000010.2	8536121	C	G	0	3	0	1
gnl|UMD3.1|GK000010.2	8536162	A	C	0	2	0	1
gnl|UMD3.1|GK000010.2	8536927	T	C	6	3	0.666667	0.333333
gnl|UMD3.1|GK000010.2	8537052	A	G	1	3	0.25	0.75
gnl|UMD3.1|GK000010.2	8537071	G	A	1	3	0.25	0.75
gnl|UMD3.1|GK000010.2	8539090	A	G	0	2	0	1
gnl|UMD3.1|GK000010.2	8539985	T	C	0	3	0	1
gnl|UMD3.1|GK000010.2	8539986	T	C	0	3	0	1
gnl|UMD3.1|GK000010.2	8540020	C	T	0	4	0	1
gnl|UMD3.1|GK000010.2	8540930	T	C	0	3	0	1
gnl|UMD3.1|GK000010.2	8540931	A	G	0	3	0	1
gnl|UMD3.1|GK000010.2	8541020	G	A	0	5	0	1
gnl|UMD3.1|GK000010.2	8541101	C	G	0	3	0	1
gnl|UMD3.1|GK000010.2	8541236	G	T	4	2	0.666667	0.333333
gnl|UMD3.1|GK000010.2	8541306	T	C	0	2	0	1
gnl|UMD3.1|GK000010.2	8543008	C	T	0	2	0	1
gnl|UMD3.1|GK000010.2	8543369	G	A	0	2	0	1
gnl|UMD3.1|GK000010.2	8543404	C	T	0	1	0	1
gnl|UMD3.1|GK000010.2	8546484	A	G	7	2	0.777778	0.222222
gnl|UMD3.1|GK000010.2	8567912	T	C	0	2	0	1
gnl|UMD3.1|GK000010.2	8567930	T	C	0	2	0	1
gnl|UMD3.1|GK000010.2	8567939	T	C	0	2	0	1
gnl|UMD3.1|GK000010.2	8567955	C	T	0	2	0	1
gnl|UMD3.1|GK000010.2	8567958	T	C	0	2	0	1
gnl|UMD3.1|GK000010.2	8575823	G	T	6	2	0.75	0.25
gnl|UMD3.1|GK000010.2	8727302	T	C	0	2	0	1
gnl|UMD3.1|GK000010.2	8727307	A	G	0	2	0	1
gnl|UMD3.1|GK000010.2	8727330	T	C	0	2	0	1
gnl|UMD3.1|GK000010.2	8727344	T	C	0	2	0	1
gnl|UMD3.1|GK000010.2	8733897	T	A	0	2	0	1
gnl|UMD3.1|GK000010.2	8735870	C	T	4	4	0.5	0.5
gnl|UMD3.1|GK000010.2	8739460	A	T	0	3	0	1
gnl|UMD3.1|GK000010.2	8746348	T	G	0	2	0	1
gnl|UMD3.1|GK000010.2	8750713	A	G	2	3	0.4	0.6
gnl|UMD3.1|GK000010.2	8767512	C	A	0	2	0	1
gnl|UMD3.1|GK000010.2	8767519	T	C	0	2	0	1
gnl|UMD3.1|GK000010.2	8767533	T	C	0	2	0	1
gnl|UMD3.1|GK000010.2	8767534	T	C	0	2	0	1
gnl|UMD3.1|GK000010.2	8767591	T	C	0	2	0	1
gnl|UMD3.1|GK000010.2	8769001	A	G	0	2	0	1
gnl|UMD3.1|GK000010.2	8769536	C	A	2	2	0.5	0.5
gnl|UMD3.1|GK000010.2	8781496	C	A	0	2	0	1
gnl|UMD3.1|GK000010.2	8786771	G	T	7	2	0.777778	0.222222
gnl|UMD3.1|GK000010.2	8786826	T	A	4	2	0.666667	0.333333
gnl|UMD3.1|GK000010.2	8790021	T	C	3	2	0.6	0.4
gnl|UMD3.1|GK000010.2	8790023	T	C	3	2	0.6	0.4
gnl|UMD3.1|GK000010.2	8790034	T	C	4	2	0.666667	0.333333
gnl|UMD3.1|GK000010.2	8790059	T	C	4	2	0.666667	0.333333
gnl|UMD3.1|GK000010.2	8792099	G	A	0	4	0	1
gnl|UMD3.1|GK000010.2	8800659	A	G	0	2	0	1
gnl|UMD3.1|GK000010.2	8801181	A	G	4	2	0.666667	0.333333
gnl|UMD3.1|GK000010.2	8801630	A	G	0	2	0	1
gnl|UMD3.1|GK000010.2	8803965	G	T	2	2	0.5	0.5
gnl|UMD3.1|GK000010.2	8804937	A	G	0	9	0	1
gnl|UMD3.1|GK000010.2	8805399	T	C	0	4	0	1
gnl|UMD3.1|GK000010.2	8806416	N	A	0	3	0	1
gnl|UMD3.1|GK000010.2	8812676	G	A	0	2	0	1
gnl|UMD3.1|GK000010.2	8822271	T	C	33	28	0.540984	0.459016
gnl|UMD3.1|GK000010.2	8893730	C	T	0	4	0	1
gnl|UMD3.1|GK000010.2	8893733	A	G,T	0	4	0	1
gnl|UMD3.1|GK000010.2	8893771	C	T	0	5	0	1
gnl|UMD3.1|GK000010.2	8893777	A	G	0	5	0	1
gnl|UMD3.1|GK000010.2	8893883	A	T	0	5	0	1
gnl|UMD3.1|GK000010.2	8893955	C	T	0	4	0	1
gnl|UMD3.1|GK000010.2	8893963	C	G	0	4	0	1
gnl|UMD3.1|GK000010.2	8894009	A	T	0	4	0	1
gnl|UMD3.1|GK000010.2	9040636	C	T	20	21	0.487805	0.512195
gnl|UMD3.1|GK000010.2	9047844	T	G	0	2	0	1
gnl|UMD3.1|GK000010.2	9051489	G	A	0	3	0	1
gnl|UMD3.1|GK000010.2	9051503	T	C	1	2	0.333333	0.666667
gnl|UMD3.1|GK000010.2	9051537	A	C	0	4	0	1
gnl|UMD3.1|GK000010.2	9069285	C	A	5	2	0.714286	0.285714
gnl|UMD3.1|GK000010.2	9070595	G	T	0	2	0	1
gnl|UMD3.1|GK000010.2	9080247	G	T	10	2	0.833333	0.166667
gnl|UMD3.1|GK000010.2	9089505	T	C	2	2	0.5	0.5
gnl|UMD3.1|GK000010.2	9099726	C	T	0	2	0	1
gnl|UMD3.1|GK000010.2	9117753	G	T	10	4	0.714286	0.285714
gnl|UMD3.1|GK000010.2	9117777	G	A	9	2	0.818182	0.181818
gnl|UMD3.1|GK000010.2	9132894	A	T	12	2	0.857143	0.142857
gnl|UMD3.1|GK000010.2	9136322	C	A	2	3	0.4	0.6
gnl|UMD3.1|GK000010.2	9139599	C	A	5	2	0.714286	0.285714
gnl|UMD3.1|GK000010.2	9157282	G	A	5	4	0.555556	0.444444
gnl|UMD3.1|GK000010.2	9159096	C	G	0	2	0	1
gnl|UMD3.1|GK000010.2	9159112	C	T	0	2	0	1
gnl|UMD3.1|GK000010.2	9159144	C	T	0	2	0	1
gnl|UMD3.1|GK000010.2	9159166	C	T	0	2	0	1
gnl|UMD3.1|GK000010.2	9159188	T	G	0	2	0	1
gnl|UMD3.1|GK000010.2	9160779	G	A	0	2	0	1
gnl|UMD3.1|GK000010.2	9203854	A	G	0	2	0	1
gnl|UMD3.1|GK000010.2	9203970	G	A	3	2	0.6	0.4
gnl|UMD3.1|GK000010.2	9214086	T	C	0	2	0	1
gnl|UMD3.1|GK000010.2	9217770	CCTCT	CCT	0	1	0	1
gnl|UMD3.1|GK000010.2	9238721	T	G	0	2	0	1
gnl|UMD3.1|GK000010.2	9269663	T	A	0	2	0	1
gnl|UMD3.1|GK000010.2	9286700	A	T	0	2	0	1
gnl|UMD3.1|GK000010.2	9286843	G	A	2	2	0.5	0.5
gnl|UMD3.1|GK000010.2	9288131	A	G	0	2	0	1
gnl|UMD3.1|GK000010.2	9299931	G	T	2	3	0.4	0.6
gnl|UMD3.1|GK000010.2	9300549	C	A	2	2	0.5	0.5
gnl|UMD3.1|GK000010.2	9380302	AGTGTGTGTGTGTGTGTGTGTGTGT	AGTGTGTGTGTGT	0	1	0	1
gnl|UMD3.1|GK000010.2	9387407	A	G	0	2	0	1
gnl|UMD3.1|GK000010.2	9406740	G	A	0	4	0	1
gnl|UMD3.1|GK000010.2	9408151	T	A	0	2	0	1
gnl|UMD3.1|GK000010.2	9410744	T	C	0	2	0	1
gnl|UMD3.1|GK000010.2	9413299	C	T	0	2	0	1
gnl|UMD3.1|GK000010.2	9417099	G	A	0	2	0	1
gnl|UMD3.1|GK000010.2	9417257	A	G	0	2	0	1
gnl|UMD3.1|GK000010.2	9417272	C	T	0	2	0	1
gnl|UMD3.1|GK000010.2	9417308	A	G	0	2	0	1
gnl|UMD3.1|GK000010.2	9417332	T	G	0	2	0	1
gnl|UMD3.1|GK000010.2	9417339	T	C	0	2	0	1
gnl|UMD3.1|GK000010.2	9417655	A	C	0	2	0	1
gnl|UMD3.1|GK000010.2	9417756	T	C	0	2	0	1
gnl|UMD3.1|GK000010.2	9417878	C	T	0	2	0	1
gnl|UMD3.1|GK000010.2	9417879	A	G	0	2	0	1
gnl|UMD3.1|GK000010.2	9424721	T	C	0	2	0	1
gnl|UMD3.1|GK000010.2	9431199	C	A	0	2	0	1
gnl|UMD3.1|GK000010.2	9431494	A	G	0	2	0	1
gnl|UMD3.1|GK000010.2	9431498	A	G	0	2	0	1
gnl|UMD3.1|GK000010.2	9452249	G	T	0	2	0	1
gnl|UMD3.1|GK000010.2	9453485	T	C	0	2	0	1
gnl|UMD3.1|GK000010.2	9487939	A	G	3	2	0.6	0.4
gnl|UMD3.1|GK000010.2	9487945	A	G	3	2	0.6	0.4
gnl|UMD3.1|GK000010.2	9487949	A	G	2	2	0.5	0.5
gnl|UMD3.1|GK000010.2	9491144	C	T	3	2	0.6	0.4
gnl|UMD3.1|GK000010.2	9491369	A	G	2	2	0.5	0.5
gnl|UMD3.1|GK000010.2	9493988	G	C	0	2	0	1
gnl|UMD3.1|GK000010.2	9494507	G	C	0	2	0	1
gnl|UMD3.1|GK000010.2	9500638	G	A	0	2	0	1
gnl|UMD3.1|GK000010.2	9500876	G	T	7	2	0.777778	0.222222
gnl|UMD3.1|GK000010.2	9500988	T	C	2	3	0.4	0.6
gnl|UMD3.1|GK000010.2	9501129	A	T	1	2	0.333333	0.666667
gnl|UMD3.1|GK000010.2	9501130	A	G	1	2	0.333333	0.666667
gnl|UMD3.1|GK000010.2	9502766	G	A	2	2	0.5	0.5
gnl|UMD3.1|GK000010.2	9503922	G	A	1	2	0.333333	0.666667
gnl|UMD3.1|GK000010.2	9503973	A	G	0	2	0	1
gnl|UMD3.1|GK000010.2	9504234	T	C	1	3	0.25	0.75
gnl|UMD3.1|GK000010.2	9506373	A	G	0	2	0	1
gnl|UMD3.1|GK000010.2	9506385	A	G	0	2	0	1
gnl|UMD3.1|GK000010.2	9506415	G	A	0	2	0	1
gnl|UMD3.1|GK000010.2	9509492	G	T	0	2	0	1
gnl|UMD3.1|GK000010.2	9568850	G	A	0	2	0	1
gnl|UMD3.1|GK000010.2	9661448	G	T	0	2	0	1
gnl|UMD3.1|GK000010.2	9665632	C	T	0	2	0	1
gnl|UMD3.1|GK000010.2	9665696	T	G	0	2	0	1
gnl|UMD3.1|GK000010.2	9665720	C	T	0	3	0	1
gnl|UMD3.1|GK000010.2	9665783	T	C	0	2	0	1
gnl|UMD3.1|GK000010.2	9666236	G	C	0	2	0	1
gnl|UMD3.1|GK000010.2	9666315	A	G	0	2	0	1
gnl|UMD3.1|GK000010.2	9789845	G	A	1	2	0.333333	0.666667
gnl|UMD3.1|GK000010.2	9790565	T	C	5	2	0.714286	0.285714
gnl|UMD3.1|GK000010.2	9790606	C	A	4	2	0.666667	0.333333
gnl|UMD3.1|GK000010.2	9790807	C	A	2	2	0.5	0.5
gnl|UMD3.1|GK000010.2	9791824	G	A	2	2	0.5	0.5
gnl|UMD3.1|GK000010.2	9842660	G	A	0	2	0	1
gnl|UMD3.1|GK000010.2	9859537	T	C	0	2	0	1
gnl|UMD3.1|GK000010.2	9865189	C	A	0	2	0	1
gnl|UMD3.1|GK000010.2	9865235	G	A	0	2	0	1
gnl|UMD3.1|GK000010.2	9878071	G	T	2	2	0.5	0.5
gnl|UMD3.1|GK000010.2	9934722	G	A	5	4	0.555556	0.444444
gnl|UMD3.1|GK000010.2	9950726	T	C	0	3	0	1
gnl|UMD3.1|GK000010.2	9953711	T	C	2	2	0.5	0.5
gnl|UMD3.1|GK000010.2	9955270	G	T	0	1	0	1
gnl|UMD3.1|GK000010.2	9957137	T	C	0	2	0	1
gnl|UMD3.1|GK000010.2	9958315	A	G	0	2	0	1
gnl|UMD3.1|GK000010.2	9961304	T	C	0	2	0	1
gnl|UMD3.1|GK000010.2	9969322	T	C	8	2	0.8	0.2
gnl|UMD3.1|GK000010.2	9969330	T	C	8	2	0.8	0.2
gnl|UMD3.1|GK000010.2	9969374	T	A	7	2	0.777778	0.222222
gnl|UMD3.1|GK000010.2	9969406	A	T	0	4	0	1
gnl|UMD3.1|GK000010.2	9971750	T	G	0	2	0	1
gnl|UMD3.1|GK000010.2	9971758	T	C	0	2	0	1
gnl|UMD3.1|GK000010.2	9971947	T	C	0	2	0	1
gnl|UMD3.1|GK000010.2	9971951	T	C	0	2	0	1
gnl|UMD3.1|GK000010.2	9971993	T	C	0	2	0	1
gnl|UMD3.1|GK000010.2	9971996	T	C	0	2	0	1
gnl|UMD3.1|GK000010.2	9972013	T	C	0	2	0	1
gnl|UMD3.1|GK000010.2	9976414	G	A	0	2	0	1
gnl|UMD3.1|GK000010.2	9976416	G	T	0	2	0	1
gnl|UMD3.1|GK000010.2	9976428	A	C	0	2	0	1
gnl|UMD3.1|GK000010.2	9978935	T	C,A	0	11	0	1
gnl|UMD3.1|GK000010.2	9980374	C	A	10	2	0.833333	0.166667
gnl|UMD3.1|GK000010.2	9980587	A	C	11	7	0.611111	0.388889
gnl|UMD3.1|GK000010.2	9980826	T	G	2	3	0.4	0.6
gnl|UMD3.1|GK000010.2	9981618	G	A	9	2	0.818182	0.181818
gnl|UMD3.1|GK000010.2	9982741	A	G	3	3	0.5	0.5
gnl|UMD3.1|GK000010.2	9984363	TC	TCC	0	1	0	1
gnl|UMD3.1|GK000010.2	9985043	G	C	10	2	0.833333	0.166667
gnl|UMD3.1|GK000010.2	9985195	C	A	5	2	0.714286	0.285714
gnl|UMD3.1|GK000010.2	9985236	C	A	2	7	0.222222	0.777778
gnl|UMD3.1|GK000010.2	9985458	A	G	0	2	0	1
gnl|UMD3.1|GK000010.2	9985776	C	T	1	2	0.333333	0.666667
gnl|UMD3.1|GK000010.2	9987084	T	C	0	2	0	1
gnl|UMD3.1|GK000010.2	9987095	T	G	0	2	0	1
gnl|UMD3.1|GK000010.2	9989447	A	C	3	2	0.6	0.4
gnl|UMD3.1|GK000010.2	9989463	C	T	6	2	0.75	0.25
gnl|UMD3.1|GK000010.2	9989564	A	G	4	2	0.666667	0.333333
gnl|UMD3.1|GK000010.2	9990124	T	G	0	2	0	1
gnl|UMD3.1|GK000010.2	9990857	C	A	1	2	0.333333	0.666667
gnl|UMD3.1|GK000010.2	9990861	G	A	0	3	0	1
gnl|UMD3.1|GK000010.2	9991047	G	A	0	2	0	1
gnl|UMD3.1|GK000010.2	9991272	G	A	0	7	0	1
gnl|UMD3.1|GK000010.2	9991345	T	C	0	6	0	1
gnl|UMD3.1|GK000010.2	9991451	G	A	1	4	0.2	0.8
gnl|UMD3.1|GK000010.2	9991579	C	A	1	5	0.166667	0.833333
gnl|UMD3.1|GK000010.2	9991767	A	G	0	5	0	1
gnl|UMD3.1|GK000010.2	9991843	T	C	0	4	0	1
gnl|UMD3.1|GK000010.2	9991895	C	T	1	6	0.142857	0.857143
gnl|UMD3.1|GK000010.2	9991922	G	A	1	5	0.166667	0.833333
gnl|UMD3.1|GK000010.2	9992362	C	G	0	9	0	1
gnl|UMD3.1|GK000010.2	9992495	T	A	0	2	0	1
gnl|UMD3.1|GK000010.2	9992863	A	G	0	2	0	1
gnl|UMD3.1|GK000010.2	9993094	C	A	5	2	0.714286	0.285714
gnl|UMD3.1|GK000010.2	9993135	A	C	0	56	0	1
gnl|UMD3.1|GK000010.2	9993277	T	G	625	542	0.535561	0.464439
gnl|UMD3.1|GK000010.2	9994172	A	G	0	289	0	1
gnl|UMD3.1|GK000010.2	9994268	A	G	0	9	0	1
gnl|UMD3.1|GK000010.2	9994366	C	T	6	2	0.75	0.25
gnl|UMD3.1|GK000010.2	9994880	T	C	1	2	0.333333	0.666667
gnl|UMD3.1|GK000010.2	9994925	T	C	1	2	0.333333	0.666667
gnl|UMD3.1|GK000010.2	9994938	C	A	1	2	0.333333	0.666667
gnl|UMD3.1|GK000010.2	9996116	A	T	3	9	0.25	0.75
gnl|UMD3.1|GK000010.2	9996675	T	C	6	3	0.666667	0.333333
gnl|UMD3.1|GK000010.2	9997180	G	A	0	2	0	1
gnl|UMD3.1|GK000010.2	9997247	A	C	0	3	0	1
gnl|UMD3.1|GK000010.2	9999475	T	A	3	2	0.6	0.4
gnl|UMD3.1|GK000010.2	9999804	T	C	7	3	0.7	0.3
gnl|UMD3.1|GK000010.2	9999945	G	T	1	3	0.25	0.75
gnl|UMD3.1|GK000010.2	10001725	G	T	0	2	0	1
gnl|UMD3.1|GK000010.2	10003018	A	G	0	2	0	1
gnl|UMD3.1|GK000010.2	10004574	T	C	3	2	0.6	0.4
gnl|UMD3.1|GK000010.2	10004575	T	C	3	2	0.6	0.4
gnl|UMD3.1|GK000010.2	10004578	T	C	3	2	0.6	0.4
gnl|UMD3.1|GK000010.2	10004582	T	C	3	2	0.6	0.4
gnl|UMD3.1|GK000010.2	10004599	T	C	3	2	0.6	0.4
gnl|UMD3.1|GK000010.2	10004612	T	C	3	2	0.6	0.4
gnl|UMD3.1|GK000010.2	10004637	T	C	2	2	0.5	0.5
gnl|UMD3.1|GK000010.2	10004648	T	C	3	2	0.6	0.4
gnl|UMD3.1|GK000010.2	10004668	T	C	2	2	0.5	0.5
gnl|UMD3.1|GK000010.2	10004669	T	C	2	2	0.5	0.5
gnl|UMD3.1|GK000010.2	10004729	T	C	0	1	0	1
gnl|UMD3.1|GK000010.2	10004732	T	C	0	2	0	1
gnl|UMD3.1|GK000010.2	10006325	T	C	0	3	0	1
gnl|UMD3.1|GK000010.2	10007471	T	C,A	0	4	0	1
gnl|UMD3.1|GK000010.2	10007505	C	T	2	2	0.5	0.5
gnl|UMD3.1|GK000010.2	10007770	C	T	3	2	0.6	0.4
gnl|UMD3.1|GK000010.2	10008140	T	C	0	2	0	1
gnl|UMD3.1|GK000010.2	10008159	T	C	0	2	0	1
gnl|UMD3.1|GK000010.2	10008234	T	C	2	2	0.5	0.5
gnl|UMD3.1|GK000010.2	10008487	T	C	5	2	0.714286	0.285714
gnl|UMD3.1|GK000010.2	10008488	T	C	5	2	0.714286	0.285714
gnl|UMD3.1|GK000010.2	10008489	T	C	4	2	0.666667	0.333333
gnl|UMD3.1|GK000010.2	10008534	T	C	5	2	0.714286	0.285714
gnl|UMD3.1|GK000010.2	10008536	T	C	5	2	0.714286	0.285714
gnl|UMD3.1|GK000010.2	10008908	G	C	8	8	0.5	0.5
gnl|UMD3.1|GK000010.2	10011450	T	A	4	2	0.666667	0.333333
gnl|UMD3.1|GK000010.2	10013091	A	G	0	3	0	1
gnl|UMD3.1|GK000010.2	10014506	T	C	0	2	0	1
gnl|UMD3.1|GK000010.2	10015426	A	T	2	2	0.5	0.5
gnl|UMD3.1|GK000010.2	10017793	G	T	1	2	0.333333	0.666667
gnl|UMD3.1|GK000010.2	10017918	T	C	4	2	0.666667	0.333333
gnl|UMD3.1|GK000010.2	10017943	T	C	4	2	0.666667	0.333333
gnl|UMD3.1|GK000010.2	10017954	T	C	4	2	0.666667	0.333333
gnl|UMD3.1|GK000010.2	10018026	T	C	2	2	0.5	0.5
gnl|UMD3.1|GK000010.2	10026830	C	A	1	2	0.333333	0.666667
gnl|UMD3.1|GK000010.2	10027423	C	T	2	4	0.333333	0.666667
gnl|UMD3.1|GK000010.2	10027583	T	A	0	5	0	1
gnl|UMD3.1|GK000010.2	10027808	G	A	1	2	0.333333	0.666667
gnl|UMD3.1|GK000010.2	10031154	C	T	0	3	0	1
gnl|UMD3.1|GK000010.2	10031716	T	C	0	2	0	1
gnl|UMD3.1|GK000010.2	10034675	T	C	0	1	0	1
gnl|UMD3.1|GK000010.2	10036911	C	A	10	2	0.833333	0.166667
gnl|UMD3.1|GK000010.2	10042289	C	T	0	3	0	1
gnl|UMD3.1|GK000010.2	10045405	A	C	0	2	0	1
gnl|UMD3.1|GK000010.2	10047117	C	CTT	0	1	0	1
gnl|UMD3.1|GK000010.2	10051026	C	A,T	0	2	0	1
gnl|UMD3.1|GK000010.2	10052141	G	A	2	68	0.0285714	0.971429
gnl|UMD3.1|GK000010.2	10052347	C	T	0	2	0	1
gnl|UMD3.1|GK000010.2	10053781	G	A	0	4	0	1
gnl|UMD3.1|GK000010.2	10053996	C	T	0	2	0	1
gnl|UMD3.1|GK000010.2	10054111	T	A	0	2	0	1
gnl|UMD3.1|GK000010.2	10054120	C	A	0	2	0	1
gnl|UMD3.1|GK000010.2	10054532	T	C	3	2	0.6	0.4
gnl|UMD3.1|GK000010.2	10054573	T	C	1	2	0.333333	0.666667
gnl|UMD3.1|GK000010.2	10054598	T	C	1	2	0.333333	0.666667
gnl|UMD3.1|GK000010.2	10057992	A	C	0	2	0	1
gnl|UMD3.1|GK000010.2	10058106	G	A	0	2	0	1
gnl|UMD3.1|GK000010.2	10058111	G	C	0	2	0	1
gnl|UMD3.1|GK000010.2	10058339	A	G	0	2	0	1
gnl|UMD3.1|GK000010.2	10058754	T	A	0	2	0	1
gnl|UMD3.1|GK000010.2	10058849	A	C	0	3	0	1
gnl|UMD3.1|GK000010.2	10058874	A	C	0	4	0	1
gnl|UMD3.1|GK000010.2	10058875	G	A	0	4	0	1
gnl|UMD3.1|GK000010.2	10064471	T	C	0	5	0	1
gnl|UMD3.1|GK000010.2	10066148	C	A	0	2	0	1
gnl|UMD3.1|GK000010.2	10066261	T	A	0	2	0	1
gnl|UMD3.1|GK000010.2	10066731	A	G	0	5	0	1
gnl|UMD3.1|GK000010.2	10067281	T	G	0	2	0	1
gnl|UMD3.1|GK000010.2	10067338	C	T	1	2	0.333333	0.666667
gnl|UMD3.1|GK000010.2	10069226	G	C	10	2	0.833333	0.166667
gnl|UMD3.1|GK000010.2	10069672	G	A	2	2	0.5	0.5
gnl|UMD3.1|GK000010.2	10070388	G	A	2	2	0.5	0.5
gnl|UMD3.1|GK000010.2	10070449	A	C	0	2	0	1
gnl|UMD3.1|GK000010.2	10071050	C	T	7	2	0.777778	0.222222
gnl|UMD3.1|GK000010.2	10071792	A	C	0	8	0	1
gnl|UMD3.1|GK000010.2	10072183	A	G	2	13	0.133333	0.866667
gnl|UMD3.1|GK000010.2	10072460	A	G	0	6	0	1
gnl|UMD3.1|GK000010.2	10072740	T	C	0	5	0	1
gnl|UMD3.1|GK000010.2	10073224	A	T	12	2	0.857143	0.142857
gnl|UMD3.1|GK000010.2	10073964	T	C	0	9	0	1
gnl|UMD3.1|GK000010.2	10075216	A	G	6	6	0.5	0.5
gnl|UMD3.1|GK000010.2	10078669	C	G	18	9	0.666667	0.333333
gnl|UMD3.1|GK000010.2	10078834	A	G	13	8	0.619048	0.380952
gnl|UMD3.1|GK000010.2	10078946	C	G	0	19	0	1
gnl|UMD3.1|GK000010.2	10079283	T	C	10	34	0.227273	0.772727
gnl|UMD3.1|GK000010.2	10080112	A	C	2	2	0.5	0.5
gnl|UMD3.1|GK000010.2	10080228	T	A	2	3	0.4	0.6
gnl|UMD3.1|GK000010.2	10080284	T	G	10	2	0.833333	0.166667
gnl|UMD3.1|GK000010.2	10080346	C	T	4	8	0.333333	0.666667
gnl|UMD3.1|GK000010.2	10080512	A	C	0	6	0	1
gnl|UMD3.1|GK000010.2	10080530	C	T	5	2	0.714286	0.285714
gnl|UMD3.1|GK000010.2	10080942	T	C	0	7	0	1
gnl|UMD3.1|GK000010.2	10081150	T	A	9	2	0.818182	0.181818
gnl|UMD3.1|GK000010.2	10081254	G	A	0	8	0	1
gnl|UMD3.1|GK000010.2	10081522	A	G	4	7	0.363636	0.636364
gnl|UMD3.1|GK000010.2	10081592	T	C	0	6	0	1
gnl|UMD3.1|GK000010.2	10081593	T	A	0	5	0	1
gnl|UMD3.1|GK000010.2	10081890	A	G	0	37	0	1
gnl|UMD3.1|GK000010.2	10081934	T	G	0	33	0	1
gnl|UMD3.1|GK000010.2	10082112	A	G	3	2	0.6	0.4
gnl|UMD3.1|GK000010.2	10082491	C	T	0	4	0	1
gnl|UMD3.1|GK000010.2	10082538	G	A	0	11	0	1
gnl|UMD3.1|GK000010.2	10082757	G	A	0	15	0	1
gnl|UMD3.1|GK000010.2	10082836	C	T	15	4	0.789474	0.210526
gnl|UMD3.1|GK000010.2	10082857	C	G	0	17	0	1
gnl|UMD3.1|GK000010.2	10082974	A	G	0	11	0	1
gnl|UMD3.1|GK000010.2	10083623	T	A	0	2	0	1
gnl|UMD3.1|GK000010.2	10084009	G	T	0	3	0	1
gnl|UMD3.1|GK000010.2	10084083	A	G	0	2	0	1
gnl|UMD3.1|GK000010.2	10084633	T	C	0	5	0	1
gnl|UMD3.1|GK000010.2	10084871	G	A	0	4	0	1
gnl|UMD3.1|GK000010.2	10084900	G	A	0	2	0	1
gnl|UMD3.1|GK000010.2	10084908	T	C	0	2	0	1
gnl|UMD3.1|GK000010.2	10084944	T	A	0	2	0	1
gnl|UMD3.1|GK000010.2	10085593	T	C	0	13	0	1
gnl|UMD3.1|GK000010.2	10085669	G	A	0	34	0	1
gnl|UMD3.1|GK000010.2	10085959	T	G	0	20	0	1
gnl|UMD3.1|GK000010.2	10086402	C	T	0	26	0	1
gnl|UMD3.1|GK000010.2	10086440	C	T	0	28	0	1
gnl|UMD3.1|GK000010.2	10086460	T	C	0	25	0	1
gnl|UMD3.1|GK000010.2	10086593	T	C	0	39	0	1
gnl|UMD3.1|GK000010.2	10086970	T	C	0	39	0	1
gnl|UMD3.1|GK000010.2	10086988	T	G	0	47	0	1
gnl|UMD3.1|GK000010.2	10087374	A	G	0	53	0	1
gnl|UMD3.1|GK000010.2	10087924	T	C	0	20	0	1
gnl|UMD3.1|GK000010.2	10087999	A	G	39	8	0.829787	0.170213
gnl|UMD3.1|GK000010.2	10088004	A	G	38	13	0.745098	0.254902
gnl|UMD3.1|GK000010.2	10088010	A	G	30	23	0.566038	0.433962
gnl|UMD3.1|GK000010.2	10088032	A	G	47	8	0.854545	0.145455
gnl|UMD3.1|GK000010.2	10088046	A	G	25	25	0.5	0.5
gnl|UMD3.1|GK000010.2	10088047	A	C	0	48	0	1
gnl|UMD3.1|GK000010.2	10088056	C	T	0	44	0	1
gnl|UMD3.1|GK000010.2	10088076	C	G	0	38	0	1
gnl|UMD3.1|GK000010.2	10088180	T	G	8	6	0.571429	0.428571
gnl|UMD3.1|GK000010.2	10088204	A	G	13	27	0.325	0.675
gnl|UMD3.1|GK000010.2	10088214	T	G	0	67	0	1
gnl|UMD3.1|GK000010.2	10088356	C	T	0	160	0	1
gnl|UMD3.1|GK000010.2	10088992	C	T	0	107	0	1
gnl|UMD3.1|GK000010.2	10089438	C	T	1	52	0.0188679	0.981132
gnl|UMD3.1|GK000010.2	10089532	T	C	29	28	0.508772	0.491228
gnl|UMD3.1|GK000010.2	10089625	A	C	73	43	0.62931	0.37069
gnl|UMD3.1|GK000010.2	10089815	C	T	227	95	0.704969	0.295031
gnl|UMD3.1|GK000010.2	10090215	A	G	0	65	0	1
gnl|UMD3.1|GK000010.2	10090391	A	G	0	106	0	1
gnl|UMD3.1|GK000010.2	10090468	C	T	0	80	0	1
gnl|UMD3.1|GK000010.2	10090531	C	A	0	55	0	1
gnl|UMD3.1|GK000010.2	10090538	G	A	0	55	0	1
gnl|UMD3.1|GK000010.2	10091006	T	G	42	30	0.583333	0.416667
gnl|UMD3.1|GK000010.2	10091228	C	T	0	62	0	1
gnl|UMD3.1|GK000010.2	10091322	C	G	0	71	0	1
gnl|UMD3.1|GK000010.2	10091331	G	A	0	66	0	1
gnl|UMD3.1|GK000010.2	10091446	A	G	0	17	0	1
gnl|UMD3.1|GK000010.2	10091566	G	A	66	70	0.485294	0.514706
gnl|UMD3.1|GK000010.2	10091776	A	G	60	9	0.869565	0.130435
gnl|UMD3.1|GK000010.2	10091781	A	G	64	9	0.876712	0.123288
gnl|UMD3.1|GK000010.2	10091811	A	G	38	34	0.527778	0.472222
gnl|UMD3.1|GK000010.2	10091812	A	G	56	15	0.788732	0.211268
gnl|UMD3.1|GK000010.2	10091827	A	G	46	34	0.575	0.425
gnl|UMD3.1|GK000010.2	10091841	A	G	61	9	0.871429	0.128571
gnl|UMD3.1|GK000010.2	10091852	A	G	69	18	0.793103	0.206897
gnl|UMD3.1|GK000010.2	10091860	C	T	0	86	0	1
gnl|UMD3.1|GK000010.2	10091864	A	G	45	40	0.529412	0.470588
gnl|UMD3.1|GK000010.2	10091879	A	G	52	49	0.514851	0.485149
gnl|UMD3.1|GK000010.2	10091921	T	C	0	104	0	1
gnl|UMD3.1|GK000010.2	10092081	A	T	39	22	0.639344	0.360656
gnl|UMD3.1|GK000010.2	10092294	C	A	0	11	0	1
gnl|UMD3.1|GK000010.2	10092385	A	C	4	11	0.266667	0.733333
gnl|UMD3.1|GK000010.2	10092605	T	G	5	8	0.384615	0.615385
gnl|UMD3.1|GK000010.2	10092789	A	G	2	3	0.4	0.6
gnl|UMD3.1|GK000010.2	10092821	A	T	0	9	0	1
gnl|UMD3.1|GK000010.2	10092951	A	G	5	2	0.714286	0.285714
gnl|UMD3.1|GK000010.2	10092963	A	G	6	2	0.75	0.25
gnl|UMD3.1|GK000010.2	10092988	A	G	6	2	0.75	0.25
gnl|UMD3.1|GK000010.2	10092992	A	G	7	2	0.777778	0.222222
gnl|UMD3.1|GK000010.2	10092997	A	G	8	2	0.8	0.2
gnl|UMD3.1|GK000010.2	10093079	A	G	0	13	0	1
gnl|UMD3.1|GK000010.2	10093183	C	T	0	13	0	1
gnl|UMD3.1|GK000010.2	10093215	A	G	10	4	0.714286	0.285714
gnl|UMD3.1|GK000010.2	10093238	A	G	16	3	0.842105	0.157895
gnl|UMD3.1|GK000010.2	10093250	A	G	13	5	0.722222	0.277778
gnl|UMD3.1|GK000010.2	10093278	A	G	18	3	0.857143	0.142857
gnl|UMD3.1|GK000010.2	10093442	T	G	0	13	0	1
gnl|UMD3.1|GK000010.2	10093580	T	C	0	17	0	1
gnl|UMD3.1|GK000010.2	10093618	A	C	0	30	0	1
gnl|UMD3.1|GK000010.2	10093625	G	C	0	27	0	1
gnl|UMD3.1|GK000010.2	10093669	G	A	0	26	0	1
gnl|UMD3.1|GK000010.2	10093794	G	A	0	3	0	1
gnl|UMD3.1|GK000010.2	10093820	C	T	0	6	0	1
gnl|UMD3.1|GK000010.2	10093878	A	G	0	2	0	1
gnl|UMD3.1|GK000010.2	10094053	C	T	2	2	0.5	0.5
gnl|UMD3.1|GK000010.2	10094237	C	G	2	5	0.285714	0.714286
gnl|UMD3.1|GK000010.2	10094805	G	A	0	2	0	1
gnl|UMD3.1|GK000010.2	10094845	A	G	3	2	0.6	0.4
gnl|UMD3.1|GK000010.2	10095164	A	G	3	2	0.6	0.4
gnl|UMD3.1|GK000010.2	10095194	A	G	2	2	0.5	0.5
gnl|UMD3.1|GK000010.2	10095205	C	T	0	3	0	1
gnl|UMD3.1|GK000010.2	10095237	C	T	0	2	0	1
gnl|UMD3.1|GK000010.2	10095310	A	G	0	4	0	1
gnl|UMD3.1|GK000010.2	10095348	C	T	0	4	0	1
gnl|UMD3.1|GK000010.2	10095471	C	G	0	3	0	1
gnl|UMD3.1|GK000010.2	10095573	C	T	0	7	0	1
gnl|UMD3.1|GK000010.2	10095590	C	T	0	7	0	1
gnl|UMD3.1|GK000010.2	10095591	C	T	0	7	0	1
gnl|UMD3.1|GK000010.2	10095625	A	G	0	5	0	1
gnl|UMD3.1|GK000010.2	10095743	G	A	0	5	0	1
gnl|UMD3.1|GK000010.2	10095758	T	C	0	6	0	1
gnl|UMD3.1|GK000010.2	10095759	G	A	0	6	0	1
gnl|UMD3.1|GK000010.2	10095807	G	C	0	8	0	1
gnl|UMD3.1|GK000010.2	10095866	G	A	0	4	0	1
gnl|UMD3.1|GK000010.2	10095885	A	G	0	6	0	1
gnl|UMD3.1|GK000010.2	10096072	C	T	0	2	0	1
gnl|UMD3.1|GK000010.2	10096120	C	A	0	4	0	1
gnl|UMD3.1|GK000010.2	10096153	C	T	0	3	0	1
gnl|UMD3.1|GK000010.2	10096165	A	G	0	2	0	1
gnl|UMD3.1|GK000010.2	10096190	T	C	0	3	0	1
gnl|UMD3.1|GK000010.2	10096326	T	G	0	2	0	1
gnl|UMD3.1|GK000010.2	10096401	T	C	0	2	0	1
gnl|UMD3.1|GK000010.2	10096471	A	G	0	2	0	1
gnl|UMD3.1|GK000010.2	10096486	A	C	0	2	0	1
gnl|UMD3.1|GK000010.2	10096546	C	A	0	3	0	1
gnl|UMD3.1|GK000010.2	10096647	T	C	0	6	0	1
gnl|UMD3.1|GK000010.2	10096785	G	T	0	8	0	1
gnl|UMD3.1|GK000010.2	10096803	T	C	0	4	0	1
gnl|UMD3.1|GK000010.2	10096853	A	C	0	5	0	1
gnl|UMD3.1|GK000010.2	10096936	A	G	0	8	0	1
gnl|UMD3.1|GK000010.2	10096973	A	G	0	8	0	1
gnl|UMD3.1|GK000010.2	10097039	T	G	0	6	0	1
gnl|UMD3.1|GK000010.2	10097217	G	A	5	6	0.454545	0.545455
gnl|UMD3.1|GK000010.2	10097267	G	C	0	4	0	1
gnl|UMD3.1|GK000010.2	10097284	C	T	0	3	0	1
gnl|UMD3.1|GK000010.2	10097303	A	C	0	3	0	1
gnl|UMD3.1|GK000010.2	10097327	C	T	0	3	0	1
gnl|UMD3.1|GK000010.2	10097352	T	G	0	3	0	1
gnl|UMD3.1|GK000010.2	10097395	G	A	0	3	0	1
gnl|UMD3.1|GK000010.2	10097442	T	C	0	2	0	1
gnl|UMD3.1|GK000010.2	10108958	A	T	0	2	0	1
gnl|UMD3.1|GK000010.2	10109016	C	T	0	2	0	1
gnl|UMD3.1|GK000010.2	10109062	T	C	0	2	0	1
gnl|UMD3.1|GK000010.2	10114686	A	T	0	2	0	1
gnl|UMD3.1|GK000010.2	10114689	G	C	0	1	0	1
gnl|UMD3.1|GK000010.2	10114700	C	T	0	2	0	1
gnl|UMD3.1|GK000010.2	10114712	C	T	0	2	0	1
gnl|UMD3.1|GK000010.2	10114715	A	C	0	2	0	1
gnl|UMD3.1|GK000010.2	10127466	C	G	2	5	0.285714	0.714286
gnl|UMD3.1|GK000010.2	10128440	G	T	4	3	0.571429	0.428571
gnl|UMD3.1|GK000010.2	10128504	A	C	2	4	0.333333	0.666667
gnl|UMD3.1|GK000010.2	10128528	C	T	0	6	0	1
gnl|UMD3.1|GK000010.2	10128541	C	G	0	5	0	1
gnl|UMD3.1|GK000010.2	10129516	C	T	0	6	0	1
gnl|UMD3.1|GK000010.2	10129747	A	G	6	2	0.75	0.25
gnl|UMD3.1|GK000010.2	10129752	A	G	4	3	0.571429	0.428571
gnl|UMD3.1|GK000010.2	10129775	A	G	5	3	0.625	0.375
gnl|UMD3.1|GK000010.2	10129835	A	G	3	2	0.6	0.4
gnl|UMD3.1|GK000010.2	10130426	G	T	5	2	0.714286	0.285714
gnl|UMD3.1|GK000010.2	10131494	G	T	2	2	0.5	0.5
gnl|UMD3.1|GK000010.2	10131519	A	G	2	2	0.5	0.5
gnl|UMD3.1|GK000010.2	10131543	G	A	2	2	0.5	0.5
gnl|UMD3.1|GK000010.2	10131567	T	C	0	4	0	1
gnl|UMD3.1|GK000010.2	10132541	T	A	2	6	0.25	0.75
gnl|UMD3.1|GK000010.2	10132677	G	T	5	4	0.555556	0.444444
gnl|UMD3.1|GK000010.2	10133283	A	T	9	2	0.818182	0.181818
gnl|UMD3.1|GK000010.2	10133821	G	T	5	2	0.714286	0.285714
gnl|UMD3.1|GK000010.2	10133844	T	A	4	2	0.666667	0.333333
gnl|UMD3.1|GK000010.2	10136367	A	G	8	3	0.727273	0.272727
gnl|UMD3.1|GK000010.2	10136376	A	G	9	2	0.818182	0.181818
gnl|UMD3.1|GK000010.2	10136385	A	G	7	2	0.777778	0.222222
gnl|UMD3.1|GK000010.2	10138130	A	G	4	2	0.666667	0.333333
gnl|UMD3.1|GK000010.2	10138754	G	T	7	3	0.7	0.3
gnl|UMD3.1|GK000010.2	10139639	A	G	0	4	0	1
gnl|UMD3.1|GK000010.2	10139889	G	T	3	2	0.6	0.4
gnl|UMD3.1|GK000010.2	10140886	T	G	3	14	0.176471	0.823529
gnl|UMD3.1|GK000010.2	10141162	T	A	0	4	0	1
gnl|UMD3.1|GK000010.2	10141313	C	G	0	6	0	1
gnl|UMD3.1|GK000010.2	10141986	G	C	4	9	0.307692	0.692308
gnl|UMD3.1|GK000010.2	10142814	C	G	3	3	0.5	0.5
gnl|UMD3.1|GK000010.2	10142885	G	A	359	353	0.504213	0.495787
gnl|UMD3.1|GK000010.2	10142966	T	A	9	10	0.473684	0.526316
gnl|UMD3.1|GK000010.2	10144343	C	A	0	5	0	1
gnl|UMD3.1|GK000010.2	10145644	T	C	0	78	0	1
gnl|UMD3.1|GK000010.2	10145883	G	C	0	30	0	1
gnl|UMD3.1|GK000010.2	10146072	A	G	46	48	0.489362	0.510638
gnl|UMD3.1|GK000010.2	10146314	T	C	0	7	0	1
gnl|UMD3.1|GK000010.2	10147523	G	A	18	18	0.5	0.5
gnl|UMD3.1|GK000010.2	10147883	G	T	8	12	0.4	0.6
gnl|UMD3.1|GK000010.2	10148232	C	A	1	2	0.333333	0.666667
gnl|UMD3.1|GK000010.2	10148336	A	T	9	3	0.75	0.25
gnl|UMD3.1|GK000010.2	10148568	T	G	4	14	0.222222	0.777778
gnl|UMD3.1|GK000010.2	10148959	T	C	2	2	0.5	0.5
gnl|UMD3.1|GK000010.2	10149348	G	C	4	7	0.363636	0.636364
gnl|UMD3.1|GK000010.2	10149500	G	T	5	2	0.714286	0.285714
gnl|UMD3.1|GK000010.2	10149677	T	C	0	11	0	1
gnl|UMD3.1|GK000010.2	10149687	C	T	0	11	0	1
gnl|UMD3.1|GK000010.2	10149856	A	G	0	11	0	1
gnl|UMD3.1|GK000010.2	10150223	A	C	8	7	0.533333	0.466667
gnl|UMD3.1|GK000010.2	10150249	G	A	0	15	0	1
gnl|UMD3.1|GK000010.2	10150253	A	G	0	15	0	1
gnl|UMD3.1|GK000010.2	10150449	G	A	0	5	0	1
gnl|UMD3.1|GK000010.2	10150522	C	G	15	45	0.25	0.75
gnl|UMD3.1|GK000010.2	10150560	C	A	0	1561	0	1
gnl|UMD3.1|GK000010.2	10150721	A	G	4	1817	0.0021966	0.997803
gnl|UMD3.1|GK000010.2	10150748	G	A	0	1799	0	1
gnl|UMD3.1|GK000010.2	10150823	C	G	3	1416	0.00211416	0.997886
gnl|UMD3.1|GK000010.2	10150915	C	A	1	1081	0.000924214	0.999076
gnl|UMD3.1|GK000010.2	10151036	A	G	0	2134	0	1
gnl|UMD3.1|GK000010.2	10151585	T	G	2	315	0.00630915	0.993691
gnl|UMD3.1|GK000010.2	10151690	A	G	0	252	0	1
gnl|UMD3.1|GK000010.2	10151693	A	G	0	266	0	1
gnl|UMD3.1|GK000010.2	10151713	A	T	0	217	0	1
gnl|UMD3.1|GK000010.2	10151720	T	C	0	210	0	1
gnl|UMD3.1|GK000010.2	10151729	A	G	0	197	0	1
gnl|UMD3.1|GK000010.2	10151773	A	G	0	199	0	1
gnl|UMD3.1|GK000010.2	10151802	A	G	0	170	0	1
gnl|UMD3.1|GK000010.2	10151880	C	A	0	43	0	1
gnl|UMD3.1|GK000010.2	10151889	T	A	16	12	0.571429	0.428571
gnl|UMD3.1|GK000010.2	10151890	G	A	16	12	0.571429	0.428571
gnl|UMD3.1|GK000010.2	10151945	T	C	0	17	0	1
gnl|UMD3.1|GK000010.2	10152067	A	G	0	77	0	1
gnl|UMD3.1|GK000010.2	10152089	A	G	0	77	0	1
gnl|UMD3.1|GK000010.2	10152296	T	A	0	71	0	1
gnl|UMD3.1|GK000010.2	10152387	A	T	1	58	0.0169492	0.983051
gnl|UMD3.1|GK000010.2	10152666	C	G	0	11	0	1
gnl|UMD3.1|GK000010.2	10163002	A	T	0	2	0	1
gnl|UMD3.1|GK000010.2	10269932	A	G	2	2	0.5	0.5
gnl|UMD3.1|GK000010.2	10293898	G	T	5	2	0.714286	0.285714
gnl|UMD3.1|GK000010.2	10299127	C	T	2	2	0.5	0.5
gnl|UMD3.1|GK000010.2	10323758	C	T	8	8	0.5	0.5
gnl|UMD3.1|GK000010.2	10343613	T	C	0	2	0	1
gnl|UMD3.1|GK000010.2	10343649	C	T	0	2	0	1
gnl|UMD3.1|GK000010.2	10345699	C	T	1	4	0.2	0.8
gnl|UMD3.1|GK000010.2	10345884	C	A	3	2	0.6	0.4
gnl|UMD3.1|GK000010.2	10349492	C	T	1	2	0.333333	0.666667
gnl|UMD3.1|GK000010.2	10349659	A	G	6	2	0.75	0.25
gnl|UMD3.1|GK000010.2	10349701	G	A	4	6	0.4	0.6
gnl|UMD3.1|GK000010.2	10351874	C	A	3	2	0.6	0.4
gnl|UMD3.1|GK000010.2	10391047	T	A	4	2	0.666667	0.333333
gnl|UMD3.1|GK000010.2	10392140	C	A	1	2	0.333333	0.666667
gnl|UMD3.1|GK000010.2	10392285	T	A	0	2	0	1
gnl|UMD3.1|GK000010.2	10393665	C	A	0	2	0	1
gnl|UMD3.1|GK000010.2	10437248	G	T	0	2	0	1
gnl|UMD3.1|GK000010.2	10440987	C	G	0	2	0	1
gnl|UMD3.1|GK000010.2	10444538	T	A	0	2	0	1
gnl|UMD3.1|GK000010.2	10446726	T	C	1	2	0.333333	0.666667
gnl|UMD3.1|GK000010.2	10463918	A	G	0	2	0	1
gnl|UMD3.1|GK000010.2	10464304	G	T	0	2	0	1
gnl|UMD3.1|GK000010.2	10467618	T	C	0	2	0	1
gnl|UMD3.1|GK000010.2	10556955	T	C	2	2	0.5	0.5
gnl|UMD3.1|GK000010.2	10557559	G	T	0	2	0	1
gnl|UMD3.1|GK000010.2	10562386	C	A	0	2	0	1
gnl|UMD3.1|GK000010.2	10564649	C	G	0	4	0	1
gnl|UMD3.1|GK000010.2	10564983	G	C	0	3	0	1
gnl|UMD3.1|GK000010.2	10565465	C	A	1	1	0.5	0.5
gnl|UMD3.1|GK000010.2	10567540	C	A	2	2	0.5	0.5
gnl|UMD3.1|GK000010.2	10568215	G	A	0	4	0	1
gnl|UMD3.1|GK000010.2	10568267	A	G	0	3	0	1
gnl|UMD3.1|GK000010.2	10570473	G	A	0	2	0	1
gnl|UMD3.1|GK000010.2	10577436	T	A	0	4	0	1
gnl|UMD3.1|GK000010.2	10579271	C	T	0	2	0	1
gnl|UMD3.1|GK000010.2	10584160	T	C	0	3	0	1
gnl|UMD3.1|GK000010.2	10588860	C	A	0	2	0	1
gnl|UMD3.1|GK000010.2	10592432	TCTCCT	TCT	0	1	0	1
gnl|UMD3.1|GK000010.2	10592474	G	T	1	2	0.333333	0.666667
gnl|UMD3.1|GK000010.2	10592475	G	T	1	2	0.333333	0.666667
gnl|UMD3.1|GK000010.2	10592561	G	A	0	4	0	1
gnl|UMD3.1|GK000010.2	10593681	T	C	0	2	0	1
gnl|UMD3.1|GK000010.2	10595702	A	G	0	2	0	1
gnl|UMD3.1|GK000010.2	10598271	A	C	0	2	0	1
gnl|UMD3.1|GK000010.2	10599412	G	A	1	1	0.5	0.5
gnl|UMD3.1|GK000010.2	10600653	G	T	0	2	0	1
gnl|UMD3.1|GK000010.2	10602504	C	T	0	2	0	1
gnl|UMD3.1|GK000010.2	10602943	T	C	1	2	0.333333	0.666667
gnl|UMD3.1|GK000010.2	10608051	G	A	9	2	0.818182	0.181818
gnl|UMD3.1|GK000010.2	10608352	T	C	0	2	0	1
gnl|UMD3.1|GK000010.2	10610340	C	A	0	10	0	1
gnl|UMD3.1|GK000010.2	10610389	A	C	6	12	0.333333	0.666667
gnl|UMD3.1|GK000010.2	10610482	A	T	0	26	0	1
gnl|UMD3.1|GK000010.2	10610507	T	C	0	23	0	1
gnl|UMD3.1|GK000010.2	10610542	A	G	0	13	0	1
gnl|UMD3.1|GK000010.2	10610762	T	C	0	14	0	1
gnl|UMD3.1|GK000010.2	10617010	T	C	0	2	0	1
gnl|UMD3.1|GK000010.2	10617053	T	C	0	2	0	1
gnl|UMD3.1|GK000010.2	10617059	T	C	0	2	0	1
gnl|UMD3.1|GK000010.2	10617940	T	A	0	2	0	1
gnl|UMD3.1|GK000010.2	10623060	C	T	0	2	0	1
gnl|UMD3.1|GK000010.2	10642982	C	T	0	4	0	1
gnl|UMD3.1|GK000010.2	10643002	G	C	0	4	0	1
gnl|UMD3.1|GK000010.2	10643012	C	T	2	2	0.5	0.5
gnl|UMD3.1|GK000010.2	10643021	G	C	0	4	0	1
gnl|UMD3.1|GK000010.2	10643034	A	G	0	4	0	1
gnl|UMD3.1|GK000010.2	10643059	G	A	0	2	0	1
gnl|UMD3.1|GK000010.2	10648867	A	C	0	2	0	1
gnl|UMD3.1|GK000010.2	10649688	T	A	4	2	0.666667	0.333333
gnl|UMD3.1|GK000010.2	10650475	A	G	0	2	0	1
gnl|UMD3.1|GK000010.2	10650480	G	A	0	2	0	1
gnl|UMD3.1|GK000010.2	10651475	C	G	2	2	0.5	0.5
gnl|UMD3.1|GK000010.2	10653325	C	T	0	2	0	1
gnl|UMD3.1|GK000010.2	10653328	G	C	0	2	0	1
gnl|UMD3.1|GK000010.2	10653381	G	C	0	2	0	1
gnl|UMD3.1|GK000010.2	10659049	A	G	0	2	0	1
gnl|UMD3.1|GK000010.2	10661677	C	G	0	2	0	1
gnl|UMD3.1|GK000010.2	10662056	A	C	0	2	0	1
gnl|UMD3.1|GK000010.2	10662807	A	G	5	2	0.714286	0.285714
gnl|UMD3.1|GK000010.2	10662991	A	G	0	4	0	1
gnl|UMD3.1|GK000010.2	10662999	G	A	0	4	0	1
gnl|UMD3.1|GK000010.2	10663350	C	A	0	7	0	1
gnl|UMD3.1|GK000010.2	10663998	C	A	5	2	0.714286	0.285714
gnl|UMD3.1|GK000010.2	10664371	C	T	1	2	0.333333	0.666667
gnl|UMD3.1|GK000010.2	10664488	G	A	0	2	0	1
gnl|UMD3.1|GK000010.2	10667813	T	C	0	3	0	1
gnl|UMD3.1|GK000010.2	10668122	C	T	0	4	0	1
gnl|UMD3.1|GK000010.2	10668141	A	T	0	4	0	1
gnl|UMD3.1|GK000010.2	10679346	G	A	0	2	0	1
gnl|UMD3.1|GK000010.2	10679355	T	C	0	2	0	1
gnl|UMD3.1|GK000010.2	10684135	C	T	0	2	0	1
gnl|UMD3.1|GK000010.2	10685404	T	G	0	2	0	1
gnl|UMD3.1|GK000010.2	10687086	C	A	0	2	0	1
gnl|UMD3.1|GK000010.2	10689451	T	C	0	3	0	1
gnl|UMD3.1|GK000010.2	10689504	C	T	0	2	0	1
gnl|UMD3.1|GK000010.2	10690380	G	A	0	4	0	1
gnl|UMD3.1|GK000010.2	10691169	A	G	0	2	0	1
gnl|UMD3.1|GK000010.2	10692861	A	T	0	2	0	1
gnl|UMD3.1|GK000010.2	10693758	C	A	0	2	0	1
gnl|UMD3.1|GK000010.2	10693762	G	T	0	2	0	1
gnl|UMD3.1|GK000010.2	10699988	T	A	0	2	0	1
gnl|UMD3.1|GK000010.2	10884500	A	G	6	2	0.75	0.25
gnl|UMD3.1|GK000010.2	10884615	C	G	1	2	0.333333	0.666667
gnl|UMD3.1|GK000010.2	10885251	C	A	11	2	0.846154	0.153846
gnl|UMD3.1|GK000010.2	10888513	T	C	0	2	0	1
gnl|UMD3.1|GK000010.2	10888932	C	A	5	2	0.714286	0.285714
gnl|UMD3.1|GK000010.2	10890871	C	A	0	2	0	1
gnl|UMD3.1|GK000010.2	10890972	T	G	0	2	0	1
gnl|UMD3.1|GK000010.2	10894070	G	T	0	2	0	1
gnl|UMD3.1|GK000010.2	11043730	C	T	0	2	0	1
gnl|UMD3.1|GK000010.2	11047246	T	C	0	1	0	1
gnl|UMD3.1|GK000010.2	11048536	A	C	23	20	0.534884	0.465116
gnl|UMD3.1|GK000010.2	11048732	T	C	16	5	0.761905	0.238095
gnl|UMD3.1|GK000010.2	11048940	T	C	15	22	0.405405	0.594595
gnl|UMD3.1|GK000010.2	11048976	T	C	0	22	0	1
gnl|UMD3.1|GK000010.2	11049164	A	G	6	9	0.4	0.6
gnl|UMD3.1|GK000010.2	11049201	C	A	6	9	0.4	0.6
gnl|UMD3.1|GK000010.2	11049435	C	T	8	4	0.666667	0.333333
gnl|UMD3.1|GK000010.2	11049462	C	T	19	5	0.791667	0.208333
gnl|UMD3.1|GK000010.2	11049720	A	G	5	13	0.277778	0.722222
gnl|UMD3.1|GK000010.2	11049724	G	A	13	4	0.764706	0.235294
[truncated: 300,065+ more rows]
