# Supplementary material for: Single nucleotide polymorphism discovery in bovine liver using RNA-seq technology
Source: PLoS One. 2017 Feb 24;12(2):e0172687. doi: 10.1371/journal.pone.0172687 (PMC5325534; doi:10.1371/journal.pone.0172687)
Supplement: S17 Table — (XLSX) [file pone.0172687.s017.xlsx]

## Sheet: CP39-46-1-S11.samtools.variants
S17 Table: RNA-seq SNP-db of bovine liver tissue of young bull-17 of Hereford cattle aged 12 months.
reference	location	ref_seq	sample seq	# of reads as Ref	# of reads as SNP	% ref	% SNP
gnl|Btau_4.6.1|chrY	2530490	G	A	0	2	0	1
gnl|Btau_4.6.1|chrY	2534342	A	G	0	2	0	1
gnl|Btau_4.6.1|chrY	2534357	A	G	0	2	0	1
gnl|Btau_4.6.1|chrY	2534395	A	G	0	2	0	1
gnl|Btau_4.6.1|chrY	2536835	A	G	2	2	0.5	0.5
gnl|Btau_4.6.1|chrY	2536837	A	G	2	2	0.5	0.5
gnl|Btau_4.6.1|chrY	2536840	A	G	2	2	0.5	0.5
gnl|Btau_4.6.1|chrY	2543410	C	A	2	2	0.5	0.5
gnl|Btau_4.6.1|chrY	2556075	C	A	0	2	0	1
gnl|Btau_4.6.1|chrY	2568636	A	T	8	3	0.727273	0.272727
gnl|Btau_4.6.1|chrY	2569611	G	T	8	3	0.727273	0.272727
gnl|Btau_4.6.1|chrY	2573433	G	T	0	2	0	1
gnl|Btau_4.6.1|chrY	2888049	T	C	0	2	0	1
gnl|Btau_4.6.1|chrY	2888098	T	C	0	2	0	1
gnl|Btau_4.6.1|chrY	2888127	T	C	0	2	0	1
gnl|Btau_4.6.1|chrY	2907245	C	T	17	3	0.85	0.15
gnl|Btau_4.6.1|chrY	2907523	T	A	8	2	0.8	0.2
gnl|Btau_4.6.1|chrY	2907753	T	A	7	2	0.777778	0.222222
gnl|Btau_4.6.1|chrY	2933211	T	C	4	2	0.666667	0.333333
gnl|Btau_4.6.1|chrY	2942581	T	C	0	2	0	1
gnl|Btau_4.6.1|chrY	3126861	C	T	0	19	0	1
gnl|Btau_4.6.1|chrY	3126898	A	G	0	17	0	1
gnl|Btau_4.6.1|chrY	3126915	C	T	0	16	0	1
gnl|Btau_4.6.1|chrY	3126928	C	T	0	17	0	1
gnl|Btau_4.6.1|chrY	3126932	C	T	0	17	0	1
gnl|Btau_4.6.1|chrY	3279946	T	A	9	2	0.818182	0.181818
gnl|Btau_4.6.1|chrY	3280713	A	G	6	2	0.75	0.25
gnl|Btau_4.6.1|chrY	3561282	G	T	1	2	0.333333	0.666667
gnl|Btau_4.6.1|chrY	3615066	T	C	0	2	0	1
gnl|Btau_4.6.1|chrY	3618723	G	T	0	2	0	1
gnl|Btau_4.6.1|chrY	3635587	T	C	0	2	0	1
gnl|Btau_4.6.1|chrY	3636422	G	C	2	2	0.5	0.5
gnl|Btau_4.6.1|chrY	3728848	C	T	0	2	0	1
gnl|Btau_4.6.1|chrY	3733131	T	C	2	2	0.5	0.5
gnl|Btau_4.6.1|chrY	3733135	T	C	2	2	0.5	0.5
gnl|Btau_4.6.1|chrY	3733152	C	A	2	2	0.5	0.5
gnl|Btau_4.6.1|chrY	3733189	T	C	0	2	0	1
gnl|Btau_4.6.1|chrY	3733190	T	C	0	2	0	1
gnl|Btau_4.6.1|chrY	3733193	T	C	0	2	0	1
gnl|Btau_4.6.1|chrY	3736750	T	C	0	4	0	1
gnl|Btau_4.6.1|chrY	3736789	T	C	0	2	0	1
gnl|Btau_4.6.1|chrY	3736790	T	C	0	2	0	1
gnl|Btau_4.6.1|chrY	3736801	T	C	0	2	0	1
gnl|Btau_4.6.1|chrY	3736831	T	C	0	2	0	1
gnl|Btau_4.6.1|chrY	3737880	C	A	0	2	0	1
gnl|Btau_4.6.1|chrY	3752224	A	G	6	2	0.75	0.25
gnl|Btau_4.6.1|chrY	3752750	T	A	5	2	0.714286	0.285714
gnl|Btau_4.6.1|chrY	6596108	G	T	0	2	0	1
gnl|Btau_4.6.1|chrY	6596143	G	T	0	2	0	1
gnl|Btau_4.6.1|chrY	6630701	T	C	9	2	0.818182	0.181818
gnl|Btau_4.6.1|chrY	6631502	C	A	8	3	0.727273	0.272727
gnl|Btau_4.6.1|chrY	6631514	C	A	7	3	0.7	0.3
gnl|Btau_4.6.1|chrY	6633631	G	A	2	2	0.5	0.5
gnl|Btau_4.6.1|chrY	6634460	G	T	3	2	0.6	0.4
gnl|Btau_4.6.1|chrY	6634479	T	C	2	2	0.5	0.5
gnl|Btau_4.6.1|chrY	6634692	A	C	0	2	0	1
gnl|Btau_4.6.1|chrY	6635413	A	G	5	2	0.714286	0.285714
gnl|Btau_4.6.1|chrY	6638096	A	T	0	4	0	1
gnl|Btau_4.6.1|chrY	6639850	C	A	0	2	0	1
gnl|Btau_4.6.1|chrY	8951299	C	A	8	2	0.8	0.2
gnl|Btau_4.6.1|chrY	9453639	C	G	0	44	0	1
gnl|Btau_4.6.1|chrY	9453643	T	C	0	48	0	1
gnl|Btau_4.6.1|chrY	9453826	A	G	0	21	0	1
gnl|Btau_4.6.1|chrY	41059199	C	G	0	2	0	1
gnl|Btau_4.6.1|chrY	42376806	A	G	1	2	0.333333	0.666667
gnl|Btau_4.6.1|chrY	42378156	A	G	0	2	0	1
gnl|Btau_4.6.1|chrY	42378166	A	G	0	2	0	1
gnl|Btau_4.6.1|chrY	42378178	A	G	0	2	0	1
gnl|Btau_4.6.1|chrY	42379301	A	G	0	2	0	1
gnl|Btau_4.6.1|chrY	42379313	A	G	0	2	0	1
gnl|Btau_4.6.1|chrY	42379314	A	G	0	2	0	1
gnl|Btau_4.6.1|chrY	42379316	A	G	0	2	0	1
gnl|Btau_4.6.1|chrY	42379333	A	G	0	2	0	1
gnl|Btau_4.6.1|chrY	42379339	A	G	0	2	0	1
gnl|Btau_4.6.1|chrY	42379341	A	G	0	2	0	1
gnl|Btau_4.6.1|chrY	42379350	A	G	0	2	0	1
gnl|Btau_4.6.1|chrY	42379352	A	G	0	2	0	1
gnl|Btau_4.6.1|chrY	42379353	A	G	0	2	0	1
gnl|Btau_4.6.1|chrY	42379378	A	G	0	2	0	1
gnl|Btau_4.6.1|chrY	42379382	A	G	0	2	0	1
gnl|Btau_4.6.1|chrY	42379386	A	G	0	2	0	1
gnl|Btau_4.6.1|chrY	42379392	A	G	0	2	0	1
gnl|Btau_4.6.1|chrY	42379419	A	G	0	4	0	1
gnl|Btau_4.6.1|chrY	42379420	A	G	0	4	0	1
gnl|Btau_4.6.1|chrY	42379434	A	G	0	4	0	1
gnl|Btau_4.6.1|chrY	42379462	A	G	0	2	0	1
gnl|Btau_4.6.1|chrY	42379473	A	G	0	2	0	1
gnl|Btau_4.6.1|chrY	42379482	A	G	0	2	0	1
gnl|Btau_4.6.1|chrY	42379492	A	G	0	2	0	1
gnl|Btau_4.6.1|chrY	42379497	A	G	0	2	0	1
gnl|Btau_4.6.1|chrY	42382571	A	G	0	2	0	1
gnl|Btau_4.6.1|chrY	42382583	A	G	0	2	0	1
gnl|Btau_4.6.1|chrY	42382589	A	G	0	2	0	1
gnl|UMD3.1|GK000010.2	340246	A	T	0	2	0	1
gnl|UMD3.1|GK000010.2	340261	G	A	0	2	0	1
gnl|UMD3.1|GK000010.2	340306	A	G	0	2	0	1
gnl|UMD3.1|GK000010.2	340318	G	A	0	2	0	1
gnl|UMD3.1|GK000010.2	407612	A	G	0	2	0	1
gnl|UMD3.1|GK000010.2	441956	G	T	0	2	0	1
gnl|UMD3.1|GK000010.2	465493	G	T	0	1	0	1
gnl|UMD3.1|GK000010.2	481383	A	G	0	2	0	1
gnl|UMD3.1|GK000010.2	481403	A	G	0	2	0	1
gnl|UMD3.1|GK000010.2	481421	A	G	0	2	0	1
gnl|UMD3.1|GK000010.2	481435	A	G	0	2	0	1
gnl|UMD3.1|GK000010.2	481447	A	G	0	2	0	1
gnl|UMD3.1|GK000010.2	481448	A	G	0	2	0	1
gnl|UMD3.1|GK000010.2	486875	A	G	0	2	0	1
gnl|UMD3.1|GK000010.2	486902	A	G	0	2	0	1
gnl|UMD3.1|GK000010.2	486913	A	G	0	2	0	1
gnl|UMD3.1|GK000010.2	486919	A	G	0	2	0	1
gnl|UMD3.1|GK000010.2	486924	A	G	0	2	0	1
gnl|UMD3.1|GK000010.2	486927	A	G	0	2	0	1
gnl|UMD3.1|GK000010.2	486959	A	G	0	2	0	1
gnl|UMD3.1|GK000010.2	486960	A	G	0	2	0	1
gnl|UMD3.1|GK000010.2	486973	A	G	0	2	0	1
gnl|UMD3.1|GK000010.2	490796	G	T	0	2	0	1
gnl|UMD3.1|GK000010.2	525019	A	G	0	2	0	1
gnl|UMD3.1|GK000010.2	525024	A	G	0	2	0	1
gnl|UMD3.1|GK000010.2	555292	C	A	0	2	0	1
gnl|UMD3.1|GK000010.2	555317	G	C	0	7	0	1
gnl|UMD3.1|GK000010.2	555363	G	A	0	10	0	1
gnl|UMD3.1|GK000010.2	555424	T	C	0	32	0	1
gnl|UMD3.1|GK000010.2	555483	C	G	1	35	0.0277778	0.972222
gnl|UMD3.1|GK000010.2	555598	A	G	1	36	0.027027	0.972973
gnl|UMD3.1|GK000010.2	555632	A	G	0	42	0	1
gnl|UMD3.1|GK000010.2	555657	T	C	0	40	0	1
gnl|UMD3.1|GK000010.2	555666	T	C	0	36	0	1
gnl|UMD3.1|GK000010.2	555684	A	G	0	34	0	1
gnl|UMD3.1|GK000010.2	555780	G	A	1	16	0.0588235	0.941176
gnl|UMD3.1|GK000010.2	555797	T	C	12	2	0.857143	0.142857
gnl|UMD3.1|GK000010.2	555811	A	T	1	11	0.0833333	0.916667
gnl|UMD3.1|GK000010.2	586578	T	G	0	2	0	1
gnl|UMD3.1|GK000010.2	598630	A	G	0	2	0	1
gnl|UMD3.1|GK000010.2	598640	A	G	0	2	0	1
gnl|UMD3.1|GK000010.2	598745	C	G	0	2	0	1
gnl|UMD3.1|GK000010.2	598758	C	A	0	2	0	1
gnl|UMD3.1|GK000010.2	602959	C	T	0	2	0	1
gnl|UMD3.1|GK000010.2	617404	A	G	0	2	0	1
gnl|UMD3.1|GK000010.2	628672	G	A	0	2	0	1
gnl|UMD3.1|GK000010.2	631219	A	G	4	2	0.666667	0.333333
gnl|UMD3.1|GK000010.2	631260	T	G	2	2	0.5	0.5
gnl|UMD3.1|GK000010.2	631265	G	A	3	2	0.6	0.4
gnl|UMD3.1|GK000010.2	632740	A	G	3	2	0.6	0.4
gnl|UMD3.1|GK000010.2	632751	T	G	1	4	0.2	0.8
gnl|UMD3.1|GK000010.2	632760	G	A	1	4	0.2	0.8
gnl|UMD3.1|GK000010.2	634955	A	G	0	2	0	1
gnl|UMD3.1|GK000010.2	634972	G	A	0	2	0	1
gnl|UMD3.1|GK000010.2	686558	A	G	0	2	0	1
gnl|UMD3.1|GK000010.2	686574	A	G	0	2	0	1
gnl|UMD3.1|GK000010.2	686596	A	G	0	2	0	1
gnl|UMD3.1|GK000010.2	686601	A	G	0	2	0	1
gnl|UMD3.1|GK000010.2	686605	A	G	0	2	0	1
gnl|UMD3.1|GK000010.2	688237	A	G	0	2	0	1
gnl|UMD3.1|GK000010.2	688240	A	G	0	2	0	1
gnl|UMD3.1|GK000010.2	688252	A	G	0	2	0	1
gnl|UMD3.1|GK000010.2	693658	A	G	0	2	0	1
gnl|UMD3.1|GK000010.2	693670	A	G	0	2	0	1
gnl|UMD3.1|GK000010.2	693690	A	G	0	2	0	1
gnl|UMD3.1|GK000010.2	701293	A	C	0	2	0	1
gnl|UMD3.1|GK000010.2	715260	G	T	1	2	0.333333	0.666667
gnl|UMD3.1|GK000010.2	715393	G	T	0	2	0	1
gnl|UMD3.1|GK000010.2	716379	C	A	2	2	0.5	0.5
gnl|UMD3.1|GK000010.2	716410	G	C	0	3	0	1
gnl|UMD3.1|GK000010.2	716576	G	A	0	2	0	1
gnl|UMD3.1|GK000010.2	717281	G	T	0	2	0	1
gnl|UMD3.1|GK000010.2	717315	A	G	0	2	0	1
gnl|UMD3.1|GK000010.2	720565	G	T	1	2	0.333333	0.666667
gnl|UMD3.1|GK000010.2	731211	T	G	0	2	0	1
gnl|UMD3.1|GK000010.2	773558	A	G	2	2	0.5	0.5
gnl|UMD3.1|GK000010.2	773575	C	T	2	2	0.5	0.5
gnl|UMD3.1|GK000010.2	773577	A	G	2	2	0.5	0.5
gnl|UMD3.1|GK000010.2	773592	C	A,G	0	4	0	1
gnl|UMD3.1|GK000010.2	773595	G	C	2	2	0.5	0.5
gnl|UMD3.1|GK000010.2	773621	G	A	2	2	0.5	0.5
gnl|UMD3.1|GK000010.2	773654	A	G	1	2	0.333333	0.666667
gnl|UMD3.1|GK000010.2	778250	G	T	0	2	0	1
gnl|UMD3.1|GK000010.2	779182	C	A	0	2	0	1
gnl|UMD3.1|GK000010.2	809032	C	A	0	2	0	1
gnl|UMD3.1|GK000010.2	835468	C	A	0	2	0	1
gnl|UMD3.1|GK000010.2	846471	A	G	0	2	0	1
gnl|UMD3.1|GK000010.2	846476	A	G	0	2	0	1
gnl|UMD3.1|GK000010.2	877367	T	C	0	2	0	1
gnl|UMD3.1|GK000010.2	877370	G	T	0	2	0	1
gnl|UMD3.1|GK000010.2	890942	C	T	0	2	0	1
gnl|UMD3.1|GK000010.2	897926	G	A	0	2	0	1
gnl|UMD3.1|GK000010.2	915135	A	G	0	2	0	1
gnl|UMD3.1|GK000010.2	921709	G	T	0	2	0	1
gnl|UMD3.1|GK000010.2	925890	C	T	0	2	0	1
gnl|UMD3.1|GK000010.2	927091	T	C	1	2	0.333333	0.666667
gnl|UMD3.1|GK000010.2	930206	T	C	4	3	0.571429	0.428571
gnl|UMD3.1|GK000010.2	930822	T	C	3	2	0.6	0.4
gnl|UMD3.1|GK000010.2	931316	G	T	6	2	0.75	0.25
gnl|UMD3.1|GK000010.2	931332	G	T	7	2	0.777778	0.222222
gnl|UMD3.1|GK000010.2	932202	G	T	10	2	0.833333	0.166667
gnl|UMD3.1|GK000010.2	932993	T	A	7	2	0.777778	0.222222
gnl|UMD3.1|GK000010.2	933079	T	A	10	10	0.5	0.5
gnl|UMD3.1|GK000010.2	933462	T	C	2	3	0.4	0.6
gnl|UMD3.1|GK000010.2	933925	G	A	4	4	0.5	0.5
gnl|UMD3.1|GK000010.2	935574	A	G	3	6	0.333333	0.666667
gnl|UMD3.1|GK000010.2	936035	C	T	1	2	0.333333	0.666667
gnl|UMD3.1|GK000010.2	938256	G	C	6	2	0.75	0.25
gnl|UMD3.1|GK000010.2	938264	C	A	7	2	0.777778	0.222222
gnl|UMD3.1|GK000010.2	939114	G	A	5	2	0.714286	0.285714
gnl|UMD3.1|GK000010.2	940168	T	A	1	2	0.333333	0.666667
gnl|UMD3.1|GK000010.2	940393	G	A	2	2	0.5	0.5
gnl|UMD3.1|GK000010.2	940523	T	A	3	2	0.6	0.4
gnl|UMD3.1|GK000010.2	943186	N	G	0	3	0	1
gnl|UMD3.1|GK000010.2	943263	T	A	0	2	0	1
gnl|UMD3.1|GK000010.2	943425	G	A	0	2	0	1
gnl|UMD3.1|GK000010.2	943844	A	G	2	2	0.5	0.5
gnl|UMD3.1|GK000010.2	948796	T	C	0	2	0	1
gnl|UMD3.1|GK000010.2	950224	G	T	2	2	0.5	0.5
gnl|UMD3.1|GK000010.2	954703	T	A	2	4	0.333333	0.666667
gnl|UMD3.1|GK000010.2	958332	T	C	3	2	0.6	0.4
gnl|UMD3.1|GK000010.2	962232	A	G	0	3	0	1
gnl|UMD3.1|GK000010.2	969881	C	T	0	2	0	1
gnl|UMD3.1|GK000010.2	983107	C	A	1	1	0.5	0.5
gnl|UMD3.1|GK000010.2	1074421	T	C	0	2	0	1
gnl|UMD3.1|GK000010.2	1074422	T	C	0	1	0	1
gnl|UMD3.1|GK000010.2	1079128	A	C	4	2	0.666667	0.333333
gnl|UMD3.1|GK000010.2	1079638	G	T	1	2	0.333333	0.666667
gnl|UMD3.1|GK000010.2	1080880	C	A	0	2	0	1
gnl|UMD3.1|GK000010.2	1088445	A	G	2	2	0.5	0.5
gnl|UMD3.1|GK000010.2	1088782	G	T	0	2	0	1
gnl|UMD3.1|GK000010.2	1089497	T	C	11	5	0.6875	0.3125
gnl|UMD3.1|GK000010.2	1092109	C	T	10	2	0.833333	0.166667
gnl|UMD3.1|GK000010.2	1092452	G	T	2	2	0.5	0.5
gnl|UMD3.1|GK000010.2	1093739	A	G	21	31	0.403846	0.596154
gnl|UMD3.1|GK000010.2	1093835	A	C	25	27	0.480769	0.519231
gnl|UMD3.1|GK000010.2	1093876	C	T	23	34	0.403509	0.596491
gnl|UMD3.1|GK000010.2	1103552	C	A	6	2	0.75	0.25
gnl|UMD3.1|GK000010.2	1104306	C	T	1	2	0.333333	0.666667
gnl|UMD3.1|GK000010.2	1104953	A	C	4	2	0.666667	0.333333
gnl|UMD3.1|GK000010.2	1106018	G	T	3	2	0.6	0.4
gnl|UMD3.1|GK000010.2	1106164	G	T	2	2	0.5	0.5
gnl|UMD3.1|GK000010.2	1106628	T	G	1	2	0.333333	0.666667
gnl|UMD3.1|GK000010.2	1106967	T	C	2	2	0.5	0.5
gnl|UMD3.1|GK000010.2	1106977	T	C	2	2	0.5	0.5
gnl|UMD3.1|GK000010.2	1107024	T	C	4	2	0.666667	0.333333
gnl|UMD3.1|GK000010.2	1107034	T	C	2	3	0.4	0.6
gnl|UMD3.1|GK000010.2	1107091	G	C	4	2	0.666667	0.333333
gnl|UMD3.1|GK000010.2	1113027	G	A	2	2	0.5	0.5
gnl|UMD3.1|GK000010.2	1114717	T	A	1	2	0.333333	0.666667
gnl|UMD3.1|GK000010.2	1114729	G	A	0	3	0	1
gnl|UMD3.1|GK000010.2	1114762	G	A	0	2	0	1
gnl|UMD3.1|GK000010.2	1115319	G	A	1	2	0.333333	0.666667
gnl|UMD3.1|GK000010.2	1117180	G	T	6	2	0.75	0.25
gnl|UMD3.1|GK000010.2	1120852	T	A	9	2	0.818182	0.181818
gnl|UMD3.1|GK000010.2	1122573	C	T,G	0	5	0	1
gnl|UMD3.1|GK000010.2	1122656	C	A	3	2	0.6	0.4
gnl|UMD3.1|GK000010.2	1122658	A	G	3	2	0.6	0.4
gnl|UMD3.1|GK000010.2	1123205	G	T	7	2	0.777778	0.222222
gnl|UMD3.1|GK000010.2	1123544	C	A	6	2	0.75	0.25
gnl|UMD3.1|GK000010.2	1124854	G	A	7	2	0.777778	0.222222
gnl|UMD3.1|GK000010.2	1125937	T	C	0	2	0	1
gnl|UMD3.1|GK000010.2	1130570	G	A	2	2	0.5	0.5
gnl|UMD3.1|GK000010.2	1140343	G	T	0	2	0	1
gnl|UMD3.1|GK000010.2	1144887	G	T	0	2	0	1
gnl|UMD3.1|GK000010.2	1154203	C	A	4	2	0.666667	0.333333
gnl|UMD3.1|GK000010.2	1162377	G	T	0	2	0	1
gnl|UMD3.1|GK000010.2	1169025	C	A	0	2	0	1
gnl|UMD3.1|GK000010.2	1169039	C	A	0	2	0	1
gnl|UMD3.1|GK000010.2	1171652	C	T	2	2	0.5	0.5
gnl|UMD3.1|GK000010.2	1171871	G	A	1	2	0.333333	0.666667
gnl|UMD3.1|GK000010.2	1172374	C	G	5	2	0.714286	0.285714
gnl|UMD3.1|GK000010.2	1181424	C	G	12	4	0.75	0.25
gnl|UMD3.1|GK000010.2	1192521	T	C	1	2	0.333333	0.666667
gnl|UMD3.1|GK000010.2	1203191	A	G	1	2	0.333333	0.666667
gnl|UMD3.1|GK000010.2	1208952	C	A	0	2	0	1
gnl|UMD3.1|GK000010.2	1209037	G	T	0	2	0	1
gnl|UMD3.1|GK000010.2	1216906	C	T	0	2	0	1
gnl|UMD3.1|GK000010.2	1221155	G	T	0	2	0	1
gnl|UMD3.1|GK000010.2	1228277	T	C	0	4	0	1
gnl|UMD3.1|GK000010.2	1228820	A	T	0	2	0	1
gnl|UMD3.1|GK000010.2	1228823	A	C	0	2	0	1
gnl|UMD3.1|GK000010.2	1228863	A	C	0	3	0	1
gnl|UMD3.1|GK000010.2	1228948	G	T	0	2	0	1
gnl|UMD3.1|GK000010.2	1228972	A	C	0	3	0	1
gnl|UMD3.1|GK000010.2	1232557	T	C	0	2	0	1
gnl|UMD3.1|GK000010.2	1232563	T	C	0	2	0	1
gnl|UMD3.1|GK000010.2	1232567	T	C	0	2	0	1
gnl|UMD3.1|GK000010.2	1232568	T	C	0	2	0	1
gnl|UMD3.1|GK000010.2	1232630	T	C	0	2	0	1
gnl|UMD3.1|GK000010.2	1233253	T	C	0	2	0	1
gnl|UMD3.1|GK000010.2	1237775	C	T	0	5	0	1
gnl|UMD3.1|GK000010.2	1243298	G	A	0	2	0	1
gnl|UMD3.1|GK000010.2	1312289	A	G	0	2	0	1
gnl|UMD3.1|GK000010.2	1312296	A	G	0	2	0	1
gnl|UMD3.1|GK000010.2	1312327	A	G	0	2	0	1
gnl|UMD3.1|GK000010.2	1314219	A	G	0	2	0	1
gnl|UMD3.1|GK000010.2	1467353	C	T	0	2	0	1
gnl|UMD3.1|GK000010.2	1492276	T	G	0	2	0	1
gnl|UMD3.1|GK000010.2	1519835	T	C	0	2	0	1
gnl|UMD3.1|GK000010.2	1533320	T	A	0	2	0	1
gnl|UMD3.1|GK000010.2	1632183	A	G	0	2	0	1
gnl|UMD3.1|GK000010.2	1676675	A	G	0	2	0	1
gnl|UMD3.1|GK000010.2	1676676	A	G	0	2	0	1
gnl|UMD3.1|GK000010.2	1698670	C	T	2	2	0.5	0.5
gnl|UMD3.1|GK000010.2	1726143	T	C	0	2	0	1
gnl|UMD3.1|GK000010.2	1729208	G	A	0	3	0	1
gnl|UMD3.1|GK000010.2	1758502	G	T	0	2	0	1
gnl|UMD3.1|GK000010.2	1763501	A	G	1	2	0.333333	0.666667
gnl|UMD3.1|GK000010.2	1763999	C	T	90	90	0.5	0.5
gnl|UMD3.1|GK000010.2	1764298	A	T	6	5	0.545455	0.454545
gnl|UMD3.1|GK000010.2	1922460	G	A	0	2	0	1
gnl|UMD3.1|GK000010.2	2067848	A	G	0	8	0	1
gnl|UMD3.1|GK000010.2	2067863	A	C	0	9	0	1
gnl|UMD3.1|GK000010.2	2067889	C	G	0	10	0	1
gnl|UMD3.1|GK000010.2	2067897	C	A	0	10	0	1
gnl|UMD3.1|GK000010.2	2067911	C	T	0	10	0	1
gnl|UMD3.1|GK000010.2	2067926	T	C	0	10	0	1
gnl|UMD3.1|GK000010.2	2067962	A	G	0	11	0	1
gnl|UMD3.1|GK000010.2	2067974	T	C	0	10	0	1
gnl|UMD3.1|GK000010.2	2068004	A	G	0	4	0	1
gnl|UMD3.1|GK000010.2	2068034	T	C	0	4	0	1
gnl|UMD3.1|GK000010.2	2068035	A	T	0	4	0	1
gnl|UMD3.1|GK000010.2	2068064	G	A	0	6	0	1
gnl|UMD3.1|GK000010.2	2068067	C	G	0	6	0	1
gnl|UMD3.1|GK000010.2	2068084	G	T	0	4	0	1
gnl|UMD3.1|GK000010.2	2068085	A	G	0	4	0	1
gnl|UMD3.1|GK000010.2	2068111	G	C	0	2	0	1
gnl|UMD3.1|GK000010.2	2068114	A	T	0	2	0	1
gnl|UMD3.1|GK000010.2	2068137	C	T	0	2	0	1
gnl|UMD3.1|GK000010.2	2068166	G	T	0	2	0	1
gnl|UMD3.1|GK000010.2	2068169	C	T	0	1	0	1
gnl|UMD3.1|GK000010.2	2068174	A	G	0	2	0	1
gnl|UMD3.1|GK000010.2	2068181	C	T	0	2	0	1
gnl|UMD3.1|GK000010.2	2068200	G	T	0	2	0	1
gnl|UMD3.1|GK000010.2	2068411	T	C	0	2	0	1
gnl|UMD3.1|GK000010.2	2068412	G	T	0	2	0	1
gnl|UMD3.1|GK000010.2	2068421	T	C	0	2	0	1
gnl|UMD3.1|GK000010.2	2181732	G	A	0	2	0	1
gnl|UMD3.1|GK000010.2	2193006	T	A	3	3	0.5	0.5
gnl|UMD3.1|GK000010.2	2193124	A	C	2	2	0.5	0.5
gnl|UMD3.1|GK000010.2	2319941	A	G	0	2	0	1
gnl|UMD3.1|GK000010.2	2393805	A	G	2	2	0.5	0.5
gnl|UMD3.1|GK000010.2	2401172	T	C	2	2	0.5	0.5
gnl|UMD3.1|GK000010.2	2401191	G	T	1	2	0.333333	0.666667
gnl|UMD3.1|GK000010.2	2426329	T	C	0	2	0	1
gnl|UMD3.1|GK000010.2	2433981	T	G	5	2	0.714286	0.285714
gnl|UMD3.1|GK000010.2	2434171	G	A	11	2	0.846154	0.153846
gnl|UMD3.1|GK000010.2	2434362	T	C	20	4	0.833333	0.166667
gnl|UMD3.1|GK000010.2	2434442	G	T	18	6	0.75	0.25
gnl|UMD3.1|GK000010.2	2434455	G	A	19	7	0.730769	0.269231
gnl|UMD3.1|GK000010.2	2434472	C	A	19	5	0.791667	0.208333
gnl|UMD3.1|GK000010.2	2434973	C	T	11	2	0.846154	0.153846
gnl|UMD3.1|GK000010.2	2437390	G	T	0	2	0	1
gnl|UMD3.1|GK000010.2	2671886	G	C	1	2	0.333333	0.666667
gnl|UMD3.1|GK000010.2	3232260	A	C	0	2	0	1
gnl|UMD3.1|GK000010.2	3280464	T	C	0	2	0	1
gnl|UMD3.1|GK000010.2	3288914	A	T	0	2	0	1
gnl|UMD3.1|GK000010.2	3294864	N	G	0	2	0	1
gnl|UMD3.1|GK000010.2	3296425	A	AC	0	1	0	1
gnl|UMD3.1|GK000010.2	3358018	G	A	0	2	0	1
gnl|UMD3.1|GK000010.2	3367272	T	TTAA	0	1	0	1
gnl|UMD3.1|GK000010.2	3370467	A	G	0	2	0	1
gnl|UMD3.1|GK000010.2	3373940	A	G	3	2	0.6	0.4
gnl|UMD3.1|GK000010.2	3586052	G	A	0	2	0	1
gnl|UMD3.1|GK000010.2	3586134	T	C	0	15	0	1
gnl|UMD3.1|GK000010.2	3586152	T	C	0	19	0	1
gnl|UMD3.1|GK000010.2	3586206	C	G	13	8	0.619048	0.380952
gnl|UMD3.1|GK000010.2	3586250	A	G	0	25	0	1
gnl|UMD3.1|GK000010.2	3586321	C	T	7	16	0.304348	0.695652
gnl|UMD3.1|GK000010.2	3586449	G	A	0	3	0	1
gnl|UMD3.1|GK000010.2	3595538	T	G	0	2	0	1
gnl|UMD3.1|GK000010.2	3595557	C	A	0	2	0	1
gnl|UMD3.1|GK000010.2	3772014	G	T	1	2	0.333333	0.666667
gnl|UMD3.1|GK000010.2	3987375	A	G	0	2	0	1
gnl|UMD3.1|GK000010.2	3987461	A	G	0	2	0	1
gnl|UMD3.1|GK000010.2	3994345	A	G	0	2	0	1
gnl|UMD3.1|GK000010.2	3994820	G	A	1	3	0.25	0.75
gnl|UMD3.1|GK000010.2	3996914	G	T	2	2	0.5	0.5
gnl|UMD3.1|GK000010.2	3997850	G	T	5	2	0.714286	0.285714
gnl|UMD3.1|GK000010.2	3998006	T	C	6	8	0.428571	0.571429
gnl|UMD3.1|GK000010.2	4015620	A	G	0	2	0	1
gnl|UMD3.1|GK000010.2	4019088	T	C	0	2	0	1
gnl|UMD3.1|GK000010.2	4019095	T	C	0	2	0	1
gnl|UMD3.1|GK000010.2	4019103	T	C	0	2	0	1
gnl|UMD3.1|GK000010.2	4019162	T	C	0	2	0	1
gnl|UMD3.1|GK000010.2	4019167	T	C	0	2	0	1
gnl|UMD3.1|GK000010.2	4021287	G	A	4	2	0.666667	0.333333
gnl|UMD3.1|GK000010.2	4026313	G	A	0	2	0	1
gnl|UMD3.1|GK000010.2	4026425	T	C	0	2	0	1
gnl|UMD3.1|GK000010.2	4026469	T	C	1	3	0.25	0.75
gnl|UMD3.1|GK000010.2	4026523	A	G	1	3	0.25	0.75
gnl|UMD3.1|GK000010.2	4028619	C	T	0	2	0	1
gnl|UMD3.1|GK000010.2	4028675	C	A	2	2	0.5	0.5
gnl|UMD3.1|GK000010.2	4031067	GACTGAACTGAACTGAACTGAACTGAA	GACTGAACTGAACTGAACTGAA	0	1	0	1
gnl|UMD3.1|GK000010.2	4031267	T	C	0	2	0	1
gnl|UMD3.1|GK000010.2	4036110	A	G	2	3	0.4	0.6
gnl|UMD3.1|GK000010.2	4045670	T	C	2	2	0.5	0.5
gnl|UMD3.1|GK000010.2	4045765	T	C	1	2	0.333333	0.666667
gnl|UMD3.1|GK000010.2	4045872	A	G	0	2	0	1
gnl|UMD3.1|GK000010.2	4049132	G	C	0	2	0	1
gnl|UMD3.1|GK000010.2	4051180	G	A	0	2	0	1
gnl|UMD3.1|GK000010.2	4055704	G	A	1	2	0.333333	0.666667
gnl|UMD3.1|GK000010.2	4056197	G	T	0	3	0	1
gnl|UMD3.1|GK000010.2	4059894	A	G	1	2	0.333333	0.666667
gnl|UMD3.1|GK000010.2	4065888	T	A	1	2	0.333333	0.666667
gnl|UMD3.1|GK000010.2	4076289	C	G	0	2	0	1
gnl|UMD3.1|GK000010.2	4088167	T	C	0	2	0	1
gnl|UMD3.1|GK000010.2	4189777	T	C	0	2	0	1
gnl|UMD3.1|GK000010.2	4189778	T	C	0	2	0	1
gnl|UMD3.1|GK000010.2	4189796	T	C	0	2	0	1
gnl|UMD3.1|GK000010.2	4199140	T	C	0	2	0	1
gnl|UMD3.1|GK000010.2	4287301	G	A	0	2	0	1
gnl|UMD3.1|GK000010.2	4301747	C	A	1	2	0.333333	0.666667
gnl|UMD3.1|GK000010.2	4306089	C	A	10	3	0.769231	0.230769
gnl|UMD3.1|GK000010.2	4306375	A	T	12	2	0.857143	0.142857
gnl|UMD3.1|GK000010.2	4307450	C	G	4	2	0.666667	0.333333
gnl|UMD3.1|GK000010.2	4318108	T	C	0	2	0	1
gnl|UMD3.1|GK000010.2	4318113	T	C	0	2	0	1
gnl|UMD3.1|GK000010.2	4321318	AACA	AACACA	0	1	0	1
gnl|UMD3.1|GK000010.2	4324118	T	A	0	2	0	1
gnl|UMD3.1|GK000010.2	4325133	G	T	0	2	0	1
gnl|UMD3.1|GK000010.2	4326122	G	A	0	2	0	1
gnl|UMD3.1|GK000010.2	4327497	C	A	0	2	0	1
gnl|UMD3.1|GK000010.2	4330129	C	A	0	2	0	1
gnl|UMD3.1|GK000010.2	4357621	A	T	0	2	0	1
gnl|UMD3.1|GK000010.2	4357626	A	T	0	3	0	1
gnl|UMD3.1|GK000010.2	4357656	A	T	0	8	0	1
gnl|UMD3.1|GK000010.2	4357686	C	G	0	6	0	1
gnl|UMD3.1|GK000010.2	4357689	T	C	0	7	0	1
gnl|UMD3.1|GK000010.2	4357705	C	T	0	7	0	1
gnl|UMD3.1|GK000010.2	4357764	C	T	0	4	0	1
gnl|UMD3.1|GK000010.2	4360324	G	A	0	2	0	1
gnl|UMD3.1|GK000010.2	4360333	C	A	0	4	0	1
gnl|UMD3.1|GK000010.2	4360344	A	G	0	4	0	1
gnl|UMD3.1|GK000010.2	4360349	T	C	0	4	0	1
gnl|UMD3.1|GK000010.2	4360350	G	T	0	4	0	1
gnl|UMD3.1|GK000010.2	4360386	A	G	0	4	0	1
gnl|UMD3.1|GK000010.2	4360412	T	G	0	4	0	1
gnl|UMD3.1|GK000010.2	4360415	A	G	0	4	0	1
gnl|UMD3.1|GK000010.2	4360425	C	G	0	4	0	1
gnl|UMD3.1|GK000010.2	4361924	T	C	0	2	0	1
gnl|UMD3.1|GK000010.2	4361927	C	T	0	2	0	1
gnl|UMD3.1|GK000010.2	4361933	A	G	0	2	0	1
gnl|UMD3.1|GK000010.2	4361941	C	T	0	2	0	1
gnl|UMD3.1|GK000010.2	4361953	A	G	0	2	0	1
gnl|UMD3.1|GK000010.2	4361975	A	G	0	2	0	1
gnl|UMD3.1|GK000010.2	4361984	C	T	0	2	0	1
gnl|UMD3.1|GK000010.2	4361995	T	C	0	2	0	1
gnl|UMD3.1|GK000010.2	4362002	T	A	0	2	0	1
gnl|UMD3.1|GK000010.2	4362035	T	A	0	2	0	1
gnl|UMD3.1|GK000010.2	4373568	T	C	3	2	0.6	0.4
gnl|UMD3.1|GK000010.2	4373583	A	T	3	2	0.6	0.4
gnl|UMD3.1|GK000010.2	4375926	C	G	11	2	0.846154	0.153846
gnl|UMD3.1|GK000010.2	4375946	C	T	8	4	0.666667	0.333333
gnl|UMD3.1|GK000010.2	4376778	T	C	6	2	0.75	0.25
gnl|UMD3.1|GK000010.2	4376834	C	T	2	9	0.181818	0.818182
gnl|UMD3.1|GK000010.2	4395601	A	G	0	2	0	1
gnl|UMD3.1|GK000010.2	4400085	C	A	0	2	0	1
gnl|UMD3.1|GK000010.2	4403986	T	C	7	2	0.777778	0.222222
gnl|UMD3.1|GK000010.2	4404030	C	T	0	7	0	1
gnl|UMD3.1|GK000010.2	4404628	C	T	0	2	0	1
gnl|UMD3.1|GK000010.2	4404632	A	T	0	2	0	1
gnl|UMD3.1|GK000010.2	4405023	G	A	22	20	0.52381	0.47619
gnl|UMD3.1|GK000010.2	4405192	C	G	0	26	0	1
gnl|UMD3.1|GK000010.2	4405856	A	C	6	2	0.75	0.25
gnl|UMD3.1|GK000010.2	4410288	T	G	3	2	0.6	0.4
gnl|UMD3.1|GK000010.2	4410341	G	T,A	0	9	0	1
gnl|UMD3.1|GK000010.2	4410418	G	A	7	2	0.777778	0.222222
gnl|UMD3.1|GK000010.2	4410577	A	G	0	2	0	1
gnl|UMD3.1|GK000010.2	4411078	C	A	9	7	0.5625	0.4375
gnl|UMD3.1|GK000010.2	4411087	T	C	5	8	0.384615	0.615385
gnl|UMD3.1|GK000010.2	4411193	C	A	12	2	0.857143	0.142857
gnl|UMD3.1|GK000010.2	4411544	T	A	0	8	0	1
gnl|UMD3.1|GK000010.2	4411854	A	G	0	7	0	1
gnl|UMD3.1|GK000010.2	4413055	C	T	1	13	0.0714286	0.928571
gnl|UMD3.1|GK000010.2	4413394	G	A	0	2	0	1
gnl|UMD3.1|GK000010.2	4417481	A	G	0	4	0	1
gnl|UMD3.1|GK000010.2	4420145	T	C	0	2	0	1
gnl|UMD3.1|GK000010.2	4423257	T	C	0	2	0	1
gnl|UMD3.1|GK000010.2	4426645	C	T	0	2	0	1
gnl|UMD3.1|GK000010.2	4427255	C	T	0	2	0	1
gnl|UMD3.1|GK000010.2	4427365	T	C	2	2	0.5	0.5
gnl|UMD3.1|GK000010.2	4427495	C	A	2	2	0.5	0.5
gnl|UMD3.1|GK000010.2	4428649	A	T	0	2	0	1
gnl|UMD3.1|GK000010.2	4428856	G	A	1	9	0.1	0.9
gnl|UMD3.1|GK000010.2	4428909	T	C	2	4	0.333333	0.666667
gnl|UMD3.1|GK000010.2	4429012	T	A	3	2	0.6	0.4
gnl|UMD3.1|GK000010.2	4429054	A	G	3	3	0.5	0.5
gnl|UMD3.1|GK000010.2	4429502	A	G	0	3	0	1
gnl|UMD3.1|GK000010.2	4429541	T	C	2	2	0.5	0.5
gnl|UMD3.1|GK000010.2	4429589	C	G	0	2	0	1
gnl|UMD3.1|GK000010.2	4429616	C	T	0	2	0	1
gnl|UMD3.1|GK000010.2	4431868	C	T	0	2	0	1
gnl|UMD3.1|GK000010.2	4431888	G	A	0	2	0	1
gnl|UMD3.1|GK000010.2	4431899	C	T	0	2	0	1
gnl|UMD3.1|GK000010.2	4437712	TACA	TA	0	1	0	1
gnl|UMD3.1|GK000010.2	4438397	A	T	0	2	0	1
gnl|UMD3.1|GK000010.2	4438723	G	C	0	2	0	1
gnl|UMD3.1|GK000010.2	4439198	G	T	0	2	0	1
gnl|UMD3.1|GK000010.2	4440740	C	T	0	2	0	1
gnl|UMD3.1|GK000010.2	4440760	G	A	0	1	0	1
gnl|UMD3.1|GK000010.2	4444166	A	T	2	2	0.5	0.5
gnl|UMD3.1|GK000010.2	4444170	C	T	2	2	0.5	0.5
gnl|UMD3.1|GK000010.2	4444189	A	G	2	2	0.5	0.5
gnl|UMD3.1|GK000010.2	4466399	G	A	3	2	0.6	0.4
gnl|UMD3.1|GK000010.2	4466927	T	C	0	2	0	1
gnl|UMD3.1|GK000010.2	4466934	G	C	0	2	0	1
gnl|UMD3.1|GK000010.2	4466962	T	C	0	2	0	1
gnl|UMD3.1|GK000010.2	4469087	G	A	0	2	0	1
gnl|UMD3.1|GK000010.2	4469508	T	C	0	2	0	1
gnl|UMD3.1|GK000010.2	4470966	A	G	0	4	0	1
gnl|UMD3.1|GK000010.2	4470972	C	G	0	4	0	1
gnl|UMD3.1|GK000010.2	4471022	C	T	0	4	0	1
gnl|UMD3.1|GK000010.2	4471041	C	T	0	4	0	1
gnl|UMD3.1|GK000010.2	4471047	A	G	0	4	0	1
gnl|UMD3.1|GK000010.2	4471093	T	TG	0	1	0	1
gnl|UMD3.1|GK000010.2	4471362	A	G	0	2	0	1
gnl|UMD3.1|GK000010.2	4471538	G	C	0	2	0	1
gnl|UMD3.1|GK000010.2	4473757	C	T	0	2	0	1
gnl|UMD3.1|GK000010.2	4473842	C	CAT	0	1	0	1
gnl|UMD3.1|GK000010.2	4490530	A	G	3	2	0.6	0.4
gnl|UMD3.1|GK000010.2	4494971	T	C	0	2	0	1
gnl|UMD3.1|GK000010.2	4500827	C	T	0	2	0	1
gnl|UMD3.1|GK000010.2	4509478	G	C	2	2	0.5	0.5
gnl|UMD3.1|GK000010.2	4511213	C	A	2	2	0.5	0.5
gnl|UMD3.1|GK000010.2	4515322	T	C	0	3	0	1
gnl|UMD3.1|GK000010.2	4515437	G	A	0	2	0	1
gnl|UMD3.1|GK000010.2	4517061	G	A	0	2	0	1
gnl|UMD3.1|GK000010.2	4517073	C	T	0	2	0	1
gnl|UMD3.1|GK000010.2	4517262	C	T	0	2	0	1
gnl|UMD3.1|GK000010.2	4517931	T	C	0	2	0	1
gnl|UMD3.1|GK000010.2	4517959	T	G	0	2	0	1
gnl|UMD3.1|GK000010.2	4517991	T	C	0	2	0	1
gnl|UMD3.1|GK000010.2	4517996	T	C	0	2	0	1
gnl|UMD3.1|GK000010.2	4518014	T	C	0	2	0	1
gnl|UMD3.1|GK000010.2	4518333	T	C	3	2	0.6	0.4
gnl|UMD3.1|GK000010.2	4518865	C	A	0	2	0	1
gnl|UMD3.1|GK000010.2	4520039	G	A	0	2	0	1
gnl|UMD3.1|GK000010.2	4520382	A	G	2	2	0.5	0.5
gnl|UMD3.1|GK000010.2	4523363	A	G	2	2	0.5	0.5
gnl|UMD3.1|GK000010.2	4523416	T	C	2	2	0.5	0.5
gnl|UMD3.1|GK000010.2	4523494	C	T	1	2	0.333333	0.666667
gnl|UMD3.1|GK000010.2	4524010	T	A	0	3	0	1
gnl|UMD3.1|GK000010.2	4525030	G	A	2	2	0.5	0.5
gnl|UMD3.1|GK000010.2	4525055	C	T	2	2	0.5	0.5
gnl|UMD3.1|GK000010.2	4525163	A	G	0	3	0	1
gnl|UMD3.1|GK000010.2	4528399	C	A	3	2	0.6	0.4
gnl|UMD3.1|GK000010.2	4528760	G	A	3	3	0.5	0.5
gnl|UMD3.1|GK000010.2	4528794	C	T	2	4	0.333333	0.666667
gnl|UMD3.1|GK000010.2	4547166	T	C	0	2	0	1
gnl|UMD3.1|GK000010.2	4598346	C	G	8	2	0.8	0.2
gnl|UMD3.1|GK000010.2	4598642	T	G	118	126	0.483607	0.516393
gnl|UMD3.1|GK000010.2	4601597	C	G	23	8	0.741935	0.258065
gnl|UMD3.1|GK000010.2	4602118	T	C	12	2	0.857143	0.142857
gnl|UMD3.1|GK000010.2	4602397	T	C	14	14	0.5	0.5
gnl|UMD3.1|GK000010.2	4604856	C	A	9	2	0.818182	0.181818
gnl|UMD3.1|GK000010.2	4605289	A	G	4	2	0.666667	0.333333
gnl|UMD3.1|GK000010.2	4606447	G	T	1	2	0.333333	0.666667
gnl|UMD3.1|GK000010.2	4606539	A	G	1	2	0.333333	0.666667
gnl|UMD3.1|GK000010.2	4607497	N	G	0	3	0	1
gnl|UMD3.1|GK000010.2	4608559	G	A	1	3	0.25	0.75
gnl|UMD3.1|GK000010.2	4609436	C	T	2	2	0.5	0.5
gnl|UMD3.1|GK000010.2	4610682	N	T	0	2	0	1
gnl|UMD3.1|GK000010.2	4611318	C	A	0	2	0	1
gnl|UMD3.1|GK000010.2	4617845	G	T	0	2	0	1
gnl|UMD3.1|GK000010.2	4619750	T	C	8	6	0.571429	0.428571
gnl|UMD3.1|GK000010.2	4622958	A	G	0	2	0	1
gnl|UMD3.1|GK000010.2	4624106	G	T	0	2	0	1
gnl|UMD3.1|GK000010.2	4624121	A	T	2	2	0.5	0.5
gnl|UMD3.1|GK000010.2	4627075	C	A	0	2	0	1
gnl|UMD3.1|GK000010.2	4636168	T	C	0	2	0	1
gnl|UMD3.1|GK000010.2	4636171	T	C	0	2	0	1
gnl|UMD3.1|GK000010.2	4636176	T	C	0	2	0	1
gnl|UMD3.1|GK000010.2	4636224	T	C	0	2	0	1
gnl|UMD3.1|GK000010.2	4636225	T	C	0	2	0	1
gnl|UMD3.1|GK000010.2	4636255	T	C	0	2	0	1
gnl|UMD3.1|GK000010.2	4637520	C	A	0	2	0	1
gnl|UMD3.1|GK000010.2	4640508	A	T	0	2	0	1
gnl|UMD3.1|GK000010.2	4640511	G	T	0	2	0	1
gnl|UMD3.1|GK000010.2	4640933	A	G	4	2	0.666667	0.333333
gnl|UMD3.1|GK000010.2	4652976	G	A	0	2	0	1
gnl|UMD3.1|GK000010.2	4660211	C	G	2	3	0.4	0.6
gnl|UMD3.1|GK000010.2	4660985	G	T	0	2	0	1
gnl|UMD3.1|GK000010.2	4662494	T	C	0	2	0	1
gnl|UMD3.1|GK000010.2	4665827	T	G	0	2	0	1
gnl|UMD3.1|GK000010.2	4666008	T	C	0	2	0	1
gnl|UMD3.1|GK000010.2	4666037	T	C	0	3	0	1
gnl|UMD3.1|GK000010.2	4666064	C	A	1	2	0.333333	0.666667
gnl|UMD3.1|GK000010.2	4666233	G	GTCA	0	1	0	1
gnl|UMD3.1|GK000010.2	4666407	A	G	0	2	0	1
gnl|UMD3.1|GK000010.2	4672407	T	C	0	2	0	1
gnl|UMD3.1|GK000010.2	4693775	C	G	2	2	0.5	0.5
gnl|UMD3.1|GK000010.2	4693828	A	G	3	7	0.3	0.7
gnl|UMD3.1|GK000010.2	4693939	T	C	0	6	0	1
gnl|UMD3.1|GK000010.2	4694262	A	G	0	5	0	1
gnl|UMD3.1|GK000010.2	4695451	A	G	1	2	0.333333	0.666667
gnl|UMD3.1|GK000010.2	4696849	C	T	2	2	0.5	0.5
gnl|UMD3.1|GK000010.2	4696858	C	T	2	2	0.5	0.5
gnl|UMD3.1|GK000010.2	4697751	T	C	0	1	0	1
gnl|UMD3.1|GK000010.2	4700818	T	A	0	2	0	1
gnl|UMD3.1|GK000010.2	4700879	G	A	0	2	0	1
gnl|UMD3.1|GK000010.2	4714562	C	T	0	2	0	1
gnl|UMD3.1|GK000010.2	4729570	CTG	CTGTG	0	1	0	1
gnl|UMD3.1|GK000010.2	4842903	T	C	0	3	0	1
gnl|UMD3.1|GK000010.2	4842904	T	C	0	3	0	1
gnl|UMD3.1|GK000010.2	4842944	C	T	0	8	0	1
gnl|UMD3.1|GK000010.2	4842950	T	C	0	8	0	1
gnl|UMD3.1|GK000010.2	4843010	C	G	0	10	0	1
gnl|UMD3.1|GK000010.2	4843064	A	G	0	5	0	1
gnl|UMD3.1|GK000010.2	4843070	T	C	0	5	0	1
gnl|UMD3.1|GK000010.2	4843131	A	G	0	6	0	1
gnl|UMD3.1|GK000010.2	4843144	C	T	0	5	0	1
gnl|UMD3.1|GK000010.2	4843315	G	C	0	22	0	1
gnl|UMD3.1|GK000010.2	4843438	T	C	0	27	0	1
gnl|UMD3.1|GK000010.2	4843445	C	A	0	24	0	1
gnl|UMD3.1|GK000010.2	4843516	C	T	7	2	0.777778	0.222222
gnl|UMD3.1|GK000010.2	4958210	G	T	1	2	0.333333	0.666667
gnl|UMD3.1|GK000010.2	4959649	G	C	3	2	0.6	0.4
gnl|UMD3.1|GK000010.2	4959665	C	A	4	2	0.666667	0.333333
gnl|UMD3.1|GK000010.2	4960451	G	A	5	2	0.714286	0.285714
gnl|UMD3.1|GK000010.2	4961256	C	A	5	2	0.714286	0.285714
gnl|UMD3.1|GK000010.2	4964771	C	T	11	4	0.733333	0.266667
gnl|UMD3.1|GK000010.2	4965493	C	A	1	2	0.333333	0.666667
gnl|UMD3.1|GK000010.2	4973420	A	G	0	3	0	1
gnl|UMD3.1|GK000010.2	4975533	C	A	3	2	0.6	0.4
gnl|UMD3.1|GK000010.2	4975936	A	T	0	4	0	1
gnl|UMD3.1|GK000010.2	4979504	G	A	4	2	0.666667	0.333333
gnl|UMD3.1|GK000010.2	4979509	C	A	4	2	0.666667	0.333333
gnl|UMD3.1|GK000010.2	4979530	G	A	4	2	0.666667	0.333333
gnl|UMD3.1|GK000010.2	4988832	C	T	0	4	0	1
gnl|UMD3.1|GK000010.2	4994620	C	A	0	2	0	1
gnl|UMD3.1|GK000010.2	5009628	A	G	1	2	0.333333	0.666667
gnl|UMD3.1|GK000010.2	5009988	G	T	5	2	0.714286	0.285714
gnl|UMD3.1|GK000010.2	5010818	G	A	2	2	0.5	0.5
gnl|UMD3.1|GK000010.2	5028937	C	A	0	4	0	1
gnl|UMD3.1|GK000010.2	5031931	G	A	3	2	0.6	0.4
gnl|UMD3.1|GK000010.2	5032261	C	A	4	2	0.666667	0.333333
gnl|UMD3.1|GK000010.2	5037435	T	A	5	2	0.714286	0.285714
gnl|UMD3.1|GK000010.2	5037524	C	T	0	6	0	1
gnl|UMD3.1|GK000010.2	5068267	A	G	0	2	0	1
gnl|UMD3.1|GK000010.2	5130320	A	T	0	2	0	1
gnl|UMD3.1|GK000010.2	5131169	A	T	0	2	0	1
gnl|UMD3.1|GK000010.2	5138657	C	A	0	2	0	1
gnl|UMD3.1|GK000010.2	5138676	G	A	0	2	0	1
gnl|UMD3.1|GK000010.2	5292755	C	T	0	2	0	1
gnl|UMD3.1|GK000010.2	5381096	G	A	0	2	0	1
gnl|UMD3.1|GK000010.2	5383369	A	G	0	2	0	1
gnl|UMD3.1|GK000010.2	5383395	T	C	0	2	0	1
gnl|UMD3.1|GK000010.2	5383401	C	A	0	2	0	1
gnl|UMD3.1|GK000010.2	5398064	G	A	0	2	0	1
gnl|UMD3.1|GK000010.2	5413546	C	G	0	2	0	1
gnl|UMD3.1|GK000010.2	5422303	C	T	0	2	0	1
gnl|UMD3.1|GK000010.2	5422343	C	T	0	2	0	1
gnl|UMD3.1|GK000010.2	5551316	G	A	47	69	0.405172	0.594828
gnl|UMD3.1|GK000010.2	5551475	A	G	30	39	0.434783	0.565217
gnl|UMD3.1|GK000010.2	5551542	C	T	29	38	0.432836	0.567164
gnl|UMD3.1|GK000010.2	5552596	A	T	43	50	0.462366	0.537634
gnl|UMD3.1|GK000010.2	5552835	G	C	32	13	0.711111	0.288889
gnl|UMD3.1|GK000010.2	5553993	C	A	1	2	0.333333	0.666667
gnl|UMD3.1|GK000010.2	5557246	T	C	0	2	0	1
gnl|UMD3.1|GK000010.2	5558051	T	A	0	2	0	1
gnl|UMD3.1|GK000010.2	5558413	T	C	0	2	0	1
gnl|UMD3.1|GK000010.2	5558785	G	T	0	2	0	1
gnl|UMD3.1|GK000010.2	5558787	A	C	0	2	0	1
gnl|UMD3.1|GK000010.2	5558794	C	T	0	2	0	1
gnl|UMD3.1|GK000010.2	5558801	C	A	0	2	0	1
gnl|UMD3.1|GK000010.2	5558833	G	T	0	2	0	1
gnl|UMD3.1|GK000010.2	5558955	C	T	1	2	0.333333	0.666667
gnl|UMD3.1|GK000010.2	5558990	G	A	2	2	0.5	0.5
gnl|UMD3.1|GK000010.2	5558994	G	A	2	2	0.5	0.5
gnl|UMD3.1|GK000010.2	5558998	A	G	1	2	0.333333	0.666667
gnl|UMD3.1|GK000010.2	5559037	G	T	0	2	0	1
gnl|UMD3.1|GK000010.2	5559430	A	G	0	3	0	1
gnl|UMD3.1|GK000010.2	5559431	T	C	0	3	0	1
gnl|UMD3.1|GK000010.2	5559459	T	C	0	2	0	1
gnl|UMD3.1|GK000010.2	5559534	T	C	1	3	0.25	0.75
gnl|UMD3.1|GK000010.2	5559547	G	A	1	2	0.333333	0.666667
gnl|UMD3.1|GK000010.2	5559586	A	C	2	2	0.5	0.5
gnl|UMD3.1|GK000010.2	5560109	T	C	0	3	0	1
gnl|UMD3.1|GK000010.2	5560163	T	C	0	5	0	1
gnl|UMD3.1|GK000010.2	5560279	C	A	0	4	0	1
gnl|UMD3.1|GK000010.2	5560768	C	T	0	2	0	1
gnl|UMD3.1|GK000010.2	5560874	A	G	0	2	0	1
gnl|UMD3.1|GK000010.2	5561457	C	A	0	6	0	1
gnl|UMD3.1|GK000010.2	5561588	G	A	0	2	0	1
gnl|UMD3.1|GK000010.2	5561604	A	G	0	2	0	1
gnl|UMD3.1|GK000010.2	5561622	G	A	0	3	0	1
gnl|UMD3.1|GK000010.2	5561647	C	T	0	2	0	1
gnl|UMD3.1|GK000010.2	5561663	G	A	0	2	0	1
gnl|UMD3.1|GK000010.2	5561744	C	T	0	4	0	1
gnl|UMD3.1|GK000010.2	5561826	T	C	0	3	0	1
gnl|UMD3.1|GK000010.2	5562043	A	G	0	3	0	1
gnl|UMD3.1|GK000010.2	5562075	A	G	0	3	0	1
gnl|UMD3.1|GK000010.2	5562082	G	A	0	3	0	1
gnl|UMD3.1|GK000010.2	5562264	T	A	2	2	0.5	0.5
gnl|UMD3.1|GK000010.2	5562304	G	A	1	2	0.333333	0.666667
gnl|UMD3.1|GK000010.2	5563221	G	A	0	2	0	1
gnl|UMD3.1|GK000010.2	5563292	T	G	0	4	0	1
gnl|UMD3.1|GK000010.2	5563498	T	C	1	2	0.333333	0.666667
gnl|UMD3.1|GK000010.2	5563666	G	T	1	2	0.333333	0.666667
gnl|UMD3.1|GK000010.2	5563871	C	T	0	2	0	1
gnl|UMD3.1|GK000010.2	5565647	C	T	0	2	0	1
gnl|UMD3.1|GK000010.2	5568026	C	G	0	2	0	1
gnl|UMD3.1|GK000010.2	5568093	C	G	0	4	0	1
gnl|UMD3.1|GK000010.2	5568134	T	C	0	3	0	1
gnl|UMD3.1|GK000010.2	5568818	C	T	0	2	0	1
gnl|UMD3.1|GK000010.2	5576640	G	T	0	1	0	1
gnl|UMD3.1|GK000010.2	5577453	T	A	0	2	0	1
gnl|UMD3.1|GK000010.2	5580254	T	C	0	2	0	1
gnl|UMD3.1|GK000010.2	5581296	T	C	2	2	0.5	0.5
gnl|UMD3.1|GK000010.2	5582592	G	A	2	2	0.5	0.5
gnl|UMD3.1|GK000010.2	5583189	T	C	0	2	0	1
gnl|UMD3.1|GK000010.2	5584500	C	T	0	2	0	1
gnl|UMD3.1|GK000010.2	5585503	T	C	0	2	0	1
gnl|UMD3.1|GK000010.2	5596328	G	A	1	14	0.0666667	0.933333
gnl|UMD3.1|GK000010.2	5599741	T	C	0	2	0	1
gnl|UMD3.1|GK000010.2	5600417	G	A	0	2	0	1
gnl|UMD3.1|GK000010.2	5600466	G	A	0	4	0	1
gnl|UMD3.1|GK000010.2	5600489	C	T	0	2	0	1
gnl|UMD3.1|GK000010.2	5600550	C	T	0	2	0	1
gnl|UMD3.1|GK000010.2	5600576	C	T	0	2	0	1
gnl|UMD3.1|GK000010.2	5601984	C	T	0	2	0	1
gnl|UMD3.1|GK000010.2	5603201	T	C	0	2	0	1
gnl|UMD3.1|GK000010.2	5603202	T	C	0	2	0	1
gnl|UMD3.1|GK000010.2	5603216	T	C	0	2	0	1
gnl|UMD3.1|GK000010.2	5603228	T	C	0	2	0	1
gnl|UMD3.1|GK000010.2	5603244	T	C	0	2	0	1
gnl|UMD3.1|GK000010.2	5603257	T	C	0	2	0	1
gnl|UMD3.1|GK000010.2	5603269	T	C	0	2	0	1
gnl|UMD3.1|GK000010.2	5613072	G	T	3	2	0.6	0.4
gnl|UMD3.1|GK000010.2	6181774	A	G	0	2	0	1
gnl|UMD3.1|GK000010.2	6181787	C	A	0	11	0	1
gnl|UMD3.1|GK000010.2	6181790	C	A	0	13	0	1
gnl|UMD3.1|GK000010.2	6181796	T	G	0	20	0	1
gnl|UMD3.1|GK000010.2	6181803	A	G	0	23	0	1
gnl|UMD3.1|GK000010.2	6181822	C	A	0	24	0	1
gnl|UMD3.1|GK000010.2	6181831	C	A	0	24	0	1
gnl|UMD3.1|GK000010.2	6181861	G	A	0	24	0	1
gnl|UMD3.1|GK000010.2	6181877	C	A	0	24	0	1
gnl|UMD3.1|GK000010.2	6181893	T	C	0	24	0	1
gnl|UMD3.1|GK000010.2	6181920	C	T	0	10	0	1
gnl|UMD3.1|GK000010.2	6181926	A	G	0	5	0	1
gnl|UMD3.1|GK000010.2	6234147	T	C	0	3	0	1
gnl|UMD3.1|GK000010.2	6234192	T	A	0	6	0	1
gnl|UMD3.1|GK000010.2	6234206	C	T	0	6	0	1
gnl|UMD3.1|GK000010.2	6350784	T	A	0	2	0	1
gnl|UMD3.1|GK000010.2	6427583	T	C	0	2	0	1
gnl|UMD3.1|GK000010.2	6429331	G	A	3	2	0.6	0.4
gnl|UMD3.1|GK000010.2	6431928	T	C	0	3	0	1
gnl|UMD3.1|GK000010.2	6431952	C	G	1	2	0.333333	0.666667
gnl|UMD3.1|GK000010.2	6433329	G	T	0	2	0	1
gnl|UMD3.1|GK000010.2	6440234	T	C	0	2	0	1
gnl|UMD3.1|GK000010.2	6440235	T	C	0	2	0	1
gnl|UMD3.1|GK000010.2	6440241	T	C	0	2	0	1
gnl|UMD3.1|GK000010.2	6440242	T	C	0	2	0	1
gnl|UMD3.1|GK000010.2	6440259	T	C	0	2	0	1
gnl|UMD3.1|GK000010.2	6440331	T	C	0	2	0	1
gnl|UMD3.1|GK000010.2	6442913	G	A	0	2	0	1
gnl|UMD3.1|GK000010.2	6445032	T	C	0	2	0	1
gnl|UMD3.1|GK000010.2	6445040	T	C	0	2	0	1
gnl|UMD3.1|GK000010.2	6445063	T	C	0	2	0	1
gnl|UMD3.1|GK000010.2	6447548	A	G	0	3	0	1
gnl|UMD3.1|GK000010.2	6447631	G	A	0	2	0	1
gnl|UMD3.1|GK000010.2	6447639	C	T	0	2	0	1
gnl|UMD3.1|GK000010.2	6450520	C	A	0	2	0	1
gnl|UMD3.1|GK000010.2	6457477	T	C	0	2	0	1
gnl|UMD3.1|GK000010.2	6457490	T	C	1	2	0.333333	0.666667
gnl|UMD3.1|GK000010.2	6457491	T	C	1	2	0.333333	0.666667
gnl|UMD3.1|GK000010.2	6457492	T	C	1	2	0.333333	0.666667
gnl|UMD3.1|GK000010.2	6457558	T	C	0	2	0	1
gnl|UMD3.1|GK000010.2	6497969	A	G	0	2	0	1
gnl|UMD3.1|GK000010.2	6646785	C	T	3	4	0.428571	0.571429
gnl|UMD3.1|GK000010.2	6693033	G	T	0	2	0	1
gnl|UMD3.1|GK000010.2	6693547	C	G	1	3	0.25	0.75
gnl|UMD3.1|GK000010.2	6694592	C	T	0	2	0	1
gnl|UMD3.1|GK000010.2	6698860	A	C	2	2	0.5	0.5
gnl|UMD3.1|GK000010.2	6698975	G	C	0	2	0	1
gnl|UMD3.1|GK000010.2	6703881	C	T	0	2	0	1
gnl|UMD3.1|GK000010.2	6704699	G	T	0	2	0	1
gnl|UMD3.1|GK000010.2	6707421	G	A	0	5	0	1
gnl|UMD3.1|GK000010.2	6707772	A	C	0	2	0	1
gnl|UMD3.1|GK000010.2	6707782	C	T	4	4	0.5	0.5
gnl|UMD3.1|GK000010.2	6708240	G	T	2	3	0.4	0.6
gnl|UMD3.1|GK000010.2	6709739	T	C	11	2	0.846154	0.153846
gnl|UMD3.1|GK000010.2	6710974	G	C	0	2	0	1
gnl|UMD3.1|GK000010.2	6713018	T	G	11	9	0.55	0.45
gnl|UMD3.1|GK000010.2	6714139	C	T	0	2	0	1
gnl|UMD3.1|GK000010.2	6716301	A	G	0	2	0	1
gnl|UMD3.1|GK000010.2	6716790	AAG	AAGAG	0	1	0	1
gnl|UMD3.1|GK000010.2	6718041	C	T	0	2	0	1
gnl|UMD3.1|GK000010.2	6721155	A	G	0	2	0	1
gnl|UMD3.1|GK000010.2	6721692	G	C	0	2	0	1
gnl|UMD3.1|GK000010.2	6723094	G	C	44	42	0.511628	0.488372
gnl|UMD3.1|GK000010.2	6724495	A	T	7	2	0.777778	0.222222
gnl|UMD3.1|GK000010.2	6724516	C	T	0	9	0	1
gnl|UMD3.1|GK000010.2	6725388	G	A	0	2	0	1
gnl|UMD3.1|GK000010.2	6725652	T	G	0	5	0	1
gnl|UMD3.1|GK000010.2	6725690	A	G	0	6	0	1
gnl|UMD3.1|GK000010.2	6731477	C	G	0	2	0	1
gnl|UMD3.1|GK000010.2	6743707	T	A	0	2	0	1
gnl|UMD3.1|GK000010.2	6745962	T	C	3	4	0.428571	0.571429
gnl|UMD3.1|GK000010.2	6751254	T	C	0	4	0	1
gnl|UMD3.1|GK000010.2	6752835	ATATGTATGTATGTATGTATGTATGT	ATATGTATGTATGTATGTATGTATGTATGT	0	1	0	1
gnl|UMD3.1|GK000010.2	6753084	T	C	0	3	0	1
gnl|UMD3.1|GK000010.2	6753364	C	G	0	2	0	1
gnl|UMD3.1|GK000010.2	6755363	C	T	0	4	0	1
gnl|UMD3.1|GK000010.2	6756559	T	G	0	2	0	1
gnl|UMD3.1|GK000010.2	6757727	C	T	0	2	0	1
gnl|UMD3.1|GK000010.2	6757848	C	A	5	2	0.714286	0.285714
gnl|UMD3.1|GK000010.2	6763672	A	G	0	4	0	1
gnl|UMD3.1|GK000010.2	6763946	G	C	1	4	0.2	0.8
gnl|UMD3.1|GK000010.2	6764421	A	G	0	4	0	1
gnl|UMD3.1|GK000010.2	6766871	A	C	0	2	0	1
gnl|UMD3.1|GK000010.2	6768624	G	T	1	2	0.333333	0.666667
gnl|UMD3.1|GK000010.2	6781062	C	G	1	2	0.333333	0.666667
gnl|UMD3.1|GK000010.2	6785890	T	C	1	2	0.333333	0.666667
gnl|UMD3.1|GK000010.2	6786102	C	A	0	10	0	1
gnl|UMD3.1|GK000010.2	6786753	T	C	2	2	0.5	0.5
gnl|UMD3.1|GK000010.2	6786756	T	C	2	2	0.5	0.5
gnl|UMD3.1|GK000010.2	6786766	G	T	1	2	0.333333	0.666667
gnl|UMD3.1|GK000010.2	6786845	T	C	2	2	0.5	0.5
gnl|UMD3.1|GK000010.2	6786893	G	T	0	4	0	1
gnl|UMD3.1|GK000010.2	6786952	G	A	0	2	0	1
gnl|UMD3.1|GK000010.2	6788026	T	C	3	2	0.6	0.4
gnl|UMD3.1|GK000010.2	6788059	T	C	4	2	0.666667	0.333333
gnl|UMD3.1|GK000010.2	6788094	T	C	4	2	0.666667	0.333333
gnl|UMD3.1|GK000010.2	6788115	G	A	2	4	0.333333	0.666667
gnl|UMD3.1|GK000010.2	6800278	A	C	0	2	0	1
gnl|UMD3.1|GK000010.2	6802614	G	T	0	3	0	1
gnl|UMD3.1|GK000010.2	6803982	A	G	0	4	0	1
gnl|UMD3.1|GK000010.2	6811317	C	A	0	2	0	1
gnl|UMD3.1|GK000010.2	6811330	A	C	0	2	0	1
gnl|UMD3.1|GK000010.2	6813248	A	G	0	2	0	1
gnl|UMD3.1|GK000010.2	6814883	C	G	0	2	0	1
gnl|UMD3.1|GK000010.2	6823571	G	A	3	2	0.6	0.4
gnl|UMD3.1|GK000010.2	6824315	C	A	2	2	0.5	0.5
gnl|UMD3.1|GK000010.2	6824318	A	G	2	2	0.5	0.5
gnl|UMD3.1|GK000010.2	6825820	G	A	0	2	0	1
gnl|UMD3.1|GK000010.2	6828071	C	A	7	2	0.777778	0.222222
gnl|UMD3.1|GK000010.2	6828572	C	A	5	2	0.714286	0.285714
gnl|UMD3.1|GK000010.2	6830303	T	C	2	2	0.5	0.5
gnl|UMD3.1|GK000010.2	6835165	T	A	0	2	0	1
gnl|UMD3.1|GK000010.2	6848115	C	G	0	2	0	1
gnl|UMD3.1|GK000010.2	6848116	T	A	0	2	0	1
gnl|UMD3.1|GK000010.2	6853145	C	A	0	4	0	1
gnl|UMD3.1|GK000010.2	6853330	G	T	1	2	0.333333	0.666667
gnl|UMD3.1|GK000010.2	6853383	N	T	0	2	0	1
gnl|UMD3.1|GK000010.2	6862535	T	C	0	3	0	1
gnl|UMD3.1|GK000010.2	6863109	TA	TAA	0	1	0	1
gnl|UMD3.1|GK000010.2	6864267	G	A	0	2	0	1
gnl|UMD3.1|GK000010.2	6865396	G	T	0	2	0	1
gnl|UMD3.1|GK000010.2	6869207	T	A	0	2	0	1
gnl|UMD3.1|GK000010.2	6871641	C	T	0	2	0	1
gnl|UMD3.1|GK000010.2	6871646	A	G	0	2	0	1
gnl|UMD3.1|GK000010.2	6871903	A	G	0	4	0	1
gnl|UMD3.1|GK000010.2	6872054	G	A	0	2	0	1
gnl|UMD3.1|GK000010.2	6872063	C	T	0	2	0	1
gnl|UMD3.1|GK000010.2	6873144	A	T	0	2	0	1
gnl|UMD3.1|GK000010.2	6873274	T	C	0	2	0	1
gnl|UMD3.1|GK000010.2	6873275	T	A	0	2	0	1
gnl|UMD3.1|GK000010.2	6873605	T	C	0	3	0	1
gnl|UMD3.1|GK000010.2	6873625	T	C	0	2	0	1
gnl|UMD3.1|GK000010.2	6880288	A	G	0	2	0	1
gnl|UMD3.1|GK000010.2	6880521	T	A	0	2	0	1
gnl|UMD3.1|GK000010.2	6891622	A	T	0	2	0	1
gnl|UMD3.1|GK000010.2	6892074	G	T	0	2	0	1
gnl|UMD3.1|GK000010.2	6893415	T	C	0	2	0	1
gnl|UMD3.1|GK000010.2	6894025	G	C	0	2	0	1
gnl|UMD3.1|GK000010.2	6894131	G	A	0	3	0	1
gnl|UMD3.1|GK000010.2	6894134	A	T	0	2	0	1
gnl|UMD3.1|GK000010.2	6895006	G	A	0	2	0	1
gnl|UMD3.1|GK000010.2	6895024	C	T	0	2	0	1
gnl|UMD3.1|GK000010.2	6895643	C	A	0	2	0	1
gnl|UMD3.1|GK000010.2	6895673	C	T	0	2	0	1
gnl|UMD3.1|GK000010.2	6895734	CAGTATTAGTA	CAGTA	0	1	0	1
gnl|UMD3.1|GK000010.2	6895877	T	C	0	2	0	1
gnl|UMD3.1|GK000010.2	6895942	CTG	C	0	1	0	1
gnl|UMD3.1|GK000010.2	6896149	A	G	0	2	0	1
gnl|UMD3.1|GK000010.2	6897372	G	A	0	2	0	1
gnl|UMD3.1|GK000010.2	6897404	C	T	0	2	0	1
gnl|UMD3.1|GK000010.2	6897731	G	A	1	2	0.333333	0.666667
gnl|UMD3.1|GK000010.2	6898106	C	G	0	3	0	1
gnl|UMD3.1|GK000010.2	6898482	T	C	0	7	0	1
gnl|UMD3.1|GK000010.2	6898483	G	A	0	6	0	1
gnl|UMD3.1|GK000010.2	6898766	T	C	0	2	0	1
gnl|UMD3.1|GK000010.2	6898835	G	T	1	2	0.333333	0.666667
gnl|UMD3.1|GK000010.2	6898960	T	C	0	2	0	1
gnl|UMD3.1|GK000010.2	6899201	C	A	0	2	0	1
gnl|UMD3.1|GK000010.2	6899222	T	A	0	2	0	1
gnl|UMD3.1|GK000010.2	6899346	G	A	0	2	0	1
gnl|UMD3.1|GK000010.2	6899654	A	T	0	3	0	1
gnl|UMD3.1|GK000010.2	6900046	G	A	0	2	0	1
gnl|UMD3.1|GK000010.2	6900058	G	A	0	2	0	1
gnl|UMD3.1|GK000010.2	6900074	A	T	0	2	0	1
gnl|UMD3.1|GK000010.2	6900829	CCTATAAAACT	CCTATAAAACTATAAAACT	0	1	0	1
gnl|UMD3.1|GK000010.2	6901227	A	G	0	3	0	1
gnl|UMD3.1|GK000010.2	6901333	C	A	2	2	0.5	0.5
gnl|UMD3.1|GK000010.2	6901368	C	T	0	4	0	1
gnl|UMD3.1|GK000010.2	6903744	G	C	0	2	0	1
gnl|UMD3.1|GK000010.2	6915662	T	C	0	2	0	1
gnl|UMD3.1|GK000010.2	6916604	T	C	0	2	0	1
gnl|UMD3.1|GK000010.2	6917887	G	T	0	2	0	1
gnl|UMD3.1|GK000010.2	6917909	G	C	0	2	0	1
gnl|UMD3.1|GK000010.2	6919381	C	A	0	2	0	1
gnl|UMD3.1|GK000010.2	6919558	A	T	1	2	0.333333	0.666667
gnl|UMD3.1|GK000010.2	6919664	T	G	2	2	0.5	0.5
gnl|UMD3.1|GK000010.2	6923213	C	T	2	2	0.5	0.5
gnl|UMD3.1|GK000010.2	6924004	CAGAGA	CAGA	0	1	0	1
gnl|UMD3.1|GK000010.2	6931781	G	T	2	2	0.5	0.5
gnl|UMD3.1|GK000010.2	6932130	T	A	0	4	0	1
gnl|UMD3.1|GK000010.2	6932135	G	A	0	4	0	1
gnl|UMD3.1|GK000010.2	6932499	C	T	3	2	0.6	0.4
gnl|UMD3.1|GK000010.2	6933177	T	C	0	6	0	1
gnl|UMD3.1|GK000010.2	6934655	T	A	5	3	0.625	0.375
gnl|UMD3.1|GK000010.2	7008730	C	A	0	2	0	1
gnl|UMD3.1|GK000010.2	7017297	A	T	0	4	0	1
gnl|UMD3.1|GK000010.2	7017369	A	G	0	6	0	1
gnl|UMD3.1|GK000010.2	7017372	A	C	0	5	0	1
gnl|UMD3.1|GK000010.2	7017390	T	A	0	4	0	1
gnl|UMD3.1|GK000010.2	7017494	G	A	0	2	0	1
gnl|UMD3.1|GK000010.2	7021119	A	G	0	3	0	1
gnl|UMD3.1|GK000010.2	7030951	T	C	4	4	0.5	0.5
gnl|UMD3.1|GK000010.2	7033988	T	G	2	2	0.5	0.5
gnl|UMD3.1|GK000010.2	7039541	T	G	0	2	0	1
gnl|UMD3.1|GK000010.2	7417985	A	T	0	2	0	1
gnl|UMD3.1|GK000010.2	7454969	A	G	0	2	0	1
gnl|UMD3.1|GK000010.2	7455006	T	C	0	2	0	1
gnl|UMD3.1|GK000010.2	7525839	A	C	0	2	0	1
gnl|UMD3.1|GK000010.2	7526639	G	A	0	2	0	1
gnl|UMD3.1|GK000010.2	7527804	A	G	0	2	0	1
gnl|UMD3.1|GK000010.2	7527830	C	G	0	2	0	1
gnl|UMD3.1|GK000010.2	7529173	G	A	0	2	0	1
gnl|UMD3.1|GK000010.2	7529217	A	G	0	2	0	1
gnl|UMD3.1|GK000010.2	7529261	T	C	0	2	0	1
gnl|UMD3.1|GK000010.2	7529302	A	T	0	2	0	1
gnl|UMD3.1|GK000010.2	7529755	T	C	0	2	0	1
gnl|UMD3.1|GK000010.2	7530110	C	CT	0	1	0	1
gnl|UMD3.1|GK000010.2	7531071	C	T	0	2	0	1
gnl|UMD3.1|GK000010.2	7531473	C	T	5	2	0.714286	0.285714
gnl|UMD3.1|GK000010.2	7531753	A	G	0	3	0	1
gnl|UMD3.1|GK000010.2	7533208	C	T	0	2	0	1
gnl|UMD3.1|GK000010.2	7535029	T	C	0	2	0	1
gnl|UMD3.1|GK000010.2	7554525	T	A	0	26	0	1
gnl|UMD3.1|GK000010.2	7554590	G	T	0	3	0	1
gnl|UMD3.1|GK000010.2	7555210	ACAGGACCAGGAC	ACAGGAC	0	1	0	1
gnl|UMD3.1|GK000010.2	7558965	G	C	0	4	0	1
gnl|UMD3.1|GK000010.2	7559263	A	G	0	2	0	1
gnl|UMD3.1|GK000010.2	7559556	A	G	0	2	0	1
gnl|UMD3.1|GK000010.2	7559744	C	A	0	2	0	1
gnl|UMD3.1|GK000010.2	7560050	C	T	4	2	0.666667	0.333333
gnl|UMD3.1|GK000010.2	7561538	C	T	7	2	0.777778	0.222222
gnl|UMD3.1|GK000010.2	7563014	G	A	2	2	0.5	0.5
gnl|UMD3.1|GK000010.2	7564914	C	T	0	3	0	1
gnl|UMD3.1|GK000010.2	7566211	A	G	0	2	0	1
gnl|UMD3.1|GK000010.2	7567294	T	C	0	2	0	1
gnl|UMD3.1|GK000010.2	7567308	G	A	0	2	0	1
gnl|UMD3.1|GK000010.2	7569101	G	T	0	2	0	1
gnl|UMD3.1|GK000010.2	7570919	G	A	1	2	0.333333	0.666667
gnl|UMD3.1|GK000010.2	7570958	A	G	0	4	0	1
gnl|UMD3.1|GK000010.2	7571538	G	T	1	2	0.333333	0.666667
gnl|UMD3.1|GK000010.2	7573289	CCGGGC	CC	0	1	0	1
gnl|UMD3.1|GK000010.2	7574851	C	T	2	2	0.5	0.5
gnl|UMD3.1|GK000010.2	7575829	G	A	0	4	0	1
gnl|UMD3.1|GK000010.2	7576247	A	T	0	7	0	1
gnl|UMD3.1|GK000010.2	7576271	G	T	7	2	0.777778	0.222222
gnl|UMD3.1|GK000010.2	7576665	G	T	0	2	0	1
gnl|UMD3.1|GK000010.2	7576693	C	A	0	5	0	1
gnl|UMD3.1|GK000010.2	7576822	C	T	0	5	0	1
gnl|UMD3.1|GK000010.2	7577101	T	C	0	2	0	1
gnl|UMD3.1|GK000010.2	7577102	A	T	0	2	0	1
gnl|UMD3.1|GK000010.2	7577107	T	C	0	2	0	1
gnl|UMD3.1|GK000010.2	7580254	A	G	2	2	0.5	0.5
gnl|UMD3.1|GK000010.2	7581277	T	A	2	2	0.5	0.5
gnl|UMD3.1|GK000010.2	7585818	G	T,A	0	2	0	1
gnl|UMD3.1|GK000010.2	7589495	GCT	GCTGACT	0	1	0	1
gnl|UMD3.1|GK000010.2	7590020	T	A	0	2	0	1
gnl|UMD3.1|GK000010.2	7590023	A	G	0	2	0	1
gnl|UMD3.1|GK000010.2	7590048	T	C	0	2	0	1
gnl|UMD3.1|GK000010.2	7590741	A	G	0	2	0	1
gnl|UMD3.1|GK000010.2	7591473	C	A	0	2	0	1
gnl|UMD3.1|GK000010.2	7591485	A	T	0	2	0	1
gnl|UMD3.1|GK000010.2	7591627	A	G	0	2	0	1
gnl|UMD3.1|GK000010.2	7591949	G	A	0	2	0	1
gnl|UMD3.1|GK000010.2	7591962	CA	CAAA	0	1	0	1
gnl|UMD3.1|GK000010.2	7594111	C	A	0	1	0	1
gnl|UMD3.1|GK000010.2	7594561	C	T	0	2	0	1
gnl|UMD3.1|GK000010.2	7594577	A	G	0	2	0	1
gnl|UMD3.1|GK000010.2	7594637	G	A	0	2	0	1
gnl|UMD3.1|GK000010.2	7594830	G	T	0	2	0	1
gnl|UMD3.1|GK000010.2	7595242	A	G	0	2	0	1
gnl|UMD3.1|GK000010.2	7595288	T	G	0	2	0	1
gnl|UMD3.1|GK000010.2	7595330	C	T	0	2	0	1
gnl|UMD3.1|GK000010.2	7595462	G	A	0	2	0	1
gnl|UMD3.1|GK000010.2	7595488	A	G	0	2	0	1
gnl|UMD3.1|GK000010.2	7596102	A	T	0	2	0	1
gnl|UMD3.1|GK000010.2	7596720	A	G	0	2	0	1
gnl|UMD3.1|GK000010.2	7596737	C	A	0	2	0	1
gnl|UMD3.1|GK000010.2	7596812	A	G	0	2	0	1
gnl|UMD3.1|GK000010.2	7596852	C	G	0	2	0	1
gnl|UMD3.1|GK000010.2	7597196	GACA	GA	0	1	0	1
gnl|UMD3.1|GK000010.2	7597227	C	T	0	1	0	1
gnl|UMD3.1|GK000010.2	7597232	T	C	0	2	0	1
gnl|UMD3.1|GK000010.2	7597255	C	T	0	2	0	1
gnl|UMD3.1|GK000010.2	7597287	A	C	0	2	0	1
gnl|UMD3.1|GK000010.2	7597289	A	T	0	2	0	1
gnl|UMD3.1|GK000010.2	7597307	C	T	0	2	0	1
gnl|UMD3.1|GK000010.2	7597322	A	G	0	2	0	1
gnl|UMD3.1|GK000010.2	7597637	A	C	0	2	0	1
gnl|UMD3.1|GK000010.2	7597661	T	C	0	2	0	1
gnl|UMD3.1|GK000010.2	7597906	T	C	0	2	0	1
gnl|UMD3.1|GK000010.2	7598401	C	G	0	2	0	1
gnl|UMD3.1|GK000010.2	7599423	G	A	0	2	0	1
gnl|UMD3.1|GK000010.2	7602155	G	T	0	2	0	1
gnl|UMD3.1|GK000010.2	7602727	T	C	6	9	0.4	0.6
gnl|UMD3.1|GK000010.2	7602968	C	A	0	3	0	1
gnl|UMD3.1|GK000010.2	7604428	A	G	4	2	0.666667	0.333333
gnl|UMD3.1|GK000010.2	7604888	T	G	0	7	0	1
gnl|UMD3.1|GK000010.2	7605402	T	C	1	4	0.2	0.8
gnl|UMD3.1|GK000010.2	7607189	G	T	3	2	0.6	0.4
gnl|UMD3.1|GK000010.2	7607506	C	T	6	6	0.5	0.5
gnl|UMD3.1|GK000010.2	7608231	C	T	0	8	0	1
gnl|UMD3.1|GK000010.2	7608233	C	T	0	8	0	1
gnl|UMD3.1|GK000010.2	7608548	G	T	0	6	0	1
gnl|UMD3.1|GK000010.2	7610083	G	A	3	6	0.333333	0.666667
gnl|UMD3.1|GK000010.2	7610673	T	G	6	2	0.75	0.25
gnl|UMD3.1|GK000010.2	7610875	G	T	1	1	0.5	0.5
gnl|UMD3.1|GK000010.2	7610946	A	G	0	5	0	1
gnl|UMD3.1|GK000010.2	7612347	T	C	4	2	0.666667	0.333333
gnl|UMD3.1|GK000010.2	7612348	G	T	4	2	0.666667	0.333333
gnl|UMD3.1|GK000010.2	7613138	C	T	2	2	0.5	0.5
gnl|UMD3.1|GK000010.2	7613741	C	A	2	2	0.5	0.5
gnl|UMD3.1|GK000010.2	7614175	G	T	2	2	0.5	0.5
gnl|UMD3.1|GK000010.2	7616253	C	T	0	6	0	1
gnl|UMD3.1|GK000010.2	7616844	C	G	2	3	0.4	0.6
gnl|UMD3.1|GK000010.2	7616851	G	T	2	2	0.5	0.5
gnl|UMD3.1|GK000010.2	7616902	A	G	1	2	0.333333	0.666667
gnl|UMD3.1|GK000010.2	7616935	A	G	2	2	0.5	0.5
gnl|UMD3.1|GK000010.2	7617068	G	A	7	7	0.5	0.5
gnl|UMD3.1|GK000010.2	7617233	G	A	0	3	0	1
gnl|UMD3.1|GK000010.2	7617298	G	C	0	2	0	1
gnl|UMD3.1|GK000010.2	7618390	T	A	0	5	0	1
gnl|UMD3.1|GK000010.2	7618851	T	G	0	2	0	1
gnl|UMD3.1|GK000010.2	7619284	AATATATATATATAT	AATATATATATAT	0	1	0	1
gnl|UMD3.1|GK000010.2	7619725	A	C	0	8	0	1
gnl|UMD3.1|GK000010.2	7619968	A	G	0	3	0	1
gnl|UMD3.1|GK000010.2	7620007	G	A	0	3	0	1
gnl|UMD3.1|GK000010.2	7620061	G	C	0	4	0	1
gnl|UMD3.1|GK000010.2	7620299	T	C	0	3	0	1
gnl|UMD3.1|GK000010.2	7620456	A	G	4	2	0.666667	0.333333
gnl|UMD3.1|GK000010.2	7620552	A	G	0	6	0	1
gnl|UMD3.1|GK000010.2	7620559	G	T	0	4	0	1
gnl|UMD3.1|GK000010.2	7620585	C	T	0	3	0	1
gnl|UMD3.1|GK000010.2	7620620	G	A	0	2	0	1
gnl|UMD3.1|GK000010.2	7620629	T	C	0	2	0	1
gnl|UMD3.1|GK000010.2	7620698	T	C	0	3	0	1
gnl|UMD3.1|GK000010.2	7620699	G	A	0	3	0	1
gnl|UMD3.1|GK000010.2	7620848	T	C	0	14	0	1
gnl|UMD3.1|GK000010.2	7620898	C	T	8	2	0.8	0.2
gnl|UMD3.1|GK000010.2	7620903	C	G	0	10	0	1
gnl|UMD3.1|GK000010.2	7620955	G	C	0	7	0	1
gnl|UMD3.1|GK000010.2	7621023	A	G	0	5	0	1
gnl|UMD3.1|GK000010.2	7621171	C	T	0	4	0	1
gnl|UMD3.1|GK000010.2	7621277	G	C	0	6	0	1
gnl|UMD3.1|GK000010.2	7621318	G	A	0	2	0	1
gnl|UMD3.1|GK000010.2	7621327	A	G	0	2	0	1
gnl|UMD3.1|GK000010.2	7621694	G	A	0	3	0	1
gnl|UMD3.1|GK000010.2	7621715	C	T	2	2	0.5	0.5
gnl|UMD3.1|GK000010.2	7621729	T	C	0	5	0	1
gnl|UMD3.1|GK000010.2	7621767	T	C	0	3	0	1
gnl|UMD3.1|GK000010.2	7621902	G	A	0	4	0	1
gnl|UMD3.1|GK000010.2	7621927	C	A	2	2	0.5	0.5
gnl|UMD3.1|GK000010.2	7621990	C	T	0	2	0	1
gnl|UMD3.1|GK000010.2	7622087	C	T	0	3	0	1
gnl|UMD3.1|GK000010.2	7622193	T	G	0	2	0	1
gnl|UMD3.1|GK000010.2	7623821	A	G	0	2	0	1
gnl|UMD3.1|GK000010.2	7623831	T	A	0	2	0	1
gnl|UMD3.1|GK000010.2	7623842	T	G	0	2	0	1
gnl|UMD3.1|GK000010.2	7624678	C	G	0	4	0	1
gnl|UMD3.1|GK000010.2	7624680	T	A	0	4	0	1
gnl|UMD3.1|GK000010.2	7625686	T	A	2	2	0.5	0.5
gnl|UMD3.1|GK000010.2	7627144	A	G	2	2	0.5	0.5
gnl|UMD3.1|GK000010.2	7627825	T	C	0	2	0	1
gnl|UMD3.1|GK000010.2	7627876	T	C	0	1	0	1
gnl|UMD3.1|GK000010.2	7628134	C	T	2	2	0.5	0.5
gnl|UMD3.1|GK000010.2	7630352	T	C	0	2	0	1
gnl|UMD3.1|GK000010.2	7630559	G	C	1	2	0.333333	0.666667
gnl|UMD3.1|GK000010.2	7630607	T	A	1	2	0.333333	0.666667
gnl|UMD3.1|GK000010.2	7631328	C	T	0	4	0	1
gnl|UMD3.1|GK000010.2	7631343	T	A	0	4	0	1
gnl|UMD3.1|GK000010.2	7631950	A	G	2	4	0.333333	0.666667
gnl|UMD3.1|GK000010.2	7632128	C	G	0	2	0	1
gnl|UMD3.1|GK000010.2	7632209	G	T	0	2	0	1
gnl|UMD3.1|GK000010.2	7632236	T	C	2	2	0.5	0.5
gnl|UMD3.1|GK000010.2	7632237	G	A	2	2	0.5	0.5
gnl|UMD3.1|GK000010.2	7632365	C	T	2	2	0.5	0.5
gnl|UMD3.1|GK000010.2	7636257	T	G	0	5	0	1
gnl|UMD3.1|GK000010.2	7637361	A	G	2	2	0.5	0.5
gnl|UMD3.1|GK000010.2	7637384	A	G	2	2	0.5	0.5
gnl|UMD3.1|GK000010.2	7638473	A	G	0	2	0	1
gnl|UMD3.1|GK000010.2	7639952	G	A	0	6	0	1
gnl|UMD3.1|GK000010.2	7642526	T	G	0	2	0	1
gnl|UMD3.1|GK000010.2	7642534	A	G	0	2	0	1
gnl|UMD3.1|GK000010.2	7642563	A	G	0	2	0	1
gnl|UMD3.1|GK000010.2	7643461	G	T	1	2	0.333333	0.666667
gnl|UMD3.1|GK000010.2	7645604	C	T	0	2	0	1
gnl|UMD3.1|GK000010.2	7647818	C	A	1	2	0.333333	0.666667
gnl|UMD3.1|GK000010.2	7648633	G	T	1	2	0.333333	0.666667
gnl|UMD3.1|GK000010.2	7649196	C	T	0	5	0	1
gnl|UMD3.1|GK000010.2	7649213	G	A	0	5	0	1
gnl|UMD3.1|GK000010.2	7649225	A	G	0	5	0	1
gnl|UMD3.1|GK000010.2	7649321	G	T	0	3	0	1
gnl|UMD3.1|GK000010.2	7649396	T	C	0	2	0	1
gnl|UMD3.1|GK000010.2	7649693	G	A	0	3	0	1
gnl|UMD3.1|GK000010.2	7649715	T	C	0	3	0	1
gnl|UMD3.1|GK000010.2	7649723	A	T	0	3	0	1
gnl|UMD3.1|GK000010.2	7649783	G	A	0	3	0	1
gnl|UMD3.1|GK000010.2	7649894	A	G	0	2	0	1
gnl|UMD3.1|GK000010.2	7649986	A	G	0	5	0	1
gnl|UMD3.1|GK000010.2	7650000	G	A	0	4	0	1
gnl|UMD3.1|GK000010.2	7650009	C	A	0	4	0	1
gnl|UMD3.1|GK000010.2	7650014	C	T	0	4	0	1
gnl|UMD3.1|GK000010.2	7650516	C	A	0	3	0	1
gnl|UMD3.1|GK000010.2	7650539	G	A	0	3	0	1
gnl|UMD3.1|GK000010.2	7650543	C	A	0	3	0	1
gnl|UMD3.1|GK000010.2	7652315	C	T	0	2	0	1
gnl|UMD3.1|GK000010.2	7652319	T	C	0	2	0	1
gnl|UMD3.1|GK000010.2	7652335	T	G	0	2	0	1
gnl|UMD3.1|GK000010.2	7652392	A	G	0	5	0	1
gnl|UMD3.1|GK000010.2	7652490	C	G	0	5	0	1
gnl|UMD3.1|GK000010.2	7652491	A	G	0	5	0	1
gnl|UMD3.1|GK000010.2	7652493	A	G	0	5	0	1
gnl|UMD3.1|GK000010.2	7652531	C	T	0	7	0	1
gnl|UMD3.1|GK000010.2	7652560	C	T	0	5	0	1
gnl|UMD3.1|GK000010.2	7652562	G	C	0	5	0	1
gnl|UMD3.1|GK000010.2	7652567	C	T	0	5	0	1
gnl|UMD3.1|GK000010.2	7652578	T	C	0	5	0	1
gnl|UMD3.1|GK000010.2	7652723	A	G	0	6	0	1
gnl|UMD3.1|GK000010.2	7652762	T	C	0	5	0	1
gnl|UMD3.1|GK000010.2	7652773	C	T	0	4	0	1
gnl|UMD3.1|GK000010.2	7652814	A	G	0	4	0	1
gnl|UMD3.1|GK000010.2	7652902	C	T	5	2	0.714286	0.285714
gnl|UMD3.1|GK000010.2	7652986	A	G	7	2	0.777778	0.222222
gnl|UMD3.1|GK000010.2	7652997	G	T	0	10	0	1
gnl|UMD3.1|GK000010.2	7653028	A	G	7	2	0.777778	0.222222
gnl|UMD3.1|GK000010.2	7653096	T	C	0	6	0	1
gnl|UMD3.1|GK000010.2	7653153	C	T	0	6	0	1
gnl|UMD3.1|GK000010.2	7653171	C	A	0	6	0	1
gnl|UMD3.1|GK000010.2	7653214	A	G	0	6	0	1
gnl|UMD3.1|GK000010.2	7653218	G	T	4	2	0.666667	0.333333
gnl|UMD3.1|GK000010.2	7653277	T	C	0	7	0	1
gnl|UMD3.1|GK000010.2	7653372	T	A	0	7	0	1
gnl|UMD3.1|GK000010.2	7653457	T	C	0	12	0	1
gnl|UMD3.1|GK000010.2	7653488	C	G	0	13	0	1
gnl|UMD3.1|GK000010.2	7653967	A	C	7	3	0.7	0.3
gnl|UMD3.1|GK000010.2	7653974	A	C	1	9	0.1	0.9
gnl|UMD3.1|GK000010.2	7654052	A	G	0	4	0	1
gnl|UMD3.1|GK000010.2	7654058	C	T	0	3	0	1
gnl|UMD3.1|GK000010.2	7654201	G	T	0	20	0	1
gnl|UMD3.1|GK000010.2	7654294	G	T	0	15	0	1
gnl|UMD3.1|GK000010.2	7654364	G	A	0	14	0	1
gnl|UMD3.1|GK000010.2	7654369	C	T	0	10	0	1
gnl|UMD3.1|GK000010.2	7654636	C	G	0	11	0	1
gnl|UMD3.1|GK000010.2	7654695	T	C	0	16	0	1
gnl|UMD3.1|GK000010.2	7654725	G	T	0	17	0	1
gnl|UMD3.1|GK000010.2	7654758	T	C	0	28	0	1
gnl|UMD3.1|GK000010.2	7654774	C	A	0	29	0	1
gnl|UMD3.1|GK000010.2	7654783	T	C	0	30	0	1
gnl|UMD3.1|GK000010.2	7654798	G	A	0	29	0	1
gnl|UMD3.1|GK000010.2	7654818	G	A	0	21	0	1
gnl|UMD3.1|GK000010.2	7654819	T	G	0	21	0	1
gnl|UMD3.1|GK000010.2	7654827	G	A	0	23	0	1
gnl|UMD3.1|GK000010.2	7654877	A	G	0	17	0	1
gnl|UMD3.1|GK000010.2	7654895	A	G	11	3	0.785714	0.214286
gnl|UMD3.1|GK000010.2	7654911	C	T	0	12	0	1
gnl|UMD3.1|GK000010.2	7655003	T	A	0	7	0	1
gnl|UMD3.1|GK000010.2	7655006	T	A	3	7	0.3	0.7
gnl|UMD3.1|GK000010.2	7655206	G	A	0	35	0	1
gnl|UMD3.1|GK000010.2	7655231	T	C	0	39	0	1
gnl|UMD3.1|GK000010.2	7655486	C	T	0	6	0	1
gnl|UMD3.1|GK000010.2	7655548	G	A	0	9	0	1
gnl|UMD3.1|GK000010.2	7655636	T	C	0	9	0	1
gnl|UMD3.1|GK000010.2	7655648	C	T	0	9	0	1
gnl|UMD3.1|GK000010.2	7655792	T	G	0	11	0	1
gnl|UMD3.1|GK000010.2	7655866	G	A	0	4	0	1
gnl|UMD3.1|GK000010.2	7655977	C	A	0	3	0	1
gnl|UMD3.1|GK000010.2	7656155	G	A	0	2	0	1
gnl|UMD3.1|GK000010.2	7656197	T	C	0	3	0	1
gnl|UMD3.1|GK000010.2	7656227	G	A	0	2	0	1
gnl|UMD3.1|GK000010.2	7656562	G	A	0	4	0	1
gnl|UMD3.1|GK000010.2	7656593	G	A	0	4	0	1
gnl|UMD3.1|GK000010.2	7657254	T	C	0	2	0	1
gnl|UMD3.1|GK000010.2	7657802	G	C	2	2	0.5	0.5
gnl|UMD3.1|GK000010.2	7657828	G	A	0	4	0	1
gnl|UMD3.1|GK000010.2	7657916	G	A	5	2	0.714286	0.285714
gnl|UMD3.1|GK000010.2	7657923	A	G	5	2	0.714286	0.285714
gnl|UMD3.1|GK000010.2	7657928	A	G	5	2	0.714286	0.285714
gnl|UMD3.1|GK000010.2	7657933	A	G	5	2	0.714286	0.285714
gnl|UMD3.1|GK000010.2	7657956	T	C	4	2	0.666667	0.333333
gnl|UMD3.1|GK000010.2	7658030	G	A	4	2	0.666667	0.333333
gnl|UMD3.1|GK000010.2	7658081	T	G	5	2	0.714286	0.285714
gnl|UMD3.1|GK000010.2	7658160	T	G	4	2	0.666667	0.333333
gnl|UMD3.1|GK000010.2	7658274	C	T	3	2	0.6	0.4
gnl|UMD3.1|GK000010.2	7658452	C	T	0	2	0	1
gnl|UMD3.1|GK000010.2	7658548	T	A	0	2	0	1
gnl|UMD3.1|GK000010.2	7658550	T	G	0	2	0	1
gnl|UMD3.1|GK000010.2	7658753	A	C	0	4	0	1
gnl|UMD3.1|GK000010.2	7658784	G	A	0	3	0	1
gnl|UMD3.1|GK000010.2	7658827	C	T	1	2	0.333333	0.666667
gnl|UMD3.1|GK000010.2	7658969	C	T	1	3	0.25	0.75
gnl|UMD3.1|GK000010.2	7659984	A	G	0	6	0	1
gnl|UMD3.1|GK000010.2	7661684	A	G	0	2	0	1
gnl|UMD3.1|GK000010.2	7665971	A	G	0	5	0	1
gnl|UMD3.1|GK000010.2	7671964	G	T	0	2	0	1
gnl|UMD3.1|GK000010.2	7671976	C	G	0	2	0	1
gnl|UMD3.1|GK000010.2	7672168	T	G	0	2	0	1
gnl|UMD3.1|GK000010.2	7672243	T	G	0	2	0	1
gnl|UMD3.1|GK000010.2	7672799	A	G	0	3	0	1
gnl|UMD3.1|GK000010.2	7672803	A	G	1	2	0.333333	0.666667
gnl|UMD3.1|GK000010.2	7673633	A	G	1	2	0.333333	0.666667
gnl|UMD3.1|GK000010.2	7673657	A	G	0	2	0	1
gnl|UMD3.1|GK000010.2	7673702	A	G	0	2	0	1
gnl|UMD3.1|GK000010.2	7673712	A	G	0	2	0	1
gnl|UMD3.1|GK000010.2	7674118	A	G	0	2	0	1
gnl|UMD3.1|GK000010.2	7676913	G	A	0	2	0	1
gnl|UMD3.1|GK000010.2	7676950	C	T	2	2	0.5	0.5
gnl|UMD3.1|GK000010.2	7679806	C	T	2	2	0.5	0.5
gnl|UMD3.1|GK000010.2	7679916	G	A	0	3	0	1
gnl|UMD3.1|GK000010.2	7681183	T	C	0	6	0	1
gnl|UMD3.1|GK000010.2	7681212	T	C	0	7	0	1
gnl|UMD3.1|GK000010.2	7681575	C	T	0	2	0	1
gnl|UMD3.1|GK000010.2	7681576	T	C	0	2	0	1
gnl|UMD3.1|GK000010.2	7681613	C	T	0	3	0	1
gnl|UMD3.1|GK000010.2	7681732	T	C	0	8	0	1
gnl|UMD3.1|GK000010.2	7681895	T	G	0	8	0	1
gnl|UMD3.1|GK000010.2	7681905	A	G	0	8	0	1
gnl|UMD3.1|GK000010.2	7681961	G	A	0	6	0	1
gnl|UMD3.1|GK000010.2	7682016	A	G	0	4	0	1
gnl|UMD3.1|GK000010.2	7682025	A	G	0	4	0	1
gnl|UMD3.1|GK000010.2	7682441	G	A	0	2	0	1
gnl|UMD3.1|GK000010.2	7682482	T	C	0	2	0	1
gnl|UMD3.1|GK000010.2	7682529	T	C	0	2	0	1
gnl|UMD3.1|GK000010.2	7682712	G	A	0	6	0	1
gnl|UMD3.1|GK000010.2	7682746	G	A	0	8	0	1
gnl|UMD3.1|GK000010.2	7682749	G	C	0	8	0	1
gnl|UMD3.1|GK000010.2	7682791	T	C	0	5	0	1
gnl|UMD3.1|GK000010.2	7682909	G	A	4	2	0.666667	0.333333
gnl|UMD3.1|GK000010.2	7682978	G	A	0	6	0	1
gnl|UMD3.1|GK000010.2	7683038	C	T	0	7	0	1
gnl|UMD3.1|GK000010.2	7683045	A	G	0	10	0	1
gnl|UMD3.1|GK000010.2	7683125	A	G	0	8	0	1
gnl|UMD3.1|GK000010.2	7683140	A	T	0	12	0	1
gnl|UMD3.1|GK000010.2	7683227	T	C	0	3	0	1
gnl|UMD3.1|GK000010.2	7683284	A	G	0	5	0	1
gnl|UMD3.1|GK000010.2	7683548	A	G	1	2	0.333333	0.666667
gnl|UMD3.1|GK000010.2	7683784	T	C	0	8	0	1
gnl|UMD3.1|GK000010.2	7683863	T	G	0	10	0	1
gnl|UMD3.1|GK000010.2	7684121	G	T	5	10	0.333333	0.666667
gnl|UMD3.1|GK000010.2	7684122	A	T	5	10	0.333333	0.666667
gnl|UMD3.1|GK000010.2	7684311	G	T	6	3	0.666667	0.333333
gnl|UMD3.1|GK000010.2	7684329	T	A	8	2	0.8	0.2
gnl|UMD3.1|GK000010.2	7684596	G	T	0	25	0	1
gnl|UMD3.1|GK000010.2	7684813	G	T	7	5	0.583333	0.416667
gnl|UMD3.1|GK000010.2	7684937	A	C	9	3	0.75	0.25
gnl|UMD3.1|GK000010.2	7686013	T	C	1	2	0.333333	0.666667
gnl|UMD3.1|GK000010.2	7688470	A	G	0	4	0	1
gnl|UMD3.1|GK000010.2	7693516	C	A	0	2	0	1
gnl|UMD3.1|GK000010.2	7695232	T	C	0	2	0	1
gnl|UMD3.1|GK000010.2	7698825	A	C	1	4	0.2	0.8
gnl|UMD3.1|GK000010.2	7699799	G	A	0	2	0	1
gnl|UMD3.1|GK000010.2	7701035	A	G	0	2	0	1
gnl|UMD3.1|GK000010.2	7703343	T	C	0	5	0	1
gnl|UMD3.1|GK000010.2	7704254	A	G	0	3	0	1
gnl|UMD3.1|GK000010.2	7704260	T	G	1	2	0.333333	0.666667
gnl|UMD3.1|GK000010.2	7704318	C	G	0	2	0	1
gnl|UMD3.1|GK000010.2	7704383	A	G	0	2	0	1
gnl|UMD3.1|GK000010.2	7704389	C	T	0	2	0	1
gnl|UMD3.1|GK000010.2	7706552	T	G	0	2	0	1
gnl|UMD3.1|GK000010.2	7706577	C	T	0	2	0	1
gnl|UMD3.1|GK000010.2	7706631	C	A	5	3	0.625	0.375
gnl|UMD3.1|GK000010.2	7706660	C	G	3	6	0.333333	0.666667
gnl|UMD3.1|GK000010.2	7706821	G	A	0	2	0	1
gnl|UMD3.1|GK000010.2	7706860	T	C	0	1	0	1
gnl|UMD3.1|GK000010.2	7707111	C	G	0	2	0	1
gnl|UMD3.1|GK000010.2	7707158	T	C	0	2	0	1
gnl|UMD3.1|GK000010.2	7707204	G	A	0	2	0	1
gnl|UMD3.1|GK000010.2	7707477	G	A	1	5	0.166667	0.833333
gnl|UMD3.1|GK000010.2	7707486	C	A	1	5	0.166667	0.833333
gnl|UMD3.1|GK000010.2	7707487	A	G	1	5	0.166667	0.833333
gnl|UMD3.1|GK000010.2	7707774	A	G	0	2	0	1
gnl|UMD3.1|GK000010.2	7707775	A	G	0	1	0	1
gnl|UMD3.1|GK000010.2	7707776	A	G	0	1	0	1
gnl|UMD3.1|GK000010.2	7708284	G	C	0	3	0	1
gnl|UMD3.1|GK000010.2	7709245	G	C	5	2	0.714286	0.285714
gnl|UMD3.1|GK000010.2	7709249	A	G	3	4	0.428571	0.571429
gnl|UMD3.1|GK000010.2	7710795	A	G	1	2	0.333333	0.666667
gnl|UMD3.1|GK000010.2	7711267	C	T	2	2	0.5	0.5
gnl|UMD3.1|GK000010.2	7711601	G	T	1	2	0.333333	0.666667
gnl|UMD3.1|GK000010.2	7712430	G	C	1	2	0.333333	0.666667
gnl|UMD3.1|GK000010.2	7713345	G	T	2	2	0.5	0.5
gnl|UMD3.1|GK000010.2	7713411	A	G	1	2	0.333333	0.666667
gnl|UMD3.1|GK000010.2	7713436	A	G	1	2	0.333333	0.666667
gnl|UMD3.1|GK000010.2	7713446	A	G	1	2	0.333333	0.666667
gnl|UMD3.1|GK000010.2	7713523	G	A	0	5	0	1
gnl|UMD3.1|GK000010.2	7719812	C	A	0	2	0	1
gnl|UMD3.1|GK000010.2	7721040	T	C	12	2	0.857143	0.142857
gnl|UMD3.1|GK000010.2	7721250	A	T	0	10	0	1
gnl|UMD3.1|GK000010.2	7724938	A	C	1	3	0.25	0.75
gnl|UMD3.1|GK000010.2	7726253	ATGTGTGTGTGTGTGTGTGTGTGTGTGTGTGTGTGTGTGTGTGTGTG	ATGTGTGTGTGTGTGTGTGTGTGTGTG	0	1	0	1
gnl|UMD3.1|GK000010.2	7728483	C	A	8	2	0.8	0.2
gnl|UMD3.1|GK000010.2	7729826	A	G	0	3	0	1
gnl|UMD3.1|GK000010.2	7729842	A	G	1	2	0.333333	0.666667
gnl|UMD3.1|GK000010.2	7729853	A	G	1	2	0.333333	0.666667
gnl|UMD3.1|GK000010.2	7730483	A	G	0	2	0	1
gnl|UMD3.1|GK000010.2	7730551	C	A	0	2	0	1
gnl|UMD3.1|GK000010.2	7732840	T	C	0	2	0	1
gnl|UMD3.1|GK000010.2	7732844	T	C	0	2	0	1
gnl|UMD3.1|GK000010.2	7733407	C	T	0	2	0	1
gnl|UMD3.1|GK000010.2	7733415	C	T	0	2	0	1
gnl|UMD3.1|GK000010.2	7735707	A	G	1	2	0.333333	0.666667
gnl|UMD3.1|GK000010.2	7735708	A	G	1	2	0.333333	0.666667
gnl|UMD3.1|GK000010.2	7735749	A	G	0	3	0	1
gnl|UMD3.1|GK000010.2	7735848	A	G	0	2	0	1
gnl|UMD3.1|GK000010.2	7738067	C	G	0	2	0	1
gnl|UMD3.1|GK000010.2	7738184	A	G	0	2	0	1
gnl|UMD3.1|GK000010.2	7738216	A	G	0	2	0	1
gnl|UMD3.1|GK000010.2	7738222	A	G	0	2	0	1
gnl|UMD3.1|GK000010.2	7738225	A	G	0	2	0	1
gnl|UMD3.1|GK000010.2	7738235	A	G	0	2	0	1
gnl|UMD3.1|GK000010.2	7739870	G	A	0	2	0	1
gnl|UMD3.1|GK000010.2	7740522	G	T	0	2	0	1
gnl|UMD3.1|GK000010.2	7740919	G	A	0	2	0	1
gnl|UMD3.1|GK000010.2	7740934	C	A	0	2	0	1
gnl|UMD3.1|GK000010.2	7740979	T	C	1	1	0.5	0.5
gnl|UMD3.1|GK000010.2	7741365	T	G	0	2	0	1
gnl|UMD3.1|GK000010.2	7741383	A	G	0	1	0	1
gnl|UMD3.1|GK000010.2	7741935	G	T	0	2	0	1
gnl|UMD3.1|GK000010.2	7743030	T	C	0	2	0	1
gnl|UMD3.1|GK000010.2	7744500	CTGTGTG	CTGTG	0	1	0	1
gnl|UMD3.1|GK000010.2	7744660	A	G	0	2	0	1
gnl|UMD3.1|GK000010.2	7744858	T	C	1	4	0.2	0.8
gnl|UMD3.1|GK000010.2	7744863	G	C	1	16	0.0588235	0.941176
gnl|UMD3.1|GK000010.2	7745043	G	A	3	2	0.6	0.4
gnl|UMD3.1|GK000010.2	7745078	G	T	1	2	0.333333	0.666667
gnl|UMD3.1|GK000010.2	7745623	C	A	1	2	0.333333	0.666667
gnl|UMD3.1|GK000010.2	7746018	T	C	0	2	0	1
gnl|UMD3.1|GK000010.2	7746044	A	G	0	2	0	1
gnl|UMD3.1|GK000010.2	7746066	A	T	0	2	0	1
gnl|UMD3.1|GK000010.2	7746101	A	G	0	2	0	1
gnl|UMD3.1|GK000010.2	7747882	T	G	0	2	0	1
gnl|UMD3.1|GK000010.2	7748007	C	A	0	2	0	1
gnl|UMD3.1|GK000010.2	7748021	T	C	0	2	0	1
gnl|UMD3.1|GK000010.2	7749545	G	A	0	2	0	1
gnl|UMD3.1|GK000010.2	7750252	G	C	0	4	0	1
gnl|UMD3.1|GK000010.2	7750570	G	A	0	2	0	1
gnl|UMD3.1|GK000010.2	7751334	A	G	1	4	0.2	0.8
gnl|UMD3.1|GK000010.2	7751787	G	A	0	3	0	1
gnl|UMD3.1|GK000010.2	7752419	A	G	0	4	0	1
gnl|UMD3.1|GK000010.2	7752516	C	A	0	2	0	1
gnl|UMD3.1|GK000010.2	7752629	G	A	0	2	0	1
gnl|UMD3.1|GK000010.2	7754026	G	T	0	2	0	1
gnl|UMD3.1|GK000010.2	7754428	T	C	0	60	0	1
gnl|UMD3.1|GK000010.2	7754584	C	T	0	2	0	1
gnl|UMD3.1|GK000010.2	7754599	C	T	0	2	0	1
gnl|UMD3.1|GK000010.2	7754961	C	T	2	4	0.333333	0.666667
gnl|UMD3.1|GK000010.2	7755034	C	A	3	4	0.428571	0.571429
gnl|UMD3.1|GK000010.2	7757223	A	G	2	2	0.5	0.5
gnl|UMD3.1|GK000010.2	7757286	A	G	2	2	0.5	0.5
gnl|UMD3.1|GK000010.2	7757297	G	T	2	2	0.5	0.5
gnl|UMD3.1|GK000010.2	7757298	A	G	2	2	0.5	0.5
gnl|UMD3.1|GK000010.2	7757844	T	G	3	2	0.6	0.4
gnl|UMD3.1|GK000010.2	7757846	G	C	3	2	0.6	0.4
gnl|UMD3.1|GK000010.2	7761339	A	G	1	2	0.333333	0.666667
gnl|UMD3.1|GK000010.2	7761375	A	G	3	2	0.6	0.4
gnl|UMD3.1|GK000010.2	7762752	A	T	8	2	0.8	0.2
gnl|UMD3.1|GK000010.2	7762937	G	A	1	3	0.25	0.75
gnl|UMD3.1|GK000010.2	7762969	G	C	1	5	0.166667	0.833333
gnl|UMD3.1|GK000010.2	7763503	A	G	0	2	0	1
gnl|UMD3.1|GK000010.2	7763513	A	G	0	2	0	1
gnl|UMD3.1|GK000010.2	7763571	A	G	0	2	0	1
gnl|UMD3.1|GK000010.2	7763878	TATG	T	0	1	0	1
gnl|UMD3.1|GK000010.2	7765098	A	G	1	4	0.2	0.8
gnl|UMD3.1|GK000010.2	7765144	T	C	1	3	0.25	0.75
gnl|UMD3.1|GK000010.2	7765150	T	C	0	3	0	1
gnl|UMD3.1|GK000010.2	7765193	G	A	0	3	0	1
gnl|UMD3.1|GK000010.2	7765233	T	C	0	2	0	1
gnl|UMD3.1|GK000010.2	7765701	T	G	2	2	0.5	0.5
gnl|UMD3.1|GK000010.2	7765798	G	A	0	3	0	1
gnl|UMD3.1|GK000010.2	7765807	T	G	0	4	0	1
gnl|UMD3.1|GK000010.2	7765930	A	G	0	3	0	1
gnl|UMD3.1|GK000010.2	7765971	C	A	0	3	0	1
gnl|UMD3.1|GK000010.2	7772604	T	C	0	3	0	1
gnl|UMD3.1|GK000010.2	7774458	G	A	0	2	0	1
gnl|UMD3.1|GK000010.2	7776488	A	G	1	2	0.333333	0.666667
gnl|UMD3.1|GK000010.2	7776492	A	G	0	3	0	1
gnl|UMD3.1|GK000010.2	7776507	A	G	0	3	0	1
gnl|UMD3.1|GK000010.2	7776508	A	G	1	2	0.333333	0.666667
gnl|UMD3.1|GK000010.2	7776560	A	G	1	2	0.333333	0.666667
gnl|UMD3.1|GK000010.2	7776570	A	G	0	3	0	1
gnl|UMD3.1|GK000010.2	7777090	T	C	0	3	0	1
gnl|UMD3.1|GK000010.2	7777546	CATTTTTGTA	CATTTTTGTATTTTTGTA	0	1	0	1
gnl|UMD3.1|GK000010.2	7777714	T	A	0	2	0	1
gnl|UMD3.1|GK000010.2	7777719	T	C	0	2	0	1
gnl|UMD3.1|GK000010.2	7777733	G	T	0	3	0	1
gnl|UMD3.1|GK000010.2	7777870	G	T	0	3	0	1
gnl|UMD3.1|GK000010.2	7777917	T	C	0	2	0	1
gnl|UMD3.1|GK000010.2	7777957	C	T	0	2	0	1
gnl|UMD3.1|GK000010.2	7778134	A	G	0	3	0	1
gnl|UMD3.1|GK000010.2	7778275	A	G	11	2	0.846154	0.153846
gnl|UMD3.1|GK000010.2	7778277	A	G	0	13	0	1
gnl|UMD3.1|GK000010.2	7778290	G	A	0	13	0	1
gnl|UMD3.1|GK000010.2	7778355	C	A	0	11	0	1
gnl|UMD3.1|GK000010.2	7778361	A	G	0	10	0	1
gnl|UMD3.1|GK000010.2	7778364	G	A	0	9	0	1
gnl|UMD3.1|GK000010.2	7778397	T	C	0	6	0	1
gnl|UMD3.1|GK000010.2	7778506	A	G	0	3	0	1
gnl|UMD3.1|GK000010.2	7778565	T	C	0	4	0	1
gnl|UMD3.1|GK000010.2	7778591	T	A	0	4	0	1
gnl|UMD3.1|GK000010.2	7778603	G	A	2	2	0.5	0.5
gnl|UMD3.1|GK000010.2	7778721	T	A	0	5	0	1
gnl|UMD3.1|GK000010.2	7778756	G	A	0	4	0	1
gnl|UMD3.1|GK000010.2	7778761	T	C	0	4	0	1
gnl|UMD3.1|GK000010.2	7778766	T	G	0	3	0	1
gnl|UMD3.1|GK000010.2	7779762	A	T	2	2	0.5	0.5
gnl|UMD3.1|GK000010.2	7781557	A	G	0	2	0	1
gnl|UMD3.1|GK000010.2	7781568	G	A	0	2	0	1
gnl|UMD3.1|GK000010.2	7785349	C	T	0	7	0	1
gnl|UMD3.1|GK000010.2	7785512	T	C	0	7	0	1
gnl|UMD3.1|GK000010.2	7785772	A	G	0	2	0	1
gnl|UMD3.1|GK000010.2	7786114	T	A	0	5	0	1
gnl|UMD3.1|GK000010.2	7786115	C	A	0	6	0	1
gnl|UMD3.1|GK000010.2	7786221	A	G	0	5	0	1
gnl|UMD3.1|GK000010.2	7786365	C	G	2	2	0.5	0.5
gnl|UMD3.1|GK000010.2	7786390	C	G	0	6	0	1
gnl|UMD3.1|GK000010.2	7786619	G	A	0	2	0	1
gnl|UMD3.1|GK000010.2	7788137	T	C	0	4	0	1
gnl|UMD3.1|GK000010.2	7788165	G	T	2	2	0.5	0.5
gnl|UMD3.1|GK000010.2	7788439	T	A	0	5	0	1
gnl|UMD3.1|GK000010.2	7788947	A	G	0	3	0	1
gnl|UMD3.1|GK000010.2	7789510	C	T	4	2	0.666667	0.333333
gnl|UMD3.1|GK000010.2	7789569	T	C	2	2	0.5	0.5
gnl|UMD3.1|GK000010.2	7789576	G	A	2	2	0.5	0.5
gnl|UMD3.1|GK000010.2	7790538	C	T	0	4	0	1
gnl|UMD3.1|GK000010.2	7790874	G	A	0	2	0	1
gnl|UMD3.1|GK000010.2	7791208	A	T	0	2	0	1
gnl|UMD3.1|GK000010.2	7791214	A	G	0	2	0	1
gnl|UMD3.1|GK000010.2	7791709	G	A	0	2	0	1
gnl|UMD3.1|GK000010.2	7791755	C	T	0	2	0	1
gnl|UMD3.1|GK000010.2	7791959	G	A	0	5	0	1
gnl|UMD3.1|GK000010.2	7792462	G	T	0	3	0	1
gnl|UMD3.1|GK000010.2	7792475	G	A	0	3	0	1
gnl|UMD3.1|GK000010.2	7796316	A	G	1	2	0.333333	0.666667
gnl|UMD3.1|GK000010.2	7796370	G	C	0	2	0	1
gnl|UMD3.1|GK000010.2	7797208	G	T	0	3	0	1
gnl|UMD3.1|GK000010.2	7797285	C	T	34	42	0.447368	0.552632
gnl|UMD3.1|GK000010.2	7797377	G	T	0	2	0	1
gnl|UMD3.1|GK000010.2	7801760	G	T	31	24	0.563636	0.436364
gnl|UMD3.1|GK000010.2	7801867	T	A	2	5	0.285714	0.714286
gnl|UMD3.1|GK000010.2	7802666	A	G	0	3	0	1
gnl|UMD3.1|GK000010.2	7802878	C	T	0	2	0	1
gnl|UMD3.1|GK000010.2	7803096	T	C	0	6	0	1
gnl|UMD3.1|GK000010.2	7803319	T	C	0	3	0	1
gnl|UMD3.1|GK000010.2	7803378	T	A	2	3	0.4	0.6
gnl|UMD3.1|GK000010.2	7803382	C	T	2	3	0.4	0.6
gnl|UMD3.1|GK000010.2	7803409	C	T	2	2	0.5	0.5
gnl|UMD3.1|GK000010.2	7803818	A	T	19	26	0.422222	0.577778
gnl|UMD3.1|GK000010.2	7804455	A	G	1	2	0.333333	0.666667
gnl|UMD3.1|GK000010.2	7804469	T	C	1	2	0.333333	0.666667
gnl|UMD3.1|GK000010.2	7804519	C	T	2	2	0.5	0.5
gnl|UMD3.1|GK000010.2	7804932	G	A	5	8	0.384615	0.615385
gnl|UMD3.1|GK000010.2	7804951	G	A	6	8	0.428571	0.571429
gnl|UMD3.1|GK000010.2	7805147	G	C	5	4	0.555556	0.444444
gnl|UMD3.1|GK000010.2	7805166	C	A	3	3	0.5	0.5
gnl|UMD3.1|GK000010.2	7805388	G	A	16	6	0.727273	0.272727
gnl|UMD3.1|GK000010.2	7805751	G	A	17	11	0.607143	0.392857
gnl|UMD3.1|GK000010.2	7806240	G	A	21	4	0.84	0.16
gnl|UMD3.1|GK000010.2	7806371	A	G	14	14	0.5	0.5
gnl|UMD3.1|GK000010.2	7806529	G	A	10	2	0.833333	0.166667
gnl|UMD3.1|GK000010.2	7806906	A	G	19	6	0.76	0.24
gnl|UMD3.1|GK000010.2	7806926	A	G	13	5	0.722222	0.277778
gnl|UMD3.1|GK000010.2	7807590	G	T	2	2	0.5	0.5
gnl|UMD3.1|GK000010.2	7807660	T	A	0	3	0	1
gnl|UMD3.1|GK000010.2	7807842	A	G	1	4	0.2	0.8
gnl|UMD3.1|GK000010.2	7808419	G	T	0	5	0	1
gnl|UMD3.1|GK000010.2	7809699	A	G	0	4	0	1
gnl|UMD3.1|GK000010.2	7809707	T	C	0	4	0	1
gnl|UMD3.1|GK000010.2	7810267	C	A	2	2	0.5	0.5
gnl|UMD3.1|GK000010.2	7810357	G	A	2	2	0.5	0.5
gnl|UMD3.1|GK000010.2	7812102	A	G	7	2	0.777778	0.222222
gnl|UMD3.1|GK000010.2	7812392	C	T	4	16	0.2	0.8
gnl|UMD3.1|GK000010.2	7812514	G	A	8	8	0.5	0.5
gnl|UMD3.1|GK000010.2	7812580	C	T	5	10	0.333333	0.666667
gnl|UMD3.1|GK000010.2	7814588	C	A	5	2	0.714286	0.285714
gnl|UMD3.1|GK000010.2	7814823	T	A	0	6	0	1
gnl|UMD3.1|GK000010.2	7815282	G	A	0	5	0	1
gnl|UMD3.1|GK000010.2	7816069	G	A	0	5	0	1
gnl|UMD3.1|GK000010.2	7816384	A	G	0	6	0	1
gnl|UMD3.1|GK000010.2	7816977	A	G	0	2	0	1
gnl|UMD3.1|GK000010.2	7817027	G	C	0	2	0	1
gnl|UMD3.1|GK000010.2	7817840	C	A	0	2	0	1
gnl|UMD3.1|GK000010.2	7817843	A	G	0	2	0	1
gnl|UMD3.1|GK000010.2	7818309	T	A	4	2	0.666667	0.333333
gnl|UMD3.1|GK000010.2	7822061	A	G	0	3	0	1
gnl|UMD3.1|GK000010.2	7824047	C	T	1	2	0.333333	0.666667
gnl|UMD3.1|GK000010.2	7826866	A	T	0	3	0	1
gnl|UMD3.1|GK000010.2	7827161	A	G	0	3	0	1
gnl|UMD3.1|GK000010.2	7827213	C	T	0	4	0	1
gnl|UMD3.1|GK000010.2	7827482	A	C	0	3	0	1
gnl|UMD3.1|GK000010.2	7827497	C	T	0	3	0	1
gnl|UMD3.1|GK000010.2	7827546	A	G	0	2	0	1
gnl|UMD3.1|GK000010.2	7827548	G	A	0	2	0	1
gnl|UMD3.1|GK000010.2	7827551	C	T	0	2	0	1
gnl|UMD3.1|GK000010.2	7828047	G	A	0	3	0	1
gnl|UMD3.1|GK000010.2	7828069	A	G	0	3	0	1
gnl|UMD3.1|GK000010.2	7828079	G	A	0	3	0	1
gnl|UMD3.1|GK000010.2	7828138	A	C	0	2	0	1
gnl|UMD3.1|GK000010.2	7828434	G	A	0	3	0	1
gnl|UMD3.1|GK000010.2	7828730	C	T	0	2	0	1
gnl|UMD3.1|GK000010.2	7828872	G	A	1	2	0.333333	0.666667
gnl|UMD3.1|GK000010.2	7828904	T	C	0	2	0	1
gnl|UMD3.1|GK000010.2	7829333	T	C	0	2	0	1
gnl|UMD3.1|GK000010.2	7829817	G	A	2	3	0.4	0.6
gnl|UMD3.1|GK000010.2	7831508	T	C	0	2	0	1
gnl|UMD3.1|GK000010.2	7832047	T	C	2	2	0.5	0.5
gnl|UMD3.1|GK000010.2	7832058	A	G	0	4	0	1
gnl|UMD3.1|GK000010.2	7832958	G	C	0	2	0	1
gnl|UMD3.1|GK000010.2	7833992	G	A	0	3	0	1
gnl|UMD3.1|GK000010.2	7834684	G	T	0	2	0	1
gnl|UMD3.1|GK000010.2	7835051	C	G	13	27	0.325	0.675
gnl|UMD3.1|GK000010.2	7835583	T	C	0	2	0	1
gnl|UMD3.1|GK000010.2	7835627	A	G	0	4	0	1
gnl|UMD3.1|GK000010.2	7835639	T	C	0	4	0	1
gnl|UMD3.1|GK000010.2	7835728	T	C	37	47	0.440476	0.559524
gnl|UMD3.1|GK000010.2	7835791	G	A	36	43	0.455696	0.544304
gnl|UMD3.1|GK000010.2	7836208	A	G	0	2	0	1
gnl|UMD3.1|GK000010.2	7836518	A	G	0	6	0	1
gnl|UMD3.1|GK000010.2	7837450	C	T	0	2	0	1
gnl|UMD3.1|GK000010.2	7837693	C	T	0	4	0	1
gnl|UMD3.1|GK000010.2	7837709	C	T	1	3	0.25	0.75
gnl|UMD3.1|GK000010.2	7837761	C	A	1	2	0.333333	0.666667
gnl|UMD3.1|GK000010.2	7837789	C	T	0	2	0	1
gnl|UMD3.1|GK000010.2	7838173	AAA	AAACAA	0	1	0	1
gnl|UMD3.1|GK000010.2	7838328	A	G	0	4	0	1
gnl|UMD3.1|GK000010.2	7838427	T	C	2	2	0.5	0.5
gnl|UMD3.1|GK000010.2	7838858	G	T	0	2	0	1
gnl|UMD3.1|GK000010.2	7838937	G	T	2	2	0.5	0.5
gnl|UMD3.1|GK000010.2	7839205	G	A	0	2	0	1
gnl|UMD3.1|GK000010.2	7839830	A	G	1	3	0.25	0.75
gnl|UMD3.1|GK000010.2	7839921	G	T	2	2	0.5	0.5
gnl|UMD3.1|GK000010.2	7840063	C	G	2	2	0.5	0.5
gnl|UMD3.1|GK000010.2	7840071	G	A	1	2	0.333333	0.666667
gnl|UMD3.1|GK000010.2	7840302	G	A	1	2	0.333333	0.666667
gnl|UMD3.1|GK000010.2	7840325	G	C	1	2	0.333333	0.666667
gnl|UMD3.1|GK000010.2	7840853	G	A	0	2	0	1
gnl|UMD3.1|GK000010.2	7841147	G	A	0	3	0	1
gnl|UMD3.1|GK000010.2	7841245	C	T	2	5	0.285714	0.714286
gnl|UMD3.1|GK000010.2	7841322	C	T	6	2	0.75	0.25
gnl|UMD3.1|GK000010.2	7841409	G	A	9	3	0.75	0.25
gnl|UMD3.1|GK000010.2	7841517	C	A	0	4	0	1
gnl|UMD3.1|GK000010.2	7841545	C	A	2	3	0.4	0.6
gnl|UMD3.1|GK000010.2	7841586	A	G	1	2	0.333333	0.666667
gnl|UMD3.1|GK000010.2	7841595	C	A	1	2	0.333333	0.666667
gnl|UMD3.1|GK000010.2	7841662	G	A	1	7	0.125	0.875
gnl|UMD3.1|GK000010.2	7841665	A	G	1	7	0.125	0.875
gnl|UMD3.1|GK000010.2	7841779	C	T	2	4	0.333333	0.666667
gnl|UMD3.1|GK000010.2	7841900	C	T	4	2	0.666667	0.333333
gnl|UMD3.1|GK000010.2	7841914	G	A	3	2	0.6	0.4
gnl|UMD3.1|GK000010.2	7841985	A	G	2	3	0.4	0.6
gnl|UMD3.1|GK000010.2	7842013	C	G,A	0	6	0	1
gnl|UMD3.1|GK000010.2	7842031	A	G	0	6	0	1
gnl|UMD3.1|GK000010.2	7842071	G	T	3	2	0.6	0.4
gnl|UMD3.1|GK000010.2	7842115	C	T	2	3	0.4	0.6
gnl|UMD3.1|GK000010.2	7842125	T	G	2	3	0.4	0.6
gnl|UMD3.1|GK000010.2	7842139	C	T	2	3	0.4	0.6
gnl|UMD3.1|GK000010.2	7842161	T	A	1	3	0.25	0.75
gnl|UMD3.1|GK000010.2	7842188	C	T	1	4	0.2	0.8
gnl|UMD3.1|GK000010.2	7842191	A	G	1	4	0.2	0.8
gnl|UMD3.1|GK000010.2	7842204	A	G	1	4	0.2	0.8
gnl|UMD3.1|GK000010.2	7842211	C	G	0	3	0	1
gnl|UMD3.1|GK000010.2	7842378	A	G	2	2	0.5	0.5
gnl|UMD3.1|GK000010.2	7842863	C	T	2	2	0.5	0.5
gnl|UMD3.1|GK000010.2	7843305	G	A	0	2	0	1
gnl|UMD3.1|GK000010.2	7843334	A	G	0	2	0	1
gnl|UMD3.1|GK000010.2	7843342	C	T	0	2	0	1
gnl|UMD3.1|GK000010.2	7843368	G	T	0	2	0	1
gnl|UMD3.1|GK000010.2	7843390	A	C	0	1	0	1
gnl|UMD3.1|GK000010.2	7844479	G	T	2	2	0.5	0.5
gnl|UMD3.1|GK000010.2	7845193	C	T	5	2	0.714286	0.285714
gnl|UMD3.1|GK000010.2	7845230	A	T	6	6	0.5	0.5
gnl|UMD3.1|GK000010.2	7845297	C	T	4	7	0.363636	0.636364
gnl|UMD3.1|GK000010.2	7845320	C	T	4	7	0.363636	0.636364
gnl|UMD3.1|GK000010.2	7845338	A	G	0	6	0	1
gnl|UMD3.1|GK000010.2	7845368	T	C	0	2	0	1
gnl|UMD3.1|GK000010.2	7845455	A	G	51	38	0.573034	0.426966
gnl|UMD3.1|GK000010.2	7846162	T	A	0	2	0	1
gnl|UMD3.1|GK000010.2	7846319	T	A	0	2	0	1
gnl|UMD3.1|GK000010.2	7846872	A	G	0	2	0	1
gnl|UMD3.1|GK000010.2	7846875	A	G	0	2	0	1
gnl|UMD3.1|GK000010.2	7847109	G	A	0	2	0	1
gnl|UMD3.1|GK000010.2	7847125	G	T	0	2	0	1
gnl|UMD3.1|GK000010.2	7847159	A	T	0	2	0	1
gnl|UMD3.1|GK000010.2	7847165	A	C	0	2	0	1
gnl|UMD3.1|GK000010.2	7847884	C	A	3	3	0.5	0.5
gnl|UMD3.1|GK000010.2	7848022	A	G	1	3	0.25	0.75
gnl|UMD3.1|GK000010.2	7848031	C	A	1	2	0.333333	0.666667
gnl|UMD3.1|GK000010.2	7848424	T	C	0	2	0	1
gnl|UMD3.1|GK000010.2	7848459	T	C	0	2	0	1
gnl|UMD3.1|GK000010.2	7848463	C	T	0	2	0	1
gnl|UMD3.1|GK000010.2	7848535	T	A	0	3	0	1
gnl|UMD3.1|GK000010.2	7848600	A	G	0	6	0	1
gnl|UMD3.1|GK000010.2	7848628	C	T	2	5	0.285714	0.714286
gnl|UMD3.1|GK000010.2	7848670	C	T	2	4	0.333333	0.666667
gnl|UMD3.1|GK000010.2	7848682	G	A	2	4	0.333333	0.666667
gnl|UMD3.1|GK000010.2	7848687	A	C	1	3	0.25	0.75
gnl|UMD3.1|GK000010.2	7848688	C	T	2	3	0.4	0.6
gnl|UMD3.1|GK000010.2	7848815	A	G	1	2	0.333333	0.666667
gnl|UMD3.1|GK000010.2	7848832	G	A	2	2	0.5	0.5
gnl|UMD3.1|GK000010.2	7849404	G	A	2	2	0.5	0.5
gnl|UMD3.1|GK000010.2	7850533	G	A	0	3	0	1
gnl|UMD3.1|GK000010.2	7851215	A	T	0	2	0	1
gnl|UMD3.1|GK000010.2	7855168	C	A	6	2	0.75	0.25
gnl|UMD3.1|GK000010.2	7857853	A	G	4	2	0.666667	0.333333
gnl|UMD3.1|GK000010.2	7857977	G	T	7	2	0.777778	0.222222
gnl|UMD3.1|GK000010.2	7858372	G	T	11	2	0.846154	0.153846
gnl|UMD3.1|GK000010.2	7858413	G	T	8	2	0.8	0.2
gnl|UMD3.1|GK000010.2	7860773	G	A	0	5	0	1
gnl|UMD3.1|GK000010.2	7861528	G	A	8	5	0.615385	0.384615
gnl|UMD3.1|GK000010.2	7861931	G	T	7	2	0.777778	0.222222
gnl|UMD3.1|GK000010.2	7862435	A	T	8	2	0.8	0.2
gnl|UMD3.1|GK000010.2	7862436	G	T	8	3	0.727273	0.272727
gnl|UMD3.1|GK000010.2	7862439	G	T	8	3	0.727273	0.272727
gnl|UMD3.1|GK000010.2	7862462	G	T	9	3	0.75	0.25
gnl|UMD3.1|GK000010.2	7862469	G	T	6	4	0.6	0.4
gnl|UMD3.1|GK000010.2	7862699	A	C	1	12	0.0769231	0.923077
gnl|UMD3.1|GK000010.2	7863503	T	A	6	4	0.6	0.4
gnl|UMD3.1|GK000010.2	7863580	C	T	4	2	0.666667	0.333333
gnl|UMD3.1|GK000010.2	7863709	C	T	4	2	0.666667	0.333333
gnl|UMD3.1|GK000010.2	7863749	G	T	3	2	0.6	0.4
gnl|UMD3.1|GK000010.2	7863768	C	T	2	2	0.5	0.5
gnl|UMD3.1|GK000010.2	7864274	C	A	2	2	0.5	0.5
gnl|UMD3.1|GK000010.2	7864585	G	C	5	2	0.714286	0.285714
gnl|UMD3.1|GK000010.2	7864641	T	C	3	2	0.6	0.4
gnl|UMD3.1|GK000010.2	7865998	G	A	2	3	0.4	0.6
gnl|UMD3.1|GK000010.2	7866044	G	C	4	2	0.666667	0.333333
gnl|UMD3.1|GK000010.2	7867211	G	T	19	3	0.863636	0.136364
gnl|UMD3.1|GK000010.2	7867760	T	C	197	292	0.402863	0.597137
gnl|UMD3.1|GK000010.2	7880839	T	G	0	2	0	1
gnl|UMD3.1|GK000010.2	7880854	G	T	0	2	0	1
gnl|UMD3.1|GK000010.2	7880871	A	G	0	1	0	1
gnl|UMD3.1|GK000010.2	7882748	G	A	0	2	0	1
gnl|UMD3.1|GK000010.2	7893960	T	C	0	2	0	1
gnl|UMD3.1|GK000010.2	7894296	C	A	0	2	0	1
gnl|UMD3.1|GK000010.2	7895800	C	T	2	2	0.5	0.5
gnl|UMD3.1|GK000010.2	7896589	A	G	8	2	0.8	0.2
gnl|UMD3.1|GK000010.2	7896642	G	T	6	2	0.75	0.25
gnl|UMD3.1|GK000010.2	7908595	A	G	0	6	0	1
gnl|UMD3.1|GK000010.2	7908605	G	C	0	9	0	1
gnl|UMD3.1|GK000010.2	7908608	G	C	0	9	0	1
gnl|UMD3.1|GK000010.2	7908626	G	A	0	12	0	1
gnl|UMD3.1|GK000010.2	7908662	A	G	0	12	0	1
gnl|UMD3.1|GK000010.2	7908670	C	A	0	12	0	1
gnl|UMD3.1|GK000010.2	7908683	C	T	0	11	0	1
gnl|UMD3.1|GK000010.2	7908686	G	A	0	12	0	1
gnl|UMD3.1|GK000010.2	7908701	A	G	0	11	0	1
gnl|UMD3.1|GK000010.2	7908707	A	G	0	12	0	1
gnl|UMD3.1|GK000010.2	7908724	G	C	0	9	0	1
gnl|UMD3.1|GK000010.2	7908737	T	A	0	3	0	1
gnl|UMD3.1|GK000010.2	7908742	C	G	0	2	0	1
gnl|UMD3.1|GK000010.2	7908747	C	T	0	2	0	1
gnl|UMD3.1|GK000010.2	7926310	N	G	0	158	0	1
gnl|UMD3.1|GK000010.2	8009438	G	A	0	2	0	1
gnl|UMD3.1|GK000010.2	8009439	A	C	0	2	0	1
gnl|UMD3.1|GK000010.2	8009441	T	G	0	2	0	1
gnl|UMD3.1|GK000010.2	8009442	G	A	0	2	0	1
gnl|UMD3.1|GK000010.2	8009450	A	G	0	1	0	1
gnl|UMD3.1|GK000010.2	8009470	A	T	0	2	0	1
gnl|UMD3.1|GK000010.2	8009474	A	G	0	2	0	1
gnl|UMD3.1|GK000010.2	8009476	G	A	0	2	0	1
gnl|UMD3.1|GK000010.2	8009478	A	G	0	2	0	1
gnl|UMD3.1|GK000010.2	8009502	G	A	0	2	0	1
gnl|UMD3.1|GK000010.2	8009532	T	C	0	2	0	1
gnl|UMD3.1|GK000010.2	8009550	G	A	0	2	0	1
gnl|UMD3.1|GK000010.2	8017379	T	C	0	2	0	1
gnl|UMD3.1|GK000010.2	8104867	T	C	0	2	0	1
gnl|UMD3.1|GK000010.2	8110742	C	T,G	0	4	0	1
gnl|UMD3.1|GK000010.2	8114060	G	A	2	2	0.5	0.5
gnl|UMD3.1|GK000010.2	8117586	C	T	8	2	0.8	0.2
gnl|UMD3.1|GK000010.2	8120087	C	A	0	7	0	1
gnl|UMD3.1|GK000010.2	8121403	C	G	0	2	0	1
gnl|UMD3.1|GK000010.2	8125100	T	A	2	2	0.5	0.5
gnl|UMD3.1|GK000010.2	8125219	A	G	0	2	0	1
gnl|UMD3.1|GK000010.2	8133239	A	G	0	2	0	1
gnl|UMD3.1|GK000010.2	8139881	C	T	280	248	0.530303	0.469697
gnl|UMD3.1|GK000010.2	8140171	T	A	9	519	0.0170455	0.982955
gnl|UMD3.1|GK000010.2	8140226	C	T	4	149	0.0261438	0.973856
gnl|UMD3.1|GK000010.2	8140241	T	C	82	58	0.585714	0.414286
gnl|UMD3.1|GK000010.2	8140293	G	A,T	1	4	0.2	0.8
gnl|UMD3.1|GK000010.2	8140314	T	A	0	1	0	1
gnl|UMD3.1|GK000010.2	8140320	G	A	0	1	0	1
gnl|UMD3.1|GK000010.2	8142926	T	C	0	2	0	1
gnl|UMD3.1|GK000010.2	8147913	A	T	1	27	0.0357143	0.964286
gnl|UMD3.1|GK000010.2	8148314	T	C	5	6	0.454545	0.545455
gnl|UMD3.1|GK000010.2	8149332	G	C	1	2	0.333333	0.666667
gnl|UMD3.1|GK000010.2	8149538	A	G	3	2	0.6	0.4
gnl|UMD3.1|GK000010.2	8149872	T	C	4	2	0.666667	0.333333
gnl|UMD3.1|GK000010.2	8150118	G	A	4	7	0.363636	0.636364
gnl|UMD3.1|GK000010.2	8150622	G	A	3	10	0.230769	0.769231
gnl|UMD3.1|GK000010.2	8150639	C	T	8	3	0.727273	0.272727
gnl|UMD3.1|GK000010.2	8150909	G	T	11	2	0.846154	0.153846
gnl|UMD3.1|GK000010.2	8151233	C	A	5	2	0.714286	0.285714
gnl|UMD3.1|GK000010.2	8155892	A	G	0	2	0	1
gnl|UMD3.1|GK000010.2	8156163	A	C	0	2	0	1
gnl|UMD3.1|GK000010.2	8156325	C	G	11	18	0.37931	0.62069
gnl|UMD3.1|GK000010.2	8157251	A	C	0	10	0	1
gnl|UMD3.1|GK000010.2	8157927	C	T	13	16	0.448276	0.551724
gnl|UMD3.1|GK000010.2	8157942	T	C	15	20	0.428571	0.571429
gnl|UMD3.1|GK000010.2	8158084	A	G,T	3	5	0.375	0.625
gnl|UMD3.1|GK000010.2	8158166	G	T	25	10	0.714286	0.285714
gnl|UMD3.1|GK000010.2	8158892	C	G	0	5	0	1
gnl|UMD3.1|GK000010.2	8159754	G	A	2	2	0.5	0.5
gnl|UMD3.1|GK000010.2	8161955	A	G	0	2	0	1
gnl|UMD3.1|GK000010.2	8163715	G	A	0	2	0	1
gnl|UMD3.1|GK000010.2	8164844	G	A	1	3	0.25	0.75
gnl|UMD3.1|GK000010.2	8165603	C	T	0	4	0	1
gnl|UMD3.1|GK000010.2	8165679	T	C	0	4	0	1
gnl|UMD3.1|GK000010.2	8167738	T	C	1	3	0.25	0.75
gnl|UMD3.1|GK000010.2	8171580	C	T	1	3	0.25	0.75
gnl|UMD3.1|GK000010.2	8174004	C	T	0	2	0	1
gnl|UMD3.1|GK000010.2	8250207	G	T	0	2	0	1
gnl|UMD3.1|GK000010.2	8269537	T	A	0	6	0	1
gnl|UMD3.1|GK000010.2	8269546	A	G	0	6	0	1
gnl|UMD3.1|GK000010.2	8304617	T	C	0	2	0	1
gnl|UMD3.1|GK000010.2	8306600	C	G	0	2	0	1
gnl|UMD3.1|GK000010.2	8324304	C	A	0	2	0	1
gnl|UMD3.1|GK000010.2	8324356	A	G	0	2	0	1
gnl|UMD3.1|GK000010.2	8324410	T	C,A	0	2	0	1
gnl|UMD3.1|GK000010.2	8327209	A	G	0	2	0	1
gnl|UMD3.1|GK000010.2	8327418	A	G	0	2	0	1
gnl|UMD3.1|GK000010.2	8331743	C	T	0	2	0	1
gnl|UMD3.1|GK000010.2	8332050	T	A	0	2	0	1
gnl|UMD3.1|GK000010.2	8332083	C	T	0	2	0	1
gnl|UMD3.1|GK000010.2	8388259	G	T	0	2	0	1
gnl|UMD3.1|GK000010.2	8406319	T	G	0	2	0	1
gnl|UMD3.1|GK000010.2	8424890	G	T	0	2	0	1
gnl|UMD3.1|GK000010.2	8441841	C	T	0	2	0	1
gnl|UMD3.1|GK000010.2	8451670	G	T	0	2	0	1
gnl|UMD3.1|GK000010.2	8451711	G	T	0	2	0	1
gnl|UMD3.1|GK000010.2	8469458	C	T	0	2	0	1
gnl|UMD3.1|GK000010.2	8479179	A	G	0	2	0	1
gnl|UMD3.1|GK000010.2	8494717	G	A	0	2	0	1
gnl|UMD3.1|GK000010.2	8502041	A	C	0	2	0	1
gnl|UMD3.1|GK000010.2	8506579	A	G	0	2	0	1
gnl|UMD3.1|GK000010.2	8506584	C	T	0	2	0	1
gnl|UMD3.1|GK000010.2	8506658	A	G	0	2	0	1
gnl|UMD3.1|GK000010.2	8508733	C	A	0	2	0	1
gnl|UMD3.1|GK000010.2	8520531	C	A	0	2	0	1
gnl|UMD3.1|GK000010.2	8520583	C	A	0	2	0	1
gnl|UMD3.1|GK000010.2	8520610	C	T	0	2	0	1
gnl|UMD3.1|GK000010.2	8521940	A	G	0	2	0	1
gnl|UMD3.1|GK000010.2	8524223	C	T	0	6	0	1
gnl|UMD3.1|GK000010.2	8524314	T	A	0	2	0	1
gnl|UMD3.1|GK000010.2	8524764	C	A	0	6	0	1
gnl|UMD3.1|GK000010.2	8524802	G	T	0	8	0	1
gnl|UMD3.1|GK000010.2	8524804	C	A	6	2	0.75	0.25
gnl|UMD3.1|GK000010.2	8524834	G	T	0	9	0	1
gnl|UMD3.1|GK000010.2	8524838	A	C	7	2	0.777778	0.222222
gnl|UMD3.1|GK000010.2	8524839	A	G	0	9	0	1
gnl|UMD3.1|GK000010.2	8524846	C	T	0	9	0	1
gnl|UMD3.1|GK000010.2	8524853	C	A	0	7	0	1
gnl|UMD3.1|GK000010.2	8524862	C	A	0	7	0	1
gnl|UMD3.1|GK000010.2	8524867	C	T	0	8	0	1
gnl|UMD3.1|GK000010.2	8524875	C	T	0	9	0	1
gnl|UMD3.1|GK000010.2	8524930	G	T	0	11	0	1
gnl|UMD3.1|GK000010.2	8524942	G	A	0	11	0	1
gnl|UMD3.1|GK000010.2	8525013	G	A	0	6	0	1
gnl|UMD3.1|GK000010.2	8525368	G	A	0	7	0	1
gnl|UMD3.1|GK000010.2	8525428	C	T	0	5	0	1
gnl|UMD3.1|GK000010.2	8525455	A	G	0	2	0	1
gnl|UMD3.1|GK000010.2	8525605	G	A	0	3	0	1
gnl|UMD3.1|GK000010.2	8526192	T	C	0	3	0	1
gnl|UMD3.1|GK000010.2	8526226	C	T	0	2	0	1
gnl|UMD3.1|GK000010.2	8526327	C	T	0	3	0	1
gnl|UMD3.1|GK000010.2	8526378	T	C	0	2	0	1
gnl|UMD3.1|GK000010.2	8526552	G	A	5	2	0.714286	0.285714
gnl|UMD3.1|GK000010.2	8526620	A	G	0	6	0	1
gnl|UMD3.1|GK000010.2	8526629	T	A	0	6	0	1
gnl|UMD3.1|GK000010.2	8526661	G	A	0	6	0	1
gnl|UMD3.1|GK000010.2	8526669	A	G	0	5	0	1
gnl|UMD3.1|GK000010.2	8526673	T	C	0	5	0	1
gnl|UMD3.1|GK000010.2	8526759	T	C	0	2	0	1
gnl|UMD3.1|GK000010.2	8526848	A	G	0	3	0	1
gnl|UMD3.1|GK000010.2	8526996	C	G	4	2	0.666667	0.333333
gnl|UMD3.1|GK000010.2	8527025	G	T	2	2	0.5	0.5
gnl|UMD3.1|GK000010.2	8530551	C	T	0	2	0	1
gnl|UMD3.1|GK000010.2	8535197	A	C	0	4	0	1
gnl|UMD3.1|GK000010.2	8535248	C	T	0	4	0	1
gnl|UMD3.1|GK000010.2	8536927	T	C	0	10	0	1
gnl|UMD3.1|GK000010.2	8537052	A	G	0	2	0	1
gnl|UMD3.1|GK000010.2	8537071	G	A	0	2	0	1
gnl|UMD3.1|GK000010.2	8537322	T	C	0	10	0	1
gnl|UMD3.1|GK000010.2	8537413	A	C	0	1	0	1
gnl|UMD3.1|GK000010.2	8537431	C	T	0	10	0	1
gnl|UMD3.1|GK000010.2	8537450	C	A	0	8	0	1
gnl|UMD3.1|GK000010.2	8537634	C	T	0	2	0	1
gnl|UMD3.1|GK000010.2	8537691	C	T	0	3	0	1
gnl|UMD3.1|GK000010.2	8538766	G	T	0	4	0	1
gnl|UMD3.1|GK000010.2	8539007	C	T	0	2	0	1
gnl|UMD3.1|GK000010.2	8539702	A	G	0	3	0	1
gnl|UMD3.1|GK000010.2	8539786	T	C	0	2	0	1
gnl|UMD3.1|GK000010.2	8539806	A	G	0	3	0	1
gnl|UMD3.1|GK000010.2	8539813	C	T	0	3	0	1
gnl|UMD3.1|GK000010.2	8539879	T	C	0	3	0	1
gnl|UMD3.1|GK000010.2	8540548	A	G	0	2	0	1
gnl|UMD3.1|GK000010.2	8540753	A	G	0	2	0	1
gnl|UMD3.1|GK000010.2	8541020	G	A	0	3	0	1
gnl|UMD3.1|GK000010.2	8541095	A	T	0	2	0	1
gnl|UMD3.1|GK000010.2	8541101	C	G	0	2	0	1
gnl|UMD3.1|GK000010.2	8541236	G	T	0	4	0	1
gnl|UMD3.1|GK000010.2	8541642	AATCA	AA	0	1	0	1
gnl|UMD3.1|GK000010.2	8545339	A	G	0	2	0	1
gnl|UMD3.1|GK000010.2	8546455	A	G	1	2	0.333333	0.666667
gnl|UMD3.1|GK000010.2	8548616	G	A	0	2	0	1
gnl|UMD3.1|GK000010.2	8550279	T	G	2	2	0.5	0.5
gnl|UMD3.1|GK000010.2	8550342	A	C	4	2	0.666667	0.333333
gnl|UMD3.1|GK000010.2	8553627	T	C	2	2	0.5	0.5
gnl|UMD3.1|GK000010.2	8553630	T	C	2	2	0.5	0.5
gnl|UMD3.1|GK000010.2	8561516	GAA	GAAA	0	1	0	1
gnl|UMD3.1|GK000010.2	8562186	C	T	0	2	0	1
gnl|UMD3.1|GK000010.2	8564146	C	A	0	2	0	1
gnl|UMD3.1|GK000010.2	8565821	T	C	0	2	0	1
gnl|UMD3.1|GK000010.2	8565843	T	C	0	2	0	1
gnl|UMD3.1|GK000010.2	8567463	A	T	0	2	0	1
gnl|UMD3.1|GK000010.2	8568675	T	C	0	2	0	1
gnl|UMD3.1|GK000010.2	8568676	T	C	0	2	0	1
gnl|UMD3.1|GK000010.2	8571152	T	A	0	2	0	1
gnl|UMD3.1|GK000010.2	8572643	C	A	0	2	0	1
gnl|UMD3.1|GK000010.2	8573507	C	A	0	2	0	1
gnl|UMD3.1|GK000010.2	8575827	T	C	3	2	0.6	0.4
gnl|UMD3.1|GK000010.2	8695174	G	A	0	2	0	1
gnl|UMD3.1|GK000010.2	8739886	T	C	0	2	0	1
gnl|UMD3.1|GK000010.2	8740344	A	G	6	2	0.75	0.25
gnl|UMD3.1|GK000010.2	8742823	T	C	0	2	0	1
gnl|UMD3.1|GK000010.2	8746208	C	G	0	2	0	1
gnl|UMD3.1|GK000010.2	8748504	T	C	0	2	0	1
gnl|UMD3.1|GK000010.2	8750713	A	G	1	2	0.333333	0.666667
gnl|UMD3.1|GK000010.2	8750822	T	G	5	2	0.714286	0.285714
gnl|UMD3.1|GK000010.2	8767126	T	C	0	2	0	1
gnl|UMD3.1|GK000010.2	8767591	T	C	0	2	0	1
gnl|UMD3.1|GK000010.2	8768141	T	C	0	1	0	1
gnl|UMD3.1|GK000010.2	8768547	C	A	0	2	0	1
gnl|UMD3.1|GK000010.2	8768750	G	T	0	2	0	1
gnl|UMD3.1|GK000010.2	8782018	C	A	0	2	0	1
gnl|UMD3.1|GK000010.2	8785507	A	C	1	2	0.333333	0.666667
gnl|UMD3.1|GK000010.2	8788251	C	G	0	2	0	1
gnl|UMD3.1|GK000010.2	8790830	C	A	0	2	0	1
gnl|UMD3.1|GK000010.2	8790960	G	A	1	3	0.25	0.75
gnl|UMD3.1|GK000010.2	8791000	C	A	3	2	0.6	0.4
gnl|UMD3.1|GK000010.2	8791053	A	G	0	5	0	1
gnl|UMD3.1|GK000010.2	8791065	C	T	1	2	0.333333	0.666667
gnl|UMD3.1|GK000010.2	8793382	A	G	1	2	0.333333	0.666667
gnl|UMD3.1|GK000010.2	8794641	T	C	0	2	0	1
gnl|UMD3.1|GK000010.2	8794655	T	C	0	2	0	1
gnl|UMD3.1|GK000010.2	8794657	G	A	0	1	0	1
gnl|UMD3.1|GK000010.2	8794706	T	C	0	2	0	1
gnl|UMD3.1|GK000010.2	8800745	C	A	0	2	0	1
gnl|UMD3.1|GK000010.2	8801684	T	A	5	2	0.714286	0.285714
gnl|UMD3.1|GK000010.2	8802047	G	A	2	2	0.5	0.5
gnl|UMD3.1|GK000010.2	8804154	A	C	0	3	0	1
gnl|UMD3.1|GK000010.2	8805271	T	C	0	2	0	1
gnl|UMD3.1|GK000010.2	8805283	T	C	0	2	0	1
gnl|UMD3.1|GK000010.2	8805287	T	C,A	0	2	0	1
gnl|UMD3.1|GK000010.2	8805289	T	C	0	2	0	1
gnl|UMD3.1|GK000010.2	8805603	C	G	0	2	0	1
gnl|UMD3.1|GK000010.2	8806001	A	G	0	3	0	1
gnl|UMD3.1|GK000010.2	8806073	G	T	0	2	0	1
gnl|UMD3.1|GK000010.2	8806087	T	C	0	2	0	1
gnl|UMD3.1|GK000010.2	8807797	A	C	0	2	0	1
gnl|UMD3.1|GK000010.2	8807803	A	T	0	2	0	1
gnl|UMD3.1|GK000010.2	8807809	T	A	0	2	0	1
gnl|UMD3.1|GK000010.2	8807823	G	C	0	2	0	1
gnl|UMD3.1|GK000010.2	8807899	A	G	0	2	0	1
gnl|UMD3.1|GK000010.2	8820339	C	A	0	2	0	1
gnl|UMD3.1|GK000010.2	8893312	C	T	0	8	0	1
gnl|UMD3.1|GK000010.2	8893730	C	T	0	4	0	1
gnl|UMD3.1|GK000010.2	8893771	C	T	0	3	0	1
gnl|UMD3.1|GK000010.2	8893777	A	G	0	3	0	1
gnl|UMD3.1|GK000010.2	8893883	A	T	0	2	0	1
gnl|UMD3.1|GK000010.2	9069114	G	A	1	2	0.333333	0.666667
gnl|UMD3.1|GK000010.2	9069128	G	A	2	2	0.5	0.5
gnl|UMD3.1|GK000010.2	9069179	T	A	0	2	0	1
gnl|UMD3.1|GK000010.2	9070165	C	A	1	2	0.333333	0.666667
gnl|UMD3.1|GK000010.2	9070823	C	T	0	2	0	1
gnl|UMD3.1|GK000010.2	9125140	G	T	0	2	0	1
gnl|UMD3.1|GK000010.2	9139214	G	C	0	2	0	1
gnl|UMD3.1|GK000010.2	9148866	C	T	0	2	0	1
gnl|UMD3.1|GK000010.2	9157282	G	A	0	4	0	1
gnl|UMD3.1|GK000010.2	9159166	C	T	0	2	0	1
gnl|UMD3.1|GK000010.2	9161130	A	G	2	2	0.5	0.5
gnl|UMD3.1|GK000010.2	9162556	A	C	2	2	0.5	0.5
gnl|UMD3.1|GK000010.2	9169939	C	A	2	2	0.5	0.5
gnl|UMD3.1|GK000010.2	9177331	T	A	0	2	0	1
gnl|UMD3.1|GK000010.2	9179439	G	A	0	2	0	1
gnl|UMD3.1|GK000010.2	9208595	G	T	0	2	0	1
gnl|UMD3.1|GK000010.2	9208621	A	C	0	2	0	1
gnl|UMD3.1|GK000010.2	9211753	T	C	0	3	0	1
gnl|UMD3.1|GK000010.2	9214348	G	A	2	2	0.5	0.5
gnl|UMD3.1|GK000010.2	9216102	ACA	ACATCACAATTATAGAAACCCTGTGCCCA	0	1	0	1
gnl|UMD3.1|GK000010.2	9216549	G	A	0	3	0	1
gnl|UMD3.1|GK000010.2	9216584	A	G	0	3	0	1
gnl|UMD3.1|GK000010.2	9216619	G	C	0	3	0	1
gnl|UMD3.1|GK000010.2	9216747	CAGATAGAT	CAGATAGATAGAT	0	1	0	1
gnl|UMD3.1|GK000010.2	9217085	T	C	2	2	0.5	0.5
gnl|UMD3.1|GK000010.2	9217099	G	C	2	2	0.5	0.5
gnl|UMD3.1|GK000010.2	9217182	G	GTT	0	1	0	1
gnl|UMD3.1|GK000010.2	9217215	C	T	0	2	0	1
gnl|UMD3.1|GK000010.2	9217505	T	C	2	5	0.285714	0.714286
gnl|UMD3.1|GK000010.2	9217563	A	T	1	2	0.333333	0.666667
gnl|UMD3.1|GK000010.2	9218256	A	G	0	2	0	1
gnl|UMD3.1|GK000010.2	9218369	G	C	0	2	0	1
gnl|UMD3.1|GK000010.2	9218391	T	A	0	2	0	1
gnl|UMD3.1|GK000010.2	9222399	G	A	0	2	0	1
gnl|UMD3.1|GK000010.2	9257965	A	G	1	2	0.333333	0.666667
gnl|UMD3.1|GK000010.2	9259550	G	A	0	2	0	1
gnl|UMD3.1|GK000010.2	9261139	G	A	0	2	0	1
gnl|UMD3.1|GK000010.2	9261194	G	T	0	4	0	1
gnl|UMD3.1|GK000010.2	9261277	A	G	0	2	0	1
gnl|UMD3.1|GK000010.2	9262431	A	G	0	2	0	1
gnl|UMD3.1|GK000010.2	9274403	G	A	0	2	0	1
gnl|UMD3.1|GK000010.2	9276882	T	C	0	2	0	1
gnl|UMD3.1|GK000010.2	9281892	C	T	0	2	0	1
gnl|UMD3.1|GK000010.2	9287488	A	G	0	2	0	1
gnl|UMD3.1|GK000010.2	9287800	T	C	0	2	0	1
gnl|UMD3.1|GK000010.2	9287848	T	C	0	2	0	1
gnl|UMD3.1|GK000010.2	9300534	G	T	1	2	0.333333	0.666667
gnl|UMD3.1|GK000010.2	9368462	G	A	0	2	0	1
gnl|UMD3.1|GK000010.2	9377106	G	T	0	2	0	1
gnl|UMD3.1|GK000010.2	9394807	T	G	0	2	0	1
gnl|UMD3.1|GK000010.2	9394846	C	T	0	1	0	1
gnl|UMD3.1|GK000010.2	9396653	G	A	0	2	0	1
gnl|UMD3.1|GK000010.2	9414226	C	A	0	2	0	1
gnl|UMD3.1|GK000010.2	9414241	C	A	0	2	0	1
gnl|UMD3.1|GK000010.2	9418763	T	C	0	2	0	1
gnl|UMD3.1|GK000010.2	9423204	C	T	0	2	0	1
gnl|UMD3.1|GK000010.2	9423534	G	A	0	2	0	1
gnl|UMD3.1|GK000010.2	9434301	A	G	0	2	0	1
gnl|UMD3.1|GK000010.2	9434324	G	A	0	2	0	1
gnl|UMD3.1|GK000010.2	9434366	T	C	0	2	0	1
gnl|UMD3.1|GK000010.2	9434409	G	A	0	2	0	1
gnl|UMD3.1|GK000010.2	9447586	T	G	0	2	0	1
gnl|UMD3.1|GK000010.2	9450893	C	A	0	2	0	1
gnl|UMD3.1|GK000010.2	9451247	G	C	0	2	0	1
gnl|UMD3.1|GK000010.2	9451670	G	A	0	2	0	1
gnl|UMD3.1|GK000010.2	9452249	G	T	0	2	0	1
gnl|UMD3.1|GK000010.2	9455665	G	A	2	2	0.5	0.5
gnl|UMD3.1|GK000010.2	9458000	T	C	0	2	0	1
gnl|UMD3.1|GK000010.2	9458032	C	T	0	2	0	1
gnl|UMD3.1|GK000010.2	9458362	T	C	0	2	0	1
gnl|UMD3.1|GK000010.2	9460893	A	G	0	2	0	1
gnl|UMD3.1|GK000010.2	9475449	A	G	0	2	0	1
gnl|UMD3.1|GK000010.2	9476383	G	T	0	2	0	1
gnl|UMD3.1|GK000010.2	9481351	A	G	0	2	0	1
gnl|UMD3.1|GK000010.2	9481357	A	G	0	2	0	1
gnl|UMD3.1|GK000010.2	9486920	A	G	0	2	0	1
gnl|UMD3.1|GK000010.2	9491369	A	G	0	2	0	1
gnl|UMD3.1|GK000010.2	9492789	G	T	9	2	0.818182	0.181818
gnl|UMD3.1|GK000010.2	9493749	T	C	0	2	0	1
gnl|UMD3.1|GK000010.2	9493895	G	A	0	2	0	1
gnl|UMD3.1|GK000010.2	9493896	G	C	0	2	0	1
gnl|UMD3.1|GK000010.2	9500626	A	G	0	5	0	1
gnl|UMD3.1|GK000010.2	9500908	C	A	3	2	0.6	0.4
gnl|UMD3.1|GK000010.2	9500988	T	C	0	6	0	1
gnl|UMD3.1|GK000010.2	9501902	T	C	7	2	0.777778	0.222222
gnl|UMD3.1|GK000010.2	9502031	C	T	0	2	0	1
gnl|UMD3.1|GK000010.2	9502399	C	G	0	2	0	1
gnl|UMD3.1|GK000010.2	9502422	T	C	0	4	0	1
gnl|UMD3.1|GK000010.2	9502529	C	G	3	2	0.6	0.4
gnl|UMD3.1|GK000010.2	9503770	T	C	0	3	0	1
gnl|UMD3.1|GK000010.2	9503812	T	G	0	2	0	1
gnl|UMD3.1|GK000010.2	9504234	T	C	0	2	0	1
gnl|UMD3.1|GK000010.2	9511740	A	T	0	2	0	1
gnl|UMD3.1|GK000010.2	9514813	G	A	0	2	0	1
gnl|UMD3.1|GK000010.2	9521726	C	A	0	2	0	1
gnl|UMD3.1|GK000010.2	9531957	A	G	0	2	0	1
gnl|UMD3.1|GK000010.2	9532048	T	C	0	2	0	1
gnl|UMD3.1|GK000010.2	9532051	T	C	0	2	0	1
gnl|UMD3.1|GK000010.2	9532052	T	C	0	2	0	1
gnl|UMD3.1|GK000010.2	9532073	T	C	0	2	0	1
gnl|UMD3.1|GK000010.2	9532619	T	C	0	2	0	1
gnl|UMD3.1|GK000010.2	9578083	G	A	0	2	0	1
gnl|UMD3.1|GK000010.2	9613646	A	G	0	2	0	1
gnl|UMD3.1|GK000010.2	9638265	AGTG	AG	0	1	0	1
gnl|UMD3.1|GK000010.2	9658375	T	C	0	2	0	1
gnl|UMD3.1|GK000010.2	9661448	G	T	0	2	0	1
gnl|UMD3.1|GK000010.2	9668790	T	C	0	2	0	1
gnl|UMD3.1|GK000010.2	9669317	T	C	0	2	0	1
gnl|UMD3.1|GK000010.2	9669332	T	C	0	2	0	1
gnl|UMD3.1|GK000010.2	9669385	T	C	0	2	0	1
gnl|UMD3.1|GK000010.2	9669388	T	C	0	2	0	1
gnl|UMD3.1|GK000010.2	9756967	G	A	0	2	0	1
gnl|UMD3.1|GK000010.2	9757013	A	G	0	2	0	1
gnl|UMD3.1|GK000010.2	9790360	A	C	3	5	0.375	0.625
gnl|UMD3.1|GK000010.2	9790529	T	C	0	5	0	1
gnl|UMD3.1|GK000010.2	9819766	A	G	0	2	0	1
gnl|UMD3.1|GK000010.2	9847547	G	A	0	2	0	1
gnl|UMD3.1|GK000010.2	9847557	A	G	0	2	0	1
[truncated: 366,309+ more rows]
