# Supplementary material for: Single nucleotide polymorphism discovery in bovine liver using RNA-seq technology
Source: PLoS One. 2017 Feb 24;12(2):e0172687. doi: 10.1371/journal.pone.0172687 (PMC5325534; doi:10.1371/journal.pone.0172687)
Supplement: S18 Table — (XLSX) [file pone.0172687.s018.xlsx]

## Sheet: CP40-47-1-S12.samtools.variants
S18 Table: RNA-seq SNP-db of bovine liver tissue of young bull-18 of Hereford cattle aged 12 months.
reference	location	ref_seq	sample seq	# of reads as Ref	# of reads as SNP	% ref	% SNP
gnl|Btau_4.6.1|chrY	2534133	T	C,A	0	2	0	1
gnl|Btau_4.6.1|chrY	2555457	C	T	0	2	0	1
gnl|Btau_4.6.1|chrY	2569657	C	A	9	3	0.75	0.25
gnl|Btau_4.6.1|chrY	2569711	C	A	18	5	0.782609	0.217391
gnl|Btau_4.6.1|chrY	2575437	C	A	9	2	0.818182	0.181818
gnl|Btau_4.6.1|chrY	2575768	C	G	4	2	0.666667	0.333333
gnl|Btau_4.6.1|chrY	2576189	G	A	0	4	0	1
gnl|Btau_4.6.1|chrY	2734805	T	C	0	19	0	1
gnl|Btau_4.6.1|chrY	2734818	G	A	0	19	0	1
gnl|Btau_4.6.1|chrY	2734868	G	A	0	22	0	1
gnl|Btau_4.6.1|chrY	2799213	A	G	2	2	0.5	0.5
gnl|Btau_4.6.1|chrY	2837183	C	A,T	0	2	0	1
gnl|Btau_4.6.1|chrY	2889434	CAT	C	0	1	0	1
gnl|Btau_4.6.1|chrY	2910321	G	A	1	2	0.333333	0.666667
gnl|Btau_4.6.1|chrY	2928052	C	A	5	2	0.714286	0.285714
gnl|Btau_4.6.1|chrY	2969805	G	T	0	1	0	1
gnl|Btau_4.6.1|chrY	3126861	C	T	0	34	0	1
gnl|Btau_4.6.1|chrY	3126898	A	G	0	34	0	1
gnl|Btau_4.6.1|chrY	3126915	C	T	0	29	0	1
gnl|Btau_4.6.1|chrY	3126928	C	T	0	23	0	1
gnl|Btau_4.6.1|chrY	3126932	C	T	0	23	0	1
gnl|Btau_4.6.1|chrY	3279452	T	A	4	2	0.666667	0.333333
gnl|Btau_4.6.1|chrY	3513834	G	T	1	2	0.333333	0.666667
gnl|Btau_4.6.1|chrY	3610285	C	A	0	2	0	1
gnl|Btau_4.6.1|chrY	3614348	T	C	0	2	0	1
gnl|Btau_4.6.1|chrY	3616148	G	A	1	2	0.333333	0.666667
gnl|Btau_4.6.1|chrY	3616461	G	T	1	2	0.333333	0.666667
gnl|Btau_4.6.1|chrY	3616478	G	T	0	1	0	1
gnl|Btau_4.6.1|chrY	3619602	T	C	1	2	0.333333	0.666667
gnl|Btau_4.6.1|chrY	3631050	A	G	0	2	0	1
gnl|Btau_4.6.1|chrY	3631060	G	A	0	2	0	1
gnl|Btau_4.6.1|chrY	3642117	G	T	2	2	0.5	0.5
gnl|Btau_4.6.1|chrY	3659946	T	C	0	2	0	1
gnl|Btau_4.6.1|chrY	3659947	T	C	0	2	0	1
gnl|Btau_4.6.1|chrY	3659953	C	A	0	1	0	1
gnl|Btau_4.6.1|chrY	3727268	A	T	4	2	0.666667	0.333333
gnl|Btau_4.6.1|chrY	3732779	C	A	1	2	0.333333	0.666667
gnl|Btau_4.6.1|chrY	3735219	T	C	0	2	0	1
gnl|Btau_4.6.1|chrY	3735223	T	C	0	2	0	1
gnl|Btau_4.6.1|chrY	3736617	T	C	0	2	0	1
gnl|Btau_4.6.1|chrY	3736649	G	T	0	2	0	1
gnl|Btau_4.6.1|chrY	3736817	G	A	3	2	0.6	0.4
gnl|Btau_4.6.1|chrY	3737504	T	A	3	2	0.6	0.4
gnl|Btau_4.6.1|chrY	3748007	C	A	0	2	0	1
gnl|Btau_4.6.1|chrY	3748468	T	C	4	2	0.666667	0.333333
gnl|Btau_4.6.1|chrY	3753537	T	A	0	2	0	1
gnl|Btau_4.6.1|chrY	6550023	C	T	9	2	0.818182	0.181818
gnl|Btau_4.6.1|chrY	6550107	T	C	7	2	0.777778	0.222222
gnl|Btau_4.6.1|chrY	6550128	A	T	4	2	0.666667	0.333333
gnl|Btau_4.6.1|chrY	6605619	G	T	0	1	0	1
gnl|Btau_4.6.1|chrY	6628893	G	T	4	2	0.666667	0.333333
gnl|Btau_4.6.1|chrY	6629283	G	T	7	2	0.777778	0.222222
gnl|Btau_4.6.1|chrY	6630202	G	T	1	2	0.333333	0.666667
gnl|Btau_4.6.1|chrY	6630368	C	G	8	2	0.8	0.2
gnl|Btau_4.6.1|chrY	6631514	C	A	21	11	0.65625	0.34375
gnl|Btau_4.6.1|chrY	6638096	A	T	5	2	0.714286	0.285714
gnl|Btau_4.6.1|chrY	6638905	A	G	3	2	0.6	0.4
gnl|Btau_4.6.1|chrY	9453639	C	G	0	62	0	1
gnl|Btau_4.6.1|chrY	9453643	T	C	0	67	0	1
gnl|Btau_4.6.1|chrY	9453826	A	G	0	32	0	1
gnl|Btau_4.6.1|chrY	9453840	G	A	20	4	0.833333	0.166667
gnl|Btau_4.6.1|chrY	9453846	A	T	17	4	0.809524	0.190476
gnl|Btau_4.6.1|chrY	9453849	A	G	14	4	0.777778	0.222222
gnl|Btau_4.6.1|chrY	9454031	A	G	0	4	0	1
gnl|Btau_4.6.1|chrY	9454061	T	C	0	3	0	1
gnl|Btau_4.6.1|chrY	22356727	G	T	6	2	0.75	0.25
gnl|Btau_4.6.1|chrY	23377610	G	C	0	2	0	1
gnl|Btau_4.6.1|chrY	23377641	G	A	0	2	0	1
gnl|Btau_4.6.1|chrY	42420847	A	G	0	2	0	1
gnl|Btau_4.6.1|chrY	42456688	A	G	0	2	0	1
gnl|UMD3.1|GK000010.2	340133	T	G	0	3	0	1
gnl|UMD3.1|GK000010.2	340158	A	G	0	9	0	1
gnl|UMD3.1|GK000010.2	340193	C	G	0	8	0	1
gnl|UMD3.1|GK000010.2	340199	A	G	0	4	0	1
gnl|UMD3.1|GK000010.2	340208	G	A	0	3	0	1
gnl|UMD3.1|GK000010.2	340213	C	T	0	3	0	1
gnl|UMD3.1|GK000010.2	340219	T	C	0	3	0	1
gnl|UMD3.1|GK000010.2	340228	G	T	0	2	0	1
gnl|UMD3.1|GK000010.2	340232	G	A	0	2	0	1
gnl|UMD3.1|GK000010.2	340234	G	A	0	2	0	1
gnl|UMD3.1|GK000010.2	340235	A	T	0	2	0	1
gnl|UMD3.1|GK000010.2	340244	C	T	0	2	0	1
gnl|UMD3.1|GK000010.2	340246	A	T	0	2	0	1
gnl|UMD3.1|GK000010.2	340259	A	C	3	4	0.428571	0.571429
gnl|UMD3.1|GK000010.2	340261	G	A	5	3	0.625	0.375
gnl|UMD3.1|GK000010.2	340306	A	G	0	2	0	1
gnl|UMD3.1|GK000010.2	340318	G	A	0	2	0	1
gnl|UMD3.1|GK000010.2	443971	T	C	0	2	0	1
gnl|UMD3.1|GK000010.2	459857	G	T	0	2	0	1
gnl|UMD3.1|GK000010.2	489093	G	A	0	2	0	1
gnl|UMD3.1|GK000010.2	531711	A	G	2	2	0.5	0.5
gnl|UMD3.1|GK000010.2	533189	A	C	0	2	0	1
gnl|UMD3.1|GK000010.2	555265	A	G	0	4	0	1
gnl|UMD3.1|GK000010.2	555292	C	A	0	10	0	1
gnl|UMD3.1|GK000010.2	555317	G	C	0	15	0	1
gnl|UMD3.1|GK000010.2	555363	G	A	0	25	0	1
gnl|UMD3.1|GK000010.2	555424	T	C	0	37	0	1
gnl|UMD3.1|GK000010.2	555483	C	G	0	43	0	1
gnl|UMD3.1|GK000010.2	555598	A	G	0	43	0	1
gnl|UMD3.1|GK000010.2	555632	A	G	0	59	0	1
gnl|UMD3.1|GK000010.2	555657	T	C	0	51	0	1
gnl|UMD3.1|GK000010.2	555666	T	C	0	55	0	1
gnl|UMD3.1|GK000010.2	555684	A	G	0	47	0	1
gnl|UMD3.1|GK000010.2	555780	G	A	0	21	0	1
gnl|UMD3.1|GK000010.2	555811	A	T	0	17	0	1
gnl|UMD3.1|GK000010.2	565258	A	T	0	2	0	1
gnl|UMD3.1|GK000010.2	567364	T	C	0	2	0	1
gnl|UMD3.1|GK000010.2	568929	C	A	0	2	0	1
gnl|UMD3.1|GK000010.2	572894	A	G	0	2	0	1
gnl|UMD3.1|GK000010.2	628272	C	A	0	2	0	1
gnl|UMD3.1|GK000010.2	629169	G	A	0	2	0	1
gnl|UMD3.1|GK000010.2	631260	T	G	0	2	0	1
gnl|UMD3.1|GK000010.2	631265	G	A	0	2	0	1
gnl|UMD3.1|GK000010.2	632090	A	T	0	2	0	1
gnl|UMD3.1|GK000010.2	632236	T	C	0	2	0	1
gnl|UMD3.1|GK000010.2	632280	T	C	0	5	0	1
gnl|UMD3.1|GK000010.2	632285	C	A	2	2	0.5	0.5
gnl|UMD3.1|GK000010.2	632312	T	A	1	2	0.333333	0.666667
gnl|UMD3.1|GK000010.2	632751	T	G	0	2	0	1
gnl|UMD3.1|GK000010.2	633106	G	A	0	2	0	1
gnl|UMD3.1|GK000010.2	633121	A	G	0	1	0	1
gnl|UMD3.1|GK000010.2	633738	G	A	0	2	0	1
gnl|UMD3.1|GK000010.2	634699	C	T	0	2	0	1
gnl|UMD3.1|GK000010.2	635034	A	G	0	1	0	1
gnl|UMD3.1|GK000010.2	635065	A	C	0	2	0	1
gnl|UMD3.1|GK000010.2	639727	C	G	0	2	0	1
gnl|UMD3.1|GK000010.2	695788	C	A	9	18	0.333333	0.666667
gnl|UMD3.1|GK000010.2	701153	A	G	2	2	0.5	0.5
gnl|UMD3.1|GK000010.2	701162	A	G	2	2	0.5	0.5
gnl|UMD3.1|GK000010.2	701179	A	G	3	2	0.6	0.4
gnl|UMD3.1|GK000010.2	701180	A	G	3	2	0.6	0.4
gnl|UMD3.1|GK000010.2	701189	A	G	3	2	0.6	0.4
gnl|UMD3.1|GK000010.2	701190	A	G	3	2	0.6	0.4
gnl|UMD3.1|GK000010.2	701203	A	G	4	2	0.666667	0.333333
gnl|UMD3.1|GK000010.2	701205	A	G	3	2	0.6	0.4
gnl|UMD3.1|GK000010.2	701247	A	G	5	2	0.714286	0.285714
gnl|UMD3.1|GK000010.2	701260	A	G	2	4	0.333333	0.666667
gnl|UMD3.1|GK000010.2	701262	A	G	4	2	0.666667	0.333333
gnl|UMD3.1|GK000010.2	701267	A	G	2	4	0.333333	0.666667
gnl|UMD3.1|GK000010.2	701281	A	G	3	2	0.6	0.4
gnl|UMD3.1|GK000010.2	701284	A	G	3	2	0.6	0.4
gnl|UMD3.1|GK000010.2	701293	A	C	0	4	0	1
gnl|UMD3.1|GK000010.2	701349	A	G	0	2	0	1
gnl|UMD3.1|GK000010.2	704672	A	T	0	2	0	1
gnl|UMD3.1|GK000010.2	706401	G	T	0	2	0	1
gnl|UMD3.1|GK000010.2	711846	G	T	0	2	0	1
gnl|UMD3.1|GK000010.2	712645	G	T	7	2	0.777778	0.222222
gnl|UMD3.1|GK000010.2	715177	T	C	0	2	0	1
gnl|UMD3.1|GK000010.2	715835	C	T	0	2	0	1
gnl|UMD3.1|GK000010.2	716720	T	C	1	2	0.333333	0.666667
gnl|UMD3.1|GK000010.2	716945	G	A	0	2	0	1
gnl|UMD3.1|GK000010.2	717408	G	A	0	2	0	1
gnl|UMD3.1|GK000010.2	719106	G	T	1	3	0.25	0.75
gnl|UMD3.1|GK000010.2	719134	C	A	1	2	0.333333	0.666667
gnl|UMD3.1|GK000010.2	720266	A	C	3	6	0.333333	0.666667
gnl|UMD3.1|GK000010.2	726927	C	A	0	1	0	1
gnl|UMD3.1|GK000010.2	726958	G	T	0	1	0	1
gnl|UMD3.1|GK000010.2	737151	A	C	0	2	0	1
gnl|UMD3.1|GK000010.2	739040	C	T	0	2	0	1
gnl|UMD3.1|GK000010.2	740150	G	T	0	2	0	1
gnl|UMD3.1|GK000010.2	773838	T	G	1	2	0.333333	0.666667
gnl|UMD3.1|GK000010.2	773851	T	C	1	2	0.333333	0.666667
gnl|UMD3.1|GK000010.2	776994	A	G	2	2	0.5	0.5
gnl|UMD3.1|GK000010.2	777373	C	T	0	2	0	1
gnl|UMD3.1|GK000010.2	786056	A	G	5	2	0.714286	0.285714
gnl|UMD3.1|GK000010.2	787339	A	T	0	2	0	1
gnl|UMD3.1|GK000010.2	812344	G	A	1	3	0.25	0.75
gnl|UMD3.1|GK000010.2	812509	T	A	0	2	0	1
gnl|UMD3.1|GK000010.2	812948	G	A	0	2	0	1
gnl|UMD3.1|GK000010.2	826606	C	A	0	2	0	1
gnl|UMD3.1|GK000010.2	833054	A	G	0	2	0	1
gnl|UMD3.1|GK000010.2	837909	A	G	0	2	0	1
gnl|UMD3.1|GK000010.2	861166	G	T	0	1	0	1
gnl|UMD3.1|GK000010.2	861711	C	T	0	2	0	1
gnl|UMD3.1|GK000010.2	865386	C	G	0	2	0	1
gnl|UMD3.1|GK000010.2	869112	G	A	0	2	0	1
gnl|UMD3.1|GK000010.2	874575	C	A	0	2	0	1
gnl|UMD3.1|GK000010.2	874596	C	T	0	2	0	1
gnl|UMD3.1|GK000010.2	875953	A	G	0	3	0	1
gnl|UMD3.1|GK000010.2	875961	G	A	0	3	0	1
gnl|UMD3.1|GK000010.2	879438	G	A	0	2	0	1
gnl|UMD3.1|GK000010.2	879494	G	C	0	2	0	1
gnl|UMD3.1|GK000010.2	891789	G	T	0	2	0	1
gnl|UMD3.1|GK000010.2	891816	C	T	0	2	0	1
gnl|UMD3.1|GK000010.2	893582	C	A	0	2	0	1
gnl|UMD3.1|GK000010.2	893590	A	C	0	2	0	1
gnl|UMD3.1|GK000010.2	916431	C	A	0	2	0	1
gnl|UMD3.1|GK000010.2	916514	C	T	0	2	0	1
gnl|UMD3.1|GK000010.2	918211	G	A	1	2	0.333333	0.666667
gnl|UMD3.1|GK000010.2	918263	G	A	1	2	0.333333	0.666667
gnl|UMD3.1|GK000010.2	919521	G	T,C	0	2	0	1
gnl|UMD3.1|GK000010.2	921858	T	C	0	2	0	1
gnl|UMD3.1|GK000010.2	921859	T	C	0	2	0	1
gnl|UMD3.1|GK000010.2	921887	C	T	0	2	0	1
gnl|UMD3.1|GK000010.2	924868	C	A	1	2	0.333333	0.666667
gnl|UMD3.1|GK000010.2	926004	G	A	0	2	0	1
gnl|UMD3.1|GK000010.2	930098	GGTG	GG	0	1	0	1
gnl|UMD3.1|GK000010.2	930165	T	C	2	2	0.5	0.5
gnl|UMD3.1|GK000010.2	930596	G	A	2	2	0.5	0.5
gnl|UMD3.1|GK000010.2	930822	T	C	0	2	0	1
gnl|UMD3.1|GK000010.2	932276	G	T	8	2	0.8	0.2
gnl|UMD3.1|GK000010.2	932298	C	A	2	7	0.222222	0.777778
gnl|UMD3.1|GK000010.2	932389	T	C	7	11	0.388889	0.611111
gnl|UMD3.1|GK000010.2	933079	T	A	0	13	0	1
gnl|UMD3.1|GK000010.2	933462	T	C	0	2	0	1
gnl|UMD3.1|GK000010.2	933658	C	T	6	2	0.75	0.25
gnl|UMD3.1|GK000010.2	933925	G	A	15	10	0.6	0.4
gnl|UMD3.1|GK000010.2	935297	C	A	8	18	0.307692	0.692308
gnl|UMD3.1|GK000010.2	935574	A	G	0	15	0	1
gnl|UMD3.1|GK000010.2	936117	C	G	2	2	0.5	0.5
gnl|UMD3.1|GK000010.2	936491	G	T	1	1	0.5	0.5
gnl|UMD3.1|GK000010.2	936898	T	A	6	2	0.75	0.25
gnl|UMD3.1|GK000010.2	937830	C	T	2	4	0.333333	0.666667
gnl|UMD3.1|GK000010.2	938605	T	C	4	2	0.666667	0.333333
gnl|UMD3.1|GK000010.2	938673	C	A	2	2	0.5	0.5
gnl|UMD3.1|GK000010.2	938959	C	A	11	2	0.846154	0.153846
gnl|UMD3.1|GK000010.2	939749	G	T	2	2	0.5	0.5
gnl|UMD3.1|GK000010.2	943186	N	G	0	2	0	1
gnl|UMD3.1|GK000010.2	943237	C	A	1	3	0.25	0.75
gnl|UMD3.1|GK000010.2	943263	T	A	0	6	0	1
gnl|UMD3.1|GK000010.2	943425	G	A	0	3	0	1
gnl|UMD3.1|GK000010.2	943844	A	G	0	5	0	1
gnl|UMD3.1|GK000010.2	944399	C	G	0	2	0	1
gnl|UMD3.1|GK000010.2	944414	C	A	1	2	0.333333	0.666667
gnl|UMD3.1|GK000010.2	946761	G	A	6	2	0.75	0.25
gnl|UMD3.1|GK000010.2	947391	AGC	AGCGGCGGC	0	1	0	1
gnl|UMD3.1|GK000010.2	948988	C	G	0	8	0	1
gnl|UMD3.1|GK000010.2	957845	C	A	2	2	0.5	0.5
gnl|UMD3.1|GK000010.2	958636	A	G	1	3	0.25	0.75
gnl|UMD3.1|GK000010.2	964150	C	T	0	4	0	1
gnl|UMD3.1|GK000010.2	973485	C	G	3	2	0.6	0.4
gnl|UMD3.1|GK000010.2	974035	T	A,C	0	2	0	1
gnl|UMD3.1|GK000010.2	976388	A	G	0	2	0	1
gnl|UMD3.1|GK000010.2	980774	G	T	4	2	0.666667	0.333333
gnl|UMD3.1|GK000010.2	984959	G	C	0	2	0	1
gnl|UMD3.1|GK000010.2	984990	T	C	0	2	0	1
gnl|UMD3.1|GK000010.2	989865	T	A	0	2	0	1
gnl|UMD3.1|GK000010.2	993826	A	G	0	2	0	1
gnl|UMD3.1|GK000010.2	1045266	A	G	0	2	0	1
gnl|UMD3.1|GK000010.2	1045269	A	G	0	2	0	1
gnl|UMD3.1|GK000010.2	1051193	C	A	0	2	0	1
gnl|UMD3.1|GK000010.2	1052137	C	A	1	2	0.333333	0.666667
gnl|UMD3.1|GK000010.2	1053109	A	G	2	2	0.5	0.5
gnl|UMD3.1|GK000010.2	1061493	C	T	0	2	0	1
gnl|UMD3.1|GK000010.2	1072653	T	C	10	2	0.833333	0.166667
gnl|UMD3.1|GK000010.2	1075072	T	G	0	2	0	1
gnl|UMD3.1|GK000010.2	1076584	A	G	0	2	0	1
gnl|UMD3.1|GK000010.2	1076964	A	T	0	2	0	1
gnl|UMD3.1|GK000010.2	1078805	A	G	3	6	0.333333	0.666667
gnl|UMD3.1|GK000010.2	1078865	T	C	0	5	0	1
gnl|UMD3.1|GK000010.2	1079899	C	A	4	2	0.666667	0.333333
gnl|UMD3.1|GK000010.2	1079962	C	T	0	4	0	1
gnl|UMD3.1|GK000010.2	1082134	A	G	4	2	0.666667	0.333333
gnl|UMD3.1|GK000010.2	1088328	G	A	0	2	0	1
gnl|UMD3.1|GK000010.2	1089497	T	C	0	12	0	1
gnl|UMD3.1|GK000010.2	1089557	G	C	10	2	0.833333	0.166667
gnl|UMD3.1|GK000010.2	1089581	T	C	10	4	0.714286	0.285714
gnl|UMD3.1|GK000010.2	1091431	G	T	1	2	0.333333	0.666667
gnl|UMD3.1|GK000010.2	1092336	T	G	1	2	0.333333	0.666667
gnl|UMD3.1|GK000010.2	1092369	A	G	4	3	0.571429	0.428571
gnl|UMD3.1|GK000010.2	1093739	A	G	26	23	0.530612	0.469388
gnl|UMD3.1|GK000010.2	1093835	A	C	39	33	0.541667	0.458333
gnl|UMD3.1|GK000010.2	1093876	C	T	46	32	0.589744	0.410256
gnl|UMD3.1|GK000010.2	1095041	C	T	1	2	0.333333	0.666667
gnl|UMD3.1|GK000010.2	1097631	T	C	0	2	0	1
gnl|UMD3.1|GK000010.2	1098938	G	T	0	2	0	1
gnl|UMD3.1|GK000010.2	1102642	C	G	17	3	0.85	0.15
gnl|UMD3.1|GK000010.2	1104295	T	C	3	4	0.428571	0.571429
gnl|UMD3.1|GK000010.2	1104306	C	T	4	4	0.5	0.5
gnl|UMD3.1|GK000010.2	1104953	A	C	0	3	0	1
gnl|UMD3.1|GK000010.2	1106628	T	G	6	5	0.545455	0.454545
gnl|UMD3.1|GK000010.2	1106850	T	C	0	2	0	1
gnl|UMD3.1|GK000010.2	1106876	T	C	0	2	0	1
gnl|UMD3.1|GK000010.2	1106887	T	C	0	2	0	1
gnl|UMD3.1|GK000010.2	1106901	T	C	0	2	0	1
gnl|UMD3.1|GK000010.2	1106916	T	C	0	2	0	1
gnl|UMD3.1|GK000010.2	1106926	T	C	0	2	0	1
gnl|UMD3.1|GK000010.2	1115652	A	C	0	1	0	1
gnl|UMD3.1|GK000010.2	1122573	C	T,G	0	11	0	1
gnl|UMD3.1|GK000010.2	1122872	G	T	7	2	0.777778	0.222222
gnl|UMD3.1|GK000010.2	1123707	C	A	12	2	0.857143	0.142857
gnl|UMD3.1|GK000010.2	1126617	A	G	1	2	0.333333	0.666667
gnl|UMD3.1|GK000010.2	1133758	G	A	0	2	0	1
gnl|UMD3.1|GK000010.2	1152129	C	A	0	2	0	1
gnl|UMD3.1|GK000010.2	1152699	T	C	0	2	0	1
gnl|UMD3.1|GK000010.2	1166221	G	T	0	2	0	1
gnl|UMD3.1|GK000010.2	1167849	C	G	4	2	0.666667	0.333333
gnl|UMD3.1|GK000010.2	1167980	T	A	4	2	0.666667	0.333333
gnl|UMD3.1|GK000010.2	1169144	A	G	0	2	0	1
gnl|UMD3.1|GK000010.2	1176528	A	G	2	2	0.5	0.5
gnl|UMD3.1|GK000010.2	1176722	T	G	0	2	0	1
gnl|UMD3.1|GK000010.2	1189425	C	A	4	4	0.5	0.5
gnl|UMD3.1|GK000010.2	1189435	C	A	4	4	0.5	0.5
gnl|UMD3.1|GK000010.2	1189463	C	A	2	2	0.5	0.5
gnl|UMD3.1|GK000010.2	1198398	C	A	0	1	0	1
gnl|UMD3.1|GK000010.2	1199251	C	A	1	3	0.25	0.75
gnl|UMD3.1|GK000010.2	1201416	G	A	2	2	0.5	0.5
gnl|UMD3.1|GK000010.2	1201489	C	T	2	6	0.25	0.75
gnl|UMD3.1|GK000010.2	1201568	A	G	1	3	0.25	0.75
gnl|UMD3.1|GK000010.2	1202020	A	T	0	4	0	1
gnl|UMD3.1|GK000010.2	1202527	A	G	5	2	0.714286	0.285714
gnl|UMD3.1|GK000010.2	1203206	T	C	0	2	0	1
gnl|UMD3.1|GK000010.2	1203441	A	G	3	2	0.6	0.4
gnl|UMD3.1|GK000010.2	1203442	A	C	3	2	0.6	0.4
gnl|UMD3.1|GK000010.2	1203462	T	A	4	2	0.666667	0.333333
gnl|UMD3.1|GK000010.2	1205665	TCA	T	0	1	0	1
gnl|UMD3.1|GK000010.2	1208014	G	A	0	2	0	1
gnl|UMD3.1|GK000010.2	1209767	C	T	0	2	0	1
gnl|UMD3.1|GK000010.2	1209837	A	G	0	4	0	1
gnl|UMD3.1|GK000010.2	1225008	G	T	0	2	0	1
gnl|UMD3.1|GK000010.2	1228371	C	A	0	2	0	1
gnl|UMD3.1|GK000010.2	1228645	A	G	0	2	0	1
gnl|UMD3.1|GK000010.2	1228660	T	C	1	2	0.333333	0.666667
gnl|UMD3.1|GK000010.2	1228698	C	A	2	5	0.285714	0.714286
gnl|UMD3.1|GK000010.2	1228820	A	T	0	6	0	1
gnl|UMD3.1|GK000010.2	1228823	A	C	1	10	0.0909091	0.909091
gnl|UMD3.1|GK000010.2	1228863	A	C,T	0	9	0	1
gnl|UMD3.1|GK000010.2	1228948	G	T	0	9	0	1
gnl|UMD3.1|GK000010.2	1228972	A	C	0	8	0	1
gnl|UMD3.1|GK000010.2	1229551	T	C	0	3	0	1
gnl|UMD3.1|GK000010.2	1230271	G	T	4	2	0.666667	0.333333
gnl|UMD3.1|GK000010.2	1230286	G	T	4	2	0.666667	0.333333
gnl|UMD3.1|GK000010.2	1230844	C	A	0	2	0	1
gnl|UMD3.1|GK000010.2	1237775	C	T	0	2	0	1
gnl|UMD3.1|GK000010.2	1238246	TCCCC	TCCCCACACCTGCCCCC	0	1	0	1
gnl|UMD3.1|GK000010.2	1241293	T	C	0	2	0	1
gnl|UMD3.1|GK000010.2	1243651	A	G	0	2	0	1
gnl|UMD3.1|GK000010.2	1246752	T	C	0	3	0	1
gnl|UMD3.1|GK000010.2	1246885	GAA	GAAA	0	1	0	1
gnl|UMD3.1|GK000010.2	1247807	C	T	0	2	0	1
gnl|UMD3.1|GK000010.2	1276430	G	T	1	2	0.333333	0.666667
gnl|UMD3.1|GK000010.2	1276769	G	A	0	2	0	1
gnl|UMD3.1|GK000010.2	1281401	G	T	0	2	0	1
gnl|UMD3.1|GK000010.2	1282689	A	T	3	2	0.6	0.4
gnl|UMD3.1|GK000010.2	1286920	A	G	0	2	0	1
gnl|UMD3.1|GK000010.2	1288050	C	G	0	2	0	1
gnl|UMD3.1|GK000010.2	1288764	T	G	2	4	0.333333	0.666667
gnl|UMD3.1|GK000010.2	1288933	C	A	2	7	0.222222	0.777778
gnl|UMD3.1|GK000010.2	1288989	A	G	1	8	0.111111	0.888889
gnl|UMD3.1|GK000010.2	1289598	A	G	2	3	0.4	0.6
gnl|UMD3.1|GK000010.2	1289654	A	G	0	2	0	1
gnl|UMD3.1|GK000010.2	1289662	A	G	0	2	0	1
gnl|UMD3.1|GK000010.2	1289734	T	C	0	2	0	1
gnl|UMD3.1|GK000010.2	1289948	A	G	0	3	0	1
gnl|UMD3.1|GK000010.2	1292403	G	C	0	2	0	1
gnl|UMD3.1|GK000010.2	1295516	A	G	0	2	0	1
gnl|UMD3.1|GK000010.2	1296078	A	T	2	2	0.5	0.5
gnl|UMD3.1|GK000010.2	1296830	C	A	3	2	0.6	0.4
gnl|UMD3.1|GK000010.2	1296846	C	A	2	2	0.5	0.5
gnl|UMD3.1|GK000010.2	1298078	C	T	0	2	0	1
gnl|UMD3.1|GK000010.2	1298127	A	G	0	2	0	1
gnl|UMD3.1|GK000010.2	1302596	G	T	0	2	0	1
gnl|UMD3.1|GK000010.2	1309525	T	C	0	2	0	1
gnl|UMD3.1|GK000010.2	1318915	C	T	1	2	0.333333	0.666667
gnl|UMD3.1|GK000010.2	1372611	C	T	0	3	0	1
gnl|UMD3.1|GK000010.2	1460975	A	G	0	2	0	1
gnl|UMD3.1|GK000010.2	1473051	T	C	2	6	0.25	0.75
gnl|UMD3.1|GK000010.2	1484180	C	CG	0	1	0	1
gnl|UMD3.1|GK000010.2	1519633	A	G	2	2	0.5	0.5
gnl|UMD3.1|GK000010.2	1519735	G	T	6	2	0.75	0.25
gnl|UMD3.1|GK000010.2	1519765	A	T	2	3	0.4	0.6
gnl|UMD3.1|GK000010.2	1521029	C	G	0	2	0	1
gnl|UMD3.1|GK000010.2	1521822	C	T	0	2	0	1
gnl|UMD3.1|GK000010.2	1548073	A	G	0	2	0	1
gnl|UMD3.1|GK000010.2	1548100	A	G	0	2	0	1
gnl|UMD3.1|GK000010.2	1548101	A	G	0	2	0	1
gnl|UMD3.1|GK000010.2	1548144	A	G	0	2	0	1
gnl|UMD3.1|GK000010.2	1556525	C	A	0	2	0	1
gnl|UMD3.1|GK000010.2	1561313	A	C	1	3	0.25	0.75
gnl|UMD3.1|GK000010.2	1575822	T	C	0	2	0	1
gnl|UMD3.1|GK000010.2	1590977	C	A	2	2	0.5	0.5
gnl|UMD3.1|GK000010.2	1600894	T	C	0	2	0	1
gnl|UMD3.1|GK000010.2	1614578	T	A	0	2	0	1
gnl|UMD3.1|GK000010.2	1641902	G	A	0	2	0	1
gnl|UMD3.1|GK000010.2	1643639	G	A	0	2	0	1
gnl|UMD3.1|GK000010.2	1656507	A	G	0	2	0	1
gnl|UMD3.1|GK000010.2	1656510	A	G	0	2	0	1
gnl|UMD3.1|GK000010.2	1656511	A	G	0	2	0	1
gnl|UMD3.1|GK000010.2	1674904	G	A	8	2	0.8	0.2
gnl|UMD3.1|GK000010.2	1674919	C	A	7	2	0.777778	0.222222
gnl|UMD3.1|GK000010.2	1674924	C	T	7	2	0.777778	0.222222
gnl|UMD3.1|GK000010.2	1691385	C	A	0	2	0	1
gnl|UMD3.1|GK000010.2	1692413	T	A	0	2	0	1
gnl|UMD3.1|GK000010.2	1716385	T	C	0	2	0	1
gnl|UMD3.1|GK000010.2	1716681	A	T	0	4	0	1
gnl|UMD3.1|GK000010.2	1725461	G	A	0	4	0	1
gnl|UMD3.1|GK000010.2	1728738	G	T	0	1	0	1
gnl|UMD3.1|GK000010.2	1742145	C	A	4	2	0.666667	0.333333
gnl|UMD3.1|GK000010.2	1742151	A	T	4	2	0.666667	0.333333
gnl|UMD3.1|GK000010.2	1761146	G	C	10	2	0.833333	0.166667
gnl|UMD3.1|GK000010.2	1761240	T	G	0	6	0	1
gnl|UMD3.1|GK000010.2	1763686	C	A	2	2	0.5	0.5
gnl|UMD3.1|GK000010.2	1763827	C	T	0	3	0	1
gnl|UMD3.1|GK000010.2	1763999	C	T	0	166	0	1
gnl|UMD3.1|GK000010.2	1773010	T	C	0	2	0	1
gnl|UMD3.1|GK000010.2	1773018	C	G	0	2	0	1
gnl|UMD3.1|GK000010.2	1811533	T	C	0	2	0	1
gnl|UMD3.1|GK000010.2	1811546	C	T	0	2	0	1
gnl|UMD3.1|GK000010.2	1856949	T	C	0	2	0	1
gnl|UMD3.1|GK000010.2	1870070	A	G	0	2	0	1
gnl|UMD3.1|GK000010.2	2030126	T	C	0	2	0	1
gnl|UMD3.1|GK000010.2	2067827	C	T	0	2	0	1
gnl|UMD3.1|GK000010.2	2067848	A	G	0	11	0	1
gnl|UMD3.1|GK000010.2	2067863	A	C	0	16	0	1
gnl|UMD3.1|GK000010.2	2067889	C	G	0	21	0	1
gnl|UMD3.1|GK000010.2	2067897	C	A	0	21	0	1
gnl|UMD3.1|GK000010.2	2067911	C	T	0	21	0	1
gnl|UMD3.1|GK000010.2	2067926	T	C	0	22	0	1
gnl|UMD3.1|GK000010.2	2067962	A	G	0	18	0	1
gnl|UMD3.1|GK000010.2	2067974	T	C	0	14	0	1
gnl|UMD3.1|GK000010.2	2068004	A	G	0	6	0	1
gnl|UMD3.1|GK000010.2	2068034	T	C	0	2	0	1
gnl|UMD3.1|GK000010.2	2068035	A	T	0	2	0	1
gnl|UMD3.1|GK000010.2	2068064	G	A	0	2	0	1
gnl|UMD3.1|GK000010.2	2068111	G	C,A	0	4	0	1
gnl|UMD3.1|GK000010.2	2068114	A	T	0	4	0	1
gnl|UMD3.1|GK000010.2	2068137	C	T	0	4	0	1
gnl|UMD3.1|GK000010.2	2068229	C	A	0	2	0	1
gnl|UMD3.1|GK000010.2	2068247	T	C	0	2	0	1
gnl|UMD3.1|GK000010.2	2068275	A	G	0	3	0	1
gnl|UMD3.1|GK000010.2	2068282	T	C	0	3	0	1
gnl|UMD3.1|GK000010.2	2068290	C	T	0	3	0	1
gnl|UMD3.1|GK000010.2	2068293	G	T	0	3	0	1
gnl|UMD3.1|GK000010.2	2068299	A	G	0	3	0	1
gnl|UMD3.1|GK000010.2	2068320	T	C	0	3	0	1
gnl|UMD3.1|GK000010.2	2068325	T	A	0	3	0	1
gnl|UMD3.1|GK000010.2	2068326	G	A	0	3	0	1
gnl|UMD3.1|GK000010.2	2068330	C	T	0	3	0	1
gnl|UMD3.1|GK000010.2	2068352	A	C	0	6	0	1
gnl|UMD3.1|GK000010.2	2068411	T	C	0	9	0	1
gnl|UMD3.1|GK000010.2	2068412	G	T	0	9	0	1
gnl|UMD3.1|GK000010.2	2068421	T	C	0	10	0	1
gnl|UMD3.1|GK000010.2	2068430	C	A	0	11	0	1
gnl|UMD3.1|GK000010.2	2068431	G	A	0	11	0	1
gnl|UMD3.1|GK000010.2	2068454	G	A	0	13	0	1
gnl|UMD3.1|GK000010.2	2068462	G	T	0	12	0	1
gnl|UMD3.1|GK000010.2	2068464	C	A	0	12	0	1
gnl|UMD3.1|GK000010.2	2068534	G	T	0	4	0	1
gnl|UMD3.1|GK000010.2	2068552	T	C	0	4	0	1
gnl|UMD3.1|GK000010.2	2068554	G	A	0	4	0	1
gnl|UMD3.1|GK000010.2	2093979	T	C	0	2	0	1
gnl|UMD3.1|GK000010.2	2162593	C	A	0	2	0	1
gnl|UMD3.1|GK000010.2	2173506	C	T	0	2	0	1
gnl|UMD3.1|GK000010.2	2181834	CCCTCC	CCC	0	1	0	1
gnl|UMD3.1|GK000010.2	2183350	A	T	2	2	0.5	0.5
gnl|UMD3.1|GK000010.2	2190308	T	A	0	2	0	1
gnl|UMD3.1|GK000010.2	2190334	C	T	0	2	0	1
gnl|UMD3.1|GK000010.2	2191618	C	T	0	2	0	1
gnl|UMD3.1|GK000010.2	2193006	T	A	0	10	0	1
gnl|UMD3.1|GK000010.2	2193124	A	C	1	8	0.111111	0.888889
gnl|UMD3.1|GK000010.2	2193185	A	G	7	5	0.583333	0.416667
gnl|UMD3.1|GK000010.2	2216383	A	T	0	2	0	1
gnl|UMD3.1|GK000010.2	2266955	G	A	0	2	0	1
gnl|UMD3.1|GK000010.2	2291219	A	G	0	2	0	1
gnl|UMD3.1|GK000010.2	2291220	A	G	0	2	0	1
gnl|UMD3.1|GK000010.2	2291234	A	G	0	2	0	1
gnl|UMD3.1|GK000010.2	2291263	A	G	0	2	0	1
gnl|UMD3.1|GK000010.2	2291266	A	G	0	2	0	1
gnl|UMD3.1|GK000010.2	2291306	A	G	0	2	0	1
gnl|UMD3.1|GK000010.2	2291355	T	C	0	2	0	1
gnl|UMD3.1|GK000010.2	2291369	G	C	0	2	0	1
gnl|UMD3.1|GK000010.2	2291379	A	G	0	2	0	1
gnl|UMD3.1|GK000010.2	2362099	G	C	0	2	0	1
gnl|UMD3.1|GK000010.2	2362487	CAAA	CA	0	1	0	1
gnl|UMD3.1|GK000010.2	2362661	C	T	0	1	0	1
gnl|UMD3.1|GK000010.2	2362687	G	T	2	2	0.5	0.5
gnl|UMD3.1|GK000010.2	2363488	C	G	2	2	0.5	0.5
gnl|UMD3.1|GK000010.2	2365542	A	G	0	2	0	1
gnl|UMD3.1|GK000010.2	2373594	C	A	4	2	0.666667	0.333333
gnl|UMD3.1|GK000010.2	2376105	A	T	0	4	0	1
gnl|UMD3.1|GK000010.2	2383422	G	C	3	2	0.6	0.4
gnl|UMD3.1|GK000010.2	2384340	G	T	0	2	0	1
gnl|UMD3.1|GK000010.2	2393966	A	G	4	2	0.666667	0.333333
gnl|UMD3.1|GK000010.2	2394122	G	T	3	2	0.6	0.4
gnl|UMD3.1|GK000010.2	2394717	C	T	1	2	0.333333	0.666667
gnl|UMD3.1|GK000010.2	2397166	C	T	0	2	0	1
gnl|UMD3.1|GK000010.2	2409356	C	T	6	4	0.6	0.4
gnl|UMD3.1|GK000010.2	2411450	G	C	4	2	0.666667	0.333333
gnl|UMD3.1|GK000010.2	2431005	A	G	1	2	0.333333	0.666667
gnl|UMD3.1|GK000010.2	2431043	A	G	0	2	0	1
gnl|UMD3.1|GK000010.2	2434161	G	T	35	14	0.714286	0.285714
gnl|UMD3.1|GK000010.2	2434171	G	A	32	13	0.711111	0.288889
gnl|UMD3.1|GK000010.2	2434362	T	C	0	56	0	1
gnl|UMD3.1|GK000010.2	2434420	G	T	27	9	0.75	0.25
gnl|UMD3.1|GK000010.2	2436897	C	A	0	1	0	1
gnl|UMD3.1|GK000010.2	2440144	G	T	0	2	0	1
gnl|UMD3.1|GK000010.2	2917219	A	G	0	2	0	1
gnl|UMD3.1|GK000010.2	2917227	A	G	0	2	0	1
gnl|UMD3.1|GK000010.2	3066924	A	G	0	2	0	1
gnl|UMD3.1|GK000010.2	3246878	T	C	0	3	0	1
gnl|UMD3.1|GK000010.2	3246967	T	C	0	2	0	1
gnl|UMD3.1|GK000010.2	3247305	T	C	0	2	0	1
gnl|UMD3.1|GK000010.2	3249665	T	C	5	2	0.714286	0.285714
gnl|UMD3.1|GK000010.2	3258242	T	C	0	2	0	1
gnl|UMD3.1|GK000010.2	3264648	T	C	4	4	0.5	0.5
gnl|UMD3.1|GK000010.2	3278695	G	A	0	2	0	1
gnl|UMD3.1|GK000010.2	3278757	T	A	0	2	0	1
gnl|UMD3.1|GK000010.2	3279310	G	A	0	2	0	1
gnl|UMD3.1|GK000010.2	3279317	C	T	0	2	0	1
gnl|UMD3.1|GK000010.2	3279319	G	A	0	2	0	1
gnl|UMD3.1|GK000010.2	3279338	C	T	0	4	0	1
gnl|UMD3.1|GK000010.2	3282889	G	C	0	2	0	1
gnl|UMD3.1|GK000010.2	3282955	C	T	0	2	0	1
gnl|UMD3.1|GK000010.2	3295143	T	G	0	2	0	1
gnl|UMD3.1|GK000010.2	3330125	A	G	0	1	0	1
gnl|UMD3.1|GK000010.2	3338183	A	T	0	2	0	1
gnl|UMD3.1|GK000010.2	3356974	T	C	0	2	0	1
gnl|UMD3.1|GK000010.2	3357534	C	A	0	2	0	1
gnl|UMD3.1|GK000010.2	3357755	T	A	0	3	0	1
gnl|UMD3.1|GK000010.2	3358325	TTTGTTGTTGTT	TTTGTTGTT	0	1	0	1
gnl|UMD3.1|GK000010.2	3366993	A	T	3	2	0.6	0.4
gnl|UMD3.1|GK000010.2	3367253	G	C	2	3	0.4	0.6
gnl|UMD3.1|GK000010.2	3367273	G	T	4	4	0.5	0.5
gnl|UMD3.1|GK000010.2	3367453	A	T	3	2	0.6	0.4
gnl|UMD3.1|GK000010.2	3368469	A	G	0	2	0	1
gnl|UMD3.1|GK000010.2	3368947	C	A	2	2	0.5	0.5
gnl|UMD3.1|GK000010.2	3374536	T	C	0	4	0	1
gnl|UMD3.1|GK000010.2	3409736	C	G	0	2	0	1
gnl|UMD3.1|GK000010.2	3409744	G	A	0	2	0	1
gnl|UMD3.1|GK000010.2	3409747	G	C	0	2	0	1
gnl|UMD3.1|GK000010.2	3586034	A	G	0	5	0	1
gnl|UMD3.1|GK000010.2	3586052	G	A	0	16	0	1
gnl|UMD3.1|GK000010.2	3586134	T	C	0	31	0	1
gnl|UMD3.1|GK000010.2	3586152	T	C	0	38	0	1
gnl|UMD3.1|GK000010.2	3586206	C	G	0	54	0	1
gnl|UMD3.1|GK000010.2	3586250	A	G	2	66	0.0294118	0.970588
gnl|UMD3.1|GK000010.2	3586449	G	A	0	9	0	1
gnl|UMD3.1|GK000010.2	3659372	A	G	0	2	0	1
gnl|UMD3.1|GK000010.2	3659388	G	A	0	2	0	1
gnl|UMD3.1|GK000010.2	3659391	T	A	0	1	0	1
gnl|UMD3.1|GK000010.2	3659400	C	G	0	2	0	1
gnl|UMD3.1|GK000010.2	3948168	C	A	0	2	0	1
gnl|UMD3.1|GK000010.2	3992201	T	C	0	2	0	1
gnl|UMD3.1|GK000010.2	3992231	C	A	0	2	0	1
gnl|UMD3.1|GK000010.2	3996143	A	G	0	3	0	1
gnl|UMD3.1|GK000010.2	3998006	T	C	9	8	0.529412	0.470588
gnl|UMD3.1|GK000010.2	4000989	G	T	0	2	0	1
gnl|UMD3.1|GK000010.2	4015466	A	G	0	2	0	1
gnl|UMD3.1|GK000010.2	4015564	T	C	0	2	0	1
gnl|UMD3.1|GK000010.2	4021287	G	A	2	2	0.5	0.5
gnl|UMD3.1|GK000010.2	4022490	C	T	0	3	0	1
gnl|UMD3.1|GK000010.2	4025115	C	A	0	2	0	1
gnl|UMD3.1|GK000010.2	4026313	G	A	2	3	0.4	0.6
gnl|UMD3.1|GK000010.2	4026359	G	A	2	2	0.5	0.5
gnl|UMD3.1|GK000010.2	4026432	T	C	0	1	0	1
gnl|UMD3.1|GK000010.2	4026523	A	G	0	3	0	1
gnl|UMD3.1|GK000010.2	4026564	G	A	4	2	0.666667	0.333333
gnl|UMD3.1|GK000010.2	4035181	A	G	0	2	0	1
gnl|UMD3.1|GK000010.2	4036104	A	T	2	2	0.5	0.5
gnl|UMD3.1|GK000010.2	4036110	A	G	2	2	0.5	0.5
gnl|UMD3.1|GK000010.2	4036531	T	C	4	2	0.666667	0.333333
gnl|UMD3.1|GK000010.2	4046819	T	C	0	2	0	1
gnl|UMD3.1|GK000010.2	4046835	T	C	0	2	0	1
gnl|UMD3.1|GK000010.2	4056197	G	T	0	10	0	1
gnl|UMD3.1|GK000010.2	4060125	C	T	0	2	0	1
gnl|UMD3.1|GK000010.2	4062983	G	T	9	2	0.818182	0.181818
gnl|UMD3.1|GK000010.2	4070432	T	C	0	2	0	1
gnl|UMD3.1|GK000010.2	4070481	T	C	0	2	0	1
gnl|UMD3.1|GK000010.2	4078282	T	C	2	2	0.5	0.5
gnl|UMD3.1|GK000010.2	4079798	G	C	0	2	0	1
gnl|UMD3.1|GK000010.2	4080478	C	T	1	2	0.333333	0.666667
gnl|UMD3.1|GK000010.2	4081261	T	C	0	2	0	1
gnl|UMD3.1|GK000010.2	4081295	G	T	1	2	0.333333	0.666667
gnl|UMD3.1|GK000010.2	4082794	T	C	0	2	0	1
gnl|UMD3.1|GK000010.2	4100841	G	T	0	2	0	1
gnl|UMD3.1|GK000010.2	4104127	T	C	0	2	0	1
gnl|UMD3.1|GK000010.2	4303881	G	T	1	2	0.333333	0.666667
gnl|UMD3.1|GK000010.2	4304858	T	A	0	2	0	1
gnl|UMD3.1|GK000010.2	4306601	C	A	18	4	0.818182	0.181818
gnl|UMD3.1|GK000010.2	4308553	C	A	6	2	0.75	0.25
gnl|UMD3.1|GK000010.2	4319890	T	C	0	2	0	1
gnl|UMD3.1|GK000010.2	4319961	G	T	0	2	0	1
gnl|UMD3.1|GK000010.2	4323806	ACTCT	ACT	0	1	0	1
gnl|UMD3.1|GK000010.2	4324284	T	C	0	2	0	1
gnl|UMD3.1|GK000010.2	4324315	T	C	0	2	0	1
gnl|UMD3.1|GK000010.2	4324347	T	C	0	2	0	1
gnl|UMD3.1|GK000010.2	4333368	C	G	4	2	0.666667	0.333333
gnl|UMD3.1|GK000010.2	4357544	G	A	0	3	0	1
gnl|UMD3.1|GK000010.2	4357563	C	G	0	3	0	1
gnl|UMD3.1|GK000010.2	4357574	C	T	0	3	0	1
gnl|UMD3.1|GK000010.2	4357589	A	T	0	4	0	1
gnl|UMD3.1|GK000010.2	4357621	A	T	0	5	0	1
gnl|UMD3.1|GK000010.2	4357626	A	T	0	5	0	1
gnl|UMD3.1|GK000010.2	4357656	A	T	0	7	0	1
gnl|UMD3.1|GK000010.2	4357686	C	G	0	5	0	1
gnl|UMD3.1|GK000010.2	4357689	T	C	0	5	0	1
gnl|UMD3.1|GK000010.2	4357705	C	T	0	5	0	1
gnl|UMD3.1|GK000010.2	4357764	C	T	0	3	0	1
gnl|UMD3.1|GK000010.2	4357778	A	G	0	3	0	1
gnl|UMD3.1|GK000010.2	4357783	C	T	0	3	0	1
gnl|UMD3.1|GK000010.2	4360270	T	C	0	2	0	1
gnl|UMD3.1|GK000010.2	4360291	G	A	0	2	0	1
gnl|UMD3.1|GK000010.2	4360292	T	C	0	2	0	1
gnl|UMD3.1|GK000010.2	4360308	G	A	0	2	0	1
gnl|UMD3.1|GK000010.2	4360324	G	A	0	2	0	1
gnl|UMD3.1|GK000010.2	4360333	C	A	0	2	0	1
gnl|UMD3.1|GK000010.2	4360344	A	G	0	2	0	1
gnl|UMD3.1|GK000010.2	4360349	T	C	0	2	0	1
gnl|UMD3.1|GK000010.2	4360350	G	T	0	2	0	1
gnl|UMD3.1|GK000010.2	4360386	A	G	0	2	0	1
gnl|UMD3.1|GK000010.2	4361181	T	C	1	2	0.333333	0.666667
gnl|UMD3.1|GK000010.2	4361192	A	G	0	2	0	1
gnl|UMD3.1|GK000010.2	4361227	A	G	0	2	0	1
gnl|UMD3.1|GK000010.2	4361238	T	G	0	2	0	1
gnl|UMD3.1|GK000010.2	4361249	C	T	0	2	0	1
gnl|UMD3.1|GK000010.2	4361251	A	G	0	2	0	1
gnl|UMD3.1|GK000010.2	4375946	C	T	5	2	0.714286	0.285714
gnl|UMD3.1|GK000010.2	4376277	G	A	5	4	0.555556	0.444444
gnl|UMD3.1|GK000010.2	4376436	C	A	11	2	0.846154	0.153846
gnl|UMD3.1|GK000010.2	4381171	T	C	0	2	0	1
gnl|UMD3.1|GK000010.2	4386375	C	A	0	3	0	1
gnl|UMD3.1|GK000010.2	4388422	T	A	2	2	0.5	0.5
gnl|UMD3.1|GK000010.2	4388425	A	T	2	2	0.5	0.5
gnl|UMD3.1|GK000010.2	4388445	G	A	2	2	0.5	0.5
gnl|UMD3.1|GK000010.2	4388446	T	C	2	2	0.5	0.5
gnl|UMD3.1|GK000010.2	4388451	C	T	1	2	0.333333	0.666667
gnl|UMD3.1|GK000010.2	4388935	G	A	0	2	0	1
gnl|UMD3.1|GK000010.2	4388949	C	A	0	2	0	1
gnl|UMD3.1|GK000010.2	4390660	A	G	0	2	0	1
gnl|UMD3.1|GK000010.2	4395244	A	G	0	2	0	1
gnl|UMD3.1|GK000010.2	4395802	G	C	0	2	0	1
gnl|UMD3.1|GK000010.2	4396702	CACGGGTAAAA	CACGGGTAAAAACGGGTAAAA	0	1	0	1
gnl|UMD3.1|GK000010.2	4402766	T	G	0	2	0	1
gnl|UMD3.1|GK000010.2	4403120	A	G	5	2	0.714286	0.285714
gnl|UMD3.1|GK000010.2	4404628	C	T	0	10	0	1
gnl|UMD3.1|GK000010.2	4404632	A	T	4	6	0.4	0.6
gnl|UMD3.1|GK000010.2	4405023	G	A	38	35	0.520548	0.479452
gnl|UMD3.1|GK000010.2	4405192	C	G	0	28	0	1
gnl|UMD3.1|GK000010.2	4409852	C	A	11	2	0.846154	0.153846
gnl|UMD3.1|GK000010.2	4410341	G	T	0	11	0	1
gnl|UMD3.1|GK000010.2	4410577	A	G	0	4	0	1
gnl|UMD3.1|GK000010.2	4411078	C	A	21	10	0.677419	0.322581
gnl|UMD3.1|GK000010.2	4411087	T	C	13	10	0.565217	0.434783
gnl|UMD3.1|GK000010.2	4411104	C	A	16	5	0.761905	0.238095
gnl|UMD3.1|GK000010.2	4411544	T	A	0	14	0	1
gnl|UMD3.1|GK000010.2	4411854	A	G	0	8	0	1
gnl|UMD3.1|GK000010.2	4413055	C	T	8	9	0.470588	0.529412
gnl|UMD3.1|GK000010.2	4415710	C	T	0	4	0	1
gnl|UMD3.1|GK000010.2	4416039	G	A	4	2	0.666667	0.333333
gnl|UMD3.1|GK000010.2	4416146	C	T	3	2	0.6	0.4
gnl|UMD3.1|GK000010.2	4417472	G	A	2	3	0.4	0.6
gnl|UMD3.1|GK000010.2	4417481	A	G	0	6	0	1
gnl|UMD3.1|GK000010.2	4422436	T	A	0	2	0	1
gnl|UMD3.1|GK000010.2	4422465	A	G	0	2	0	1
gnl|UMD3.1|GK000010.2	4423121	T	C	2	2	0.5	0.5
gnl|UMD3.1|GK000010.2	4423168	A	T	2	2	0.5	0.5
gnl|UMD3.1|GK000010.2	4424062	G	A	0	4	0	1
gnl|UMD3.1|GK000010.2	4424101	A	G	0	3	0	1
gnl|UMD3.1|GK000010.2	4424237	T	C	1	2	0.333333	0.666667
gnl|UMD3.1|GK000010.2	4424262	C	T	2	4	0.333333	0.666667
gnl|UMD3.1|GK000010.2	4424278	A	G	4	2	0.666667	0.333333
gnl|UMD3.1|GK000010.2	4424279	C	T	4	2	0.666667	0.333333
gnl|UMD3.1|GK000010.2	4424293	C	T	2	4	0.333333	0.666667
gnl|UMD3.1|GK000010.2	4424324	C	G	4	2	0.666667	0.333333
gnl|UMD3.1|GK000010.2	4424351	C	G	3	2	0.6	0.4
gnl|UMD3.1|GK000010.2	4424362	C	T	2	3	0.4	0.6
gnl|UMD3.1|GK000010.2	4424396	G	A	3	2	0.6	0.4
gnl|UMD3.1|GK000010.2	4424454	T	C	3	4	0.428571	0.571429
gnl|UMD3.1|GK000010.2	4424455	G	A	3	4	0.428571	0.571429
gnl|UMD3.1|GK000010.2	4424458	A	T	4	3	0.571429	0.428571
gnl|UMD3.1|GK000010.2	4425165	A	T	0	4	0	1
gnl|UMD3.1|GK000010.2	4425493	T	G	0	2	0	1
gnl|UMD3.1|GK000010.2	4425862	A	G	4	2	0.666667	0.333333
gnl|UMD3.1|GK000010.2	4426240	A	G	0	3	0	1
gnl|UMD3.1|GK000010.2	4426645	C	T	0	4	0	1
gnl|UMD3.1|GK000010.2	4427035	A	G	1	2	0.333333	0.666667
gnl|UMD3.1|GK000010.2	4427365	T	C	3	2	0.6	0.4
gnl|UMD3.1|GK000010.2	4427449	C	T	3	4	0.428571	0.571429
gnl|UMD3.1|GK000010.2	4427581	C	G	3	2	0.6	0.4
gnl|UMD3.1|GK000010.2	4427732	G	A	4	2	0.666667	0.333333
gnl|UMD3.1|GK000010.2	4428193	A	G	0	2	0	1
gnl|UMD3.1|GK000010.2	4428239	A	G	0	3	0	1
gnl|UMD3.1|GK000010.2	4428327	G	C	3	2	0.6	0.4
gnl|UMD3.1|GK000010.2	4428373	G	A	6	4	0.6	0.4
gnl|UMD3.1|GK000010.2	4428663	G	T	0	3	0	1
gnl|UMD3.1|GK000010.2	4428688	C	T	0	2	0	1
gnl|UMD3.1|GK000010.2	4428753	T	A	2	4	0.333333	0.666667
gnl|UMD3.1|GK000010.2	4428856	G	A	5	6	0.454545	0.545455
gnl|UMD3.1|GK000010.2	4428909	T	C	8	6	0.571429	0.428571
gnl|UMD3.1|GK000010.2	4429012	T	A	1	4	0.2	0.8
gnl|UMD3.1|GK000010.2	4429281	T	C	0	3	0	1
gnl|UMD3.1|GK000010.2	4429322	T	C	1	2	0.333333	0.666667
gnl|UMD3.1|GK000010.2	4429347	C	T	1	2	0.333333	0.666667
gnl|UMD3.1|GK000010.2	4431625	A	G	0	2	0	1
gnl|UMD3.1|GK000010.2	4432439	T	TAGGG	0	1	0	1
gnl|UMD3.1|GK000010.2	4435254	C	T	0	2	0	1
gnl|UMD3.1|GK000010.2	4438003	C	T	1	2	0.333333	0.666667
gnl|UMD3.1|GK000010.2	4438071	T	C	1	3	0.25	0.75
gnl|UMD3.1|GK000010.2	4438082	T	C	0	4	0	1
gnl|UMD3.1|GK000010.2	4440636	A	G	2	4	0.333333	0.666667
gnl|UMD3.1|GK000010.2	4441489	G	A	0	2	0	1
gnl|UMD3.1|GK000010.2	4442594	T	G	2	2	0.5	0.5
gnl|UMD3.1|GK000010.2	4442632	A	T	3	2	0.6	0.4
gnl|UMD3.1|GK000010.2	4444379	T	C	2	3	0.4	0.6
gnl|UMD3.1|GK000010.2	4444430	T	G	3	2	0.6	0.4
gnl|UMD3.1|GK000010.2	4444434	C	G	6	2	0.75	0.25
gnl|UMD3.1|GK000010.2	4444697	A	G	1	3	0.25	0.75
gnl|UMD3.1|GK000010.2	4444774	C	G	1	7	0.125	0.875
gnl|UMD3.1|GK000010.2	4444961	A	G	1	3	0.25	0.75
gnl|UMD3.1|GK000010.2	4445454	A	G	1	2	0.333333	0.666667
gnl|UMD3.1|GK000010.2	4446495	T	C	0	2	0	1
gnl|UMD3.1|GK000010.2	4448457	A	C	0	2	0	1
gnl|UMD3.1|GK000010.2	4451845	T	C	4	2	0.666667	0.333333
gnl|UMD3.1|GK000010.2	4452099	C	T	0	3	0	1
gnl|UMD3.1|GK000010.2	4452139	A	T	3	2	0.6	0.4
gnl|UMD3.1|GK000010.2	4452179	A	G	0	4	0	1
gnl|UMD3.1|GK000010.2	4452252	C	T	0	4	0	1
gnl|UMD3.1|GK000010.2	4452894	C	T	0	2	0	1
gnl|UMD3.1|GK000010.2	4452921	T	G	2	3	0.4	0.6
gnl|UMD3.1|GK000010.2	4452951	C	T	2	2	0.5	0.5
gnl|UMD3.1|GK000010.2	4452953	G	A	2	2	0.5	0.5
gnl|UMD3.1|GK000010.2	4452967	G	C	2	2	0.5	0.5
gnl|UMD3.1|GK000010.2	4466990	T	C	1	2	0.333333	0.666667
gnl|UMD3.1|GK000010.2	4466991	T	C	0	2	0	1
gnl|UMD3.1|GK000010.2	4466992	T	C	1	2	0.333333	0.666667
gnl|UMD3.1|GK000010.2	4467126	T	C	0	3	0	1
gnl|UMD3.1|GK000010.2	4468345	T	C	0	6	0	1
gnl|UMD3.1|GK000010.2	4468403	A	C	0	4	0	1
gnl|UMD3.1|GK000010.2	4468447	G	C	0	2	0	1
gnl|UMD3.1|GK000010.2	4468449	G	A	0	2	0	1
gnl|UMD3.1|GK000010.2	4468456	G	T	0	2	0	1
gnl|UMD3.1|GK000010.2	4469087	G	A	0	7	0	1
gnl|UMD3.1|GK000010.2	4469321	C	T	0	5	0	1
gnl|UMD3.1|GK000010.2	4469328	A	T	0	5	0	1
gnl|UMD3.1|GK000010.2	4469508	T	C	0	28	0	1
gnl|UMD3.1|GK000010.2	4469740	A	C	0	5	0	1
gnl|UMD3.1|GK000010.2	4469741	G	C	0	5	0	1
gnl|UMD3.1|GK000010.2	4469808	T	C	0	7	0	1
gnl|UMD3.1|GK000010.2	4469925	G	A	0	5	0	1
gnl|UMD3.1|GK000010.2	4469959	T	C	0	5	0	1
gnl|UMD3.1|GK000010.2	4469960	G	A	0	5	0	1
gnl|UMD3.1|GK000010.2	4470423	G	A	0	10	0	1
gnl|UMD3.1|GK000010.2	4470425	G	A	0	10	0	1
gnl|UMD3.1|GK000010.2	4470858	A	C	0	4	0	1
gnl|UMD3.1|GK000010.2	4470867	C	T	0	5	0	1
gnl|UMD3.1|GK000010.2	4470931	C	G	2	2	0.5	0.5
gnl|UMD3.1|GK000010.2	4471022	C	T	0	2	0	1
gnl|UMD3.1|GK000010.2	4471041	C	T	0	2	0	1
gnl|UMD3.1|GK000010.2	4471047	A	G	0	2	0	1
gnl|UMD3.1|GK000010.2	4471147	G	A	0	2	0	1
gnl|UMD3.1|GK000010.2	4471188	T	C	0	2	0	1
gnl|UMD3.1|GK000010.2	4471267	A	G	0	5	0	1
gnl|UMD3.1|GK000010.2	4471362	A	G	0	6	0	1
gnl|UMD3.1|GK000010.2	4471470	G	T	0	3	0	1
gnl|UMD3.1|GK000010.2	4471680	G	A	0	2	0	1
gnl|UMD3.1|GK000010.2	4472119	G	A	0	6	0	1
gnl|UMD3.1|GK000010.2	4472316	A	G	0	4	0	1
gnl|UMD3.1|GK000010.2	4472539	G	A	0	2	0	1
gnl|UMD3.1|GK000010.2	4472574	A	G	0	2	0	1
gnl|UMD3.1|GK000010.2	4472970	A	G	0	1	0	1
gnl|UMD3.1|GK000010.2	4483058	G	T	5	2	0.714286	0.285714
gnl|UMD3.1|GK000010.2	4484744	C	T	0	2	0	1
gnl|UMD3.1|GK000010.2	4485356	A	G	0	2	0	1
gnl|UMD3.1|GK000010.2	4487387	T	C	0	2	0	1
gnl|UMD3.1|GK000010.2	4487415	T	C	0	2	0	1
gnl|UMD3.1|GK000010.2	4488658	T	C	0	2	0	1
gnl|UMD3.1|GK000010.2	4491439	C	G	0	2	0	1
gnl|UMD3.1|GK000010.2	4494995	T	C	0	4	0	1
gnl|UMD3.1|GK000010.2	4495173	G	A	0	3	0	1
gnl|UMD3.1|GK000010.2	4496977	T	C	0	2	0	1
gnl|UMD3.1|GK000010.2	4497068	C	A	0	3	0	1
gnl|UMD3.1|GK000010.2	4498484	T	C	0	2	0	1
gnl|UMD3.1|GK000010.2	4498729	C	T	0	2	0	1
gnl|UMD3.1|GK000010.2	4498883	A	G	0	3	0	1
gnl|UMD3.1|GK000010.2	4501674	T	A	2	3	0.4	0.6
gnl|UMD3.1|GK000010.2	4501980	A	G	5	7	0.416667	0.583333
gnl|UMD3.1|GK000010.2	4503345	T	C	0	2	0	1
gnl|UMD3.1|GK000010.2	4503363	T	C	0	2	0	1
gnl|UMD3.1|GK000010.2	4505971	G	A	0	6	0	1
gnl|UMD3.1|GK000010.2	4508715	T	C	0	2	0	1
gnl|UMD3.1|GK000010.2	4509411	A	G	3	6	0.333333	0.666667
gnl|UMD3.1|GK000010.2	4509478	G	C	1	3	0.25	0.75
gnl|UMD3.1|GK000010.2	4510492	C	G	6	8	0.428571	0.571429
gnl|UMD3.1|GK000010.2	4512478	G	A	0	4	0	1
gnl|UMD3.1|GK000010.2	4514685	T	C	0	2	0	1
gnl|UMD3.1|GK000010.2	4514902	G	A	0	2	0	1
gnl|UMD3.1|GK000010.2	4515788	T	C	0	2	0	1
gnl|UMD3.1|GK000010.2	4517644	T	C	1	2	0.333333	0.666667
gnl|UMD3.1|GK000010.2	4517700	A	G	0	3	0	1
gnl|UMD3.1|GK000010.2	4517733	A	G	0	2	0	1
gnl|UMD3.1|GK000010.2	4517855	A	G	0	3	0	1
gnl|UMD3.1|GK000010.2	4517856	G	A	0	3	0	1
gnl|UMD3.1|GK000010.2	4517931	T	C	0	2	0	1
gnl|UMD3.1|GK000010.2	4517955	T	C	0	2	0	1
gnl|UMD3.1|GK000010.2	4517959	T	G	0	2	0	1
gnl|UMD3.1|GK000010.2	4517978	T	C	0	2	0	1
gnl|UMD3.1|GK000010.2	4517991	T	C	0	2	0	1
gnl|UMD3.1|GK000010.2	4517992	T	C	0	2	0	1
gnl|UMD3.1|GK000010.2	4517996	T	C	0	2	0	1
gnl|UMD3.1|GK000010.2	4518014	T	C	0	2	0	1
gnl|UMD3.1|GK000010.2	4518231	C	G	0	2	0	1
gnl|UMD3.1|GK000010.2	4518295	G	C	0	2	0	1
gnl|UMD3.1|GK000010.2	4518713	A	G	0	2	0	1
gnl|UMD3.1|GK000010.2	4518903	T	C	3	2	0.6	0.4
gnl|UMD3.1|GK000010.2	4518929	T	C	4	2	0.666667	0.333333
gnl|UMD3.1|GK000010.2	4518930	T	C	4	2	0.666667	0.333333
gnl|UMD3.1|GK000010.2	4518965	T	C	4	2	0.666667	0.333333
gnl|UMD3.1|GK000010.2	4519035	T	C	2	2	0.5	0.5
gnl|UMD3.1|GK000010.2	4520084	T	C	1	2	0.333333	0.666667
gnl|UMD3.1|GK000010.2	4520087	T	C	1	2	0.333333	0.666667
gnl|UMD3.1|GK000010.2	4520097	T	C	1	2	0.333333	0.666667
gnl|UMD3.1|GK000010.2	4520935	G	T	4	2	0.666667	0.333333
gnl|UMD3.1|GK000010.2	4523034	A	G	2	2	0.5	0.5
gnl|UMD3.1|GK000010.2	4523363	A	G	3	3	0.5	0.5
gnl|UMD3.1|GK000010.2	4524266	C	A	1	3	0.25	0.75
gnl|UMD3.1|GK000010.2	4524292	A	G	1	5	0.166667	0.833333
gnl|UMD3.1|GK000010.2	4524909	T	C	3	3	0.5	0.5
gnl|UMD3.1|GK000010.2	4524944	A	G	3	3	0.5	0.5
gnl|UMD3.1|GK000010.2	4524948	A	C	3	3	0.5	0.5
gnl|UMD3.1|GK000010.2	4524952	A	G	3	3	0.5	0.5
gnl|UMD3.1|GK000010.2	4524956	C	A	3	3	0.5	0.5
gnl|UMD3.1|GK000010.2	4524960	A	G	3	3	0.5	0.5
gnl|UMD3.1|GK000010.2	4525757	C	G	0	1	0	1
gnl|UMD3.1|GK000010.2	4527232	A	G	0	2	0	1
gnl|UMD3.1|GK000010.2	4527305	T	C	2	2	0.5	0.5
gnl|UMD3.1|GK000010.2	4527424	C	T	3	2	0.6	0.4
gnl|UMD3.1|GK000010.2	4527510	A	G	0	2	0	1
gnl|UMD3.1|GK000010.2	4528172	C	A	4	2	0.666667	0.333333
gnl|UMD3.1|GK000010.2	4528597	G	T	3	4	0.428571	0.571429
gnl|UMD3.1|GK000010.2	4528760	G	A	9	8	0.529412	0.470588
gnl|UMD3.1|GK000010.2	4528794	C	T	8	7	0.533333	0.466667
gnl|UMD3.1|GK000010.2	4593648	T	C	0	2	0	1
gnl|UMD3.1|GK000010.2	4593661	T	C	0	2	0	1
gnl|UMD3.1|GK000010.2	4595884	A	G	0	2	0	1
gnl|UMD3.1|GK000010.2	4598642	T	G	218	254	0.461864	0.538136
gnl|UMD3.1|GK000010.2	4601597	C	G	12	11	0.521739	0.478261
gnl|UMD3.1|GK000010.2	4602397	T	C	12	11	0.521739	0.478261
gnl|UMD3.1|GK000010.2	4603715	C	A	7	2	0.777778	0.222222
gnl|UMD3.1|GK000010.2	4604237	C	G	6	2	0.75	0.25
gnl|UMD3.1|GK000010.2	4605131	C	T	5	2	0.714286	0.285714
gnl|UMD3.1|GK000010.2	4605289	A	G	0	3	0	1
gnl|UMD3.1|GK000010.2	4607497	N	G	0	2	0	1
gnl|UMD3.1|GK000010.2	4607645	C	T	0	2	0	1
gnl|UMD3.1|GK000010.2	4608559	G	A	2	2	0.5	0.5
gnl|UMD3.1|GK000010.2	4609133	C	A	1	2	0.333333	0.666667
gnl|UMD3.1|GK000010.2	4609168	G	A	3	2	0.6	0.4
gnl|UMD3.1|GK000010.2	4610682	N	T	0	3	0	1
gnl|UMD3.1|GK000010.2	4612557	G	A	1	2	0.333333	0.666667
gnl|UMD3.1|GK000010.2	4612705	G	T	1	2	0.333333	0.666667
gnl|UMD3.1|GK000010.2	4615902	T	C	0	3	0	1
gnl|UMD3.1|GK000010.2	4618817	T	C	22	3	0.88	0.12
gnl|UMD3.1|GK000010.2	4619750	T	C	11	6	0.647059	0.352941
gnl|UMD3.1|GK000010.2	4623398	C	A	4	2	0.666667	0.333333
gnl|UMD3.1|GK000010.2	4623806	T	G	0	4	0	1
gnl|UMD3.1|GK000010.2	4624069	C	A	9	2	0.818182	0.181818
gnl|UMD3.1|GK000010.2	4624121	A	T	8	4	0.666667	0.333333
gnl|UMD3.1|GK000010.2	4624282	T	C	11	2	0.846154	0.153846
gnl|UMD3.1|GK000010.2	4624999	A	C	0	2	0	1
gnl|UMD3.1|GK000010.2	4628072	G	C	0	2	0	1
gnl|UMD3.1|GK000010.2	4635299	A	C	2	2	0.5	0.5
gnl|UMD3.1|GK000010.2	4637167	T	C	0	2	0	1
gnl|UMD3.1|GK000010.2	4637214	T	C	0	2	0	1
gnl|UMD3.1|GK000010.2	4638837	GTATATATA	GTATATA	0	1	0	1
gnl|UMD3.1|GK000010.2	4639216	G	A	0	2	0	1
gnl|UMD3.1|GK000010.2	4646872	G	T	0	3	0	1
gnl|UMD3.1|GK000010.2	4648011	G	A	0	2	0	1
gnl|UMD3.1|GK000010.2	4652206	G	T	0	2	0	1
gnl|UMD3.1|GK000010.2	4652217	C	G	0	2	0	1
gnl|UMD3.1|GK000010.2	4652253	C	T	0	2	0	1
gnl|UMD3.1|GK000010.2	4652325	C	T	0	2	0	1
gnl|UMD3.1|GK000010.2	4657169	G	T	0	2	0	1
gnl|UMD3.1|GK000010.2	4657187	G	A	0	2	0	1
gnl|UMD3.1|GK000010.2	4659413	A	G	0	2	0	1
gnl|UMD3.1|GK000010.2	4659417	C	T	0	2	0	1
gnl|UMD3.1|GK000010.2	4660330	A	G	2	3	0.4	0.6
gnl|UMD3.1|GK000010.2	4662675	A	G	0	2	0	1
gnl|UMD3.1|GK000010.2	4664976	C	A	0	2	0	1
gnl|UMD3.1|GK000010.2	4666233	G	GTCA	0	1	0	1
gnl|UMD3.1|GK000010.2	4666407	A	G	0	2	0	1
gnl|UMD3.1|GK000010.2	4685081	C	CT	0	1	0	1
gnl|UMD3.1|GK000010.2	4692276	G	A	1	2	0.333333	0.666667
gnl|UMD3.1|GK000010.2	4693828	A	G	9	4	0.692308	0.307692
gnl|UMD3.1|GK000010.2	4694262	A	G	3	2	0.6	0.4
gnl|UMD3.1|GK000010.2	4694358	T	C	2	2	0.5	0.5
gnl|UMD3.1|GK000010.2	4696849	C	T	0	2	0	1
gnl|UMD3.1|GK000010.2	4696858	C	T	0	2	0	1
gnl|UMD3.1|GK000010.2	4697119	G	T	0	2	0	1
gnl|UMD3.1|GK000010.2	4697254	A	G	3	2	0.6	0.4
gnl|UMD3.1|GK000010.2	4697326	A	G	3	2	0.6	0.4
gnl|UMD3.1|GK000010.2	4697346	A	G	2	2	0.5	0.5
gnl|UMD3.1|GK000010.2	4705274	A	G	1	2	0.333333	0.666667
gnl|UMD3.1|GK000010.2	4716140	T	A	7	2	0.777778	0.222222
gnl|UMD3.1|GK000010.2	4719217	A	AT	0	1	0	1
gnl|UMD3.1|GK000010.2	4726890	A	T	0	2	0	1
gnl|UMD3.1|GK000010.2	4730363	C	A	0	2	0	1
gnl|UMD3.1|GK000010.2	4793524	A	G	0	2	0	1
gnl|UMD3.1|GK000010.2	4793541	A	G	0	2	0	1
gnl|UMD3.1|GK000010.2	4809664	A	G	0	2	0	1
gnl|UMD3.1|GK000010.2	4842894	A	G	0	2	0	1
gnl|UMD3.1|GK000010.2	4842903	T	C	0	3	0	1
gnl|UMD3.1|GK000010.2	4842904	T	C	0	3	0	1
gnl|UMD3.1|GK000010.2	4842944	C	T	0	10	0	1
gnl|UMD3.1|GK000010.2	4842950	T	C	0	11	0	1
gnl|UMD3.1|GK000010.2	4843010	C	G	0	13	0	1
gnl|UMD3.1|GK000010.2	4843064	A	G	0	7	0	1
gnl|UMD3.1|GK000010.2	4843070	T	C	0	6	0	1
gnl|UMD3.1|GK000010.2	4843131	A	G	0	13	0	1
gnl|UMD3.1|GK000010.2	4843144	C	T	0	19	0	1
gnl|UMD3.1|GK000010.2	4843217	G	T	21	4	0.84	0.16
gnl|UMD3.1|GK000010.2	4843315	G	C	0	20	0	1
gnl|UMD3.1|GK000010.2	4843438	T	C	0	21	0	1
gnl|UMD3.1|GK000010.2	4843445	C	A	0	21	0	1
gnl|UMD3.1|GK000010.2	4867340	G	T	0	2	0	1
gnl|UMD3.1|GK000010.2	4952342	C	T	9	3	0.75	0.25
gnl|UMD3.1|GK000010.2	4953877	C	A	3	2	0.6	0.4
gnl|UMD3.1|GK000010.2	4960665	G	T	2	2	0.5	0.5
gnl|UMD3.1|GK000010.2	4960755	G	T	3	2	0.6	0.4
gnl|UMD3.1|GK000010.2	4964239	C	A	11	2	0.846154	0.153846
gnl|UMD3.1|GK000010.2	4974095	C	A	0	2	0	1
gnl|UMD3.1|GK000010.2	4976293	G	T	1	2	0.333333	0.666667
gnl|UMD3.1|GK000010.2	4984387	C	T	3	2	0.6	0.4
gnl|UMD3.1|GK000010.2	4988832	C	T	0	2	0	1
gnl|UMD3.1|GK000010.2	4990830	A	G	2	2	0.5	0.5
gnl|UMD3.1|GK000010.2	4994994	G	T	1	2	0.333333	0.666667
gnl|UMD3.1|GK000010.2	5009195	A	G	0	2	0	1
gnl|UMD3.1|GK000010.2	5009222	A	G	0	2	0	1
gnl|UMD3.1|GK000010.2	5009242	A	G	0	2	0	1
gnl|UMD3.1|GK000010.2	5009262	A	G	0	2	0	1
gnl|UMD3.1|GK000010.2	5009799	G	T	4	2	0.666667	0.333333
gnl|UMD3.1|GK000010.2	5010057	G	T	2	2	0.5	0.5
gnl|UMD3.1|GK000010.2	5012695	C	A	0	2	0	1
gnl|UMD3.1|GK000010.2	5013753	AAT	A	0	1	0	1
gnl|UMD3.1|GK000010.2	5018822	A	G	0	2	0	1
gnl|UMD3.1|GK000010.2	5019514	C	T	1	2	0.333333	0.666667
gnl|UMD3.1|GK000010.2	5019840	CTGTG	CTG	0	1	0	1
gnl|UMD3.1|GK000010.2	5022074	A	G	0	2	0	1
gnl|UMD3.1|GK000010.2	5022097	A	G	0	2	0	1
gnl|UMD3.1|GK000010.2	5022100	A	G	0	2	0	1
gnl|UMD3.1|GK000010.2	5025392	A	G	0	2	0	1
gnl|UMD3.1|GK000010.2	5025445	C	A	0	3	0	1
gnl|UMD3.1|GK000010.2	5025467	T	G	0	2	0	1
gnl|UMD3.1|GK000010.2	5025481	G	T	0	2	0	1
gnl|UMD3.1|GK000010.2	5025519	T	C	0	2	0	1
gnl|UMD3.1|GK000010.2	5026010	A	T	2	2	0.5	0.5
gnl|UMD3.1|GK000010.2	5029266	C	A	3	2	0.6	0.4
gnl|UMD3.1|GK000010.2	5032696	G	T	3	2	0.6	0.4
gnl|UMD3.1|GK000010.2	5040143	T	C	0	2	0	1
gnl|UMD3.1|GK000010.2	5040147	T	C	0	2	0	1
gnl|UMD3.1|GK000010.2	5055283	A	G	0	2	0	1
gnl|UMD3.1|GK000010.2	5060260	C	A	0	1	0	1
gnl|UMD3.1|GK000010.2	5130320	A	T	2	2	0.5	0.5
gnl|UMD3.1|GK000010.2	5130668	A	G	0	1	0	1
gnl|UMD3.1|GK000010.2	5132198	GA	GAA	0	1	0	1
gnl|UMD3.1|GK000010.2	5133162	A	T	12	2	0.857143	0.142857
gnl|UMD3.1|GK000010.2	5137712	A	G	0	2	0	1
gnl|UMD3.1|GK000010.2	5515463	G	A	2	3	0.4	0.6
gnl|UMD3.1|GK000010.2	5548779	G	C	2	2	0.5	0.5
gnl|UMD3.1|GK000010.2	5552278	T	C	46	22	0.676471	0.323529
gnl|UMD3.1|GK000010.2	5552567	T	G	143	39	0.785714	0.214286
gnl|UMD3.1|GK000010.2	5552596	A	T	91	39	0.7	0.3
gnl|UMD3.1|GK000010.2	5557761	C	T	0	2	0	1
gnl|UMD3.1|GK000010.2	5558354	G	A	0	2	0	1
gnl|UMD3.1|GK000010.2	5558793	A	G	0	2	0	1
gnl|UMD3.1|GK000010.2	5558836	C	A	0	2	0	1
gnl|UMD3.1|GK000010.2	5558855	A	G	0	2	0	1
gnl|UMD3.1|GK000010.2	5564304	A	G	0	2	0	1
gnl|UMD3.1|GK000010.2	5567666	G	T	12	2	0.857143	0.142857
gnl|UMD3.1|GK000010.2	5568554	C	A	6	2	0.75	0.25
gnl|UMD3.1|GK000010.2	5568613	C	A	3	2	0.6	0.4
gnl|UMD3.1|GK000010.2	5568886	C	A	2	2	0.5	0.5
gnl|UMD3.1|GK000010.2	5569696	G	A	6	2	0.75	0.25
gnl|UMD3.1|GK000010.2	5575500	G	T	1	2	0.333333	0.666667
gnl|UMD3.1|GK000010.2	5577944	G	T	1	2	0.333333	0.666667
gnl|UMD3.1|GK000010.2	5583348	A	G	4	2	0.666667	0.333333
gnl|UMD3.1|GK000010.2	5591519	G	A	0	2	0	1
gnl|UMD3.1|GK000010.2	5741360	T	A	0	2	0	1
gnl|UMD3.1|GK000010.2	6032463	T	C	0	2	0	1
gnl|UMD3.1|GK000010.2	6036752	A	G	0	2	0	1
gnl|UMD3.1|GK000010.2	6036753	A	G	0	2	0	1
gnl|UMD3.1|GK000010.2	6036760	A	G	0	2	0	1
gnl|UMD3.1|GK000010.2	6036773	A	G	0	2	0	1
gnl|UMD3.1|GK000010.2	6040469	G	T	0	2	0	1
gnl|UMD3.1|GK000010.2	6181787	C	A	0	14	0	1
gnl|UMD3.1|GK000010.2	6181790	C	A	0	20	0	1
gnl|UMD3.1|GK000010.2	6181796	T	G	0	34	0	1
gnl|UMD3.1|GK000010.2	6181803	A	G	0	35	0	1
gnl|UMD3.1|GK000010.2	6181822	C	A	0	41	0	1
gnl|UMD3.1|GK000010.2	6181831	C	A	0	44	0	1
gnl|UMD3.1|GK000010.2	6181861	G	A	0	44	0	1
gnl|UMD3.1|GK000010.2	6181877	C	A	0	43	0	1
gnl|UMD3.1|GK000010.2	6181893	T	C	0	43	0	1
gnl|UMD3.1|GK000010.2	6181920	C	T	0	22	0	1
gnl|UMD3.1|GK000010.2	6181926	A	G	0	12	0	1
gnl|UMD3.1|GK000010.2	6231067	A	G	0	2	0	1
gnl|UMD3.1|GK000010.2	6415346	T	C	0	2	0	1
gnl|UMD3.1|GK000010.2	6415349	T	C	0	2	0	1
gnl|UMD3.1|GK000010.2	6415354	T	C	0	2	0	1
gnl|UMD3.1|GK000010.2	6429620	G	T	4	2	0.666667	0.333333
gnl|UMD3.1|GK000010.2	6431928	T	C	0	2	0	1
gnl|UMD3.1|GK000010.2	6431952	C	G	0	2	0	1
gnl|UMD3.1|GK000010.2	6433297	C	G	0	2	0	1
gnl|UMD3.1|GK000010.2	6438611	T	C	0	2	0	1
gnl|UMD3.1|GK000010.2	6440101	T	C	0	2	0	1
gnl|UMD3.1|GK000010.2	6440114	T	C	0	2	0	1
gnl|UMD3.1|GK000010.2	6440129	T	C	0	2	0	1
gnl|UMD3.1|GK000010.2	6440161	T	C	0	2	0	1
gnl|UMD3.1|GK000010.2	6443776	C	G	4	3	0.571429	0.428571
gnl|UMD3.1|GK000010.2	6444655	C	A	0	2	0	1
gnl|UMD3.1|GK000010.2	6445032	T	C	0	2	0	1
gnl|UMD3.1|GK000010.2	6445063	T	C	0	2	0	1
gnl|UMD3.1|GK000010.2	6458371	T	A	0	2	0	1
gnl|UMD3.1|GK000010.2	6693033	G	T	0	3	0	1
gnl|UMD3.1|GK000010.2	6693482	C	T	4	2	0.666667	0.333333
gnl|UMD3.1|GK000010.2	6694070	C	G	0	2	0	1
gnl|UMD3.1|GK000010.2	6697220	T	A	7	2	0.777778	0.222222
gnl|UMD3.1|GK000010.2	6697249	C	A	7	2	0.777778	0.222222
gnl|UMD3.1|GK000010.2	6699992	A	T	0	2	0	1
gnl|UMD3.1|GK000010.2	6700670	C	A	11	3	0.785714	0.214286
gnl|UMD3.1|GK000010.2	6702014	C	A	2	2	0.5	0.5
gnl|UMD3.1|GK000010.2	6703921	C	T	4	4	0.5	0.5
gnl|UMD3.1|GK000010.2	6704096	G	A	0	3	0	1
gnl|UMD3.1|GK000010.2	6704699	G	T	2	6	0.25	0.75
gnl|UMD3.1|GK000010.2	6705618	G	A	2	3	0.4	0.6
gnl|UMD3.1|GK000010.2	6706144	C	G	28	4	0.875	0.125
gnl|UMD3.1|GK000010.2	6707292	C	T	11	16	0.407407	0.592593
gnl|UMD3.1|GK000010.2	6707421	G	A	19	20	0.487179	0.512821
gnl|UMD3.1|GK000010.2	6710113	G	A	4	3	0.571429	0.428571
gnl|UMD3.1|GK000010.2	6710256	T	A	0	2	0	1
gnl|UMD3.1|GK000010.2	6711121	C	T	32	4	0.888889	0.111111
gnl|UMD3.1|GK000010.2	6716790	AAG	AAGAG	0	1	0	1
gnl|UMD3.1|GK000010.2	6724516	C	T	11	10	0.52381	0.47619
gnl|UMD3.1|GK000010.2	6725388	G	A	1	3	0.25	0.75
gnl|UMD3.1|GK000010.2	6725652	T	G	0	7	0	1
gnl|UMD3.1|GK000010.2	6725690	A	G	2	6	0.25	0.75
gnl|UMD3.1|GK000010.2	6725875	G	A	0	2	0	1
gnl|UMD3.1|GK000010.2	6726054	G	A	5	2	0.714286	0.285714
gnl|UMD3.1|GK000010.2	6732178	C	T	0	2	0	1
gnl|UMD3.1|GK000010.2	6733453	G	T	0	2	0	1
gnl|UMD3.1|GK000010.2	6734147	G	A	12	2	0.857143	0.142857
gnl|UMD3.1|GK000010.2	6743629	T	A	0	2	0	1
gnl|UMD3.1|GK000010.2	6747830	C	A	0	2	0	1
gnl|UMD3.1|GK000010.2	6750292	T	C	1	2	0.333333	0.666667
gnl|UMD3.1|GK000010.2	6750304	T	C	1	2	0.333333	0.666667
gnl|UMD3.1|GK000010.2	6751220	A	G	3	2	0.6	0.4
gnl|UMD3.1|GK000010.2	6751254	T	C	3	2	0.6	0.4
gnl|UMD3.1|GK000010.2	6752489	G	C	0	2	0	1
gnl|UMD3.1|GK000010.2	6754919	T	C	1	2	0.333333	0.666667
gnl|UMD3.1|GK000010.2	6755677	C	A	6	2	0.75	0.25
gnl|UMD3.1|GK000010.2	6756590	C	A	8	2	0.8	0.2
gnl|UMD3.1|GK000010.2	6763672	A	G	0	13	0	1
gnl|UMD3.1|GK000010.2	6763946	G	C	24	7	0.774194	0.225806
gnl|UMD3.1|GK000010.2	6764421	A	G	0	5	0	1
gnl|UMD3.1|GK000010.2	6765515	C	A	3	2	0.6	0.4
gnl|UMD3.1|GK000010.2	6768516	G	A	1	2	0.333333	0.666667
gnl|UMD3.1|GK000010.2	6769382	A	G	6	2	0.75	0.25
gnl|UMD3.1|GK000010.2	6772896	T	A	3	2	0.6	0.4
gnl|UMD3.1|GK000010.2	6780568	G	T	0	2	0	1
gnl|UMD3.1|GK000010.2	6783173	G	A	12	2	0.857143	0.142857
gnl|UMD3.1|GK000010.2	6785833	T	C	10	2	0.833333	0.166667
gnl|UMD3.1|GK000010.2	6785835	T	C	10	2	0.833333	0.166667
gnl|UMD3.1|GK000010.2	6785837	T	C	10	2	0.833333	0.166667
gnl|UMD3.1|GK000010.2	6786068	C	A	9	2	0.818182	0.181818
gnl|UMD3.1|GK000010.2	6786102	C	A	9	4	0.692308	0.307692
gnl|UMD3.1|GK000010.2	6789414	C	T,A	1	3	0.25	0.75
gnl|UMD3.1|GK000010.2	6792349	G	T	2	2	0.5	0.5
gnl|UMD3.1|GK000010.2	6794024	C	G	4	2	0.666667	0.333333
gnl|UMD3.1|GK000010.2	6794347	C	A	2	2	0.5	0.5
gnl|UMD3.1|GK000010.2	6799300	T	C	0	2	0	1
gnl|UMD3.1|GK000010.2	6801713	T	C	5	2	0.714286	0.285714
gnl|UMD3.1|GK000010.2	6801953	T	A	4	2	0.666667	0.333333
gnl|UMD3.1|GK000010.2	6801954	A	G	4	2	0.666667	0.333333
gnl|UMD3.1|GK000010.2	6802319	T	C	1	2	0.333333	0.666667
gnl|UMD3.1|GK000010.2	6804303	T	C	1	6	0.142857	0.857143
gnl|UMD3.1|GK000010.2	6808889	C	A	5	2	0.714286	0.285714
gnl|UMD3.1|GK000010.2	6812151	T	C	9	2	0.818182	0.181818
gnl|UMD3.1|GK000010.2	6813248	A	G	2	2	0.5	0.5
gnl|UMD3.1|GK000010.2	6821651	G	T	0	2	0	1
gnl|UMD3.1|GK000010.2	6822561	C	G	8	4	0.666667	0.333333
gnl|UMD3.1|GK000010.2	6822580	C	A	8	2	0.8	0.2
gnl|UMD3.1|GK000010.2	6823642	C	A	4	3	0.571429	0.428571
gnl|UMD3.1|GK000010.2	6825153	CTTTT	CTT	0	1	0	1
gnl|UMD3.1|GK000010.2	6825196	A	C	0	3	0	1
gnl|UMD3.1|GK000010.2	6828209	C	A	6	2	0.75	0.25
gnl|UMD3.1|GK000010.2	6828251	T	C	1	2	0.333333	0.666667
gnl|UMD3.1|GK000010.2	6830530	A	C	1	2	0.333333	0.666667
gnl|UMD3.1|GK000010.2	6832792	G	A	2	4	0.333333	0.666667
gnl|UMD3.1|GK000010.2	6833451	C	A	4	3	0.571429	0.428571
gnl|UMD3.1|GK000010.2	6834967	A	G	0	2	0	1
gnl|UMD3.1|GK000010.2	6835953	C	A	0	2	0	1
gnl|UMD3.1|GK000010.2	6836173	T	C	2	2	0.5	0.5
gnl|UMD3.1|GK000010.2	6836199	T	C	2	2	0.5	0.5
gnl|UMD3.1|GK000010.2	6836204	T	C	2	2	0.5	0.5
gnl|UMD3.1|GK000010.2	6836214	T	C	2	2	0.5	0.5
gnl|UMD3.1|GK000010.2	6836232	T	C	0	2	0	1
gnl|UMD3.1|GK000010.2	6836820	T	C	2	3	0.4	0.6
gnl|UMD3.1|GK000010.2	6836826	G	T	4	2	0.666667	0.333333
gnl|UMD3.1|GK000010.2	6836969	T	C	3	2	0.6	0.4
gnl|UMD3.1|GK000010.2	6842374	T	C	0	2	0	1
gnl|UMD3.1|GK000010.2	6842375	T	C	0	2	0	1
gnl|UMD3.1|GK000010.2	6842388	T	C	0	2	0	1
gnl|UMD3.1|GK000010.2	6842408	T	C	0	2	0	1
gnl|UMD3.1|GK000010.2	6845555	T	C	0	2	0	1
gnl|UMD3.1|GK000010.2	6845570	T	C	1	2	0.333333	0.666667
gnl|UMD3.1|GK000010.2	6845766	C	T	6	2	0.75	0.25
gnl|UMD3.1|GK000010.2	6847745	A	T	0	2	0	1
gnl|UMD3.1|GK000010.2	6848062	G	T	7	2	0.777778	0.222222
gnl|UMD3.1|GK000010.2	6848732	G	T	1	2	0.333333	0.666667
gnl|UMD3.1|GK000010.2	6853145	C	A	2	6	0.25	0.75
gnl|UMD3.1|GK000010.2	6853146	G	A	6	2	0.75	0.25
gnl|UMD3.1|GK000010.2	6853383	N	T	0	1	0	1
gnl|UMD3.1|GK000010.2	6860791	C	A	0	2	0	1
gnl|UMD3.1|GK000010.2	6863673	C	G	0	4	0	1
gnl|UMD3.1|GK000010.2	6863732	C	G	0	2	0	1
gnl|UMD3.1|GK000010.2	6863751	N	A	0	2	0	1
gnl|UMD3.1|GK000010.2	6863752	N	A	0	2	0	1
gnl|UMD3.1|GK000010.2	6869629	G	T	0	2	0	1
gnl|UMD3.1|GK000010.2	6877856	G	A	0	2	0	1
gnl|UMD3.1|GK000010.2	6893127	T	C	0	2	0	1
gnl|UMD3.1|GK000010.2	6896623	G	T	4	2	0.666667	0.333333
gnl|UMD3.1|GK000010.2	6897248	T	C	0	2	0	1
gnl|UMD3.1|GK000010.2	6897487	G	A	2	2	0.5	0.5
gnl|UMD3.1|GK000010.2	6897564	A	G	5	2	0.714286	0.285714
gnl|UMD3.1|GK000010.2	6897932	C	A	1	2	0.333333	0.666667
gnl|UMD3.1|GK000010.2	6898106	C	G	8	6	0.571429	0.428571
gnl|UMD3.1|GK000010.2	6898482	T	C	5	9	0.357143	0.642857
gnl|UMD3.1|GK000010.2	6898483	G	A	5	8	0.384615	0.615385
gnl|UMD3.1|GK000010.2	6898745	C	T	5	2	0.714286	0.285714
gnl|UMD3.1|GK000010.2	6898766	T	C	2	6	0.25	0.75
gnl|UMD3.1|GK000010.2	6898880	G	A	5	6	0.454545	0.545455
gnl|UMD3.1|GK000010.2	6898960	T	C	3	3	0.5	0.5
gnl|UMD3.1|GK000010.2	6898970	G	A	3	2	0.6	0.4
gnl|UMD3.1|GK000010.2	6899216	C	T	8	2	0.8	0.2
gnl|UMD3.1|GK000010.2	6899222	T	A	0	9	0	1
gnl|UMD3.1|GK000010.2	6899346	G	A	2	3	0.4	0.6
gnl|UMD3.1|GK000010.2	6899654	A	T	0	4	0	1
gnl|UMD3.1|GK000010.2	6900046	G	A	6	4	0.6	0.4
gnl|UMD3.1|GK000010.2	6900058	G	A	4	5	0.444444	0.555556
gnl|UMD3.1|GK000010.2	6900074	A	T	4	3	0.571429	0.428571
gnl|UMD3.1|GK000010.2	6900298	A	G	4	2	0.666667	0.333333
gnl|UMD3.1|GK000010.2	6900404	C	T	3	6	0.333333	0.666667
gnl|UMD3.1|GK000010.2	6900482	A	G	2	3	0.4	0.6
gnl|UMD3.1|GK000010.2	6900783	A	G	2	6	0.25	0.75
gnl|UMD3.1|GK000010.2	6901017	G	A	3	3	0.5	0.5
gnl|UMD3.1|GK000010.2	6901849	A	C	1	2	0.333333	0.666667
gnl|UMD3.1|GK000010.2	6902954	G	A	3	2	0.6	0.4
gnl|UMD3.1|GK000010.2	6903025	G	A	2	2	0.5	0.5
gnl|UMD3.1|GK000010.2	6917343	C	A	0	2	0	1
gnl|UMD3.1|GK000010.2	6917703	T	C	0	2	0	1
gnl|UMD3.1|GK000010.2	6918559	C	T	0	2	0	1
gnl|UMD3.1|GK000010.2	6918939	T	G	0	5	0	1
gnl|UMD3.1|GK000010.2	6919071	G	C	2	2	0.5	0.5
gnl|UMD3.1|GK000010.2	6919140	A	G	3	2	0.6	0.4
gnl|UMD3.1|GK000010.2	6919233	G	T	2	2	0.5	0.5
gnl|UMD3.1|GK000010.2	6919558	A	T	0	2	0	1
gnl|UMD3.1|GK000010.2	6922308	C	T	0	2	0	1
gnl|UMD3.1|GK000010.2	6922347	G	T	0	2	0	1
gnl|UMD3.1|GK000010.2	6923514	A	T	2	2	0.5	0.5
gnl|UMD3.1|GK000010.2	6923517	G	T	2	2	0.5	0.5
gnl|UMD3.1|GK000010.2	6924285	T	C	0	2	0	1
gnl|UMD3.1|GK000010.2	6928628	A	T	2	2	0.5	0.5
gnl|UMD3.1|GK000010.2	6931685	G	T	4	2	0.666667	0.333333
gnl|UMD3.1|GK000010.2	6932130	T	A	0	3	0	1
gnl|UMD3.1|GK000010.2	6932135	G	A	0	2	0	1
gnl|UMD3.1|GK000010.2	6933177	T	C	1	5	0.166667	0.833333
gnl|UMD3.1|GK000010.2	6933889	A	T	3	2	0.6	0.4
gnl|UMD3.1|GK000010.2	6934479	G	C	11	2	0.846154	0.153846
gnl|UMD3.1|GK000010.2	7012291	C	T	0	2	0	1
gnl|UMD3.1|GK000010.2	7012499	G	A	1	2	0.333333	0.666667
gnl|UMD3.1|GK000010.2	7016936	C	T	0	5	0	1
gnl|UMD3.1|GK000010.2	7021119	A	G	2	2	0.5	0.5
gnl|UMD3.1|GK000010.2	7021182	C	T	3	3	0.5	0.5
gnl|UMD3.1|GK000010.2	7021277	G	T	0	2	0	1
gnl|UMD3.1|GK000010.2	7022840	A	G	0	2	0	1
gnl|UMD3.1|GK000010.2	7024770	C	T	0	2	0	1
gnl|UMD3.1|GK000010.2	7024794	T	C	0	2	0	1
gnl|UMD3.1|GK000010.2	7024800	G	T	0	2	0	1
gnl|UMD3.1|GK000010.2	7024826	C	T	0	2	0	1
gnl|UMD3.1|GK000010.2	7025901	C	T	2	4	0.333333	0.666667
gnl|UMD3.1|GK000010.2	7025922	A	G	4	3	0.571429	0.428571
gnl|UMD3.1|GK000010.2	7025978	C	A	9	2	0.818182	0.181818
gnl|UMD3.1|GK000010.2	7033988	T	G	2	2	0.5	0.5
gnl|UMD3.1|GK000010.2	7035690	T	A	1	2	0.333333	0.666667
gnl|UMD3.1|GK000010.2	7038200	G	A	2	2	0.5	0.5
gnl|UMD3.1|GK000010.2	7038250	C	T	1	2	0.333333	0.666667
gnl|UMD3.1|GK000010.2	7042826	T	A	0	2	0	1
gnl|UMD3.1|GK000010.2	7495950	T	C	0	2	0	1
gnl|UMD3.1|GK000010.2	7523474	T	G	0	2	0	1
gnl|UMD3.1|GK000010.2	7527202	C	T	4	2	0.666667	0.333333
gnl|UMD3.1|GK000010.2	7528463	C	A	0	2	0	1
gnl|UMD3.1|GK000010.2	7529725	G	T	1	3	0.25	0.75
gnl|UMD3.1|GK000010.2	7529755	T	C	2	2	0.5	0.5
gnl|UMD3.1|GK000010.2	7530058	C	T	4	2	0.666667	0.333333
gnl|UMD3.1|GK000010.2	7530103	G	C	4	2	0.666667	0.333333
gnl|UMD3.1|GK000010.2	7530115	C	T	4	2	0.666667	0.333333
gnl|UMD3.1|GK000010.2	7530327	A	C	0	2	0	1
gnl|UMD3.1|GK000010.2	7530431	T	C	0	2	0	1
gnl|UMD3.1|GK000010.2	7536432	G	A	0	2	0	1
gnl|UMD3.1|GK000010.2	7554525	T	A	0	25	0	1
gnl|UMD3.1|GK000010.2	7554590	G	T	0	2	0	1
gnl|UMD3.1|GK000010.2	7554918	G	T	3	2	0.6	0.4
gnl|UMD3.1|GK000010.2	7556150	T	C	0	2	0	1
gnl|UMD3.1|GK000010.2	7558367	G	T	0	2	0	1
gnl|UMD3.1|GK000010.2	7558584	A	G	0	2	0	1
gnl|UMD3.1|GK000010.2	7558590	A	G	0	2	0	1
gnl|UMD3.1|GK000010.2	7561702	C	T	5	2	0.714286	0.285714
gnl|UMD3.1|GK000010.2	7563938	C	T	0	2	0	1
gnl|UMD3.1|GK000010.2	7567053	T	C	0	2	0	1
gnl|UMD3.1|GK000010.2	7574219	C	A	0	2	0	1
gnl|UMD3.1|GK000010.2	7575829	G	A	2	4	0.333333	0.666667
gnl|UMD3.1|GK000010.2	7576360	G	T	7	2	0.777778	0.222222
gnl|UMD3.1|GK000010.2	7576453	C	A	8	3	0.727273	0.272727
gnl|UMD3.1|GK000010.2	7576693	C	A	7	16	0.304348	0.695652
gnl|UMD3.1|GK000010.2	7576822	C	T	1	4	0.2	0.8
gnl|UMD3.1|GK000010.2	7577770	G	C	2	6	0.25	0.75
gnl|UMD3.1|GK000010.2	7580453	C	T	0	2	0	1
gnl|UMD3.1|GK000010.2	7580455	G	C	0	2	0	1
gnl|UMD3.1|GK000010.2	7580729	G	C	0	2	0	1
gnl|UMD3.1|GK000010.2	7590741	A	G	3	3	0.5	0.5
gnl|UMD3.1|GK000010.2	7590878	A	G	0	4	0	1
gnl|UMD3.1|GK000010.2	7590917	G	A	0	2	0	1
gnl|UMD3.1|GK000010.2	7591006	TGG	TGGG	0	1	0	1
gnl|UMD3.1|GK000010.2	7591473	C	A	0	2	0	1
gnl|UMD3.1|GK000010.2	7594254	C	T	0	3	0	1
gnl|UMD3.1|GK000010.2	7594463	G	A	0	2	0	1
gnl|UMD3.1|GK000010.2	7594485	C	T	0	2	0	1
gnl|UMD3.1|GK000010.2	7594637	G	A	0	2	0	1
gnl|UMD3.1|GK000010.2	7595118	G	T	0	2	0	1
gnl|UMD3.1|GK000010.2	7595189	C	T	0	2	0	1
gnl|UMD3.1|GK000010.2	7595242	A	G	0	2	0	1
gnl|UMD3.1|GK000010.2	7595288	T	G	0	2	0	1
gnl|UMD3.1|GK000010.2	7595462	G	A	1	2	0.333333	0.666667
gnl|UMD3.1|GK000010.2	7596102	A	T	0	2	0	1
gnl|UMD3.1|GK000010.2	7596639	G	T	2	2	0.5	0.5
gnl|UMD3.1|GK000010.2	7596673	C	G	0	3	0	1
gnl|UMD3.1|GK000010.2	7597037	C	T	0	2	0	1
gnl|UMD3.1|GK000010.2	7597044	A	G	0	2	0	1
gnl|UMD3.1|GK000010.2	7597091	C	T	0	2	0	1
gnl|UMD3.1|GK000010.2	7597115	G	T	0	2	0	1
gnl|UMD3.1|GK000010.2	7597146	T	G	0	3	0	1
gnl|UMD3.1|GK000010.2	7597227	C	T	0	2	0	1
gnl|UMD3.1|GK000010.2	7597232	T	C	0	2	0	1
gnl|UMD3.1|GK000010.2	7597255	C	T	0	2	0	1
gnl|UMD3.1|GK000010.2	7597407	A	G	1	2	0.333333	0.666667
gnl|UMD3.1|GK000010.2	7602727	T	C	5	14	0.263158	0.736842
gnl|UMD3.1|GK000010.2	7603813	T	C	0	4	0	1
gnl|UMD3.1|GK000010.2	7604888	T	G	0	2	0	1
gnl|UMD3.1|GK000010.2	7606237	G	A	58	15	0.794521	0.205479
gnl|UMD3.1|GK000010.2	7607518	G	T	10	2	0.833333	0.166667
gnl|UMD3.1|GK000010.2	7607585	C	A	11	2	0.846154	0.153846
gnl|UMD3.1|GK000010.2	7608231	C	T	0	4	0	1
gnl|UMD3.1|GK000010.2	7608233	C	T	0	4	0	1
gnl|UMD3.1|GK000010.2	7608548	G	T	0	3	0	1
gnl|UMD3.1|GK000010.2	7609912	T	C	2	2	0.5	0.5
gnl|UMD3.1|GK000010.2	7609914	C	A	2	2	0.5	0.5
gnl|UMD3.1|GK000010.2	7610083	G	A	0	5	0	1
gnl|UMD3.1|GK000010.2	7610793	C	A	1	1	0.5	0.5
gnl|UMD3.1|GK000010.2	7610844	C	A	1	2	0.333333	0.666667
gnl|UMD3.1|GK000010.2	7610946	A	G	0	5	0	1
gnl|UMD3.1|GK000010.2	7611422	G	A	0	6	0	1
gnl|UMD3.1|GK000010.2	7611894	G	A	0	3	0	1
gnl|UMD3.1|GK000010.2	7613037	C	A	2	2	0.5	0.5
gnl|UMD3.1|GK000010.2	7614815	T	C	1	2	0.333333	0.666667
gnl|UMD3.1|GK000010.2	7615324	G	T	3	2	0.6	0.4
gnl|UMD3.1|GK000010.2	7615483	G	T	2	2	0.5	0.5
gnl|UMD3.1|GK000010.2	7616253	C	T	0	4	0	1
gnl|UMD3.1|GK000010.2	7616561	G	C	6	2	0.75	0.25
gnl|UMD3.1|GK000010.2	7617009	G	T	2	2	0.5	0.5
gnl|UMD3.1|GK000010.2	7617068	G	A	0	2	0	1
gnl|UMD3.1|GK000010.2	7617233	G	A	0	3	0	1
gnl|UMD3.1|GK000010.2	7618740	A	C	0	2	0	1
gnl|UMD3.1|GK000010.2	7619000	TTTGTT	TTT	0	1	0	1
gnl|UMD3.1|GK000010.2	7619542	A	G	0	4	0	1
gnl|UMD3.1|GK000010.2	7619564	T	C	0	4	0	1
gnl|UMD3.1|GK000010.2	7619725	A	C	0	10	0	1
gnl|UMD3.1|GK000010.2	7619968	A	G	0	3	0	1
gnl|UMD3.1|GK000010.2	7619978	A	G	1	2	0.333333	0.666667
gnl|UMD3.1|GK000010.2	7620007	G	A	0	3	0	1
gnl|UMD3.1|GK000010.2	7620026	A	G	1	2	0.333333	0.666667
gnl|UMD3.1|GK000010.2	7620061	G	C	0	2	0	1
gnl|UMD3.1|GK000010.2	7620137	G	T	0	1	0	1
gnl|UMD3.1|GK000010.2	7620299	T	C	0	6	0	1
gnl|UMD3.1|GK000010.2	7620552	A	G	0	8	0	1
gnl|UMD3.1|GK000010.2	7620559	G	T	0	5	0	1
gnl|UMD3.1|GK000010.2	7620585	C	T	0	5	0	1
gnl|UMD3.1|GK000010.2	7620620	G	A	0	3	0	1
gnl|UMD3.1|GK000010.2	7620629	T	C	0	4	0	1
gnl|UMD3.1|GK000010.2	7620698	T	C	0	4	0	1
gnl|UMD3.1|GK000010.2	7620699	G	A	0	3	0	1
gnl|UMD3.1|GK000010.2	7620848	T	C	0	9	0	1
gnl|UMD3.1|GK000010.2	7620903	C	G	0	5	0	1
gnl|UMD3.1|GK000010.2	7620955	G	C	0	4	0	1
gnl|UMD3.1|GK000010.2	7621023	A	G	0	3	0	1
gnl|UMD3.1|GK000010.2	7621141	C	T	0	3	0	1
gnl|UMD3.1|GK000010.2	7621171	C	T	0	3	0	1
gnl|UMD3.1|GK000010.2	7621277	G	C	0	3	0	1
gnl|UMD3.1|GK000010.2	7621318	G	A	0	3	0	1
gnl|UMD3.1|GK000010.2	7621327	A	G	0	3	0	1
gnl|UMD3.1|GK000010.2	7622193	T	G	0	2	0	1
gnl|UMD3.1|GK000010.2	7622235	T	C	0	3	0	1
gnl|UMD3.1|GK000010.2	7622429	A	C	0	2	0	1
gnl|UMD3.1|GK000010.2	7622672	T	G	0	1	0	1
gnl|UMD3.1|GK000010.2	7622704	C	A	6	2	0.75	0.25
gnl|UMD3.1|GK000010.2	7622922	C	G	0	4	0	1
gnl|UMD3.1|GK000010.2	7623196	T	A	0	3	0	1
gnl|UMD3.1|GK000010.2	7624071	C	T	2	2	0.5	0.5
gnl|UMD3.1|GK000010.2	7625888	A	G	0	2	0	1
gnl|UMD3.1|GK000010.2	7631483	A	T	0	2	0	1
gnl|UMD3.1|GK000010.2	7631832	A	G	0	2	0	1
gnl|UMD3.1|GK000010.2	7632114	G	C	2	2	0.5	0.5
gnl|UMD3.1|GK000010.2	7632328	G	T	5	2	0.714286	0.285714
gnl|UMD3.1|GK000010.2	7633119	A	G	0	2	0	1
gnl|UMD3.1|GK000010.2	7636257	T	G	0	2	0	1
gnl|UMD3.1|GK000010.2	7639625	G	T	0	4	0	1
gnl|UMD3.1|GK000010.2	7640682	G	T	0	5	0	1
gnl|UMD3.1|GK000010.2	7643433	G	T	6	2	0.75	0.25
gnl|UMD3.1|GK000010.2	7643458	A	G	8	2	0.8	0.2
gnl|UMD3.1|GK000010.2	7643500	A	G	8	2	0.8	0.2
gnl|UMD3.1|GK000010.2	7643504	A	G	7	2	0.777778	0.222222
gnl|UMD3.1|GK000010.2	7643522	A	G	9	2	0.818182	0.181818
gnl|UMD3.1|GK000010.2	7643548	A	G	8	2	0.8	0.2
gnl|UMD3.1|GK000010.2	7647402	C	T	0	3	0	1
gnl|UMD3.1|GK000010.2	7649986	A	G	0	2	0	1
gnl|UMD3.1|GK000010.2	7650000	G	A	0	2	0	1
gnl|UMD3.1|GK000010.2	7650009	C	A	0	2	0	1
gnl|UMD3.1|GK000010.2	7650014	C	T	0	2	0	1
gnl|UMD3.1|GK000010.2	7650188	T	G	0	3	0	1
gnl|UMD3.1|GK000010.2	7650214	C	T	0	2	0	1
gnl|UMD3.1|GK000010.2	7650336	G	A	0	4	0	1
gnl|UMD3.1|GK000010.2	7650516	C	A	0	4	0	1
gnl|UMD3.1|GK000010.2	7650539	G	A	0	4	0	1
gnl|UMD3.1|GK000010.2	7650543	C	A	0	4	0	1
gnl|UMD3.1|GK000010.2	7650568	T	C,A	0	2	0	1
gnl|UMD3.1|GK000010.2	7651012	G	T	0	2	0	1
gnl|UMD3.1|GK000010.2	7652335	T	G	0	2	0	1
gnl|UMD3.1|GK000010.2	7652490	C	G	1	4	0.2	0.8
gnl|UMD3.1|GK000010.2	7652491	A	G	0	4	0	1
gnl|UMD3.1|GK000010.2	7652493	A	G	0	5	0	1
gnl|UMD3.1|GK000010.2	7652531	C	T	2	6	0.25	0.75
gnl|UMD3.1|GK000010.2	7652560	C	T	0	9	0	1
gnl|UMD3.1|GK000010.2	7652562	G	C	1	9	0.1	0.9
gnl|UMD3.1|GK000010.2	7652567	C	T	0	10	0	1
gnl|UMD3.1|GK000010.2	7652578	T	C	1	9	0.1	0.9
gnl|UMD3.1|GK000010.2	7652723	A	G	0	2	0	1
gnl|UMD3.1|GK000010.2	7652762	T	C	0	2	0	1
gnl|UMD3.1|GK000010.2	7652773	C	T	0	3	0	1
gnl|UMD3.1|GK000010.2	7652814	A	G	0	5	0	1
gnl|UMD3.1|GK000010.2	7652997	G	T	2	2	0.5	0.5
gnl|UMD3.1|GK000010.2	7653096	T	C	2	4	0.333333	0.666667
gnl|UMD3.1|GK000010.2	7653153	C	T	0	6	0	1
gnl|UMD3.1|GK000010.2	7653171	C	A	0	6	0	1
gnl|UMD3.1|GK000010.2	7653214	A	G	0	4	0	1
gnl|UMD3.1|GK000010.2	7653277	T	C	0	4	0	1
gnl|UMD3.1|GK000010.2	7653488	C	G	0	2	0	1
gnl|UMD3.1|GK000010.2	7653967	A	C	19	3	0.863636	0.136364
gnl|UMD3.1|GK000010.2	7653968	A	C	17	5	0.772727	0.227273
gnl|UMD3.1|GK000010.2	7653974	A	C	3	18	0.142857	0.857143
gnl|UMD3.1|GK000010.2	7654052	A	G	0	22	0	1
gnl|UMD3.1|GK000010.2	7654058	C	T	0	20	0	1
gnl|UMD3.1|GK000010.2	7654201	G	T	0	22	0	1
gnl|UMD3.1|GK000010.2	7654294	G	T	0	24	0	1
gnl|UMD3.1|GK000010.2	7654364	G	A	0	19	0	1
gnl|UMD3.1|GK000010.2	7654369	C	T	0	17	0	1
gnl|UMD3.1|GK000010.2	7654636	C	G	0	35	0	1
gnl|UMD3.1|GK000010.2	7654695	T	C	0	43	0	1
gnl|UMD3.1|GK000010.2	7654725	G	T	0	47	0	1
gnl|UMD3.1|GK000010.2	7654758	T	C	0	36	0	1
gnl|UMD3.1|GK000010.2	7654774	C	A	0	43	0	1
gnl|UMD3.1|GK000010.2	7654783	T	C	0	43	0	1
gnl|UMD3.1|GK000010.2	7654798	G	A	0	36	0	1
gnl|UMD3.1|GK000010.2	7654818	G	A	0	31	0	1
gnl|UMD3.1|GK000010.2	7654819	T	G	0	29	0	1
gnl|UMD3.1|GK000010.2	7654827	G	A	0	30	0	1
gnl|UMD3.1|GK000010.2	7654877	A	G	0	34	0	1
gnl|UMD3.1|GK000010.2	7654909	A	G	22	3	0.88	0.12
gnl|UMD3.1|GK000010.2	7654911	C	T	0	23	0	1
gnl|UMD3.1|GK000010.2	7654913	A	G	19	4	0.826087	0.173913
gnl|UMD3.1|GK000010.2	7655003	T	A	0	21	0	1
gnl|UMD3.1|GK000010.2	7655006	T	A	8	9	0.470588	0.529412
gnl|UMD3.1|GK000010.2	7655206	G	A	0	57	0	1
gnl|UMD3.1|GK000010.2	7655231	T	C	0	55	0	1
gnl|UMD3.1|GK000010.2	7655486	C	T	0	14	0	1
gnl|UMD3.1|GK000010.2	7655548	G	A	0	11	0	1
gnl|UMD3.1|GK000010.2	7655636	T	C	0	6	0	1
gnl|UMD3.1|GK000010.2	7655648	C	T	0	6	0	1
gnl|UMD3.1|GK000010.2	7655792	T	G	0	15	0	1
gnl|UMD3.1|GK000010.2	7655866	G	A	0	3	0	1
gnl|UMD3.1|GK000010.2	7655977	C	A	0	9	0	1
gnl|UMD3.1|GK000010.2	7656071	G	T	0	6	0	1
gnl|UMD3.1|GK000010.2	7656155	G	A	0	11	0	1
gnl|UMD3.1|GK000010.2	7656197	T	C	0	8	0	1
gnl|UMD3.1|GK000010.2	7656203	C	T	6	3	0.666667	0.333333
gnl|UMD3.1|GK000010.2	7656227	G	A	0	7	0	1
gnl|UMD3.1|GK000010.2	7656288	A	ACAGGGTTATTGATCGTAAC	0	1	0	1
gnl|UMD3.1|GK000010.2	7656875	A	C	0	6	0	1
gnl|UMD3.1|GK000010.2	7656895	T	C	0	3	0	1
gnl|UMD3.1|GK000010.2	7657828	G	A	0	2	0	1
gnl|UMD3.1|GK000010.2	7657894	A	G	2	6	0.25	0.75
gnl|UMD3.1|GK000010.2	7657916	G	A	3	6	0.333333	0.666667
gnl|UMD3.1|GK000010.2	7657956	T	C	3	6	0.333333	0.666667
gnl|UMD3.1|GK000010.2	7658030	G	A	1	3	0.25	0.75
gnl|UMD3.1|GK000010.2	7658991	C	T	4	2	0.666667	0.333333
gnl|UMD3.1|GK000010.2	7659097	A	G	4	3	0.571429	0.428571
gnl|UMD3.1|GK000010.2	7659170	C	A	3	4	0.428571	0.571429
gnl|UMD3.1|GK000010.2	7659425	A	G	0	2	0	1
gnl|UMD3.1|GK000010.2	7659706	C	A	2	2	0.5	0.5
gnl|UMD3.1|GK000010.2	7660273	T	C	0	4	0	1
gnl|UMD3.1|GK000010.2	7660454	G	A	0	2	0	1
gnl|UMD3.1|GK000010.2	7660482	C	T	0	3	0	1
gnl|UMD3.1|GK000010.2	7660495	G	C	0	3	0	1
gnl|UMD3.1|GK000010.2	7660506	G	A	0	3	0	1
gnl|UMD3.1|GK000010.2	7660573	A	G	2	3	0.4	0.6
gnl|UMD3.1|GK000010.2	7660587	A	C	1	4	0.2	0.8
gnl|UMD3.1|GK000010.2	7660620	C	T	4	3	0.571429	0.428571
gnl|UMD3.1|GK000010.2	7660675	T	C	2	2	0.5	0.5
gnl|UMD3.1|GK000010.2	7661449	G	A	0	2	0	1
gnl|UMD3.1|GK000010.2	7661460	A	T	0	2	0	1
gnl|UMD3.1|GK000010.2	7662882	T	C	2	2	0.5	0.5
gnl|UMD3.1|GK000010.2	7663600	T	C	0	5	0	1
gnl|UMD3.1|GK000010.2	7664128	G	C	1	2	0.333333	0.666667
gnl|UMD3.1|GK000010.2	7664179	C	A,T	0	4	0	1
gnl|UMD3.1|GK000010.2	7665132	A	G	0	5	0	1
gnl|UMD3.1|GK000010.2	7665434	T	A	4	2	0.666667	0.333333
gnl|UMD3.1|GK000010.2	7665971	A	G	0	2	0	1
gnl|UMD3.1|GK000010.2	7666231	G	T	0	2	0	1
gnl|UMD3.1|GK000010.2	7670165	A	G	0	2	0	1
gnl|UMD3.1|GK000010.2	7671976	C	G	0	2	0	1
gnl|UMD3.1|GK000010.2	7672020	T	C,A	0	5	0	1
gnl|UMD3.1|GK000010.2	7672065	T	C,A	0	4	0	1
gnl|UMD3.1|GK000010.2	7672168	T	G	0	2	0	1
gnl|UMD3.1|GK000010.2	7672243	T	G	0	2	0	1
gnl|UMD3.1|GK000010.2	7674190	A	G	0	2	0	1
gnl|UMD3.1|GK000010.2	7674913	A	G	0	2	0	1
gnl|UMD3.1|GK000010.2	7675284	T	G	0	2	0	1
gnl|UMD3.1|GK000010.2	7675316	A	G	0	2	0	1
gnl|UMD3.1|GK000010.2	7676913	G	A	0	2	0	1
gnl|UMD3.1|GK000010.2	7679437	G	T	1	2	0.333333	0.666667
gnl|UMD3.1|GK000010.2	7679450	G	T	3	2	0.6	0.4
gnl|UMD3.1|GK000010.2	7681183	T	C	0	8	0	1
gnl|UMD3.1|GK000010.2	7681212	T	C	0	7	0	1
gnl|UMD3.1|GK000010.2	7681267	C	T	5	2	0.714286	0.285714
gnl|UMD3.1|GK000010.2	7681575	C	T	0	2	0	1
gnl|UMD3.1|GK000010.2	7681576	T	C	0	2	0	1
gnl|UMD3.1|GK000010.2	7681613	C	T	0	2	0	1
gnl|UMD3.1|GK000010.2	7681721	C	T	4	2	0.666667	0.333333
gnl|UMD3.1|GK000010.2	7681732	T	C	0	6	0	1
gnl|UMD3.1|GK000010.2	7681895	T	G	0	5	0	1
gnl|UMD3.1|GK000010.2	7681905	A	G	0	5	0	1
gnl|UMD3.1|GK000010.2	7681961	G	A	0	6	0	1
gnl|UMD3.1|GK000010.2	7682016	A	G	0	6	0	1
gnl|UMD3.1|GK000010.2	7682025	A	G	0	6	0	1
gnl|UMD3.1|GK000010.2	7682482	T	C	0	3	0	1
gnl|UMD3.1|GK000010.2	7682529	T	C	0	3	0	1
gnl|UMD3.1|GK000010.2	7682542	G	A	0	5	0	1
gnl|UMD3.1|GK000010.2	7682552	G	A	0	6	0	1
gnl|UMD3.1|GK000010.2	7682604	G	A	0	5	0	1
gnl|UMD3.1|GK000010.2	7682712	G	A	0	9	0	1
gnl|UMD3.1|GK000010.2	7682746	G	A	0	8	0	1
gnl|UMD3.1|GK000010.2	7682749	G	C	0	8	0	1
gnl|UMD3.1|GK000010.2	7682791	T	C	0	11	0	1
gnl|UMD3.1|GK000010.2	7682978	G	A	0	2	0	1
gnl|UMD3.1|GK000010.2	7683038	C	T	0	4	0	1
gnl|UMD3.1|GK000010.2	7683045	A	G	0	6	0	1
gnl|UMD3.1|GK000010.2	7683125	A	G	0	6	0	1
gnl|UMD3.1|GK000010.2	7683140	A	T	0	4	0	1
gnl|UMD3.1|GK000010.2	7683227	T	C	0	2	0	1
gnl|UMD3.1|GK000010.2	7683284	A	G	0	6	0	1
gnl|UMD3.1|GK000010.2	7683332	G	T	3	2	0.6	0.4
gnl|UMD3.1|GK000010.2	7683410	G	T	1	2	0.333333	0.666667
gnl|UMD3.1|GK000010.2	7683784	T	C	0	26	0	1
gnl|UMD3.1|GK000010.2	7683863	T	G	0	36	0	1
gnl|UMD3.1|GK000010.2	7684121	G	T	0	35	0	1
gnl|UMD3.1|GK000010.2	7684122	A	T	0	34	0	1
gnl|UMD3.1|GK000010.2	7684348	G	T	4	3	0.571429	0.428571
gnl|UMD3.1|GK000010.2	7684596	G	T	0	26	0	1
gnl|UMD3.1|GK000010.2	7684813	G	T	0	14	0	1
gnl|UMD3.1|GK000010.2	7684937	A	C	0	10	0	1
gnl|UMD3.1|GK000010.2	7687468	C	A	0	2	0	1
gnl|UMD3.1|GK000010.2	7688470	A	G	0	3	0	1
gnl|UMD3.1|GK000010.2	7692267	T	C	0	1	0	1
gnl|UMD3.1|GK000010.2	7692300	T	A	0	1	0	1
gnl|UMD3.1|GK000010.2	7696731	A	G	2	2	0.5	0.5
gnl|UMD3.1|GK000010.2	7696750	A	G	2	2	0.5	0.5
gnl|UMD3.1|GK000010.2	7696794	A	G	0	3	0	1
gnl|UMD3.1|GK000010.2	7698002	C	T,A	0	2	0	1
gnl|UMD3.1|GK000010.2	7698194	T	C	1	2	0.333333	0.666667
gnl|UMD3.1|GK000010.2	7701281	G	T	0	2	0	1
gnl|UMD3.1|GK000010.2	7701626	G	C	0	3	0	1
gnl|UMD3.1|GK000010.2	7701636	C	T	0	3	0	1
gnl|UMD3.1|GK000010.2	7701981	G	T	1	1	0.5	0.5
gnl|UMD3.1|GK000010.2	7702020	G	C	0	2	0	1
gnl|UMD3.1|GK000010.2	7702265	C	T	0	3	0	1
gnl|UMD3.1|GK000010.2	7702281	T	C	0	3	0	1
gnl|UMD3.1|GK000010.2	7702419	T	C	0	2	0	1
gnl|UMD3.1|GK000010.2	7702820	A	C	0	2	0	1
gnl|UMD3.1|GK000010.2	7702923	A	C	0	2	0	1
gnl|UMD3.1|GK000010.2	7703943	C	T	0	3	0	1
gnl|UMD3.1|GK000010.2	7703957	C	T	0	3	0	1
gnl|UMD3.1|GK000010.2	7704013	G	A	0	2	0	1
gnl|UMD3.1|GK000010.2	7704152	A	G	0	2	0	1
gnl|UMD3.1|GK000010.2	7704383	A	G	0	2	0	1
gnl|UMD3.1|GK000010.2	7704389	C	T	0	2	0	1
gnl|UMD3.1|GK000010.2	7704413	G	A	0	2	0	1
gnl|UMD3.1|GK000010.2	7704565	G	C	0	4	0	1
gnl|UMD3.1|GK000010.2	7704608	T	C	0	4	0	1
gnl|UMD3.1|GK000010.2	7705864	A	G	0	2	0	1
gnl|UMD3.1|GK000010.2	7705916	A	G	0	2	0	1
gnl|UMD3.1|GK000010.2	7706514	T	G	0	3	0	1
gnl|UMD3.1|GK000010.2	7706552	T	G	0	3	0	1
gnl|UMD3.1|GK000010.2	7706577	C	T	0	5	0	1
gnl|UMD3.1|GK000010.2	7706631	C	A	0	5	0	1
gnl|UMD3.1|GK000010.2	7706660	C	G	2	2	0.5	0.5
gnl|UMD3.1|GK000010.2	7708003	C	T	1	2	0.333333	0.666667
gnl|UMD3.1|GK000010.2	7708030	A	G	1	2	0.333333	0.666667
gnl|UMD3.1|GK000010.2	7708281	A	G	0	3	0	1
gnl|UMD3.1|GK000010.2	7708365	A	G	3	2	0.6	0.4
gnl|UMD3.1|GK000010.2	7708692	T	G	3	2	0.6	0.4
gnl|UMD3.1|GK000010.2	7708718	G	T	7	3	0.7	0.3
gnl|UMD3.1|GK000010.2	7708927	T	C	4	2	0.666667	0.333333
gnl|UMD3.1|GK000010.2	7709241	A	G	5	2	0.714286	0.285714
gnl|UMD3.1|GK000010.2	7709322	A	G	1	2	0.333333	0.666667
gnl|UMD3.1|GK000010.2	7709323	A	G	1	2	0.333333	0.666667
gnl|UMD3.1|GK000010.2	7709337	A	G	2	2	0.5	0.5
gnl|UMD3.1|GK000010.2	7709369	G	A	1	2	0.333333	0.666667
gnl|UMD3.1|GK000010.2	7709386	C	T	1	2	0.333333	0.666667
gnl|UMD3.1|GK000010.2	7709401	T	A	1	2	0.333333	0.666667
gnl|UMD3.1|GK000010.2	7711934	A	G	1	2	0.333333	0.666667
gnl|UMD3.1|GK000010.2	7717153	G	T	3	2	0.6	0.4
gnl|UMD3.1|GK000010.2	7717467	C	T	7	2	0.777778	0.222222
gnl|UMD3.1|GK000010.2	7717504	C	T	4	2	0.666667	0.333333
gnl|UMD3.1|GK000010.2	7717667	A	T	4	2	0.666667	0.333333
gnl|UMD3.1|GK000010.2	7717823	C	T	2	2	0.5	0.5
gnl|UMD3.1|GK000010.2	7718111	G	A	0	2	0	1
gnl|UMD3.1|GK000010.2	7720740	G	T	2	2	0.5	0.5
gnl|UMD3.1|GK000010.2	7721250	A	T	0	6	0	1
gnl|UMD3.1|GK000010.2	7723716	C	A	1	2	0.333333	0.666667
gnl|UMD3.1|GK000010.2	7724076	T	A	0	2	0	1
gnl|UMD3.1|GK000010.2	7727015	C	A	0	2	0	1
gnl|UMD3.1|GK000010.2	7728407	C	A	5	2	0.714286	0.285714
gnl|UMD3.1|GK000010.2	7729010	G	A	1	2	0.333333	0.666667
gnl|UMD3.1|GK000010.2	7731318	T	C	2	2	0.5	0.5
gnl|UMD3.1|GK000010.2	7732052	C	A	0	2	0	1
gnl|UMD3.1|GK000010.2	7734126	T	C	3	2	0.6	0.4
gnl|UMD3.1|GK000010.2	7734139	T	C	4	3	0.571429	0.428571
gnl|UMD3.1|GK000010.2	7734581	C	G	0	2	0	1
gnl|UMD3.1|GK000010.2	7738067	C	G	0	4	0	1
gnl|UMD3.1|GK000010.2	7738102	G	A	0	4	0	1
gnl|UMD3.1|GK000010.2	7740089	C	A	1	2	0.333333	0.666667
gnl|UMD3.1|GK000010.2	7740306	G	A	0	10	0	1
gnl|UMD3.1|GK000010.2	7740374	T	C	2	5	0.285714	0.714286
gnl|UMD3.1|GK000010.2	7740776	G	A	0	4	0	1
gnl|UMD3.1|GK000010.2	7740866	A	G	0	4	0	1
gnl|UMD3.1|GK000010.2	7740918	T	C,A	0	3	0	1
gnl|UMD3.1|GK000010.2	7740919	G	A	0	3	0	1
gnl|UMD3.1|GK000010.2	7740934	C	A	0	2	0	1
gnl|UMD3.1|GK000010.2	7741202	G	A	0	4	0	1
gnl|UMD3.1|GK000010.2	7741223	A	T	0	4	0	1
gnl|UMD3.1|GK000010.2	7741226	G	A	0	4	0	1
gnl|UMD3.1|GK000010.2	7741262	T	C	0	4	0	1
gnl|UMD3.1|GK000010.2	7741270	A	G	0	4	0	1
gnl|UMD3.1|GK000010.2	7741272	A	G	0	4	0	1
gnl|UMD3.1|GK000010.2	7742944	T	A	0	2	0	1
gnl|UMD3.1|GK000010.2	7743199	T	C	4	2	0.666667	0.333333
gnl|UMD3.1|GK000010.2	7743291	T	C	0	2	0	1
gnl|UMD3.1|GK000010.2	7743315	C	T	1	2	0.333333	0.666667
gnl|UMD3.1|GK000010.2	7743338	A	G	1	2	0.333333	0.666667
gnl|UMD3.1|GK000010.2	7743572	G	A	0	2	0	1
gnl|UMD3.1|GK000010.2	7744500	CTGTGTG	CTGTG	0	1	0	1
gnl|UMD3.1|GK000010.2	7744858	T	C	1	6	0.142857	0.857143
gnl|UMD3.1|GK000010.2	7744863	G	C	2	29	0.0645161	0.935484
gnl|UMD3.1|GK000010.2	7745541	G	A	0	4	0	1
gnl|UMD3.1|GK000010.2	7745623	C	A	0	3	0	1
gnl|UMD3.1|GK000010.2	7747119	C	A	1	2	0.333333	0.666667
gnl|UMD3.1|GK000010.2	7747211	T	G	11	2	0.846154	0.153846
gnl|UMD3.1|GK000010.2	7748588	A	G	0	2	0	1
gnl|UMD3.1|GK000010.2	7749944	G	C	0	2	0	1
gnl|UMD3.1|GK000010.2	7750199	T	C	1	2	0.333333	0.666667
gnl|UMD3.1|GK000010.2	7750350	G	C	2	2	0.5	0.5
gnl|UMD3.1|GK000010.2	7750570	G	A	2	3	0.4	0.6
gnl|UMD3.1|GK000010.2	7751155	C	T	3	2	0.6	0.4
gnl|UMD3.1|GK000010.2	7751334	A	G	1	3	0.25	0.75
gnl|UMD3.1|GK000010.2	7751977	A	T	1	2	0.333333	0.666667
gnl|UMD3.1|GK000010.2	7752419	A	G	0	3	0	1
gnl|UMD3.1|GK000010.2	7752516	C	A	5	3	0.625	0.375
gnl|UMD3.1|GK000010.2	7752590	G	T	6	2	0.75	0.25
gnl|UMD3.1|GK000010.2	7752629	G	A	1	2	0.333333	0.666667
gnl|UMD3.1|GK000010.2	7752766	A	G	0	2	0	1
gnl|UMD3.1|GK000010.2	7752984	AGAAGGATGACAATACGGAGGATACGGAAGGATGA	AGAAGGATGA	0	1	0	1
gnl|UMD3.1|GK000010.2	7753075	A	G	0	2	0	1
gnl|UMD3.1|GK000010.2	7754428	T	C	0	64	0	1
gnl|UMD3.1|GK000010.2	7754599	C	T	0	2	0	1
gnl|UMD3.1|GK000010.2	7755248	G	C	0	2	0	1
gnl|UMD3.1|GK000010.2	7755405	A	G	2	2	0.5	0.5
gnl|UMD3.1|GK000010.2	7755443	A	G	2	2	0.5	0.5
gnl|UMD3.1|GK000010.2	7755444	T	C	0	4	0	1
gnl|UMD3.1|GK000010.2	7755462	C	A	0	4	0	1
gnl|UMD3.1|GK000010.2	7755525	G	A	0	2	0	1
gnl|UMD3.1|GK000010.2	7755961	C	T	0	2	0	1
gnl|UMD3.1|GK000010.2	7755986	A	G	0	4	0	1
gnl|UMD3.1|GK000010.2	7756416	T	G	1	2	0.333333	0.666667
gnl|UMD3.1|GK000010.2	7756458	G	T	2	2	0.5	0.5
gnl|UMD3.1|GK000010.2	7756471	G	A	1	2	0.333333	0.666667
gnl|UMD3.1|GK000010.2	7756504	A	C	0	5	0	1
gnl|UMD3.1|GK000010.2	7756524	C	T	3	3	0.5	0.5
gnl|UMD3.1|GK000010.2	7756538	T	C	3	3	0.5	0.5
gnl|UMD3.1|GK000010.2	7757214	G	T	0	3	0	1
gnl|UMD3.1|GK000010.2	7757286	A	G	0	5	0	1
gnl|UMD3.1|GK000010.2	7757298	A	G	0	4	0	1
gnl|UMD3.1|GK000010.2	7758259	G	T	0	6	0	1
gnl|UMD3.1|GK000010.2	7758379	G	T	0	3	0	1
gnl|UMD3.1|GK000010.2	7758480	A	G	0	5	0	1
gnl|UMD3.1|GK000010.2	7758766	C	A	0	2	0	1
gnl|UMD3.1|GK000010.2	7758893	G	A	4	2	0.666667	0.333333
gnl|UMD3.1|GK000010.2	7759615	G	A	1	2	0.333333	0.666667
gnl|UMD3.1|GK000010.2	7760018	A	G	0	3	0	1
gnl|UMD3.1|GK000010.2	7760072	G	A	0	2	0	1
gnl|UMD3.1|GK000010.2	7760073	G	C	0	2	0	1
gnl|UMD3.1|GK000010.2	7760384	T	C	0	2	0	1
gnl|UMD3.1|GK000010.2	7760629	A	AG	0	1	0	1
gnl|UMD3.1|GK000010.2	7761338	C	A	3	3	0.5	0.5
gnl|UMD3.1|GK000010.2	7761644	A	G	2	4	0.333333	0.666667
gnl|UMD3.1|GK000010.2	7761652	A	T	3	4	0.428571	0.571429
gnl|UMD3.1|GK000010.2	7761690	C	A	2	4	0.333333	0.666667
gnl|UMD3.1|GK000010.2	7761743	T	G	1	2	0.333333	0.666667
gnl|UMD3.1|GK000010.2	7762376	G	A	12	2	0.857143	0.142857
gnl|UMD3.1|GK000010.2	7762752	A	T	10	11	0.47619	0.52381
gnl|UMD3.1|GK000010.2	7762887	A	G	4	8	0.333333	0.666667
gnl|UMD3.1|GK000010.2	7762937	G	A	2	3	0.4	0.6
gnl|UMD3.1|GK000010.2	7762969	G	C	1	3	0.25	0.75
gnl|UMD3.1|GK000010.2	7763908	G	C	2	3	0.4	0.6
gnl|UMD3.1|GK000010.2	7764071	ACAAC	ACAACCTGAATGTCTCCGTCAAC	0	1	0	1
gnl|UMD3.1|GK000010.2	7766104	A	G	0	2	0	1
gnl|UMD3.1|GK000010.2	7766179	G	A	0	3	0	1
gnl|UMD3.1|GK000010.2	7766710	C	G	0	2	0	1
gnl|UMD3.1|GK000010.2	7766729	A	G	0	2	0	1
gnl|UMD3.1|GK000010.2	7772132	A	T	0	2	0	1
gnl|UMD3.1|GK000010.2	7774458	G	A	0	2	0	1
gnl|UMD3.1|GK000010.2	7774516	T	A	0	3	0	1
gnl|UMD3.1|GK000010.2	7774565	T	C	0	5	0	1
gnl|UMD3.1|GK000010.2	7774606	G	T	0	6	0	1
gnl|UMD3.1|GK000010.2	7774671	A	G	0	7	0	1
gnl|UMD3.1|GK000010.2	7774702	C	A	0	2	0	1
gnl|UMD3.1|GK000010.2	7774704	C	T	0	2	0	1
gnl|UMD3.1|GK000010.2	7774715	C	T	0	2	0	1
gnl|UMD3.1|GK000010.2	7774719	C	T	0	2	0	1
gnl|UMD3.1|GK000010.2	7776613	A	G	3	4	0.428571	0.571429
gnl|UMD3.1|GK000010.2	7776989	T	C	0	2	0	1
gnl|UMD3.1|GK000010.2	7777546	CATTTTTGTA	CATTTTTGTATTTTTGTA	0	1	0	1
gnl|UMD3.1|GK000010.2	7777587	A	G	0	3	0	1
gnl|UMD3.1|GK000010.2	7777599	T	C	0	3	0	1
gnl|UMD3.1|GK000010.2	7777667	A	G	0	6	0	1
gnl|UMD3.1|GK000010.2	7777714	T	A	0	13	0	1
gnl|UMD3.1|GK000010.2	7777719	T	C	0	13	0	1
gnl|UMD3.1|GK000010.2	7777733	G	T	0	12	0	1
gnl|UMD3.1|GK000010.2	7777870	G	T	0	27	0	1
gnl|UMD3.1|GK000010.2	7777917	T	C	0	18	0	1
gnl|UMD3.1|GK000010.2	7777957	C	T	0	10	0	1
gnl|UMD3.1|GK000010.2	7778086	G	A	0	3	0	1
gnl|UMD3.1|GK000010.2	7778134	A	G	0	6	0	1
gnl|UMD3.1|GK000010.2	7778277	A	G	0	19	0	1
gnl|UMD3.1|GK000010.2	7778290	G	A	0	22	0	1
gnl|UMD3.1|GK000010.2	7778355	C	A	0	22	0	1
gnl|UMD3.1|GK000010.2	7778361	A	G	0	21	0	1
gnl|UMD3.1|GK000010.2	7778364	G	A	0	19	0	1
gnl|UMD3.1|GK000010.2	7778397	T	C	0	18	0	1
gnl|UMD3.1|GK000010.2	7778506	A	G	0	7	0	1
gnl|UMD3.1|GK000010.2	7778565	T	C,A	0	5	0	1
gnl|UMD3.1|GK000010.2	7778591	T	A	0	9	0	1
gnl|UMD3.1|GK000010.2	7778721	T	A	0	5	0	1
gnl|UMD3.1|GK000010.2	7778756	G	A	0	2	0	1
gnl|UMD3.1|GK000010.2	7778761	T	C	0	2	0	1
gnl|UMD3.1|GK000010.2	7778766	T	G	0	2	0	1
gnl|UMD3.1|GK000010.2	7778940	T	C	0	2	0	1
gnl|UMD3.1|GK000010.2	7779496	C	A	9	2	0.818182	0.181818
gnl|UMD3.1|GK000010.2	7781403	A	G	0	2	0	1
gnl|UMD3.1|GK000010.2	7781685	G	C	0	2	0	1
gnl|UMD3.1|GK000010.2	7785349	C	T	0	3	0	1
gnl|UMD3.1|GK000010.2	7785512	T	C	0	6	0	1
gnl|UMD3.1|GK000010.2	7785772	A	G	0	7	0	1
gnl|UMD3.1|GK000010.2	7786221	A	G	0	3	0	1
gnl|UMD3.1|GK000010.2	7786390	C	G	0	7	0	1
gnl|UMD3.1|GK000010.2	7786453	T	C	4	2	0.666667	0.333333
gnl|UMD3.1|GK000010.2	7787247	C	T	0	2	0	1
gnl|UMD3.1|GK000010.2	7787474	C	T	1	2	0.333333	0.666667
gnl|UMD3.1|GK000010.2	7789334	A	G	0	3	0	1
gnl|UMD3.1|GK000010.2	7789510	C	T	0	2	0	1
gnl|UMD3.1|GK000010.2	7789576	G	A	0	3	0	1
gnl|UMD3.1|GK000010.2	7790303	T	C	0	3	0	1
gnl|UMD3.1|GK000010.2	7790308	A	C	0	3	0	1
gnl|UMD3.1|GK000010.2	7790538	C	T	0	2	0	1
gnl|UMD3.1|GK000010.2	7790617	T	C	0	5	0	1
gnl|UMD3.1|GK000010.2	7790621	G	A	0	5	0	1
gnl|UMD3.1|GK000010.2	7790774	C	T	0	3	0	1
gnl|UMD3.1|GK000010.2	7791755	C	T	0	3	0	1
gnl|UMD3.1|GK000010.2	7791840	T	G	0	2	0	1
gnl|UMD3.1|GK000010.2	7791959	G	A	0	2	0	1
gnl|UMD3.1|GK000010.2	7792015	C	G	4	3	0.571429	0.428571
gnl|UMD3.1|GK000010.2	7794049	G	C	0	3	0	1
gnl|UMD3.1|GK000010.2	7796316	A	G	0	2	0	1
gnl|UMD3.1|GK000010.2	7797208	G	T	0	3	0	1
gnl|UMD3.1|GK000010.2	7797285	C	T	18	20	0.473684	0.526316
gnl|UMD3.1|GK000010.2	7797631	C	T	0	2	0	1
gnl|UMD3.1|GK000010.2	7797677	T	G	0	2	0	1
gnl|UMD3.1|GK000010.2	7797960	G	A	0	2	0	1
gnl|UMD3.1|GK000010.2	7799556	C	T	2	2	0.5	0.5
gnl|UMD3.1|GK000010.2	7800369	C	A	0	2	0	1
gnl|UMD3.1|GK000010.2	7800391	A	T	0	2	0	1
gnl|UMD3.1|GK000010.2	7800392	C	G	0	2	0	1
gnl|UMD3.1|GK000010.2	7800394	G	C	0	2	0	1
gnl|UMD3.1|GK000010.2	7801080	G	A	0	3	0	1
gnl|UMD3.1|GK000010.2	7801383	A	G	0	2	0	1
gnl|UMD3.1|GK000010.2	7801721	A	T	3	2	0.6	0.4
gnl|UMD3.1|GK000010.2	7802047	T	C	0	2	0	1
gnl|UMD3.1|GK000010.2	7802215	T	C	0	6	0	1
gnl|UMD3.1|GK000010.2	7802262	T	C	0	6	0	1
gnl|UMD3.1|GK000010.2	7802375	C	T	5	3	0.625	0.375
gnl|UMD3.1|GK000010.2	7802473	A	C	3	6	0.333333	0.666667
gnl|UMD3.1|GK000010.2	7802496	A	T	3	6	0.333333	0.666667
gnl|UMD3.1|GK000010.2	7802498	A	T	5	4	0.555556	0.444444
gnl|UMD3.1|GK000010.2	7802531	G	A	0	7	0	1
gnl|UMD3.1|GK000010.2	7802552	A	G	1	6	0.142857	0.857143
gnl|UMD3.1|GK000010.2	7802819	T	C	6	3	0.666667	0.333333
gnl|UMD3.1|GK000010.2	7802857	G	A	0	10	0	1
gnl|UMD3.1|GK000010.2	7802878	C	T	0	10	0	1
gnl|UMD3.1|GK000010.2	7803039	G	A	2	9	0.181818	0.818182
gnl|UMD3.1|GK000010.2	7803054	G	A	2	11	0.153846	0.846154
gnl|UMD3.1|GK000010.2	7803059	T	C	10	2	0.833333	0.166667
gnl|UMD3.1|GK000010.2	7803096	T	C	3	4	0.428571	0.571429
gnl|UMD3.1|GK000010.2	7803378	T	A	1	2	0.333333	0.666667
gnl|UMD3.1|GK000010.2	7803382	C	T	2	3	0.4	0.6
gnl|UMD3.1|GK000010.2	7803409	C	T	2	3	0.4	0.6
gnl|UMD3.1|GK000010.2	7804344	C	T	2	4	0.333333	0.666667
gnl|UMD3.1|GK000010.2	7804455	A	G	0	4	0	1
gnl|UMD3.1|GK000010.2	7804469	T	C	0	7	0	1
gnl|UMD3.1|GK000010.2	7804519	C	T	0	12	0	1
gnl|UMD3.1|GK000010.2	7804572	G	T	0	14	0	1
gnl|UMD3.1|GK000010.2	7804737	C	T	0	3	0	1
gnl|UMD3.1|GK000010.2	7804932	G	A,T	0	7	0	1
gnl|UMD3.1|GK000010.2	7804951	G	A	0	4	0	1
gnl|UMD3.1|GK000010.2	7805147	G	C	0	6	0	1
gnl|UMD3.1|GK000010.2	7805166	C	A	3	6	0.333333	0.666667
gnl|UMD3.1|GK000010.2	7805269	T	C	11	5	0.6875	0.3125
gnl|UMD3.1|GK000010.2	7805275	T	C	11	6	0.647059	0.352941
gnl|UMD3.1|GK000010.2	7805388	G	A	15	10	0.6	0.4
gnl|UMD3.1|GK000010.2	7805580	A	G	20	12	0.625	0.375
gnl|UMD3.1|GK000010.2	7805751	G	A	11	15	0.423077	0.576923
gnl|UMD3.1|GK000010.2	7805851	A	C	22	16	0.578947	0.421053
gnl|UMD3.1|GK000010.2	7805947	C	T	33	34	0.492537	0.507463
gnl|UMD3.1|GK000010.2	7805987	A	G	27	21	0.5625	0.4375
gnl|UMD3.1|GK000010.2	7805997	A	C	28	26	0.518519	0.481481
gnl|UMD3.1|GK000010.2	7806247	C	G	33	12	0.733333	0.266667
gnl|UMD3.1|GK000010.2	7806287	T	C	27	12	0.692308	0.307692
gnl|UMD3.1|GK000010.2	7806371	A	G	17	31	0.354167	0.645833
gnl|UMD3.1|GK000010.2	7806435	G	A	9	10	0.473684	0.526316
gnl|UMD3.1|GK000010.2	7806451	C	T	8	11	0.421053	0.578947
gnl|UMD3.1|GK000010.2	7806459	G	A	7	11	0.388889	0.611111
gnl|UMD3.1|GK000010.2	7806460	C	A	7	11	0.388889	0.611111
gnl|UMD3.1|GK000010.2	7806483	G	A	10	4	0.714286	0.285714
gnl|UMD3.1|GK000010.2	7806525	C	T	5	7	0.416667	0.583333
gnl|UMD3.1|GK000010.2	7806559	T	C	7	12	0.368421	0.631579
gnl|UMD3.1|GK000010.2	7806603	A	C	13	13	0.5	0.5
gnl|UMD3.1|GK000010.2	7806608	G	A	13	10	0.565217	0.434783
gnl|UMD3.1|GK000010.2	7806787	T	C	2	8	0.2	0.8
gnl|UMD3.1|GK000010.2	7806906	A	G	0	17	0	1
gnl|UMD3.1|GK000010.2	7806926	A	G	0	18	0	1
gnl|UMD3.1|GK000010.2	7807403	T	C	5	7	0.416667	0.583333
gnl|UMD3.1|GK000010.2	7807660	T	A	0	10	0	1
gnl|UMD3.1|GK000010.2	7807842	A	G	3	4	0.428571	0.571429
gnl|UMD3.1|GK000010.2	7807901	A	T	6	2	0.75	0.25
gnl|UMD3.1|GK000010.2	7808099	G	A	4	2	0.666667	0.333333
gnl|UMD3.1|GK000010.2	7808122	G	A	5	2	0.714286	0.285714
gnl|UMD3.1|GK000010.2	7808387	G	T	5	2	0.714286	0.285714
gnl|UMD3.1|GK000010.2	7808403	G	C	6	3	0.666667	0.333333
gnl|UMD3.1|GK000010.2	7808419	G	T	0	9	0	1
gnl|UMD3.1|GK000010.2	7809080	T	C	1	3	0.25	0.75
gnl|UMD3.1|GK000010.2	7809144	A	C	2	3	0.4	0.6
gnl|UMD3.1|GK000010.2	7809298	C	T	11	3	0.785714	0.214286
gnl|UMD3.1|GK000010.2	7809699	A	G	0	2	0	1
gnl|UMD3.1|GK000010.2	7809707	T	C	0	2	0	1
gnl|UMD3.1|GK000010.2	7809871	C	T	1	4	0.2	0.8
gnl|UMD3.1|GK000010.2	7809872	A	C	1	4	0.2	0.8
gnl|UMD3.1|GK000010.2	7809885	A	G	1	4	0.2	0.8
gnl|UMD3.1|GK000010.2	7810465	G	A	2	4	0.333333	0.666667
gnl|UMD3.1|GK000010.2	7810513	A	G	3	3	0.5	0.5
gnl|UMD3.1|GK000010.2	7810514	T	C	3	3	0.5	0.5
gnl|UMD3.1|GK000010.2	7810681	G	C	2	2	0.5	0.5
gnl|UMD3.1|GK000010.2	7810698	A	G	4	2	0.666667	0.333333
gnl|UMD3.1|GK000010.2	7810770	T	G	5	2	0.714286	0.285714
gnl|UMD3.1|GK000010.2	7810831	A	G	4	3	0.571429	0.428571
gnl|UMD3.1|GK000010.2	7810844	G	A	4	3	0.571429	0.428571
gnl|UMD3.1|GK000010.2	7811119	G	T	4	3	0.571429	0.428571
gnl|UMD3.1|GK000010.2	7811292	T	C	4	6	0.4	0.6
gnl|UMD3.1|GK000010.2	7811678	A	G	14	5	0.736842	0.263158
gnl|UMD3.1|GK000010.2	7812392	C	T	16	29	0.355556	0.644444
gnl|UMD3.1|GK000010.2	7812514	G	A	13	4	0.764706	0.235294
gnl|UMD3.1|GK000010.2	7812531	A	T	2	12	0.142857	0.857143
gnl|UMD3.1|GK000010.2	7812687	A	G	7	2	0.777778	0.222222
gnl|UMD3.1|GK000010.2	7812857	G	A	3	9	0.25	0.75
gnl|UMD3.1|GK000010.2	7813213	A	G	10	8	0.555556	0.444444
gnl|UMD3.1|GK000010.2	7813222	T	C	6	9	0.4	0.6
gnl|UMD3.1|GK000010.2	7813910	T	G	11	5	0.6875	0.3125
gnl|UMD3.1|GK000010.2	7813938	G	T	10	4	0.714286	0.285714
gnl|UMD3.1|GK000010.2	7813955	A	G	16	10	0.615385	0.384615
gnl|UMD3.1|GK000010.2	7813989	G	C	10	6	0.625	0.375
gnl|UMD3.1|GK000010.2	7814010	C	A	6	10	0.375	0.625
gnl|UMD3.1|GK000010.2	7814442	A	T	0	2	0	1
gnl|UMD3.1|GK000010.2	7814823	T	A	0	29	0	1
gnl|UMD3.1|GK000010.2	7815101	G	T	16	3	0.842105	0.157895
gnl|UMD3.1|GK000010.2	7815282	G	A	0	4	0	1
gnl|UMD3.1|GK000010.2	7816384	A	G	0	4	0	1
gnl|UMD3.1|GK000010.2	7816778	G	A	0	2	0	1
gnl|UMD3.1|GK000010.2	7817027	G	C	1	3	0.25	0.75
gnl|UMD3.1|GK000010.2	7818329	C	T	0	2	0	1
gnl|UMD3.1|GK000010.2	7818493	C	T	1	2	0.333333	0.666667
gnl|UMD3.1|GK000010.2	7818771	A	G	2	2	0.5	0.5
gnl|UMD3.1|GK000010.2	7818987	C	A	2	2	0.5	0.5
gnl|UMD3.1|GK000010.2	7819432	T	C	0	2	0	1
gnl|UMD3.1|GK000010.2	7820190	C	A	0	2	0	1
gnl|UMD3.1|GK000010.2	7821566	A	G	0	2	0	1
gnl|UMD3.1|GK000010.2	7827052	G	T	2	4	0.333333	0.666667
gnl|UMD3.1|GK000010.2	7827213	C	T	5	2	0.714286	0.285714
gnl|UMD3.1|GK000010.2	7827640	G	T	2	2	0.5	0.5
gnl|UMD3.1|GK000010.2	7827718	C	A	4	2	0.666667	0.333333
gnl|UMD3.1|GK000010.2	7829876	C	T	2	2	0.5	0.5
gnl|UMD3.1|GK000010.2	7831508	T	C	2	7	0.222222	0.777778
gnl|UMD3.1|GK000010.2	7832044	A	T	8	2	0.8	0.2
gnl|UMD3.1|GK000010.2	7832058	A	G	6	4	0.6	0.4
gnl|UMD3.1|GK000010.2	7832077	C	T	8	2	0.8	0.2
gnl|UMD3.1|GK000010.2	7833992	G	A	0	2	0	1
gnl|UMD3.1|GK000010.2	7834837	A	G	0	2	0	1
gnl|UMD3.1|GK000010.2	7837450	C	T	0	2	0	1
gnl|UMD3.1|GK000010.2	7837931	C	T	0	3	0	1
gnl|UMD3.1|GK000010.2	7838427	T	C	1	2	0.333333	0.666667
gnl|UMD3.1|GK000010.2	7839632	T	A	2	2	0.5	0.5
gnl|UMD3.1|GK000010.2	7839684	T	A	8	2	0.8	0.2
gnl|UMD3.1|GK000010.2	7839830	A	G	4	5	0.444444	0.555556
gnl|UMD3.1|GK000010.2	7840016	C	A	20	5	0.8	0.2
gnl|UMD3.1|GK000010.2	7840255	G	T	11	2	0.846154	0.153846
gnl|UMD3.1|GK000010.2	7840853	G	A	11	6	0.647059	0.352941
gnl|UMD3.1|GK000010.2	7840890	T	A	6	6	0.5	0.5
gnl|UMD3.1|GK000010.2	7840911	G	A	6	3	0.666667	0.333333
gnl|UMD3.1|GK000010.2	7841075	G	A	1	3	0.25	0.75
gnl|UMD3.1|GK000010.2	7841094	T	C	1	3	0.25	0.75
gnl|UMD3.1|GK000010.2	7841147	G	A	2	3	0.4	0.6
gnl|UMD3.1|GK000010.2	7841409	G	A	12	11	0.521739	0.478261
gnl|UMD3.1|GK000010.2	7841517	C	A	13	26	0.333333	0.666667
gnl|UMD3.1|GK000010.2	7841545	C	A	12	26	0.315789	0.684211
gnl|UMD3.1|GK000010.2	7841586	A	G	10	23	0.30303	0.69697
gnl|UMD3.1|GK000010.2	7841595	C	A	9	22	0.290323	0.709677
gnl|UMD3.1|GK000010.2	7841662	G	A	7	13	0.35	0.65
gnl|UMD3.1|GK000010.2	7841665	A	G	8	11	0.421053	0.578947
gnl|UMD3.1|GK000010.2	7841779	C	T	16	7	0.695652	0.304348
gnl|UMD3.1|GK000010.2	7841832	A	G	13	8	0.619048	0.380952
gnl|UMD3.1|GK000010.2	7841835	T	A	14	6	0.7	0.3
gnl|UMD3.1|GK000010.2	7841860	A	T	15	5	0.75	0.25
gnl|UMD3.1|GK000010.2	7841900	C	T	10	6	0.625	0.375
gnl|UMD3.1|GK000010.2	7841914	G	A	10	6	0.625	0.375
gnl|UMD3.1|GK000010.2	7841972	G	A	6	2	0.75	0.25
gnl|UMD3.1|GK000010.2	7841975	G	A	6	2	0.75	0.25
gnl|UMD3.1|GK000010.2	7842013	C	A	5	5	0.5	0.5
gnl|UMD3.1|GK000010.2	7842031	A	G	5	5	0.5	0.5
gnl|UMD3.1|GK000010.2	7842041	T	C	5	5	0.5	0.5
gnl|UMD3.1|GK000010.2	7842071	G	T	7	7	0.5	0.5
gnl|UMD3.1|GK000010.2	7842115	C	T	7	10	0.411765	0.588235
gnl|UMD3.1|GK000010.2	7842125	T	G	9	10	0.473684	0.526316
gnl|UMD3.1|GK000010.2	7842139	C	T	8	11	0.421053	0.578947
gnl|UMD3.1|GK000010.2	7842159	G	A	8	2	0.8	0.2
gnl|UMD3.1|GK000010.2	7842160	T	A	8	2	0.8	0.2
gnl|UMD3.1|GK000010.2	7842161	T	A	8	8	0.5	0.5
gnl|UMD3.1|GK000010.2	7842188	C	T	7	10	0.411765	0.588235
gnl|UMD3.1|GK000010.2	7842191	A	G	6	9	0.4	0.6
gnl|UMD3.1|GK000010.2	7842204	A	G	4	6	0.4	0.6
gnl|UMD3.1|GK000010.2	7842211	C	G	5	6	0.454545	0.545455
gnl|UMD3.1|GK000010.2	7842378	A	G	9	7	0.5625	0.4375
gnl|UMD3.1|GK000010.2	7842476	G	A	3	4	0.428571	0.571429
gnl|UMD3.1|GK000010.2	7842480	T	A	5	4	0.555556	0.444444
gnl|UMD3.1|GK000010.2	7842509	C	T	4	2	0.666667	0.333333
gnl|UMD3.1|GK000010.2	7842520	C	G	4	3	0.571429	0.428571
gnl|UMD3.1|GK000010.2	7842543	A	G	4	3	0.571429	0.428571
gnl|UMD3.1|GK000010.2	7842731	A	G	1	2	0.333333	0.666667
gnl|UMD3.1|GK000010.2	7842801	G	A	3	3	0.5	0.5
gnl|UMD3.1|GK000010.2	7842810	A	G	2	2	0.5	0.5
gnl|UMD3.1|GK000010.2	7842843	A	G	5	2	0.714286	0.285714
gnl|UMD3.1|GK000010.2	7842863	C	T	4	3	0.571429	0.428571
gnl|UMD3.1|GK000010.2	7842929	C	T	7	2	0.777778	0.222222
gnl|UMD3.1|GK000010.2	7843305	G	A	3	2	0.6	0.4
gnl|UMD3.1|GK000010.2	7843334	A	G	3	2	0.6	0.4
gnl|UMD3.1|GK000010.2	7843342	C	T	3	2	0.6	0.4
gnl|UMD3.1|GK000010.2	7843368	G	T	3	3	0.5	0.5
gnl|UMD3.1|GK000010.2	7843435	A	G	0	2	0	1
gnl|UMD3.1|GK000010.2	7843442	G	A	0	2	0	1
gnl|UMD3.1|GK000010.2	7843470	G	A	1	2	0.333333	0.666667
gnl|UMD3.1|GK000010.2	7843712	A	T	2	2	0.5	0.5
gnl|UMD3.1|GK000010.2	7843767	A	T	1	4	0.2	0.8
gnl|UMD3.1|GK000010.2	7843774	G	C	3	2	0.6	0.4
gnl|UMD3.1|GK000010.2	7843814	C	T	3	5	0.375	0.625
gnl|UMD3.1|GK000010.2	7843824	C	G	2	5	0.285714	0.714286
gnl|UMD3.1|GK000010.2	7843840	A	C	2	4	0.333333	0.666667
gnl|UMD3.1|GK000010.2	7843883	A	G	2	3	0.4	0.6
gnl|UMD3.1|GK000010.2	7844038	C	T	0	2	0	1
gnl|UMD3.1|GK000010.2	7845455	A	G	64	86	0.426667	0.573333
gnl|UMD3.1|GK000010.2	7845530	T	G	0	2	0	1
gnl|UMD3.1|GK000010.2	7845532	C	G	0	2	0	1
gnl|UMD3.1|GK000010.2	7845534	A	G	0	2	0	1
gnl|UMD3.1|GK000010.2	7845535	A	T	0	2	0	1
gnl|UMD3.1|GK000010.2	7845585	T	C	0	2	0	1
gnl|UMD3.1|GK000010.2	7846514	A	G	0	2	0	1
gnl|UMD3.1|GK000010.2	7846530	A	G	0	2	0	1
gnl|UMD3.1|GK000010.2	7846577	A	G	0	2	0	1
gnl|UMD3.1|GK000010.2	7846688	C	G	0	2	0	1
gnl|UMD3.1|GK000010.2	7846720	G	A	0	2	0	1
gnl|UMD3.1|GK000010.2	7846722	C	T	0	2	0	1
gnl|UMD3.1|GK000010.2	7846742	C	T	0	2	0	1
gnl|UMD3.1|GK000010.2	7846872	A	G	0	2	0	1
gnl|UMD3.1|GK000010.2	7846875	A	G	0	2	0	1
gnl|UMD3.1|GK000010.2	7846898	T	C	0	2	0	1
gnl|UMD3.1|GK000010.2	7847458	G	A	4	2	0.666667	0.333333
gnl|UMD3.1|GK000010.2	7847501	A	C	4	2	0.666667	0.333333
gnl|UMD3.1|GK000010.2	7847884	C	A	4	2	0.666667	0.333333
gnl|UMD3.1|GK000010.2	7848069	G	T	2	2	0.5	0.5
gnl|UMD3.1|GK000010.2	7848208	C	G	0	5	0	1
gnl|UMD3.1|GK000010.2	7848594	G	T	0	2	0	1
gnl|UMD3.1|GK000010.2	7849160	C	T	1	2	0.333333	0.666667
gnl|UMD3.1|GK000010.2	7852224	A	G	2	2	0.5	0.5
gnl|UMD3.1|GK000010.2	7852816	G	T	0	2	0	1
gnl|UMD3.1|GK000010.2	7853221	T	C	2	2	0.5	0.5
gnl|UMD3.1|GK000010.2	7855251	G	A	5	3	0.625	0.375
gnl|UMD3.1|GK000010.2	7855341	T	A	0	4	0	1
gnl|UMD3.1|GK000010.2	7857479	T	A	3	5	0.375	0.625
gnl|UMD3.1|GK000010.2	7857671	G	T	5	2	0.714286	0.285714
gnl|UMD3.1|GK000010.2	7857852	A	G	7	3	0.7	0.3
gnl|UMD3.1|GK000010.2	7857853	A	G	8	2	0.8	0.2
gnl|UMD3.1|GK000010.2	7857857	A	G	8	2	0.8	0.2
gnl|UMD3.1|GK000010.2	7857905	G	T	10	2	0.833333	0.166667
gnl|UMD3.1|GK000010.2	7858826	G	T	5	3	0.625	0.375
gnl|UMD3.1|GK000010.2	7858878	G	T	5	6	0.454545	0.545455
gnl|UMD3.1|GK000010.2	7859601	C	T	3	2	0.6	0.4
gnl|UMD3.1|GK000010.2	7859982	G	A	3	3	0.5	0.5
gnl|UMD3.1|GK000010.2	7861528	G	A	11	7	0.611111	0.388889
gnl|UMD3.1|GK000010.2	7861669	G	T	8	2	0.8	0.2
gnl|UMD3.1|GK000010.2	7861715	G	C	3	2	0.6	0.4
gnl|UMD3.1|GK000010.2	7862439	G	T	7	2	0.777778	0.222222
gnl|UMD3.1|GK000010.2	7862670	C	G	10	2	0.833333	0.166667
gnl|UMD3.1|GK000010.2	7862725	C	A	9	2	0.818182	0.181818
gnl|UMD3.1|GK000010.2	7863503	T	A	8	3	0.727273	0.272727
gnl|UMD3.1|GK000010.2	7864492	G	T	6	4	0.6	0.4
gnl|UMD3.1|GK000010.2	7864659	G	A	4	2	0.666667	0.333333
gnl|UMD3.1|GK000010.2	7865547	C	T	0	2	0	1
gnl|UMD3.1|GK000010.2	7866648	T	A	2	2	0.5	0.5
gnl|UMD3.1|GK000010.2	7867211	G	T	10	4	0.714286	0.285714
gnl|UMD3.1|GK000010.2	7880120	A	T	1	2	0.333333	0.666667
gnl|UMD3.1|GK000010.2	7895238	G	T	12	2	0.857143	0.142857
gnl|UMD3.1|GK000010.2	7895331	G	T	3	2	0.6	0.4
gnl|UMD3.1|GK000010.2	7895893	G	T	9	2	0.818182	0.181818
gnl|UMD3.1|GK000010.2	7908560	T	C	0	4	0	1
gnl|UMD3.1|GK000010.2	7908565	C	A	0	4	0	1
gnl|UMD3.1|GK000010.2	7908570	C	G	0	3	0	1
gnl|UMD3.1|GK000010.2	7908571	A	G	0	4	0	1
gnl|UMD3.1|GK000010.2	7908595	A	G	0	17	0	1
gnl|UMD3.1|GK000010.2	7908605	G	C	0	20	0	1
gnl|UMD3.1|GK000010.2	7908608	G	C	0	21	0	1
gnl|UMD3.1|GK000010.2	7908626	G	A	0	24	0	1
gnl|UMD3.1|GK000010.2	7908662	A	G	0	22	0	1
gnl|UMD3.1|GK000010.2	7908670	C	A	0	20	0	1
gnl|UMD3.1|GK000010.2	7908683	C	T	0	11	0	1
gnl|UMD3.1|GK000010.2	7908686	G	A	0	12	0	1
gnl|UMD3.1|GK000010.2	7908701	A	G	0	11	0	1
gnl|UMD3.1|GK000010.2	7908707	A	G	0	10	0	1
gnl|UMD3.1|GK000010.2	7908724	G	C	0	5	0	1
gnl|UMD3.1|GK000010.2	7908737	T	A	0	2	0	1
gnl|UMD3.1|GK000010.2	7908742	C	G	0	2	0	1
gnl|UMD3.1|GK000010.2	7926310	N	G	0	129	0	1
gnl|UMD3.1|GK000010.2	8108998	C	A	2	2	0.5	0.5
gnl|UMD3.1|GK000010.2	8109014	C	A	2	2	0.5	0.5
gnl|UMD3.1|GK000010.2	8110045	T	C	2	2	0.5	0.5
gnl|UMD3.1|GK000010.2	8110049	T	C	2	2	0.5	0.5
gnl|UMD3.1|GK000010.2	8110074	C	A	2	2	0.5	0.5
gnl|UMD3.1|GK000010.2	8113662	C	A	0	2	0	1
gnl|UMD3.1|GK000010.2	8116562	C	A	9	2	0.818182	0.181818
gnl|UMD3.1|GK000010.2	8137713	G	A	2	3	0.4	0.6
gnl|UMD3.1|GK000010.2	8137714	T	G	0	2	0	1
gnl|UMD3.1|GK000010.2	8139791	G	T	12	2	0.857143	0.142857
gnl|UMD3.1|GK000010.2	8140171	T	A	15	715	0.0205479	0.979452
gnl|UMD3.1|GK000010.2	8140226	C	T	6	216	0.027027	0.972973
gnl|UMD3.1|GK000010.2	8140241	T	C	7	202	0.0334928	0.966507
gnl|UMD3.1|GK000010.2	8140291	G	T	4	4	0.5	0.5
gnl|UMD3.1|GK000010.2	8140293	G	A,T	3	9	0.25	0.75
gnl|UMD3.1|GK000010.2	8147913	A	T	1	42	0.0232558	0.976744
gnl|UMD3.1|GK000010.2	8148834	G	T	11	2	0.846154	0.153846
gnl|UMD3.1|GK000010.2	8148841	T	C	11	2	0.846154	0.153846
gnl|UMD3.1|GK000010.2	8150133	T	C	11	2	0.846154	0.153846
gnl|UMD3.1|GK000010.2	8150681	A	T	8	2	0.8	0.2
gnl|UMD3.1|GK000010.2	8150951	G	A	11	2	0.846154	0.153846
gnl|UMD3.1|GK000010.2	8151031	T	A	10	2	0.833333	0.166667
gnl|UMD3.1|GK000010.2	8151905	T	C	7	4	0.636364	0.363636
gnl|UMD3.1|GK000010.2	8152271	C	A	5	2	0.714286	0.285714
gnl|UMD3.1|GK000010.2	8152582	G	T	5	3	0.625	0.375
gnl|UMD3.1|GK000010.2	8152605	G	T	10	3	0.769231	0.230769
gnl|UMD3.1|GK000010.2	8152991	G	C	7	2	0.777778	0.222222
gnl|UMD3.1|GK000010.2	8156163	A	C	0	2	0	1
gnl|UMD3.1|GK000010.2	8158035	C	A	34	11	0.755556	0.244444
gnl|UMD3.1|GK000010.2	8158077	C	A	14	4	0.777778	0.222222
gnl|UMD3.1|GK000010.2	8158082	G	T	9	8	0.529412	0.470588
gnl|UMD3.1|GK000010.2	8158132	G	T	22	5	0.814815	0.185185
gnl|UMD3.1|GK000010.2	8158166	G	T	32	11	0.744186	0.255814
gnl|UMD3.1|GK000010.2	8166054	G	A	0	2	0	1
gnl|UMD3.1|GK000010.2	8167961	G	T	0	2	0	1
gnl|UMD3.1|GK000010.2	8172715	G	C	2	2	0.5	0.5
gnl|UMD3.1|GK000010.2	8185427	C	A	0	2	0	1
[truncated: 436,203+ more rows]
