# Supplementary material for: Single nucleotide polymorphism discovery in bovine liver using RNA-seq technology
Source: PLoS One. 2017 Feb 24;12(2):e0172687. doi: 10.1371/journal.pone.0172687 (PMC5325534; doi:10.1371/journal.pone.0172687)
Supplement: S20 Table — (XLSX) [file pone.0172687.s020.xlsx]

## Sheet: 1. P-HF
S20 Table: SNPs filtering data set of Polish HF breed.
SNP locus	REF	CP 27	CP 28	CP 29	CP 30	CP 31	CP 32	SNP% CP27	SNP% CP28	SNP% CP29	SNP% CP30	SNP% CP31	SNP% CP32	READS CP27	READS CP28	READS CP29	READS CP30	READS CP31	READS CP32	SNP% CP19	SNP% CP20	SNP% CP21	SNP% CP22	SNP% CP23	SNP% CP24	SNP% CP35	SNP% CP36	SNP% CP37	SNP% CP38	SNP% CP39	SNP% CP40
67920562	T	A	A	A	A	A	A	1	1	1	1	1	1	4	5	5	7	4	5	0	1	0	0	0	0	0	0	0	0	0	0
67920584	A	T	T	T	T	T	T	1	1	1	1	1	1	6	8	8	7	4	7	0	1	0	0	0	0	0	0	0	0	0	0
67920599	T	G	G	G	G	G	G	1	1	1	1	1	1	6	8	9	7	4	6	0	1	0	0	0	0	0	0	0	0	0	0
61767821	C	A	A	A	A	A	A	1	1	1	1	1	1	2	3	3	3	3	3	1	0	0	0	0	0	0	0	0	0	0	0
2285368	T	C	C	C	C	C	C	1	1	1	1	0.65	1	5	7	3	22	20	7	0	0	0	0	0	0	0.235294	0	0.181818	0.461538	0	0
67920601	T	C	C	C	C	C	C	1	1	1	0.714286	1	1	6	8	9	7	4	7	0	1	0	0	0	0	0	0	0	0	0	0
76668565	C	T	T	T	T	T	T	1	0.307692	1	0.25	1	1	3	13	15	12	10	7	0	0	0	0	0	0	0	0	0	0	0	0
18014817	T	G	G	G	G	G	G	0.6	1	1	0.428571	0.75	1	5	9	16	7	4	4	0	0	0	0	0	0.259259	0	0	0	0	0	0
70383016	G	A	A	A	A	A	A	1	1	1	1	0.5	1	3	2	2	2	4	2	0	0	0	0	0	1	0	0	0	0	0	0
14414037	T	C	C	C	C	C	C	1	1	1	1	1	1	5	4	2	2	3	2	0	0	0	0.5	0	1	0	0	0	0	0	0
14414038	C	T	T	T	T	T	T	1	1	1	1	1	1	5	3	2	2	3	1	0	0	0	0.5	0	1	0	0	0	0	0	0
43734066	A	C	C	C	C	C	C	0.4375	1	1	1	1	1	16	9	10	6	4	5	1	0	0	0	0	0	0	0	0	0	0	0
104204991	G	C	C	C	C	C	C	1	1	0.505376	1	0.484211	0.428571	46	119	279	158	95	105	0	0	0	0	0	0	0	0	0	0	0	0
25857126	A	G	G	G	G	G	G	0.661538	1	1	0.990783	1	0.753846	65	84	180	217	125	130	0	0	0	0	0	1	0	0	0	0	0	0
45020612	C	T	T	T	T	T	T	1	0.666667	1	0.555556	1	0.692308	29	12	22	9	28	26	0	0	0	0	0	0	0.555556	0	0	0	0	0
60391426	C	G	G	G	G	G	G	0.75	1	1	0.571429	1	1	4	2	2	7	4	2	0	0	0	0	0	0	0	0	0	0	1	0
37325578	C	T	T	T	T	T	T	1	1	1	1	0.714286	0.333333	2	2	2	8	7	6	0	0	0	0.75	0	0	0	0	0	0	0	0
74412002	G	A	A	A	A	A	A	1	1	0.25	1	1	0.583333	4	7	20	16	9	12	0.590909	0	0	0	0	0	0	0	0	0	0	0
70380755	G	A	A	A	A	A	A	1	1	1	1	1	0.5	2	5	4	3	3	4	0.3125	0	0	0	1	0	0	0	0	0	0	0
20695890	C	T	T	T	T	T	T	0.4	0.666667	1	0.444444	0.666667	1	5	9	5	9	3	2	0	0	0	0	0	0	0	0	0	0	0	0
22832511	C	T	T	T	T	T	T	0.882353	0.238095	1	1	1	0.555556	17	21	23	38	22	18	0	0	0	0	0	0	0.5	0	0	0	0	0
75597531	T	C	C	C	C	C	C	0.545455	0.666667	1	0.953846	1	1	11	36	38	65	19	24	0	0	0	0	0	1	0	0	0	0	0	0
30892157	G	A	A	A	A	A	A	1	0.333333	1	1	1	1	8	6	5	2	6	3	0.692308	0	0	0	0	0	0	0.487805	0	0	0	0
18014555	G	A	A	A	A	A	A	0.666667	1	1	0.611111	1	1	24	7	10	18	9	8	0.433333	0	0	0	0	0	0	0.7	0	0	0	0
39928636	C	G	G	G	G	G	G	1	1	1	1	1	1	2	2	8	2	2	2	1	0	0	0.230769	0	0	0	0.636364	0	0	0	0
61258489	C	T	T	T	T	T	T	1	0.6	0.5	1	0.25	1	14	10	8	27	8	9	0	0	0	0	0	0	0	0	0	0	0.222222	0
70731040	G	T	T	T	T	T	T	1	1	1	0.8	1	1	6	4	7	5	4	6	0	0.888889	0	0	0	0.4	0	0.4	0	0	0	0
27322294	G	A	A	A	A	A	A	1	1	1	1	0.9375	1	17	24	35	19	16	22	0.903226	0	0	0	0	0.96	0	0	0	0	0	0
39928626	G	A	A	A	A	A	A	1	1	1	1	1	1	3	3	8	2	2	2	1	0	0	0.230769	0	0	0	0.7	0	0	0	0
12979733	A	C	C	C	C	C	C	1	1	0.818182	1	1	1	6	2	11	2	2	6	0	0	0	1	0	0	0	0.75	0	0	0	0
8524859	A	G	G	G	G	G	G	0.942857	0.7	0.708333	0.857143	0.285714	1	35	10	24	7	7	19	0	0.428571	0	0	0	0	0	0	0	0	0	0
49374358	A	G	G	G	G	G	G	1	1	1	1	1	0.424242	2	2	20	4	2	33	0.375	0	0	0	0	0	0	0	0	0	0	1
70443034	A	G	G	G	G	G	G	1	1	1	1	0.714286	1	2	3	19	37	7	10	0	0	0.5	0.166667	0	1	0	0	0	0	0	0
27848342	T	C	C	C	C	C	C	0.875	1	0.942857	0.666667	0.941176	1	16	12	35	6	17	6	0	0	0.470588	0.464286	0.454545	0	0	0	0	0	0	0
67920797	G	A	A	A	A	A,C	A	1	1	1	1	1	1	7	8	4	13	9	5	0	1	0.6	0.384615	0	0	0	0	0	0	0	0
33505268	C	A	A	A	A	A	A	0.888889	0.555556	0.666667	1	0.5	0.4	9	9	3	5	6	15	0	0	0	0	0	0	0	0	0	0	0	0
45361041	G	T	T	T	T	T	T	1	1	0.666667	1	0.75	0.375	8	4	6	8	8	8	0	0	0.461538	0.32	0	0	0	0	0	0	0	0
25717172	C	T,A	T	T	T	T	T	1	1	1	1	1	1	2	2	2	2	2	2	0	0	0	0	0	0	0	1	0	0	1	0
84279522	T	C	C	C	C	C	C	1	1	1	1	1	1	3	3	9	3	2	4	0	0	1	0	0	1	0	0	0	0	0	0
13294581	C	T	T	T	T	T	T	1	1	1	1	1	1	2	3	2	2	2	3	0	1	0	0	0	1	0	0	0	0	0	0
76383188	G	T	T	T	T	T	T	1	1	1	1	1	1	2	2	2	4	6	2	1	0	0	0	0	0	0	1	0	0	0	0
76924750	T	C	C	C	C	C	C	1	1	1	1	1	1	2	2	8	4	3	12	1	0	0	0	0	1	0	0	0	0	0	0
76924777	G	T	T	T	T	T	T	1	1	1	1	1	1	2	2	8	6	4	12	1	0	0	0	0	1	0	0	0	0	0	0
76924811	A	G	G	G	G	G	G	1	1	1	1	1	1	2	2	8	6	4	12	1	0	0	0	0	1	0	0	0	0	0	0
76924814	G	T	T	T	T	T	T	1	1	1	1	1	1	2	2	8	6	4	12	1	0	0	0	0	1	0	0	0	0	0	0
39924088	A	C	C	C	C	C	C	0.652174	0.642857	1	0.655172	1	1	23	56	24	29	38	19	1	0	0	0	0	0	0	0	0	0	0	0
86339289	A	G	G	G	G	G	G	1	1	0.526316	1	0.357143	1	6	28	19	21	28	17	0	0	0	0	0	0.9375	0	0	0	0	0	0
45382141	A	G	G	G	G	G	G	1	1	0.666667	1	1	0.5	6	2	12	3	2	2	1	0	0	0.222222	0	0	0	0	0	0	0	0
16521661	G	A	A	A	A	A	A	1	0.333333	1	1	1	0.75	11	9	15	16	10	4	0.333333	0.4	0	0.428571	0	0	0	0	0	0	0	0
8524843	A	G	G	G	G	G	G	0.942857	0.875	0.578947	0.714286	0.25	1	35	8	19	7	8	16	0	0.444444	0	0	0	0	0	0	0	0	0	0
27322052	C	T	T	T	T	T	T	1	1	1	1	0.947368	0.947368	18	27	25	37	19	19	1	0	0	0	0	1	0	0	0	0	0	0
27322053	C	T	T	T	T	T	T	1	1	1	1	0.947368	0.947368	19	27	25	37	19	19	1	0	0	0	0	1	0	0	0	0	0	0
37294831	A	G	G	G	G	G	G	1	0.411765	1	1	1	1	40	34	43	30	24	40	0	0	0	0	0.333333	0.588235	0.6	0	0	0	0	0
101184288	C	T	T	T	T	T	T	0.666667	1	1	0.75	0.166667	1	12	2	2	12	12	2	0	0	0	0	0	0	0	0	0	0.714286	0	0
73467781	G	A	A	A	A	A,C	A	0.857143	0.428571	1	1	1	0.875	14	7	4	5	2	8	0.263158	0	0	0	0	0	0	0.3	0	0	0.75	0
35433839	T	C	C	C	C	C	C	0.666667	1	1	1	0.444444	0.321429	6	24	38	29	18	28	0.209302	0	0	0	0	0	0	0.384615	0	0	0	0
27321675	C	T	T	T	T	T	T	1	1	1	0.888889	1	0.866667	4	16	17	9	5	15	0.923077	0	0	0	0	1	0	0	0	0	0	0
27322336	T	C	C	C	C	C	C	1	1	1	1	0.777778	1	8	12	22	7	9	12	1	0	0	0	0	0.954545	0	0	0	0	0	0
86473416	G	A	A	A	A	A	A	0.6	1	1	1	0.833333	1	15	15	31	13	6	11	0	0	0.4	0.571429	0	0.294118	0.203704	0	0	0.157895	0	0
27322349	G	A	A	A	A	A	A	1	1	1	1	0.75	1	8	8	20	7	8	9	1	0	0	0	0	0.952381	0	0	0	0	0	0
25118052	G	A	A	A	A	A	A	1	1	0.545455	1	1	1	17	25	11	42	30	11	0.471698	0	0	0.6	0.425532	0.253731	0	0	0	0	0	0
27321410	A	G	G	G	G	G	G	0.888889	1	1	0.9	1	1	9	16	6	10	9	6	1	0	0	0	0	1	0	0	0	0	0	0
67920275	T	C	C	C	C	C	C	1	1	1	1	1	1	7	3	3	8	3	8	0	1	1	0.222222	0	0	0	0	0	0	0	0
27321391	T	C	C	C	C	C	C	0.888889	1	1	0.875	1	1	9	18	7	8	7	7	1	0	0	0	0	1	0	0	0	0	0	0
37294846	C	T	T	T	T	T	T	1	0.4375	1	1	1	1	35	32	45	32	27	38	0	0	0	0	0.5	0.542857	0.634146	0	0	0	0	0
93623241	A	C	C	C	C	C	C	1	1	0.466667	0.75	1	0.583333	5	10	15	16	7	12	0.363636	0	0	0	0.5	0	0	0	0	0	0	0.181818
50845833	C	T	T	T	T	T	T	1	1	0.727273	1	1	1	3	3	11	3	3	3	1	0	0	0	0	1	0	0	0	0	0	0
27322363	G	T	T	T	T	T	T	1	1	1	1	0.666667	1	6	7	15	4	6	6	1	0	0	0	0	0.941176	0	0	0	0	0	0
67920254	C	T	T	T	T	T	T	1	1	1	1	1	1	7	2	3	7	3	10	0	1	1	0.3	0	0	0	0	0	0	0	0
70430039	G	A	A	A	A	A	A	1	1	0.975	1	0.571429	1	39	32	40	62	28	24	0	0	0.444444	0.40625	0	1	0	0	0	0	0	0
86477671	T	C	C	C	C	C	C	1	1	1	1	1	0.8	2	2	8	2	1	5	0	0.666667	1	0	0	0	0	0	0	0	0	0.444444
17961420	T	C	C	C	C	C	C	0.25	0.454545	0.684211	0.5	0.789474	1	24	11	19	22	19	15	0	0	0	0	0	0	0	0	0	0	0	0
27322367	A	G	G	G	G	G	G	1	1	1	1	0.6	1	6	7	15	3	5	4	1	0	0	0	0	0.925926	0	0	0	0	0	0
29031616	T	A	A	A	A	A	A	1	1	1	1	1	1	3	2	6	17	7	3	0	1	0.5	0.833333	0	0	0	0	0	0	0	0
39926349	A	T	T	T	T	T	T	0.56962	0.666667	0.85	0.545455	1	1	79	12	20	11	15	22	1	0	0	0	0	0	0	0	0	0	0	0
70429839	A	T	T	T	T	T	T	1	1	0.977778	1	0.489796	1	39	43	45	90	49	30	0	0	0.439024	0.452381	0	0.953846	0	0	0	0	0	0
26361746	G	A	A	A	A	A	A	0.722222	0.375	1	0.545455	0.740741	0.55	18	16	36	22	27	20	0.344828	0	0	0	0	0	0	0	0	0	0	0
10289799	G	A	A	A	A	A	A	1	1	0.972973	0.517413	0.951613	1	40	75	74	201	62	70	0	0.480349	0.386364	0.496212	0.517857	0	0	0	0	0	0	0
62433660	T	C	C	C	C	C	C	1	0.5	1	1	1	1	8	4	15	7	6	8	0.388889	0	0	0	0	0	0.5625	0	0	0	0	1
40549619	T	C	C	C	C	C	C	0.564356	0.548673	1	0.977273	0.97	0.989899	101	113	230	88	100	99	0.562963	0	0	0	0	0	0.478261	0	0	0	0.493671	0
21108611	A	G	G	G	G	G	G	1	0.758621	1	0.526316	0.285714	1	2	29	29	38	14	11	0	0	0.444444	0.214286	0.407407	0	0	0	0	0	0	0
44042439	C	T	T	T	T	T	A	0.75	1	0.333333	1	1	1	8	2	6	5	8	2	0	0	0	0	0	0	1	0	0	0	0	0.583333
27323354	C	T	T	T	T	T	T	1	1	0.928571	0.928571	0.666667	0.933333	8	32	28	14	3	30	0.970588	0	0	0	0	1	0	0	0	0	0	0
27157574	C	T	T	T	T	T	T	1	1	0.938272	0.4	1	1	5	59	81	5	45	71	0.854015	0	0.525253	0.485507	0	0	0	0	0	0	0	0
40545464	G	A	A	A	A	A	A	0.428571	0.558442	1	1	1	1	14	77	84	14	12	41	0.570248	0	0	0	0	0	0.36	0	0	0	0.611111	0
30014831	A	G,T	G	G	G	G	G	1	1	1	1	1	1	2	3	2	8	2	2	0	0	0	0	0	0	0	0	0.555556	1	0	1
30892154	C	T	T	T	T	T	T	0.25	0.333333	1	1	1	1	8	6	6	3	6	4	0.666667	0	0	0	0	0	0	0.487805	0	0	0	0
90264508	T	C	C	C	C	C	C	0.404255	0.769231	1	0.457143	0.454545	1	47	13	23	35	22	16	0.666667	0	0	0	0	0	0	0	0	0	0	0
11373010	C	G	G	G	G	G	G	1	1	1	0.470588	0.818182	0.590909	8	29	34	17	11	22	0.416667	0	0	0	0	0	0.714286	0	0	0	0.333333	0
27322437	C	T	T	T	T	T	T	1	1	1	0.866667	1	1	11	16	6	15	6	6	1	0	0	0	0	0.882353	0	0.571429	0	0	0	0
67920877	C	T	T	T	T	T	T	1	1	1	1	1	1	25	6	16	13	14	16	0	1	0.6	1	0	0	0	0	0	0	0	0
1577789	T	C	C	C	C	C	C	1	0.666667	1	0.4	1	1	2	3	2	5	8	2	1	0	0.666667	0	0	0	0	0	0	0	0	0
54682807	G	A	A	A	A	A	A	1	1	1	0.360656	1	1	14	2	19	61	44	16	0	0	0.509091	0.511111	0.947368	0	0	0	0	0	0	0
39997082	T	C	C	C	C	C	C	1	1	0.5	0.5	0.833333	0.666667	3	2	8	8	6	3	0.933333	0	0	0	0	0.181818	0	0	0	0	0	0
79037350	T	C	C	C	C	C	C	1	1	0.375	1	1	0.5	2	2	8	3	8	4	0	0	0	0	0	0	0.5	0	0	1	0	0
32812636	A	T	T	T	T	T	T	1	1	0.75	0.5	1	1	2	6	8	4	6	3	0	0	0	0	0	0	0.875	1	0	0	0	0
52274153	G	T	T	T	T	T	T	0.625	1	0.55	0.888889	0.491803	0.833333	8	4	20	9	61	12	0	0	0.4	0.615385	0	0	0	0	0	0	0	0
2047849	A	G	G	G	G	G	G	0.75	0.823529	1	1	1	1	8	17	7	33	27	6	0.272727	0	0	0	0	0.75	0.428571	0.75	0	0	0	0
75597512	T	C	C	C	C	C	C	0.5	0.675	0.978261	0.955882	1	1	10	40	46	68	19	27	0	0.355191	0	0	0	1	0	0	0.4	0	0	0
16498716	T	C	C	C	C	C	C	1	1	1	1	1	1	2	3	3	2	10	2	0	0	0	0	0	1	0.666667	1	0	0	0	0
76052992	T	C	C	C	C	C	C	1	1	0.4	1	0.833333	1	8	2	5	4	6	2	0	0	0	1	0	0	0	0	0.2	0.714286	0	0
47015870	G	A	A	A	A	A	A	1	1	1	1	1	1	2	2	6	2	10	2	0	0	0	0	0.692308	0	1	0	0	0	0	1
27322416	C	T	T	T	T	T	T	1	1	1	0.833333	0.75	1	11	14	6	12	8	5	1	0	0	0	0	0.882353	0	0.4	0	0	0	0
122638081	A	G	G	G	G	G	G	0.526316	0.588235	0.45283	0.595745	1	0.631579	19	51	53	47	37	38	0	0	0	0	0.5	0	0	0	0	0	0	0
86488264	A	G	G	G	G	G	G	1	1	1	1	1	1	4	41	101	51	39	25	0	0.454545	0.619048	0.560748	0	0.606557	0.253731	0	0	0	0	0.245283
25118034	G	A	A	A	A	A	A	0.466667	1	0.444444	1	0.571429	0.7	15	29	9	41	21	10	0.428571	0	0	0.5	0	0	0	0	0	0	0	0
64931987	C	T	T	T	T	T	T	0.428571	1	0.4	0.666667	0.647059	0.875	21	4	10	15	17	8	0.769231	0	0	0	0	0	0	0	0	0	0	0
37292715	C	G	G	G	G	G	G	1	0.722222	1	1	1	1	6	18	17	20	4	22	0	0	0	0	0.571429	1	0.904762	0	0	0	0	0
37526595	G	A	A	A	A	A	A	0.41791	0.609756	0.511111	0.991228	0.272727	1	67	82	90	114	44	69	0	0.569892	0	0	0	0	0	0	0	0	0	0
30564970	A	G	G	G	G	G	G	1	0.285714	1	0.933333	1	0.428571	6	7	7	15	6	7	0.428571	0	0	0	0	1	0	0	0	0	0	0
27322426	G	A	A	A	A	A	A	1	1	1	0.866667	0.857143	1	11	15	6	15	7	6	1	0	0	0	0	0.9375	0	0.571429	0	0	0	0
75597713	G	T	T	T	T	T	T	1	0.758621	1	1	1	1	3	29	50	40	22	21	0	1	0	0	0	1	0	0	0.545455	0	0	0
33805818	T	C	C	C	C	C	C	0.659574	0.540741	0.384236	0.5625	1	1	94	135	203	144	298	202	0	0.354839	0	0	0.606061	0	0	0	0	0	0	0
49373149	C	T	T	T	T	T	T	1	0.5	1	0.592593	0.619048	0.974138	29	22	153	27	21	116	0.375	0	0	0	0	0	0	0	0	0	0.636364	0.490196
5047677	T	G	G	G	G	G	G	1	1	0.962264	0.888889	0.578947	1	29	2	53	36	19	18	0.428571	0.5	0	0	0.777778	0	0	0.540541	0	0	0	0
89385336	T	G	G	G	G	G	G	0.4	1	0.52381	0.25	1	1	10	5	21	12	15	5	0	0	0	0	0	1	0	0	0	0	0	0
30562190	C	G	G	G	G	G	G	0.666667	0.5	1	0.945946	1	0.555556	12	6	13	37	11	9	0.5	0	0	0	0	1	0	0	0	0	0	0
27321298	G	A	A	A	A	A	A	1	1	1	1	1	1	2	8	4	9	6	8	1	0	0	0.833333	0	1	0	0	0	0	0	0
2216214	T	A	A	A	A	A	A	1	1	1	1	1	1	2	1	3	3	4	3	0	0	0.666667	0	0	0	0.666667	0	0	1	0.5	0
70789977	C	T	T	T	T	T	T	0.833333	1	0.5	0.4	0.555556	0.428571	6	4	6	5	9	7	0	0	0	0	0	0	0	0	0	0.285714	0	0.272727
35542226	T	C	C	C	C	C	C	1	1	1	0.684211	0.733333	0.363636	9	4	27	19	15	11	0.806452	0.833333	0	0	0	0	0	0	0	0	0	0
86487709	C	A	A	A	A	A	A	0.578947	1	1	1	1	1	19	17	52	20	19	10	0	0.563218	0.351351	0.564103	0	0.625	0	0	0.15	0	0	0.208333
1451788	G	T	T	T	T	T	T	0.5	1	1	0.666667	1	0.5	4	2	2	12	3	6	0.5	0	0	0	0	0	0	0.5	0.357143	0	0	0.2
53376845	T	C	C	C	C	C	C	0.7	1	1	1	1	1	10	3	10	2	3	2	1	0	0	0	0.571429	0	0	0.363636	0	0	0.666667	0
9565500	T	C	C	C	C	C	C	1	1	1	1	0.965517	1	29	5	19	30	29	8	0	0	0	0	1	1	0.416667	0	0	0	0	0.454545
89385319	T	G	G	G	G	G	G	0.25	1	0.53125	0.307692	1	1	12	5	32	13	19	5	0	0	0	0	0	1	0	0	0	0	0	0
70429032	G	A	A	A	A	A	A	1	1	1	1	0.382979	0.981818	73	39	75	61	47	55	0	0	0.714286	0.569767	0	1	0	0	0	0	0	0
30978261	G	A	A	A	A	A	A	1	1	1	0.25	1	1	4	2	1	8	10	10	0.571429	0	0	0	0	0	0	0	1	0	0	0.6
42011489	A	G	G	G	G	G	G	1	1	1	1	1	0.888889	8	3	4	9	4	9	0	1	0	0.8125	0	0	0	0	0	0	0	1
28504099	G	C	C	C	C	C	C	0.973684	0.938069	0.642857	0.794979	0.981132	0.97561	38	549	14	239	53	82	0.997452	0	0	0	0	0	0	0	0	0	0.233645	1
30562357	G	A	A	A	A	A	A	0.857143	0.25	1	0.875	1	0.5	7	8	15	24	10	12	0.444444	0	0	0	0	1	0	0	0	0	0	0
86419155	G	C	C	C	C	C	C	0.894737	1	0.625	1	0.666667	1	19	4	16	6	3	11	0	0	0.659091	0.490909	0	1	0	0	0	0	0	0
64957958	A	G	G	G	G	G	G	0.4	0.75	0.75	0.875	1	0.583333	5	12	12	16	10	12	0.25	0	0	0	0	0	0	0	0	0.483871	0.588235	0
10125433	C	T	T	T	T	T	T	0.8	0.5	1	1	1	0.5	10	4	6	2	15	16	0.769231	1	0	0	0	0	0	0	0	0	0	0
86457088	A	G	G	G	G	G	G	1	1	1	1	1	1	7	3	26	7	4	7	0	0.666667	0.666667	0.52	0	0.857143	0.266667	0	0	0	0	0
94701911	T	C,A	C,A	C,A	C,A	C,A	C	0.875	1	1	0.933333	1	0.909091	16	7	13	15	7	11	0.769231	0	0	1	0	0.928571	0	0	0	0	0	0
43706107	T	C	C	C	C	C	C	1	1	1	1	1	1	3	2	6	3	3	3	0	0	0	0	1	1	0	0	0	0	0	1
64685741	C	A	A	A	A	A	A	1	1	1	1	1	1	3	3	5	6	3	2	0	1	0	1	0	1	0	0	0	0	0	0
52202195	G	A	A	A	A	A	A	1	1	1	1	1	1	4	2	3	5	3	9	0	0	0	0	1	0	1	0	0	0	0	1
68902668	T	C	C	C	C	C	C	1	1	1	1	1	1	2	2	4	8	2	2	1	0	0	0	1	0	0	1	0	0	0	0
25350736	T	C	C	C	C	C	C,A	1	1	1	1	1	1	2	4	8	2	14	3	1	0	0	0	0	1	1	0	0	0	0	0
81533615	A	G	G	G	G	G	G	1	1	1	1	1	1	2	2	7	2	4	2	0	1	0	0	0	0	0	1	0	0	1	0
107259927	A	G	G	G	G	G	G	1	1	1	1	1	1	6	2	4	6	2	2	1	0	0	0	0	1	0	0	0	0	1	0
76383195	C	G	G	G	G	G	G	1	1	1	1	1	1	2	4	2	3	7	2	1	0	0	0	0	0	0	1	0	0	1	0
76383212	T	C	C	C	C	C	C	1	1	1	1	1	1	2	4	2	4	8	2	1	0	0	0	0	0	0	1	0	0	1	0
76383256	A	G	G	G	G	G	G	1	1	1	1	1	1	2	4	2	4	8	2	1	0	0	0	0	0	0	1	0	0	1	0
85455938	C	A	A	A	A	A	A	1	1	0.461538	0.333333	0.615385	1	7	5	13	21	13	8	0.416667	0	0	0	0	0	0	0	0	0	0	1
136757652	C	T	T	T	T	T	T	0.517857	1	0.429907	0.972973	0.437126	1	56	249	321	296	167	271	0	0.594828	0	0	0	0.306306	0	0	0	0	0	0.472527
27322137	T	C	C	C	C	C	C	1	1	0.96875	1	0.971429	0.960784	33	61	32	49	35	51	0.9375	0	0	0	0	0.985714	0	0	0	0	1	0
39923903	C	T	T	T	T	T	T	0.533333	0.297297	1	0.142857	1	1	15	37	23	21	20	21	1	0	0	0	0	0	0	0	0	0	0	0
18484436	A	G	G	G	G	G	G	0.666667	1	1	0.285714	0.52	0.5	3	4	5	7	25	6	0	0	0	0	1	0	0	0	0	0	0	0
39923906	T	C	C	C	C	C	C	0.533333	0.294118	1	0.142857	1	1	15	34	21	21	20	20	1	0	0	0	0	0	0	0	0	0	0	0
25117826	G	A,C	A	A	A	A	A	1	1	0.5	0.942857	0.478261	1	10	17	6	35	23	13	0.45	0	0.526316	0.482143	0	0.5	0	0	0	0	0	0
22195113	C	T	T	T	T	T	T	1	1	1	1	1	0.5	3	6	3	2	4	4	0.454545	0	0	0	0.416667	1	0	0	0	0.4	0	0.266667
71429850	G	A	A	A	A	A	A	1	0.7	0.571429	1	0.615385	1	2	10	21	17	13	6	0	0	0	0	0	0	0	1	0	0.333333	0.6	0
37497641	A	C	C	C	C	C	C	1	0.75	1	1	1	0.75	3	4	3	3	2	4	0.666667	0.5	1	0	0	0	0	0	0	0	0	0.384615
36554029	T	C	C	C	C	C	C	0.363636	0.333333	1	0.4	1	1	11	6	15	10	4	3	0	0	0	0.463415	0.7	0	0	0	0	0	0	0
29411886	G	A	A	A	A	A	A	0.605263	0.666667	0.434783	0.25	0.571429	0.4	38	21	23	36	21	15	0	0	0	0	0	0	0	0	0	0	0	0
45130395	G	A	A	A	A	A	A	1	0.45	0.5	0.571429	0.727273	1	9	20	26	7	11	13	0	0	0	0	0	0.75	0.333333	0	0	0	0	0.238095
75080207	A	G	G	G	G	G	G	1	0.333333	0.875	0.904762	0.8	0.5	5	6	8	21	5	6	0	0	0	0	0.214286	0	1	0	0	0	0	0.272727
88697293	G	T	T	T	T	T	T	0.6	0.222222	0.746032	0.464286	0.333333	0.56	10	9	63	28	6	50	0	0	0	0	0	0	0	0	0	0	0	0
68095014	T	C	C	C	C	C	C	0.3125	1	1	1	1	1	16	9	11	8	2	6	0	0	0	0.444444	0.8	0.625	0	0	0	0	0	0.555556
18488700	C	T	T	T	T	T	T	1	0.375	1	0.272727	0.62069	0.413793	3	8	16	11	29	29	0	0	0	0	0.8	0	0	0	0	0	0	0
79035014	T	C	C	C	C	C	C	1	1	1	1	0.6	1	2	2	9	2	5	2	0	0.5	0	0.222222	1	0	0	0.5	0	0.5	0	0
21843395	G	A	A	A	A	A	A	0.993151	0.458333	1	0.880597	0.444444	0.64	146	72	111	201	117	100	0.46789	0	0	0	0	0	0.529851	0	0	0	0.545455	0
21904122	G	A	A	A	A	A	A	0.992366	1	0.988636	1	1	0.978723	131	32	88	76	39	47	0.328571	0	0	0	0.408451	0.472973	0.603774	0	0	0.44186	0.407407	0.429825
13680629	T	C	C	C	C	C	C	1	1	0.994695	0.996241	1	1	216	225	377	532	281	161	0	0	0	0	0.507692	0.490153	0.486989	0.472527	0.565836	0	0	0.602007
86472871	T	C	C	C	C	C	C	0.333333	0.6	1	1	1	1	9	5	18	6	2	7	0	0	0.5	0.75	0	0.5	0.114286	0	0	0	0	0.214286
10287553	G	C	C	C	C	C	C	1	1	1	0.942857	1	1	42	32	27	70	25	40	0	1	0.382353	0.395062	0	0.452381	0	0	0	0.433962	0	0.426667
48457580	C	A	A	A	A	A	A	1	1	1	1	1	1	5	2	3	3	3	3	0	0.571429	0.4	0.4	0.666667	0	0	0.333333	0	0	0	0.777778
14380336	G	A	A	A	A	A	A	1	1	1	1	1	0.846154	2	5	2	5	5	13	0	1	0	0	1	1	0	0	0	0	0	0
146608336	A	G	G	G	G	G	G	0.454545	1	1	1	1	1	11	40	20	11	23	18	0	1	0	0	0.388889	0	0	0	0	1	0	0.222222
25117841	T	C	C	C	C	C	C	1	1	0.428571	0.977273	0.55	1	12	26	7	44	20	17	0.479167	0	0.648649	0.491803	0	0.493671	0	0	0	0	0	0
48696872	G	A	A	A	A	A	A	0.666667	0.833333	0.692308	0.25	0.4	1	6	12	13	8	5	8	0.5	0	0	0	0	0	0	0.5	0	0	0	0
27848402	A	C	C	C	C	C	C	0.888889	1	0.947368	1	1	1	18	5	19	14	15	5	0	0	1	1	1	0	0	0	0	0	0	0
25175093	T	C	C	C	C	C	C	1	0.583333	1	0.774194	1	0.9375	92	12	4	31	6	16	0	0	0	1	0.461538	1	0	0	0	0	0	0
63121173	C	T	T	T	T	T	T	1	0.333333	1	1	1	1	8	6	7	2	4	2	1	0	0.666667	0.833333	0	0	0	0	0	0	0	0
25116223	T	C	C	C	C	C	C	1	1	0.473684	0.925	1	0.944444	266	50	19	80	119	36	0.31746	0	0.586207	0.442623	0.470588	0.702128	0	0	0	0	0	0
70518055	G	T	T	T	T	T	T	1	1	1	0.4	1	1	29	7	5	15	9	5	1	0	0	0.230769	0.46875	0.522727	0	0	0	0	0	0.354839
39925973	C	T	T	T	T	T	T	0.4	0.222222	1	0.533333	1	1	10	9	24	15	18	27	1	0	0	0	0	0	0	0.333333	0	0	0	0
28602231	T	C	C	C	C	C	C	1	1	1	0.974359	0.857143	1	29	21	57	39	7	29	0	0.980392	0.352941	0.452381	0.178571	0.5	0	0	0	0	0	0.55
39923858	A	G	G	G	G	G	G	0.363636	0.357143	1	0.266667	1	1	11	28	22	15	24	13	1	0	0	0	0	0	0	0.1875	0	0	0	0
25118578	C	T	T	T	T	T	T	0.682692	1	0.518519	0.925926	0.461538	0.605263	104	39	27	81	104	38	0.527273	0	0.410256	0.461538	0	0	0	0	0	0	0	0
26340266	T	A	A	A	A	A	A	0.498392	0.430567	0.994706	0.892216	0.465335	0.491268	1244	1217	1700	1169	1702	1317	0.494192	0	0	0	0	0.49417	0	0	0	0	0	0
35041127	A	G	G	G	G	G	G	1	1	1	1	1	1	2	18	34	23	13	6	0	1	0	0.227273	0	0.5	0	0	0	0.5	1	0
27321346	T	C	C	C	C	C	C	1	0.692308	1	0.777778	1	1	6	13	7	9	5	9	0.866667	0	0	0.833333	0	1	0	0	0	0	0	0
25117811	T	C	C	C	C	C	C	1	1	0.5	0.96875	0.6	1	14	18	6	32	25	16	0.564103	0	0.606061	0.59375	0	0.556962	0	0	0	0	0	0
104578555	C	T	T	T	T	T	T	1	0.647059	0.454545	0.588235	1	0.6	2	17	11	17	5	10	0.615385	0.555556	0	0	0.380952	0	0	0	0	0	0	0
52959542	T	C	C	C	C	C	C	1	1	1	1	1	1	2	16	34	10	9	23	0.583333	0	0.454545	0.55	1	0.25	0	0	0	0	0	0.428571
25066944	C	T	T	T	T	T	T	0.666667	0.833333	0.785714	0.285714	0.588235	0.818182	3	6	14	14	17	11	0	0	0	0	0.625	0.621622	0	0	0	0	0	0
28424280	T	C	C	C	C	C	C	1	1	0.362069	0.818182	1	1	5	4	58	11	11	12	0.454545	1	0	0	0	0	0	0	0	0	0	1
6005167	A	C	C	C	C	C	C	1	1	1	1	1	1	7	12	2	3	5	4	0	0.5	0	0.205128	0.47619	0.362069	1	0	0	0.6	0	0.135135
25424967	A	G	G	G	G	G	G	1	0.769231	1	0.5	1	1	7	13	22	18	13	23	0	0.551724	0	0	0	1	0	0	0	0	1	0
76107265	A	T	T	G	G	G	T	1	1	1	0.769231	1	0.8	8	2	2	13	23	5	0	0.5	0.538462	0.52381	0	1	0	0	0.290323	0	0	0
86472851	T	C	C	C	C	C	C	0.4	0.5	1	1	1	1	10	4	18	5	6	12	0	0	0.428571	0.75	0	0.6	0	0	0	0.1875	0	0.222222
52500244	A	G	G	G	G	G	G	0.735294	1	0.666667	0.439024	0.537313	1	34	14	15	41	67	18	0	0	0.235294	0.433333	0	1	0	0	0	0	0	0
6721002	G	A	A	A	A	A	A	0.411765	0.655172	0.618182	0.353846	0.5	0.657143	51	29	55	65	18	35	0.487805	0	0	0	0	0	0	0	0	0	0	0
10125282	C	T	T	T	T	T	T	1	1	0.5	0.833333	1	0.684211	2	2	4	6	5	19	0.689655	1	0	0	0	0.625	0	0	0	0	0	0
102931740	T	C	C	C	C	C	C	1	1	1	0.666667	0.75	1	3	2	6	3	4	1	0.533333	0	0	0.4	0	0	0.666667	0	0	0.714286	0.4	0
35426595	G	A	A	A	A	A	A	1	0.666667	1	1	1	1	2	6	7	14	6	3	0	0	0	0	0	1	0	0	0.466667	0.5	1	0
25086394	A	G	G	G	G	G	G	1	0.666667	0.777778	0.818182	0.6875	1	8	6	9	22	16	9	0	0	0	0.588235	1	0.666667	0	0	0	0	0	0
22087833	G	A	A	A	A	A	A	1	0.325581	0.530973	0.981481	1	1	18	43	113	54	33	44	0	0.450549	0.627451	0.55	0.52	0	0	0	0	0	0	0
25117365	A	G	G	G	G	G	G	1	1	0.538462	1	1	1	39	30	13	54	22	18	0.360656	0	0.571429	0.701754	0.578947	0.638298	0	0	0	0	0	0
5258340	T	C	C	C	C	C	C	0.444444	1	1	1	1	1	9	4	2	4	5	2	0	1	0	0.363636	0	0.777778	0	0	0	0	0	0.625
5047436	C	T	T	T	T	T	T	1	1	1	1	0.578947	1	6	4	21	10	19	6	1	0.333333	0	0	0.25	0.666667	0	0.652174	0	0	0	0
71429865	A	G	G	G	G	G	G	1	0.6	0.529412	1	0.615385	1	2	10	17	18	13	7	0	0	0	0	0	0	0	1	0	0.5	0.571429	0
38470536	A	G	G	G	G	G	G	0.666667	0.833333	1	1	1	0.75	3	6	9	5	2	4	0	0	0	0	0	0	0	0.8	0	0	1	0.777778
63758491	A	T	T	T	T	T	T	1	1	1	1	1	0.666667	2	3	8	2	3	3	1	0	1	1	0	0	0	0	0	0	0	0
53850491	T	C	C	C	C	C	C	1	1	0.285714	1	1	1	5	8	7	2	13	4	0	0	1	1	0	0.625	0	0	0	0	0	0
49970272	C	T	T	T	T	T	T	1	0.4375	0.418605	0.89011	1	0.433962	61	32	43	91	48	53	0	0	0	0	0.536585	0.484211	0.5	0	0	0	0	0
70515650	A	G	G	G	G	G	G	1	1	1	0.5	1	1	3	3	6	4	7	4	1	0	0.714286	0.588235	0	0.541667	0	0	0	0	0	0
53207388	T	A	A	A	A	A	A	1	1	1	1	1	1	3	7	5	2	3	3	0	1	0	0.4	0.444444	0	0.5	1	0	0	0	0
39947588	C	A	A	A	A	A	A	0.4	0.454545	1	0.456522	1	0.866667	40	11	59	46	14	15	1	0	0	0	0.153846	0	0	0.37234	0	0	0	0
74976374	A	G	G	G	G	G	G	0.333333	1	0.56	1	0.375	1	6	3	25	3	8	13	0	0	0	0	0	0	0.625	0	0	0	0	1
121237472	C	T	T	T	T	T	T	0.423077	0.444444	0.428571	0.410256	1	1	26	36	42	39	30	34	0	0	0	0	0	0	0	0	0.486486	0.577778	0	0
25117254	G	C	C	C	C	C	C	0.531915	1	0.8	1	0.466667	0.48	47	38	15	62	30	25	0.285714	0	0.622222	0.74026	0	0	0	0	0	0	0	0
45910346	G	A	A	A	A	A	A	1	1	1	1	1	1	2	3	3	7	4	5	0	1	0	0	0	1	0.4	0.473684	0	0	0	0.5
86457785	G	A	A	A	A	A	A	0.411765	1	1	1	1	1	17	8	31	10	15	10	0	0.5	0.454545	0.6	0	0.782609	0	0	0.166667	0.285714	0	0
38673141	C	T	T	T	T	T	T	1	0.75	0.571429	1	0.545455	1	31	8	7	31	11	8	1	0	0.625	0.625	0	0	0	0	0	0	0	0
28505747	G	T	T	T	T	T	T	0.678431	0.250377	0.277778	0.249715	0.760181	0.713355	255	663	1998	1754	442	614	0.313826	0	0	0	0	0	0	0	0	0	0	0
24107942	C	A	A	A	A	A	A	0.4	1	0.333333	0.1875	0.438596	1	10	2	15	16	57	11	0	0	0	0.217391	0	0	0	0.2	0	0	0.328358	0
10105637	G	A	A	A	A	A	A	1	0.444444	1	1	1	0.529412	22	9	15	10	10	17	1	1	0	0	0	0.375	0	0	0	0	0	0
68120843	G	A	A	A	A	A	A	1	0.181818	0.888889	0.625	0.947368	0.72	21	11	18	8	19	25	0.681818	0	0	0	0.5	0.583333	0	0	0	0	0	0
12594445	A	C	C	C	C	C	C	1	0.166667	0.985915	1	0.970588	0.946809	20	120	71	88	34	94	0	0	0	0	0.278947	1	0.203753	0	0	0	0	1
86532380	C	A	A	A	A	A	A	0.916667	0.833333	0.428571	1	1	1	12	6	14	3	10	13	0	0	0	0	0	1	0	0	0	0.6	0	1
25425046	G	T	T	T	T	T	T	1	0.571429	1	0.722222	1	1	7	14	34	18	15	25	0	0.4	0	0	0	1	0	0.324324	0	0	1	0
43525335	T	C	C	C	C	C	C	0.638298	1	1	0.974684	1	0.923077	47	24	39	79	32	39	1	0	0.461538	0.513514	0	1	0	0	0	0	0	0
59984683	A	T	T	T	T	T	T	0.736842	0.642857	0.959184	0.510204	0.75	0.52381	19	14	49	49	16	21	0	1	0	0	0	0	0	0	0.5625	0	0	0
37037435	G	C	C	C	C	C	C	0.974359	0.469914	1	0.985866	0.994318	1	39	349	547	283	176	154	0	0.304094	0.337931	0.271845	0.416185	0.48503	0	0	0	0.504202	0.544828	0
25117750	C	T	T	T	T	T	T	1	1	0.333333	0.843137	0.52	1	18	32	12	51	25	13	0.528571	0	0.542373	0.554054	0	0.520548	0	0	0	0	0	0
70840268	G	A	A	A	A	A	A	1	1	1	1	1	1	10	8	14	18	10	10	1	0	0	0	1	0.179487	0.6	0	0	0	0	0.685714
22139510	G	A	A	A	A	A	A	1	0.603175	0.484848	0.411765	0.666667	0.548387	2	63	66	68	6	31	0.608696	0.571429	0	0	0	0	0	0	0	0	0	0
70840328	C	T	T	T	T	T	T	1	1	1	1	1	1	8	5	15	10	12	4	1	0.266667	0	0	1	0	0.7	0	0	0	0	0.5
10287919	A	G	G	G	G	G	G	1	1	1	1	1	1	41	8	16	40	15	24	0	1	0.477273	0.431579	0.333333	0.523256	0	0	0	0.333333	0	0.384615
12760023	C	A	A	A	A	A	A	1	0.5	0.56	1	1	0.631579	26	14	25	24	10	19	0	0.344828	0	0	0	1	0.37931	0	0	0.451613	0	0
10122118	C	T	T	T	T,A	T	T	0.533333	1	0.7	1	1	0.333333	15	2	10	7	4	30	0.692308	1	0	0	0	0.361111	0	0	0	0	0	0
17411860	G	A	A	A	A	A	A	0.75	0.615385	0.529412	0.472222	0.722222	0.533333	16	13	17	36	18	15	0	0.466667	0.142857	0.5	0	0	0	0	0	0	0	0
10287560	A	C	C	C	C	C	C	1	1	1	0.942029	1	1	41	30	28	69	24	44	0	0.973684	0.382353	0.373494	0	0.377358	0	0	0	0.393443	0.5	0.432432
17412005	C	T	T	T	T	T	T	0.875	1	0.4375	0.52	1	0.705882	8	9	16	25	11	17	0	0.454545	0	0.5	0	0	0	0	0	0.5	0	0.578947
74929516	A	T	T	T	T	T	T	0.551724	0.5625	0.59375	1	0.7	1	29	16	32	2	10	39	0	0	0	0	0	0	0.619048	0	0	0.285714	0	1
68895547	T	C	C	C	C	C	C	1	1	1	1	1	1	6	3	2	4	2	3	0	1	0	0	1	0.5	0	1	0	0	0	0
76107290	A	T	T	T	T	T	T	1	1	1	0.625	1	0.8	6	2	2	8	14	5	0	0.75	0.272727	0.612903	0	1	0	0	0.290323	0	0	0
10287988	T	A	A	A	A	A	A	1	1	1	0.935484	1	1	28	14	20	31	19	14	0	1	0.416667	0.578947	0.309524	0.58209	0	0	0	0.233333	0	0.324324
86474151	T	G	G	G	G	G	G	0.588235	1	0.992537	1	1	1	17	46	134	62	28	55	0	0.383562	0.581818	0.535714	0	0.444444	0.25	0	0.52381	0	0	0.372093
43657717	C	T	T	T	T	T	T	0.222222	1	1	0.972222	1	1	9	14	29	36	20	16	1	0	0.634615	0.571429	0	0.503311	0	0	0	0	0	0
35427310	A	C	C	C	C	C	C	0.666667	0.307692	1	1	1	1	3	13	11	8	9	9	0	0	0	0	0	1	0	0	0	0.5	1	0
5047579	C	G	G	G	G	G	G	1	1	1	1	0.588235	1	7	5	42	19	17	8	0.583333	0.777778	0	0.222222	0.8	0	0	0.73913	0	0	0	0
68824450	A	T	T	T	T	T	T	0.5	0.6	1	0.6	0.4	1	4	5	3	10	5	3	0	0	0	0	0	0	0.5	0.666667	0.5	0	0	0
39931755	A	T	T	T	T	T	T	0.833333	0.8	1	0.461538	1	0.952381	6	5	23	13	5	21	1	0	0	0	0.375	0.52	0	0.722222	0	0	0	0
30366826	G	A	A,C	A	A	A	A	1	1	1	0.75	1	1	25	7	25	8	19	16	1	1	0	0	0	0.324324	0	0	0	0	0	1
104578529	C	T	T	T	T	T	T	1	0.6	0.363636	0.5	1	0.625	2	15	11	12	5	8	0.611111	0.5	0	0	0.352941	0.2	0	0	0	0	0	0
126467022	A	G	G	G	G	G	G	1	1	0.454545	0.904762	0.818182	1	5	9	22	21	11	5	0.366667	0	0	0	0.301887	0.736842	0.571429	0.777778	0	0	0	0
21901607	G	A	A	A	A	A	A	1	1	1	1	1	1	8	12	20	35	10	12	0.352941	0	0	0	0.454545	0.571429	0.857143	0	0	0.416667	0.428571	0.5
26081414	A	G	G	G	G	G	G	0.625	0.5	0.6	1	0.833333	1	8	4	5	2	6	5	0	1	0	0	0.375	0	0	0.625	0.153846	0	0	0
10287989	A	T	T	T	T	T	T	1	1	1	0.9	1	0.928571	28	14	20	30	19	14	0	1	0.411765	0.589041	0.317073	0.575758	0	0	0	0.233333	0	0.297297
86487827	C	T	T	T	T	T	T	0.777778	1	1	1	0.926829	1	9	40	86	33	41	31	0	0.564885	0.589744	0.652174	0	0.662791	0.111111	0	0.157895	0.137255	0	0.425532
33820921	A	G	G	G	G	G	G	0.533333	0.666667	1	0.9	1	1	30	39	60	30	53	56	0.75	0.352941	0.473684	0.588235	0.533333	0	0	0	0	0	0	0
68120798	T	G	G	G	G	G	G	1	0.307692	0.944444	0.6	0.941176	0.529412	21	13	18	5	17	17	0.740741	0	0	0	0.555556	0.625	0	0	0	0	0	0
56454938	A	G	G	G	G	G	G	1	1	1	1	0.5	0.75	3	4	5	2	8	4	0	0.75	0.6	0	0	0	0	0.5	0	0.5	0.5	0
27331633	T	C	C	C	C	C	C	0.404255	1	0.459459	0.492435	0.480226	0.540496	423	659	555	727	885	605	0.419355	0	0	0	0	0.558195	0	0	0	0	0	0
44112563	A	C	C	C	C	C	C	1	1	1	1	1	1	3	2	3	14	13	2	0	1	0.285714	0.7	1	0	0	0	0	0	0	0.615385
88912803	G	C	C	C	C	C	C	1	1	1	1	1	1	2	14	8	7	6	11	0	1	0.5	0.652174	0.866667	0.25	0.333333	0	0	0	0	0
68120700	A	C	C	C	C	C	C	1	0.538462	1	0.25	0.888889	0.588235	15	13	17	8	9	17	0.692308	0	0	0	0.363636	0.8125	0	0	0	0	0	0
25425047	C	A	A	A	A	A	A	1	0.571429	1	0.722222	1	1	7	14	35	18	16	25	0	0.392157	0	0	0	1	0.217391	0.294118	0	0	1	0
70518629	C	A	A	A	A	A	A	1	1	0.928571	0.342857	1	1	18	11	14	35	9	14	1	0	0.315789	0.321429	0.35	0.560976	0	0	0	0	0	0.333333
10287614	G	C	C	C	C	C	C	1	1	1	0.973684	1	1	59	34	24	76	30	36	0	1	0.428571	0.457944	0.413793	0.341463	0	0	0	0.52381	0	0.418605
32038932	A	G	G	G	G	G	G	0.888889	1	1	1	1	1	9	4	2	3	4	2	1	0	0	0.5	0	0	0	1	0	0	0	1
25118428	T	C	C	C	C	C	C	0.744681	1	0.3125	0.898551	0.527778	0.461538	47	23	16	69	36	26	0.535714	0	0.6875	0.333333	0	0	0	0	0	0	0	0
30366810	A	G	G	G	G	G	G	1	1	1	0.777778	1	1	25	10	27	9	18	16	1	1	0	0	0	0.394737	0	0	0	0	0	1
28602382	C	T	T	T	T	T	T	1	1	1	1	0.529412	1	22	25	39	34	17	23	0	1	0.464286	0.6125	0.531915	0	0	0	0	0	0	0.538462
10288543	G	A	A	A	A	A	A	1	1	1	0.981132	1	1	9	25	22	53	22	22	0	1	0.25	0.574074	0.482759	0.488095	0	0	0	0.48	0	0.326531
12760167	A	T	T	T	T	T	T	0.971429	0.777778	0.3125	0.97561	1	0.5625	35	9	32	41	17	16	0	0.386792	0	0	0	0.869565	0.410256	0	0	0.555556	0	0
67765464	T	G	G	G	G	G	G	1	1	1	0.5	0.875	1	9	3	2	4	8	2	0	1	1	1	0	0	0	0	0	0	0	0
86487823	T	A	A	A	A	A	A	0.777778	1	1	1	0.926829	1	9	41	88	32	41	31	0	0.525547	0.575	0.621212	0	0.655172	0.114286	0	0.272727	0.113208	0	0.454545
27331659	A	G	G	G	G	G	G	0.402381	1	0.464286	0.48368	0.469166	0.516667	420	653	560	674	827	600	0.430962	0	0	0	0	0.533881	0	0	0	0	0	0
25425023	A	G	G	G	G	G	G	1	0.666667	1	0.666667	1	1	7	12	33	15	16	28	0	0.512195	0	0	0	1	0.25	0.214286	0	0	1	0
133385629	C	T	C	C	C	C	C	1	1	0.75	0.625	0.8	1	2	3	4	8	5	7	0.666667	0.428571	0	0	1	0.333333	0	0	0	0.4	0	0
28099853	T	C	C	C	C	C	C	0.520833	0.578947	0.634146	0.65	0.461538	0.5	48	57	123	60	26	78	1	0	0	0	0	0	0	0	0	0	0	0
84279491	A	G	G	G	G	G	G	1	0.666667	1	1	0.666667	1	6	6	10	3	3	8	0	0	1	1	0	1	0	0	0	0	0	0
1261643	C	T	T	T	T	T	T	1	1	1	1	0.714286	1	4	2	3	3	7	3	0.666667	0	0	0	0.5	0	0.615385	0.444444	0	0	0.555556	0.6
70518646	G	C	C	C	C	C	C	1	1	0.9375	0.5	1	1	15	10	16	30	9	14	1	0	0.333333	0.272727	0.5	0.653846	0	0	0	0	0	0.347826
30806332	T	C	C	C	C	C	C	0.153846	1	0.666667	1	0.875	0.2	13	5	21	6	8	10	0	0	0.2	0	0	0.384615	0.785714	0	0	0	0	0.2
12760171	C	T	T	T	T	T	T	0.972973	0.875	0.333333	1	1	0.529412	37	8	33	45	21	17	0	0.453704	0	0	0	0.952381	0.425	0	0	0.555556	0	0
17903718	T	G	G	G	G	G	G	1	0.608696	0.604651	0.559322	1	1	71	23	43	59	19	51	0.585938	0	0.396226	0.468468	0	1	0	0	0	0	0	0
48629608	A	G	G	G	G	G	G	0.714286	1	1	1	0.75	0.6	7	4	6	13	12	5	0.448276	1	0	0	0.3	1	0	0	0	0	0	0
28602067	G	A	A	A	A	A	A	1	1	1	0.96875	0.583333	1	37	14	51	32	12	30	0	1	0.421053	0.466667	0.513514	0.428571	0	0	0	0	0	0.407407
5047804	C	A	A	A	A	A	A	1	1	1	0.8	0.5	0.714286	17	6	52	30	18	7	0.5	0.636364	0	0.148148	0.857143	0	0	0.558824	0	0	0	0
64931719	G	A	A	A	A	A	A	0.294118	0.25	0.4	0.527778	0.8	0.625	17	8	15	36	10	8	0.588235	0	0	0	0	0	0	0	0	0	0	0
17265851	T	C	C	C	C	C	C	0.666667	0.4	0.714286	0.333333	0.4	0.75	3	5	7	6	10	4	0	0.5	0	0	0	0.461538	0	0	0	0	0	0
26387818	T	C	C	C	C	C	C	1	1	1	1	0.45	0.529412	3	6	15	15	20	17	0.392857	0	0	0.6	0	1	0.272727	0	0	0	0.411765	0
20528070	A	C	C	C	C	C	C	0.571429	1	1	0.583333	1	1	7	17	14	36	6	14	0	0.461538	0.555556	0.517241	1	0.324324	0	0	0	0	0	0
44163108	C	G	G	G	G	G	G	1	1	1	0.75	1	1	12	2	17	4	6	4	1	0	1	1	0	0	0.454545	0	0	0	0	0
10288290	T	C	C	C	C	C	C	1	1	1	0.954545	1	1	12	16	14	44	13	13	0	1	0.36	0.535211	0.428571	0.345455	0	0	0	0.75	0	0.242424
5828644	C	G	G	G	G	G	G	1	1	1	1	1	1	2	3	4	3	4	4	0	1	0	0	0	0	0	0	0.714286	0	1	1
69165888	T	C	C	C	C	C	C	1	1	1	0.5	1	1	2	2	33	14	5	11	0.6	0	0	0	0	0.393443	0.461538	0.473684	0.571429	0.714286	0	0
103778185	A	C	C	C	C	C	C	1	0.916667	1	0.733333	1	1	4	24	40	30	8	12	1	0.861111	0	0	0	0	0.134831	0	1	0	0.189655	0.190476
24930884	G	T	T	T	T	T	T	0.8125	1	0.892857	1	0.272727	0.375	16	6	28	5	11	16	0	0	0.777778	0.358974	0	0	0.333333	0.428571	0	0	0.181818	0
28602084	A	G	G,T	G	G	G	G	1	1	1	0.958333	0.666667	1	32	15	58	24	15	29	0	1	0.5	0.491803	0.545455	0.333333	0	0	0	0	0	0.484848
44046102	C	T	T	T	T	T	T	1	0.5	0.428571	0.833333	0.4	1	51	8	14	12	20	5	0.347826	0	0	0	0	0	1	0	0.222222	0	0.333333	0
38269666	A	G	G	G	G	G	G	1	1	1	1	1	1	10	25	40	39	25	27	1	0.4375	0.458333	0.190476	0.368421	1	0	0	0	0	0	0.294118
59581280	A	G	G	G	G	G	G	1	1	1	0.588235	1	1	4	4	2	17	4	2	0.428571	0	0.6	0	1	0.3125	1	0	0	0	0	0
10289833	G	A	A	A	A	A	A	1	1	0.967742	0.979899	0.952381	1	39	85	62	199	63	71	0	0.995951	0.39	0.485507	0.503704	0.410256	0	0	0	0.417722	0	0.470588
23941526	C	T	T	T	T	T	T	1	1	0.5	1	1	0.352941	5	2	12	9	1	17	0.909091	0.4	0	0	0	1	0	0.32	0	0	0	0
10105090	A	G	G	G	G	G	G	0.966667	0.875	1	1	1	0.444444	30	8	11	6	18	9	1	1	0	0	0.363636	0.708333	0	0	0	0	0	0
72629363	C	T	T	T	T	T	T	1	1	1	0.333333	0.4	1	2	2	3	6	5	3	0	1	0	0	0	0	0	0	0.666667	0.857143	0	0
10116572	G	A,T	A	A	A	A	A	1	1	1	1	1	0.25	11	4	6	9	7	8	1	1	0	0	0.4	0.645161	0	0	0	0	0	0
44607222	C	G	G	G	G	G	G	0.444444	0.285714	0.428571	0.875	0.5	1	9	7	7	8	4	4	0	0	0	1	0	0	0	0.333333	0	0	0	0
2348647	C	T	T	T	T	T	T	0.333333	1	1	0.5	0.416667	1	6	25	22	20	12	10	0.433962	0	0	0	0.46875	0	0	0.285714	0	0.461538	0.4	0
10288325	G	A	A	A	A	A	A	1	1	1	0.954545	1	1	12	17	15	44	11	13	0	1	0.421053	0.58209	0.466667	0.320755	0	0	0	0.714286	0	0.25
8733559	G	A	A	A	A	A	A	1	1	1	0.96	1	1	13	41	48	50	13	38	0.481928	0.361446	0	0	0.26	0	0.677419	0.535714	0	0.446809	0	1
5047410	G	C	C	C	C	C	C	1	1	1	1	0.588235	1	6	5	19	7	17	4	1	0.375	0	0	0.428571	1	0	0.588235	0	0	0	0
49180755	T	C	C	C	C	C	C	0.8	1	0.846154	0.75	1	1	10	2	13	4	5	2	1	0	0	0.25	0.545455	0.666667	0	0.285714	0	0	0	0.454545
8733580	G	A	A	A	A	A	A	1	1	1	1	1	1	7	36	45	44	15	38	0.447619	0.320988	0	0	0.340426	0	0.53125	0.625	0	0.54717	0	1
71884805	G	A	A	A	A	A	A	1	1	1	1	0.611111	1	5	3	9	13	18	2	0.666667	0	1	1	0	0.76	0	0	0	0	0	0
10287637	G	A	A	A	A	A	A	1	1	1	0.971429	1	1	49	35	20	70	31	31	0	1	0.488889	0.489583	0.433333	0.349398	0	0	0	0.561404	0	0.473684
26389209	T	C	C	C	C	C	C	1	1	1	0.970588	0.506667	0.493671	32	97	98	68	75	79	0.427419	0	0.413043	0.3	0	0.87931	0.373984	0	0	0	0.40404	0
70520926	C	T	T	T	T	T	T	1	1	1	0.5	1	1	4	2	2	4	3	2	1	0	0.428571	0.5	0	0.4	0	0	0	0	0	1
107299919	C	T	T	T	T	T	T	1	0.75	1	0.518519	0.333333	1	2	4	5	27	15	11	0.588235	0	0	0	0	0	0	1	0.235294	0.357143	0.25	0
67896106	T	C	C	C	C	C	C	1	1	0.625	1	1	0.5	5	7	8	12	26	4	0	1	0.954545	1	0	0	0	0	0	0	0	0
34240731	C	T,G	T	T	T	T	T	1	1	0.5	0.9	0.3125	0.454545	13	6	16	10	16	11	1	0	0	0	0	0	0	0	0	0	1	0
25105481	C	T	T	T	T	T	T	0.666667	1	1	1	1	1	6	4	15	3	4	4	0	0	0	1	1	0	0	0	0	0.5	1	0
78635416	T	A	A	A	A	A	A	1	1	0.333333	0.833333	1	1	4	2	6	6	2	3	0	1	1	0	0	1	0	0	0	0	0	0
25117749	A	G	G	G	G	G	G	1	1	0.333333	0.851852	1	1	18	34	12	54	27	15	0.561644	0	0.603448	0.589041	0.709677	0.56	0	0	0	0	0	0
10102844	T	C	C	C	C	C	C	0.980989	0.520885	0.994369	0.998649	0.974874	0.485246	263	407	888	740	398	610	0.99929	0.996716	0	0	0.43189	0.368296	0	0	0	0	0	0
46225777	G	A	A	A	A	A	A	0.285714	0.605263	0.431373	1	0.59375	1	7	38	51	67	32	22	0.27027	0	0.5	0.535714	0	0.457627	0	0	0	0	0	0
16366354	G	A	A	A	A	A	A	0.97561	0.4	1	0.880435	0.548387	1	41	30	60	92	62	35	0.447368	1	0.418182	0.428571	0	0.358974	0	0	0	0	0	0
4789021	A	G	G	G	G	C	C	0.875	0.4	1	1	0.767773	0.272251	8	5	12	10	211	191	0.247059	0	0	0	0.333333	0	0.615385	0	0.75	0.219178	0	0
39927867	A	C	C	C	C	C	C	0.5	0.75	0.222222	0.333333	1	1	6	4	9	6	5	2	0	0	0	0	0	0	0	0	0	1	0.230769	0.428571
45130607	A	G	G	G	G	G	G	1	0.391026	0.479508	0.522876	0.386139	1	50	156	244	153	101	127	0	0	0	0	0	0.308824	0.487395	0	0.390625	0	0	0.452632
99462821	G	T	T	T	T	T	T	1	0.551724	1	1	1	1	2	29	8	23	3	7	0	0	0	0	0	0	1	0.461538	0	0.421053	0.538462	1
17411790	C	G	G	G	G	G	G	0.846154	0.6	0.55	0.647059	0.785714	0.6	13	15	20	34	14	15	0	0.214286	0.181818	0	0	0	0	0	0	0.65	0	0.857143
85539661	G	C	C	C	C	C	C	0.736842	1	0.628571	0.458333	0.6	1	19	16	35	24	10	20	0.5	0	0	0	0	0	0.333333	0	0	0.466667	0	1
10288056	A	G	G	G	G	G	G	0.961538	1	1	0.941176	0.857143	1	26	20	16	34	14	18	0	1	0.487179	0.523077	0.416667	0.542857	0	0	0	0.28	0	0.390244
57858883	G	A	A	A	A	A	A	1	0.4	1	1	1	1	3	5	5	8	4	2	0	0	1	0	0	0	1	0	0	1	0	0.285714
8733066	G	A	A	A	A	A	A	1	1	1	1	1	1	16	66	102	51	40	78	0.450549	0.4375	0	0	0.307692	0	0.40625	0.54	0.357143	0.390476	0	1
113645855	T	C	C	C	C	C	C	1	1	0.466667	0.5	1	0.266667	7	5	15	4	8	15	1	0.666667	0	0	0.461538	0	0	0	0	0	0	0
17899426	A	G	G	G	G	G	G	1	0.611111	0.571429	0.307692	1	1	10	18	14	26	17	8	0.4375	0	0.266667	0.692308	0	1	0	0	0	0	0	0
10251171	A	G	G	G	G	G	G	1	0.468085	0.957447	0.387097	0.6	1	17	47	47	31	20	30	0.384615	0	0	0	0	0.439024	0	0.477273	0	0	0.465116	0.555556
59814399	G	T	T	T	T	T	T	1	1	0.928571	0.730769	0.555556	0.368421	5	15	28	26	9	19	0	0	0.460526	0.467213	0.489362	0.651786	0	0	0.428571	0	0	0
26471425	A	T	T	T	T	T	T	1	1	0.5	0.8	0.666667	1	2	3	4	5	3	4	0	0	0	0.222222	0	0	1	0	0	0.666667	1	0
45129710	C	A	A	A	A	A	A	1	0.375	0.571429	0.571429	0.454545	1	16	8	21	21	11	5	0	0	0	0	0	0.727273	0.266667	0	0.454545	0	0	0.448276
26389201	A	G	G	G	G	G	G	1	1	1	0.972973	0.521127	0.533333	34	99	97	74	71	75	0.464286	0	0.45098	0.345679	0	0.875	0.391304	0	0	0	0.425743	0
60338969	G	T	T	T	T	T	T	0.98	0.785714	1	0.46875	0.947368	0.458333	50	14	26	32	19	24	0.321429	0.3125	0	0	0	0.625	0	0	0	0.3125	0	1
89900446	T	C	C	C	C	C	C	1	0.461538	1	0.666667	0.5	1	5	13	16	12	6	6	0.707317	0	0.186047	0	0	0	0	0	0	1	0.666667	0
86551186	C	T	T	T	T	T	T	1	0.564516	0.465753	1	1	0.978723	18	62	73	51	41	47	0	0	0	0	0	1	0.536585	0	0	0.405405	0	1
10105058	A	G	G	G,T	G,T	G	G	1	0.833333	1	1	1	0.375	42	6	11	9	18	8	1	1	0	0	0.4	0.745098	0	0	0	0	0	0
99461768	G	A	A	A	A	A	A	1	0.411765	0.904762	1	1	1	7	17	21	19	2	13	0	0	0	0	0	0	1	0.25	0	0.461538	0.545455	1
71884777	G	A	A	A	A	A	A	1	1	1	1	0.47619	1	7	4	10	14	21	2	0.666667	0	1	1	0	0.75	0	0	0	0	0	0
50390800	A	G	G	G	G	G	G	1	1	0.5	1	0.75	0.888889	8	4	4	10	8	9	1	0	0	0	0	0.230769	0.85	0	1	0	0	0
12899037	T	C	C	C	C	C	C	1	0.833333	1	1	1	0.777778	4	12	17	9	8	9	1	0.1875	0	0	0	1	0.666667	0	0	0.7	0	0
10288990	A	G	G	G	G	G	G	0.99026	1	0.986486	0.950119	0.964664	0.988764	308	129	148	421	283	178	0	0.995708	0.414286	0.454357	0.47541	0.405204	0	0	0	0.536364	0	0.543326
16492797	T	G	G	G	G	G	G	1	1	1	1	1	1	13	22	4	17	23	16	1	0	0	0	1	0.944444	1	0	0	0	0	0
32038931	C	T	T	T	T	T	T	0.888889	1	0.666667	1	1	1	9	4	3	3	5	2	1	0	0	0.5	0	0	0	1	0	0	0	1
4307846	T	C	C	C	C	C	C	1	0.5	1	0.461538	0.833333	1	4	16	19	13	6	15	0	0.25	0	0	1	0	0.636364	0	0	0.545455	0.307692	0
38591888	G	A	A	A	A	A	A	1	1	1	1	1	0.5	5	4	9	6	6	4	0.428571	0.714286	0	0	0	0	0.705882	0	0.6	0	0	1
43931961	C	T	T	T	T	T	T	0.941176	0.333333	1	0.888889	1	1	17	12	8	9	8	20	0	0	0	0	1	0.428571	0.263158	0	0	0.421053	1	0
8732591	G	A	A	A	A	A	A	1	0.984252	1	0.979866	0.988636	1	34	127	164	149	88	142	0.510135	0.344371	0	0	0.426036	0	0.55303	0.5	0.181818	0.386861	0	1
24269753	G	A	A	A	A	A	A	1	1	0.285714	0.625	0.714286	0.833333	10	2	7	8	7	6	0	0	0	0	0	0.2	0.375	0	0.666667	0	0.666667	0.5
8732616	G	T	T	T	T	T	T	0.977273	0.984733	1	0.972222	0.988636	1	44	131	148	144	88	130	0.449477	0.386207	0	0	0.415663	0	0.580153	0.505051	0.177778	0.36129	0	1
52442068	G	A	A	A	A	A	A	0.375	0.4	0.4	0.52	0.263158	1	8	5	5	25	19	14	0	0	0.416667	0.5	0	0	0	0	0	0	0	0
10289407	T	G	G	G	G	G	G	0.965909	1	0.991736	0.985075	0.980392	0.990196	88	108	121	268	102	102	0	0.991701	0.592593	0.41349	0.455224	0.44507	0	0	0	0.481928	0	0.492401
86551144	C	T	T	T	T	T	T	1	0.528571	0.442857	1	1	0.97561	25	70	70	61	29	41	0	0	0	0	0	0.970149	0.589744	0	0	0.346667	0	1
10290125	G	C	C	C	C	C	C	1	1	1	0.964789	1	1	9	69	60	142	53	57	0	1	0.433333	0.436893	0.48	0.484472	0	0	0	0.5625	0	0.527778
8733075	C	G	G	G	G	G	G	1	1	1	1	1	1	14	67	98	48	40	75	0.527473	0.462121	0	0	0.342593	0	0.380952	0.571429	0.28	0.396226	0	1
41064222	G	A	A	A	A	A	A	1	0.538462	0.25	0.608696	1	1	13	13	36	23	25	7	0	0	0.538462	0.5	0	1	0	0	0	0.321429	0	0
83478416	A	G	G	G	G	G	G	1	1	0.75	0.5	1	0.666667	4	3	4	4	2	3	0.272727	0.428571	0	0.375	0	1	0	0	0	0	0.428571	0.375
47931611	T	A	A	A	A	A	A	0.666667	1	0.666667	1	1	1	3	3	6	10	6	2	0	0	0	0	0	0.8	1	0.5	0	0	0	1
55202362	G	C	C	C	C	C	C	0.62069	1	1	0.970297	0.645161	1	29	140	199	101	31	71	1	0.480519	0	0	0.572727	0	0.523179	0	0.627451	0	0	0
36554272	A	G	G	G	G	G	G	0.444444	0.3125	1	0.384615	1	0.923077	9	16	28	13	6	13	0	0	0.4	0.434783	0.2	1	0	0	0	0	0	0
60339051	G	A	A	A	A	A	A	1	0.454545	1	0.344828	1	0.52	51	11	15	29	18	25	0.225352	0.338462	0	0	0	0.461538	0	0	0	0.264706	0	1
10102010	A	G	G	G	G	G	G	0.954545	0.497268	1	1	0.996923	0.43956	88	366	565	553	325	364	0.997765	0.994577	0	0	0.46798	0.399585	0	0	0	0	0	0
39912618	T	C	C	C	C	C	C	1	1	1	1	0.6	1	3	19	22	16	15	24	0	0.666667	0.352941	0.375	0	0	0.558824	0	0.444444	0.173913	0	1
100278927	T	C	C	C	C	C	C	1	0.485714	0.483871	1	0.666667	0.866667	13	35	31	12	9	15	0	0	0.62963	0.694444	0.459459	0.307692	0	0.384615	0	0	0	0
10288427	C	T	T	T	T	T	T	1	1	1	0.964286	1	1	9	26	27	56	18	33	0	1	0.625	0.465517	0.387755	0.413333	0	0	0	0.555556	0	0.491228
70516004	G	C	C	C	C	C	C	1	1	1	0.419355	1	1	23	4	23	31	12	8	1	0	0.285714	0.875	0.473684	0.222222	0	0	0	0	0	0.545455
26389018	T	G	G	G	G	G	G	1	0.985075	1	1	0.580645	0.592593	10	67	93	51	31	54	0.581967	0	0.375	0.413793	0	0.878788	0.430769	0	0	0	0.462687	0
17619750	T	C	C	C	C	C	C	0.857143	0.571429	0.55102	1	0.526316	1	7	28	49	34	19	12	0	0	0.185185	0.442308	0.27027	0.366667	0.678571	0	0	0	0	0.548387
20533076	T	C	C	C	C	C	C	1	1	1	0.375	1	1	3	19	26	16	14	21	0	0.789474	0.515152	0.4	1	0.656716	0	0	0	0	0	0
27322716	G	A	A	A	A	A	A	1	1	1	1	1	0.978723	16	85	43	34	37	47	0.965116	0	1	1	0	1	0	0	0	0	0	0
58095994	A	G	G	G	G	G	G	0.878788	0.44	0.740741	0.567568	0.535714	0.537037	33	25	27	74	28	54	0	0.467391	0	0	0.666667	0.553571	0	0	0	0	0	0
85739820	C	T	T	T	T	T	T	1	1	0.482759	1	1	1	28	12	29	30	24	24	0.521739	0	0	0	0.5	1	0.315789	0	0	0.4	0.277778	0.459459
35496437	C	A	A	A	A	A	A	1	0.52381	0.6875	0.14	0.609375	0.58	75	42	48	50	64	50	0.506024	0	0	0	0	0.512195	0.515625	0	0	0	0	0
27322584	G	A	A	A	A	A	A	1	1	1	0.968254	1	0.953488	9	96	57	63	37	43	0.977273	1	1	0	0	0.944444	0	0	0	0	0	0
38591827	C	G	G	G	G	G	G	1	1	1	1	1	0.5	2	5	10	4	4	4	0.666667	0.833333	0	0	0	0	0.666667	0	0.333333	0	0	1
51289146	G	T	T	T	T	T	T	1	1	1	1	1	1	4	2	3	17	29	8	0	0	1	0	0	1	0	0	1	0	0	1
16492738	A	G	G	G	G	G	G	1	1	1	1	1	1	6	10	3	11	13	10	1	0	0	0	1	1	1	0	0	0	0	0
16492830	T	C	C	C	C	C	C	1	1	1	1	1	1	12	18	3	13	20	11	1	0	0	0	1	1	1	0	0	0	0	0
24597219	C	T	T	T	T	T	T	1	1	1	1	1	1	4	3	6	10	4	7	1	0	0	0	0	0	0	0	0	1	1	1
5803074	T	C	C	C	C	C	C	1	1	1	1	1	1	2	2	2	3	8	5	0	0	1	1	0	0	1	0	0	0	1	0
25251506	G	T	T	T	T	T	T	1	1	1	1	1	1	6	2	2	4	4	3	0	0	0	0	0	0	0	1	1	1	1	0
28449159	A	G	G	G	G	G	G	1	1	1	1	1	1	13	4	3	6	6	3	1	0	1	1	0	0	0	0	0	0	0	1
28450167	C	G	G	G	G	G	G	1	1	1	1	1	1	15	3	3	3	5	6	1	0	0	1	1	0	0	0	0	1	0	0
22044551	T	C,A	C	C,A	C	C	C,A	1	1	1	1	1	1	10	4	11	4	12	17	0	0	0	1	0	0	1	0	0	1	0	1
42011579	G	A	A	A	A	A	A	1	1	1	1	1	1	7	7	4	4	9	3	0	0	1	1	0	0	0	0	0	0	1	1
17215774	A	G	G	G	G	G	G	1	1	1	1	1	1	2	2	3	2	4	2	1	0	0	0	0	0	0	1	0	1	0	1
6615684	A	T	T	T	T	T	T	1	1	1	1	1	1	3	8	2	3	2	2	0	0	0	1	1	0	0	0	1	0	0	1
6615712	T	C	C	C	C	C	C	1	1	1	1	1	1	2	9	6	2	3	2	0	0	0	1	0	0	0	1	1	0	0	1
5121824	T	C	C	G	C	C	C	1	1	1	1	1	1	6	3	3	4	11	2	0	0	0	1	0	0	1	1	1	0	0	0
45729346	T	C	C	C	C	C	C	1	1	1	1	1	1	2	10	9	6	4	7	0	0	0	0	0	1	1	1	0	1	0	0
45729350	A	G	G	G	G	G	G	1	1	1	1	1	1	2	12	10	6	5	8	0	0	0	0	0	1	1	1	0	1	0	0
66556673	C	T	T	T	T	T	T	1	1	1	1	1	1	3	2	2	2	3	11	0	0	1	0	0	1	1	1	0	0	0	0
118344994	G	A	A	A	A	A	A	1	1	1	1	1	1	4	2	4	2	2	7	1	0	0	0	0	1	0	1	0	0	1	0
37386875	T	C	C	C	C	C	C	1	1	1	1	1	1	4	2	2	5	6	6	0	0	0	0	1	0	0	0	1	0	1	1
17419269	C	T	T	T	T	T	T	0.8	0.785714	0.35	0.45	1	0.666667	20	14	20	20	3	24	0	0.652174	0.307692	0	0	0	0	0	0	0.526316	0	0.571429
17411784	G	C	C	C	C	C	C	0.818182	0.6	0.5	0.666667	0.857143	0.6	11	15	20	33	14	15	0	0.285714	0.272727	0	0	0	0	0	0	0.65	0	0.84
47565830	A	G	G	G	G	G	G	0.411765	1	0.5	1	0.722222	0.666667	17	16	28	45	18	9	0	0	0	0	0.6875	0.62069	0	0	1	0	0	0
60339068	A	G	G	G	G	G	G	1	0.615385	1	0.464286	1	0.52381	50	13	22	28	18	21	0.328358	0.37931	0	0	0	0.466667	0	0	0	0.4375	0	1
52960539	G	C	C	C	C	C	C	1	1	1	1	1	1	3	6	18	5	5	13	1	0.444444	0.352941	0.409091	0.956522	0.470588	0	0	0	0	0	0.375
25425476	G	C,A	C	C	C	C	C	1	1	0.857143	0.333333	1	1	3	8	14	18	9	18	0.183908	0.540984	0	0	0	1	0	0.26087	0	0.218182	1	0
75521098	C	T	T	T	T	T	T	1	1	0.5	1	1	1	4	3	4	14	7	4	0	0	1	0.8	1	0	0	0.714286	0	0	0	0
60338807	A	G	G	G	G	G,T	G	1	0.666667	1	0.4	1	0.388889	17	6	13	20	4	18	0	0.5	0	0	0	0.470588	0	0	0	0.5	0	1
10102451	G	A	A	A	A	A	A	0.955947	0.57265	0.999051	0.996954	0.994924	0.398462	227	585	1054	985	591	650	0.998841	0.99309	0	0	0.469671	0.472829	0	0	0	0	0	0
52959180	A	G	G	G	G	G	G	1	1	1	1	1	1	4	17	47	17	22	25	1	0.6	0	0.529412	1	0.324324	0	0	0	0	0	0.565217
105502305	G	A	A	A	A	A	A	1	1	0.968	0.589147	0.574468	0.462687	69	37	125	129	94	67	0	0	0.527778	0.464164	0.537931	0	0	0.577465	0.506667	0	0	0
44749927	T	C	C	C	C	C	C	1	0.777778	1	1	1	1	4	9	4	21	16	6	0	0	0.727273	0.384615	1	0.402299	0.428571	0.444444	0.411765	0	0	0
71346122	A	T	T	T	T	T	T	0.928571	1	1	0.318182	1	0.444444	42	60	95	88	55	72	0	0	0.542373	0.6	0.516129	0.55	0.508197	0	0	0	0	0
30981551	T	C	C	C	C	C	C	1	1	1	0.981481	1	1	36	21	65	54	33	42	0.303371	0.4375	0.403509	0.26087	0.66	0	0	0.411765	0	0.454545	0.526316	0.550725
26387829	C	T	T	T	T	T	T	1	1	1	1	0.375	0.533333	3	5	11	11	16	15	0.461538	0	0	0.75	0	1	0.35	0	0	0	0.375	0
10101626	A	C	C	C	C	C	C	0.928571	0.455072	0.994307	0.991892	1	0.338658	28	345	527	370	223	313	1	0.991968	0	0	0.40625	0.340022	0	0	0	0	0	0
10483524	G	A	A	A	A	A	A	0.369231	0.472222	0.985401	0.601351	0.5	0.976744	65	72	137	148	80	86	0	0	0	0	0	0.491713	0	0.556962	0.457143	0.430233	0	0
86528573	A	G	G	G	G	G	G	1	0.4	0.309524	0.625	1	1	49	10	42	8	13	39	0	0	0	0	0	1	0.214286	0	0	0	0.153846	1
26174558	G	A	A	A	A	A	A	1	0.666667	1	0.833333	0.222222	1	9	6	50	6	9	10	0.421053	0	1	0.3	0	0	0	0	0.6	0.434783	0	0
90494850	T	C	C	C	C	C	C	1	1	1	0.4	1	1	6	4	6	5	2	4	1	0.434783	0	0	1	0	0	0	0	0	0	1
10290137	G	A	A	A	A	A	A	1	1	1	0.970588	1	1	8	73	56	136	54	59	0	1	0.4375	0.486239	0.510638	0.496689	0	0	0	0.565574	0	0.527778
43207273	T	C	C	C	C	C	C	0.530612	1	1	1	1	1	49	49	98	48	22	36	1	0	1	0.588235	0	1	0	0	0	0	0	0
70516076	C	G	G	G	G	G	G	1	1	0.947368	0.3	1	1	29	3	19	20	13	12	1	0	0.375	0.625	0.47619	0.333333	0	0	0	0	0	0.5
75101383	C	T	T	T	T	T	T	1	0.333333	0.545455	1	0.428571	0.6	3	9	11	20	7	5	0.2	0	0	0	0.555556	0	0.666667	0	0	0	0	0.555556
10101606	A	G	G	G	G	G	G	0.925926	0.439024	0.992063	0.991736	0.995495	0.349153	27	328	504	363	222	295	1	0.994565	0	0	0.426941	0.346939	0	0	0	0	0	0
19340191	T	C	C	C	C	C	C	0.459459	0.666667	0.551724	0.675	1	0.388889	37	15	29	40	30	18	0	0.548387	0	0	0	0	0.64	0	0.34375	0	0.285714	0
27305791	C	G	G	G	G	G	G	0.5	1	0.444444	0.692308	0.333333	1	4	9	9	13	9	4	0.4	1	0	0	0	0.65	0	0	0	0	0	0
57746327	A	G	G	G	G	G	G	0.666667	0.785714	1	1	0.6	1	18	14	32	43	35	44	0.583333	0	0	0	0.452381	0	0.5	0	0	0.6	0	1
27322960	T	C	C	C	C	C	C	0.916667	1	1	1	0.947368	1	24	36	31	29	19	26	1	0	1	0	0	0.947368	0	0	0	0	1	0
8732599	T	G	G	G	G	G	G	1	0.977941	1	0.979021	0.988235	1	36	136	152	143	85	133	0.523636	0.377622	0	0	0.44898	0	0.570312	0.546392	0.170732	0.390977	0	1
38153748	C	T	T	T	T	T	T	1	0.5	1	0.4	1	1	4	4	5	5	3	4	0	0	0.272727	0	0.714286	1	0	0	0	0	0	1
47339828	A	C	C	C	C	C	C	0.4	1	0.575758	0.692308	1	1	5	4	33	26	11	14	0.647059	0	0	0.8	0.736842	0	0	0	0	0	0	0.571429
40551709	T	C	C	C	C	C	C	0.274194	0.34375	1	0.983871	1	1	62	32	78	62	30	65	0.302326	0	0	0	0	0	0.40625	0	0	0.461538	0.52	1
63430172	A	G	G	G	G	G	G	0.44186	0.993103	0.990196	0.481967	0.42963	0.455752	86	145	204	305	135	226	0.491765	0	0	0	0	0	0	0.418033	0	0.520548	0.450495	0
40551715	T	C	C	C	C	C	C	0.258065	0.34375	1	0.983871	1	1	62	32	77	62	29	64	0.304348	0	0	0	0	0	0.428571	0	0	0.423077	0.52	1
43514341	A	G	G	G	G	G	G	0.5	0.5	0.569231	0.603774	1	1	4	42	65	53	21	53	0	0	0.71875	0.54717	0	1	0	0	0	0	0	0
14391443	G	A	A	A	A	A	A	1	1	1	1	0.962963	1	12	23	33	23	27	16	0.465116	0.225806	0.645161	0.473684	0.5	0.458333	0	0.529412	0	0	0.4	0.358491
44048250	C	T	T	T	T	T	T	1	0.25	0.5	0.923077	0.363636	0.5	7	8	20	13	11	10	0.630435	0	0	0	0	0	1	0	0	0	0	0
55202292	T	C	C	C	C	C	C	0.558824	1	1	0.939655	0.540541	1	34	168	235	116	37	77	0.993569	0.448	0	0	0.589552	0	0.531646	0	0.571429	0	0	0
74850908	G	A	A	A	A	A	A	1	1	1	1	1	1	6	1	18	11	2	8	1	1	0.428571	0	0	0.666667	0	0	0	0	1	0
25425471	C	T	T	T	T	T	T	1	1	0.846154	0.352941	1	1	2	7	13	17	9	17	0.2	0.540984	0	0	0	1	0.153846	0.181818	0	0.218182	1	0
10101543	C	T	T	T	T	T	T	0.953488	0.484043	0.992293	0.984649	0.988971	0.399306	43	376	519	456	272	288	0.996983	0.995448	0	0	0.472081	0.435363	0	0	0	0	0	0
28472334	G	C,A	A	C	A	C,A	C,A	0.956522	0.789474	0.251889	0.638376	1	1	23	247	397	271	9	27	0	0.747885	0.996063	0.989492	0	0	0	0	0	0	0	0
104021851	T	G	G	G	G	G	G	1	1	1	1	1	1	2	3	4	4	2	5	0.5	1	0.6	0	0	1	0	0	0	1	0	0
54094361	T	C	C	C	C	C	C	1	1	1	0.5	1	1	4	3	3	4	2	2	0	0	1	0.6	0	1	0	0	0	0	0	1
44046661	G	A	A	A	A	A	A	1	0.4	0.714286	1	0.5	0.714286	2	10	14	9	4	7	1	0	0	0	0	0	1	0	0	0	0.428571	0
10101602	C	T	T	T	T	T	T	0.916667	0.435185	0.991543	0.988406	0.995122	0.327465	24	324	473	345	205	284	1	0.99422	0	0	0.414188	0.346558	0	0	0	0	0	0
9378876	A	T	T	T	T	T	T	1	0.285714	1	0.666667	1	0.333333	14	7	8	6	5	6	0.64	0.5	0	0	0.5	0	0	0	0	0	0.75	0
8733000	T	G	G	G	G	G	G	1	0.98	1	0.97619	1	0.987179	5	50	93	84	43	78	0.401408	0.386207	0	0	0.43	0	0.581818	0.404255	0.45	0.404762	0	0.990196
26389495	T	G	G	G	G	G	G	0.987013	0.993631	1	0.971831	0.525424	0.545977	154	157	193	142	118	174	0.471795	0	0.528571	0.59292	0	0.684211	0.440789	0	0	0	0.415254	0
10288015	A	G	G	G	G	G	G	1	1	1	0.928571	1	1	23	17	18	28	20	16	0.514286	1	0.470588	0.564516	0.333333	0.584615	0	0	0	0.241379	0	0.333333
44047797	C	T	T	T	T	T	T	1	0.333333	0.647059	1	0.555556	0.5	9	9	34	20	9	14	0.615385	0	0	0	0	0	1	0	0	0	0.545455	0
49377898	C	A	A	A	A	A	A	1	1	0.875	1	1	1	2	4	16	3	2	2	0	0	0	0.333333	1	0.333333	0.833333	0.428571	0	0.5	0	0.571429
17411961	A	T	T	T	T	T	T	0.75	0.9	0.470588	0.416667	0.9375	0.684211	12	10	17	36	16	19	0	0.428571	0	0.625	0	0	0	0	0	0.470588	0	0.76
61123585	G	C	C	C	C	C	C	0.75	0.470588	0.5	0.666667	0.652174	0.5	4	17	30	9	23	24	0	0	0	0	0	0	0.540541	0.44	0.21875	0.470588	0	0
26174559	A	G	G	G	G	G	G	1	0.75	1	0.857143	0.222222	1	10	8	61	7	9	14	0.481481	0	1	0.333333	0	0	0	0	0.6	0.545455	0	0
9378856	T	C	C	C	C	C	C	1	1	1	0.666667	1	1	14	5	9	6	5	6	0.583333	0.615385	0	0	0.6	0	0	1	0	0.25	0.75	0
44199403	G	T	T	T	T	T	T	0.75	0.181818	1	1	1	1	4	33	20	9	10	22	1	0.230769	0	0	0.333333	1	0	0	0	0.5	0	0
55200690	A	G	G	G	G	G	G	0.5	1	1	1	0.666667	1	4	57	97	30	21	30	1	0.584906	0	0	0.655738	0	0.4	0	0.666667	0	0	0
75373672	G	A	A	A	A	A	A	1	1	1	0.857143	1	0.666667	2	2	8	7	2	3	0	0	0	1	0	1	0	1	0	0	0	0.666667
8732561	A	G	G	G	G	G	G	1	0.976744	1	0.980519	1	1	35	129	151	154	86	145	0.549815	0.372414	0	0	0.380645	0	0.581395	0.547826	0.265306	0.409524	0	1
27322319	T	C	C	C	C	C	C	1	1	1	1	0.785714	1	15	16	32	11	14	20	0.964286	1	0	0	0	0.971831	0	0	0	0	1	0
60339151	G	C	C	C	C	C	C	0.972222	0.619048	1	0.525	1	0.363636	36	21	33	40	22	22	0.338462	0.356164	0	0	0	0.517241	0	0	0	0.431818	0	1
8732807	C	T	T	T	T	T	T	1	1	0.989796	1	0.98	0.987342	10	91	98	97	50	79	0.484305	0.379085	0	0	0.373984	0	0.539474	0.488095	0.434783	0.428571	0	1
25978906	T	C	C	C	C	C	C	1	0.692308	0.923077	1	1	1	22	26	39	31	15	24	1	0	0	0	0.444444	1	0.45	0.392857	0	0	0	0.5
10289533	A	G	G	G	G	G	G	0.984375	1	1	0.978166	1	0.980583	64	93	98	229	84	103	0	0.996951	0.547511	0.545946	0.5	0.479058	0	0	0	0.540541	0	0.505051
27323044	C	T	T	T	T	T	T	0.9	1	1	1	0.923077	1	20	53	26	32	26	32	1	0	0	0	0	1	0	0	0	1	1	0
117409365	G	A	A	A	A	A	A	1	0.47619	0.636364	0.961538	0.214286	0.5	29	21	33	26	14	36	0.97619	0	0	0	0	0.592593	0	0	0	0	0.4	0
27323038	G	C	C	C	C	C	C	0.9	1	1	1	0.916667	1	20	50	25	31	24	31	1	0	0	0	0	1	0	0	0	1	1	0
25425154	T	A	A	A	A	A	A	1	0.352941	0.973684	0.375	1	1	6	17	38	24	12	18	0.179372	0.358491	0	0	0	1	0	0.151515	0	0.2	1	0
67318119	G	C	C	C	C	C	C	1	0.4	0.285714	0.875	0.875	1	14	5	7	8	8	5	0	1	0	0	0	1	0	0	0	0	0	0.625
10288615	A	G	G	G	G	G	G	1	1	1	0.963636	1	1	10	21	16	55	16	27	0	1	0.515152	0.545455	0.657895	0.467213	0	0	0	0.647059	0	0.326923
26387907	A	G	G	G	G	G	G	1	1	1	1	0.647059	0.611111	7	9	21	24	17	18	0.390625	0	0.5	0.95	0	0.705882	0.375	0	0	0	0.533333	0
52656869	T	C	C	C	C	C	C	1	0.8	0.777778	0.4	0.571429	1	10	5	9	10	7	15	1	0	0.521739	0.631579	0	0.181818	0	0	0	0	0.411765	0
26389349	G	A	A	A	A	A	A	1	1	0.983871	0.978261	0.478261	0.369231	42	59	62	46	46	65	0.54955	0	0.375	0.362319	0	0.86	0.454545	0	0	0	0.40625	0
126057654	G	A	A	A	A	A	A	1	0.6	1	1	1	1	7	10	23	18	4	8	1	0	0	0	1	1	0.8	0	0	0	0	0
41779239	T	A	A	A	A	A	A	1	1	1	1	0.5	1	3	2	4	2	4	5	0	0	0	0	0	0	1	1	0	0.714286	1	0
25425190	A	T	T	T	T	T	T	1	0.529412	1	0.424242	1	1	10	17	46	33	17	30	0.294118	0.47619	0	0	0	1	0	0.179487	0	0.222222	1	0
8732808	A	G	G	G	G	G	G	1	1	0.990196	1	0.98	0.987952	11	94	102	99	50	83	0.486239	0.375	0	0	0.370968	0	0.558442	0.494118	0.434783	0.457831	0	1
28307903	A	G	G	G	G	G	G	1	1	0.666667	1	0.833333	0.8	2	7	3	5	6	5	0	1	0	0	0	0	0.5	0.6	0	0.428571	1	0
88912687	T	C	C	C	C	C	C	1	0.4	0.466667	0.6	0.333333	0.75	7	10	15	10	6	16	0	0.214286	0	0	0	0	0.666667	0	0	0.9	0	0
43796716	A	T	T	T	T	T	T	0.666667	0.777778	0.285714	0.75	0.6	1	3	9	7	4	5	2	0.461538	0.75	0	0	0	0	0	0	0	0.5	0	0.6
28620192	T	G	G	G	G	G	G	0.888889	0.285714	1	1	0.25	1	9	7	11	18	8	10	0	0	0	0	0	0	0.857143	0	0	1	0.6	0.2
35496696	C	T	T	T	T	T	T	1	0.333333	0.35	0.153846	0.357143	0.6	20	15	20	13	14	10	0.517241	0	0	0	0	0	0.516129	0	0	0	0	0
68271389	G	A	A	A	A	A	A	1	1	0.719298	1	1	0.4	88	43	57	165	68	55	1	0.689655	0	0	0.987179	0.681818	0	0	0	0	0	0
127780357	G	A	A	A	A	A	A	1	1	0.5	0.949153	1	0.944444	29	44	36	59	57	18	1	0.827586	0	0	0	1	0	0	0.497436	0.310345	0	0
22195154	A	T	T	T	T	T	T	1	1	1	0.666667	1	0.777778	6	10	8	3	11	9	0.583333	0	0	0	0.533333	1	0.6	0	0	0.318182	0.333333	0.318182
83500074	C	T	T	T	T	T	T	1	1	1	1	1	1	2	2	4	9	4	3	1	0	0	0	0	0	0.5	0.75	1	0	0	1
8731818	G	A	A	A	A	A	A	0.996364	1	1	0.991667	1	1	275	63	179	120	93	179	0.545932	0.376068	0	0	0.331933	0	0.533333	0.5	0.518382	0.432692	0	1
32078842	C	T	T	T	T	T	T	1	0.428571	1	1	1	1	3	7	7	4	2	2	0.363636	1	0.666667	0	0	1	0.4	0	0	0	0	0.25
27496290	C	T	T	T	T	T	T	1	1	0.7	0.583333	1	0.444444	7	11	10	12	2	9	0.2	0	0	0	0	0	0.454545	0.692308	0	0.65	0.4	0.583333
12567531	G	A	A	A	A	A	A	0.666667	1	0.454545	1	0.333333	0.625	3	3	11	3	6	8	0.5	0.529412	0	0	0	0	0.555556	0.75	0	0	0	0
70532990	G	A	A	A	A	A	A	0.571429	0.4	1	0.727273	1	1	7	10	7	11	3	4	1	0	0	0	1	0	0	0	0	0	0.625	0.333333
26388851	A	G	G	G	G	G	G	1	1	1	1	0.5625	0.533333	18	34	27	17	16	30	0.836735	0	0	0.625	0	1	0.470588	0	0	0	0.428571	0
25425184	C	T	T	T	T	T	T	1	0.470588	1	0.411765	1	1	10	17	45	34	19	30	0.289362	0.458333	0	0	0	1	0	0.184211	0	0.216216	1	0
25425463	G	A	A	A	A	A	A	1	0.888889	0.928571	0.333333	1	1	2	9	14	18	9	18	0.207407	0.514706	0	0	0	1	0.285714	0.173913	0	0.237288	1	0
45721141	T	A	A	A	A	A	A	1	1	1	0.666667	1	1	8	2	9	3	8	10	1	0	0.235294	0.176471	0	0.1875	0.6875	0	0.5	0.4	0	0.75
36893443	T	C	C	C	C	C	C	1	0.576923	1	1	1	1	8	52	79	40	17	22	1	0.569106	0.55	0.607143	0.483871	0.641509	0	0	0	0	0	0
70518508	C	T	T	T	T	T	T	1	1	1	0.447368	1	1	17	23	25	38	15	15	1	0	0.433333	0.425532	0.62963	0.644444	0	0	0	0	0	0.590909
25425197	T	A	A	A	A	A	A	1	0.5	1	0.454545	1	1	10	16	48	33	19	30	0.283105	0.527778	0	0	0	1	0	0.189189	0	0.236111	1	0
17419271	A	G	G	G	G	G	G	0.789474	0.75	0.388889	0.473684	1	0.73913	19	16	18	19	3	23	0	0.681818	0.533333	0	0	0	0	0	0	0.555556	0	0.653846
5047842	G	A	A	A	A	A	A	1	1	1	0.684211	0.357143	0.666667	22	3	38	19	14	6	0.5	0.875	0	0.148148	1	0	0	0.46875	0	0	0	0
121237682	G	A	A	A	A	A	A	0.484848	0.612903	0.407407	0.45	1	1	33	31	54	20	26	33	0	0	0	0	0	0	0.525	0	0.681818	0.675676	0.357143	0
26389313	G	A	A	A	A	A	A	1	1	1	0.964912	0.464286	0.369048	44	71	76	57	56	84	0.504	0	0.451613	0.324324	0	0.961538	0.377358	0	0	0	0.464286	0
75100699	C	T	T	T	T	T	T	1	0.153846	0.375	1	0.8	0.285714	7	13	16	8	5	7	0.482759	0	0	0	0	0	0.692308	0	0.375	0	0	0.35
99486430	C	T	T	T	T	T	T	1	1	1	1	1	1	6	3	10	11	4	9	0	1	0	1	0.285714	0	0	0.75	0	1	0	0.25
10101440	G	A	A	A	A	A	A	0.639535	0.462324	0.502294	0.984359	0.986616	0.39798	86	783	872	959	523	495	0.494748	0.999134	0	0	0.402936	0.365505	0	0	0	0	0	0
44047800	G	C	C	C	C	C	C	1	0.3	0.606061	1	0.555556	0.5	9	10	33	20	9	14	0.615385	0	0	0	0	0	1	0	0	0	0.636364	0
30867339	C	A	A	A	A	A	A	0.972973	0.510204	0.994737	0.57193	0.986486	0.945578	37	98	190	285	74	147	0.993485	0	0	0	0	0.373585	0.605634	0.333333	0	0.515723	0.454545	0
28774123	A	G	G	G	G	G	G	0.571429	0.428571	1	1	0.4	1	7	7	15	4	10	2	1	0	0	0	0	0	1	0.2	0.5	0	0	0
8732359	A	T	T	T	T	T	T	1	1	1	0.980769	0.967391	0.98995	81	122	196	208	92	199	0.491892	0.369048	0	0	0.37037	0	0.565	0.520833	0.438356	0.494048	0	0.992
40906205	T	C	C	C	C	C	C	1	1	1	0.5	1	1	2	4	3	6	3	12	1	0	0	0	1	0	0	0.333333	0	0.6	0.272727	0.6
25425621	C	T	T	T	T	T	T	1	0.375	1	0.25	1	1	5	8	25	16	7	10	0	0.380952	0	0	0	1	0	0	0.291667	0.26087	1	0
91430996	G	A	A	A	A	A	A	1	1	1	1	1	1	11	6	23	31	26	15	1	0	0	0	0	1	1	0	0	0.310345	0	1
50939252	C	T	T	T	T	T	T	0.571429	0.5	1	1	0.631579	0.969697	7	54	78	33	19	33	0	0.443038	0.470588	0.521739	0	0.4375	0	0.575	0	0	0.542857	0
41792198	G	C	C	C	C	C	C	1	1	1	0.157895	1	1	7	9	63	19	19	11	0	0	0.291667	0.586957	0	1	0.454545	0.391304	0.263158	0	0	0.5
37409804	C	T	T	T	T	T	T	1	1	1	1	1	0.666667	7	7	10	13	6	9	1	0	0	0	1	0	0	0	1	1	0	0
44059110	G	T	T	T	T	T	T	1	1	0.4	1	0.6	1	6	3	5	8	10	2	0	0	0	0	0	0	1	1	1	0	0	0.333333
25425211	T	A	A	A	A	A	A	1	0.5	0.974359	0.482759	1	1	11	14	39	29	20	33	0.271028	0.47619	0	0	0	1	0	0.236842	0	0.310811	1	0
18319459	A	G	G	G	G	G	G	0.857143	0.666667	1	1	1	0.285714	7	18	33	22	27	14	0.428571	0.75	0.285714	0	0.6	0	0.4	0.421053	0	0.266667	0	0
59579154	T	A	A	A	A	A	A	1	1	0.285714	0.666667	1	1	4	12	7	9	22	2	0.461538	0	0	0.333333	0.928571	0.571429	1	0	0	0	0	0
79905216	T	C	C	C	C	C	C	0.5	0.684211	1	0.363636	0.56	1	8	19	35	55	25	6	0	0	0.194444	0.259259	0	1	1	0	0	0	0	0
108343664	G	A	A	A	A	A	A	1	0.916667	1	0.944444	0.428571	0.272727	15	12	24	18	14	11	0.357143	0	0	0	0.97561	0.4	0	0.485714	0	0.269231	0	0.421053
22195188	G	A	A	A	A	A	A	1	1	1	0.4	1	0.692308	17	11	14	10	23	13	0.547619	0	0	0	0.571429	1	0.454545	0	0	0.230769	0.333333	0.305556
25426050	G	A	A	A	A	A	A	1	0.571429	0.944444	0.5	0.9	0.857143	5	7	18	10	10	14	0	0.5	0	0	0	1	0.363636	0	0	0.26087	1	0
26388686	T	C	C	C	C	C	C	1	1	1	0.956522	0.64	0.478261	32	51	63	23	25	46	0.676056	0	0.444444	0.368421	0	0.928571	0.388889	0	0	0	0.62	0
70952625	T	A	A	A	A	A	A	0.7	0.8	0.828571	0.833333	0.75	0.724138	20	10	35	12	16	29	0.914286	0.315789	0	0	0.590909	0.30303	0.481481	0	0	0	0	0.382353
26389333	A	C	C	C	C	C	C	1	1	1	0.981818	0.473684	0.422535	48	64	75	55	57	71	0.55	0	0.391304	0.388889	0	0.980769	0.43956	0	0	0	0.480392	0
68227690	C	T	T	T	T	T	T	1	0.428571	0.555556	0.357143	1	1	11	7	9	14	8	8	0.6	0.826087	0	0	0.909091	0	0	0.363636	0	0	0	0
26383323	T	C	C	C	C	C	C	1	0.666667	1	0.833333	0.272727	0.454545	4	3	5	6	11	11	0.8	0	0	0	0	0	0	0	0.5	0.285714	1	0
98413648	C	T	T	T	T	T	T	1	1	1	0.615385	1	1	16	2	5	13	13	5	0	0	0	0	0.555556	0.333333	0	0.181818	1	1	0.380952	0.52381
75102170	A	C	C	C	C	C	C	1	0.714286	0.428571	1	0.923077	0.5	16	14	14	14	13	8	0.5	0	0	0	0.8	0	0.607143	0	0.235294	0	0	0.785714
35655189	G	A	A	A	A	A	A	1	1	1	1	1	1	7	7	3	3	8	4	0	1	0	0	1	1	0	1	0	0	0	0.363636
112620656	T	C	C	C	C	C	C	1	1	0.888889	1	0.5	1	4	2	9	6	4	6	0	0.5	0	0.4	0	0	1	0	0	1	0	0.857143
30805516	A	T	T	T	T	T	T	0.388889	0.733333	0.509434	0.888889	0.54717	0.7	54	15	53	27	53	20	0	0	0	0	0	0.666667	0.99115	0	0	0	0	0.483871
4831739	T	A	A	A	A,G	A	G	0.465116	1	0.8	0.785714	0.8	0.592593	43	3	5	14	5	27	0	0.21875	0	0	0.571429	0.253333	0	0	1	0	0.4	0.375
37540590	T	C	C	C	C	C	C	1	1	1	1	1	1	4	5	6	3	2	2	0	1	0	0	0	0	1	1	0	0.714286	0.666667	0
71562359	T	C	C	C	C	C	C	1	1	0.75	0.48	0.714286	0.454545	2	7	12	25	14	11	0	0	0	0	0.285714	0.666667	0.4	0	0	0.846154	0.333333	0.25
18252435	A	T	T	T	T	T	T	0.666667	1	0.555556	1	0.428571	0.6	6	3	9	3	7	5	0.625	0	0	0.4	0.5	0	0.5	0.333333	0	0.277778	0	0
45748631	G	A	A	A	A	A	A	0.818182	0.5	0.5	1	0.285714	1	11	4	10	4	7	13	0.333333	0	0	0	0	1	0.692308	0.470588	0	0	0	0
8732060	G	T	T	T	T	T	T	0.995798	1	0.995181	0.995037	0.991111	1	238	269	415	403	225	426	0.559265	0.4122	0	0	0.404762	0	0.516717	0.538182	0.443452	0.501558	0	0.998158
23396136	G	C	C	C	C	C	C	1	1	1	1	1	1	2	5	9	2	2	12	1	0	0	0	1	0	0	0.4	0	1	1	0
50696213	G	A	A	A	A	A	A	1	1	1	1	1	1	3	2	5	5	2	3	1	0	0	0	0.6	0	0	0	0	0.8	1	1
27331776	A	G	G	G	G	G	G	0.357298	0.662879	0.363436	0.346457	0.345009	0.357664	459	528	454	635	571	411	0.419287	0	0	0	0	0.414384	0	0	0	0	0	0
41064288	T	C	C	C	C	C	C	1	1	0.4375	0.583333	1	1	7	9	32	24	25	16	0.548387	0.333333	0.571429	0.55814	0	1	0	0	0	0.411765	0	0
84253402	T	C	C	C	C	C	C	1	0.5	1	1	0.375	0.36	2	12	37	22	8	25	0.670103	0.5	0	0	1	0.467532	0	0	0	0	0	0
77891005	G	A	A	A	A	A	A	1	1	0.578947	1	1	0.533333	7	2	19	13	7	15	1	0	0	1	0	1	0	0	0	0	0	0.516129
18046664	T	C	C	C	C	C	C	1	0.523077	0.412698	1	0.655172	1	18	65	63	36	29	36	1	0	0	0	0	0	0	0	1	0	0.486486	0.509804
92782788	G	C	C	C	C	C	C	0.625	0.5	0.5	0.592593	0.238095	0.285714	8	4	4	27	21	7	0	0	0.4	0.5	0	0	0	0	0	0	0	0.25
28005444	G	A	A	A	A	A	A	0.333333	0.428571	0.357143	1	0.388889	0.444444	27	7	28	14	18	9	0	0	0.2	0	0.25	0	0	0	0.444444	0	0.466667	0
43913862	A	G	G	G	G	G	G	0.7	0.512821	0.31	0.428571	0.351351	0.212121	20	78	100	28	37	33	0	0	0.25	0.186441	0	0	0	0.267606	0	0.223301	0	0
71884731	C	T	T	T	T	T	T	1	1	1	1	0.5	1	5	4	10	9	14	6	0.666667	0	1	1	0	0.791667	0	0	0	0	0	0.454545
10102838	A	G	G	G	G	G	G	0.429577	0.531915	0.456635	0.998731	0.960648	0.48986	284	423	957	788	432	641	0.479761	0.996949	0	0	0.43465	0.373363	0	0	0	0	0	0
41064318	T	C	C	C	C	C	C	1	0.666667	0.392857	0.538462	1	1	3	15	28	26	21	15	0	0.545455	0.588235	0.571429	0	1	0	0	0	0.315789	0	0
57938942	G	A	A	A	A	A	A	0.75	0.25	1	1	0.166667	0.214286	4	8	18	20	12	14	0	0.9	0	0	0	0	0.428571	0	0	0	0	0.47619
44047801	A	C	C	C	C	C	C	1	0.3	0.53125	0.947368	0.5	0.461538	9	10	32	19	10	13	0.583333	0	0	0	0	0	1	0	0	0	0.583333	0
36894043	A	C	C	C	C	C	C	1	1	0.666667	1	1	1	3	4	9	5	8	5	0.428571	1	0	0	0	0	0	0.666667	0	1	1	0
107416937	G	A	A	A	A	A	A	1	1	1	1	1	1	7	4	3	8	4	2	0	1	1	1	0	0	1	0	0	0	0	0.428571
121027220	A	T	T	T	T	T	T	0.28	0.578947	0.571429	0.54717	0.64	1	25	19	35	53	25	26	0.706422	0.818182	0	0	0	0	0	0	0	0	0	0.521739
26388518	A	G	G	G	G	G	G	1	1	1	1	0.485714	0.58209	6	37	64	32	35	67	0.52	0	0.705882	0.410256	0	0.896552	0.555556	0	0	0	0.411765	0
70954421	C	T	T	T	T	T	T	1	1	0.961538	1	1	1	10	8	26	11	10	14	1	0.6	0	0	1	0.630435	0.5	0	0	0	0	0.666667
27099629	C	T	T	T	T	T	T	1	0.75	0.666667	0.840909	0.818182	0.866667	13	4	12	44	22	15	0	0	0.8	0.714286	0	0.690476	0.8	0	0	0	0	0.375
25425161	T	A	A	A	A	A	A	1	0.388889	1	0.448276	1	1	10	18	45	29	15	28	0.237354	0.410714	0.2	0	0	1	0	0.194444	0	0.234375	1	0
70508199	T	C	C	C	C	C	C	1	0.622449	1	0.498433	0.996885	0.977778	55	196	394	319	321	270	1	0	0.551867	0.461538	0.488215	0.493902	0	0	0	0	0	0.544974
25846175	T	G	G	G	G	G	G	1	0.62963	1	0.310345	0.975	0.978495	89	27	133	29	40	93	0.29588	0.321839	0	0	0	1	0.23	0.269565	0	0.222222	1	0
49773166	T	A	A	A	A	A	A	1	1	0.875	1	0.666667	1	4	3	8	2	3	4	0.75	0	0	0	0	0.285714	0	1	0	1	0.555556	0.4
28505421	A	G	C	G	G	G	G	1	1	0.984563	0.986188	0.993464	1	91	5	583	362	153	191	0.445498	0.666667	0.40625	0.513889	0.365079	0.45	0	0	0	0	0.75	0.817891
35853280	A	G	G	G	G	G	G	0.333333	1	0.714286	0.8	1	1	9	4	7	5	4	3	1	1	0.5	0	0	0.8	0	0	0	0	0	0
25045041	T	C	C	C	C	C	C	0.344828	0.4	0.528302	0.433333	0.5	0.956522	29	20	53	60	68	23	0.583333	0	0	0	0.727273	0.307692	0	0	0	0	0	0
17412015	T	C	C	C	C	C	C	0.888889	1	0.545455	0.473684	0.9	0.785714	9	9	11	19	10	14	0.545455	0.454545	0	1	0	0	0	0	0	0.5	0	0.555556
47074218	G	T	T	T	T	T	T	1	1	1	1	0.75	1	10	3	4	5	8	2	0	1	0	0	0	0	1	1	0	0	0.666667	0.545455
10815848	C	A	A	A	A	A	A	1	1	1	1	1	1	2	1	8	2	2	2	1	1	1	0	0	0	1	0	0	0	0	0.466667
26360991	G	T	T	T	T	T	T	0.608696	0.636364	1	0.65	0.45	0.222222	23	11	21	20	20	18	0.405405	0.5	0	0	0.407407	0	0	0	0	0	0	0.727273
42368246	C	T	T	T	T	T	T	0.833333	1	1	1	0.8	1	18	3	13	3	5	17	0.166667	0.75	0.8	0.4	0	0	0.589286	0	0.40625	0	0	1
10103674	G	A	A	A	A	A	A	0.525941	0.484423	0.509804	0.99291	0.979945	0.42352	1966	2279	3723	3385	2543	3733	0.505482	0.995025	0	0	0.459907	0.435535	0	0	0	0	0	0
55175354	T	C	C	C	C	C	C	1	1	0.6	0.5	1	0.833333	3	4	10	8	4	6	0.285714	0	0.5	0.428571	0.5	0	0.307692	0.444444	0	0.571429	0.205128	0.173913
13614667	G	A	A	A	A	A	A	1	0.5	1	1	1	1	3	8	31	18	12	18	0.482759	0.5	0.6	0.5	0.375	0.304348	0	0.866667	0	0	0.357143	0
11050502	G	C	C	C	C	C	C	1	0.777778	1	1	1	1	23	9	17	17	22	18	0	0	0.727273	0.444444	0	0	0	0.642857	1	0.909091	0.545455	0
16492853	A	T	T	T	T	T	T	1	0.846154	1	0.909091	0.888889	0.857143	9	13	2	11	18	7	1	0	0	0	1	1	1	0	0	0	0	0
41064084	A	G	G	G	G	G	G	1	1	0.538462	0.3	1	1	6	17	13	10	16	12	0.323529	0.333333	0.5625	0.580645	0	1	0	0	0	0.538462	0	0
26383355	T	C,A	C	C	C	C	C	1	0.666667	1	0.8	0.176471	0.333333	5	3	5	5	17	12	0.777778	0	0	0	0	0	0	0	0.416667	0.285714	1	0
10104415	A	G	G	G	G	G	G	0.439252	0.6	0.463918	1	0.938776	0.446429	107	25	97	75	49	56	0.4125	1	0	0	0.581395	0.4	0	0	0	0	0	0
26388689	C	T	T	T	T	T	T	1	0.961538	0.939394	0.909091	0.64	0.547619	30	52	66	22	25	42	0.681159	0	0.5	0.4	0	1	0.342857	0	0	0	0.58	0
25846119	T	C	C	C	C	C	C	1	0.5	1	0.5	0.913043	0.966667	80	10	84	20	23	60	0.288732	0.505263	0	0	0	1	0.222222	0.222222	0	0.149425	1	0
10103802	G	A	A	A	A	A	A	0.64372	0.464382	0.530447	0.989888	0.982412	0.408313	1656	1109	2102	1879	1592	2454	0.538648	0.994246	0	0	0.511956	0.482702	0	0	0	0	0	0
58606994	C	T	T	T	T	T	T	1	1	1	1	1	0.823529	24	5	11	21	8	17	1	1	0	0	0.333333	1	1	0	0	0	0	0
28005340	G	A	A	A	A	A	A	0.314286	0.785714	0.25	1	0.333333	0.5	35	14	12	8	12	4	0	0	0.222222	0.142857	0.333333	0	0	0	0.3	0	0.7	0
17621047	T	C	C	C	C	C	C	0.454545	0.4	0.409091	1	0.3	1	11	20	22	26	10	15	0	0	0.5	0.433333	0.238095	0	0.428571	0	0	0	0	0.481481
28502762	T	G	G	G	G	G	G	0.874742	0.661626	0.613352	0.297261	0.857833	0.857563	2427	1058	3595	4528	1449	1699	0.447082	0.723404	0.425582	0.443483	0.351007	0	0	0	0	0	0	0.290503
30523708	C	A	A	A	A	A	A	1	1	0.333333	0.7	0.666667	0.777778	4	8	12	10	3	9	1	0	0	0	1	1	0	0	0	0	0	0
13523075	A	T	T	T	T	T	T	1	1	1	1	1	1	2	4	2	9	5	8	0	1	0.666667	0.857143	0	0	1	0	0	0	0	1
43886086	A	T	T	T	T	T	T	0.75	1	1	0.8	1	1	4	2	6	5	4	3	1	0	0.666667	0.75	0	1	0.666667	0	0	0	0	0
44337724	G	T	T	T	T	T	T	0.996079	0.993558	0.999313	0.999026	0.998073	0.990791	4336	1397	2913	5133	3114	3692	0.476907	0	0	0	0.503614	0.998652	0.401948	0.372335	0.42053	0.343144	0	0.995452
72284494	C	A	A	A	A	A	A	1	0.52381	0.5	0.528302	1	0.565217	59	21	26	53	26	23	0.655172	0	0	0	1	1	0	0	0	0	0	0
126057631	C	T	T	T	T	T	T	1	0.6	1	1	1	1	9	10	25	28	5	12	1	0	0	0	1	1	0.857143	0.285714	0	0	0	0
90249304	G	A	A	A	A	A	A	0.5	0.8	1	0.692308	0.357143	1	16	10	26	13	14	12	0.487179	0	0.454545	0.414634	1	0.538462	0	0	0	0	0	0
57155846	G	C	C	C	C	C	C	1	0.8	0.75	1	1	0.5	2	5	8	15	4	4	0.571429	0	0	0.4	1	0	0	0	0	0	0.625	1
48671543	A	G	G	G	G	G	G	0.75	1	1	1	0.4375	0.555556	8	40	40	48	16	18	0	0.928571	0.675676	0.758621	0.705882	0	0	0	0.222222	0	0	0
77879379	C	A,T	A	A	A	A	A	1	0.5	0.538462	0.222222	0.6	0.266667	9	10	13	9	5	15	0	0	0	0	0.25	0	0.266667	0.428571	0	0.4	0	0.333333
57108652	T	A	A	A	A	A	A	0.666667	0.666667	1	0.666667	1	0.714286	6	6	5	9	6	7	0	0	0.166667	0	0	0.1875	0.333333	1	0	0.928571	0.4	0.25
53892623	T	C	C	C	C	C	C	0.7	1	0.545455	1	0.444444	1	10	5	11	16	18	7	0.888889	0.75	0	0	0.333333	0.375	0	0.5	0.4	0	0	0
51430852	C	T	T	T	T	T	T	1	0.4375	0.513514	0.52381	1	1	7	16	37	21	9	23	0	0.555556	0	0	0	0.227273	0	1	0	0.636364	0.615385	0
25846207	C	T	T	T	T	T	T	1	0.5	1	0.333333	0.977778	0.968421	84	36	149	27	45	95	0.283951	0.345238	0	0	0	1	0.213675	0.275	0	0.22293	1	0
10125415	A	G	G	G	G	G	G	0.846154	0.75	1	1	1	0.409091	13	8	6	4	13	22	1	1	0.4	0.5	0.666667	0	0	0	0	0	0	0
58804514	C	T	T	T	T	T	T	1	0.6	0.6	0.666667	1	1	2	5	5	9	3	2	0	1	0	0	0	0.5	1	0.5	0.428571	0	0	0
10102226	C	T	T	T	T	T	T	0.540373	0.4625	0.486096	0.987565	0.982456	0.42596	161	640	899	965	513	547	0.53544	0.997792	0	0	0.464286	0.451962	0	0	0	0	0	0
25427909	A	T	T	T	T	T	T	1	0.954545	1	1	0.952381	1	2	44	57	124	21	35	0	0	0	0	0.214286	1	0.538462	0.333333	0	0.387097	1	1
53115560	T	G	G	G	G	G	G	1	1	0.833333	1	1	1	5	2	6	4	2	2	0	1	0	1	0	0	1	0	0	0	0.4	1
20848364	G	T	T	T	T	T	T	0.6	1	0.625	0.470588	1	0.333333	5	5	16	17	2	6	0.380952	0	0	0	0	0.222222	0.230769	0	1	0.363636	0	0.4
41064320	T	G	G	G	G	G	G	1	1	0.37037	0.538462	1	1	3	15	27	26	22	13	0.5	0.545455	0.555556	0.5625	0	1	0	0	0	0.315789	0	0
78244205	T	A	A	A	A	A	A	1	1	1	0.875	1	0.8	4	2	8	8	4	5	1	0.75	0	0	0	0	0	0	0.75	0.5	1	0.25
17047791	C	G	G	G	G	G	G	1	0.8	1	0.666667	1	1	3	5	6	3	3	3	0	0.375	0	0	0.666667	0	1	0.5	0	1	0.5	0
14086166	A	G	G	G	G	G	G	1	1	1	1	0.25	0.222222	3	9	25	15	8	9	1	0	0	0	0.136364	0.529412	0	0	0	0.666667	0.444444	0.272727
11349738	T	A	A	A	A	A	A	1	1	1	1	1	0.846154	22	2	10	4	4	13	1	1	0.428571	0	1	0	0	0	0	1	0	0
25175979	T	G	G	G	G	G	G	1	0.75	1	0.882353	1	1	23	4	3	17	3	3	0.4	0.818182	0	1	1	1	0	0	0	0	0	0
88041514	G	A	A	A	A	A	A	1	1	0.6	0.8	0.555556	1	10	4	5	5	9	4	0	0	0	0	0	0.6	1	0.636364	0	0.75	0	0.555556
55505180	G	A	A	A	A	A	A	1	0.909091	1	0.5	1	1	17	11	12	8	19	18	0	1	1	0	1	0	0	0	1	0	0	0
8732127	G	C	C	C	C	C	C	0.995885	0.995833	0.992683	1	0.990826	0.995169	243	240	410	353	218	414	0.572402	0.356998	0	0	0.398936	0	0.583333	0.54251	0.470395	0.642308	0	1
26383362	T	C	C	C	C	C	C	1	0.666667	1	0.8	0.2	0.333333	5	3	6	5	15	12	0.777778	0	0	0	0	0	0	0	0.533333	0.285714	1	0
92616115	T	C	C	C	C	C	C	1	0.75	0.5	1	1	0.333333	3	4	4	2	2	6	0	0.181818	1	1	0	1	0	0	0	0	0	0
47830774	A	G	G	G	G	G	G	1	1	1	1	0.4	1	4	8	2	6	5	3	0	0	1	1	0	0	1	0	1	0	0	0
2630106	T	A	A	A	A	A	A	1	1	1	1	1	1	2	5	2	2	3	2	1	1	0.6	0	1	1	0	0	0	0	0	0
3895478	A	G	G	G	G	G	G	0.888889	0.357143	1	0.571429	1	1	9	14	22	7	15	20	0.258065	0	0	0	0	1	0.3125	0.611111	0.692308	0	0.545455	0
19165289	G	C	C	C	C	C	C	1	0.44	0.4	0.666667	1	0.777778	4	25	5	6	29	9	0	0	0	0	1	0.888889	0	0	0	0	1	0
17419298	G	T	T	T	T	T	T	0.782609	0.809524	0.304348	0.411765	1	0.642857	23	21	23	34	5	28	0	0.653846	0.333333	0.357143	0	0	0	0	0	0.653846	0	0.558824
44753525	T	G	G	G	G	G	G	1	1	1	0.285714	0.5	1	3	2	2	7	4	3	1	0	0	0	0	0	0.545455	0	1	0.6	0	0.25
22649041	C	G	G	G	G	G	G	1	1	1	1	1	0.714286	2	12	16	10	7	7	1	0	0	0	0.4	0.375	0	0.285714	1	0.666667	0	0.6
37544642	G	A	A	A	A	A	A	0.417391	1	0.57377	0.972222	0.444444	1	115	102	122	144	90	126	0.477612	0.461538	0.349515	0.5	0.566667	0.666667	0	0	0	0	0	0
49373618	A	G	G	G	G	G	G	1	0.6	1	0.181818	0.4	1	30	5	107	11	15	60	0.477612	0	0	0	0	0.553571	0	0	0	0.382353	0.666667	0.724138
25846292	G	A	A	A	A	A	A	1	0.333333	1	0.3	1	0.925926	24	18	39	10	23	27	0.273171	0.481481	0	0	0	1	0.112903	0.133333	0	0.188235	1	0
22195204	C	T	T	T	T	T	T	1	1	1	0.263158	1	0.55	21	12	21	19	28	20	0.462963	0	0	0	0.521739	1	0.407407	0	0	0.258065	0.384615	0.418605
18319567	A	T	T	T	T	T	T	0.666667	1	1	1	1	0.2	12	16	27	19	29	15	0.263158	0.666667	0	0	0.230769	1	0.578947	0.411765	0	0.363636	0	0
44342464	T	G	G	G	G	G	G	1	0.986486	0.980237	1	1	0.989583	24	148	253	325	262	288	0.450658	0	0	0	0.425	0.985232	0.433712	0.478947	0.396419	0.437247	0	0.997528
53016253	A	G	G	G	G	G	G	1	1	1	1	1	1	2	4	4	5	9	3	0	1	1	1	1	0	0	0	0	0.25	0	0.4
83355443	T	C	C	C	C	C	C	1	0.5	0.647059	1	1	0.666667	6	8	17	2	3	12	0.875	0	0	0	0	0	0	0.666667	0.636364	1	0	0.285714
18980704	C	A	A	A	A	A	A	1	0.6	1	0.2	0.571429	0.666667	4	5	9	10	14	3	0	0	0	0	0	0	1	0.666667	0	0.333333	0.333333	0.357143
70065467	T	C	C	C	C	C	C	0.75	0.428571	0.521739	0.5	0.818182	0.555556	8	7	23	4	11	9	0	0.357143	0	0	0.764706	0.272727	0	0.5	0	0	0	0.333333
41791804	A	T	T	T	T	T	T	1	1	1	0.4375	1	1	20	16	84	48	37	8	0	0	0.380952	0.672131	0.466667	1	0.5	0.451613	0.16	0	0	0.46
28505420	C	A,T	T,G	A,G	T	A	A	1	1	0.988372	0.990431	0.993464	0.995192	95	15	688	418	153	208	0.755424	0	0.756098	0.765258	0.661654	0	0	0	0	0	0.888889	0.796238
126054740	C	G	G	G	G	G	G	1	0.307692	0.424242	0.461538	1	1	15	13	33	13	7	21	1	0	0	0	1	0	0	0.428571	0.421053	0	0	0
11541472	G	C	C	C	C	C	C	0.625	0.566667	1	0.526316	0.64	1	8	30	39	38	25	27	0.693878	0.525424	0.555556	0.384615	0.466667	0	0.388889	0	0	0	0	0
25425528	C	T	T	T	T	T	T	1	0.636364	0.846154	0.210526	1	1	5	11	13	19	14	13	0	0.482143	0	0	0	0.892857	0	0.26087	0.416667	0.3	1	0
70959818	C	T	T	T	T	T	T	1	0.727273	1	0.5	1	0.3125	23	11	25	18	20	16	0.166667	0.447368	0	0	1	0.55	0.75	0	0	0	0	0.285714
26509555	C	T	T	T	T	T	T	0.5	1	0.24	1	0.857143	0.684211	32	5	25	3	14	19	0.757576	0	0	0.2	0	0	0.458333	0.368421	0.157895	0	0.5	0.5
45462517	T	C	C	C	C	C	C	0.325	1	1	0.675	1	1	40	50	66	40	34	52	0.447059	0.155556	0	0	0.5	1	0.457143	0.525424	0	0.577778	0	0
47328275	C	T	T	T	T	T	T	1	1	1	1	1	0.9	2	18	28	18	9	10	1	0.357143	0.272727	0.45	0.512821	1	0.4	0	0	0	0	0.571429
24597151	T	C	C	C	C	C	C	1	1	1	1	1	1	2	3	7	9	4	7	1	0	0	0	0	0	0.666667	0	0	1	1	1
114962369	T	C	C	C	C	C	C	1	1	1	1	1	1	7	14	11	10	11	8	1	1	0	0	1	1	0	0	0	0.666667	0	0
146611377	A	G	G	G	G	G	G	1	1	1	1	1	1	2	15	13	3	5	2	0	1	0	1	1	0	0	1	0	0	0	0.666667
30511046	A	G	G	G	G	G	G	1	1	1	0.823529	0.666667	1	11	4	19	17	3	14	0.3	0	0	0	0	1	0.52381	1	0	0	1	0.333333
102632711	C	A	A	A	A	A	A	0.411765	1	1	0.8	1	1	17	11	20	5	11	9	0.454545	1	0.222222	0.333333	0.5	0.5	0	0	0.869565	0	0	0
70516074	T	C	C	C	C	C	C	1	1	1	0.380952	1	1	29	3	21	21	14	13	1	0	0.666667	0.75	0.666667	0.428571	0	0	0	0	0	0.538462
49442879	C	T	T	T	T	T	T	1	1	0.44898	1	1	0.981132	56	62	98	52	51	53	0	0	0.558824	0.361111	1	0.4	0	0.466667	0.410256	0	0.510204	0.395349
28469887	G	A	G	A	A	A	A	0.8125	1	0.653846	0.646154	1	0.941176	32	2	130	65	13	17	0.355556	0.647005	1	0.75	0	0.551181	0	0	0	0	0.436893	0
78829656	A	G	G	G	G	G	G	1	1	0.875	0.769231	0.875	0.428571	2	9	16	13	8	7	1	1	0	0	0	1	0	0	0	0.636364	0	0
36151505	A	G	G	G	G	G	G	1	1	1	1	1	1	6	8	14	30	16	14	1	0.333333	0	0.333333	0.727273	1	0.571429	0	0	0	0.727273	0
25044706	T	C	C	C	C	C	C	1	0.285714	0.222222	0.571429	0.47619	1	12	7	9	7	21	5	1	0	0	0	0.8	0.45	0	0	0	0	0	0
81025366	A	G	G	G	G	G	G	1	1	1	1	0.5	1	15	2	26	2	6	2	0	0	0.25	0.285714	0.666667	0	0.368421	1	0	0.625	0	1
20354686	A	C	C	C	C	C	C	1	1	1	0.333333	1	0.857143	7	4	4	6	2	7	1	0	0	1	0	0	0.333333	0	1	0	0.555556	0
12498508	T	C	C	C	C	C	C	1	1	1	1	1	1	9	4	15	5	2	5	0	1	1	0	0	1	1	0	0.2	0.5	0	0
63388715	T	G	G	G	G	G	G	1	1	1	1	1	1	6	4	6	4	5	2	1	0	0.6	0.545455	1	0	0.555556	1	0	0	0	0
63242959	C	G	G	G	G	G	G	1	1	1	0.8	1	0.625	2	13	8	5	3	16	0	1	0.666667	0	0	0	0.75	0	0	0.714286	0	1
26450716	G	A	A	A	A	A	A	0.5	0.625	1	1	0.666667	1	12	8	27	22	6	19	0	0	0	0	1	1	0.545455	0.73913	0.214286	0	0	0
70806880	C	T	T	T	T	T	T	0.8	0.368421	0.481481	0.545455	0.571429	0.48	5	38	27	11	7	25	0	1	0	0	0.954545	0	0	0	0	0	0	0
25426040	T	A	A	A	A	A	A	1	0.833333	0.9	0.5	0.9	0.888889	5	6	20	14	10	18	0	0.413793	0	0	0	1	0.416667	0.235294	0	0.666667	1	0
63388714	T	C	C	C	C	C	C	1	1	1	1	1	1	5	4	6	4	5	2	1	0	0.571429	0.583333	1	0	0.555556	1	0	0	0	0
78547622	G	T	T	T	T	T	T	1	0.666667	1	0.833333	0.857143	0.4	5	3	4	6	7	5	0	0	0	0	0	1	0	1	0.941176	0	0	0.526316
27331962	G	A	A	A	A	A	A	0.244792	0.558302	0.253983	0.304136	0.249577	0.258799	576	1578	1067	1233	1182	966	0.310053	0	0	0	0	0.276382	0	0	0	0	0	0
50617105	A	C	C	C	C	C	C	0.5	0.4	0.714286	0.428571	0.857143	0.666667	2	5	7	7	7	3	0	0.9	0	0	0	0	0.4	0	0	0.555556	0	0.428571
28005438	G	A	A	A	A	A	A	0.344828	0.428571	0.347826	1	0.294118	0.5	29	7	23	11	17	8	0	0	0.266667	0.173913	0.25	0	0	0	0.444444	0	0.5	0
23770735	G	A	A	A	A	A	A	0.375	1	0.6	0.866667	0.457143	1	16	4	10	15	35	6	0	1	0	0	0	0.818182	0.322581	0.2	0.214286	0	0	0.466667
5774810	T	C	C	C	C	C	C	1	1	1	0.857143	1	1	2	7	9	7	2	4	1	0.583333	0	1	1	0	1	0	0	0	0	0
13664581	A	G	G	G	G	G	G	1	1	0.5	1	1	0.416667	3	10	12	14	11	12	0.28125	0	0.575758	0.609756	0.1875	0	0.666667	0.555556	0	0.5	0.266667	0
114198052	T	C	C	C	C	C	C	1	1	1	1	1	1	2	6	18	5	18	6	0.230769	1	0	0	1	0	0.5	1	0	0	1	0
14414323	C	T	T	T	T	T	T	1	1	1	1	1	1	9	2	6	4	7	8	1	1	1	0.4	0.333333	1	0	0	0	0	0	0
50696212	A	T	T	T,C	T	T	T	1	1	1	1	1	0.666667	3	3	5	5	3	3	1	0	0	0	0.4	0	0	0	0	1	1	1
81917595	C	T	T	T	T	T	T	1	0.5	0.98	1	1	1	27	28	50	24	16	26	0.702703	0	0.608696	0.606061	1	0	0	0.766667	0.222222	0	0.310345	0
41789624	A	T	T	T	T	T	T	1	1	0.9375	0.266667	1	1	12	2	32	15	8	7	0	0	0.62963	0.5625	0.5	1	0.454545	0.2	0.333333	0	0	0.263158
37087811	G	T	T	T	T	T	T	0.236842	0.375	0.363636	0.4	0.310345	0.352941	38	8	11	10	29	17	0	0	0	0.217391	0	0	0	0.266667	0.294118	0	0	0
22154095	A	C	C	T	C	C	C	1	0.705882	0.392857	0.565217	0.545455	0.75	2	17	28	23	11	12	0.648649	1	0	0	0.52	0.533333	0	0	0	0	0	0
25426345	T	G	G	G	G	G	G	1	0.992481	0.968	0.989286	1	1	44	133	125	280	48	48	0	0.988067	0	0	0.64214	1	0.276596	0.25641	0.227273	0.307692	1	0
83441343	G	A	A	A	A	A	A	1	1	1	1	1	0.75	4	2	3	1	3	4	0	0	1	1	0	0	0	1	0.5	0	1	0
86649941	T	A	A	A	A	A	A	0.445783	1	1	0.470588	1	0.325581	83	23	32	68	60	43	0	1	1	1	0	0	0	0	0	0	0	0
71977088	T	A	A	A	A	A	A	1	1	1	0.272727	0.416667	0.714286	2	7	3	11	12	7	0	0	0	0	1	0	0.6	0.333333	0	0.333333	0.333333	0.5625
64719268	G	T	T	T	T	T	T	0.363636	1	0.333333	0.5	0.45	0.375	11	2	6	12	20	8	0	0	0	0.636364	0	0	0.409091	0.454545	0	0	0	0.285714
17621029	G	A	A	A	A	A	A	0.5	0.461538	0.384615	1	0.25	1	16	26	26	28	12	20	0	0	0.5	0.472222	0.230769	0	0.642857	0	0	0	0	0.515152
18319498	A	C	C	C	C	C	C	0.875	0.714286	1	1	1	0.153846	8	14	28	18	23	13	0.28	0.454545	0	0	0.571429	1	0.418605	0.464286	0	0.321429	0	0
32724999	G	A	A	A	A	A	A	1	1	0.615385	1	1	1	11	11	13	7	10	9	0.74359	0.653846	0.2	0.333333	1	1	0	0.454545	0	0	0	0
70878187	C	A	A	A	A	A	A	0.521739	0.388889	0.672897	0.951389	0.495726	0.358696	115	72	107	144	117	92	0	0	0	0	0	0.321429	0.476744	0.5	0.402778	0	0	0.458599
96943534	T	C	C	C	C	C	C	1	1	0.5	1	1	0.37931	2	44	58	40	21	29	0	0.368421	0.441176	0.430556	0.414141	0.375	0.638298	0.4	0.302326	0	0	0.283784
45133340	A	G	G	G	G	G	G	1	0.527027	1	0.955556	1	1	9	74	97	45	12	43	0	0	0	0	1	0.363636	0.434783	0.396825	1	0.478261	0	0.586207
107834755	C	G	G	G	G	G	G	0.857143	1	1	0.75	1	1	7	7	11	16	9	4	0	1	0	0	0.6	0	0.666667	0.5	0	0.818182	0.8	0
3166907	G	A	A	A	A	A	A	1	1	1	1	1	1	10	4	11	9	4	5	0	0	0	0	0	0	1	0.777778	0	1	1	1
41998026	G	C	C	C	C	C	C	1	0.75	1	0.222222	1	1	2	4	5	9	3	2	0	0	0.666667	0.2	0	0.5	0	1	0	0.5	0.25	0.636364
86405432	C	G	G	G	G	G	G	1	1	1	1	1	1	5	2	9	11	4	3	0.722222	0.285714	0.228571	0.225	0	1	0.632653	0	0.333333	0.785714	0	0.571429
25856510	A	G	G	G	G	G	G	0.757576	1	1	1	1	0.69375	99	88	267	203	144	160	0	0.872951	0.530612	0.529661	0.441096	0.642857	0.186567	0.134021	0.375	0	0.5375	0
28471281	T	C	C	C	C	C	C	0.971429	0.983051	0.957384	0.9	0.983051	0.966443	70	118	1009	190	118	149	0.976	0.681221	0.572864	0.686767	0	0.643636	0	0	0	0	0	1
40771066	C	T	T	T	T	T	T	1	1	1	0.571429	1	0.545455	2	10	17	21	2	11	0	0.428571	0.538462	0.351351	0	0.6	0	0	0	1	1	0
22804895	T	C	C	C	C	C	C	1	1	0.65	0.666667	0.5	0.857143	10	8	20	9	4	7	0.636364	0	0.285714	0.555556	1	1	0	0	0	0	0	0
26450555	C	A	A	A	A	A	A	0.428571	0.428571	1	0.933333	0.8	1	7	7	14	15	5	10	0	0	0	0	0.967742	1	0.2	0.3	0.928571	0	0	0
41797672	C	T	T	T	T	T	T	1	1	1	0.318182	1	1	15	33	36	22	11	6	0	0	0.454545	0.314286	0.368421	1	0.538462	0.5	0.636364	0	0	0.3125
18563523	G	A	A	A	A	A	A	1	0.3	0.388889	0.977273	1	1	5	10	18	44	5	12	0	0	0.387097	0.322581	0.266667	0	0	0.25	0.625	0.625	1	0
73438706	A	G	G	G	G	G	G,T	1	0.9	0.9	0.666667	0.833333	1	3	10	10	9	6	9	0.363636	0.8	0	0	0	0	0.833333	0	1	0.714286	0	0.4
28620175	T	C	C	C	C	C	C	1	0.272727	1	1	0.153846	1	16	11	17	24	13	15	0.363636	0	0	0	0	0	0.842105	0	0	1	0.6	0.4375
85540175	T	A	A	A	A	A	A	0.952381	1	1	1	1	1	21	3	13	13	5	13	1	0	0.285714	0.511628	0.514286	0.461538	0.571429	0	0	0	0.461538	0.964286
45974766	G	A	A	A	A	A	A	0.26087	0.666667	0.396226	1	0.190476	1	46	9	53	18	21	25	1	0	0	0	0.290323	0	0	0.384615	0.272727	0	0.384615	0
42367722	G	A	A	A	A	A	A	0.469388	1	0.974026	1	0.75	1	49	10	77	47	44	49	0.333333	0.285714	0.368421	0.44186	0	0	0.48	0	0.474576	0.62963	0	1
25425295	C	T	T	T	T	T	T	1	0.5	0.909091	0.352941	1	1	4	16	22	17	16	21	0.201646	0.567568	0	0.171429	0	1	0.25	0.179487	0	0.213483	1	0
11496524	G	A	A	A	A	A	A	1	1	0.979167	0.5	1	0.466667	40	30	48	18	30	30	0.411765	0.311688	1	1	0.487179	0.55814	0	0	0	0	0	0
126057545	G	A	A	A	A	A	A	1	0.5	1	1	1	1	7	6	35	43	13	12	1	0	0	0	1	1	0.5	0.833333	0	0	0	0
91430988	G	A	A	A	A	A	A	1	1	0.68	1	1	1	14	9	25	29	26	21	1	0	0	0	0.181818	1	1	0	0	0.333333	0	1
22195219	G	A	A	A	A	A	A	1	1	1	0.210526	1	0.541667	22	14	27	19	30	24	0.436364	0	0	0	0.535714	1	0.354839	0	0	0.323529	0.407407	0.533333
25425257	C	T	T	T	T	T	T	1	0.5	0.933333	0.454545	1	1	6	20	30	22	20	32	0.262009	0.72	0	0	0	1	0.266667	0.259259	0	0.219512	1	0
75102131	C	T	T	T	T	T	T	1	0.583333	0.411765	1	0.928571	0.285714	16	12	17	20	14	7	0.666667	0	0	0	0.666667	0	0.666667	0	0.235294	0	0	0.818182
48707581	G	A	T	T	A	A	A	0.304348	0.5	0.419355	0.454545	0.37037	0.4	23	14	31	22	27	20	0	0.2	0.321429	0	0.375	0	0	0	0	0	0	0.4
41820773	C	G	G	G	G	G	G	1	0.25	1	1	1	1	14	8	29	27	57	25	0.6	1	0.571429	0.2	0.5	0	0.448276	0.3	0	0	0.478261	0
17619681	T	C	C	C	C	C	C	0.454545	0.666667	0.533333	1	0.421053	1	11	18	45	32	19	16	0	0	0.25	0.3	0.387097	0.666667	0.666667	0	0	0	0	0.653846
82924303	T	C	C	C	C	C	C	1	1	0.452381	0.4	0.403846	0.632653	60	11	42	95	52	49	0	0.472222	0.483871	0.652174	0.56	0.233333	0	0	0.336364	0	0	0
86493569	A	G	G	G	G	G	G	1	1	1	1	1	1	18	18	22	16	8	20	0.634146	0	0	0	0.418605	1	0.5	0.235294	1	0.565217	0	0.5
75005410	C	G	G	G	G	G	G	0.625	0.625	0.5	1	0.625	1	8	16	12	12	8	17	0	0	0	0	0	0.4	0.4	0	1	0.428571	0	1
55974499	T	G	G	G	G	G	G	1	1	1	1	0.833333	1	3	1	2	3	6	9	0.5	0	0	0	0	1	1	1	1	0	0.190476	0
8771658	A	T	T	T	T	T	T	1	1	1	1	1	1	7	2	1	3	6	4	1	0	0.857143	1	0	0	0	0	1	1	0	0
54308926	G	T	T	T	T	T	T	0.295455	0.565217	0.4	0.508772	0.928571	0.571429	44	23	50	57	28	28	0	0.333333	0	0	0	0	0	0.214286	0.696429	0	0.5	0.384615
55202784	T	C	C	C	C	C	C	0.690476	0.433121	0.49835	0.504425	0.576271	1	42	157	303	113	59	158	1	0	0	0	0.476821	0	0.617801	0	0.46875	0	0	0
25855271	G	A	A	A	A	A	A	1	0.358779	1	0.429719	0.978378	0.923077	135	131	145	249	185	78	0.209639	0	0	0	0	1	0.392857	0.333333	0.289474	0.326389	1	0
104577474	C	T	T	T	T	T	T	0.822222	0.470588	0.615385	0.463415	0.411765	0.769231	45	17	26	41	17	13	0.55	0.625	0	0	0.380952	0.590909	0	0	0	0.269231	0	0
25425252	A	G	G	G	G	G	G	1	0.5	0.933333	0.458333	1	1	6	20	30	24	19	34	0.293333	0.692308	0	0	0	1	0.307692	0.269231	0	0.195402	1	0
29501832	T	C	C	C	C	C	C	0.5	0.625	0.414286	0.529412	0.6875	0.529412	20	16	70	34	16	17	0.364486	0	0	0	0.565789	0.676471	0	0.545455	0	0	0	0
90366085	T	C	C	C	C	C	C	1	1	1	1	1	0.666667	7	10	9	3	7	6	1	0.736842	1	1	0.8	0	0	0	0	0	0	0
126057031	C	T	T	T	T	T	T	1	0.4	1	1	1	1	12	20	61	34	23	10	1	0	0	0	1	1	0.631579	0.352941	0.285714	0	0	0
18181157	G	C	C	C	C	C	C	1	0.272727	0.464286	0.916667	1	1	21	11	28	24	8	13	0	0.518519	0.235294	0.45	0.441176	0.857143	0.466667	0	0	0	0.555556	0
75100380	G	A	A	A	A	A	A	1	0.555556	0.647059	1	0.310345	0.142857	20	9	17	14	29	14	0.465517	0	0	0	0.75	0	0.454545	0	0.266667	0	0	0.590909
41797636	C	T	T	T	T	T	T	1	1	1	0.26087	1	1	16	33	37	23	11	6	0	0	0.45	0.404762	0.366667	1	0.583333	0.393939	0.6875	0	0	0.25
30524332	A	G	G	G	G	G	G	0.75	1	0.533333	0.545455	0.833333	0.461538	4	10	15	11	12	13	1	0	0	0	1	1	0	0	0	0	0	0
25425155	T	G	C,G	G	C	G	G	1	1	1	1	1	1	6	19	36	24	12	18	0.207373	0	1	1	0.318182	1	0	0.151515	0	0.2	1	0
73502389	C	T	T	T	T	T	T	0.571429	0.6	0.733333	0.636364	1	0.833333	7	25	15	11	4	6	0.5	0.785714	0.333333	0.285714	0	0	0.25	0.461538	0	0.636364	0	0
126057490	C	T	T	T	T	T	T	1	0.4	1	1	1	1	6	10	31	36	13	12	1	0	0	0	1	1	0.307692	0.75	0.222222	0	0	0
27322886	A	T	T	T	T	T	T	0.923077	1	1	0.958333	1	1	26	20	30	24	16	25	0.948052	0	1	1	0	0.825397	0	0	0	0	1	0
22195241	C	T	T	T	T	T	T	1	1	0.935484	0.235294	1	0.521739	25	11	31	17	29	23	0.509091	0	0	0	0.538462	1	0.333333	0	0	0.290323	0.481481	0.438596
75101405	T	C	C	C	C	C	C	1	0.5	0.7	1	0.555556	0.6	3	6	10	21	9	5	0.3	0	0	0	0.888889	0	0.8	0	0.666667	0	0	0.6
56397782	G	A	A,C	A,C	A	A	A	0.5	1	1	1	0.625	1	4	4	10	7	8	3	0	0.625	0	0	0.75	0	0	0.75	0	1	0.5	0.4
15135163	A	G	G	G	G	G	G	1	1	1	0.333333	1	1	2	2	2	6	4	2	0.5	1	0	0.5	0	0.571429	0	0	0.666667	0	1	0
6587228	C	T	T	T	T	T	T	0.222222	1	1	1	1	1	9	3	3	5	2	4	1	0	0	0	0	0.555556	1	0	0	1	0	0.571429
17277303	G	A	A	A	A	A	A	0.4	0.628571	0.628571	1	1	0.545455	5	35	35	49	13	11	0.565217	0	0	0	0	0	0	0.585366	1	0.457143	0.5	0
41840412	C	G	G	G	G	G	G	0.9	0.4	1	1	1	1	10	20	34	39	20	13	0.285714	1	0.384615	0.444444	0.357143	0	0.586207	0.4	0	0	0.75	0
79888439	A	G	G	G	G	G	G	0.568627	0.439024	0.99	0.526316	0.571429	0.977528	153	41	200	209	70	89	0	0	0.536913	0.444776	0	1	1	0	0	0	0	0
91431182	A	G	G	G	G	G	G	1	1	1	1	0.875	1	9	7	28	24	8	10	1	0	0	0	0.416667	1	1	0	0	0.368421	0	1
44337971	G	A	A	A	A	A	A	0.998512	0.99916	0.998176	0.998605	0.999193	0.995344	7394	2380	4933	7886	6199	4725	0.489646	0	0	0	0.500886	0.998381	0.492057	0.467397	0.476252	0.478994	0	0.996823
20889013	G	T	T	T	T	T	T	0.206897	0.469388	0.285714	0.361702	0.348837	0.252632	29	49	98	47	43	95	0.186275	0	0.197531	0	0	0	0.15	0	0	0.303571	0	0
64866819	G	T	T	T	T	T	T	0.333333	0.6	0.538462	1	1	0.444444	9	5	13	32	10	9	1	0	0.6	0.444444	0	0	0	0	0	0.5	0.285714	0
104672798	T	C	C	C	C	C	C	1	1	1	1	0.866667	1	16	9	14	46	15	4	1	0.722222	0	0	1	0.25	0.470588	0.588235	0.75	0	0	0
75299365	T	A	A	A	A	A	A	1	0.666667	1	1	1	1	3	3	8	11	3	2	1	0	1	1	0	0.75	0.833333	0	0	0	0	0
78265549	A	C	C	C	C	C	C	1	1	1	1	1	1	3	3	7	2	4	2	0.923077	1	0	0	1	1	0	0	0	0	1	0
30366668	G	C	C	C,T	C	C	C	1	1	1	1	0.972973	0.965517	28	9	23	4	37	29	0.885714	1	0	0	1	1	0	0	0	0	0	0.97619
25855307	G	A	A	A	A	A	A	1	0.318436	0.984694	0.374648	0.958848	0.957265	170	179	196	355	243	117	0.210616	0	0	0	0	0.986842	0.400794	0.317797	0.247191	0.359909	1	0
26802057	A	T	T	T	T	T	T	0.421053	1	0.521739	0.428571	0.666667	0.541667	19	8	23	14	12	24	0	0	0	0	0	0	0.210526	0.3125	0.833333	0.5	0.294118	0.358974
86400582	G	A	A	A	A	A	A	1	0.999082	0.999033	1	0.479675	0.998016	1156	1089	2068	991	984	1008	0.685185	0.530978	0.57725	0.548661	0	0.999085	0	0	0.528099	0	0	0.536481
25855265	C	T	T	T	T	T	T	1	0.354331	1	0.409692	0.976879	0.910256	130	127	142	227	173	78	0.210269	0	0	0	0	1	0.410526	0.339506	0.29078	0.330909	1	0
25405704	G	A	A	A	A	A	A	0.761905	0.407407	0.334802	0.404762	0.432432	0.5	21	27	227	84	74	102	0.363636	0.342857	0	0	0	0.254658	0	0.203704	0	0.274648	0.333333	0
99824271	G	A	A	A	A	A	A	0.571429	0.75	1	0.4375	0.714286	1	21	4	2	16	28	4	0.461538	0.4	0.7	0.538462	0	0.321429	0	0	0.583333	0	0.4	0
55200616	C	T	T	T	T	T	T	0.5	0.571429	0.583333	0.3	0.666667	1	4	49	72	20	24	26	1	0	0	0	0.607143	0	0.448276	0	0.5	0	0	0
25425317	A	C	C	C	C	C	C	1	0.541667	0.923077	0.35	1	1	4	24	26	20	15	28	0.221739	0.586957	0	0.175	0	0.958333	0.277778	0.242424	0	0.2875	1	0
41797637	T	G	G	G	G	G	G	1	1	1	0.227273	1	1	17	33	39	22	11	6	0	0	0.45	0.404762	0.392857	1	0.583333	0.393939	0.6875	0	0	0.25
9886048	T	G	G	G	G	G	G	0.270833	0.40625	0.402715	0.375	0.423077	0.434483	96	64	221	104	104	145	0.246445	0	0.401869	0.238889	0	0.360406	0	0	0	0	0	0
22897784	G	A	A	A	A	A	A	0.631579	1	1	0.722222	1	1	19	17	25	18	18	7	0	0.395349	0.571429	0.315789	0.515152	0	0.571429	0	0.444444	0.47619	0	1
11060644	C	A	A	A	A	A	A	0.8	0.615385	0.7	1	0.555556	0.833333	5	13	10	13	9	6	0.454545	0	0	0.615385	0	0	0.416667	0.684211	0	0.555556	0	0.714286
54309006	T	G	G	G	G	G	G	0.45283	0.516129	0.433333	0.590909	0.947368	0.526316	53	31	60	66	38	38	0	0.390625	0	0	0	0	0	0.254237	0.697368	0	0.583333	0.479452
65815549	C	A	A	A	A	A	A	1	0.25	1	1	1	1	8	8	14	3	3	4	0.35	1	0.583333	0	0.714286	1	0	0	0	0	0.235294	0.307692
48299208	T	C	C	C	C	C	C	1	0.461538	0.777778	0.416667	0.8	0.631579	3	13	9	12	20	19	0.571429	0.307692	0	0	0	0.3	0.444444	0.272727	0	0	0.555556	0.578947
119468963	G	A	A	A	A	A	A	1	0.428571	1	1	1	1	11	21	14	38	14	13	0.232558	0.519231	0.307692	0	0.25	0.4375	0.4	0.344828	1	0.421053	0	0.461538
20853857	T	C	C	C	C	C	C	0.4	0.375	0.6	0.428571	1	0.25	5	8	5	7	2	12	0	0	0	0	0	0	0.428571	0	1	0.571429	0	0
83438491	A	T	T	T	T	T	T	1	1	1	1	1	1	4	3	4	5	5	3	0.75	0	0.4	0	0	0	1	0	1	0.8	0	1
41839685	C	G	G	G	G	G	G	0.92	0.333333	1	0.980769	1	1	25	15	25	52	37	8	0.333333	0.586207	0.75	0.72973	0	0	0.52381	0.736842	0	0	0.529412	0
27331938	C	A	A	A	A	A	A	0.243194	0.527495	0.245509	0.283404	0.244463	0.244186	551	1473	1002	1175	1174	946	0.29148	0	0.212766	0	0	0.243028	0	0	0	0	0	0
41792239	A	G	G	G	G	G	G	1	1	1	0.235294	1	1	6	10	53	17	17	8	0	0	0.375	0.705882	0.166667	1	0.666667	0.45	0.333333	0	0	0.5
30366664	A	T	T	T	T	T	T	1	1	0.956522	1	1	0.965517	29	9	23	4	36	29	0.911765	1	0	0	1	1	0	0	0	0	0	0.97561
92075833	T	A	A	A	A	A	A	0.933333	0.5	0.869565	0.411765	0.8	0.583333	15	4	23	17	55	12	0.7	0.375	0	0	0	0	0.69697	0.875	0	0.416667	0	0
30366663	C	A	G,A	A	G,A	A	A	1	1	0.956522	1	0.972973	0.965517	29	9	23	4	37	29	0.885714	1	0	0	1	1	0	0	0	0	0	0.97619
146735090	G	T	T	T	T	T	T	0.382353	1	0.45614	0.487179	0.545455	0.318182	34	18	57	39	33	22	0	0	0	0	0	0	1	0	0	0.558824	0.6	0
64294556	G	A	A	A	A	A	A	0.61039	1	0.805195	0.509015	0.661972	0.666667	154	4	77	1442	71	33	0	0.570507	0.567164	0.603406	0.988095	0	0.497268	0	0	0	0	0
55899091	G	A	A	A	A	A	A	1	0.5	0.769231	0.666667	1	0.95	6	8	13	6	6	20	0	1	0	0.75	0	0	0	0.375	0	1	0.736842	0
54308978	G	A	A	A	A	A	A	0.309091	0.5625	0.45098	0.55	0.9375	0.586207	55	32	51	60	32	29	0	0.409091	0	0	0	0	0	0.2	0.716216	0	0.6	0.45
77911544	C	T	T	T	T	T	T	1	1	1	1	1	1	22	59	48	72	33	49	0	0	0.983333	0	1	0	0	0	0	1	1	1
44338163	T	C	C	C	C	C	C	0.997927	0.996351	0.997003	0.997783	0.998457	0.994577	7720	5207	6674	7667	7776	6639	0.489267	0	0	0	0.490233	0.997157	0.515959	0.497648	0.483804	0.501497	0	0.994661
91430976	G	A	A	A	A	A	A	1	1	0.730769	1	1	1	13	9	26	28	25	23	1	0.214286	0	0	0.222222	1	1	0	0	0.285714	0	1
114963063	A	T	T	T	T	T	T	1	1	1	0.969697	0.994709	1	223	42	48	66	189	49	1	1	0	0	1	1	0	0.5	0	0.455882	0	0
22195262	C	T	T	T	T	T	T	1	1	1	0.24	1	0.676471	30	22	49	25	36	34	0.60274	0	0	0	0.6	1	0.333333	0	0	0.351351	0.48	0.545455
26114725	T	C	C	C	C	C	C	1	1	1	1	1	1	3	2	2	4	2	2	0	0	0	0	0	1	1	0	1	1	1	0
68365547	T	G	G	G	G	G	G	1	1	1	1	1	1	6	3	7	3	4	6	1	1	0	0	1	0.5	0	1	0	0	0	0.5
16492783	A	G	G	G	G	G	G	1	1	1	1	1	1	15	22	4	17	23	13	1	0	0	0	1	1	1	1	0	0	0	0
24597145	C	G	G	G	G	G	G	1	1	1	1	1	1	2	2	5	9	3	6	1	0	0	0	0	0	1	0	0	1	1	1
24597204	G	A	A	A	A	A	A	1	1	1	1	1	1	4	4	10	10	3	8	1	0	0	0	0	0	1	0	0	1	1	1
24597220	A	G	G	G	G	G	G	1	1	1	1	1	1	4	3	6	10	4	7	1	0	0	0	0	0	1	0	0	1	1	1
24597231	A	G	G	G	G	G	G	1	1	1	1	1	1	4	7	4	9	3	5	1	0	0	0	0	0	1	0	0	1	1	1
55922562	C	T	T	T	T	T	T	1	1	1	1	1	1	2	2	2	2	3	2	0	1	0	1	0	1	1	0	0	0	0	1
55922567	A	G	G	G	G	G	G	1	1	1	1	1	1	2	2	2	4	3	2	0	1	0	1	0	1	1	0	0	0	0	1
55922570	T	C	C	C	C	C	C	1	1	1	1	1	1	4	2	2	5	3	2	0	1	0	1	0	1	1	0	0	0	0	1
51730533	G	T	T	T	T	T	T	1	1	1	1	1	1	3	3	3	1	2	3	1	1	0	0	0	0	1	1	1	0	0	0
33853884	T	C	C	C	C	C	C	1	1	1	1	1	1	2	6	10	9	2	4	0	0	0	0	0	0	1	1	1	0	1	1
33853901	C	T	T	T	T	T	T	1	1	1	1	1	1	2	6	7	4	2	3	0	0	0	0	0	0	1	1	1	0	1	1
33853903	A	G	G	G	G	G	G	1	1	1	1	1	1	2	5	7	4	1	3	0	0	0	0	0	0	1	1	1	0	1	1
33853904	T	C	C	C	C	C	C	1	1	1	1	1	1	2	5	7	4	2	3	0	0	0	0	0	0	1	1	1	0	1	1
12611907	C	T	T	T	T	T	T	1	1	1	1	1	1	2	4	3	4	13	1	0	0	1	1	0	0	0	1	1	0	1	0
53269498	C	T	T	T	T	T	T	1	1	1	1	1	1	3	3	4	6	2	2	0	1	0	0	1	1	1	1	0	0	0	0
53269512	G	C	C	C	C	C	C	1	1	1	1	1	1	2	5	5	6	2	2	1	0	0	0	1	1	1	1	0	0	0	0
54723004	G	A	A	A	A	A	A	1	1	1	1	1	1	4	4	6	6	6	3	0	0	1	0	0	0	1	1	1	0	1	0
25350709	G	C	C	C	C	C	C,A	1	1	1	1	1	1	4	4	3	3	8	4	1	1	0	0	0	1	1	0	0	0	1	0
25351944	C	T	T	T	T	T	T	1	1	1	1	1	1	4	4	20	8	13	15	1	1	0	0	0	1	0	0	0	1	1	0
30366674	A	G	G	G	G	G	G	1	1	1	1	1	1	29	9	23	4	36	28	1	1	0	0	1	1	0	0	0	0	0	1
36932053	C	T	T	T	T	T	T	1	1	1	1	1	1	6	4	5	3	3	4	1	1	1	1	0	0	0	0	0	1	0	0
36932061	C	T	T	T	T	T	T	1	1	1	1	1	1	4	3	4	3	3	4	1	1	1	1	0	0	0	0	0	1	0	0
13275910	T	C	C	C	C	C	C	1	1	1	1	1	1	2	3	6	2	4	2	1	1	0	1	0	1	0	0	1	0	0	0
13276303	C	T	T	T	T	T	T	1	1	1	1	1	1	6	3	3	4	4	4	0	1	0	1	0	0	1	0	0	0	1	1
27125326	T	C	C	C	C	C	C	1	1	1	1	1	1	7	4	3	20	9	6	0	1	1	1	0	1	0	0	1	0	0	0
2319164	G	T	T	T	T	T	T	1	1	1	1	1	1	3	3	4	6	4	4	0	1	1	0	0	0	1	1	0	0	0	1
73162546	G	A	A	A	A	A	A	1	1	1	1	1	1	2	2	3	2	2	4	0	0	1	0	0	0	1	1	1	1	0	0
81907978	C	T	T	T	T	T	T	1	1	1	1	1	1	8	3	3	7	2	1	0	0	0	0	0	0	1	1	1	1	0	1
6264983	C	T	T	T	T	T	T	1	1	1	1	1	1	4	13	8	13	8	1	1	1	1	1	0	0	0	0	1	0	0	0
90365226	A	G	G	G	G	G	G	1	1	1	1	1	1	10	18	12	2	4	3	1	1	1	1	1	0	0	0	0	0	0	0
35673337	C	T	T	T	T	T	T	1	1	1	1	1	1	3	3	4	10	2	9	1	0	0	0	0	1	1	0	0	1	0	1
35673338	C	A	A	A	A	A	A	1	1	1	1	1	1	2	3	2	10	2	7	1	0	0	0	0	1	1	0	0	1	0	1
35673339	A	G	G	G	G	G	G	1	1	1	1	1	1	2	3	2	10	2	7	1	0	0	0	0	1	1	0	0	1	0	1
38512030	A	G	G	G	G	G	G	1	1	1	1	1	1	2	3	4	2	3	2	1	1	1	1	0	1	0	0	0	0	0	0
81170490	T	G	G	G	G	G	G	1	1	1	1	1	1	2	5	8	2	2	4	0	0	1	1	0	1	0	1	0	1	0	0
96110578	A	G	G	G	G	G	G	1	1	1	1	1	1	2	4	3	2	4	2	0	0	0	0	1	0	0	1	0	1	1	1
730	A	G	C	G	G	G	A,G	1	1	1	1	1	1	8	2	47	5	6	2	0	1	0	0	0	0	1	0	1	1	0	1
63232501	A	C	C	C	C	C	C	0.6	0.5	0.230769	0.190476	0.8	0.333333	5	12	13	21	5	30	0	0.266667	0.454545	0	0	0	0	0.666667	0	0.272727	0	0
29897485	A	T	T	T	T	T	T	1	0.230769	1	0.833333	0.785714	0.235294	8	13	11	12	14	17	0.849057	0	0.524752	0.373832	0.441176	0.37931	0	0	0	0	0	0.52381
920281	T	C	C	C	C	C	C	1	0.5	1	1	1	1	8	4	5	4	2	12	0.444444	0	0	0	0	1	0	0.666667	0	1	0.857143	0.545455
29501145	C	A	A	A	A	A	A	0.75	0.615385	0.78125	0.607143	0.526316	0.571429	4	13	32	28	19	21	0.552239	0	0	0	0.588235	0.510638	0	0.6	0	0.615385	0	0
53803905	A	T	T	T	T	T	T	0.6	1	1	0.875	0.769231	1	10	2	15	16	13	7	0.4	0	0.571429	0.473684	1	0	0	0.636364	0.608696	0	0	0.571429
4963318	T	C	C	C	C	C	C	1	0.642105	0.604839	1	1	1	43	95	124	129	67	82	1	0.717949	1	1	0.54717	0	0	0	0	0	0	0
30366677	G	A	A	A	A	A	A	1	1	0.956522	1	0.970588	0.964286	29	9	23	4	34	28	0.914286	1	0	0	1	1	0	0	0	0	0	1
23701789	T	C	C	C	C	C	C	0.333333	1	0.5	0.5	0.25	1	6	2	8	12	8	2	0	0	0.25	0	1	0.857143	0	0	0.5	0	0	0
42336112	A	G	G	G	G	G	G	0.333333	1	1	0.75	0.857143	1	6	10	10	4	7	3	0.666667	0.441176	0	0	0	0	1	1	0	0.428571	0.428571	0
26450711	G	A	A	A	A	A	A	0.4	0.666667	1	1	0.5	1	10	6	21	21	4	16	0	0	0	0	1	1	0.55	0.782609	0.259259	0	0	0
126057240	T	C	C	C	C	C	C	1	0.545455	1	1	1	1	6	22	34	31	15	19	1	0	0	0	1	1	0.416667	0.608696	0.545455	0	0	0
46081281	A	G	G	G	G	G	G	1	0.315789	0.481481	0.789474	1	1	9	19	27	19	8	10	0	0.724138	0	0	0	0.423077	0.583333	0.466667	0.818182	0.6	0	0
55203173	C	G	G	G	G	G	G	0.553571	0.513089	0.478102	0.461538	0.508982	1	168	191	548	312	167	223	0.997118	0	0	0	0.528037	0	0.505917	0	0.51626	0	0	0
466250	T	C	C	C	C	C	C	1	0.615385	0.371429	1	0.333333	1	18	26	35	11	15	22	0.409091	0.4	0.444444	0.655172	0	1	0	0.444444	0	0	0	0
42368069	A	G	G,T	G,T	G,T	G	G	0.875	1	1	1	0.769231	0.928571	8	5	21	13	13	14	0	1	0.5625	0.595238	0	0	0.473684	0	0.547619	0.428571	0	1
27714915	G	C	C	C	C	C	C	0.333333	0.285714	0.285714	0.25	0.1875	0.5	12	7	7	12	16	6	0	0	0	0.190476	0	0	0.28	0.230769	0	0.176471	0	0
94379015	A	G	G	G	G	G	G	0.333333	0.189189	0.222222	0.690476	0.444444	0.136364	12	37	45	42	18	44	0	0	0	0	0.178571	0	0.206897	0.26087	0	0.145833	0.264706	0
113867283	G	A	A	A	A	A	A	0.747253	0.540541	0.544304	0.148148	0.767635	0.153846	182	37	237	27	241	13	0.211382	0	0	0	0.246377	0	0.544776	0	0.410714	0.533981	0	0
25856490	T	C	C	C	C	C	C	1	0.457143	0.995595	0.526627	0.984615	0.993103	95	70	227	169	130	145	0.312147	0.36631	0	0	0	0.767241	0.460938	0.261905	0.463415	0.377778	1	0
67784565	G	A	A	A	A	A	A	0.577922	0.603448	0.99375	0.408163	1	0.989474	154	116	160	98	96	190	1	0.443038	0	0	0	0	0.538462	0	0	0.540323	0.491329	0.614286
6739118	T	C	C	C	C	C	C	1	0.44	0.990566	1	1	1	43	50	212	91	81	83	1	0.461929	0.538043	0.604336	0	1	0.471698	0	0	0	0	0.409836
5698122	T	A	A	A	A	A	A	1	0.7	1	0.933333	1	0.5	2	10	27	15	6	6	1	0	0.333333	0.428571	1	1	0	0	0	0	0	0.428571
126054953	T	C	C	C	C	C	C	1	0.392157	1	1	1	1	26	51	47	44	34	31	1	0	0	0	1	1	0.586207	0.545455	0.318182	0	0	0
75244087	A	G	G	G	G	G	G	0.99793	0.480519	0.984704	0.56087	0.497154	1	483	231	523	690	527	381	0.487805	0.455026	0.501312	0.505556	0.492754	0.637131	0	0	0	0	0	0.502158
55203130	G	A	A	A	A	A	A	0.578652	0.534413	0.474277	0.456897	0.489796	0.992337	178	247	622	348	196	261	1	0	0	0	0.527881	0	0.509589	0	0.553506	0	0	0
18620956	G	C	C	C	C	C	C	0.333333	1	0.363636	1	1	0.363636	12	2	11	10	9	11	0.555556	0.25	0.363636	0.592593	0	1	0	0.363636	0	0	0	0
41790266	T	A	A	A	A	A	A	1	1	0.28	0.266667	0.333333	1	2	6	25	15	12	6	0	0	0	0.5	0.565217	1	0	0.5	0	0	0	0.380952
113867298	G	A	A	A	A	A	A	0.785311	0.461538	0.543933	0.133333	0.767347	0.166667	177	39	239	30	245	12	0.19697	0	0	0	0.25	0	0.536765	0	0.392857	0.55	0	0
91431420	T	C	C	C	C	C,A	C	1	1	1	1	1	1	1	3	10	5	7	9	1	0.625	0	0	0.444444	1	1	0	0	0	0	1
63226551	T	C	C	C	C	C	C	0.545455	0.285714	0.210526	0.266667	0.4	0.172414	22	14	19	15	5	29	0.185185	0.142857	0.4	0	0	0	0.222222	0	0	0	0	0
91430899	A	G	G	G	G	G	G	1	1	1	1	1	1	24	19	20	28	26	28	1	0.371429	0	0	0.277778	1	1	0	0	0.424242	0	1
25409882	A	G	G	G	G	G	G	0.828571	1	1	1	1	0.979167	35	16	50	52	36	48	1	0	0	0	0	1	1	0.435897	0	0	0.448276	1
11373072	T	G	G	G	G	G	G	1	1	1	0.418605	0.666667	0.55	33	65	69	43	27	40	0.583333	1	0.44898	0.590909	0.235294	0	0.571429	0	0	0	0.282051	0
70200870	A	T	T	T	T	T	T	0.5	0.583333	0.642857	0.285714	0.4	0.416667	6	12	14	14	10	12	0.3	0	0	0	0	0	0	0.444444	0	0.466667	0.25	0.444444
30156839	G	T	T	T	T	T	T	0.288591	0.217391	0.352	0.296296	0.37234	0.388889	149	46	125	54	94	72	0	0	0	0	0	0	0.304147	0	0	0	0.411765	0.277778
25427920	T	C	C	C	C	C	C	1	0.212766	1	0.132812	1	0.965517	2	47	49	128	19	29	0.198653	0	0	0	0	1	0.521739	0.318182	0	0.351064	1	0
86399185	G	T	T	T	T	T	T	1	1	1	1	0.333333	1	17	4	8	4	6	4	0.904762	0.655172	0.375	0.392857	0	1	0	0	0.307692	0	0	0.777778
25859194	A	G	G	G	G	G	G	0.666667	0.307692	0.52381	0.416667	1	1	3	13	21	12	6	6	0	0	1	1	0.375	0.625	0	0	0	0	0	0
54337980	T	C	C	C	C	C	C	0.75	0.775	0.4	0.173913	0.689655	0.565217	16	40	10	23	29	23	0.5625	0	0	0	1	0	0	0	0	0.566667	0	0.310345
104118425	A	T	T	T	T	T	T	1	1	0.944444	0.8	0.75	0.8	3	15	18	20	4	15	0	1	0	0	0	0	0.8	0.8	0	0.866667	0.2	0.714286
22577798	G	C	C	C	C	C	C	1	0.444444	0.35	0.416667	0.181818	0.4	3	9	20	12	11	15	0	0	0.285714	0	0	0	0.25	0	0.25	0.6	0.2	0.294118
118332883	C	T	T	T	T	T	T	1	1	0.75	0.818182	1	1	16	12	4	11	12	7	1	1	0.428571	0.275862	0	0	0	1	0.666667	0	0.285714	0
55202635	A	G	G	G	G	G	G	0.517241	0.451923	0.493213	0.556701	0.529412	1	29	104	221	97	34	82	0.996016	0	0	0	0.587302	0	0.564516	0	0.489362	0	0	0
104345910	T	G	G	G	G	G	G	0.833333	0.777778	0.5625	0.5	0.454545	0.230769	6	18	16	14	11	13	0.236111	0.258621	0	0	0.4	0.357143	0.176471	0.368421	0.2	0.333333	0	0.12
25425584	T	C	C	C	C	C	C	1	0.375	0.958333	0.214286	1	1	4	8	24	14	13	8	0	0.538462	0	0	0	0.956522	0.214286	0.357143	0.347826	0.228571	1	0
51167377	T	C	C	C	C	C	C	1	0.346154	0.928571	1	1	1	13	26	14	10	3	6	0	0.391304	1	1	0.416667	0	0.578947	0	0.714286	0	0.272727	0
136768658	C	A	A	A	A	A	A	1	1	0.452055	1	1	1	19	163	219	212	88	122	0	0.536232	0	0	0.491525	0.466667	1	0.529412	1	0	0	0.527778
31997856	T	C	C	C	C	C	C	1	1	1	0.9	1	1	12	3	8	10	2	7	0	0	0	0	1	0	0	1	1	0	1	1
34437247	C	G	G	G	G	G	G	1	0.588235	1	1	1	1	8	17	27	15	7	7	0.333333	0	0.583333	0.684211	0.785714	0.75	0	0.555556	0	0	1	0
71634278	A	G	G	G	G	G	G	1	1	0.545455	1	1	1	8	15	11	21	14	13	0.5	1	0.545455	0.4	0.541667	1	0	0	0	0.466667	0.2	0
27781198	A	G	G	G	G	G,T	G	1	1	1	1	1	1	17	6	32	22	16	15	0.397059	0.26087	1	1	0.533333	0.666667	0	0	0.777778	0	0.473684	0
28537469	G	A	A	A	A	A	A	1	1	1	1	1	1	29	11	24	10	32	21	0.272727	1	0.25	0.5	0.25	0.375	1	0	0.4	0	0.538462	0.527778
44048135	C	T	T	T	T	T	T	1	0.444444	0.5	0.923077	0.5	0.333333	11	9	26	13	4	9	0.565217	0	0	0	0	0	1	0	0.75	0	0.5	0
48707347	T	C	C	C	C	C	C	0.642857	0.727273	0.666667	0.3	0.692308	0.55	14	11	6	10	13	20	0.421053	1	0.48	0.210526	0	0	0	0.588235	0	0	0	0
55202340	G	T	T	T	T	T	T	0.5	0.435714	0.52381	0.466019	0.5	1	32	140	210	103	36	64	0.996226	0	0	0	0.464286	0	0.461538	0	0.625	0	0	0
45899118	C	T	T	T	T	T	T	0.714286	0.565217	1	0.818182	0.777778	1	14	23	6	11	9	2	1	0	0	0	0	1	1	0	0	0	0	1
90384941	T	G	G	G	G	G	G	1	1	0.583333	1	1	0.625	2	12	24	6	5	8	1	1	1	1	0.333333	0	0	0	0	0	0	0
91430902	A	G	G	G	G	G	G	1	1	1	1	1	1	24	20	19	28	24	22	1	0.416667	0	0	0.25	1	1	0	0	0.459459	0	1
12469265	A	T	T	T	T	T	T	0.685185	0.666667	0.461538	0.512821	0.65625	0.527778	54	33	65	39	32	36	0.202128	0	0.4	0.421053	0	0	1	0	0	0	0	0.614458
127733010	G	A	A	A	A	A	A	1	0.833333	0.9	0.833333	0.714286	0.75	4	12	10	6	7	4	0.666667	1	0	0	0	0	0	0	0.857143	0	0.857143	0.777778
55202344	A	G	G	G	G	G	G	0.529412	0.449664	0.531818	0.462963	0.527778	1	34	149	220	108	36	71	1	0	0	0	0.52459	0	0.493506	0	0.614035	0	0	0
7238565	C	A	A	A	A	A	A	1	1	0.88	0.904762	1	1	45	10	25	21	21	29	0.578947	0.666667	0	0	0	0	0.666667	0.52	0.3	0.625	0.5625	1
32178004	C	A	A	A	A	A	A	0.375	0.5	0.666667	0.416667	0.413793	0.5	8	6	6	12	29	6	0.25	0	0	0	0	0	0.444444	0.4	0	0.375	0	0.538462
22131734	T	C	C	C	C	C	C	1	0.508929	0.594937	0.463235	0.518519	0.545455	28	112	158	136	27	55	0.478261	1	0	0	0.514286	0.777778	0	0	0	0	0	0
25857339	T	C	C	C	C	C	C	0.4375	1	0.747253	0.961538	0.753425	0.366337	32	37	182	78	73	101	0	0.410526	1	1	0	1	0	0	0	0	0	0
45678694	A	G	G	G	G	G	G	1	1	1	0.923077	1	1	11	5	13	13	34	3	0	1	0.7	0.5	0	1	0.592593	0	0.777778	0.5	0	0
44048141	C	T	T	T	T	T	T	1	0.555556	0.4	0.9	0.666667	0.222222	10	9	20	10	6	9	0.576923	0	0	0	0	0	1	0	0.75	0	0.571429	0
17420687	T	A	A	A	A	A	A	0.745455	0.695652	0.578947	0.45098	0.769231	0.552632	55	23	38	51	26	38	0	0.2	0.833333	0.588235	0	0	0	0	0	0.714286	0	0.614035
91430818	T	C	C	C	C	C	C	1	1	1	1	1	1	28	17	26	34	28	31	1	0.478261	0	0	0.25	1	1	0	0	0.432432	0	1
111212775	C	T	T	T	T	T	T	1	1	0.875	1	0.8125	0.5	11	6	8	10	16	4	0	0	0	0	1	0	1	0.571429	0	1	0.777778	0
33225776	A	G	G	G	G	G	G	1	0.875	1	0.571429	1	0.666667	2	8	4	7	3	3	0.25	0	0.625	0	1	0	0.4	0.75	0.25	0.5	0.5	0
34239454	C	T	T	T	T	T	T	1	1	0.447368	0.921053	0.714286	0.5	20	35	38	38	14	16	1	0	0.5	0.348837	0	0.333333	0	0	0.5625	0	1	0
8577152	A	C	C	C	C	C	C	1	1	1	1	1	1	2	4	8	3	7	10	0.857143	0	1	1	0	0	0	0	1	1	0	0.307692
19815738	T	C	C	C	C	C	C	1	0.555556	0.363636	0.5	0.5	0.375	3	9	11	4	8	8	0	0.714286	0	0	0	0	0.333333	0.411765	1	0	0	0
42367833	G	A	A	A	A	A	A	0.545455	1	1	1	0.576923	1	11	10	29	23	26	31	0.5	0.526316	0.285714	0.4	0	0	0.621622	0	0.471154	0.485714	0	1
20379859	T	C	C	C	C	C	C	0.5	1	1	0.5	0.545455	1	6	2	5	8	11	2	0	1	0	0	0	0	0	1	0.714286	0	0	1
30366671	C	G	G	G	G	G	G	1	1	0.954545	0.8	0.972973	0.964286	28	9	22	5	37	28	0.885714	1	0	0	1	1	0	0	0	0	0	0.97619
39918923	G	A	A	A	A	A	A	0.205882	1	1	1	0.3	1	34	3	31	13	20	42	0.578947	0.416667	0.391304	0.266667	0	0	0.352	0	0.236842	0.4375	0	1
21378221	C	A	A	A	A	A	A	1	0.5	1	1	0.6	1	6	4	17	4	5	5	0.3125	0	1	1	1	0.6	0	0	0	0.363636	0	0
34675199	A	G	G	G	G	G	G	1	0.6	1	0.863636	0.454545	0.615385	12	5	29	22	33	13	0	0	0	0	0	0.318182	1	0.333333	0.397059	0.411765	0.25	1
55202511	A	T	T	T	T	T	T	0.625	0.442029	0.511521	0.465116	0.52	1	24	138	217	86	50	70	1	0	0	0	0.508621	0	0.508333	0	0.725	0	0	0
117918147	A	T	T	T	T	T	T	0.428571	0.8	0.269231	0.37037	0.21875	0.636364	14	5	26	27	32	11	0.291667	0.181818	0.4	0.25	0.375	0	0	0	0.176471	0.227273	0	0
26450570	C	T	T	T	T	T	T	0.428571	0.5	1	1	0.666667	1	7	8	13	17	6	11	0	0	0	0	0.96875	1	0.416667	0.461538	0.928571	0	0	0
1148740	A	G	G	G	G	G	G	0.333333	0.333333	0.625	0.137931	0.777778	0.5	21	6	8	29	9	10	0.25	1	0	0	0	0	0.642857	0	0	0	0	0
22195732	C	T	T	T	T	T	T	1	1	1	0.538462	1	0.333333	3	20	24	13	9	9	0.45	0	0	0	0.583333	1	0.421053	0	0	0.4375	0.5	0.666667
55202374	G	C	C	C	C	C	C	0.586207	0.434783	0.53304	0.40708	0.609756	1	29	161	227	113	41	79	1	0	0	0	0.601695	0	0.534591	0	0.622951	0	0	0
98412608	C	A	A	A	A	A	A	0.304348	0.307692	0.295455	0.333333	0.25	0.424242	69	13	44	33	24	33	0	0	0	0	0.289474	0.272727	0.311475	0	0	0	0	0.229885
113038590	T	C	C	C	C	C	C	1	0.333333	1	1	1	1	2	6	20	5	7	6	0.2	0	0.333333	0.538462	0.73913	1	0.6	0	0	0	0.666667	0.444444
90384358	A	G	G	G	G	G	G	1	1	0.6	0.958333	1	0.521739	4	29	20	24	11	23	1	1	1	1	0.272727	0	0	0	0	0	0	0
9614284	G	A	A	A	A	A	A	1	1	1	1	1	1	13	2	14	27	19	7	0	0	1	1	1	1	0.533333	0	0	0	0	0.659574
67902926	A	G	G	G	G	G	G	0.75	1	1	1	0.944	1	4	4	2	6	125	5	1	1	1	0.923077	0	0.253731	0	0	0	0.333333	0	0.377049
22654079	G	A	A	A	A	A	A	1	0.666667	0.428571	0.5	0.2	1	4	3	7	24	15	6	0	0	1	0	1	0	0	0.294118	0.7	0	0	0
10855027	G	C	C	C	C	C	C	1	0.75	1	1	1	0.8	3	4	2	9	2	10	1	0	0	0	0	0	1	1	0	1	0.75	0
17420690	A	G	G	G	G	G	G	0.686275	0.695652	0.567568	0.411765	0.769231	0.529412	51	23	37	51	26	34	0	0.272727	0.72	0.548387	0	0	0	0	0	0.727273	0	0.6
12469282	G	A	A	A	A	A	A	0.639344	0.682927	0.463415	0.489796	0.630435	0.468085	61	41	82	49	46	47	0.245098	0	0.377778	0.382979	0	0	1	0	0	0	0	0.576923
90384440	G	A	A	A	A	A	A	1	0.954545	0.482759	0.961538	1	0.391304	8	44	29	26	22	23	1	1	1	1	0	0	0	0	0	0	0	0
73510976	A	G	G	G	G	G	G	1	1	1	0.888889	0.454545	0.307692	5	4	11	18	11	13	0.529412	0	0	0.230769	0	1	0.434783	1	0	0	0.666667	0
55202655	C	T	T	T	T	T	T	0.46875	0.47	0.513889	0.511364	0.545455	1	32	100	216	88	33	81	0.996078	0	0	0	0.637795	0	0.540541	0	0.547619	0	0	0
26011949	G	T	T	T	T	T	T	0.2	1	1	1	0.5	1	10	10	20	12	10	10	0.971429	0.5	0	0	0	0.4	0	0.615385	0.5	0.466667	0	0.461538
36056870	C	G	G	G	G	G	G	1	0.333333	0.444444	1	1	1	7	9	9	8	5	9	1	0	0	0.818182	0	0.571429	0.545455	0.375	0.3	0.384615	0	0
45974767	T	C	C	C	C	C	C	0.352941	0.818182	0.5	1	0.238095	1	51	11	64	24	21	31	1	0	0	0	0.382353	0.5	0	0.533333	0.304348	0	0.407407	0
35116247	A	G	G	G	G	G	G	1	1	0.818182	0.714286	0.833333	0.75	2	7	11	14	6	12	0	0.25	0.5	0.285714	0.375	0.5	0.888889	0.25	0.166667	0.625	0.217391	0.275862
64949322	T	C	C	C	C	C	C	0.297297	0.607595	0.994565	1	0.5	0.962025	37	79	184	167	76	79	0.539604	0	0	0	0.975309	0.17	0.340909	0	0.214286	0.925373	0	0.415385
85092938	T	C	C	C	C	C	C	1	1	0.666667	1	0.666667	0.4	2	2	6	2	3	5	0	0	0	0.75	1	0.733333	0.615385	0	0	0	0.857143	0
54723202	A	G	G	G	G	G	G	1	0.528571	0.438776	1	1	1	24	70	98	62	50	58	0	1	0	0	0	0	0.333333	1	0	0.504854	0.355932	1
113867297	G	C	C	C	C	C	C	0.784091	0.473684	0.544681	0.133333	0.771784	0.166667	176	38	235	30	241	12	0.21374	0.157895	0	0	0.246154	0	0.541353	0	0.403509	0.539216	0	0
114538132	G	A	A	A	A	A	A	1	1	1	1	1	1	6	3	9	2	4	8	0.409091	1	0.222222	0.692308	0	0	1	0	0.333333	0.571429	0	1
53716187	G	A	A	A	A	A	A	1	0.6875	1	1	0.941176	1	7	16	27	65	17	19	1	0.595238	0.5	0.520833	0.285714	0.941176	0.515152	0	0	0.5	0	0
55177494	A	T	T	T	T	T	T	1	0.75	1	1	0.666667	1	7	4	6	3	6	6	0.8	0.714286	0.285714	0.666667	0	0	0.666667	0.4	0	0.545455	0	0.571429
11726299	C	A	A	A	A	A	A	1	0.666667	0.285714	1	0.285714	1	14	6	7	5	7	10	1	0	0	0	0	0	0.461538	0.25	0.454545	0	1	0.307692
70801506	A	G	G	G	G	G	G	1	0.478261	1	0.987342	0.489796	1	23	92	90	79	49	79	0	1	0.531915	0.473118	1	0	0	0	0.655172	0.53125	0	0
20354712	C	T	T	T	T	T	T	1	1	1	0.333333	1	1	8	4	6	6	3	6	1	0	1	1	0	0	0	0	1	0	0.571429	0
21695244	T	C	C	C	C	C	C	1	1	1	1	1	1	2	6	10	3	2	6	0	0.5	0.7	0.363636	1	0.8	0.25	0	0	0.625	0	1
41789776	C	G	G	G	G	G	G	1	1	0.964286	0.357143	1	1	6	12	28	14	10	11	0	0	0.740741	0.531646	0.761905	1	0.357143	0	0.625	0	0	0.548387
88914231	T	C	C	C	C	C	C	1	1	1	1	1	0.75	4	2	3	2	2	8	0.636364	0	0.9	1	0.333333	0.526316	0.6	1	0	0	0	0
29501807	T	C	C	C	C	C	C	0.388889	0.5	0.394366	0.514286	0.6875	0.473684	18	14	71	35	16	19	0.294118	0	0	0	0.525641	0.671233	0	0.5	0	0.214286	0	0
54307890	A	T	T	T	T	T	T	0.478261	0.714286	0.605263	0.487805	1	0.521739	23	28	38	41	27	23	0	0.7	0	0	0	0.551724	0	0.59375	0.1875	0	0.689655	0.333333
12538195	T	C	C	C	C	C	C	1	0.45	0.615385	0.923077	0.419355	0.636364	73	20	52	26	31	66	0.534884	0.470588	0.608696	0.708333	0	0	0.306306	0.432432	0	0	0	0.231884
22195925	A	C	C	C	C	C	C	1	1	1	0.4	1	0.666667	3	15	29	5	6	9	0.360465	0	0	0	1	1	0.4	0	0	0.529412	0.6	0.428571
70833960	T	G	G	G	G	G	G	1	1	0.625	0.454545	0.833333	1	6	9	8	11	6	6	0.5625	1	0	0	0	0.166667	0.571429	0	0	0.615385	1	0.25
25426149	G	A	A	A	A	A	A	1	1	0.962963	1	0.962963	1	27	64	54	165	27	27	0	1	0.439024	0.333333	0.694444	1	0.220779	0.208955	0.122449	0.160714	1	0
77669605	A	G	G	G	G	G	G	1	0.5	1	1	1	1	44	40	53	59	26	26	0.540984	1	0.206897	0.583333	0.688889	0	0.578947	0.438596	0.235294	0	0	0.485714
7333811	A	T	T	T	T	T	T	1	0.666667	0.461538	0.625	0.428571	0.75	4	6	13	8	7	4	0	0	1	0	0	0.6	0.444444	0.75	0	0.4	0	0
25388246	C	T	T	T	T	T	T	1	1	1	0.966667	1	1	51	28	100	60	56	56	1	1	0	0	0	0.774648	0.358974	0.383333	0.372093	0.34104	1	0
72298882	A	G	G	G	G	G	G	1	1	0.8125	0.944444	0.941176	1	31	13	16	18	17	19	0	1	0	0.651163	0	0	0	0	0.916667	0.857143	0.857143	0.681818
12568288	C	G	G	G	G	G	G	1	0.4	0.733333	0.666667	0.176471	0.416667	9	5	15	3	17	12	0.285714	0.4375	0.416667	0.272727	0	0	0.377049	0.333333	0	0	0	0.538462
41693354	G	T	T	T	T	T	T	0.333333	1	0.5	0.3	0.666667	0.428571	6	10	12	10	6	14	0	0	0	0	0	1	0	0	0.5	0	0	1
32359018	A	G	G	G	G	G	G	0.666667	1	0.526316	0.592593	0.227273	0.5	15	10	19	27	22	20	0	0	0.4	0.586207	0	0.8	1	0	0	0	0	0
49440031	A	G	G	G	G	G	G	0.636364	1	1	0.888889	1	0.666667	11	2	7	9	3	3	0	0	0	0.666667	0	0	0.8	0	1	1	0	1
78574513	G	A	A	A	A	A	A	1	1	0.941176	0.928571	0.916667	0.9375	29	6	34	14	12	32	1	0	1	1	1	0	0	0	0	0	0	1
5767053	A	G	G	G	G	G	G	0.5	0.923077	0.264151	0.7	0.170732	0.5	14	13	53	10	41	12	0.375	0.555556	0.269231	0	0	0	0.392857	0	0.259259	0	0.185185	0.3
55202681	A	G	G	G	G	G	G	0.486486	0.465517	0.52521	0.481132	0.542857	1	37	116	238	106	35	97	1	0	0	0	0.614754	0	0.588235	0	0.585366	0	0	0
74496672	C	T	T	T	T	T	T	1	0.4	0.931034	0.947368	1	1	26	10	29	19	29	12	0	0.710526	0.962963	0.946429	0.66	0.518519	0.242647	0	0.311688	0	0	0.214286
101109454	G	A	A	A	A	A	A	1	0.379808	1	1	1	1	77	208	268	99	91	106	0.388316	0	0.449153	0.317919	0.449664	0.523529	0	0.975	0.410959	0.628713	0.526882	0
25855449	G	A	A	A	A	A	A	1	0.26455	0.983871	0.309524	0.975	0.989691	151	189	186	294	120	97	0.190678	0.211397	0	0	0	0.988506	0.354839	0.308824	0.395833	0.363636	1	0
55202040	T	C	C	C	C	C	C	0.5	0.418919	0.468927	0.43	0.575758	0.983051	4	74	177	100	33	59	1	0	0	0	0.482353	0	0.575221	0	0.612903	0	0	0
103775132	A	G	G	G	G	G	G	1	0.996904	0.998643	0.991903	1	1	33	646	1474	988	456	390	1	0.991604	0	0	0.496612	0	0.483233	0	0.946429	0.458182	0.444618	0.462306
91356659	A	G	G	G	G	G	G	1	1	1	1	1	1	8	2	5	2	3	4	0	1	1	1	0	0	1	0	0.3	0	0	1
11814746	C	G	G	G	G	G	G	0.5	0.666667	0.666667	0.285714	0.6	0.714286	14	6	12	7	10	7	0.583333	1	0.285714	0	0	0	0	0.615385	0.25	0	0	0
49799786	A	G	G	G	G	G	G	0.333333	1	1	1	1	1	6	14	31	34	11	8	0.538462	0.5	1	1	0.444444	0.352941	0	0.571429	0	0.227273	0	0
53715316	C	T	T	T	T	T	T	1	0.702703	1	1	1	0.990909	57	37	67	292	70	110	1	0.380952	0.333333	0.42	0.75	1	0.521127	0	0	0.590909	0	0
30489643	T	G	G	G	G	G	G	1	0.833333	1	1	0.28	1	10	6	20	36	25	11	0.666667	0	0	0	0	1	0.323944	1	0	0	0.916667	0.508772
41175099	G	C	C	C	C	C	C	0.524457	0.54391	0.994282	0.989235	0.994498	0.99638	1472	5591	4722	3437	3090	4696	0.998509	0	0.579075	0.519256	0	0	0.526741	0.555892	0.561545	0	0.604934	0
13824172	A	G	G	G	G	G	G	1	0.571429	0.444444	0.916667	0.727273	1	14	7	27	12	11	27	0	0	0	0	0	0	0.68	0.666667	1	0.8	0.818182	0
142999805	A	C	C	C	C	C	C	0.2	0.219512	0.19697	0.256098	0.275862	0.190476	10	41	66	82	29	42	0	0	0	0.192308	0.166667	0	0.285714	0	0	0	0	0
23658901	G	A	A	A	A	A	A	1	1	1	0.428571	1	1	15	9	6	14	5	16	1	1	0.888889	0.923077	0.625	0	0.3	0	0	0	0	0
25425525	C	T	T	T	T	T	T	1	0.6	0.846154	0.222222	1	1	3	10	13	18	14	13	0	0.480769	0.25	0.230769	0	0.923077	0	0.285714	0.5	0.307692	1	0
77171385	T	C	C	C	C	C	C	0.203704	0.230769	0.198198	0.133929	0.215686	0.149254	54	52	111	112	51	67	0.163934	0	0	0.15873	0.119048	0	0	0	0	0	0	0
71977787	T	A	A	A	A	A	A	0.714286	1	1	1	0.8	1	7	3	3	4	5	8	0.8	1	0.454545	0	0	0.822222	0.571429	0	0.833333	0	0	0.344828
28005519	T	C	C	C	C	C	C	0.371429	0.428571	0.404255	1	0.444444	0.315789	35	7	47	21	18	19	0	0	0.45	0.454545	0.555556	0	0	0	0.416667	0	0.4	0
9540557	T	C	C	C	C	C	C	1	1	1	1	1	1	6	2	4	5	5	4	0	0	1	1	1	1	0.538462	0	0	0	0	0.777778
103777732	C	T	T	T	T	T	T	0.918919	0.994179	0.999342	0.993031	1	1	37	859	1520	1148	508	437	0.998069	0.993292	0	0	0.481667	0	0.44547	0	0.978873	0.445513	0.444292	0.440237
31534497	T	A	A	A	A	A	A	0.6	1	1	1	1	1	10	11	15	27	24	14	0.466667	1	1	1	1	0.176471	0	0	0	0	0	0.285714
3839593	C	T	T	T	T	T	T	1	1	1	1	0.666667	1	2	2	4	3	3	3	0	0.4	0	0	0	1	1	1	0	1	0	0.6
95852039	G	A	A	A	A	A	A	1	1	1	1	1	1	2	4	5	4	14	5	1	0.666667	0	1	0	0	0.666667	0	0	0	1	1
28331775	C	T	T	T	T	T	T	0.8	0.75	1	0.888889	1	0.818182	15	4	19	18	8	22	1	0	0.761905	0.851852	0.977778	1	0	0	0	0	0	0
29502111	A	G	G	G	G	G	G	0.764706	0.571429	0.677419	0.37037	0.615385	0.294118	17	7	31	27	13	17	0.4	0	0	0	0.56962	0.494949	0	0.6	0	0.565217	0	0
62910540	A	G	G	G	G	G	G	1	1	1	1	1	1	7	7	16	26	10	7	1	0	1	1	0	0.357143	0.454545	0.636364	0	0	0.6	0.291667
73863696	A	G	G	G	G	G	G	1	1	0.314286	0.428571	1	1	4	16	35	7	4	18	1	0.75	0	0	0	1	0.6	0	0	0.333333	0	0.4
142999804	C	A	A	A	A	A	A	0.2	0.204545	0.152778	0.213483	0.266667	0.163265	10	44	72	89	30	49	0	0	0	0.178571	0.121951	0	0.241379	0	0	0	0	0
25335066	A	G	G	G	G	G	G	0.6	1	1	1	1	1	10	7	23	10	19	7	1	0	0	0	0	1	1	0.692308	0	0	0.25	1
90384572	G	T	T	T	T	T	T	1	0.967742	0.333333	1	1	0.342105	6	31	42	7	15	38	1	1	0.904762	0.885714	0.2	0	0	0	0	0	0	0
19239598	G	A	A	A	A	A	A	1	0.5	1	0.428571	1	0.555556	7	8	7	7	3	9	0	1	0	0	0	0	0.611111	0	0	1	0.222222	1
43194571	T	A	A	A	A	A	A	1	0.5	1	1	1	1	8	14	10	7	5	5	1	0.1875	0	0	0.333333	1	0.333333	1	0	0	0	1
2554456	G	A	A	A	A	A	A	0.777778	0.4	0.8125	0.4	1	1	9	20	16	25	3	22	0	0.388889	0	0	0.315789	0.55	0.210526	0.636364	0	0	0.647059	1
29501773	G	C	C	C	C	C	C	0.384615	0.454545	0.42623	0.5	0.666667	0.5625	13	11	61	20	15	16	0.287037	0	0	0	0.522388	0.737705	0	0.407407	0	0.4	0	0
51085186	T	A	A	A	A	A	A	0.8	0.625	0.8	0.5	0.272727	0.333333	10	8	10	8	11	6	0	0.565217	0	0.217391	0	0	0	0.857143	0	0.333333	0.266667	0.454545
49354812	C	A	A	A	A	A	A	0.583333	0.555556	0.416667	0.5	0.666667	0.176471	12	9	12	8	3	17	0	0	0.3	0	0	0	0.307692	0.2	0.571429	0.6	0.285714	0
18734558	A	G	G	G	G	G	G	0.294118	1	0.542373	1	0.964286	1	51	29	59	68	56	52	0	0	0	0	0	0.586667	0.425926	0.954545	0.386364	0.342105	0.471698	1
26473373	T	G	G	G	G	G	G	0.666667	0.5	0.666667	0.4	0.6	0.6	3	4	3	5	5	5	0.6	0	0	0.8	0.4	1	0	0	0	0	0	0
111211425	A	G	G	G	G	G	G	1	1	0.5	0.882353	0.75	1	4	2	6	17	8	2	0	0	0	0	1	0	1	0.5	0.5	1	0.5	0
51771759	T	C	C	C	C	C	C	1	1	1	1	1	1	8	3	6	3	4	7	0.454545	0	0	0	1	0	1	0.555556	0	0.692308	1	0.666667
35717672	T	A	A	A	A	A	A	1	1	1	0.75	1	0.692308	2	2	15	12	2	13	0	0.75	0.5	0	0	0	0.526316	0.818182	0	0.8	0.6	0.818182
61808972	G	A	A	A	A	A	A	1	1	1	0.5	1	1	7	4	4	4	5	2	0	1	1	0	0	0	1	0.538462	0.333333	0	0	1
89800838	G	A	A	A	A	A	A	0.857143	0.9	0.84	1	0.636364	1	14	10	25	25	11	11	0.878049	0.823529	0.615385	0.631579	0	0.533333	0	0.375	0	0.75	0	0
83441262	G	A	A	A	A	A	A	1	1	1	1	1	0.625	3	7	1	7	3	8	1	0	1	1	0	0	0	1	0	0	1	0
8294549	C	T	T	T	T	T	T	0.5	1	0.5	0.625	1	1	4	2	6	8	5	6	1	0	0	0	0	0	0	1	0	1	1	0
38700643	G	A	A	A	A	A	A	1	1	1	1	1	1	12	1	16	3	9	16	1	1	0	0	0	0	1	0.875	1	0	0	0.5
67902928	T	C	C	C	C	C	C	1	1	1	1	1	1	4	5	3	7	136	5	1	1	1	1	0	0.292683	0.25	0	0	0.4	0	0.432836
69166637	C	A	A	A	A	A	A	0.5	0.666667	0.444444	0.25	0.722222	0.652174	12	12	27	16	18	23	0.6	0	0	0	0	0.285714	0.131579	0.458333	0.258065	0.4	0.478261	0
117847948	C	T	T	T	T	T	T	1	0.307692	0.428571	1	1	0.2	2	13	14	13	10	15	0	0	0.666667	0	1	0	0	0	0	0	1	0.647059
6630201	G	C	C	C	C	C	C	1	0.7875	1	0.961538	1	0.990196	27	80	56	52	48	102	0.28125	0.545455	1	0.982759	0.427632	0	0.266667	0.354839	0.26	0	0	1
28809543	C	G	G	G	G	G	G	1	1	1	1	1	1	2	15	18	7	7	12	1	0	0.533333	0.846154	0	1	1	1	0	0	0	0
20414995	T	C	C	C	C	C	C	0.230769	0.4	0.266667	0.318182	0.545455	0.214286	13	10	15	22	11	14	0	0	0.5625	0	0.25	0.263158	0	0	0	0.157895	0.125	0
22919996	G	A	A	A	A	A	A	0.43662	1	0.991228	0.467391	1	1	71	79	114	92	58	47	0	0.322581	0.48	0.3125	0.580645	0	0.3875	0	0.725	0.470588	0	1
136903429	C	T	T	T	T	T	T	0.463768	1	0.589286	0.4	0.32	1	69	21	56	65	50	26	0	0	0	0	0	1	1	0.238095	0.4	0	0	0.52
90329322	A	T	T	T	T	T	T	1	1	0.5	0.7	1	0.833333	22	9	14	10	12	18	0.956522	1	0.909091	1	0.555556	0	0	0	0	0	0	0
116197188	G	T	T	T	T	T	T	1	0.428571	1	1	1	1	4	7	9	19	5	3	1	0	0.666667	0.4375	1	0.714286	0	0	0	1	0	0
29997869	G	C	C	C	C	C	C	1	1	0.99361	0.980989	1	1	147	290	313	263	116	220	0.435946	0.392857	0.325581	0.391858	1	1	1	0.446809	0.373737	0	0	0
33989012	G	T	T	T	T	T	T	0.75	1	1	1	1	1	8	23	17	13	13	35	1	1	0.285714	0.631579	0.846154	1	0	0	0	0	0.37931	0
94379049	G	A	A	A	A	A	A	0.4375	0.189655	0.301587	0.777778	0.580645	0.222222	16	58	63	63	31	54	0	0	0.184615	0	0.32	0	0.266667	0.25641	0	0.296875	0.372549	0.205479
112869824	C	G	G	G	G	G	G	0.48503	0.548387	0.446154	0.517241	1	1	167	31	65	58	58	40	0	0.60177	0.505051	0.463855	0.344828	0	0.5	0	0	0	0.492308	0.487805
94379048	A	C	C	C	C	C	C	0.444444	0.25	0.288136	0.797101	0.612903	0.226415	18	60	59	69	31	53	0	0	0.186441	0	0.326531	0	0.295455	0.275	0	0.3125	0.403846	0.219178
71403120	A	G	G	G	G	G	G	0.6	0.4	0.652174	1	1	0.375	25	10	23	27	25	8	0.428571	1	1	1	0	0	0	0	0	0	0	0
91430875	A	G	G	G	G	G	G	1	1	0.76	1	1	1	27	22	25	37	32	35	1	0.454545	0	0	0.3	1	1	0	0	0.45	0	0.958333
7245409	T	C	C	C	C	C	C	1	1	1	0.631429	0.567669	0.547445	599	215	234	350	266	274	0	0	1	1	0.577889	0.99278	0	0	0	0.578947	0	0
142999800	G	A	A	A	A	A	A	0.25	0.243243	0.153846	0.283784	0.296296	0.190476	8	37	65	74	27	42	0	0	0	0.2	0.15	0	0.32	0	0	0.150943	0	0
70799224	C	T	T	T	T	T	T	0.153846	0.468354	0.47561	0.467742	0.5625	0.468085	13	79	82	62	48	47	0	1	0	0	1	0	0	0	0	0	0	0
90365599	A	G	G	G	G	G	G	1	1	1	1	1	0.818182	23	36	6	9	27	11	1	1	1	1	0.823529	0	0	0	0.4	0	0	0
71403119	C	T	T	T	T	T	T	0.583333	0.4	0.619048	1	1	0.444444	24	10	21	26	25	9	0.454545	1	1	1	0	0	0	0	0	0	0	0
50182736	T	A	A	A	A	A	A	1	0.75	0.8	0.333333	0.235294	0.666667	3	4	10	9	17	3	0.5	0	0	0.666667	0.272727	0	0	0.3	0.6	0.4	0.454545	0
4536436	C	T,G	T	T,G	T	T	T	1	1	1	1	0.666667	0.6	3	4	7	9	9	10	0.5	0	0	0	0	0	0.818182	1	0	1	0.857143	0.5
103067697	T	C	C	C	C	C	C	0.4	0.333333	0.961538	1	1	0.461538	5	12	26	13	3	13	0	0	0.333333	0.478261	1	1	0.52381	0	0	0.230769	0	0
37049929	A	G	G	G	G	G	G	0.846154	1	0.333333	0.5	1	0.4	13	3	9	12	12	5	0.538462	0	1	0.952381	0	1	0	0	0	0	0	0
21107336	T	C	C	C	C	C	C	1	1	1	0.526316	1	1	2	9	11	19	7	8	1	0	1	0.928571	0.647059	1	0	0	0	0.363636	0	0
85217406	C	T	T	T	T	T	T	0.727273	1	1	1	0.666667	0.176471	11	22	34	21	21	17	0	0.421053	0.571429	0.333333	1	0.4	0	0.5	0.4	0.358974	0	0
3089903	C	T	T	T	T	T	T	1	1	1	1	1	0.5	2	5	13	6	10	2	0	0.25	1	1	1	0.666667	0	0	0	0	0	1
90319249	A	T	T	T	T	T	T	1	0.5	1	1	0.333333	0.8	4	4	2	2	6	5	0	0	1	1	0	1	0	0.25	0	0	0.8	0
61941618	A	G	G	G	G	G	G	0.4	1	0.681818	1	1	1	5	8	22	5	5	2	1	0	0	0	0.5	1	0	0	1	0	0	1
106285177	C	T	T	T	T	T	T	0.166667	0.137931	0.182927	0.168675	0.176471	0.242857	120	58	82	83	51	70	0	0	0	0	0	0	0.169355	0.166667	0	0.160714	0	0
25861491	G	T	A	T	T	T	T	0.5	0.289474	0.60396	0.264151	0.546512	0.41844	28	76	202	212	86	141	0	0.407821	0.448598	0.392617	0.423358	0.371429	0	0	0	0	0	0
28469877	C	G	G	G	G	G	G	0.970238	0.517757	0.91453	0.795699	1	1	168	535	468	93	108	123	0.565657	0.772257	0	0.75	0.998747	0.888889	0	0	0	0	0.646667	0
68365665	G	A	A	A	A	A	A	1	1	0.333333	1	1	1	15	3	18	3	2	5	0	1	1	1	0.545455	0.545455	0	0.666667	0	0	0	0
105352466	C	T	T	T	T	T	T	1	1	1	1	1	0.75	2	6	5	6	3	4	0.666667	0	0	0	0.5	0	1	0.714286	0	0.846154	0.7	0.75
71884808	C	T	T	T	T	T	T	1	1	1	1	1	1	5	2	11	12	16	2	1	1	1	1	0	1	0.428571	0	0	0	0	0
58866137	G	A	A	A	A	A	A	1	0.722222	0.416667	0.475	0.441176	0.545455	16	18	36	40	34	33	0.351351	0	0	0	0.75	0	0	0.659091	0.413793	0	0.857143	0
94379042	A	G	G	G	G	G	G	0.444444	0.245614	0.280702	0.80303	0.612903	0.217391	18	57	57	66	31	46	0	0	0.211538	0	0.325581	0	0.292683	0.277778	0	0.315789	0.391304	0.220588
1396294	G	A	A	A	A	A	A	0.555556	0.666667	0.611111	1	1	1	9	15	18	13	6	11	0	0.4	1	1	0.666667	0	0	0	1	0	0	0.2
41980490	C	T	T	T	T	T	T	1	1	1	1	1	1	9	4	9	5	3	3	0.769231	1	0	0	1	0	1	0	0	0	0.666667	1
45418394	C	T	T	T	T	T	T	0.548387	0.5	0.433333	0.722222	0.777778	0.6875	31	4	30	18	9	16	0	0	0	0	0.481481	0	0.8	0	0.35	0.833333	0	0.641026
24409738	C	T	A	A	A	A	A	0.466667	0.714286	0.5	0.461538	0.6875	0.571429	15	7	18	13	16	14	0	0	0	0.590909	0.266667	0.230769	0.40625	0	0.5	0.461538	0	0.384615
18331798	C	T	T	T	T	T	T	1	1	1	1	1	1	21	9	32	14	18	9	0.714286	0	0	0.214286	0.722222	0	0.416667	1	1	0.375	1	0
55201940	C	T	T	T	T	T	T	0.470588	0.493671	0.440252	0.353659	0.483871	1	17	79	159	82	31	36	1	0	0	0	0.535714	0	0.53125	0	0.619048	0	0	0
27935942	C	T	T	T	T	T	T	1	1	1	1	0.272727	1	38	42	63	80	44	45	0.549451	0	0.970588	1	0	0	1	0.590164	0.222222	0.386667	0	0
33988952	G	A	A	A	A	A	A	0.666667	1	1	1	1	1	6	32	23	16	13	37	1	0.933333	0.529412	0.54902	0.666667	1	0	0	0	0	0.434783	0
28469898	A	G	G	G	G	G	G	0.90411	0.492537	0.951128	0.966763	0.974026	0.971429	73	670	1330	692	77	70	0.923077	0.704782	0	0.666667	0	0.601256	0	0	0.226583	0	0.940131	0.644795
127757685	A	G	G	G	G	G	G	1	1	0.541667	0.849315	0.428571	1	41	42	48	73	56	33	1	0.473684	0.492063	0.619048	0.358974	0.25	0	0	0.612245	0.461538	0	0
25861473	T	C	C	C	C	C	C	0.740741	0.282353	0.646789	0.334711	0.62963	0.777108	27	85	218	242	108	166	0.207679	0.241206	0	0	0	0.78481	0.25	0.375	0.230769	0.28125	0.488636	0
96458719	C	T	T	T	T	T	T	1	0.5	0.571429	0.454545	1	0.4	4	6	7	11	4	5	0	0	0.75	0.25	0	0	0	0	0.875	0	0.5	1
28505152	A	G	G	G	G	G	G	1	1	0.923077	0.5	1	1	2	4	13	2	2	2	0.769231	0	1	1	0	0.857143	0.428571	0	0	0.285714	0	0.533333
90365613	A	G	G	G	G	G	G	1	1	1	1	1	0.833333	17	31	4	11	24	12	1	1	1	1	0.842105	0	0	0	0.444444	0	0	0
89598823	G	T	T	T,C	T	T	T	1	0.8	0.9	0.666667	1	1	3	10	10	12	3	6	0.571429	0.56	0.3	0.724138	0.333333	0	0.636364	0.181818	0.4	0.538462	0.416667	0.157895
4831636	T	C	C	C	C	C	C	0.267516	0.75	0.272727	0.347826	0.391304	0.210526	157	4	11	23	23	38	0	0.217391	0	0	0	0.111111	0.333333	0.571429	0	0.333333	0	0.130435
73162439	C	T	T	T	T	T	T	1	1	1	1	1	1	10	4	7	4	3	2	0	0	0.6	0	0	0	0.857143	1	1	1	0	1
7247762	G	A	A	A	A	A	A	1	1	1	0.337662	0.530612	0.473684	77	45	46	77	49	38	0	0	1	0.935484	0.25	1	0	0	0	0.617647	0	0
54307795	C	G	G	G	G	G	G	0.357143	0.642857	0.533333	0.555556	1	0.44	28	28	30	45	15	25	0	0.657895	0	0	0	0.350877	0	0.565217	0.2	0	0.7	0.52
8536927	T	C	C	C	C	C	C	1	1	0.230769	0.666667	0.666667	1	6	10	13	12	9	11	0	0.388889	0	0	0	0	0.307692	1	1	0.333333	1	0
38213476	A	G	G	G	G	G	G	0.181818	0.8	0.666667	0.352941	0.222222	0.235294	11	5	27	17	18	17	0.175	0	0	0.357143	0.4	0.318182	0.289474	0.227273	0	0	0	0.16
106637595	G	T	T	T	T	T	T	1	0.230769	1	1	1	1	19	26	90	58	26	52	0.634328	0.617647	0.466667	0.381579	0.441176	0.985507	0.636364	0	0	0	0.535714	0
12468279	A	G	G	G	G	G	G	1	1	1	1	1	0.944444	10	18	26	22	12	18	0.526316	0	0.486486	0.487179	0.4	0.711538	1	0.384615	0	1	0	0.416667
639830	G	A	A	A	A	A	A	1	1	1	1	1	1	19	2	13	16	15	2	0	0.375	1	1	0.666667	0	1	0	0	0.428571	0	1
84868882	A	C	C	C	C	C	C	1	1	0.375	1	1	1	3	2	8	2	2	4	0	0.846154	1	0	1	0	1	0	0	0	1	0
104578073	C	T	T	T	T	T	T	0.5	0.529412	0.666667	0.642857	0.5	0.444444	4	17	18	28	8	9	0.647059	0.52381	0	0	0.5	0.636364	0	0	0	0.45	0	0
55201941	A	G	G	G	G	G	G	0.470588	0.5	0.460123	0.395349	0.483871	1	17	84	163	86	31	40	1	0	0	0	0.571429	0	0.576923	0	0.636364	0	0	0
86125505	T	C	C	C	C	C	C	1	0.285714	0.555556	0.625	0.538462	0.428571	3	14	54	8	13	14	0.878788	0	0	0.238095	0.230769	0.4	0.333333	0.318182	0	0	0.342466	0.166667
57953109	C	T	T	T	T	T	T	0.8	0.153846	0.414634	0.4	0.777778	0.555556	5	13	41	20	9	9	0.735294	0.411765	0.294118	0.521739	0.272727	0	0	0	0	0.344828	0	0
27162659	G	C	C	C	C	C	C	0.5	0.30303	0.726316	0.42	0.576	0.623077	48	33	95	50	125	130	0	0	0.818182	0.809524	0	0	0	0	0	0	0	1
90348774	T	C	C	C	C	C	C	1	1	0.461538	0.666667	1	0.736842	2	37	13	6	18	19	1	1	1	1	0.347826	0	0	0	0	0	0	0
44419708	A	T	T	T	T	T	T	1	0.8	1	0.857143	1	0.8	10	5	12	7	2	5	0	0	0.384615	0.722222	1	0	1	0	1	0.833333	0	0
3107682	G	A	A	A	A	A	A	0.727273	0.333333	1	1	1	0.25	11	12	18	3	5	16	0.521739	0	0.3	0.388889	1	1	0	0	0	0	0.583333	0
7247177	C	T	T	T	T	T	T	0.996241	1	0.995349	0.493671	0.528662	0.489362	266	185	215	316	157	188	0	0	0.989011	0.997396	0.501672	1	0	0	0	0.5	0	0
91431392	C	A	A	A	A	A	A	1	1	0.25	1	1	1	2	2	8	4	8	8	1	0.307692	0	0	0.428571	1	1	0	0	0	0	1
34787711	A	G	G	G	G	G	G	0.833333	0.666667	0.533333	0.8125	0.666667	1	6	9	15	16	6	7	0	0	0.4	0.5	0.571429	0.625	0.5	0.6	0.285714	0	0.241379	0.275862
90384308	C	T	T	T	T	T	T	1	1	0.571429	0.941176	1	0.545455	5	25	14	17	7	22	1	0.958333	1	1	0.588235	0	0	0	0	0	0	0
89872322	C	T	T	T	T	T	T	1	1	1	1	1	0.703704	2	27	56	67	18	27	0.452381	1	0.48	0.428571	0	0.444444	0.380952	0.486486	0	0	0.52	1
44964861	G	A	A	A	A	A	A	0.5	0.333333	0.75	0.266667	1	1	4	6	20	15	7	7	0.625	1	0	0	0	1	0.714286	0	0	0	0	0
127758243	G	A	A	A	A	A	A	1	1	0.5	0.857143	1	0.948718	20	22	18	49	35	39	1	0.294118	0.549296	0.517241	0.52	1	0	0	0.528986	0.388889	0	0
15230820	G	A	A	A	A	A	A	1	0.818182	0.923077	0.8	0.5	0.9375	3	11	13	10	8	16	0.3125	0	0.2	0.282609	0.428571	1	0	0.25	1	1	0	0
102891059	G	T	T	T	T	T	T	1	1	1	1	1	1	2	2	11	17	23	6	0.4	0	0.857143	1	0.333333	1	0	1	0.333333	0.571429	0	0
29500565	T	C	C	C	C	C	C	0.512821	0.533333	0.527027	0.47541	0.548387	0.307692	39	30	74	61	31	26	0.465116	0	0	0	0.553719	0.507812	0	0.322581	0	0.55102	0	0
16506215	G	C	C	C	C	C	C	0.285714	1	0.857143	0.428571	0.8	0.777778	7	8	7	7	5	9	0	0	0	0	0	0	0.333333	0.3	1	1	0.411765	0.6
86640153	G	A	A	A	A	A	A	1	1	1	1	1	0.5	2	2	5	2	2	4	0	0	1	1	0	1	0	1	0	0	1	0
6731444	C	G	G	G	G	G	G	1	1	1	1	1	1	3	2	2	6	3	3	1	1	0	1	1	0.5	1	0	0	0	0	0
96941896	C	T	T	T	T	T	T	1	1	0.452471	0.984925	0.990741	0.326241	87	200	263	199	108	141	0	0.408046	0.528409	0.508197	0.439628	0.443182	0.525641	0.489362	0.517045	0	0	0.397015
22195910	G	A	A	A	A	A	A	1	1	1	0.285714	1	0.545455	5	15	31	7	9	11	0.376344	0	0	0	1	1	0.545455	0	0	0.526316	0.529412	0.357143
102423038	C	T	T	T	T	T	T	0.962963	0.375	1	1	1	0.857143	27	24	58	44	28	21	0.3	0.5625	0.64	0.484375	0.466667	0.363636	0	0.323529	1	0	0.56	0
122134396	A	C	C	C	C	C	C	1	1	0.875	1	1	1	5	2	8	3	5	2	1	1	0	0	0.714286	0	0	1	1	0	0	0.666667
6151366	T	C	C	C	C	C	C	1	1	1	1	1	0.6	8	3	7	13	9	5	1	0	0	0.2	0.285714	0.682927	1	0	1	0	0.4375	0.5
23885598	G	T	T	T	T	T	T	0.978723	1	0.936508	0.857143	0.545455	1	47	8	63	28	11	11	1	1	0	0.5	0.833333	0.869565	0.626667	0	0	0	0	0
17610399	T	C	C	C	C	C	C	0.5	0.617647	0.727273	0.952381	1	1	8	34	55	42	27	19	0	0	0.3	0.225806	0.517857	0.85	0.448276	0.484848	0.888889	0	0	0.594595
94379037	T	G	G	G	G	G	G	0.444444	0.269231	0.266667	0.819672	0.533333	0.173913	18	52	60	61	30	46	0	0	0.192308	0	0.325	0	0.333333	0.28125	0	0.280702	0.4	0.209677
99508110	C	A	A	A	A	A	A	1	0.6	0.916667	1	1	1	11	5	24	26	14	11	0	0.673913	0	0.433333	0.388889	0.277778	1	0.444444	0	0.333333	0.48	1
96941714	G	A	A	A	A	A	A	1	1	0.423077	0.99095	0.99187	0.436548	163	205	364	221	123	197	0	0.479718	0.485294	0.461255	0.462069	0.513825	0.52568	0.429167	0.544959	0	0	0.455769
106637593	A	G	G	G	G	G	G	1	0.230769	1	1	1	1	17	26	91	61	26	55	0.651515	0.61194	0.475	0.394737	0.441176	1	0.636364	0	0	0	0.535714	0
25187685	C	A	A	A	A	A	A	1	0.75	0.777778	0.625	0.833333	0.6	6	4	9	8	6	5	0	0.545455	0	1	0	0.4	0.4	0.615385	0	0.714286	0.428571	0
25110249	G	C	C	C	C	C	C	1	1	1	1	0.444444	0.5	14	2	19	6	9	16	0	1	1	1	0.714286	0	0.35	0	0	0	0	0.4
12377265	T	C	C	C	C	C	C	1	1	1	0.9	1	1	8	3	9	10	4	14	0.5	1	0.625	0.586207	0.692308	1	0.380952	0	0	0	0	0.636364
13406112	C	T	T	T	T	T	T	0.666667	1	1	1	1	1	21	21	27	33	22	16	0.410256	1	0	0	0.428571	0	0.428571	1	0	0.461538	1	0.459459
86768179	T	C	C	C	C	C	C	0.16	0.144068	0.195652	0.175	0.147287	0.184524	75	118	230	200	129	168	0	0	0	0	0	0	0.191083	0	0.176471	0	0.161765	0
46065979	T	C	C	C	C	C	C	0.339552	0.372881	0.893536	0.825397	0.363636	0.487179	268	59	263	126	121	39	0.373368	0	0	0	0.333333	0	0.433775	0.481884	0	0.457627	0.341667	0.384393
20853835	T	C	C	C	C	C	C	0.4	0.555556	1	0.5	1	0.333333	10	9	5	10	2	9	0.571429	0	0	0	0	0.6	0.571429	0.5	0	0.571429	0.5	0
65979119	T	C	C	C	C	C	C	1	1	0.7	1	0.6	0.333333	3	8	10	5	5	6	1	0.5	0	0	0	0.533333	0.428571	0.555556	0	0	0.578947	0.5625
8963611	C	T	A	A	A	A	A	0.4	0.5	0.461538	0.516129	0.533333	0.384615	5	16	13	31	30	26	0.352941	0	0.238095	0.2	0.333333	0	0.529412	0	0	0.333333	0	0.336538
100832215	G	T	T,A	T	T	T	T	1	0.909091	0.769231	1	0.8	0.5	2	11	13	3	5	4	0.4	0.4	0	0	0	0	0.555556	0.692308	0.666667	1	0.294118	0.5
25861548	A	T	T	T	T	T	T	0.72	0.612903	0.662857	0.420382	0.486486	0.705263	25	62	175	157	74	95	0.829684	0.357542	0	0	0	0	0.196721	0.140845	0.230769	0	0.392857	0.990654
113867536	G	A	A	A	A	A	A	0.936709	0.493333	0.885522	0.22449	0.96034	0.222222	79	75	297	49	353	9	0	0.29078	0	0	0.409639	0	0.786127	0	0.806122	0.634831	0	0.329114
58010435	T	A	A	A	A	A	A	1	0.833333	0.642857	0.444444	0.666667	0.7	5	6	14	9	12	10	0	0	0.166667	0.4	0.25	0	0.6	0	0.214286	0.833333	0.833333	0.52381
44758081	C	G	G	G	G	G	G	1	0.4	1	1	1	0.909091	25	10	68	84	157	22	0.375	0	0	0	0.407407	1	0.518868	0.488636	0.377049	0.393939	0.288136	1
94831631	A	C	C	C	C	C	C	1	1	0.833333	1	1	1	1	3	6	4	2	5	0	1	0	0	0	0.5	1	0	1	0.875	1	0
70236160	T	C	C	C	C	C,A	C	0.6	0.3	0.75	0.785714	1	0.538462	5	10	8	14	10	26	0	0	0.428571	0.6	0.7	0.222222	0.565217	0	0	0	0	1
87664958	C	T	T	T	T	T	T	1	1	1	1	1	1	4	3	4	8	5	4	0	0	1	1	0	0	0.545455	0.5	0.5	1	0	1
88912466	T	C	C	C	C	C	C	0.571429	0.428571	0.75	0.4375	0.444444	0.615385	7	7	12	16	9	13	0	0	0.5	0	0.833333	0.285714	0	0.416667	0	0.214286	0.4	0.142857
73510965	C	G	G	G	G	G	G	1	1	1	0.888889	0.222222	0.272727	4	5	11	18	9	11	0.6	0	0	0.1875	0	1	0.428571	1	0	0	0.714286	0
46112805	G	A	A	A	A	A	A	0.473684	0.478528	0.979167	0.504673	0.383562	1	76	163	144	107	73	62	0	0	0.442623	0.488688	0.392638	0	0.40708	1	0.153846	0	0.481928	0
127757340	G	A	A	A	A	A	A	1	0.960784	0.666667	0.883721	0.483871	1	145	51	48	86	62	39	1	0.492958	0.36646	0.501718	0.540541	0.561644	0	0	0.481752	0.597561	0	0
90384624	A	C	C	C	C	C	C	1	1	0.428571	1	1	0.344828	13	14	21	25	13	29	1	1	1	0.977778	0.347826	0	0	0	0	0	0	0
25846020	T	A	A	A	A	A	A	1	1	1	1	0.916667	1	32	2	18	3	12	25	0.260952	0.989691	1	1	0.219512	1	0	0	0	0	1	0
22195577	G	C	C	C	C	C	C	1	1	1	0.48	1	0.5	16	19	28	25	21	14	0.408602	0	0	0	0.428571	1	0.625	0	0	0.606061	0.709677	0.757576
107416853	A	G,T	G	G	G	G	G	1	1	1	1	1	1	10	4	3	6	2	2	1	1	1	1	0	0	1	0	0	0	0	0.555556
99905590	T	C	C	C	C	C	C	0.454545	0.75	0.384615	0.272727	0.567568	0.75	22	4	26	11	37	8	0.214286	0	0.375	0.575758	0	0.421053	0.230769	0	0.363636	0	0	0.555556
118196920	C	T	T	T	T	T	T	1	0.6	1	0.785714	1	1	6	5	6	14	6	10	1	1	0	0	0	1	0.545455	0	0	0.4	0	1
53893180	A	G	G	G	G	G	G	0.235294	1	0.411765	0.724138	0.259259	1	17	11	17	29	27	26	0.575758	0.25	0	0	0.692308	0.75	0	0.545455	0.380952	0	0	0
86125174	T	C	C	C	C	C	C	0.666667	0.333333	0.508772	0.777778	0.235294	0.375	12	9	57	9	17	8	0.527778	0	0	0	0.37037	0.368421	0.272727	0.5	0.24	0.181818	0	0
74929102	T	C	C	C	C	C	C	0.576923	0.369352	0.530093	0.996713	0.527778	0.998404	1092	1018	1728	1521	972	1253	0	0	0	0	0	0.539813	0.510823	0	0.992915	0.521068	0	1
37841521	G	A	A	A	A	A	A	0.35	0.509434	0.458333	0.636364	1	0.47619	60	53	72	66	32	63	0	0.485714	0.45	0.462366	0.666667	0	0.513889	0.418605	0	0	0	0
36451384	G	C	C	C	C	C	C	1	1	1	1	1	1	4	13	12	9	5	19	0.368421	1	1	1	1	0.4	0.2	0	0	0	0.6	0
42585310	A	G	G	G	G	G	G	0.462963	0.428571	1	1	0.44	1	54	56	44	62	50	47	1	0.347222	0	0	0.366667	0	0.402985	0	0	0.351351	0.433333	1
63121072	C	G	G	G	G	G	G	1	0.428571	1	1	1	1	5	7	8	3	6	2	1	0	0.666667	1	0.833333	0	0	0	0	1	0.5	0
42890086	A	G	G	G	G	G	G	1	1	1	1	1	1	5	4	8	8	3	4	0.571429	0	0	0	0	1	1	1	1	0	1	0
43576392	G	A	A	A	A	A	A	0.259259	0.444444	0.21875	0.21875	0.375	0.619048	27	9	32	32	16	21	0	0	0	0	0	0.428571	0	0.142857	0.6	0.263158	0.272727	0
136903403	T	A	A	A	A	A	A	0.469697	1	0.462963	0.4	0.4	1	66	26	54	80	55	38	0	0	0	0	0	1	1	0.219512	0.44	0	0	0.648148
35610812	T	C,A	C	C	C	C	C	1	1	1	0.428571	0.777778	1	5	4	8	7	9	2	1	1	0	0.705882	0	0.285714	0	0.333333	0.6	0.857143	0	0
64294183	C	T	T	T	T	T	T	0.481481	0.5	0.796296	0.495208	0.714286	0.588235	54	4	54	939	21	17	0	0.609589	0.547244	0.523585	1	0	0.471591	0	0	0	0	0
64295999	G	A	A	A	A	A	A	0.44086	0.54023	0.528926	0.522727	0.631579	0.777778	93	87	121	88	57	45	0	0.398148	0.641975	0.484211	1	0	0.495652	0	0	0	0	0
59813097	G	A	A	A	A	A	A	0.913043	1	1	0.55	1	0.666667	23	6	18	20	17	9	0.483333	0.944444	0.455882	0.47561	0.307692	1	0	0	0.652174	0	0	0.388889
34982735	A	G	G	G	G	G	G	1	1	1	1	1	1	11	4	12	9	7	10	1	1	0	0	0.7	0.384615	0	0	1	0.5	1	0
42368351	C	G	G	G	G	G	G	0.941176	1	1	1	0.454545	1	17	5	17	10	11	15	0.636364	0	0.666667	0.625	0.333333	0	0.552632	0	0.615385	0.551724	0	1
26450092	T	C	C	C	C	C	C	1	0.545455	1	0.769231	0.337079	0.714286	111	11	12	13	89	14	0	0.478261	0.451807	0.463415	1	0.318996	0	0.857143	0	0.383333	0	0
67384378	C	T	T	T	T	T	T	1	1	0.8125	0.6	1	1	18	5	16	5	3	19	1	1	0	0	1	0	0	0	0	0	1	1
33074078	C	A	A	A	A	A	A	0.4	0.666667	1	1	1	1	10	15	20	15	6	9	0.486111	0	0	0	0	0.772727	1	0.333333	0	1	0.6875	0.375
73510931	G	A	A	A	A	A	A	1	1	1	0.928571	0.181818	0.2	4	5	13	14	11	15	0.388889	0	0.2	0.166667	0	1	0.392857	1	0	0	0.75	0
142999808	A	C	C	C	C	C	C	0.181818	0.191489	0.144737	0.204082	0.275862	0.150943	11	47	76	98	29	53	0	0.126984	0	0.192308	0.142857	0	0.275862	0	0	0	0	0
104036051	T	C	C	C	C	C	C	1	1	0.5	1	1	1	3	2	4	2	2	2	0.5	0.428571	0	0	1	0.5	0	0	1	0	1	0.666667
68804002	C	G	G	G	G	G	G	0.181818	1	0.272727	1	0.857143	0.333333	11	5	11	7	7	6	0.666667	0.5	0	0	0	0.222222	0.466667	0.4	0	0.461538	0	0.52381
82161971	A	G	G	G	G	G	G	1	0.4	0.533333	0.2	0.5	1	3	5	15	10	8	2	0.5	0.344828	0	0.461538	0	0.333333	0.666667	0.25	0	0	0.25	0.423077
35496417	C	T	T	T	T	T	T	1	0.451613	0.666667	0.914286	0.54717	0.594595	63	31	33	35	53	37	0.560606	0.964286	0.741935	0.545455	0	0.542857	0.416667	0	0	0	0	0
74929852	A	G	G	G	G	G	G	0.277778	0.428571	0.2	0.173913	0.4	0.454545	18	7	20	23	25	11	0	0.454545	0	0	0	0	0.1875	0.241379	0.24	0	0	0.409091
64359389	C	T	T	T	T	T	T	0.556962	0.589474	0.620968	0.539683	0.741935	0.505747	79	95	124	63	62	87	0	0.6	0.4	0.597222	1	0	0.555556	0	0	0	0	0
39705319	A	G	G	G	G	C	G	1	1	0.4	1	0.666667	1	2	2	5	2	3	5	0	1	1	0	0	0	1	0	0	0	0.666667	1
6630548	T	C	C	C	C	C	C	1	0.733333	1	0.935484	1	1	19	60	23	31	42	51	0.25	0.375	1	1	0.276316	0	0.5625	0.266667	0.538462	0	0	1
75005494	G	A	A	A	A	A	A	0.571429	0.533333	0.411765	1	0.428571	1	7	15	17	14	7	9	0	0	0	0	0	0.428571	0.333333	0	1	0.785714	0	1
90319248	A	C	C	C	C	C	C	1	0.5	1	1	0.333333	0.8	4	4	2	2	6	5	0	0	0.9375	1	0	1	0	0.5	0	0	0.8	0
90383012	G	T	T	T	T	T	T	1	1	0.6	0.666667	1	0.684211	2	16	5	6	5	19	1	1	1	1	0.555556	0	0	0	0	0	0	0
75418254	A	G	G	G	G	G	G	1	0.555556	1	1	1	1	4	9	11	15	2	16	0.375	0	0.3125	0.823529	1	1	0	1	0	0	0.65	0
37013864	C	T	T	T	T	T	T	1	1	0.333333	0.952381	0.166667	0.714286	11	5	21	21	18	14	0	0	0.285714	0.3	0	0.5	0	0.4375	0.25	1	1	0
142999799	A	C	C	C	C	C	C	0.25	0.277778	0.192982	0.31746	0.32	0.228571	8	36	57	63	25	35	0	0.169811	0	0.2	0.176471	0	0.333333	0.15625	0	0.16	0	0
100554766	G	A	A	A	A	A	A	0.157895	0.454545	0.476923	0.433962	0.33871	0.294118	57	11	65	53	62	17	0.333333	0.301887	0	0	0.25	0.421053	0.278689	0	0	0	0	0.182692
37013885	C	T	T	T	T	T	T	1	1	0.375	0.96	0.166667	0.714286	11	5	24	25	18	14	0	0	0.266667	0.333333	0	0.571429	0	0.411765	0.25	1	1	0
62001829	T	C	C	C	C	C	C	1	1	0.454545	1	1	1	2	2	11	2	4	2	1	0	0.333333	0.222222	1	0	1	0.517241	0	1	0	0
78627335	T	C	C	C	C	C	C	1	1	0.666667	1	1	1	4	2	3	9	2	3	0	1	1	1	0	0	1	0	0	0	0.285714	1
28424308	G	C	C	C	A	C,A	C	1	1	0.37931	1	1	1	11	8	87	15	24	30	1	1	0	0	1	0	1	0	0	0	0	1
45984840	C	A	A	A	A	A	A	0.194444	0.264706	0.246154	0.212121	0.280702	0.277778	36	34	65	33	57	72	0	0.232558	0	0	0	0	0	0.272727	0	0.378378	0	0.219178
90329329	C	T	T	T	T	T	T	0.958333	1	0.5	0.7	1	0.714286	24	10	14	10	9	21	1	1	1	1	0.5	0	0	0	0	0	0	0
12048899	G	A	A	A	A	A	A	1	1	0.576923	0.873016	0.548387	0.166667	67	6	26	63	93	24	0	0	1	1	0.375	0.8	0.62	0	0	0	0	0
17406729	T	G	G	G	G	C	G	0.428571	0.363636	0.612903	0.444444	0.5	0.666667	14	11	31	27	8	18	0	0.541667	0.272727	0.5	0	0	0	0	0	0.676471	0	0.65625
103068659	A	G	G	G	G	G	G	0.25	0.515152	0.941176	1	1	0.666667	8	33	34	20	20	18	0	0	0.777778	0.740741	1	1	0.2	0	0	0.285714	0	0
54337858	G	A	A	A	A	A	A	0.3	0.545455	0.6	0.555556	0.75	0.769231	10	11	5	9	12	13	0.631579	0	0	0	1	0.5	0	0	0	0.5	0	0.521739
25255711	T	G	G	G	G	G	G	1	1	1	0.714286	0.833333	1	8	6	4	7	6	5	0	1	0	0	0	0	0.714286	1	0	1	0.8	0.666667
22195579	C	T	T	T	T	T	T	1	1	1	0.428571	1	0.5625	17	21	30	28	22	16	0.447917	0	0	0	0.5	0.962963	0.647059	0	0	0.580645	0.709677	0.78125
53893035	T	C	C	C	C	C	C	0.8	1	1	0.806452	0.375	1	15	6	28	31	24	14	0.347826	0.4	0.615385	0	1	0.555556	0	0.59375	0.837838	0	0	0.272727
36822669	T	C	C	C	C,A	C	C	1	1	0.75	1	1	0.4	6	5	4	5	2	5	1	0	0	0.733333	0	0	0.352941	0.37931	0.433333	0.4	0.888889	0.606061
101201013	A	G	G	G	G	G	G	1	1	0.571429	0.666667	0.909091	1	2	3	7	6	11	4	0	0	1	0	1	0.5	0.666667	0.428571	0	0	0.571429	0.625
25852396	A	C	C	C	C	C	C	0.555556	0.777778	0.636364	0.428571	0.428571	0.444444	9	9	22	14	7	9	0	0.571429	1	0.380952	0	0.25	0	0.714286	0	0	0	0
103069139	G	A	A	A	A	A	A	0.509804	0.326531	0.947368	1	1	0.771429	51	49	57	33	23	35	0	0	0.545455	0.628319	0.938776	0.983871	0.289474	0	0.357143	0.458333	0	0
71362123	A	G	G	G	G	G	G	1	0.764706	1	0.472222	0.666667	0.5	19	17	27	36	3	6	0.583333	0.615385	0.4	0.378378	0.64	0	0	0	0.333333	0	0.478261	0.625
13266247	A	G	G	G	G	G	G	1	0.75	1	0.411765	0.5	0.6	8	8	19	17	8	15	0.75	0	0.307692	0.533333	0.75	0.5	0	0	0	0.384615	0	0.6875
61273001	T	C	C	C	C	C	C	0.307692	0.333333	0.454545	0.5	0.444444	0.25	13	6	11	12	9	8	0.391304	0	0	0	0.277778	0.181818	0.276596	0.407407	0	0	0.2	0.206897
29500456	G	A	A	A	A	A	A	0.482143	0.310345	0.56	0.619048	0.525	0.513514	56	29	100	63	40	37	0.570681	0	0	0	0.491667	0.540323	0	0.651163	0	0.408163	0	0
57899698	G	C	C	C	C	C	C	0.988506	0.446809	0.457143	1	0.982456	1	87	94	140	68	57	97	1	0	0.564103	0.594059	0.615385	0.40625	0	0.442177	0	0.534247	0.370787	0
75241588	A	G	G	G	G	G	G	0.444444	1	0.352941	0.565217	0.384615	1	9	8	17	23	13	8	0	1	0	0.227273	0	0.172414	0	1	0	1	0	0
36445219	T	C	C	C	C	C	C	0.555556	0.2	0.214286	0.552632	0.347826	0.272727	9	25	42	38	23	22	0.326923	0	0	0	0.6	0.416667	0.173077	0	0	0	0.28	0
99438506	C	T	T	T	T	T	T	0.703704	0.465116	0.658537	0.636364	0.533333	0.707317	27	43	41	33	15	41	0	0.529412	0	0	0	0.7	0	0.555556	0.214286	0.657143	0.704545	0
28504031	T	C	C	C	C	C	C	0.934959	0.828612	1	0.785401	0.983784	0.995935	123	706	9	685	185	246	0.996091	0	1	0.999035	0.914826	0.276923	0	0	0	0	0	1
25175973	G	C	C	C	C	C	C	1	0.75	1	0.823529	1	1	27	4	3	17	3	3	0.4	0.833333	1	1	1	1	0	0	0	0	0	0
99819924	T	C	C	C	C	C	C	0.99759	0.238386	0.996437	0.983908	0.52	0.603482	415	818	842	870	400	517	0	0	0.42522	0.455932	0.480132	0.493917	0.197333	0.643519	0	0.533333	0.549461	0.221567
42369481	C	T	T	T,A	T	T	T	0.636364	1	1	1	0.875	1	11	8	14	12	8	10	0.921053	0.375	0.818182	0.521739	0	0	0.47619	0	0.606061	0.454545	0	1
6151375	T	G	G	G	G	G	G	1	1	1	1	1	0.6	8	3	6	12	11	5	1	0	0	0.380952	0.285714	0.666667	1	0	1	0	0.428571	0.5
70805880	A	G	G	G	G	G	G	1	0.321429	0.652174	0.6	0.3	0.444444	6	28	23	10	10	9	0	0	0	0.25	0.222222	0.631579	0.294118	0.333333	1	0	0.25	0
40774432	A	G	G	G	G	G	G	1	1	1	0.666667	1	0.666667	19	3	8	9	2	3	1	0.5	1	0.5	0	0	0	0	0	1	1	0
68365508	A	G	G	G	G	G	G	1	1	1	1	1	1	5	4	7	4	4	5	1	1	0	1	1	0.333333	0	1	0	0	0	0.333333
63438817	A	G	G	G	G	G	G	1	1	1	1	1	1	2	2	2	2	2	2	1	0	1	1	0	1	0	0.666667	0	0	1	0
6731459	T	C	C	C	C	C	C	1	1	1	1	1	1	3	2	2	6	3	3	1	1	0	1	1	0.666667	1	0	0	0	0	0
6731469	A	G	G	G	G	G	G	1	1	1	1	1	1	3	2	2	6	3	2	1	1	0	1	1	0.666667	1	0	0	0	0	0
6731472	G	A	A	A	A	A	A	1	1	1	1	1	1	3	2	2	6	3	3	1	1	0	1	1	0.666667	1	0	0	0	0	0
6731482	T	C	C	C	C	C	C	1	1	1	1	1	1	3	2	2	6	3	3	1	1	0	1	1	0.666667	1	0	0	0	0	0
6731485	T	C	C	C	C	C	C	1	1	1	1	1	1	3	2	2	6	3	3	1	1	0	1	1	0.666667	1	0	0	0	0	0
6731496	T	C	C	C	C	C	C	1	1	1	1	1	1	3	2	2	6	3	2	1	1	0	1	1	0.666667	1	0	0	0	0	0
35052997	G	C	C	C	C	C	C	1	1	1	1	1	1	2	6	2	2	2	3	0	1	1	1	1	0	1	0.666667	0	0	0	0
62022930	A	G	G	G	G	G	G	1	1	1	1	1	1	2	2	2	3	2	2	1	0	0	1	0	0	1	0.666667	0	0	1	1
17610963	A	G	G	G	G	G	G	0.368421	0.583333	0.52	1	1	1	19	24	50	30	23	18	0	0	0.583333	0.542857	0.626866	0.444444	0.636364	0.25	0.5	0	0	0.555556
64294440	T	C	C	C	C	C	C	0.546667	0.6	0.835821	0.494505	0.64	0.535714	75	5	67	1274	50	28	0	0.54898	0.653753	0.628651	0.98913	0	0.505189	0	0	0	0	0
132601490	A	G	G	G	G	G	G	0.4375	0.608696	0.493243	0.425532	0.453488	1	80	92	148	94	86	73	0.421053	0	0	0	0.313725	0	0	0.551402	0.772152	0.461039	0.57377	0
131349239	A	C	C	C	C	C	C	0.75	0.5	0.75	0.545455	0.4	1	8	4	4	11	5	4	0.714286	0.6	0	0	0	0.142857	0	0	0.833333	0	0.666667	0.666667
48987613	G	C	C,A	C	C	C	C	0.578947	1	0.875	0.888889	0.8	0.6875	19	13	16	18	10	16	0.206897	0.6	0.291667	0.2	0	0	0.555556	0.714286	0.263158	0.8	0.210526	0.666667
58126467	A	G	G	G	G	G	G	1	1	1	1	1	1	4	3	3	3	4	3	1	1	0	1	0	0.428571	0	1	0	0	0.5	0.75
78456075	C	G	G	G	G	G	G	1	1	1	1	1	1	3	4	4	4	4	2	1	1	0	0.888889	0	0	0.666667	0.75	0	1	0	0.375
113867365	G	A	A	A	A	A	A	0.835938	0.538462	0.65	0.2	0.888158	0.166667	128	26	160	30	152	12	0.223301	0.296296	0	0	0.413793	0	0.673913	0	0.675	0.511111	0	0.166667
58866137	G	A	A	A	A	A	A	0.75	0.722222	0.416667	0.475	0.441176	0.545455	16	18	36	40	34	33	0.351351	0	0	0	0.75	0	0	0.659091	0.413793	0	0.857143	0
57073761	T	A	A	A	A	A	A	0.875	1	0.2	0.5	0.4	0.666667	8	6	10	16	10	6	0	0.666667	0	0	0	0	0.888889	0.363636	0.833333	0.333333	0	0.236842
100052436	A	G	G	G	G	G	G	0.75	1	0.714286	1	1	1	4	15	14	14	7	11	0	1	0.571429	0.913043	0	0.4	0	0	0.8	0.461538	0	1
68988204	A	C	C	C	C	C	C	1	0.272727	1	1	1	1	11	11	15	6	6	3	1	0	0.210526	0.285714	0	0	1	0	0.458333	0	1	1
2877337	T	A	A	A	A	A	A	0.144444	0.492754	0.290323	0.380952	0.206107	0.350649	90	69	93	168	262	154	0	0	0	0	0.292035	0	0.316176	0.424528	0	0.348684	0	0.167883
52641611	C	G	G	G	G	G	G	0.777778	0.307692	0.235294	0.695652	1	1	9	13	17	23	9	8	0	0	0.833333	0.571429	1	0.8	0	0	0	0.5	0	0
71841885	A	G	G	G	G	G	G	0.36	1	0.162162	0.941176	0.30303	0.578947	25	29	74	17	33	19	0	1	0	0	1	0.344828	0	0	0.255814	0	0	0.435484
29997824	C	T	T	T	T	T	T	1	0.994302	0.994318	0.98	1	0.995968	157	351	352	300	155	248	0.462715	0.422303	0.408451	0.444444	1	1	1	0.468966	0.449541	0	0	0
73510932	T	C	C	C	C	C	C	1	1	1	0.928571	0.25	0.266667	3	5	13	14	8	15	0.470588	0	0.222222	0.1875	0	1	0.48	1	0	0	0.777778	0
70185567	G	A	A	A	A	A	A	0.388889	0.969697	0.436782	0.263158	1	0.5	18	33	87	38	28	46	0.401235	1	0.492424	0.421053	0.37931	0	0	0.558824	0	0	0	0
17420547	C	G	G	G	G	G	G	0.640625	0.454545	0.615385	0.45614	0.72	0.735294	64	11	39	57	25	68	0	0.527273	0.647059	1	0	0	0	0	0	0.675	0	0.468085
39830887	A	T	T	T	T	T	T	0.602151	0.984252	0.995025	1	0.769231	0.994048	93	127	201	149	130	168	0.422594	0.58011	0.625767	0.584906	0	0	0.588235	0	0.722543	0.517857	0	1
12330976	C	G	G	G	G	G	G	1	0.818182	1	0.5	0.75	0.666667	4	11	2	2	4	6	0.75	0	0	0.333333	0	1	0	0	0	1	0.75	0.6
27236466	G	A	A	A	A	A	A	1	1	1	1	1	0.3	7	2	5	8	3	10	0	0	0	1	1	0	0	1	0	1	1	0
90384607	G	C	C	C	C	C	C	1	1	0.333333	1	1	0.333333	13	26	33	25	14	39	1	1	1	1	0.366667	0	0	0	0	0	0	0
23885590	G	T	T	T	T	T	T	0.823529	1	0.857143	0.695652	0.583333	0.8	34	6	49	23	12	10	1	1	0	0	1	1	0.461538	0	0	0	0	0
127758179	C	A	A	A	A	A	A	1	1	0.4	0.870968	0.352941	1	26	21	25	62	34	41	1	0.285714	0.510638	0.441558	0.486842	0.571429	0	0	0.512605	0.517241	0	0
75539784	C	T	T	T	T	T	T	0.499593	0.44677	0.469325	0.973667	0.998521	0.991979	1227	1099	652	1519	676	748	0.455823	0	0.966265	0.993103	0.503363	0.583721	0.581081	0	0	0	0	0
39560613	A	G	G	G	G	G	G	1	1	0.6	0.5	0.3125	0.625	2	2	5	8	16	8	0	0	0	0	0	0	0.428571	0.714286	1	1	0	0.6
90384565	G	T	T	T	T	T	T	1	0.96875	0.315789	1	1	0.342105	6	32	38	22	15	38	1	1	1	1	0.333333	0	0	0	0	0	0	0
46124117	C	T	T	T	T	T	T	0.576271	0.6	1	0.616667	0.632653	1	118	80	151	60	49	76	0	0	0.571429	0.5	0.57971	0	0.571429	1	0.354839	0	0.558824	0
1466482	T	C	C	C	C	C	C	0.470588	0.290323	0.318182	0.350877	0.391304	0.195122	17	31	22	57	23	41	0	0.358491	0.30303	0	0	0.18797	0.1875	0.32	0	0.189189	0.181818	0
75001758	T	C	C	C	C	C	C	0.625	0.545455	0.45	1	0.625	1	16	11	20	9	24	16	0	0	0	0	0	0.666667	0.625	0	1	0.666667	0	1
70195653	A	G	G	G	G	G	G	0.785714	0.434783	0.725	0.775	0.952381	0.828571	42	23	40	40	42	35	0.809524	1	0.368421	0.6	0	0.272727	0	0	0.4	0.470588	0	0.293333
78382071	T	A	A	A	A	A	A	1	1	1	1	1	1	6	2	4	10	3	4	1	0	0	0	0	0	1	0.714286	1	1	0	1
90366121	T	C	C	C	C	C	C	1	1	1	1	1	0.833333	8	16	8	3	8	12	1	0.6875	1	1	0.75	0	0	0.181818	0.428571	0	0.5	0
106322173	T	C	C	C	C	C	C	1	1	0.75	1	1	1	2	2	4	5	3	8	0.666667	0	0	0	1	1	1	1	0	0	0	0.8
15982800	C	T	T	T	T	T	T	1	1	0.833333	1	1	1	2	4	6	2	5	6	0	0	0.25	0.3	1	0.4	0	1	0	1	1	0.6
13266893	T	C	C	C	C	C	C	1	0.375	0.928571	0.454545	0.555556	0.875	8	8	28	11	9	8	0.441176	0	0.516129	0.8	0.565217	0.533333	0	0	0	0.777778	0	0.272727
113867486	C	T	T	T	T	T	T	0.252874	0.276923	0.544484	0.26	0.459732	0.307692	87	65	281	50	298	13	0	0.257353	0	0	0.212121	0	0.417219	0	0.423913	0.371069	0	0.144928
84161038	G	C	C	C	C	C	C	1	0.55	0.518519	1	1	0.642857	8	20	27	22	13	14	0.37037	0	0	0.533333	0.641026	0	0.263158	0.631579	1	1	0	0
10939431	G	A	A	A	A	A	A	1	0.365854	1	0.954545	1	1	71	41	56	66	49	30	0.651515	0	1	1	0	0.493827	0	0.45	0.461538	0.485714	0.507692	0
73318777	A	C	C	C	C	C	C	0.666667	1	0.833333	0.411765	0.4375	0.6	3	5	12	17	16	10	0.2	0.333333	0	0	0	0	0.478261	0.4	0.75	0.5	0.666667	0.352941
19276331	C	T	T	T	T	T	T	0.319149	0.196429	0.357143	0.254545	0.280702	0.372881	94	56	98	55	57	59	0	0	0	0	0	0.176471	0.350515	0.234043	0.25	0	0.216216	0.285714
13919310	A	G	G	G	G	G	G	0.4375	0.333333	0.461538	0.5	0.368421	0.5	16	12	13	8	19	8	0.368421	0.1875	0	0.222222	0	0.5	0.210526	0	0	0.384615	0.210526	0.25
107605753	T	C	C	C	C	C	C	1	1	1	0.666667	1	1	8	3	5	9	2	5	0	1	0	1	0	0.25	1	1	0	0.75	0	0.4
142999798	C	A	A	A	A	A	A	0.25	0.243243	0.166667	0.3125	0.307692	0.184211	8	37	60	64	26	38	0	0.153846	0	0.2	0.166667	0	0.363636	0.151515	0	0.163265	0	0
83456520	C	G	G	G	G	G	G	0.769231	0.137931	0.15625	0.409091	0.25	0.195122	13	29	96	22	24	41	0	0.166667	0	0.1875	0.272727	0.342105	0.142857	0.181818	0	0.142857	0	0.217391
25405605	G	A	A	A	A	A	A	0.944444	0.928571	1	0.904762	0.927273	0.964706	18	28	149	42	55	85	0.960526	1	0	0	0	0.555556	0.38806	0.413043	0.692308	0.408333	0.990991	0
136903139	C	T	T	T	T	T	T	0.636364	1	0.431818	0.461538	0.272727	1	22	21	44	26	22	27	0	0	0	0	0	1	1	0.433333	0.666667	0	0	0.44186
3929560	A	C	C	C	C	C	C	1	1	1	1	1	1	3	3	9	4	6	8	0	1	0.857143	1	0	0	1	0.333333	0	0.857143	0.692308	0
83023299	A	T	T	T	T	T	T	0.516393	1	0.996241	0.901961	0.990868	0.452632	244	139	266	204	219	190	0.461765	0	0.44507	0.508523	0.346667	0.991189	0	0.47479	0.422794	0.478088	0.470588	0
146583040	A	G	G	G	G	G	G	1	1	0.6	0.5	0.375	1	40	14	25	48	24	20	0.651163	0.565217	1	1	1	0	0	0	0	0	0	0
134377148	C	T	T	T	T	T	T	0.586207	0.395833	0.440154	0.39759	0.944444	0.5375	29	144	259	83	54	80	0.382979	0.496503	0	0	0	0.492537	0.521277	0.583333	0	0	0.566667	0
45311467	G	A	A	A	A	A	A	1	0.625	1	1	1	1	2	8	25	23	3	11	1	0	0.428571	0.441176	0	1	1	0	0	0.5	1	0
57975150	A	G	G	G	G	G	G	1	0.6	1	0.8125	1	1	5	5	8	16	13	9	1	0	0.5	0.375	1	1	0	0.555556	0.727273	0	0	0
37840921	A	G	G	G	G	G	G	0.533333	0.78125	0.5	0.555556	1	0.6	15	32	40	36	12	20	0	0.769231	0.678571	0.833333	0.28125	0	0.529412	0.625	0	0	0	0
96941693	A	T	T	T	T	T	T	0.818713	0.89418	0.37234	0.765217	0.90678	0.338235	171	189	376	230	118	204	0	0.386777	0.436693	0.456044	0.404211	0.492823	0.412308	0.401606	0.476852	0	0	0.375954
46081782	T	C	C	C	C	C	C	1	1	0.782609	0.769231	1	1	7	10	23	13	18	8	0.678571	1	0.545455	0.695652	0.166667	1	0.444444	0.384615	0	0.384615	0	0
22221254	A	C	C	C	C	C	C	1	1	1	1	1	1	6	10	6	4	2	5	1	0	0	0	0.75	1	0	1	0	1	1	0
113611366	G	C	C	C	C	C	C	1	1	0.333333	0.8	0.666667	0.333333	4	11	6	5	3	6	0.75	0.321429	0.333333	0.25	0.857143	0.25	0.2	0.241379	0	0.555556	0.125	0
71977816	A	G	G	G	G	G	G	1	1	1	1	1	1	15	3	5	2	7	9	1	1	0.363636	0	0	1	0.571429	0	1	0.333333	0	0.483871
25846077	G	T	T	T	T	T	T	1	1	1	1	0.916667	1	36	2	40	13	12	35	0.282443	0.989474	1	1	0.207317	1	0.192982	0	0	0	1	0
23872307	G	A	A	A	A	A	A	0.666667	1	0.666667	0.6	0.571429	1	3	2	3	5	7	4	0	0.5	0.6	0.5	1	0.375	0	0.285714	0.5	0	0	0.5
1519872	G	A	A	A	A	A	A	0.5	0.333333	0.4	0.4	0.2	0.444444	10	9	5	15	10	9	0	0	0	0	0.4	0	0.333333	0.333333	0	0.333333	0.222222	0.411765
17421016	T	C	C	C	C	C	C	0.626374	0.62069	0.538462	0.655738	0.6	0.513514	91	29	39	61	45	37	0	0.686275	0.657143	0.791667	0	0	0	0	0	0.677419	0	0.5
25425665	T	G	G	G	G	G	G	1	1	1	1	1	1	5	6	28	15	2	6	0	1	0.966667	1	0.469388	1	0	0.181818	0	0.142857	1	0
22649391	A	G	G	G	G	G	G	0.363636	1	1	1	1	0.296296	11	15	25	24	27	27	1	0.454545	0	0	0.25	0.555556	0	0.434783	1	0.291667	0	0.434783
62298265	C	A	A	A	A	A	A	0.333333	0.666667	0.571429	0.533333	0.8	0.555556	9	6	7	15	5	9	0.5	0.633333	0	0.363636	0	0	0.285714	0.666667	0	0.4	0.208333	0.166667
12468891	G	A	A	A	A	A	A	1	1	0.952381	1	1	1	39	32	42	41	24	24	0.617978	0	0.448276	0.723404	0.536585	0.567568	1	0.357143	0	1	0	0.465753
11799860	C	G	G	G	G	G	G	1	1	1	0.4375	0.533333	0.5	5	20	23	16	15	10	0.512195	0	1	1	0	0.75	0	0.285714	0	0	0.6875	0
9765371	T	C	C	C	C	C	C	1	1	1	1	1	1	25	6	17	12	24	9	1	0.611111	0.642857	0.5	1	0.36	0.652174	0	0	0	0	1
18275427	T	C	C	C	C	C	C	0.666667	0.75	0.4	0.714286	1	0.4	6	4	5	7	3	5	0	0.4	0	0	0	0	0	0.5	1	0.8	0.818182	0.181818
15230161	A	G	G	G	G	G	G	1	0.4	1	1	0.666667	1	1	10	6	9	3	9	0.444444	0	0	0.391304	0	1	0	0.428571	1	1	0.571429	0
53849567	T	C	C	C	C	C	C	0.238095	0.238095	0.368421	0.294118	0.333333	0.5	42	21	19	34	24	8	0.153846	0	0	0	0	0.171429	0.6	0.285714	0.257143	0	0	0.275862
57389059	G	C	C	C	C	C	C	0.961538	0.457143	1	0.966667	1	1	26	35	28	60	32	36	0.386364	1	0.5	0.52	1	0.520833	0.457143	0	0.421053	0.352941	0	0
127755559	G	A	A	A	A	A	A	0.99115	1	0.369369	0.821705	1	1	113	76	111	129	156	60	0.982143	0.448718	0.492754	0.498282	0.477064	1	0	0	0.550489	0.508621	0	0
10858817	C	A	A	A	A	A	A	0.444444	0.9	0.475	0.976744	1	0.75	18	10	40	86	19	4	0	0.5	0	0	0	1	0	0.434783	0.388889	1	1	0
87920044	T	C	C	C	C	C	C	1	1	1	1	1	1	9	2	3	4	2	8	0	0	1	0	0	1	1	0.555556	0.222222	1	1	0
35542545	A	G	G	G	G	G	G	1	1	1	1	1	1	18	8	19	24	40	2	1	0.875	1	1	0.571429	0.352941	0	0	0.55	0.428571	0	0
6152576	A	G	G	G	G	G	G	1	1	1	0.857143	1	1	2	2	4	14	26	8	0.25	0.4	0.571429	0.483871	0.571429	0.471698	1	0	1	0	0.458333	0.428571
74299185	G	A	A	A	A	A	A	1	0.380952	1	1	1	1	33	42	66	92	38	45	0.430233	0.37037	1	1	0.545455	0	0.404762	1	0	0	0.409091	0
5657819	A	G	G	G	G	G	G	1	0.5	0.711111	0.442982	1	0.857143	3	8	45	228	22	7	0.958763	0	0.455882	0.528736	1	0.93038	0	0	0	0	0	0.416667
45684163	T	C	C	C	C	C	C	1	1	1	0.3	1	1	25	6	31	10	29	22	1	0	0.595238	0.553846	0.7	0.46875	0.443182	0	0.645833	0.409091	0	0.266667
16734848	G	A	A,C	A	A	A	A	0.5	1	1	1	1	0.642857	6	9	16	15	5	14	0	1	0	0	0	0	1	1	0	0.428571	1	0.5
63411709	G	A	A	A	A	A	A	0.309524	0.432432	0.492537	0.307692	1	0.971429	42	37	67	39	38	35	0	0.452381	0.428571	0.333333	0	0	1	0.30303	0.571429	0	0	0.212121
50152570	C	A	A	A	A	A	A	1	1	1	1	1	1	4	4	4	4	2	2	0	0.875	0	0	0.913043	1	1	1	1	0	0	0
104715161	T	C	C	C	C	C	C	0.75	1	0.6875	0.25	0.444444	1	4	7	16	8	9	14	1	0	0	0	0	0.578947	0.8	0	1	0	0.545455	0
23767277	G	C	C	C	C	C	C	0.461538	1	0.777778	0.692308	0.346154	1	13	3	9	13	26	1	1	1	0	0	0	0.411765	0.35	0	0.642857	0.666667	0	0
42369448	T	C	C	C	C	C	C	0.636364	1	1	1	0.727273	1	11	8	11	7	11	7	0.911765	0.375	0.727273	0.521739	0	0	0.470588	0	0.526316	0.625	0	1
132603882	T	C	C	C	C	C	C	1	0.736842	1	0.973684	1	1	9	57	62	38	19	14	0.230769	0	0.607843	0.482143	0.62	0.555556	1	0.633333	0.4	0.425	0.55	0
20684330	T	C	C	C	C	C	C	0.5	0.636364	1	0.480769	0.625	0.423077	48	11	39	52	24	26	0.382979	0.297872	0	0	0.367347	1	0	0.357143	0.246377	0.434783	0.375	0
42369094	C	T	T	T	T	T	T,A	1	1	1	1	0.4	1	5	5	14	11	5	13	0	0.666667	0.888889	0.466667	0	0	0.714286	0.333333	0.7	0.428571	0	1
64613619	A	G	G	G	G	G	G	1	1	1	0.263158	1	1	5	12	26	38	17	23	0.393939	0.555556	1	1	0	1	0	0.407407	0	0	0.222222	0.482759
64951018	G	A	A	A	A	A	A	0.2	0.52	0.608696	1	1	1	10	25	46	23	5	2	0.492537	0	0	0	1	0.207547	1	0	0	1	0	0.428571
28756419	A	C	C	C	C	C	C	1	1	1	1	1	0.2	2	3	2	6	6	15	0	0	0	0	0	0	1	1	0	1	1	1
5920534	A	C	C	C	C	C	C	1	1	1	1	1	1	2	6	8	5	4	4	1	0	0.8	0	0	1	1	0	0	0	1	1
75195433	G	A	A	A	A	A	A	1	1	1	1	1	1	4	2	8	8	3	6	1	0	1	1	0	1	0	1	0.8	0	0	0
59814850	T	C	C	C	C	C	C	1	1	1	1	1	1	3	2	3	3	2	2	1	0	1	0	0	1	0	0	0	1	1	0.8
1466474	T	C	C	C	C	C	C	0.333333	0.310345	0.233333	0.25	0.416667	0.234043	21	29	30	60	24	47	0	0.338028	0.333333	0.132075	0	0	0.171429	0.2	0	0.216216	0.1875	0
70217939	C	T	T	T	T	T	T	0.454545	0.242424	0.344262	0.548387	1	0.351351	11	33	61	31	23	37	0	0	0.411765	0.313953	0.4	0.436548	0.181818	0	0	0	0	1
22195645	G	T	T	T	T	T	T	1	1	1	0.48	1	0.466667	7	27	25	25	23	15	0.388889	0	0	0	0.625	0.975	0.545455	0	0	0.666667	0.818182	0.730769
23659139	C	T	T	T	T	T	T	1	1	1	0.666667	1	1	3	4	5	3	3	6	1	1	0	1	1	0	0.666667	0	0.333333	0.470588	0	0
112620630	G	A	A	A	A	A	A	1	1	0.909091	1	0.666667	1	3	2	11	6	3	6	0	0.333333	0.6	0.571429	1	0	1	0	0	0.875	0	1
63404831	A	T	T	T	T	T,G	T	0.5	1	0.444444	0.28125	1	1	10	9	18	32	8	5	0	0	0	0.8	0	0	1	0	1	0	0.772727	0.458333
31474534	C	T	T	T	T	T	T	0.435432	0.992727	0.526178	0.453682	0.603627	0.502222	1541	550	382	421	772	450	0	0	0	0	0	0	0.290323	0.525424	0.998093	0.502146	0.484305	0.521912
63369019	A	G	G	G	G	G	G	1	1	1	1	1	0.857143	8	4	2	10	13	7	1	1	1	1	0	0	0.666667	1	0	0	0	0
12471456	A	G	G	G	G	G	G	1	1	1	1	1	1	5	11	9	13	3	6	0.758621	0	0.714286	0.730769	0.5	0	1	0.75	0	1	0	0.357143
37840437	G	T	T	T	T	T	T	0.25	0.47619	0.566667	0.5	1	0.882353	8	21	30	28	15	17	0	0.479452	0.705882	0.681818	0.486486	0	0.666667	0.470588	0	0	0	0
16301926	G	T	T	T	T	T	T	1	1	1	1	1	1	3	2	15	27	3	2	0	0.375	0	0	0	1	1	0.827586	0.25	1	0.363636	1
76904991	G	T	T	T	T	T	T	1	1	1	1	1	1	2	7	2	3	4	4	0	0.4	0	0.666667	0	0	0	1	1	1	0.75	1
10811810	G	C	C	C	C	C	C	1	1	1	1	1	1	7	2	9	3	5	4	1	1	1	1	0	1	0	0	0	0	0	0.818182
114961746	T	C	C	C	C	C	C	1	1	1	1	1	1	3	14	15	12	11	3	0	1	0	1	1	1	0	1	0	0.818182	0	0
100924989	T	C	C	C	C	C	C	0.133333	0.263158	0.196532	0.153374	0.204225	0.17094	60	152	173	163	142	117	0.244604	0	0	0	0	0.194444	0.15	0.130952	0	0.225	0	0
20855299	T	C	C	C	C	C	C	0.153846	0.263158	0.244898	0.25	0.263158	0.205882	26	19	49	16	19	34	0.184211	0.137931	0.125	0	0	0	0	0.15	0.166667	0.146341	0	0.295455
25388226	C	T	T	T	T	T	T	1	1	1	0.978261	0.986842	1	66	34	140	92	76	77	1	1	0	0	0	0.779006	0.512821	0.466667	0.585366	0.447368	1	0
74299552	T	C	C	C	C	C	C	1	0.545455	0.992126	1	1	1	85	55	127	65	66	56	0.470588	0.485437	1	1	0.591837	0	0.46875	1	0	0	0.347222	0
3674105	C	A	A	A	A	A	A	0.314286	0.391304	0.314286	0.193548	0.324324	0.324324	35	23	70	31	37	37	0	0	0	0	0	0.28	0.264368	0.317073	0.325	0.285714	0	0.21875
27692438	C	T	T	T	T	T	T	0.822727	0.768116	0.589744	0.411765	0.815126	0.813008	220	69	156	17	119	123	0.895911	0.774336	0.4	0	0.609756	0.686567	0	0	0	0	0	0.684211
2605208	A	G	G	G	G	G	G	1	1	1	1	1	1	4	4	5	7	9	2	0	1	1	1	0	0	1	0.8	0	0	0.666667	0.363636
25388174	T	C	C	C	C	C	C	1	1	1	0.990741	1	1	60	39	165	108	96	115	1	1	0	0	0	0.677778	0.519231	0.534483	0.606061	0.483871	1	0
25426082	A	G	G	G	G	G	G	1	0.444444	1	0.533333	0.857143	0.857143	4	9	18	15	7	14	0	0.4	0.835616	0.827586	0	1	0.181818	0	0	0.28	1	0
14414328	C	T	T	T	T	T	T	1	1	1	1	1	1	9	2	6	4	7	8	1	1	1	0.5	0.333333	1	0	0	1	0	0	0
3332544	T	C	C	C	C	C	C	0.75	0.833333	1	0.75	1	1	8	12	25	12	2	10	0	0.5	0.666667	1	1	1	1	0	0	0	0	0
7247375	G	A	A	A	A	A	A	1	0.423611	0.984615	0.480769	0.571429	0.511111	200	144	195	208	133	135	0	0	0.991525	1	0.411458	1	0	0	0	0.402439	0	0
21615396	G	T	T	T	T	T	T	1	1	1	1	0.45	1	15	18	39	15	20	9	0.333333	0	0.769231	0.448276	0.395833	0.475	0.68	1	0.25	0.6	0	0.333333
78601615	T	A	A	A	A	A	A	0.4	0.75	0.777778	0.5	1	0.333333	5	4	9	6	13	6	0	0	1	0.6	0	0	1	0	0	0	0	1
50419367	C	G	G	G	G	G	G	0.5	0.625	0.392857	0.571429	1	0.384615	4	16	28	14	3	26	0.517241	0.241379	0	0.292683	0.3	0.181818	0.36	0.34375	0.25	0.533333	0.130435	0.162162
55518728	G	A	A	A	A	A	A	1	1	1	1	1	1	4	4	5	5	5	5	0	0	0	0	1	1	0.833333	0.666667	0.68	0	0.75	0.909091
6630135	C	A	A	A	A	A	A	1	0.623762	1	1	1	1	25	101	61	45	46	106	0.424242	0.571429	1	1	0.324138	0	0.357143	0.371429	0.416667	0	0	1
17406996	C	T	T	T	T	T	T	0.636364	0.333333	0.444444	0.515152	0.409091	0.454545	22	12	36	33	22	22	0	0.673913	0.634615	0.37037	0	0	0	0	0	0.405405	0	0.552632
25405668	G	A	A	A	A	A	A	0.647059	0.777778	0.9	0.839286	0.909091	0.765432	17	18	170	56	55	81	0.875	1	0	0	0	0.453125	0.293103	0.418605	0.333333	0.434783	0.875	0
1573558	G	A	A	A	A	A	A	0.5	0.5	1	1	0.75	1	8	6	6	8	8	9	0.818182	1	1	1	0	0	0	0.777778	0	0	0	0
91430676	G	A	A	A	A	A	A	1	1	0.230769	1	1	1	19	6	26	29	13	11	1	0.391304	0	0	0.352941	1	1	0	0	0.333333	0	1
25175891	T	A,G	A	G	G	G	G	1	0.5	1	0.642857	1	0.8	20	4	3	14	4	5	0	0.933333	1	1	0.857143	1	0	0	0	0	0	0
90745317	G	T	T	T	T	T	T	0.428571	0.61194	0.659574	0.363636	0.373333	0.286885	28	67	94	88	75	122	0.340206	0	0.213115	0.197674	0.375	0	0.352273	0.346939	0.25	0.333333	0.163399	0
47195856	C	A	A	A	C	A	A	0.292453	0.21875	0.242857	1	0.261538	0.365854	106	32	70	2	65	41	0.257732	0.275	0	0.283186	0.295455	0.214286	0	0.278481	0	0.254902	0	0.370968
100532511	A	C	C	C	C	C	C	1	1	0.555556	0.4	0.75	0.285714	7	2	9	15	12	7	1	0.9	0.333333	0.764706	0	0.592593	0	0	0	0	0	0.25
25846357	G	A	A	A	A	A	A	1	1	1	1	1	1	6	2	2	5	4	4	0.315789	1	0.928571	0.571429	0.428571	1	0	0	0.230769	0.375	1	0
70002549	C	G	G	G	G	G	G	0.444444	1	0.5	0.5	0.666667	0.642857	9	7	10	4	3	14	0.692308	0	0.444444	0.222222	0.25	0	0.5	0	1	0.5	0	0
66606734	A	C	C	C	C	C	C	0.444444	0.346939	0.278689	0.261905	0.25641	0.325581	9	49	61	42	39	43	0	0.277778	0	0	0	0	0.275	0.298246	0	0.291139	0.352941	0.27451
74297916	A	T	T	T	T	T	T	1	0.433333	1	0.97561	1	1	8	30	35	41	18	21	0.393939	0.354839	0.928571	1	0.56	0	0.461538	1	0	0	0.566667	0
16754439	A	G	G	G	G	G	G	0.571429	0.5	0.647541	0.933333	0.414634	0.657895	28	58	122	75	41	38	0	1	0	0	0.615385	0.296296	0.658824	0.519481	0	0	0.493151	0
49220142	G	A	A	A	A	A	A	1	0.8	1	1	1	1	3	25	11	7	1	16	1	0	1	1	0	1	0	0.4375	0	1	0	0.222222
19907231	G	A	A	A	A	A	A	0.772727	0.559524	0.465517	0.875	0.981132	0.941176	22	84	58	16	106	34	0.15	0	0	0	0	1	1	0.54386	0.257143	0.84375	0.660377	0
113867304	G	T	T	T	T	T	T	0.890476	0.512195	0.734375	0.275862	0.939394	0.153846	210	41	256	29	264	13	0.234375	0.469231	0	0	0.464789	0	0.788462	0	0.555556	0.651376	0	0.204301
29502038	A	G	G	G	G	G	G	0.666667	0.333333	0.580645	0.277778	0.5	0.363636	9	9	31	18	14	22	0.333333	0	0	0	0.584615	0.467532	0	0.6	0	0.6	0	0
17420919	C	T	T	T	T	T	T	0.693548	0.384615	0.567568	0.685185	0.615385	0.641026	62	13	37	54	39	39	0	0.738095	0.789474	0.613636	0	0	0	0	0	0.612903	0	0.69697
52856740	T	C	C	C	C	C	C	1	1	1	0.384615	0.833333	1	29	37	34	39	24	21	0.568182	0	0.6	0.230769	0.785714	0.705882	0	0	0.636364	0.636364	0.352941	0.566667
51167783	T	A	A	A	A	A	A	0.25	0.44	1	0.2	1	0.529412	16	25	29	10	8	17	0	0.179487	1	0.95122	0.266667	0.333333	0	0	0.555556	0	0	0
18328505	T	C	C	C	C	C	C	0.408163	0.454545	1	1	0.962264	0.55	49	22	59	40	53	40	0.454545	0.461538	0	0	0.580645	1	0.585586	0.531646	0	0.628571	0	0
63226571	T	C	C	C	C	C	C	0.45	0.2	0.235294	0.176471	0.25	0.153846	20	15	17	17	8	26	0.166667	0	0.416667	0.153846	0.285714	0	0.192308	0	0	0.12	0	0
8301738	T	G	G	G	G	G	G	0.157895	0.511111	0.428571	0.466667	0.40678	0.444444	57	45	56	45	59	45	0.142857	0.166667	0	0	0	0.222222	0.304348	0.175439	0.193548	0.380282	0.313433	0.387097
50095213	T	G	G	G	G	G	G	1	1	1	1	1	1	20	11	23	15	12	21	0.714286	1	0.333333	0.363636	1	0.384615	0.272727	0.375	0	0.428571	0	1
70217012	A	G	G	G	G	G	G	0.66129	0.52381	0.419643	0.757895	1	0.421053	62	42	112	95	113	57	0	0	0.567568	0.512397	0.40678	0.683544	0.486364	0	0	0	0	1
36064980	C	T	T	T	T	T	T	1	0.541096	0.564516	0.993421	0.985915	1	127	146	186	152	71	94	0.995708	0	0.410959	0.355422	0.391304	0.443182	0.534351	0.543103	0.47619	0.426966	0.38125	0
105202672	A	T	T	T	T	T	T	0.168	0.219178	0.251142	0.273109	0.339623	0.242991	125	219	438	238	159	214	0	0	0.274194	0	0	0.195402	0.2	0.258389	0.213333	0	0.226277	0
88669458	T	C	C	C	C	C	C	1	1	1	1	1	1	6	6	9	2	3	8	0	0	1	1	0	0	0.25	1	1	1	0	0.625
60904557	T	C	C	C	C	C	C	0.5	1	0.666667	0.25	0.75	0.571429	6	2	3	20	8	7	0.375	0	0.333333	0.5	0	0.416667	0.666667	0	0.4	0	0.428571	0.5
51167803	A	G	G	G	G	G	G	0.294118	0.464286	1	0.25	1	0.526316	17	28	28	12	8	19	0	0.176471	1	1	0.266667	0.45	0	0	0.52381	0	0	0
43957045	G	T	T	T	T	T	T	0.631579	0.82	0.491803	0.5	0.657143	0.5	38	50	61	34	70	74	0	0.171429	0.150943	0	0.190476	0.275862	0.408602	0.594937	0.440678	0.728261	0.25	0.271845
6629710	A	C	C	C	C	C	C	0.981308	0.641975	1	1	0.921348	0.991525	107	81	80	62	89	118	0.493976	0.380531	0.982456	0.986175	0.37156	0	0.396552	0.285714	0.538462	0	0	0.984615
42335455	C	T	T	T	T	T	T	0.916667	1	1	0.5	0.882353	1	12	9	24	4	17	15	0.4	0.272727	0	0	0.75	0.5	1	1	0.571429	0.458333	0.230769	0
10882205	T	A	A	A	A	A	A	1	1	1	0.4	1	1	2	2	3	5	4	2	0	0	1	0	0	0	1	0	1	1	0.285714	1
64613569	A	G	G	G	G	G	G	1	1	1	0.25	1	1	4	14	28	32	12	19	0.314286	0.428571	1	1	0	1	0	0.5	0	0	0.363636	0.529412
6629725	G	C	C	C	C	C	C	0.989796	0.632184	1	1	0.979798	1	98	87	82	69	99	124	0.44186	0.381818	1	0.983516	0.381166	0	0.393443	0.322581	0.584416	0	0	1
86451386	C	A	A	A	A	A	A	0.25	1	0.5	0.428571	0.25	0.3	12	6	10	7	12	10	0.538462	0.375	0.3	0.25	0	0	0.5	0.2	0	0.285714	0	0.166667
28919819	G	A	A	A	A	A	A	1	0.680851	0.993421	0.704225	0.974359	1	17	47	152	71	39	48	1	0.445946	1	1	0.59375	0.222222	0	0	0	0	0	0.978261
42445403	A	C	C	C	C	C	C	0.5	0.571429	0.571429	0.714286	0.444444	0.714286	4	7	7	14	9	7	0.285714	0.689655	0	0.195122	0.235294	0.4	0.411765	0	0.5	0.4	0	0.285714
40702673	T	C	C	C	C	C	C	0.625	0.4	0.25	0.666667	0.375	0.444444	8	5	12	12	8	9	0.627907	0.342105	0.277778	0	0	0.2	0.277778	0.375	0	0.136364	0	0.411765
27007700	G	A	A	A	A	A	A	0.5	0.833333	0.545455	0.454545	0.3	0.333333	8	6	33	22	10	15	0.372549	0.545455	0.714286	0.431818	0.416667	0.375	0	0	0	0	0	0
120310175	T	G	G	G	G	G	G	1	0.714286	0.185185	1	1	0.6	6	7	27	15	3	10	0	0.833333	1	1	0.5	0.235294	0	0	0	0.6	0	0.222222
50618881	G	A	A	A	A	A	A	0.176471	1	0.466667	0.16	1	0.464286	17	14	30	25	9	28	0	0.727273	0	0	0	0.8	1	0	0	0	0	0.631579
3564866	C	T	T	T	T	T	T	0.472222	0.45	0.6875	0.6	1	0.375	36	20	16	20	16	24	0	0	0.391304	0.357143	0	1	0.481481	0	0	0.558824	0.375	0.315789
87642607	T	C	C	C	C	C	C	1	1	0.75	0.5	1	1	3	3	8	4	6	2	0.5	1	0.857143	0	0	0	0	0.333333	1	1	0	0.454545
68113822	T	A	A	A	A	A	A	1	1	0.9375	1	1	1	2	18	16	14	5	7	0	0.833333	0	0	0	0	1	1	0	1	1	1
9614551	C	G	G	G	G	G	G	1	1	1	1	1	1	3	3	13	22	10	4	0	1	1	1	1	1	0.3	0	0	0	0	0.6
20644852	T	C	C	C	C	C	C	0.5	1	1	1	1	0.6	4	2	6	2	2	5	1	1	0	0	1	1	1	0	0	0	0	0
17406772	A	G	G	G	G	G	G	0.352941	0.5	0.8	0.64	0.538462	0.529412	17	12	20	25	13	17	0	0.75	0.571429	0.6	0	0	0	0	0	0.733333	0	0.606061
82163107	A	T	T	T	T	T	T	1	0.518519	0.617647	0.294118	0.388889	0.28	5	27	34	17	18	25	0.259259	0.133333	0.2	0	0.157895	0	0.5	0.516129	0	0.75	0.268293	0.215385
146608511	T	G	G	G	G	G	G	0.690476	1	0.992857	1	0.984848	1	42	163	140	38	132	146	0	1	0.941176	1	0.52381	0	0	0	0	0.944444	1	0.16
52457269	A	T	T	T	T	T	T	0.625	1	1	0.666667	1	1	8	3	3	9	16	4	0	0.625	0	0	0	0.285714	0	1	1	1	1	0.285714
28919825	A	G	G	G	G	G	G	1	0.6875	0.993548	0.716418	0.974359	1	17	48	155	67	39	50	0.995169	0.454545	1	1	0.59375	0.254545	0	0	0	0	0	0.979167
22195636	G	A	A	A	A	A	A	1	1	1	0.423077	1	0.4	9	26	25	26	23	15	0.388889	0	0	0	0.583333	0.97561	0.521739	0	0	0.666667	0.807692	0.785714
45417623	A	T	T	T	T	T	T	0.263158	0.230769	0.365854	0.538462	0.722222	0.5	19	13	41	26	18	28	0	0	0	0	0.631579	0	0.583333	0	0	0.8	0	0.517241
63177848	C	T	T	T	T	T	T	0.5	1	1	1	1	0.8	10	13	14	23	10	10	1	0	0	0.625	0	0.8	1	1	0.6	0	0.1875	0
33853899	A	G	G	G	G	G	G	1	1	1	1	1	1	2	5	7	4	2	3	0	0	0.468085	0.444709	0	0	1	1	1	0	1	1
116361465	G	C	C	C	C	C	C	1	1	0.7	1	1	1	4	5	10	16	21	1	0	0	0	0.380952	1	0	1	0.857143	1	0.375	0	1
73503831	C	G	G	G	G	G	G	0.666667	0.333333	0.357143	0.428571	0.75	0.428571	3	18	14	7	4	7	0	0.266667	0	0	0.444444	0.4	0	0.722222	0.5	0.125	0.153846	0.266667
51799852	T	C	C	C	C	C	C	1	0.333333	1	1	1	0.230769	21	9	14	17	24	13	1	1	0	0	0	1	0	0.705882	0.297297	0	0.47619	0
31245765	G	A	A	A	A	A	A	0.628571	1	0.457143	0.369863	1	1	35	27	35	73	28	34	0.5	0.324324	0	0	0.447368	0.415094	0.526316	0.833333	0.641026	0.684211	0	0
26318845	G	A	A	A	A	A	A	1	0.375	1	1	1	1	15	8	29	15	7	5	1	1	0	0	1	1	0	0	0.4	0	0.5	0.391304
86161672	C	T	T	T	T	T	T	1	1	1	1	1	0.333333	2	7	2	2	5	6	0.25	0	0	0	1	0	1	1	0	1	1	0
44038365	A	G	G	G,T	G	G	G	1	1	1	1	1	1	4	7	12	14	4	8	1	1	1	0	1	0	1	0	0	0.666667	0	0.25
82034883	G	A	A	A	A	A	A	0.75	1	1	0.461538	1	1	8	3	6	13	3	3	0.2	0	0	0	0.428571	0	0	1	1	1	0.5	1
17407002	G	A	A	A	A	A	A	0.56	0.3	0.410256	0.483871	0.416667	0.461538	25	10	39	31	24	26	0	0.652174	0.654545	0.344828	0	0	0	0	0	0.384615	0	0.514286
70804148	G	A	A	A	A	A	A	0.330357	0.177885	0.232143	0.306122	0.23871	0.292929	224	208	280	245	310	297	0	0.35	0.29304	0.264706	0.297674	0	0	0	0.292818	0	0	0
35542546	T	C	C	C	C	C	C,A	1	1	1	1	1	1	18	8	17	23	40	2	1	1	1	1	0.571429	0.352941	0	0	0.567568	0.428571	0	0
113867509	A	G	G	G	G	G	G	0.921569	0.5	0.892063	0.283019	0.966759	0.181818	102	70	315	53	361	11	0.195266	0.320896	0	0	0.493333	0	0.830508	0	0.762376	0.67033	0	0.394366
70956883	A	G	G	G	G	G	G	0.631579	0.5	0.391304	0.525	0.5	0.192308	19	6	23	40	24	26	0.545455	0	0	0	0	0	0	0	0.384615	0.4	0.333333	1
26162964	T	C	C	C	C	C	C	0.4	1	1	0.6	1	0.9	10	7	4	10	10	10	1	0	1	1	0	1	0.826087	0	0	0	0	0
104036056	T	C	C	C	C	C	C	1	1	0.666667	1	1	1	3	2	3	2	2	2	1	0.428571	0	0	1	0.5	0	0	1	0	1	0.666667
31745427	T	G	G	G	G	G	G	0.933333	0.888889	0.782609	1	1	0.230769	15	9	23	14	8	13	1	0	0	0	0.55	1	0	1	0.214286	0.166667	0.833333	0
28124511	G	C	C	C	C	C	C	1	0.376068	0.994609	0.379085	0.996403	0.359026	182	468	742	765	278	493	0.988324	0.371349	0.334337	0.357937	0	0.997059	0	0.31307	0	0	0.347826	0.324691
29996776	C	T	T	T	T	T	T	1	1	1	1	1	1	2	2	4	2	4	3	0.357143	0.411765	0.375	0.285714	1	0	1	1	0	0.5	0	1
13918944	A	G	G	G	G	G	G	0.166667	0.2	0.263158	0.285714	0.176471	0.181818	30	10	19	14	17	22	0	0.129032	0.227273	0.159574	0.157895	0	0.2	0	0.176471	0.153846	0	0
38320685	T	C	C	C	C	C	C	0.181818	0.4	0.266667	0.75	0.2	0.333333	11	5	15	4	15	6	0.4	0	0	0	0.555556	0	0.375	0.333333	0	0	0	0.4
6629567	C	T	T	T	T	T	T	0.987654	0.2	1	1	1	1	81	15	26	14	21	29	0.37963	0.42623	1	0.988304	0.385382	0	0.238095	0.307692	0.395833	0	0	1
89965432	G	T	T	T	T	T	T	0.235294	0.666667	0.25	0.388889	0.25	1	17	3	8	18	24	2	0	0.222222	0.3	0	0	0.285714	0	0.333333	0.25	0.333333	0.6	0.4
39250806	T	C	C	C	C	C	C	1	1	1	1	1	0.444444	9	5	11	10	17	9	0.545455	0	0	1	0	0	0	1	0	1	1	0.833333
29029069	T	C	C	C	C	C	C	1	1	1	1	1	1	12	8	23	5	19	8	1	1	1	0	0	0	0	1	0	0.291667	1	0.642857
13679828	A	T	T	T	T	T	T	0.99513	0.998035	0.994475	0.996117	1	0.991903	616	509	724	1030	586	494	0.53185	0	0	0	0.525424	0.995334	0.561129	0.631111	0.993939	0.549884	0.547085	0.575342
58076783	T	C	C	C	C	C	C	0.5	0.173913	0.166667	0.176471	0.3125	0.444444	14	23	12	17	16	18	0.163265	0.21875	0.1875	0.309524	0.222222	0.233333	0.208333	0	0	0	0	0.166667
29500768	A	G	G	G	G	G	G	0.35	0.466667	0.571429	0.617647	0.333333	0.447368	20	30	77	34	12	38	0.480226	0	0	0	0.560748	0.485714	0	0.567568	0	0.627907	0	0
25426098	G	C	A,C	C,A	A,C	C,A	C,A	1	1	1	1	1	1	4	9	18	16	6	14	0	1	1	1	0.421053	1	0.266667	0	0	0.25	1	0
90341306	G	A	A	A	A	A	A	0.428571	1	0.571429	1	1	0.75	7	22	21	8	10	8	1	1	1	1	0.2	0	0	0.307692	0	0	0.181818	0
62285884	G	C	C	C	C	C	C	1	1	0.8	1	1	1	2	5	5	11	8	4	0	0	1	1	0	0	1	1	0	0.666667	0.45	0.625
45417602	G	T	T	T	T	T	T	0.368421	0.3125	0.418605	0.481481	0.6875	0.607143	19	16	43	27	16	28	0	0	0	0.147059	0.590909	0	0.615385	0	0.142857	0.75	0	0.571429
78606408	A	G	G	G	G	G	G	0.785714	0.666667	0.933333	0.9375	1	1	14	6	15	16	25	7	0	1	0	0.833333	1	0.432432	1	0	0	0	0	1
64256120	G	T	T	T	T	T	T	1	0.428571	1	1	1	0.95	22	14	25	7	11	20	0.775	0.882353	0.95	1	0.714286	1	0	0	0	0	0	0
63127472	T	C	C	C	C	C	C	0.5	0.333333	1	0.24	0.2	0.4375	4	9	25	25	10	32	0.4375	0	0.666667	0.8	0	0	0	0	0	0	0	0.75
12649016	T	C	C	C	C	C	C	1	1	1	1	1	1	4	3	12	14	9	8	1	1	0.5	0	0.666667	1	1	0	0.153846	0.625	0	0
35717558	C	T	T,G	T	T	T	T	0.666667	1	0.9	1	1	0.666667	3	5	10	2	2	6	0.578947	0.933333	0	1	0	0	0.666667	1	0	0.5	0.5	0
96949003	T	C	C	C	C	C	C	0.75	1	0.538462	0.980583	1	1	8	109	117	103	47	38	0.571429	0.366667	0.582524	0.567568	1	0.323232	0.518987	0.472727	0.347826	0	0	0.466667
12574273	A	G	G	G	G	G	G	1	0.630952	0.42132	0.974843	0.479339	0.433071	49	252	197	159	121	127	0.478827	0.48	0.536232	0.507812	0	0.505618	0.474747	0.407895	0	0	0	0.497512
40702125	T	C	C	C	C	C	C	0.368421	0.181818	0.217391	0.454545	0.642857	0.15	19	11	23	22	14	20	0	0.4375	0	0.454545	0.1875	0	0.192308	0.153846	0	0.151515	0.388889	0
55899635	T	C	C	C	C	C	C	1	0.727273	0.363636	0.384615	1	1	28	11	11	26	6	19	0	1	0.428571	0.238095	0.384615	0	0	0.333333	0.470588	1	0.571429	0
68988148	G	T	T	T	T	T	T	1	0.375	1	1	1	1	12	8	12	5	4	6	1	0	0.172414	0.212121	0	0.25	1	0	0.692308	0	1	1
25059395	A	G	G	G	G	G	G	0.75	0.5	1	1	1	0.5	4	22	34	18	13	16	0.645161	1	0.307692	0.333333	0	0.611111	0	0.285714	0.285714	0.233333	1	0
62285914	A	C	C	C	C	C	C	1	1	0.714286	1	1	1	2	5	7	13	10	5	0	0	1	1	0	0	1	1	0	0.5	0.583333	0.583333
30489478	A	G	G	G	G	G	G	1	0.333333	1	1	0.44186	1	13	6	42	38	43	19	0.857143	0	0	0	0	1	0.435644	1	0	0	1	0.4375
15257554	A	T	T	T	T	T	T	1	0.5	1	1	0.5	0.75	16	4	3	2	4	4	0	1	0.9	0.636364	0	0.714286	1	0	0	0	0	0.454545
28472348	T	C	C	C	C	C	C	0.931034	1	0.99169	0.526786	1	0.973684	29	290	361	448	13	38	0.972973	0.987586	0.602888	0.706349	0.853047	0.258	0	0	0	0	0	1
2397372	A	G	G	G	G	G	G	1	1	1	1	1	1	12	8	17	11	2	3	1	0	0	0	1	1	0.833333	0.6	0	0.692308	0.833333	0
103687130	T	C	C	C	C	C	C	0.392857	0.220339	0.294118	0.194444	0.142857	0.148148	28	59	51	36	28	54	0	0	0	0.153846	0.372093	0	0.184211	0.2	0.444444	0	0	0
12048881	G	A	A	A	A	A	A	1	1	0.592593	0.876923	0.588235	0.15	70	7	27	65	102	20	0	0	1	1	0.666667	0.923077	0.58	0	0	0	0	0
43952453	A	G	G	G	G	G	G	0.666667	0.846154	0.52	0.25	0.6	0.333333	3	13	25	12	15	21	0.263158	0.538462	0.4	0	0	0	0.470588	0.411765	0	0.388889	0.289474	0.419355
103745107	T	G	G	G	G	G	G	1	0.875	0.555556	0.818182	0.714286	0.625	2	8	9	11	7	8	0.266667	0.4	0.5	0	0.75	0	0.285714	0.466667	0.571429	0.818182	0.307692	0.1875
68988044	C	G	G	G	G	G	G	1	0.375	1	1	1	1	7	8	21	13	4	14	1	0.153846	0.24	0	0	0	1	0.333333	0.615385	0	1	1
29999091	T	G	G	G	G	G	G	1	1	0.972973	0.958333	1	0.971429	61	17	37	48	31	35	0.512195	0.446429	0.6	0.405405	1	1	1	0.529412	0.37931	0	0	0
96115224	G	T	T	T	T	T	T	0.176471	0.4375	0.357143	0.45	0.464286	0.296296	17	16	14	40	28	27	0	0.310345	0.157895	0	0	0	0	0.363636	0	0.5625	0.285714	0.472222
136903236	G	C	C	C	C	C	C	0.423077	1	0.478261	0.257143	0.5	1	26	27	46	35	26	23	0	0	0	0	0	1	1	0.488889	0.641026	0	0	0.5
25426077	T	C	C	C	C	C	C	1	1	1	1	1	1	4	8	17	12	8	14	0	1	1	1	0.529412	1	0.181818	0	0	0.26087	1	0
13267828	A	G	G	G	G	G	G	1	0.259259	1	0.666667	0.37931	0.515152	60	27	36	36	29	33	0.487179	0	0.333333	0.428571	0.428571	0.6	0	0	0.62963	0.441176	0	0.444444
7413933	A	G	G	G	G	G	G	1	0.535714	0.521127	0.596774	1	1	72	28	71	62	60	77	0	0	0.75	0.441176	0	0.535714	0	0.644444	0.621622	1	0.633333	0
5655334	G	A	A	A	A	A	A	1	0.833333	0.678571	0.545802	0.931034	0.5	2	18	28	262	29	4	0.902439	0	0.594595	0.616071	0.7	0.963158	0	0	0	0	0	0.685185
82914141	T	G	G	G	G	G	G	0.8	1	0.375	0.571429	0.5	0.4	10	3	8	7	4	5	0.5	0.6	0	0	0	0	0.214286	0.4375	0.363636	0.333333	0.6	0.571429
43559213	T	A	A	A	A	A	A	1	0.9	0.571429	0.823529	0.75	0.529412	7	10	21	17	12	17	0.186047	0.258065	0	0.222222	0.333333	0.162791	0.684211	0.736842	0.478261	0.809524	0.35	0.326923
54759667	C	T	T	T	T	T	T	1	0.318182	0.508197	0.395349	1	1	38	22	61	43	32	20	0	0	0	0	0	0.4375	1	0.411765	0.235294	0.54717	0.564103	1
1627268	G	A	A	A	A	A	A	0.85	0.666667	0.6	0.272727	0.642857	0.555556	20	9	20	11	14	9	0.36	0	0	0	0.538462	0.6	0	0.833333	0	0.230769	1	0
127766345	C	G	G	G	G	G	G	1	1	0.777778	0.833333	1	1	4	5	9	12	14	2	1	0.555556	1	0.714286	0.538462	1	0	0	0.444444	0.333333	0	0
25861497	T	C	A	C	C	C	C	0.714286	0.302632	0.62	0.267606	0.541176	0.693548	28	76	200	213	85	124	0	0.670659	0	0	0.402685	0.727273	0.225806	0.217949	0.148148	0.286344	0.435897	0
25425622	A	T	T	T	T	T	T	1	1	1	0.9375	1	1	5	8	26	16	7	10	0	1	1	1	0.433962	1	0	0	0.24	0.24	1	0
31117581	C	T	T	T	T	T	T	1	0.6	1	1	1	1	10	15	34	11	10	21	0.489362	1	0.5	0.413793	0.333333	0.538462	0	0.857143	0	0.4	0.461538	0.583333
21489596	A	G	G	G	G	G	G	1	1	0.388889	1	0.6	1	5	2	18	4	5	3	0.4	0.5	0.8	0	0.625	0.375	0	0.5	0	0.5	0.6	0.666667
49753612	A	C	C	C	C	C	C	0.722222	0.243243	0.790698	0.586957	0.791667	0.338235	18	37	43	46	48	68	0	0	0.85	0.705882	0	0.916667	0	0.25	0.46	0	0.269231	0
33619501	G	T	T	T	T,A	T	T	1	0.727273	1	1	1	1	3	11	3	12	3	8	1	0.4	0.5	0.235294	0	1	1	0.571429	0	0	0	1
25855193	A	T	T	T	T	T	T	0.956522	0.333333	0.947368	0.289474	1	0.625	23	9	19	38	26	8	0.354167	0	0	0	0	1	0.538462	0.363636	0.304348	0.571429	1	0
25425330	C	A	A	A	A	A	A	1	0.545455	1	0.222222	1	1	2	22	25	18	16	25	0.240506	0.454545	0.181818	0.193548	0	1	0.315789	0.193548	0.857143	0.311688	1	0
6629816	T	C	C	C	C	C	C	0.989362	0.688312	1	0.97561	1	1	94	77	72	82	105	101	0.468254	0.394366	1	0.994536	0.448598	0	0.519231	0.341463	0.468085	0	0	1
69166585	T	C	C	C	C	C	C	0.277778	0.615385	0.434783	0.214286	0.6875	0.625	18	13	23	14	16	24	0.569892	0	0	0	0	0.435897	0.2	0.346154	0.388889	0.538462	0.357143	0
6155214	T	A	A	A	A	A	A	1	1	0.375	1	1	1	2	8	16	7	4	4	1	1	0.5	0	1	0.428571	1	0	0	0	0	0.428571
70230564	A	G	G	G	G	G	G	0.25	0.857143	1	0.5	0.384615	0.416667	8	7	5	16	13	12	0.5	0.615385	0.393939	0.25	0	0.169811	0.285714	0	0	0.5	0.259259	0.416667
43576865	T	C	C	C	C	C	C	0.7	1	0.5	0.444444	1	0.666667	10	2	4	9	2	3	0.714286	0.375	0.625	0	0	0.4	0	0.625	0	1	0	0.555556
55899122	C	G	G	G	G	G	G	1	0.705882	0.47619	0.666667	1	1	12	17	21	15	13	35	0	1	0.454545	0.769231	0.25	0	0	0.538462	0	1	0.821429	0
25388234	T	C	C	C	C	C	C	1	1	1	0.976744	0.941176	1	61	32	132	86	68	74	1	1	0	0	0	1	0.473684	0.473684	0.511111	0.444444	1	0
17421126	C	T	T	T	T	T	T	0.433333	0.24	0.36	0.572917	0.5	0.635135	90	25	50	96	46	74	0	0.5	0.511111	0.722222	0	0	0	0	0	0.510204	0	0.483146
28246687	C	G	G	G	G	G	G	1	1	1	1	0.857143	1	3	14	46	16	7	8	1	0.227273	0.5	0.230769	0.574074	0	0.612903	0	0	0.7	1	1
49686302	T	C	C	C	C	C	C	1	1	1	1	1	1	9	4	6	7	6	5	0	0	0	1	1	0	0.888889	0	1	0.6	1	0.5
13266177	G	A	A	A	A	A	A	1	0.6	1	0.454545	0.25	0.5	14	10	18	22	8	12	0.5	0	0.4375	0.615385	0.333333	1	0	0	0	0.407407	0	0.5
62008385	G	A	A	A	A	A	A	1	0.6875	1	1	1	1	7	16	8	29	13	20	0.285714	0	0	0	0.553191	1	0.272727	0.615385	0.833333	1	0.666667	0.45
146608363	T	G	G	G	G	G	G	0.4375	1	1	1	1	1	16	64	35	17	37	37	0	1	0	1	0.5	0.5	0	0	0.25	1	1	0.181818
37040103	A	T	T	T	T	T	T	0.6	0.454545	0.666667	0.714286	1	1	5	11	18	7	5	3	0.214286	0	0	0	0	0	0.916667	0.6	0	0.7	1	1
57894684	C	A	A	A	A	A	A	1	0.654362	0.601064	1	0.984375	0.989796	49	298	376	371	192	196	0.993274	0	0.516393	0.571429	0.580645	0.556757	0	0.686391	0	0.725166	0.595745	0
23658914	G	A	A	A	A	A	A	1	1	1	0.384615	1	1	15	7	7	13	4	15	1	1	1	1	1	0	0	0	0	0.380952	0	0
36064995	G	T	T	T	T	T	T	1	0.510949	0.550562	0.993377	0.970149	1	127	137	178	151	67	88	0.995951	0	0.464789	0.328767	0.377358	0.448718	0.547826	0.537815	0.5	0.423077	0.397661	0
64811465	G	T	T	T	T	T	T	0.75	1	1	0.666667	0.5	0.583333	8	7	8	3	4	12	1	0	0	0	0.2	0	0.5	0	0	0.909091	1	0.888889
150973240	T	C	C	C	C	C	C	1	1	0.5	1	1	1	5	2	4	3	2	6	0.7	0	0	1	0.8	1	0	1	0	0	1	0
6731503	A	G	G	G	G	G	G	1	1	0.666667	1	1	1	3	2	3	6	3	2	1	1	0	1	1	0.666667	1	0	0	0	0	0
38246243	G	C	C	C	C	C	C	1	1	1	1	1	1	8	7	4	8	2	4	1	1	0	0	0	1	0	1	0	1	0	1
9680609	A	T	T	T	T	T	T	1	1	1	1	1	1	3	4	2	2	2	8	0	0	0	1	1	0	1	1	0	1	0	1
9680616	G	C	C	C	C	C	C	1	1	1	1	1	1	3	4	2	2	2	8	0	0	0	1	1	0	1	1	0	1	0	1
9680625	T	C	C	C	C	C	C	1	1	1	1	1	1	3	4	2	2	2	8	0	0	0	1	1	0	1	1	0	1	0	1
9680626	A	G	G	G	G	G	G	1	1	1	1	1	1	3	4	2	2	2	8	0	0	0	1	1	0	1	1	0	1	0	1
9680628	A	T	T	T	T	T	T	1	1	1	1	1	1	3	4	2	2	2	8	0	0	0	1	1	0	1	1	0	1	0	1
9680629	C	T	T	T	T	T	T	1	1	1	1	1	1	3	4	2	2	2	8	0	0	0	1	1	0	1	1	0	1	0	1
9680630	A	G	G	G	G	G	G	1	1	1	1	1	1	5	4	2	2	2	8	0	0	0	1	1	0	1	1	0	1	0	1
63240392	G	A	A	A	A	A	A	1	1	1	1	1	1	15	13	19	16	12	19	0	1	0	0	0	0	1	1	0	1	1	1
63240398	T	C	C	C	C	C	C	1	1	1	1	1	1	14	14	18	17	13	20	0	0	1	0	0	0	1	1	0	1	1	1
93927196	T	C	C	C	C	C	C	1	1	1	1	1	1	4	3	11	7	10	2	0	1	0	0	0	0	0	1	1	1	1	1
26114835	A	G	G	G	G	G	G	1	1	1	1	1	1	2	3	2	4	2	2	0	0	1	0	0	1	1	0	1	1	1	0
55809137	C	A	A	A	A	A	A	1	1	1	1	1	1	4	2	7	4	7	2	0	1	1	1	0	1	1	0	0	1	0	0
63151023	T	C	C	C	C	C	C	1	1	1	1	1	1	28	6	13	12	7	13	1	0	0	0	1	1	1	0	0	1	0	1
64256551	A	G	G	G	G	G,T	G	1	1	1	1	1	1	3	7	6	5	6	5	1	1	1	1	1	1	0	0	0	0	0	0
64613690	T	C	C,A	C,A	C,A	C	C,A	1	1	1	1	1	1	6	7	22	6	19	11	0	1	1	0	0	1	1	1	0	0	0	1
39504714	G	A	A	A	A	A	A	1	1	1	1	1	1	2	15	14	4	22	7	0	0	0	0	1	1	1	1	1	1	0	0
39504720	A	G	G	G	G	G	G	1	1	1	1	1	1	2	15	16	4	22	7	0	0	0	0	1	1	1	1	1	1	0	0
39504741	T	C	C	C	C	C	C	1	1	1	1	1	1	2	15	16	3	22	7	0	0	0	0	1	1	1	1	1	1	0	0
39504753	A	G	G	G	G	G	G	1	1	1	1	1	1	2	15	16	4	22	7	0	0	0	0	1	1	1	1	1	1	0	0
39504760	A	G	G	G	G	G	G	1	1	1	1	1	1	2	15	16	4	22	7	0	0	0	0	1	1	1	1	1	1	0	0
39504771	T	C	C	C	C	C	C	1	1	1	1	1	1	2	14	15	4	22	7	0	0	0	0	1	1	1	1	1	1	0	0
24597169	C	A	A	A	A	A	A	1	1	1	1	1	1	4	4	10	10	4	8	1	0	1	0	0	0	1	0	0	1	1	1
24597173	A	C	C	C	C	C	C	1	1	1	1	1	1	4	4	10	10	4	8	1	0	1	0	0	0	1	0	0	1	1	1
24597181	A	G	G	G	G	G	G	1	1	1	1	1	1	4	4	10	10	4	8	1	0	1	0	0	0	1	0	0	1	1	1
43706119	T	C	C	C	C	C	C	1	1	1	1	1	1	5	2	7	3	6	3	0	1	0	0	1	1	0	1	1	0	0	1
53205330	G	A	A	A	A	A	A	1	1	1	1	1	1	3	3	5	3	4	5	0	1	0	1	0	0	1	1	0	1	0.5	0.5
20119765	T	C	C	C	C	C	C	1	1	1	1	1	1	3	2	2	2	8	4	0	0	1	0	0	0	1	0	1	1	1	1
20119771	C	T	T	T	T	T	T	1	1	1	1	1	1	3	2	2	5	10	5	0	0	1	0	0	0	1	0	1	1	1	1
20119772	T	A	A	A	A	A	A	1	1	1	1	1	1	2	2	2	6	11	5	0	0	1	0	0	0	1	0	1	1	1	1
33853852	G	A	A	A	A	A	A	1	1	1	1	1	1	4	6	11	8	3	5	0	0	1	0	0	0	1	1	1	0	1	1
53678148	A	G	G	G	G	G	G	1	1	1	1	1	1	4	2	13	10	2	8	0	1	0	0	0	1	1	1	0	1	0	1
53678152	T	C	C	C,A	C	C	C	1	1	1	1	1	1	4	2	12	10	2	9	0	1	0	0	0	1	1	1	0	1	0	1
53678171	T	C	C	C	C	C	C	1	1	1	1	1	1	4	2	14	10	2	9	0	1	0	0	0	1	1	1	0	1	0	1
53678178	A	G	G	G	G	G	G	1	1	1	1	1	1	4	2	15	10	2	9	0	1	0	0	0	1	1	1	0	1	0	1
6793570	T	C	C	C	C	C	C	1	1	1	1	1	1	29	30	74	50	32	31	1	0	0	1	0	1	0	0	1	1	0	1
25351936	G	A	A	A	A	A	A	1	1	1	1	1	1	7	8	26	9	15	22	1	1	0	0	0	1	0	1	0	1	1	0
25351947	T	C	C	C	C	C	C	1	1	1	1	1	1	5	5	20	8	14	17	1	1	0	0	0	1	0	1	0	1	1	0
25356903	A	G	G	G	G	G	G	1	1	1	1	1	1	2	12	29	16	22	23	1	0	0	0	0	1	1	1	0	1	1	0
27323180	A	T	T	T	T	T	T	1	1	1	1	1	1	18	26	10	30	17	22	1	0	1	1	0	1	0	0	1	1	0	0
49639331	G	A	A	A	A	A	A	1	1	1	1	1	1	5	6	3	9	2	6	0	0	0	1	0	1	1	1	0	0	1	1
49639333	G	T	T	T	T	T	T	1	1	1	1	1	1	5	5	2	9	2	5	0	0	0	1	0	1	1	1	0	0	1	1
26518754	N	G	G	G	G	G	G	1	1	1	1	1	1	2	2	2	2	2	2	1	1	0	0	0	0	1	1	0	0	1	1
3761174	C	T	T	T	T	T	T	1	1	1	1	1	1	2	3	3	4	3	3	0	0	0	1	0	1	0	1	0	1	1	1
3761175	C	T	T	T	T	T	T	1	1	1	1	1	1	2	3	4	5	3	3	0	0	0	1	0	1	0	1	0	1	1	1
24803457	G	T	T	T	T	T,A	T	1	1	1	1	1	1	2	2	3	8	3	3	0	1	1	1	0	0	0	1	1	1	0	0
24803459	T	A	A	A	A	A	A	1	1	1	1	1	1	2	2	5	8	2	3	0	1	1	1	0	0	0	1	1	1	0	0
24803463	G	C	C	C	C	C	C	1	1	1	1	1	1	2	2	4	8	3	3	0	1	1	1	0	0	0	1	1	1	0	0
46407550	T	A	A	A	A	A	A	1	1	1	1	1	1	3	4	2	6	6	5	0	0	1	0	0	0	1	1	1	0	1	1
73162445	T	C	C	C	C	C	C	1	1	1	1	1	1	10	4	8	4	3	3	0	0	1	0	0	0	1	1	1	1	0	1
73162460	C	T	T	T	T	T	T	1	1	1	1	1	1	9	4	8	4	3	3	0	0	1	0	0	0	1	1	1	1	0	1
73162466	T	C	C	C	C	C	C	1	1	1	1	1	1	9	4	8	4	3	3	0	0	1	0	0	0	1	1	1	1	0	1
73162467	A	T	T	T	T	T	T	1	1	1	1	1	1	10	3	8	4	3	3	0	0	1	0	0	0	1	1	1	1	0	1
106395204	A	G	G	G	G	G	G	1	1	1	1	1	1	6	2	10	5	3	4	0	0	0	0	0	1	0	1	1	1	1	1
106395208	C	T	T	T	T	T	T	1	1	1	1	1	1	5	2	8	5	2	4	0	0	0	0	0	1	0	1	1	1	1	1
106395211	A	G	G	G	G	G	G	1	1	1	1	1	1	5	2	8	5	2	4	0	0	0	0	0	1	0	1	1	1	1	1
45729358	G	C	C	C	C	C,A	C	1	1	1	1	1	1	3	14	17	7	7	12	0	0	1	0	0	1	1	1	0	1	0	1
45729399	A	C	C	C	C	C	C	1	1	1	1	1	1	3	10	13	7	7	11	0	0	1	0	0	1	1	1	0	1	0	1
2288401	T	C	C	C	C	C	C	1	1	1	1	1	1	2	3	4	2	2	5	0	0	0	0	1	1	1	1	0	1	0	1
35673332	C	T	T	T	T	T	T	1	1	1	1	1	1	4	3	4	11	2	12	1	0	0	0	0	1	1	1	0	1	0	1
35673374	A	G	G	G	G	G	G	1	1	1	1	1	1	2	3	4	11	2	7	1	1	0	0	0	1	1	0	0	1	0	1
80989788	T	C	C	C	C	C	C	1	1	1	1	1	1	6	4	3	15	3	2	0	1	0	0	0	0	0	1	1	1	1	1
105576366	G	A	A	A	A	A	A	1	1	1	1	1	1	2	6	5	2	5	2	0	1	1	0	0	0	1	0	0	1	1	1
142316954	C	A	A	A	A	A	A	1	1	1	1	1	1	5	3	3	2	4	8	0	0	0	1	0	1	1	0	0	1	1	1
146611596	A	T	T	T	T	T	T	1	1	1	1	1	1	2	12	15	2	2	10	0	1	1	1	1	0	0	1	0	0	1	0
1442965	T	C	C	C	C	C	C	1	0.5	1	0.392857	0.769231	1	11	12	13	28	13	21	0	0.647059	0.68	0.425	0.576923	1	1	0	0	0	0	0.333333
84113443	A	G	G	G	G	G	G	1	0.979167	1	0.955056	1	0.5625	63	48	70	89	55	64	1	0.443662	0.481481	0.456	0.5	1	0.446809	0.30137	0.474747	0.393258	0	0
68167131	C	T	T	T	T	T	T	0.705882	0.377551	0.494792	0.993056	1	1	34	98	192	144	62	65	0.534884	0	0	0	0.992308	0.415323	0.607143	0	0.545455	1	0	0.477273
90384573	G	A	A	A	A	A	A	1	0.96875	0.357143	0.304348	1	0.358974	6	32	42	23	15	39	1	1	0.894737	0.885714	0.210526	0	0	0	0	0	0	0
19004029	T	G	G	G	G	G	G	0.666667	0.736842	0.695652	0.636364	0.5	0.25	3	19	23	11	8	8	0.285714	0.217391	0.391304	0.173913	0	0	0.714286	0.45	0	0.774194	0.25	0.230769
42365983	C	A	A	A	A	A	A	1	1	1	1	0.363636	1	2	3	4	8	11	17	1	0.666667	0.5	1	0	0	0.8	0	0.4	0	0	1
25405593	T	A	A	A	A	A	A	1	1	1	1	1	1	22	33	156	43	60	87	1	1	0	0	0	1	0.454545	0.42	0.733333	0.395161	1	0
25388125	G	A	A	A	A	A	A	1	1	1	1	0.986111	1	52	40	136	87	72	93	1	1	0	0	0	0.641026	0.6	0.555556	0.684211	0.508772	1	0
94925924	G	T	T	T	T	T	T	0.222222	0.666667	1	0.333333	0.444444	0.75	9	3	4	12	18	8	0.333333	0.25	0.6	0	0	0	0.266667	0.444444	0.8	0.428571	0	0.3
91430787	T	C	C	C	C	C	C	1	1	0.296296	1	1	1	20	11	27	29	21	26	1	0.56	0	0	0.272727	1	1	0	0	0.470588	0	1
22195630	A	G	G	G	G	G	G	1	1	1	0.433333	1	0.333333	10	25	27	30	23	15	0.45	0	0	0	0.56	0.974359	0.56	0	0	0.666667	0.777778	0.785714
17421029	T	C	C	C	C	C	C	0.590909	0.642857	0.5	0.628571	0.571429	0.571429	88	28	38	70	42	42	0	0.73913	0.727273	0.888889	0	0	0	0	0	0.69697	0	0.461538
25855283	G	T	T	T	T	T	T	1	0.333333	0.987879	0.37224	0.96347	0.943182	165	162	165	317	219	88	0.213573	0	0.521341	0.57772	0	1	0.373333	0.314554	0.281081	0.333333	1	0
56919558	A	G	G	G	G	G	G	1	0.4	1	0.384615	0.625	0.214286	3	5	2	13	16	14	0.4	0.333333	0	0	0	0.833333	0.428571	0	0	0.533333	0.666667	0.444444
23320904	A	G	G	G	G	G	G	1	0.2	1	1	1	0.695652	8	20	32	36	9	23	1	0.539683	1	1	1	0	0	0	0	0.372093	0	0
12330072	T	G	G	G	G	G	G	1	0.857143	0.818182	1	0.8	0.8	15	7	11	4	10	10	0	1	0	0	0	0	1	1	0	1	0.625	0.666667
10801044	G	C	C	C	C	C	C	0.666667	0.785714	0.454545	1	0.642857	0.565217	3	14	22	14	14	23	0.5	0	0	0	0	1	0.5625	0.52381	1	0.545455	0	0
111170062	T	A	A	A	A	A	A	1	1	1	0.857143	0.75	1	7	2	13	7	4	6	1	1	0	1	0	1	1	0	0	0	0	0.625
86035020	C	G	G	G	G	G	G	0.285714	0.742857	0.68254	0.763636	0.892857	0.648649	35	35	63	55	28	37	0.625	0	0.566667	0.357895	0.416667	0.204819	0	0.35	0.689655	0.485714	0	0.340659
50954954	G	A	A	A	A	A	A	1	1	1	1	1	1	12	12	22	11	8	11	0.176471	0.916667	1	1	0.833333	0.428571	0.666667	0	0	0	0	1
26877634	G	A	A	A	A	A	A	0.8	1	1	1	1	0.333333	5	4	4	5	4	9	0.210526	0	1	1	0	0	0.514286	0.277778	0.777778	0.375	1	0
113867320	T	G	G	G	G	G	G	0.906863	0.55	0.750988	0.30303	0.954545	0.153846	204	40	253	33	264	13	0.276923	0.462264	0	0	0.549296	0	0.828947	0	0.647059	0.67619	0	0.202247
13320308	A	T	T	T	T	T	T	0.833333	0.875	0.5	0.75	1	1	6	8	4	4	8	5	0	0	1	0	0	0	0.857143	1	0	0.833333	0.666667	0.625
18326058	G	A	A	A	A	A	A	0.579151	0.456522	0.996296	0.922794	0.461279	0.57971	259	230	270	272	297	207	0.531646	0.38961	0	0	0.576512	1	0.489614	0.532787	0	0.5	0	0
41735672	A	G	G	G	G	G	G	1	0.54902	0.96875	1	1	1	11	51	64	99	41	40	0.371429	0	0.632653	0.491935	0	0.4	1	0.611111	0.266667	0.342857	0.425926	1
90639253	T	C	C	C	C	C	C	1	1	1	1	0.666667	1	2	13	2	10	6	8	0	1	0	0	1	1	0	0	0	1	1	0.692308
40011131	A	C	C	C	C	C	C	1	1	1	1	1	1	6	3	9	12	3	5	1	1	0.833333	1	1	0	0.692308	0	0.5	0	0	0
25388208	G	A	A	A	A	A	A	1	1	1	0.979592	1	1	55	31	141	98	83	80	1	1	0	0	0	1	0.511111	0.453125	0.564103	0.477528	1	0
101214449	G	T	T	T	T	T	T	0.272727	0.428571	0.266667	0.551724	0.27027	0.454545	22	7	15	29	37	11	0.3	0	0	0	0	0.4	0.333333	0.242424	0.245614	0	0.346154	0.403509
75242920	G	A	A	A	A	A	A	0.25	0.777778	0.1875	0.428571	0.285714	1	8	9	16	7	7	4	0	0.416667	0	0.428571	0	0.181818	0.238095	0.625	0	0.636364	0.181818	0.25
112620617	G	A	A	A	A	A	A	1	1	0.9	1	0.666667	1	4	2	10	6	3	5	0	0.333333	0.75	0.625	1	0	1	0	0	0.888889	0	1
83187381	C	T	T	T	T	T	T	1	0.571429	1	0.4	1	1	7	14	45	25	8	15	0.420635	0	0.555556	0.342857	0	1	0.575758	0	0.545455	0	0.5625	1
25426064	A	G	G	G	G	G	G	1	1	1	1	1	1	4	8	19	10	8	14	0	1	1	1	0.470588	1	0.3	0	0	0.26087	1	0
89047265	A	G	G	G	G	G	G	0.4	0.5	0.692308	1	0.75	1	5	4	13	5	16	3	0.294118	0.4	0	0.190476	0.333333	0.185185	0.5	0	0.625	1	0.363636	0.482759
62285932	T	G	G	G	G	G	G	1	1	0.666667	1	1	1	2	4	6	14	11	6	0	0	1	1	0	0	1	1	0	0.545455	0.538462	0.615385
41790172	C	T	T	T	T	T	T	1	1	1	0.166667	1	1	2	12	15	12	14	3	0	0	0.647059	0.485714	0.611111	1	0.428571	0.545455	1	0	0	0.482759
38700662	C	A	A	A	A	A	A	1	1	1	1	1	1	11	2	17	3	12	12	1	1	0	0.666667	0	0	1	0.869565	1	0	0	0.5
4176618	T	C	C	C	C	C	C	0.25	0.8	0.5	1	1	0.833333	8	5	6	7	5	6	0	0	0.12	0	0.5	1	0	1	1	0	0.5	0.3
70806679	G	C	C	C	C	C	C	0.285714	0.241379	0.315789	0.4	0.307692	0.411765	7	29	19	20	13	34	0	1	0	0	1	0	0	0	0	0	0	0
25388115	G	A	A	A	A	A	A	1	1	1	1	1	1	52	38	134	87	73	95	1	1	0	0	0	0.669725	0.6	0.571429	0.666667	0.530973	1	0
43984838	A	G	G	G	G	G	G	1	0.214286	0.32	0.571429	0.444444	0.470588	4	14	25	7	9	17	0	0.75	0	0.32	0	0.666667	0.333333	0	0	0.363636	0.4	0.227273
62311181	C	T	T	T	T	T	T	1	0.241758	1	0.990991	1	1	72	91	110	111	82	58	0	0.311828	1	0.984375	0.459016	0.373626	0.514286	0	0	0.457143	0.632911	0.539823
53410669	C	G	G	G	G	G	G	1	1	1	0.4	1	1	9	2	2	5	5	2	0	0	0	0	0.6	0	1	1	1	0.466667	1	0.375
69306060	T	C	C	C	C	C	C	1	0.583333	1	1	1	1	5	12	9	7	4	10	1	0.625	1	1	1	0	1	0	0	0	0	0
13824068	T	C	C	C	C	C	C	0.357143	0.333333	0.444444	0.363636	0.272727	0.2	14	12	18	11	11	20	0	0.257143	0.571429	0.296296	0	0	0	0.12	0	0.428571	0.176471	0.166667
64298364	A	G	G	G	G	G	G	0.857143	0.552239	0.494505	0.605263	0.5625	0.390244	7	67	91	38	16	41	0	0.434783	0.923077	0.515152	1	0	0.634615	0	0	0	0	0
40894324	C	T	T	T	T	T	T	1	0.422222	0.514706	1	0.628866	0.637681	48	90	68	106	97	69	1	0.431034	0.484848	0.46875	1	0	0	0	0	0	0.402299	0.463918
65830497	C	A	A	A	A	A	A	1	0.685714	0.714286	0.5	0.75	0.583333	12	35	42	30	8	12	0.428571	0.5	0.25	0.589744	0.307692	0.36	0.5	0.352941	0	0.542857	0	0.45
74298242	T	C	C	C	C	C	C	1	0.413793	1	0.969231	1	1	18	58	56	65	18	34	0.388889	0.489796	1	1	0.454545	0	0.555556	1	0	0	0.543478	0
38153346	A	G	G	G	G	G	G	1	0.5	1	0.6	1	1	15	6	16	10	8	6	0.472222	0.285714	1	0.777778	0.391304	1	0	0	0	0.222222	0	1
25388099	A	G	G	G	G	G	G	1	1	1	1	1	1	47	27	108	68	62	72	1	1	0	0	0	0.6625	0.6	0.538462	0.733333	0.516129	1	0
23885600	T	G	G	G	G	G	G	0.5625	0.222222	0.576271	0.551724	0.181818	0.636364	48	9	59	29	11	11	0.5	1	0	0.25	0	0.714286	0.317647	0	0	0	0	0
28053198	T	C	C	C	C	C	C	1	1	0.972222	1	1	1	3	8	36	15	16	8	1	0.458333	0	0.206897	0.307692	1	0	1	0	1	0.590909	0.461538
134368540	A	G	G	G	G	G	G	0.75	0.428571	0.435644	0.45	0.948718	0.617647	8	91	101	60	39	34	0.495146	0	0.409091	0.564516	0	0.769231	0.358974	0.586957	0	0	0.5	0
6629873	C	A	A	A	A	A	A	1	0.6875	0.974684	0.967213	1	1	77	80	79	61	95	80	0.377358	0.52	1	0.974684	0.386667	0	0.613636	0.3125	0.5	0	0	1
103066687	G	A	A	A	A	A	A	0.385185	0.451557	0.99	0.963834	0.995984	0.438721	810	578	600	553	498	563	0	0	0.427686	0.486859	0.986622	1	0.477228	0	0.466919	0.435726	0	0
6630362	G	C	C	C	C	C	C	1	0.752809	1	0.965517	1	0.9875	14	89	45	58	54	80	0.210526	0.469388	1	0.963636	0.351351	0	0.52381	0.833333	0.410256	0	0	1
30511690	T	C	C	C	C	C	C	1	0.4	1	0.785714	0.708333	1	22	5	46	28	48	18	0.928571	0	0	0	0	1	0.512821	1	0	0	1	0.509434
5828703	C	T	T	T	T	T	T	1	0.464286	1	1	0.326923	1	49	28	34	62	52	33	0.380952	0.47619	0	0	0.375	0.65	0.434783	0.586957	1	0.611111	0.333333	0
90365464	A	G	G	G	G	G	G	1	1	0.692308	1	1	0.916667	23	16	13	10	20	12	1	1	1	1	0.833333	0	0	0.5	0	0	0.333333	0
6629609	G	A	A	A	A	A	A	0.988506	0.36	1	1	0.9	1	87	25	25	14	20	43	0.429907	0.480769	1	0.995025	0.390135	0	0.352941	0.1875	0.470588	0	0	1
17406934	C	G	G	G	G	G	G	0.483871	0.357143	0.515152	0.678571	0.363636	0.517241	31	14	33	28	22	29	0	0.852941	0.75	0.384615	0	0	0	0	0	0.5	0	0.486486
55715734	G	A	A	A	A	A	A	0.275862	0.542857	0.184211	0.346154	0.428571	0.15942	29	35	76	26	21	69	0	0	0.25	0	0.246575	0.4375	0.192771	0.234694	0.324324	0.17284	0	0.137931
38538035	A	G	G	G	G	G	G	1	1	1	1	1	0.9375	8	14	36	29	11	16	1	0	1	0	0	1	1	0	0	1	1	0
1309357	A	G	G	G	G	G	G	0.512195	0.5	0.487179	1	0.545455	1	41	18	39	22	22	14	1	0.363636	0.694444	0.552632	0	0	0	0	0.463415	0.470588	0.565217	0
118332349	C	A	A	A	A	A	A	1	1	0.7	0.909091	1	1	7	7	10	11	9	7	0.947368	1	0.666667	0.733333	0	0	0	1	0.461538	0.2	0.666667	0
90382995	G	A	A,T	A	A	A	A	1	1	0.6	0.666667	1	0.466667	2	13	5	6	3	15	1	1	1	1	0.8	0	0	0	0	0	0	0
52224261	C	A	A	A	A	A	A	1	1	1	0.666667	1	1	2	2	4	6	25	5	0	1	0	1	1	0.4	0	0.4	1	0.6	0	0.333333
57431548	A	G	G	G	G	G	G	1	1	0.5	1	0.6	1	2	2	4	8	5	2	1	1	0	0	0	0.416667	0.75	0	0	0	1	1
96267865	C	A	A	A	A	A	A	0.394737	0.772727	0.736842	0.652174	0.763158	0.461538	38	22	38	46	38	39	0.242424	0.3125	0	0.214286	0.318182	0	0.62069	0.580645	0.714286	0.454545	0.225	0.166667
1573585	G	A	A	A	A	A	A	0.428571	0.75	1	1	0.666667	1	7	4	3	6	6	7	0.7	1	1	1	0	0	0.5	0.714286	0	0	0	0
98195398	T	G	G	G	G	G	G	0.327273	0.545455	0.404762	0.333333	0.285714	0.387097	55	22	42	27	49	31	0.310345	0.242424	0	0	0.4	0	0.241935	0.257143	0	0.5	0.24	0.163265
49500565	G	T	T	T	T	T	T	0.5	0.1875	0.16	0.421053	0.461538	0.210526	10	16	25	19	13	19	0.125	0.152174	0.3	0	0	0.216216	0.227273	0.318182	0	0.236842	0.142857	0.294118
90348693	A	G	G	G	G	G	G	1	1	0.4	0.5	1	0.625	3	33	10	8	11	16	1	1	1	1	0.6	0	0	0	0	0	0	0
78592927	G	A	A	A	A	A	A	1	1	0.75	1	0.833333	0.9	8	5	8	2	6	10	0.666667	0	0	0	0	0.75	0.375	1	0.714286	0.666667	0.75	0.636364
25425498	A	T	T	T	T	T	T	1	1	0.875	0.882353	1	1	3	10	16	17	8	13	0	0.977778	1	1	0.333333	1	0	0.315789	0	0.208333	1	0
25846151	T	C	C	C	C	C	C	1	1	1	1	0.967742	0.987179	82	19	119	23	31	78	0.247126	1	0.918367	0.987952	0.147059	1	0.216867	0.293478	0	0.222222	1	0
28709864	A	G	G	G	G	G	G	1	1	1	1	1	1	4	7	3	3	6	2	1	0	1	0	1	0	0	0.666667	0.411765	0	1	1
25388095	A	G	G	G	G	G	G	1	1	1	1	1	1	38	25	90	58	52	65	1	0.970588	0	0	0	1	0.576923	0.52	0.555556	0.455696	1	0
18331353	G	A	A	A	A	A	A	0.4	0.428571	1	0.545455	1	0.245283	25	35	36	22	31	53	0.471698	1	0	0	0	0.468085	0	0.567568	0.192308	0	1	0
17730150	A	G	G	G	G	G	G	0.510204	1	0.875	0.52381	0.777778	1	147	3	8	21	9	6	0.571429	0.307692	0.445783	0.478528	0	0.230769	0.461538	0	0.736842	1	0.285714	0.25
16174723	C	G	G	G	G	G	G	1	1	1	0.75	1	1	5	3	3	4	3	3	0	0.666667	0	0	0	0	1	0.5	1	1	0.666667	1
73207203	C	G	G	G	G	G	G	0.178571	0.176471	0.454545	0.214286	0.230769	0.2	28	17	11	14	13	15	0.411765	0.166667	0	0.24	0.25	0	0	0.208333	0.263158	0	0	0
18151031	C	G	G	G	G	G	G	0.969697	1	1	0.936709	0.992701	1	264	71	146	158	137	103	0	0	0.990521	0.994638	0	0	1	0	0	1	1	1
64368218	C	A	A	A	A	A	A	0.666667	0.833333	0.714286	0.8	1	0.666667	3	6	7	5	2	3	0	0	0	0.857143	0	0	0.5	0.571429	1	0.5	0.625	0.714286
38700665	A	G	G	G	G	G	G	1	1	1	1	1	1	12	2	21	3	14	13	1	1	0	0.666667	0	0	1	0.875	1	0	0	0.545455
68142602	A	G	G	G	G	G	G	1	0.2	1	0.6	1	1	2	10	9	5	4	12	0.705882	1	1	1	0	1	0	0	0.181818	0	0	0
147038538	A	C	C	C	C	C	C	1	0.5	0.6	0.75	0.6	0.6	4	6	5	4	5	5	0.5	0.375	0	0	1	0	0.5	0.5	0	0.555556	0.375	0.333333
25388128	T	C	C	C	C	C	C	0.980769	1	0.992537	1	0.986301	0.989474	52	40	134	86	73	95	1	1	0	0	0	0.632479	0.6	0.571429	0.722222	0.514019	1	0
127759370	C	T	T	T	T	T	T	1	1	0.388889	0.904762	0.636364	1	6	6	18	21	11	8	1	0.833333	0.8	0.708333	0.26087	0.462687	0	0	0.393939	0.5625	0	0
47872307	A	G	G	G	G	G	G	0.527778	0.5	0.535714	0.926829	0.347826	0.392857	36	24	28	41	23	28	0.807692	0	0	0	0	0	0.291667	1	0.294118	0.405405	0.52381	0
86064058	C	G	G	G	G	G	G	0.333333	0.677419	0.622642	0.647059	0.631579	0.470588	27	31	53	34	19	17	0.444444	0.619048	0.361111	0	0.189189	0.333333	0.333333	0	0.423077	0.518519	0.253521	0
53894796	A	G	G	G	G	G	G	0.454545	1	1	0.583333	0.818182	1	11	4	12	12	11	11	0.5	0	0.428571	0.608696	1	1	0	0.6875	0.416667	0	0	0.307692
83023711	A	G	G	G	G	G	G	0.430556	1	1	0.954887	0.989583	0.394737	72	133	156	133	96	114	0.523256	0	0.397436	0.438095	0.448276	0.992063	0	0.411215	0.575758	0.526946	0.550725	0
18973724	G	T	T	T	T	T	T	0.416667	1	1	0.75	1	1	12	5	5	8	4	6	0.666667	0	0.15	0	0	0.272727	0.818182	1	0.285714	1	0.625	0.444444
14940896	C	T	T	T	T	T	T,A	1	1	1	1	1	1	7	7	12	17	7	12	1	0.24	0.4375	0.387755	0.5	0	1	1	0.555556	0.3	0	0.676471
105220266	T	A	A	A	A	A	A	0.705426	0.814815	0.688797	0.713043	0.753425	0.818182	129	135	241	115	73	44	0	0.298969	0.149254	0	0.135135	0	0.639269	0.641176	0.709091	0.8125	0.623377	0.582822
63404796	G	C	C	C	C	C	C	0.333333	1	0.647059	0.391304	1	1	12	6	17	23	7	10	0	0	0.357143	0.636364	0	0	1	0.222222	1	0	0.777778	0.478261
25405533	G	A	A	A	A	A	A	1	1	0.994444	1	1	1	22	55	180	88	101	86	0.994118	1	0	0	0	0.928571	0.61165	0.483871	0.5	0.577114	1	0
25388185	C	T	T	T	T	T	T	1	1	1	0.980769	1	1	58	37	159	104	88	105	1	1	0	0	0	1	0.478261	0.533333	0.611111	0.459459	1	0
48720752	G	A	A	A	A	A	A	1	0.238095	1	0.977273	1	1	6	21	27	44	12	9	1	0.269231	1	1	1	0.636364	0	0	0	0.411765	0	0
10105904	A	G	G	G	G	G	G	1	0.666667	1	1	1	1	15	3	16	11	20	13	1	1	1	1	0	1	0	0.769231	0	0	0	0
22031827	A	G	G	G	G	G	G	1	0.777778	1	1	1	1	2	18	37	34	19	28	0.388889	0	0	0	0.366667	1	1	0.45	0.647059	0.473684	0.555556	1
25388188	T	G	G	G	G	G	G	1	1	1	0.980952	1	1	58	37	154	105	88	104	1	1	0	0	0	1	0.489362	0.52459	0.588235	0.483333	1	0
38700688	A	G	G	G	G	G,T	G	1	1	1	1	1	1	17	2	24	5	12	11	1	1	0	0.666667	0	0	1	0.882353	1	0	0	0.555556
52272165	A	T	T	T	T	T	T	1	1	0.857143	1	0.8	0.833333	2	5	7	7	5	6	1	0	1	0	0	0	0.857143	0.75	0	0.75	0.571429	0.666667
65813872	A	C	C	C	C	C	C	0.692308	0.583333	0.617647	0.9375	0.5	0.521739	13	24	34	16	20	46	0.323529	0	0.162162	0.217391	0	0.714286	0.636364	0.457143	0.473684	0.482759	0.205882	0.285714
43953450	A	C	C	C	C	C	C	0.4	0.625	0.380952	0.277778	0.428571	0.3	10	16	21	18	14	30	0.209302	0.592593	0.315789	0	0.4375	0.212121	0	0.16	0	0.342857	0.25	0
9617524	G	T	T	T	T	T	T	1	1	1	1	1	1	4	8	21	48	20	3	1	1	1	0	1	1	0.415094	0	0	0.25	0	0.443038
91430775	A	T	T	T	T	T	T	1	1	0.321429	1	1	1	15	11	28	30	21	24	1	0.631579	0	0	0.3	1	1	0	0	0.5	0	1
9526683	A	G	G	G	G	G	G	0.888889	1	1	1	1	1	9	15	13	65	24	13	1	1	1	1	1	1	0	0	0	0	0	0
21805430	G	A	A	A	A	A	A	0.444444	1	0.52	0.568966	1	0.604167	18	36	50	58	36	48	1	0.54717	0.588235	0.521739	1	0.592593	0	0	0	0	0	0
95097017	A	G	G	G	G	G	G	1	1	0.630996	1	0.294118	0.642857	27	1	271	2	34	14	0	0.857143	0.857143	0.5	0.434783	0	0	1	0	0	0.416667	0.615385
94379843	C	G	G	G	G	G	G	0.282828	0.285714	0.25974	0.398693	0.410256	0.161017	198	84	77	153	78	118	0	0	0.239669	0	0	0.418182	0.204225	0.271028	0.185484	0	0.2	0.394558
44608061	A	G	G	G	G	G	G	1	0.5	0.9	0.7	1	1	1	4	10	10	5	2	0.8125	0	1	1	0.736842	1	0.666667	0	0	0	0	0
31792248	C	A	A	A	A	A	A	0.333333	0.833333	0.703704	0.666667	0.7	0.428571	6	6	27	9	10	14	0.5	0.272727	0	0.28125	0	0.25	0.3	0.357143	0	0.923077	0.464286	0.433333
94379701	G	T	T	T	T	T	T	0.221519	0.255319	0.19403	0.386861	0.369231	0.141304	158	47	67	137	65	92	0	0	0.229167	0	0	0.222222	0.269663	0.197802	0.221053	0	0.327869	0.217391
1510505	A	T	T	T	T	T	T	0.352941	1	0.6	0.684211	0.428571	0.636364	17	4	10	19	14	11	0	1	0.666667	0	0	0.333333	0.266667	0.3	0	0.6	0.277778	0.375
25425193	T	C	C	C	C	C	C	1	1	1	1	1	1	10	19	48	34	18	30	0.298165	1	1	1	0.333333	1	0	0.194444	0	0.291667	1	0
26450092	T	C	C	C	C	C	C	0.468468	0.545455	1	0.769231	0.337079	0.714286	111	11	12	13	89	14	0	0.478261	0.451807	0.463415	1	0.318996	0	0.857143	0	0.383333	0	0
47872225	T	C	C	C	C	C	C	0.384615	0.304348	0.478261	1	0.416667	0.368421	26	23	23	21	12	19	0.421053	0	0	0	0	0	0.210526	1	0.4	0.451613	0.588235	0
14847045	G	T	T	T	T	T	T	1	0.6	0.416667	0.444444	0.777778	0.285714	8	5	12	9	9	7	0	0.230769	0	0.230769	0	0	0.454545	0.357143	0.428571	0.692308	1	0.25
54624919	T	C	C	C	C	C	C	1	0.708333	0.555556	0.511628	0.235294	0.4	16	24	45	43	17	35	1	0.589744	0	0	0.461538	0.8	0	0	0.68	0	0	0
147592699	T	C	C	C	C	C	C	0.37931	0.206897	0.238095	0.137255	0.333333	0.178571	29	29	42	51	21	56	0.21875	0.300971	0	0	0.22807	0.25	0	0.194444	0.20339	0	0	0.198864
65849998	C	G	G	G	G	G	G	1	0.909091	1	1	0.75	1	6	11	9	2	4	3	0	0	0.857143	0	0	0	0.75	0.875	1	0.909091	0.833333	0.555556
73446985	A	T	T	T	T	T	T	0.355932	0.162791	0.564356	0.823529	0.65	0.589744	59	43	101	51	40	39	0.143836	0.275	0.383117	0.419118	0.560538	0.679487	0	0.181818	0.133333	0	0.333333	0.157895
25426008	A	G	G	G	G	G	G	1	0.7	1	0.421053	0.714286	1	2	10	16	19	7	17	0	0.384615	0.837209	0.8	0	1	0.384615	0.277778	0	0.272727	1	0
134378916	C	T	T	T	T	T	T	0.424658	0.309783	0.47037	0.4375	1	0.523179	73	184	270	176	85	151	0.335968	0.509804	0.490196	0.438356	0	0.474453	0.346154	0.352941	0	0	0.342105	0
107834713	T	A	A	A	A	A	A	1	1	0.846154	0.75	1	1	6	7	13	16	9	4	0	1	0	0	1	0	0.714286	0.461538	1	0.818182	0.727273	0
86403457	A	G	G	G	G	G	G	1	1	1	1	1	1	2	2	7	3	3	4	1	1	1	1	0	1	0.571429	0	0	0.555556	0	0
15585584	C	G	G	G	G	G	G	1	1	1	0.9	1	1	11	2	4	10	4	7	0	0	1	0.428571	0	0	0	1	1	1	1	0.6
46159102	C	T	T	T	T	T	T	0.583333	0.4	0.47619	0.976744	0.352941	0.272727	36	35	42	43	17	22	0.642857	1	0.548387	0.434783	0.565217	0	0	0	0	0	0	0
1573506	G	A	A	A	A	A	A	0.384615	0.571429	0.857143	1	0.857143	1	13	7	7	12	7	10	0.8	1	1	1	0	0	0	1	0	0	0	0
55198962	A	G	G	G	G	G	G	0.5	1	1	1	1	1	4	32	59	34	7	14	1	0.590909	0.615385	0.25	1	1	0.421053	0	0.285714	0	0	0.466667
25405562	T	C	C	C	C	C	C	0.59375	0.75	0.771277	0.531646	0.6	0.829787	32	44	188	79	100	94	0.601399	0.720721	0	0	0	0.507042	0.393617	0.298246	0.647059	0.280702	0.757962	0
9328483	C	A	A	A	A	A	A	1	1	1	1	1	0.981481	25	71	81	75	33	54	0.561404	1	0.541667	0.457143	0.556818	1	0.413043	0	0	0.584615	0	1
5860594	C	T	T	T	T	T	T	1	0.155556	0.555118	0.547826	0.570652	0.454545	112	45	254	115	368	77	0.5	0	0	0	0	0	0.997067	0	0.950673	0	0.541126	0.428571
1573542	G	A	A	A	A	A	A	0.5	0.5	0.857143	1	0.75	1	10	6	7	8	8	9	0.866667	1	1	1	0	0	0	0.875	0	0	0	0
62311166	T	C	C	C	C	C	C	1	0.239583	1	0.990991	1	1	83	96	108	111	91	62	0	0.34555	1	1	0.496241	0.2875	0.543689	0	0	0.484211	0.644737	0.563636
102891027	T	C	C	C	C	C	C	1	1	1	1	1	1	8	2	5	3	5	2	1	0.714286	0	0	1	0.75	0	0.4	1	0.25	0.6	0.421053
24911992	T	A	A	A	A	A	A	1	1	1	1	1	0.75	3	3	2	3	5	4	0.5	0.777778	0	0	1	1	0.875	0	0.733333	0	0	1
75242931	C	A	A	A	A	A	A	0.307692	1	0.529412	0.285714	0.714286	1	13	8	17	7	7	9	0	1	0	0.52381	0	0.451613	0	1	0	1	0	0
22195611	G	A	A	A	A	A	A	1	1	1	0.387097	1	0.333333	15	26	27	31	22	15	0.461538	0	0	0	0.590909	0.966667	0.55	0	0	0.65	0.814815	0.827586
6090794	T	C	C	C	C	C	C	0.555556	0.85	0.621212	0.481481	0.611765	0.77551	18	20	66	27	85	49	0.353535	0.204545	0.595349	0.442379	0.5	0.21466	0.521739	0.5	0	0.704545	0	0
46855377	T	C	C	C	C	C	C	1	1	0.5	0.769231	0.6	1	12	3	10	13	10	2	0.774194	0.7	0.529412	0.608696	0	0	0	0	0.4	1	0	1
13266826	C	T	T	T	T	T	T	1	0.5	0.944444	0.444444	0.5	0.8	14	6	18	9	6	10	0.37931	0	0.52381	0.684211	0.655172	0.423077	0	0	1	0.666667	0	0
94388474	T	C	C	C	C	C	C	0.666667	1	0.6	0.7	0.428571	0.4	12	3	5	10	7	10	0	0.714286	0.571429	0	0.5	0.545455	0.346154	0.166667	0.333333	0.5	0	0.263158
102633828	A	G	G	G	G	G	G	0.666667	1	1	1	1	1	3	14	27	9	3	10	1	0	1	1	1	1	0	0	0.526316	0.285714	0	0
13919305	A	G	G	G	G	G	G	0.444444	0.230769	0.210526	0.555556	0.259259	0.222222	27	13	19	9	27	9	0.185185	0.266667	0.1875	0.428571	0	0	0.434783	0	0	0	0.233333	0.333333
45684060	A	G	G	G	G	G	G	1	1	1	0.272727	1	1	16	10	31	11	25	25	1	1	0.487179	0.480519	0	0.545455	0.430556	0	0.6	0.357143	0	0.518519
25388197	A	T	T	T	T	T	T	1	1	1	0.979167	1	1	55	31	136	96	83	86	1	1	0	0	0	1	0.521739	0.533333	0.588235	0.485207	1	0
11620837	A	C	C	C	C	C	C	0.4	0.647059	0.392857	0.5625	0.346154	0.315789	15	17	28	16	26	19	0.412698	0.222222	0	0.380952	0.283019	0.444444	0.388889	0.272727	0	0.410256	0	0
6630110	G	A	A	A	A	A	A	0.965517	0.531646	1	1	1	1	29	79	49	35	35	92	0.390625	0.595745	1	1	0.275362	0	0.423077	0.37931	0.585366	0	0	1
108910474	A	G	G	G	G	G	G	1	1	1	1	0.6	0.666667	5	9	12	16	5	3	0	0.538462	0	0.333333	0	0.690476	0	1	1	0.857143	0	1
79592535	T	C	C	C,A	C,A	C	C	1	1	1	1	1	1	13	3	25	13	8	5	1	1	1	0	0	0	0.333333	1	0	0.470588	0.35	1
33619374	G	A	A	A	A	A	A	1	0.272727	1	0.95	1	0.888889	3	11	13	20	6	9	1	0.6	0	0	0	1	1	0	0	0	0.666667	1
53275396	G	T	T	T	T	T	T	0.8	0.914894	1	0.666667	0.846154	0.764706	10	47	15	18	13	34	0.4	0	0.25	0	0.333333	0	0.75	0.8	0.866667	0.82	0.470588	0.458333
24930129	A	C	C	C	C	C	C	0.5	0.666667	0.916667	0.705882	0.857143	0.818182	12	6	12	17	7	11	1	1	0.375	0	0	0	0	1	0.285714	0.75	0	0.210526
1466477	T	C	C	C	C	C	C	0.4375	0.37037	0.45	0.410714	0.47619	0.342105	16	27	20	56	21	38	0	0.351852	0.371429	0.155556	0	0.251852	0.193548	0.3	0.181818	0.310345	0.333333	0.196078
13373701	A	T	T	T	T	T	T	1	1	1	1	0.888889	0.75	3	2	2	3	9	4	0	0	0.428571	1	0	0	1	0.8	0	1	1	0.571429
72052860	A	G	G	G	G	G	G	0.4	0.416667	0.451613	0.384615	0.428571	0.333333	5	12	31	13	7	12	0.365854	0.333333	0.25	0.169492	0.545455	0.25	0.48	0	0	0	0	0.183673
25635409	G	A	A	A	A	A	A	0.4	0.416667	1	0.419355	0.7	1	5	12	3	31	10	15	0.5	0	1	1	1	0	0	0	0.6	0	0	0
71564760	T	G	G	G	G	G	G	0.35	0.652174	0.413793	0.5	0.594595	0.777778	20	23	29	30	37	9	0.333333	0	0.25	0	0.4	0.25	0.25	0.176471	0.347826	0.823529	0.454545	0.166667
29845882	G	A	A	A	A	A	A	1	0.2	0.6	0.75	1	0.285714	4	15	5	4	12	7	1	0	0	0	0	1	0	1	0	1	0	0
44952153	G	A	T	A	A	A	T	0.392857	0.4375	0.423077	0.395349	0.415584	0.344828	56	16	78	43	154	29	0	0.323529	0	0.329787	0	0	0.307692	0.520833	0	0.371429	0.419355	0.302326
3334375	G	T	T	T	T	T	T	0.22449	0.208333	0.272727	0.481481	0.181818	0.363636	49	24	33	27	44	33	0	0	0.245614	0	0.265306	0	0.3	0.354167	0.3	0	0.4375	0
16797770	C	G	G	G	G	G	G	0.3	1	1	1	1	1	10	24	24	14	10	9	1	1	0.222222	0	0.782609	1	0	0.258065	0	0.208333	0	1
35228638	T	C	C	C	C	C	C	1	1	1	1	1	1	10	17	11	13	3	12	1	1	0.6	0.272727	1	0.772727	0	0	0	0.526316	1	0
47738226	A	G	G	G	G	G	G	0.6	0.666667	1	0.571429	1	1	10	3	5	7	3	6	0	1	1	0.142857	1	0	0	0	0	0.636364	0.230769	1
104061123	A	T	T	T	T	T	T	0.666667	1	1	1	1	1	3	11	2	6	4	4	0.692308	0	0	0.666667	0	0	0.428571	1	1	0.8	0.545455	0.705882
59768124	G	T	T	T	T	T	T	1	0.75	1	1	1	0.935484	15	8	35	50	50	31	0.3	0.277778	1	1	0	0.652174	0	0.590909	0.411111	0.510204	0.549296	0.566265
121170751	T	C	C	C	C	C	C	0.833333	1	1	1	1	1	6	12	14	21	5	16	1	0	0.444444	0.6	1	1	0.333333	0	0	0.333333	0.857143	0.4375
36936108	C	T	T	T	T	T	T	1	1	1	1	1	1	103	66	163	114	85	89	0.501859	1	1	1	0.489655	0.469697	0	0.463415	0.25	0.447368	0.550847	0
25259228	G	A	A	A	A	A	A	0.333333	1	0.666667	0.2	0.307692	0.5	6	3	3	10	13	4	1	0.363636	0.384615	0	0	0	0.3	0.333333	0	0.25	0.2	0.35
112620620	G	T	T	T	T	T	T	1	1	0.909091	1	0.666667	1	4	2	11	6	3	6	0	0.333333	0.75	0.666667	1	0	1	0	0	1	0	1
26653728	T	C	C	C	C	C	C	1	1	1	1	1	1	15	2	9	9	4	4	1	1	0	0	1	0	1	0	0	0.888889	1	0.285714
16202237	A	T	T	T	T	T	T	0.571429	0.538462	0.222222	0.272727	0.357143	0.5	7	13	9	22	14	8	0	0	0.307692	0	0	0.2	0.307692	0.47619	0.222222	0.473684	0.352941	0.296296
80958138	G	A	A	A	A	A	A	0.307692	1	1	1	0.346154	0.375	26	17	16	8	26	16	0.315789	0.531915	0.480769	0.393617	0.368421	0.529412	0.458333	0	0.291667	0.3125	0	0.521739
73504993	T	A	A	A	A	A	A	0.764706	0.833333	0.9	0.214286	0.5	0.44	17	30	30	14	6	25	0.347826	0.25	0.5	0	0	0.272727	0.3125	0.5	0.363636	0.586207	0.304348	0.391304
47872299	C	A	A	A	A	A	A	0.484848	0.454545	0.571429	0.923077	0.285714	0.384615	33	22	28	39	21	26	0.791667	0	0	0	0	0	0.291667	1	0.28125	0.416667	0.5	0
51045016	A	T	T	T	T	T	T	0.470588	0.5	0.894737	0.913043	0.65	1	17	4	19	23	20	10	0	0.982143	0.968254	0.990291	1	0	0.666667	0	0	0	0	0
90338498	C	T	T	T	T	T	T	1	1	0.611111	1	1	0.375	7	7	18	3	10	8	1	1	1	1	0	0	0	0.269231	0.611111	0	0.285714	0
61931986	C	T	T	T	T	T	T	1	1	0.75	0.428571	1	0.625	2	5	8	7	3	8	0	1	0	0	0	0	0	0.75	1	0.818182	1	0.416667
57000726	T	C	C	C	C	C	C	0.384615	0.538462	0.6	0.545455	0.666667	0.45	13	13	35	11	9	20	0.208333	0.454545	0.428571	0.384615	0	0	0.318182	0	0.538462	0.176471	0.545455	0.3125
56018264	C	T	T	T	T	T	T	0.625	1	0.857143	1	1	1	8	4	7	16	5	6	0.944444	0.846154	0	0	0	1	0.52381	0.35	0	1	1	0
20427596	T	G	G	G	G	G	G	1	1	1	0.75	1	1	3	4	6	4	2	4	1	0.6	1	1	0	0	0	0.666667	0	0.666667	1	0
112901050	A	T	T	T	T	T	T	0.625	1	0.75	0.75	0.714286	0.777778	8	7	8	8	7	9	0.555556	0.5	0.25	0	0.25	0	0.75	0.555556	0	0.666667	0.636364	0.636364
57000782	T	C	C	C	C	C	C	0.642857	0.833333	0.642857	0.555556	0.909091	0.478261	14	6	28	9	11	23	0.294118	0.789474	0	0.3	0.35	0	0.35	0.583333	0.2	0.428571	0.5	0.45
11327853	C	G	G	G	G	G	G	0.307692	0.777778	0.52381	0.16	1	0.533333	13	9	21	25	29	15	0.454545	0	0	0	0.727273	0	0.757576	0.55	0	0.344828	0	0.65625
112011420	A	G	G	G	G	G	G	0.307692	0.290323	0.26	0.240741	0.147059	0.238095	39	31	50	54	34	21	0.283582	0.24359	0.166667	0.333333	0	0	0.190476	0.15625	0	0.156863	0	0.141026
37201156	G	T	T	T	T	T	T	0.666667	0.818182	0.518519	0.857143	0.944444	0.727273	6	11	27	14	18	11	0.793103	0.8	0.705882	0	0.625	0.857143	0.375	0.565217	0	0	0	0
72229757	G	C	C	C	C	C	C	1	1	1	1	1	1	2	4	4	5	4	2	0	1	0	0	1	0.666667	1	0.666667	0	1	0	0.857143
25405779	A	T	T	T	T	T	T	0.783784	0.5	0.539792	0.503704	0.560345	0.646154	37	54	289	135	116	130	0.60221	0.398305	0	0	0	0.825243	0.404255	0.416667	0.37037	0.329268	0.378151	0
90651269	T	G	G	G	G	G	G	1	1	1	1	1	1	4	21	43	22	51	14	1	0	0	0	0.416667	0	1	1	0.625	1	0.15	1
35228194	T	C	C	C	C	C	C	1	1	1	1	1	1	3	5	9	11	8	7	0.722222	1	0.666667	0.75	1	0.625	0	0	0	0.428571	1	0
105007874	G	T	T	T	T	T	T	0.36	0.537037	0.36	0.413043	0.575758	0.383333	25	54	50	46	33	60	0	0	0	0	0	0	0.372093	0.648148	0.5	0.510638	0.322581	0.469388
45417457	C	T	T	T	T	T	T	0.527273	0.285714	0.481481	0.4	0.4375	0.357143	55	21	54	40	16	28	0	0	0	0	0.65	0	0.612903	0	0.578947	0.369565	0	0.471429
26696668	C	T	T	T	T	T	T	0.342105	0.333333	0.288889	0.266667	0.184615	0.323529	38	15	45	45	65	34	0.272727	0.315789	0.147541	0	0	0	0.1875	0.155556	0.166667	0.192308	0.25	0.244898
104415905	A	G	G	G	G	G	G	1	1	1	1	1	0.555556	5	3	17	9	6	9	1	1	0	0	1	0	0.222222	0	0.666667	0.583333	1	0.277778
90542500	A	G	G	G	G	G	G	0.5375	0.435897	1	0.482014	1	0.978261	160	78	137	139	84	92	1	1	0.580645	0.3875	0.432432	0.683544	0.545455	0	0	0	0	0
14869132	T	G	G	G	G	G	G	1	0.375	1	0.533333	1	0.272727	5	16	24	15	10	11	1	0	0.555556	0.923077	0.5	1	0	0.4	0	0	0	0
22228722	C	A	A	A	A	A	A	1	0.631579	1	1	0.933333	1	19	19	46	48	15	13	0	1	0.470588	0.5	1	0.538462	0.448276	0	0.25	0.555556	0	1
44235267	G	A	A	A	A,C	A	A	1	1	1	1	1	1	9	4	12	6	4	5	0	1	0	0	1	0.6	0.285714	1	0	0.3125	1	1
35427111	T	C	C	C	C	C	C	1	1	1	1	1	1	8	27	8	6	6	9	0.72	1	0.333333	0.5625	1	1	0	0	0.266667	0.315789	1	0
63585003	T	G	G	G	G	G	G	0.846154	0.666667	0.9	1	1	0.666667	13	6	10	11	3	15	0.777778	1	1	1	0	0	0	0.5	0	1	0	0
35153496	T	A	A	A	A	A	A	0.5	0.25	0.17757	0.179104	0.4	0.378378	58	36	107	67	35	37	0	0.264957	0	0	0.170213	0.180723	0.292135	0.315789	0.212121	0.227848	0.125	0.295455
70213835	T	C	C	C	C	C	C	0.518135	0.543572	0.576091	0.63151	0.99916	0.504886	193	2559	2635	1536	2381	1228	0	0	0.624593	0.630092	0.659713	0.650115	0.411	0	0	0	0	0.997353
136762422	A	G	G	G	G	G	G	1	1	0.8	1	1	1	17	6	5	7	6	9	0	0	1	1	0	0	1	1	1	0	0	1
10105049	G	A	A	A	A	A	A	1	0.8	1	1	1	1	40	5	10	8	19	6	1	1	1	1	1	1	0	0	0	0	0	0
38918361	G	C	C	C	C	C	C	1	1	1	1	1	1	3	2	2	2	2	3	1	0	0	0	0	1	1	1	0	1	1	0.2
13911587	A	G	G	G	G	G	G	1	0.444444	0.409091	0.461538	1	1	11	9	22	13	3	12	0.652174	0.611111	0.4	0.4	1	0.454545	1	0	0	0	0	0
4789261	G	C	C	C	C	C	C	1	1	1	1	1	1	13	6	19	7	4	13	1	1	0	0.217391	1	1	0.533333	0.75	0.416667	0.285714	0	0
25425997	T	G	G	G	G	G	G	1	0.666667	1	0.421053	0.666667	1	2	9	14	19	6	12	0	0.304348	0.78022	0.788618	0	1	0.625	0.277778	0	0.181818	1	0
5860596	C	T	T	T	T	T	T	1	0.162791	0.548507	0.544	0.572559	0.45679	113	43	268	125	379	81	0.5625	0	0	0	0	0	1	0	0.95279	0	0.553279	0.420904
11238372	C	G	G	G	G	G	G	0.666667	0.444444	0.333333	0.235294	0.4375	0.166667	3	9	6	17	16	12	0	0.666667	0	0	0.333333	0.2	0.4	0	0	0.333333	0.333333	0.222222
25426018	C	T	T	T	T	T	T	1	1	1	1	1	1	3	6	15	20	8	16	0	1	1	1	0.35	1	0.384615	0.235294	0	0.235294	1	0
81127751	C	A	A	A	A	A	A	0.55144	0.446394	0.465261	0.463007	0.508163	0.459746	243	513	806	419	490	472	0.438972	0.394531	0	0.451282	0.479675	0	0.418653	0.416783	0.501916	0	0	0
9469650	C	T	T	T	A	A	A	0.571429	0.333333	0.352941	0.434783	0.461538	0.45	28	6	17	23	39	20	0	0	0.5	0	0	0	0.484848	0.458333	0.5625	0.375	0	0.431818
90350055	A	G	G	G	G	G	G	1	1	0.465116	1	1	0.535714	42	18	43	17	30	28	1	1	1	1	0	0	0	0.352941	0.338983	0	0.518519	0
15347424	A	G	G	G	G	G	G	0.5	0.75	0.375	1	0.285714	0.5	6	4	16	6	7	6	0.625	0	0	0	0	0.666667	0.545455	0.411765	0	0.625	0.5	0.25
112792840	G	A	A	A	A	A	A	0.785714	1	1	1	1	1	14	2	2	2	2	2	0	0	1	0	0	1	1	0	1	1	0	1
5821989	C	G	G	G	G	G	G	1	0.666667	1	1	0.583333	1	3	9	29	17	12	21	0.384615	0.360656	0	0	0.714286	0.388889	0.6	0.666667	1	0.75	0.6	0
113563981	T	C	C	C	C	C	C	1	0.8	0.837838	0.5	1	0.411765	43	10	37	4	51	34	0	0.333333	0.888889	0.8	1	0.8	0	0	0	0	0	0.942857
13266192	G	A	A	A	A	A	A	1	0.6	1	0.52381	0.285714	0.545455	12	10	18	21	7	11	1	0	0.375	0.466667	0.333333	1	0	0	0	0.384615	0	0.611111
40895827	G	C	C	C	C	C	C	1	0.473684	0.84375	1	0.517241	0.615385	12	38	32	68	29	39	1	0.53125	0.444444	0.5	1	0	0	0	0.266667	0	0.303571	0.62069
100823065	A	T	T	T	T	T	T	1	0.8	0.666667	0.875	1	0.714286	2	5	6	8	3	7	0	0.666667	0	0.857143	1	1	0.8	0.75	0	0	0.2	0
78776781	C	T	T	T	T	T	T	0.454545	1	1	0.619048	0.375	1	11	2	5	21	8	3	1	0	1	1	1	0	0	0.666667	0	0	0	0
13919326	A	G	G	G	G	G	G	0.866667	0.4	0.7	0.285714	0.3125	0.6	15	10	10	7	16	5	0.444444	0.352941	0.285714	0	0	0.4	0.733333	0	0	0.666667	0.166667	0.333333
131349262	T	C	C	C	C	C	C	0.6	0.5	0.75	0.6	0.4	1	5	4	4	10	5	7	0.714286	1	0	0	0	0.1875	0	0	0.833333	0	0.666667	0.666667
37433065	A	G	G	G	G	G	G	1	1	1	1	1	1	8	7	5	7	4	7	1	1	0.285714	0.387097	0	1	0	0.333333	0	0.714286	0.5	1
33250929	A	G	G	G	G	G	G	1	1	1	1	1	1	3	3	6	17	7	3	1	1	1	1	0	1	0	0	0.454545	0.25	0	0.517241
18395112	T	C	C	C	C	C	C	1	1	1	1	1	1	7	2	3	4	10	3	0	0	1	0	0	0.5	1	0.5	1	0.222222	1	1
99813390	T	C	C	C	C	C	C	0.216495	0.252189	0.219373	0.242475	0.274882	0.289116	97	571	702	598	211	294	0.304132	0	0	0	0.227704	0.243243	0.296496	0.178451	0	0	0.191074	0.276438
100814359	C	T	T	T	T	T	T	0.540698	0.478462	0.500484	0.97625	0.990625	0.461538	172	1300	1033	800	640	689	0.556886	0.584541	0	0	0.529086	0.514545	0.515994	0	0	0.462758	0.509025	0.498691
50417685	T	G	G	G	G	G	G	0.8	1	0.75	1	1	0.636364	5	4	8	4	5	11	0.8	0.333333	0	0	0.5	0.857143	0.666667	0.608696	0	0.6875	0.478261	0.48
5655269	A	C	C	C	C	C	T	1	0.5	0.517241	0.461538	0.769231	1	2	14	29	273	26	2	0.842697	0	0.55	0.808511	0.708333	0.95	0	0	0	0	0	0.615385
40011136	G	A	A	A	A	A	A	1	1	1	1	1	1	7	3	9	9	3	4	1	1	1	1	1	0	0.727273	0	0.5	0	0	0
103066774	T	C	C	C	C	C	C	0.435733	0.457732	0.988889	0.97549	0.992714	0.517824	778	485	720	612	549	533	0	0	0.559917	0.512987	0.987362	1	0.479839	0	0.511344	0.544231	0	0
76052763	A	G	G	G	G	G	G	1	0.75	1	1	1	1	6	4	5	6	7	5	1	1	0	0	0	0	0.428571	0	1	0.8	1	0.75
100232548	A	T	T	T	T	T	T	1	0.666667	1	1	0.5	0.75	6	3	4	7	6	4	0.6	0	0	0	0	0	0.714286	0.833333	0	1	1	1
22424557	A	G	G	G	G	G	G	1	0.4	1	1	1	1	20	5	27	13	4	8	1	0	0	0.538462	1	0	0	0.214286	1	1	0.555556	0.324324
84122768	G	A	A	A	A	A	A	1	0.6875	0.315789	0.935484	1	0.8	4	16	19	31	2	10	1	0	0.736842	0.459459	0.4	1	0.571429	0.473684	0	0.333333	0	0
90365823	A	T	T	T	T	T	T	1	1	0.428571	1	1	0.428571	6	6	7	2	11	14	1	1	0.972973	1	0.666667	0	0	0	0.454545	0	0	0
23660854	T	C	C	C	C	C	C	1	1	1	0.25	1	1	2	4	8	8	6	7	1	0	0.75	0.769231	1	1	0.769231	0	0	0.2	0	0
15227597	T	C	C	C	C	C	C	1	0.538462	1	1	0.666667	1	9	13	11	21	12	17	0.487179	0	0.475	0.232877	0.25	1	0	0.5	1	1	0.5	0
43288488	C	G	G	G	G	G	G	0.971429	0.434783	1	0.948276	0.315789	1	35	46	68	58	38	39	1	0.984375	0.333333	0.195652	0	0	0.53012	0	1	0.244898	0.39726	0.22695
10099849	C	T	T	T	T	T	T	1	0.625	0.9	1	1	1	2	8	10	7	3	3	0.769231	1	1	1	1	1	0	0	0	0	0	0
62225216	C	T	T	T	T	T	T	1	1	0.875	0.791667	0.3125	0.375	24	5	16	24	16	16	0.436364	0	0.422222	0.555556	0	0.48	0.375	0	0.538462	0.714286	0.777778	0.3
72526041	T	C	C	C	C	C	C	0.692308	1	0.727273	0.769231	0.833333	0.571429	13	2	11	13	6	7	0.666667	0	0	0	0	0	0.666667	0.857143	1	0.666667	0.4	0.583333
14425977	T	C	C	C	C	C	C,A	1	1	0.952381	1	1	1	14	10	21	9	14	12	1	0.461538	0.526316	0.652174	1	1	0	1	0	0	0	0.56
18330346	A	G	G	G	G	G	G	0.25	0.5	0.25	0.26087	0.3125	0.357143	12	6	20	23	16	14	0.391304	0.333333	0	0	0.681818	0.210526	0.172414	0	0	0.235294	0.153846	0
94379846	G	A	A	A	A	A	A	0.276243	0.246914	0.24	0.376812	0.328358	0.141593	181	81	75	138	67	113	0	0	0.25	0	0	0.384615	0.198473	0.27451	0.205128	0	0.192771	0.352518
53496978	C	T	T	T	T	T	T	0.333333	1	1	1	0.966667	1	18	8	22	33	30	15	1	1	1	1	1	0	0	0	0	0	0	0.548387
19850602	A	G	G	G	G	G	G	1	1	1	1	1	0.818182	2	8	6	4	2	11	1	0	0.75	0.818182	0	0	0	1	0	1	0.5	1
7842031	A	G	G	G	G	G	G	1	1	0.25	0.428571	1	1	5	2	8	7	3	6	0	0	0	0	0	0	0.428571	1	1	1	1	0.5
43885298	A	G	G	G	G	G	G	1	1	0.5	1	1	1	2	2	4	6	6	7	0	0	1	1	0.5	1	1	0.25	0	0	0	1
22578489	T	G	G	G	G	G	G	1	0.75	1	1	1	1	3	4	34	2	7	15	1	1	0	0	0	0	0	1	0	1	1	1
25861498	A	T	G	T	T	T	T	0.724138	0.294872	0.617225	0.275701	0.541176	0.648438	29	78	209	214	85	128	0.196486	0.681818	0	0	0.406667	0.731343	0.253968	0.2125	0.148148	0.288793	0.432099	0
43919225	A	G	G	G	G	G	G	0.75	1	1	1	1	1	4	11	4	13	4	3	1	0.461538	1	1	0	1	0	0.833333	0	0.705882	0	0
41852401	A	C	C	C	C	C	C	1	0.5	1	0.75	1	1	6	4	18	8	12	9	0.368421	0	0	0	1	1	0.428571	0.8	0	0.875	0.4	0.62963
8949850	G	A	A	A	A	A	A	0.270833	0.3	0.210526	0.246032	0.231884	0.315789	48	30	38	126	69	76	0	0	0.175439	0.218391	0	0.468354	0.153846	0	0	0.315789	0.140845	0.354839
90388418	C	A	A	A	A	A	A	1	1	0.2	0.434783	1	0.27027	15	17	30	23	6	37	1	1	1	1	0.157895	0	0	0	0	0	0	0
90384592	C	G	G	G	G	G	G	1	1	0.384615	0.333333	1	0.395833	12	34	39	24	19	48	1	1	1	1	0.366667	0	0	0	0	0	0	0
40588885	T	A	A	A	A	A	A	1	0.8	0.8	0.705882	0.857143	1	2	5	5	17	7	2	0	0.75	0.25	0.5	1	1	0	0	0.5	0.75	0	0.666667
57457334	G	A	A	A	A	A	A	1	0.2	1	0.545455	1	0.75	13	10	2	11	3	4	1	0	0.75	1	1	0	1	0	0	0	0	0
89550355	C	A	A	A	A	A	A	1	0.991837	0.99262	0.981481	1	0.992424	5	245	271	108	99	132	0.417431	0	0.441718	0.522293	0.995327	0.434944	0.960784	0	0.5	0.992248	0.480519	0.46875
23771490	G	A	A	A	A	A	A	0.478261	0.833333	0.5	0.857143	0.444444	0.833333	23	6	6	14	9	6	0	1	0	0	0.363636	0.416667	0.333333	0.714286	0.578947	0	0.25	0.545455
21390409	G	C	C	C	C	C	C	1	0.533333	1	0.888889	0.411765	1	22	15	19	18	17	10	0.24	0.421053	0.888889	1	0.785714	0	0	0.555556	0.307692	0.517241	0.375	0
28331942	T	C	C	C	C	C	C	0.942857	0.789474	0.642857	0.984456	0.987654	0.979798	70	19	14	193	81	99	0.973554	0.930233	1	0.993528	0.809524	0	0	0	0	0	0	0.88
7103426	A	G	G	G	G	G	G	0.833333	0.823529	0.921053	1	1	0.958333	6	34	38	16	10	24	0.62963	0	0	0	0.521739	1	0	0.9	0.818182	0	1	0.928571
64313834	T	C	C	C	C	C	C	0.666667	0.75	1	0.956522	1	1	6	12	10	23	17	14	1	1	1	1	1	0	0.636364	0	0	0	0	0
60288767	T	C	C	C	C	C	C	0.428571	0.533333	1	1	0.481481	1	7	60	96	71	27	51	0.493506	1	0	0	0.461538	0	0.547619	0.28	0	0.408163	1	0.516129
13267733	T	G	G	G	G	G	G	0.978723	0.666667	1	0.588235	0.153846	0.8	47	21	32	34	13	30	0.533333	0	0.714286	0.591837	0	0.660714	0	0	0.64	0.846154	0	0.466667
26888694	T	C	C	C	C	C	C	0.75	0.333333	0.56	0.357143	1	1	4	9	25	14	2	6	0	0.666667	1	1	0	1	0	0.6	0	0	0	0
80313081	T	C	C	C	C	C	C	0.666667	1	1	0.833333	1	1	3	3	3	6	4	4	0	0	0	1	1	0	0.666667	0.6	0.5	1	1	0
22492574	A	G	G	G	G	G	G	0.25	0.191489	0.369565	0.5	0.363636	0.5	20	47	46	6	22	42	0	0	0.190476	0.32	0.333333	0.254902	0.142857	0.428571	0.285714	0.285714	0	0.2
105218765	A	T	T	T	T	T	T	0.317073	0.418605	0.233871	0.311475	0.555556	0.375	41	43	124	61	18	24	0.425676	0.37931	0	0.186047	0.242424	0	0	0.263636	0.666667	0.315789	0	0
112948250	G	A	A	A	A	A	A	0.52381	0.974026	1	1	1	0.970297	21	154	109	66	48	101	0	1	0	0	0.98895	0	0.342105	0.976744	1	0.595238	0.373832	0.459459
36938457	A	G	G	G	G	G	G	1	1	1	1	1	1	40	16	51	49	43	25	0.529412	1	1	1	0.405797	0.535354	0	0.380952	0.466667	0.333333	0.617647	0
89549861	T	C	C	C	C	C	C	1	1	0.996644	1	1	1	3	274	298	139	73	107	0.510638	0	0.596639	0.596386	1	0.46129	1	0	0	0.984962	0.59322	0.523077
47997024	G	T	T	T	T	T	T	1	1	1	1	1	1	11	6	9	7	7	5	0.555556	1	0	0	0	0	1	0.769231	0.6	0.6	0.888889	0.857143
18412008	C	G	G	G	G	G	G	0.213115	0.533333	0.320755	0.351351	0.37037	0.196429	61	45	53	37	27	56	0.6	0.509804	0	0.39726	0.285714	0	0	0	0	0.463415	0	0
18475052	A	G	G	G	G	G	G	1	0.545455	1	0.571429	0.266667	0.636364	2	11	2	7	15	11	0.863636	0.846154	0.208333	0.382353	0.222222	0.125	0.444444	0	0	0.5	0.366667	0.333333
2634423	A	G	G	G	G	G	G	0.956522	1	1	0.941176	1	1	23	21	20	17	8	15	1	1	0	0.185185	1	1	0.5	0	0.285714	0	0.545455	0.653846
25845444	G	A	A	A	A	A	A	1	0.666667	0.75	1	0.666667	0.4	4	3	4	2	3	5	0	0.727273	0	0	0	1	0.6	0	1	1	0	0.428571
13919017	A	G	G	G	G	G	G	0.145161	0.157895	0.255319	0.342857	0.208333	0.176471	62	38	47	35	48	51	0	0	0	0.313725	0.15493	0.165049	0.142857	0	0.2	0.255814	0.146341	0.180328
77828239	T	C	C	C	C	C	C	0.315789	0.52381	0.2	0.287879	0.266129	0.575758	19	21	15	66	124	33	0	0	0	0	0	0.442455	1	0	0	0	0	1
25425235	T	C	C	C	C	C	C	1	1	1	1	1	1	9	13	38	23	22	35	0.298643	1	1	1	0.333333	1	0.1875	0.212121	0	0.24359	1	0
86125503	T	C	C	C	C	C	C	1	0.357143	0.555556	0.857143	0.384615	0.461538	3	14	54	7	13	13	0.757576	0.181818	0	0.304348	0.230769	0.4	0.333333	0.363636	0.285714	0.333333	0.361111	0.342105
15220172	A	G	G	G	G	G	G	1	0.631579	1	0.964286	0.466667	1	4	19	16	28	15	15	0.285714	0	0.307692	0.375	1	1	0	0	1	1	0.375	0
25846171	A	T	T	T	T	T	T	1	1	1	1	0.974359	1	88	23	137	27	39	94	0.305709	1	1	0.989691	0.219178	1	0.234694	0.267241	0	0.243478	1	0
671478	C	T	T	T	T	T	T	0.714286	1	1	1	1	1	7	2	5	14	5	4	1	0	1	1	1	0.666667	0	1	0	0.333333	0	0
55899005	T	C	C	C	C	C	C	1	0.5	0.740741	0.4	1	1	14	16	27	10	14	16	0	1	0	0.785714	0.478261	0	0	0.5	0.7	1	0.464286	0
68988050	G	C	C	C	C	C	C	1	0.375	1	1	1	1	9	8	22	13	4	14	1	0.214286	0.230769	0	0	0.25	1	0.333333	0.636364	0	1	1
25861426	G	C	C	C	C	C	C	0.771429	0.903226	0.665563	0.689103	0.628205	0.75	35	155	302	312	156	264	0.808542	0.311111	0.283186	0.511392	0	0.425287	0	0.220183	0.3	0.230114	0.613861	0.995745
55967410	T	G	G	G	G	G	G	1	0.954545	0.75	0.416667	1	0.625	2	22	12	12	4	8	0	0	0	0	0	1	0.833333	0.666667	1	0.588235	0.416667	0.533333
49799037	C	T	T	T	T	T	T	0.4	1	1	1	1	1	15	22	17	36	12	15	0.230769	0.4	1	1	0.666667	0.55	0	0.5	0	0.619048	0.727273	0
72629519	A	G	G	G	G	G	G	0.4	0.555556	1	0.75	1	0.666667	5	9	2	4	2	6	0.333333	0	0	0	0	1	0	1	0	0.833333	1	0.5
40895813	A	G	G	G	G	G	G	1	0.328571	0.59322	1	0.418605	0.538462	12	70	59	81	43	52	1	0.369565	0.444444	0.372093	1	0	0	0	0.307692	0	0.253731	0.425926
113867290	T	C	C	C	C	C	C	0.879121	0.692308	0.729958	0.333333	0.938272	0.153846	182	39	237	30	243	13	0.357143	0.536765	0	0	0.626866	0	0.808824	0	0.77193	0.730769	0	0.190476
25426026	A	G	G	G	G	G	G	1	1	1	1	1	1	3	6	16	18	9	16	0	1	1	1	0.409091	1	0.416667	0.25	0	0.222222	1	0
47870094	G	A	A	A	A	A	A	0.451613	0.433824	0.441176	0.967857	0.533835	0.529412	93	136	170	280	133	136	0.547101	0	0	0	0	0	0.539877	1	0.560748	0.527363	0.481675	0
35508221	C	A	A	A	A	A	A	0.666667	1	0.333333	0.5	1	1	3	2	6	4	2	2	0.8	0	0	1	0	0	1	0	1	0	0	1
65941760	T	C	C	C	C	C	C	0.428571	1	0.475	0.625	0.454545	0.185185	21	3	40	24	11	27	0.192308	0.303571	0.34375	0	0.477612	0.149254	0.323529	0.413793	0.333333	0.357143	0.294118	0.28
86507388	T	A	A	A	A	A	A	1	0.9	0.538462	0.666667	1	0.571429	2	10	13	9	6	7	0	0	0	0.5	0.833333	1	0.6	0.416667	0	1	0.227273	0.4
67950237	G	A	A	A	A	A	A	0.833333	1	1	1	1	1	6	3	5	5	4	5	0	1	0.583333	0.6	0	0	0	1	0.285714	1	1	0.666667
64783981	T	C	C	C	C	C	C	1	1	1	1	1	1	17	10	17	23	35	16	1	0.35	1	1	0	1	0	0.909091	0	0.444444	0	0.6
18795969	T	C	C	C	C	C	C	0.3125	0.6	0.347826	0.576923	0.512821	0.363636	16	5	23	26	39	11	0.357143	0	0.4	0.25	1	0	0	0.295082	0.195122	0.361111	0	0.16
43663006	T	C	C	C	C	C	C	1	1	1	1	1	1	2	9	6	5	2	9	0.333333	1	1	1	1	1	0.222222	0.75	0	0	0	0
57374945	A	G	G	G	G	G	G	1	0.5	0.5	1	1	1	3	4	8	7	13	9	0.428571	0	0.583333	0.6	0	1	1	0.25	0.545455	0	0.5	0.4
6152411	T	C	C	C	C	C	C	0.75	1	1	0.384615	1	0.545455	8	3	10	13	33	11	0	0.357143	0.5625	0.545455	0.75	0.446429	0.310345	0	1	0	0.454545	0.5625
90355652	T	C	C	C	C	C	C	1	1	0.909091	0.181818	1	0.6	13	33	11	11	17	5	1	1	1	1	1	0	0	0	0	0	0	0
18295518	C	A	A	A	A	A	A	0.75	0.75	0.714286	0.375	0.470588	0.4	4	16	21	16	17	10	0	0.5	0.2	0.25	0.583333	0.75	0.35	0.294118	0	0.346154	0.333333	0.166667
25861539	T	A	A	A	A	A	A	0.142857	0.130435	0.243781	0.210843	0.294872	0.296296	28	69	201	166	78	108	0.201754	0.181347	0	0	0	0.253968	0.21875	0.195122	0.2	0	0.382022	0
17406911	C	T	T	T	T	T	T	0.37037	0.263158	0.514286	0.655172	0.318182	0.413793	27	19	35	29	22	29	0	0.78125	0.693878	0.428571	0	0	0	0	0	0.511111	0	0.434783
12412780	A	G	G	G	G	G	G	0.35	0.527607	0.587444	1	0.974138	0.475177	80	163	223	140	116	141	0.525806	0.565836	0	0	0.581633	1	0	0	0	0.994792	0	0.561728
25846259	G	A	A	A	A	A	A	1	1	1	1	1	0.969697	50	31	95	16	37	66	0.286604	1	1	1	0.304348	1	0.217391	0.22619	0	0.251799	1	0
32337707	A	G	G	G	G	G	G	0.833333	1	1	1	1	1	6	1	6	6	6	5	1	0	1	1	0	0	0.833333	0	0.818182	0.5	0	1
25425298	G	A	A	A	A	A	A	1	1	0.909091	1	1	1	4	16	22	16	16	20	0.209877	1	1	1	0.359375	1	0.25	0.189189	0	0.22093	1	0
36938825	G	A	A	A	A	A	A	1	1	1	1	1	1	7	25	26	36	10	14	0.545455	1	1	1	0.37931	0.543478	0	0.347826	0.454545	0.461538	0.588235	0
122817488	G	A	A	A	A	A	A	1	0.583333	0.982456	0.729167	1	1	106	48	114	48	126	122	0.993056	0.580247	1	1	0	0	0.531532	0.531915	0.452381	0	0	0.527027
25861533	A	T	T	T	T	T	T	0.142857	0.121622	0.258216	0.205263	0.313253	0.289474	28	74	213	190	83	114	0.208748	0	0	0	0	0.238806	0.235294	0.186047	0.206897	0.19084	0.385417	0
103767869	A	C	C	C	C	C	C	1	1	1	1	1	1	3	5	5	4	11	6	1	1	1	1	0	0	0.25	0	0	1	0.571429	0.5
65982880	C	T	T	T	T	T	T	0.6	0.75	0.363636	0.478261	0.6	0.166667	5	20	11	23	10	12	0	0.882353	0	0	0	0	0.296296	0.787879	0.428571	0.52381	0.363636	0
51646744	T	A	A	A	A	A	A	0.714286	1	0.75	0.571429	1	0.444444	7	2	8	7	3	9	1	0.555556	0	0	0.75	0.833333	0	0	0	1	0.333333	0.333333
25914347	A	G	G	G	G	G	G	1	0.5	1	1	1	1	7	22	32	19	16	12	0	0.5	0	0	0.5125	0	0.466667	1	1	1	1	0.347826
68838146	C	T	T	T	T	T	T	0.5	1	0.666667	1	0.5	1	4	6	6	8	4	8	0.5	0	0.8	0	0	0.571429	1	0.785714	0	0.625	0	0.714286
1466491	T	C	C	C	C	C	C	0.470588	0.357143	0.434783	0.370968	0.5	0.369565	17	28	23	62	22	46	0.205882	0.440678	0.34375	0.177778	0	0.300699	0.212121	0.5	0	0.272727	0.208333	0.173913
19413418	A	C	C	C	C	C	C	0.2	0.222222	0.416667	0.375	0.357143	0.5	10	9	12	16	14	6	0	0.354839	0	0	0	0.4	0.4	0	0.277778	0.571429	0.228571	0.171429
8484965	G	A	A	A	A	A	A	1	1	1	1	1	1	5	4	2	3	2	2	0.5	0	1	0	0	1	0.833333	1	0	0	1	1
20285588	C	A	A	A	A	A	A	1	1	1	1	1	1	4	2	19	4	4	4	1	0.666667	0	1	0	1	0.666667	1	0	1	0	0
17406767	A	C	C	C	C	C	C	0.294118	0.461538	0.8	0.583333	0.454545	0.5	17	13	20	24	11	16	0	0.727273	0.666667	0.636364	0	0	0	0	0	0.741935	0	0.65625
14825179	C	T	T	T	T	T	T	1	1	1	1	1	1	21	23	68	38	39	7	1	0.388889	1	0.959184	0.875	0.333333	0	0.5	0.28	1	0	0
6630068	C	T	T	T	T	T	T	0.95122	0.541176	1	1	1	1	41	85	65	34	55	119	0.445946	0.609756	1	1	0.357143	0	0.375	0.428571	0.613636	0	0	1
23873590	G	A	A	A	A	A	A	0.62963	1	1	1	0.333333	1	27	11	27	26	15	10	1	1	0.714286	0.32	1	1	0.268293	0	0	0	0	0
60220423	G	A	A	A	A	A	A	0.555556	0.542857	0.520833	0.487805	0.533333	1	9	35	96	41	30	30	1	0	0.333333	0.341463	0	1	0	0	0.441176	0.296703	0	0.568182
99905462	A	T	T	T	T	T	T	0.472222	0.375	0.571429	0.28125	0.458824	0.722222	36	8	35	32	85	18	0.375	0.227273	0.181818	0.272727	0	0.385714	0.37037	0.22449	0.269231	0.315789	0.26087	0.338462
75266801	G	T	T	T	T	T	T	1	0.479167	0.984962	0.97541	1	0.989011	39	96	133	122	70	91	0.980392	1	0.478261	0.418605	1	0.464286	0	0	0.897436	0	0.530612	0
36939973	T	C	C	C	C	C	C	1	1	1	1	1	1	2	9	12	11	5	3	1	1	1	1	0.5	0.464286	0	0.25	0	0.555556	0.571429	0
107263029	T	A	A	A	C,A	A	A	0.73913	1	1	1	1	1	69	2	3	5	2	2	0	0	0.677419	0.660494	0.428571	0.714286	1	0	1	0	1	0.6
35116388	G	A	A	A	A	A	A	1	0.3	0.451613	0.52	0.666667	0.222222	5	10	31	25	9	9	0.26087	0.32	0.290323	0	0	0.4375	0.25	0.416667	0	0.555556	0.4	0.571429
25427794	G	T	T	T	T	T	T	1	1	0.974359	1	1	1	10	62	78	194	27	30	0	1	0.992424	0.996979	0.664975	1	0.24	0.206897	0	0.215054	1	0
70230498	A	G	G	G	G	G	G	0.5	0.3	0.9	0.526316	0.304348	0.466667	8	10	10	19	23	15	0.333333	0.47619	0.45	0.153846	0.30303	0.276923	0.153846	0	0.5	0.315789	0.155556	0.222222
55717250	T	A	A	A	A	A	A	0.588235	0.538462	0.481481	0.285714	0.857143	0.7	17	26	27	14	7	20	0.414634	0	0	0.129032	0.318182	0.5	0.565217	0.580645	0	0.541667	0.375	0.37037
89549879	T	C	C	C	C	C	C	1	1	0.996575	1	1	1	3	262	292	140	80	115	0.511364	0	0.618644	0.621795	1	0.451505	1	0	0	1	0.629032	0.508475
25856537	T	C	C	C	C	C	C	1	0.385542	1	0.497238	0.985401	0.993151	74	83	265	181	137	146	0.273504	0.286316	0.350515	0.385167	0	1	0.508333	0.333333	0.615385	0.453061	1	0
18991880	G	T	T	T	T	T	T	1	0.382353	0.625	0.666667	0.25	0.333333	3	34	16	12	8	6	0.32	0.1875	0	0	0.352941	0	0.764706	0.55	0	0.387097	0.375	0.666667
6141404	T	C	C	C	C	C	C	0.583333	0.352273	0.754144	0.315508	0.741935	0.366071	12	264	362	187	186	112	0.139344	0	0.291228	0.338983	0.169231	0	0.652174	0.155405	0.479167	0	0.675214	0.559633
10397340	C	A	A	A	A	A	A	1	0.59375	0.461538	0.590909	1	0.545455	2	32	26	22	17	11	0	0	0.517241	0.342105	0	0.645161	1	0.285714	0	0	0.75	1
36985038	C	T	T	T	T	T	T	1	1	1	1	1	1	16	6	32	38	36	49	1	0.785714	0.428571	0.59375	1	1	0	0	0	0.280702	0.525253	0.734694
25425302	A	G	G	G	G	G	G	1	1	0.909091	1	1	1	4	16	22	16	16	21	0.218884	1	1	1	0.370968	1	0.235294	0.216216	0	0.218391	1	0
121236971	C	G	G	G	G	G	G	1	1	0.545455	0.916667	1	1	19	44	33	24	14	38	0.758621	0.369565	0.636364	0.692308	0.535714	0.833333	0.428571	0	0.571429	0.464286	0.522727	0
113565522	T	C	C,A	C	C	C	C	1	1	1	1	0.9	1	5	7	20	20	10	31	1	1	1	1	0	0.567568	0.566667	0.538462	0	0	0.3125	0.265625
1579975	C	T	T	T	T	T	T	0.5	0.857143	1	1	0.875	1	10	7	4	14	24	6	0.6	1	1	1	0	0.8125	0.421053	0.75	0	0	0	0
23772012	C	T	T	T	T	T	T	0.7	1	0.769231	0.857143	0.705882	1	20	2	13	7	17	6	1	0	0.285714	0	0.888889	0	0.714286	0.444444	0	0.875	0.333333	0.842105
40702502	T	C	C	C	C	C	C	0.25	0.388889	0.777778	0.428571	0.714286	0.75	12	18	9	7	7	8	0.435897	0.387097	0	0.333333	0.875	0.315789	0.181818	0.285714	0	0.3125	0.263158	0.270833
49970401	A	G	G	G	G	G	G	1	1	0.358209	0.961538	1	0.652778	101	80	67	156	90	72	0.446809	0	0	0	0.636364	0.567164	0.48913	0.577236	0.459459	0.591398	0.556818	1
26360734	C	A	A	A	A	A	A	1	0.7	1	0.555556	0.315789	0.733333	16	10	20	9	19	15	0.166667	0.470588	0	0.52	1	0	0	1	0	1	0	0.5
36939480	C	T	T	T	T	T	T	1	1	1	1	1	1	4	33	27	19	10	11	0.422222	1	1	1	0.612903	0.25	0	0.214286	0.818182	0.368421	0.666667	0
50770409	T	G	G	G	G	G	G	0.666667	1	0.9	0.6	0.4	0.4	3	3	10	10	5	10	0.25	0.875	0.75	0	0	0	1	0.222222	0	0.888889	0	0.333333
89545673	C	T	T	T	T	T	T	1	1	1	1	1	1	3	99	86	41	30	45	0.341463	0	0.306452	0.423077	1	0.430556	1	0	1	1	0.4	0.451613
71358700	A	G	G	G	G	G	G	0.16	0.159091	0.136364	0.1875	0.272727	0.25	50	88	44	16	33	68	0.2	0.2	0	0	0.347826	0	0	0.245283	0.3	0	0	0.227273
27490125	T	C	C	C	C	C	C	0.979592	0.444444	1	1	1	1	49	9	37	21	22	22	0.485714	0.673469	0	0	0	0.791667	0.857143	1	0.425926	1	0	0.545455
1148773	C	T	T	T	T	T	T	0.296296	0.285714	0.384615	0.142857	0.5	0.714286	27	7	13	35	4	7	0.181818	1	0	0	0	1	0.5	0	0	0	0	0
64614573	T	A	A	A	A	A	A	1	1	0.961538	0.628571	1	1	35	38	52	35	31	46	0.514851	0.662162	1	0.990385	0	0.984848	0	0.565217	0	0	0.7	0.532258
33128443	G	A	A	A	A	A	A	1	0.666667	0.666667	0.75	0.4	1	4	3	3	4	5	3	0.333333	0.666667	0.75	0.595238	1	1	0	0.5	0	0	0	0
67903371	T	C	C	C	C	C	C	1	1	1	1	1	1	7	4	8	38	262	33	1	1	1	1	1	0.252252	0.46875	0	0	0.310345	0	0.330645
94379063	T	G	G	G	G	G	G	0.444444	0.347826	0.378378	0.861702	0.666667	0.322034	18	69	74	94	39	59	0.166667	0.159091	0.27027	0.152381	0.392157	0.26087	0.411765	0.372093	0	0.428571	0.440678	0.329268
116328847	C	T	A	A	A	A	A	0.428571	0.444444	0.333333	0.3125	0.25	0.333333	7	9	18	16	32	12	0.6	0	0.416667	0.625	0	0	0.272727	0	0.1875	0.363636	0	0
22916951	C	T	T	T	T	T	T	1	1	0.882353	1	1	1	24	4	17	21	19	8	1	0.333333	0.444444	0.666667	0	0	0.607143	0.709677	0	1	1	0.484848
37084650	T	C	C	C	C	C	C	1	1	1	1	0.833333	1	20	11	14	24	12	14	1	1	0.179487	0.291667	0.366667	1	0	0	0.136364	1	1	0.22449
17768541	T	C	C	C	C	C	C	1	1	1	1	1	1	8	21	12	22	13	10	1	0	0.4	0.444444	0.75	0.5	1	0.396825	1	0.30303	0.571429	0
119943807	A	G	G	G	G	G	G	0.178571	0.333333	0.5	0.304348	0.166667	0.166667	28	9	22	23	24	18	0.206897	0.342105	0.269231	0	0.565217	0	0.3	0	0.176471	0	0.15625	0
65826796	G	C	C	C	C	C	C	0.571429	0.333333	0.5	0.35	0.888889	0.538462	35	24	34	20	9	13	0	0.191489	0	0	0	0.166667	0.607143	0.566667	0.619048	0.529412	0.37931	0.489362
36937940	C	A	A	A	A	A	A	1	1	1	1	1	1	9	36	48	39	21	25	0.625	1	1	1	0.431373	0.425926	0	0.451613	0.375	0.575	0.484848	0
6121673	G	A	A	A	A	A	A	0.994376	1	0.997975	0.996777	1	0.996439	889	1616	2469	2482	1056	1404	0.457265	0.538369	0.536038	0.517773	0.506667	0.486618	1	0	0.980241	0.471888	0.395146	0.464835
66649400	T	C	C	C	C	C	C	0.666667	1	0.5	0.647059	0.5	1	6	2	12	17	36	2	0	1	0	0	0	0.454545	0.666667	0.684211	0.571429	0.666667	0	0.641509
36935795	A	G	G	G	G	G	G	0.946309	1	0.996564	1	1	1	149	129	291	217	210	170	0.549587	1	1	1	0.394231	0.513514	0	0.526316	0.367647	0.460317	0.502732	0
70373361	T	C	C	C	C	C	C	0.375	0.857143	0.533333	0.4	0.526316	0.4	8	7	15	5	19	5	0	0.294118	0.285714	0.4	0.578947	0	0.571429	0.7	0.3	0.333333	0	0
78462577	A	G	G	G	G	G	G	1	0.428571	1	1	0.5	1	3	7	11	15	4	3	1	0	0.75	0.705882	0	0.444444	1	0	1	0.4	0	0
51325456	T	A	A	A	A	A	A	1	0.875	0.5	1	0.666667	1	7	8	6	6	3	3	0.714286	1	0	0.6	0	1	0.5	0	0	1	0.6	0
15973183	T	G	G	G	G	G	G	0.43326	0.984127	0.988439	0.410095	0.353982	0.372152	457	315	346	317	339	395	0	0.430303	0.460674	0.539773	0.984252	0.407514	0	0	0.28125	0.424165	0.389776	0
45187114	C	T	T	T	T	T	T	0.4	1	1	1	1	1	5	29	75	44	18	20	1	0.490909	0	0	1	1	0	0	0.666667	0.304348	0.314286	1
51838086	C	G	G	G	G	G	G	1	1	0.645161	1	1	1	27	13	31	40	15	19	1	0.333333	1	1	0.588235	0.578947	0.409091	0.725	0	0.387097	0	0
53985695	A	T	T	T	T	T	T	1	0.153846	0.3125	1	1	1	9	13	16	9	3	16	1	0	0.6	0.585366	0.511111	1	0.25	0	0.4	0	0	0.5
59816147	T	C	C	C	C	C	C	0.6	1	0.978261	0.383333	0.486486	0.4	35	20	92	60	37	45	0.451883	0.993976	0.458101	0.480702	0.455446	1	0	0	0.391304	0	0	0
23659491	G	A	A	A	A	A	A	1	1	1	0.333333	1	1	2	9	11	9	2	11	1	1	1	1	1	0	0.333333	0	0	0.384615	0	0
21788188	G	A	A	A	A	A	A	0.588235	1	1	0.5	1	1	17	51	93	78	39	44	1	0.44697	0.653846	0.427273	1	0.666667	0	0	0	0.421875	0.347826	0.509091
116235450	C	A	A	A	A	A	A	1	1	0.420561	0.990291	0.455172	0.5	170	72	214	103	145	116	0.596413	0.464481	0.397196	0.433824	0.467105	0.393258	0	1	0.446043	0.553398	0	0
31476235	G	A	A	A	A	A	A	0.977778	1	0.316667	1	1	0.5	45	38	60	25	68	60	0	1	0	0.377358	0.377953	0	0	1	1	0.611111	0.375	0.439024
25190738	C	A	A	A	A	A	A	0.384615	0.5	0.64	0.227273	0.352941	0.315789	13	12	25	22	17	19	0.24	0.413793	0	0.212121	0.25	0.258065	0.210526	0.277778	0.4	0.416667	0	0.128205
71046796	C	T	T	T	T	T	T	1	0.5	1	1	1	1	3	8	10	24	4	12	0	0.583333	0.428571	0.1875	0.5	0	1	0	0.75	1	1	0.4375
25427796	C	G	G	G	G	G	G	1	1	0.974026	1	1	1	10	58	77	189	26	30	0	1	1	0.996875	0.652406	1	0.3	0.214286	0	0.21978	0.981818	0
36936506	C	T	T	T	T	T	T	1	1	1	1	1	1	18	96	143	125	64	85	0.531034	1	1	1	0.508772	0.46875	0	0.543624	0.380952	0.510204	0.448276	0
100950433	C	A	A	A	A	A	A	1	1	0.875	0.8	1	0.571429	6	14	8	5	3	7	1	0.833333	0	0.307692	0	1	0	0.5	0	1	1	0
7392658	C	A	A	A	A	A	A	0.833333	0.9	0.8	0.32	0.384615	0.545455	12	10	10	25	13	11	0	1	0.5	0	0	0	0.285714	0.666667	0.5	0.533333	0.692308	0
25849504	C	A	A	A	A	A	A	1	0.75	1	0.75	0.666667	1	3	8	4	4	3	8	0.5	0	1	0	1	0.666667	0.5	0.8	0	0	0.666667	0.428571
25914313	T	C	C	C	C	C	C	1	0.571429	1	1	1	1	6	21	37	16	14	18	0	0.526316	0	0	0.552632	0	0.459459	1	1	1	1	0.428571
43540095	T	C	C	C	C	C	C	0.363636	1	0.692308	0.6	0.8	0.545455	11	5	13	5	5	11	0.470588	0.75	0	0.1875	0.583333	0.307692	0.4	0.75	0	0.375	0.181818	0.391304
42335786	T	C	C	C	C	C	C	1	1	1	0.384615	0.75	1	2	3	13	13	12	8	0.4375	0.5625	0	0	0.6	0.8	1	1	0	0.882353	0.25	0
29835450	A	G	G	G	G	G	G	1	1	0.6	0.333333	0.666667	1	5	7	5	6	3	7	0.5	1	0	1	1	0	1	0	0.5	0	0	0
28873803	A	C	C	C	C	C	C	0.583333	1	0.40678	1	0.411765	0.352941	24	3	59	7	17	17	0.357143	0.689655	0	0	0	0	0.636364	0	0.75	0.722222	1	0
6460767	G	A	A	A	A	A	A	0.789474	0.506329	0.55102	0.972973	0.98	0.419355	19	79	147	37	50	62	0.522807	0.375	0.340909	0.445545	0.673684	0.588235	0	0.473684	0.222222	0.977778	0	0
66792842	G	A	A	A	A	A	A	0.571429	1	1	1	0.733333	0.625	7	7	15	49	15	24	0.518519	0	0.578947	0.623377	0.772727	0.444444	0.875	0	0.428571	0.30303	0.375	0.411765
62008084	A	G	G	G	G	G	G	0.425743	0.5	0.507331	0.98	0.125	1	101	136	341	100	64	172	0.476695	0	0	0	0	0.990826	0.516216	0.481328	0.478873	0.996109	0	0
14223693	A	G	G	G	G	G	G	0.996293	0.996307	0.995	0.998034	1	0.999029	1079	1083	1000	2543	1373	1030	0.999211	0.997911	0.5024	0.440986	0.99835	0.488595	0	0	0.980273	0.531168	0.448113	0
44822017	G	A	A	A	A	A	A	1	1	0.666667	0.833333	1	0.8	3	7	6	6	4	5	0.8125	0.625	0	0	0	1	0.666667	1	0	1	0.6	0
32250171	T	C	C	C	C	C	C	1	0.347826	0.621622	0.714286	1	1	5	23	37	14	10	34	0.541667	0	0.47619	0.4	1	0.666667	0.451613	0	0.4	0	0.5	0.652174
58076456	T	C	C	C	C	C	C	0.538462	0.333333	0.428571	0.409091	0.733333	0.428571	13	9	21	22	15	7	0.439024	0.214286	0	0	0.3125	0.170732	0.473684	0	0.4	0.583333	0.444444	0.238095
23311515	G	C	C	C	C	C	C	1	0.8	1	0.875	1	0.6	2	10	11	8	9	5	1	0.545455	1	1	1	0.5	0	0	0	0.636364	0	0
361762	G	A	A	A	A	A	A	1	1	0.384615	1	1	0.75	16	11	13	18	12	12	1	0.541667	1	1	1	1	0	0	0	0	0	0
51290739	G	A	A	A	A	A	A	1	1	1	1	1	1	4	2	7	7	20	8	0	1	0	0.407407	1	1	0	0	1	0	1	1
25861404	G	T	T	T	T	T	T	0.526316	0.89759	0.562893	0.957295	0.806897	0.418773	38	166	318	281	145	277	0.607094	0.666667	0.859903	0.900662	0.906122	0.637363	0	0	0	0	0	0
1797452	C	T	T	T	T	T	T	1	1	1	1	1	0.333333	3	2	2	2	2	6	0.6	0.428571	1	1	0	1	0	1	0	0.714286	0	0
73484735	C	T	T	T	T	T	T	0.291667	0.333333	0.375	0.454545	0.333333	0.272727	24	18	16	22	12	11	0.25	0	0.416667	0	0	0.470588	0	0.481481	0	0.363636	0.238095	0.25
13266885	G	A	A	A	A	A	A	1	0.428571	0.925926	0.5	0.5	0.888889	9	7	27	10	10	9	0.457143	0	0.580645	0.757576	0.625	0.533333	0	0	1	0.7	0	0
39506591	C	A	A	A	A	A	A	0.307692	0.909091	0.461538	0.592593	0.375	0.4	13	11	13	27	16	20	0	0.5	0.5	0	0.263158	0.289474	0.173913	0.363636	0.25	0.44	0.448276	0.229167
55975541	G	A	A	A	A	A	A	0.3	0.6	0.571429	0.571429	0.5	0.5	10	5	7	14	8	6	0	0.25	0.428571	1	0	0	0.2	0.266667	0.5	0.428571	0.230769	0.15
65982891	A	G	G	G	G	G	G	0.6	0.75	0.454545	0.458333	0.6	0.181818	5	20	11	24	10	11	0	0.9375	0	0	0	0	0.275862	0.818182	0.461538	0.6	0.363636	0
127759399	C	A	A	A	A	A	A	1	1	0.388889	0.931034	0.692308	1	8	9	18	29	13	10	1	1	0.875	0.730769	0.217391	0.515625	0	0	0.419355	0.666667	0	0
6721266	T	A	A	A	A	A	A	0.25	1	0.304348	0.225	0.925926	1	36	12	23	40	27	15	0.954545	0.44898	0.964286	0.967742	0.434783	0.347826	0	0	0	0	0	0
51389353	C	A	A	A	A	A	A	0.5	1	1	1	0.5	1	4	18	8	16	4	8	1	0.333333	0	0	0.363636	0.555556	0.888889	0	0.875	0	0.4	1
56676988	T	C	C	C	C	C	C	1	1	1	0.857143	1	0.5	3	9	17	7	9	18	0.576923	1	1	1	1	0	0	1	0	0.2	0	0
112053210	T	C	C	C	C	C	C	0.894737	0.833333	0.586207	0.823529	1	1	19	12	29	17	12	19	0.324324	0	0.928571	0.740741	0	0.981132	0.5	0.4	0.333333	0.916667	0.266667	0.166667
25388164	T	C	C	C	C	C	C	1	1	1	1	1	1	63	45	172	123	101	123	1	1	0	0	0	1	0.574074	0.589286	0.677419	0.582278	1	0
44489295	A	G	G	G	G	G	G	1	0.55814	1	1	0.705882	0.36	16	43	38	19	17	25	1	1	0	0.384615	0.981481	0.538462	0.62069	0	0	0.522727	0	0
97499169	G	A	A	A	A	A	A	0.627907	0.529412	1	0.972973	0.954545	0.594595	43	68	80	74	44	74	0.590361	0.5	0	0	0.433333	0	1	0	1	0.5	0.515625	0.565217
65111341	A	T	T	T	T	T	T	0.986111	1	1	1	0.967742	1	72	50	105	71	31	76	1	0	0.588889	0.545455	1	1	1	0.386667	0	0.467532	0	0.391304
53986088	C	T	T	T	T	T	T	1	0.5	0.52381	0.866667	1	1	63	10	21	30	22	24	1	0	0.418605	0.522727	0.5	1	0.263158	0	0.6875	0.647059	0	0.277778
64357442	C	T	T	T	T	T	T	0.222222	0.6	0.3	0.636364	0.8	0.666667	9	5	10	11	5	9	1	1	0	0	0.875	0.777778	0	0	0	0	0	0
70828019	G	A	A	A	A	A	A	1	1	1	1	1	1	8	11	7	2	4	5	0.5	0	0	0	0	1	0.357143	0.571429	1	1	1	1
28615162	A	G	G	G	G	G	G	1	1	1	1	1	1	10	7	5	6	7	6	1	1	0.714286	0.5	1	0	0.333333	0	0.714286	0	0.666667	0.5
100401662	G	T	T	T	T	T	T	0.25	0.333333	0.32	0.363636	0.285714	0.333333	32	6	25	11	14	6	0	0	0	0.363636	0.666667	0	0.206897	0	0.32	0.444444	0	0.314286
46126092	G	A	A	A	A	A	A	0.411765	0.75	1	0.705882	0.588235	1	17	32	67	17	17	32	0	0	0.8	0.6875	0.647059	0	0.787879	1	0.333333	0	0.631579	0
41122215	C	A	A	A	A	A	A	0.663934	1	0.95283	1	0.4	1	122	35	106	50	50	93	0.484127	0.394737	0.455882	0.446154	0.519231	0	0.54321	0	0.526316	0.546875	0.533333	1
52958344	G	A	A	A	A	A	A	1	1	1	1	1	1	17	26	95	20	21	65	1	1	0.5	0.482143	1	1	0	0.5625	0.423077	0	0	0.465753
72052934	A	G	G	G	G	G	G	0.315789	0.243243	0.18	0.391304	0.206897	0.242424	19	37	50	23	29	33	0.194805	0.24	0.2	0.205479	0.264706	0.157895	0.245614	0.166667	0	0.173913	0	0.164706
36936114	T	G	G	G	G	G	G	0.978947	1	1	1	1	0.988764	95	65	156	112	78	89	0.507937	1	0.977273	0.995575	0.528169	0.529412	0	0.555556	0.272	0.493333	0.543103	0
47793214	G	T	T	T	T	T	T	0.285714	0.375	0.363636	0.12	0.583333	0.35	21	16	11	25	12	20	0	0	0	0	0	0	0.222222	0.5	0.428571	0.416667	0.4	0.545455
120901891	A	G	G	G	G	G	G	1	1	1	1	1	0.333333	5	2	5	4	5	6	1	0	0	0	1	1	0	0	0	1	0.769231	1
15201718	G	A	A	A	A,T	A	A	0.3125	1	0.176471	1	0.75	1	16	2	17	8	8	8	0	1	0	0.714286	0	0	0.461538	1	0	0.5	1	0
66789317	G	A	A	A	A	A	A	0.631579	0.583333	0.235294	0.565217	1	1	19	12	34	23	11	6	0.333333	1	1	0.972973	0.466667	0.444444	0	0	0	0	0	0.235294
30156042	G	T	T,A	T	T	T	A	0.5	0.709677	0.435897	0.529412	0.547945	0.405797	186	31	117	51	73	69	0	0.439759	0.333333	0	0.4	0.40678	0.459459	0.357798	0.379747	0.366667	0	0.423358
113867665	G	T	T	T	T	T	T	1	0.869565	0.77665	0.762712	0.97076	0.285714	44	92	197	59	171	7	0.493902	0.655172	0	0	0.662651	0	0.884298	0	0.861111	0.838462	0	0.710145
8294275	G	A	A	A	A	A	A	0.823529	1	0.862069	0.888889	1	1	17	34	29	9	28	36	0.345455	0	0.75	0.272727	0.65	1	0	1	0	1	1	0
47195811	G	T	T	T	T	T	T	0.294521	0.147059	0.282828	0.280899	0.219512	0.279412	146	34	99	89	82	68	0	0.194175	0.220183	0	0	0	0.272059	0.241071	0.260274	0.262295	0.225	0.273224
25425307	C	T	T	T	T	T	T	1	1	0.909091	1	1	0.952381	4	18	22	16	16	21	0.219731	1	1	1	0.4	1	0.235294	0.228571	0	0.222222	1	0
84985689	G	A	A	A	A	A	A	1	1	0.777778	1	1	0.5	4	3	9	11	9	6	1	0	0	0	0	0	1	0.888889	0	1	0.833333	1
[truncated: 22,947 more rows]
