# Supplementary material for: Single nucleotide polymorphism discovery in bovine liver using RNA-seq technology
Source: PLoS One. 2017 Feb 24;12(2):e0172687. doi: 10.1371/journal.pone.0172687 (PMC5325534; doi:10.1371/journal.pone.0172687)
Supplement: S24 Table — (XLSX) [file pone.0172687.s024.xlsx]

## Sheet:  2.no-error
S24 Table: SNPs filtering data set with no errors of Hereford breed.
	REF	CP 35	CP 36	CP 37	CP 38	CP 39	CP 40	SNP% CP35	SNP% CP36	SNP% CP37	SNP% CP38	SNP% CP39	SNP% CP40	READS CP35	READS CP36	READS CP37	READS CP38	READS CP39	READS CP40	SNP% CP19	SNP% CP20	SNP% CP21	SNP% CP22	SNP% CP23	SNP% CP24	SNP% CP27	SNP% CP28	SNP% CP29	SNP% CP30	SNP% CP31	SNP% CP32
64485917	G	A	A	A	A	A	A	1	1	1	1	1	1	4	5	2	6	3	3	0	0	0	0	0	0	0	0	0	0	0	0
66653311	A	G	G	G	G	G	G	1	1	1	1	1	1	2	2	2	2	2	2	0	0	0	0	0	0	0	0	0	0	0	0
11813040	C	T	T	T	T	T	T	1	1	1	1	1	1	2	2	5	4	3	4	0	0	0	0	0	0	0	0	0	0	0	0
102525893	T	C	C	C	C	C	C	1	1	1	1	1	1	3	3	14	2	6	6	0	0	0	0	0	0	0	0	0	0	0	0
118303215	A	G	G	G	G	G	G	1	1	1	1	1	1	3	4	2	2	2	2	0	0	0	0	0	0	0	0	0	0	0	0
103627626	T	G	G	G	G	G	G	1	1	1	1	1	1	4	4	2	8	8	2	0	0	0	0	0	0	0	0	0	0	0	0
103627643	A	G	G	G	G	G	G	1	1	1	1	1	1	2	3	3	6	5	2	0	0	0	0	0	0	0	0	0	0	0	0
103627655	C	G	G	G	G	G	G	1	1	1	1	1	1	2	4	3	6	5	2	0	0	0	0	0	0	0	0	0	0	0	0
7578990	A	G	G	G	G	G	G	1	1	1	1	1	1	16	12	6	7	11	12	0	0	0	0	0	0	0	0	0	0	0	0
14883840	C	T	T	T	T	T	T	0.75	1	1	1	1	1	8	4	6	5	4	7	0	0	0	0	0	0	0	0	0	0	0	0	5.75	0
75501568	G	T	T	T	T	T	T	1	1	1	1	1	0.714286	7	10	10	1	3	7	0	0	0	0	0	0	0	0	0	0	0	0	5.71429	0
10403308	C	T	T	T	T	T	T	1	1	1	1	1	0.625	2	4	2	2	3	8	0	0	0	0	0	0	0	0	0	0	0	0	5.625	0
44104533	T	C	C	C	C	C	C	1	1	1	1	1	0.6	2	2	22	2	2	5	0	0	0	0	0	0	0	0	0	0	0	0	5.6	0
104349967	C	G	G	G	G	G	G	0.6875	0.888889	1	1	1	1	16	9	11	12	50	27	0	0	0	0	0	0	0	0	0	0	0	0	5.57639	0
95546583	G	T	T	T	T	T	T	0.916667	1	0.631579	1	1	1	12	27	19	35	29	28	0	0	0	0	0	0	0	0	0	0	0	0	5.54825	0
31925630	A	G	G	G	G	G	G	1	1	1	1	1	1	7	5	6	6	2	2	0.5	0	0	0	0	0	0	0	0	0	0	0
31925640	G	A	A	A	A	A	A	1	1	1	1	1	1	7	4	5	4	2	2	0.5	0	0	0	0	0	0	0	0	0	0	0
93082771	C	T	T	T	T	T	T	0.5	1	1	1	1	1	4	5	9	4	2	2	0	0	0	0	0	0	0	0	0	0	0	0	5.5	0
83121855	C	T	T	T	T	T	T	1	1	1	1	1	1	6	12	7	4	8	8	0	0.5	0	0	0	0	0	0	0	0	0	0
89336105	G	A	A	A	A	A	A	0.6	1	1	1	1	0.8	5	2	6	5	12	5	0	0	0	0	0	0	0	0	0	0	0	0	5.4	0
11079570	T	C	C	C	C	C	C	1	1	1	1	1	1	54	58	60	59	79	113	0.640777	0	0	0	0	0	0	0	0	0	0	0
69378530	G	A	A	A	A	A	A	1	1	1	1	1	1	3	2	3	5	13	6	0	0	0	0	0	0.642857	0	0	0	0	0	0
29639553	G	C	C	C	C	C	C	1	1	1	1	1	1	5	2	6	2	2	4	0	0	0	0	0	0.666667	0	0	0	0	0	0
31925638	A	T	T	T	T	T	T	1	1	1	1	1	1	8	4	5	5	2	2	0.666667	0	0	0	0	0	0	0	0	0	0	0
50424533	G	T	T	T	T	T	T	1	1	1	1	1	1	5	2	11	6	5	13	0	0	0	0	0	0	0	0	0	0.75	0	0
21220371	A	G	G	G	G	G	G	0.6	1	1	1	1	0.625	15	6	3	2	2	8	0	0	0	0	0	0	0	0	0	0	0	0	5.225	0
21220375	T	C	C	C	C	C	C	0.588235	1	1	1	1	0.625	17	6	2	2	2	8	0	0	0	0	0	0	0	0	0	0	0	0	5.21324	0
28923071	T	C	C	C	C	C	C	1	1	1	0.666667	0.5	1	4	2	7	3	6	3	0	0	0	0	0	0	0	0	0	0	0	0	5.16667	0
511723	G	A	A	A	A	A	A	1	1	1	1	1	1	36	40	14	26	32	41	0	0.275	0	0	0	0	0	0	0.583333	0	0	0
79293724	A	G	G	G	G	G	G	0.333333	0.8	1	1	1	1	6	5	3	2	2	3	0	0	0	0	0	0	0	0	0	0	0	0	5.13333	0
21220330	C	T	T	T	T	T	T	0.5	1	1	1	1	0.625	6	5	4	3	3	8	0	0	0	0	0	0	0	0	0	0	0	0	5.125	0
53966283	A	C	C	C	C	C	C	1	0.606061	0.471698	1	1	1	50	33	53	16	18	51	0	0	0	0	0	0	0	0	0	0	0	0	5.07776	0
7576693	C	A	A	A	A	A	A	0.352941	1	1	1	1	0.695652	34	8	10	6	5	23	0	0	0	0	0	0	0	0	0	0	0	0	5.04859	0
26278860	C	T	T	T	T	T	T	0.833333	1	1	1	1	0.5	6	3	2	2	9	6	0	0	0	0	0	0	0	0	0	0	0	0.285714	5.04762	0.285714
10272950	A	G	G	G	G	G	G	1	0.5	1	1	1	0.545455	3	8	5	5	15	11	0	0	0	0	0	0	0	0	0	0	0	0	5.04545	0
101404929	C	T	T	T	T	T	T	1	1	0.863636	1	1	1	43	30	22	50	35	28	0.434783	0	0	0	0	0	0	0.395833	0	0	0	0	5.03302	0.830616
10271949	C	T	T	T	T	T	T	1	0.722222	0.95	1	1	0.34375	9	18	20	5	18	32	0	0	0	0	0	0	0	0	0	0	0	0	5.01597	0
110373625	A	G	G	G	G	G	G	0.608696	1	1	1	1	1	23	26	17	27	18	36	0	0	0	0.416667	0	0	0.181818	0	0	0	0	0	5.01021	0.598485
18268202	G	A	A	A	A	A	A	1	0.833333	0.6	0.571429	1	1	13	6	5	7	2	4	0	0	0	0	0	0	0	0	0	0	0	0	5.00476	0
83116780	G	A	A	A	A	A	A	0.833333	1	1	0.666667	1	1	6	2	2	3	2	3	0.5	0	0	0	0	0	0	0	0	0	0	0	5	0.5
64485772	C	G	G	G	G	G	G	1	1	1	1	1	1	4	6	6	5	2	3	0	0	0	0	0	0	1	0	0	0	0	0
30694295	A	T	T	T	T	T	T	1	1	1	1	1	1	2	4	4	2	2	3	0	0	0	0	0	0	0	0	0	1	0	0
30694308	G	T	T	T	T	T	T	1	1	1	1	1	1	2	4	4	2	2	2	0	0	0	0	0	0	0	0	0	1	0	0
54108039	G	A	A	A	A	A	A	1	1	1	1	1	1	3	2	6	3	6	5	0	0	0	0	0	0	0	0	1	0	0	0
78975395	T	C	C	C	C	C	C	1	1	1	1	1	1	4	8	4	4	3	2	0	0	0	0	0	0	0	0	0	0	1	0
78975433	A	G	G	G	G	G	G	1	1	1	1	1	1	4	6	4	3	3	2	0	0	0	0	0	0	0	0	0	0	1	0
58648987	A	G	G	G	G	G	G	1	1	1	1	1	1	2	3	2	2	5	9	0	0	0	0	0	0	0	0	0	0	0	1
7935316	G	A	A	A	A	A	A	1	1	1	1	1	1	7	9	3	7	6	6	0	0	0	1	0	0	0	0	0	0	0	0
25176340	T	C	C	C	C	C	C	1	1	1	1	1	1	5	5	26	5	23	32	0	0	0	0	1	0	0	0	0	0	0	0
42600920	G	A	A	A	A	A	A	1	1	1	1	1	1	3	2	11	2	3	2	0	0	0	0	0	0	0	0	0	0	1	0
10066138	G	A	A	A	A	A	A	1	1	1	1	1	1	2	2	10	4	5	2	0	0	0	0	0	0	0	0	0	0	0	1
22850514	T	C	C	C	C	C	C	1	1	1	1	1	1	4	2	9	2	13	2	0	0	0	0	0	0	0	0	0	1	0	0
4866154	G	T	T	T	T	T	T	1	1	1	1	1	1	2	3	2	2	2	4	0	0	0	0	0	0	0	0	0	0	1	0
49623156	G	T	T	T	T	T	T	1	1	1	1	1	1	8	3	1	1	2	1	0	0	0	0	0	0	0	0	1	0	0	0
119646822	A	C	C	C	C	C	C	1	1	1	1	1	1	3	3	2	4	4	5	0	0	0	0	1	0	0	0	0	0	0	0
117675952	A	G	G	G	G	G	G	1	1	1	1	1	1	3	4	3	5	4	3	1	0	0	0	0	0	0	0	0	0	0	0
34663023	G	T	T	T	T	T	T	1	1	1	1	1	1	6	3	8	3	3	9	0	0	0	0	0	0	0	0	1	0	0	0
59141736	C	T	T	T	T	T	T	1	1	1	1	1	1	2	2	3	2	2	3	0	0	0	0	0	0	0	0	0	0	1	0
8766830	C	G	G	G	G	G	G	1	1	1	1	1	1	4	2	4	3	2	2	0	0	0	0	0	0	0	0	0	0	0	1
67810054	A	G	G	G	G	G	G	1	1	1	1	1	1	2	5	4	2	4	7	0	0	0	0	0	0	0	0	0	0	0	1
28763007	T	C	C	C	C	C	C	1	0.857143	1	0.5	0.636364	1	18	7	5	10	11	19	0	0	0	0	0	0	0	0	0	0	0	0	4.99351	0
10272072	C	A	A	A	A	A	A	0.777778	0.5	1	1	1	0.666667	9	12	5	5	15	18	0	0	0	0	0	0	0	0	0	0	0	0	4.94444	0
59702198	A	G	G	G	G	G	G	1	0.6	1	1	1	0.333333	3	5	4	4	4	6	0	0	0	0	0	0	0	0	0	0	0	0	4.93333	0
84340744	G	A	A	A	A	A	A	1	1	1	1	0.428571	1	3	2	2	2	7	4	0	0.5	0	0	0	0	0	0	0	0	0	0	4.92857	0.5
100498249	A	G	G	G	G	G	G	0.714286	0.823529	1	0.714286	0.666667	1	28	17	25	14	6	21	0	0	0	0	0	0	0	0	0	0	0	0	4.91877	0
42616543	G	A	A	A	A	A	A	1	1	1	1	1	1	11	2	7	3	7	5	0	0.5	0	0	0.6	0	0	0	0	0	0	0
34725167	G	T	T	T	T	T	T	0.458084	1	0.974522	1	0.464567	1	334	254	157	258	254	254	0	0	0	0	0	0	0	0	0	0	0	0	4.89717	0
93085121	T	G	G	G	G	G	G	0.3	0.588235	1	1	1	1	20	17	8	5	2	6	0	0	0	0	0	0	0	0	0	0	0	0	4.88824	0
10487301	A	G	G	G	G	G	G	0.5	1	1	1	1	0.627907	12	10	18	6	20	43	0	0	0	0	0	0	0	0	0	0	0	0.25	4.87791	0.25
89838087	G	A	A	A	A	A	A	1	0.75	1	1	1	1	2	4	16	2	3	3	0.888889	0	0	0	0	0	0	0	0	0	0	0	4.86111	0.888889
127769092	A	T	T	T	T	T	T	1	1	1	1	1	1	2	2	5	2	11	18	0	0.5	0	0	0.642857	0	0	0	0	0	0	0
32723051	A	G	G	G	G	G	G	1	0.432432	1	1	1	1	51	37	16	48	51	54	0	0	0	0	0	0	0	0	0.584615	0	0	0	4.84782	0.584615
79372367	T	A	A	A	A	A	A	1	1	1	1	1	0.846154	11	8	11	6	6	13	0	0	0	0	0	0	0	1	0	0	0	0	4.84615	1
44976042	T	C	C	C	C	C	C	1	1	1	1	1	1	3	3	3	5	2	6	0	0.222222	0	0	0	0.666667	0	0	0	0.272727	0	0
7576822	C	T	T	T	T	T	T	0.466667	1	1	0.571429	1	0.8	15	5	25	7	5	5	0	0	0	0	0	0	0	0	0	0	0	0	4.8381	0
70476116	A	T	T	T	T	T	T	1	1	1	1	1	0.5	13	10	9	2	2	4	0	0	0	0	0	0	0.666667	0	0	0	0	0	4.83333	0.666667
10271370	C	G	G	G	G	G	G	0.857143	1	0.461538	1	1	0.5	7	3	13	8	3	6	0	0	0	0	0	0	0	0	0	0	0	0	4.81868	0
59746833	A	G	G	G	G	G	G	1	1	1	1	1	0.8	4	5	4	4	2	5	0	0	0	0	0	0	0	0	0	0	1	0	4.8	1
48258378	T	C	C	C	C	C	C	1	1	0.8	1	1	1	2	5	10	2	3	3	0	0	0	0	0	0	0	0	0	0	1	0	4.8	1
64550132	T	C	C	C	C	C	C	0.4	0.4	1	1	1	1	10	10	11	7	4	6	0	0	0	0	0	0	0	0	0	0	0	0	4.8	0
117182769	C	T	T	T	T	T	T	0.428571	0.37037	1	1	1	1	14	27	8	9	21	20	0	0	0	0	0	0	0	0	0	0	0	0	4.79894	0
11162779	C	T	T	T	T	T	T	1	1	0.5	1	0.857143	1	8	12	14	12	21	37	0.5625	0	0	0	0	0	0	0	0	0	0	0	4.79464	0.5625
48598575	T	C	C	C	C	C	C	1	1	1	1	0.35	1	19	20	16	6	20	26	0	0	0	0	0	0	0	0	0.555556	0	0	0	4.79444	0.555556
10097217	G	A	A	A	A	A	A	0.714286	1	1	0.545455	1	0.857143	14	12	8	11	10	7	0	0	0	0	0	0	0	0	0	0.333333	0	0	4.78355	0.333333
2520314	G	A	A	A	A	A	A	1	1	1	0.7	1	0.625	3	15	3	20	15	16	0	0	0	0	0.5625	0	0	0	0	0	0	0	4.7625	0.5625
65824060	T	A	A	A	A	A	A	1	1	0.75	1	1	1	2	3	8	3	2	2	0	0	0	0	0	0	0	0	1	0	0	0	4.75	1
76918536	C	T	T	T	T	T	T	1	1	1	0.857143	0.888889	1	9	14	6	7	9	4	0	0	0	0	0	1	0	0	0	0	0	0	4.74603	1
10115750	G	T	T	T	T	T	T	0.571429	0.454545	0.714286	1	1	1	7	11	7	11	5	8	0	0	0	0	0	0	0	0	0	0	0	0	4.74026	0
107215115	C	G	G	G	G	G	G	0.886792	0.467742	0.83871	1	1	0.979592	53	62	31	151	81	49	0.44	0	0	0	0	0	0	0	0	0	0	0	4.73284	0.44
104351682	G	C	C	C	C	C	C	0.909091	0.818182	1	1	1	1	11	11	9	2	17	19	0	0	0	0	0	0	1	0	0	0	0	0	4.72727	1
83121953	T	C	C	C	C	C	C	1	1	1	1	1	1	10	23	22	8	3	11	0	0.285714	0	0	0	1	0	0	0	0	0	0
117178452	A	G	G	G	G	G	G	0.666667	0.666667	0.375	1	1	1	3	3	8	5	4	9	0	0	0	0	0	0	0	0	0	0	0	0	4.70833	0
56885835	T	C	C	C	C	C	C	0.982143	0.814815	0.933333	0.968254	0.939394	0.942308	112	54	15	63	33	52	0	0	0	0	0	0	0.878788	0	0	0	0	0	4.70146	0.878788
90018799	G	C	C	C	C	C	C	0.6	0.571429	1	1	1	0.526316	5	7	2	5	9	19	0	0	0	0	0	0	0	0	0	0	0	0	4.69774	0
86368418	G	A	A	A	A	A	A	1	0.5625	1	1	1	1	12	16	12	4	13	27	0	0	0.5	0.384615	0	0	0	0	0	0	0	0	4.67788	0.884615
70459574	C	T	T	T	T	T	T	1	1	1	1	1	1	4	3	8	2	2	4	0	0	0	0	0.333333	0	0	0	0	0	1	0
34714674	G	A	A	A	A	A	A	1	1	1	1	1	1	2	3	4	3	3	2	0	0	0.666667	0.666667	0	0	0	0	0	0	0	0
83822330	C	T	T	T	T	T	T	1	1	1	1	1	1	4	5	4	6	5	6	0	0	0	0	0	0	0	0.363636	0	0	0	1
49724668	T	G	G	G	G	G	G	1	0.35	1	1	0.785714	0.5	12	20	5	8	14	16	0	0	0	0	0	0	0	0	0	0	0	0	4.63571	0
70514788	G	A	A	A	A	A	A	1	1	1	1	1	0.75	7	6	5	4	5	8	0	0	0	0	0	0.428571	0	0	0	0.714286	0	0	4.60714	1.14286
21737914	A	G	G	G	G	G	G	1	1	1	1	1	1	3	3	4	2	4	2	1	0	0	0	0	0	0	0	0.4	0	0	0
9946531	C	G	G	G	G	G	G	0.8	0.666667	1	1	1	0.625	5	9	5	7	7	8	0	0	0	0	0	0	0	0.5	0	0	0	0	4.59167	0.5
10272456	C	T	T	T	T	T	T	0.625	0.666667	0.846154	1	1	0.448276	8	15	13	6	25	29	0	0	0	0	0	0	0	0	0	0	0	0	4.5861	0
3298050	A	G	G	G	G	G	G	1	1	1	1	1	1	4	3	10	7	5	2	0	0	0	0	0	0	0	0	1	0.428571	0	0
64515604	G	A	A	A	A	A	A	0.714286	0.583333	1	1	0.666667	0.6	21	12	13	4	6	5	0	0	0	0	0	0	0	0	0	0	0	0	4.56429	0
37554109	C	G	G	G	G	G	G	1	1	0.428571	0.6	0.636364	0.888889	7	12	7	10	11	9	0	0	0	0	0	0	0	0	0	0	0	0	4.55382	0
944096	A	G	G	G	G	G	G	1	1	1	0.557377	1	1	83	86	54	61	59	82	0	0	0	0	0	0	0	0.44186	0	0	0	0.571429	4.54409	1.01329
19281666	C	G	G	G	G	G	G	1	1	1	1	1	1	2	5	7	2	2	2	0.857143	0	0	0	0	0	0	0	0	0.6	0	0
41271060	G	T	T	T	T	T	T	1	1	0.833333	0.4	0.307692	1	6	11	18	10	13	18	0	0	0	0	0	0	0	0	0	0	0	0	4.54103	0
83634845	G	A	A	A	A	A	A	1	0.464286	1	1	1	1	31	28	12	2	15	14	0	0	0	0	0	0	0	0	0.611111	0	0.3125	0	4.54067	0.923611
24283854	C	A	T	A	A	A	A	0.777778	1	1	1	0.818182	0.75	9	2	3	8	11	4	0	0	0	0	0	0	0	0	0.210526	0.6	0	0	4.53543	0.810526
64515619	C	T	T	T	T	T	T	0.764706	0.416667	1	1	0.666667	0.666667	17	12	16	4	6	3	0	0	0	0	0	0	0	0	0	0	0	0	4.51471	0
53685698	G	A	A	A	A	A	A	1	1	1	1	1	0.538462	9	2	3	17	6	13	0	0	0	0	0	0.5	0.533333	0	0	0	0	0	4.50513	1.03333
36670203	G	C	C	C	C	C	C	1	1	1	0.5	1	1	3	3	6	6	2	4	0	0	0	0	0	0	0	1	0	0	0	0	4.5	1
117178450	C	T	T	T	T	T	T	0.666667	0.5	0.333333	1	1	1	3	4	9	5	4	9	0	0	0	0	0	0	0	0	0	0	0	0	4.5	0
19281600	C	G	G	G	G	G	G	0.5	1	1	1	1	1	6	3	11	2	2	3	0	0	0	0	1	0	0	0	0	0	0	0	4.5	1
19281650	T	C	C	C	C	C	C	1	1	1	1	1	1	1	5	6	2	2	2	1	0	0	0	0	0	0	0	0	0.5	0	0
44122103	A	G	G	G	G	G	G	1	1	1	1	1	1	7	2	9	11	4	4	0.5	0	0	0	0	1	0	0	0	0	0	0
31375742	T	C	C	C	C	C	C	0.5	1	1	1	1	1	8	5	8	7	4	4	0	0	0	0	0	0	0	0	0	1	0	0	4.5	1
44662793	G	A	A	A	A	A	A	0.714286	0.375	1	0.4	1	1	7	8	9	5	5	3	0	0	0	0	0	0	0	0	0	0	0	0	4.48929	0
104348197	C	T	T	T	T	T	T	0.552632	0.65	1	1	1	1	38	20	10	19	102	41	0	0	0	0	0	0	0	0	0	0	0.714286	0	4.48835	0.714286
10523067	C	G	G	G	G	G	G	0.384615	1	1	0.666667	1	0.434783	13	8	8	6	14	23	0	0	0	0	0	0	0	0	0	0	0	0	4.48606	0
31360426	A	C	C	C	C	C	C	0.666667	0.653846	1	1	0.5	0.8	18	26	17	8	4	20	0	0	0	0	0	0	0	0	0	0.142857	0	0	4.47766	0.142857
53509024	T	C	C	C	C	C	C	1	1	1	1	1	0.866667	11	16	9	4	3	15	0	0	0	0	0	1	0.4	0	0	0	0	0	4.46667	1.4
31193215	C	T	T	T	T	T	T	1	1	1	0.75	1	0.714286	3	6	2	4	3	7	0	0	0	0	1	0	0	0	0	0	0	0	4.46429	1
64310119	A	G	G	G	G	G	G	0.636364	1	1	1	1	1	11	10	8	6	13	20	0	0	0	0	0	0.333333	0.444444	0.4	0	0	0	0	4.45859	1.17778
83122086	A	C	C	C	C	C	C	1	0.857143	1	1	1	1	11	7	29	8	7	13	0	0.666667	0	0	0.307692	0.428571	0	0	0	0	0	0	4.45421	1.40293
10072183	A	G	G	G	G	G	G	0.833333	1	1	0.866667	1	0.75	6	10	6	15	13	8	0	0	0	0	0	0	0	0	0	1	0	0	4.45	1
15836662	A	G	G	G	G	G	G	1	1	1	1	0.45	1	4	3	3	2	20	5	0	0	0	0	0	1	0	0	0	0	0	0	4.45	1
65470480	A	C	C	C	C	C	C	1	0.818182	0.666667	1	0.833333	1	3	11	6	11	6	23	0.545455	0	0	0.324324	0	0	0	0	0	0	0	0	4.4484	0.869779
102100672	T	C	C	C	C	C	C	0.542857	1	1	1	0.978495	0.5	70	67	40	85	93	154	0	0	0	0	0	0	0	0	0	0	0	0.574074	4.44728	0.574074
13416251	C	T	T	T	T	T	T	1	1	1	1	1	0.444444	4	6	2	5	6	9	0	0	0	0	0	1	0	0	0	0	0	0	4.44444	1
22433636	T	C	C	C	C	C	C	0.769231	1	1	1	1	1	13	11	4	4	3	18	0	1	0	0	0	0	0	0	0	0	0.333333	0	4.4359	1.33333
34718216	G	A	A	A	A	A	A	1	1	1	1	1	1	12	3	4	3	6	3	0	1	0	0	0	0	0	0	0.571429	0	0	0
48598475	T	C	C	C	C	C	C	1	1	0.692308	1	0.428571	1	27	42	13	21	28	56	0	0	0	0	0	0	0	0	0.702703	0	0	0	4.41818	0.702703
75474058	A	G	G	G	G	G	G	0.375	1	1	1	1	0.714286	24	16	8	3	4	14	0	0	0	0	0	0	0.25	0	0	0	0.444444	0	4.39484	0.694444
43846777	G	A	A	A	A	A	A	1	0.666667	0.771429	0.5	1	0.45	21	21	35	4	6	20	0	0	0	0	0	0	0	0	0	0	0	0	4.3881	0
31193243	G	T	T	T	T	T	T	1	1	1	0.666667	1	0.571429	3	6	2	3	4	7	0	0	0	0	0.857143	0	0	0	0	0	0	0	4.38095	0.857143
25556874	T	C	C	C	C	C	C	0.666667	1	1	1	1	1	6	3	5	5	2	2	0	0	0	0	0.285714	0	0	0	1	0	0	0	4.38095	1.28571
5721448	C	T	T	T	T	T	T	1	1	1	1	1	1	12	15	30	5	4	11	0	0	0.25	0.375	0	0	1	0	0	0	0	0
55920920	T	A	A	A	A	A	A	1	1	1	0.666667	1	0.666667	4	2	2	3	4	3	0	0	0	0	0	0	0.3	0	0	0	0	0.666667	4.36667	0.966667
94697524	A	G	G	G	G	G	G	1	1	0.428571	1	1	0.333333	2	2	7	10	2	6	0	0	0	0	0.4	0	0	0	0	0	0	0	4.3619	0.4
43973598	G	C	C	C	C	C	C	1	0.684211	0.857143	0.384615	1	0.428571	24	19	14	13	6	14	0	0	0	0	0	0	0	0	0	0	0	0	4.35454	0
48586007	T	C	C	C	C	C	C	1	1	0.466667	1	0.25	1	25	37	15	72	28	46	0	0	0	0	0	0	0	0	0.369565	0	0	0	4.3471	0.369565
53918164	C	T	T	T	T	T	T	1	0.4	1	1	1	0.375	5	5	8	8	3	8	0	0.428571	0	0	0	0	0	0	0	0	0	0	4.34643	0.428571
64515677	C	T	T	T	T	T	T	0.733333	0.545455	1	1	0.666667	0.4	15	11	13	9	3	5	0	0	0	0	0	0	0	0	0	0	0	0	4.34545	0
10389698	G	A	A	A	A	A	A	1	1	1	1	1	1	8	8	7	12	15	8	0.4375	0	0	0	0	0	0	0.222222	0	0	0	1
31375795	A	G	G	G	G	G	G	0.333333	1	1	1	1	1	6	8	7	6	6	5	0	0	0	0	0	0	0	0	0	1	0	0	4.33333	1
81681304	C	T	T	T	T	T	T	1	1	1	1	1	1	4	12	2	5	5	12	0	0	0	0	0	0	0	0	1	0	0.666667	0
75474065	A	G	G	G	G	G	G	0.413793	1	1	1	1	0.666667	29	16	8	5	4	15	0	0	0	0	0	0	0.25	0	0	0	0.5	0	4.33046	0.75
44978621	T	G	G	G	G	G	G	0.571429	0.454545	1	0.5	1	0.8	7	11	1	2	1	10	0	0	0	0	0	0	0	0	0	0	0	0	4.32597	0
81016702	T	C	C	C	C	C	C	0.6125	1	0.68	0.526316	1	1	80	97	25	114	90	122	0	0	0	0	0	0	0	0	0	0	0	0.509434	4.30938	0.509434
10271028	C	T	T	T	T	T	T	0.636364	0.6	0.4	1	1	0.666667	11	5	5	4	9	6	0	0	0	0	0	0	0	0	0	0	0	0	4.30303	0
24070653	T	C	C	C	C	C	C	0.8	1	1	1	1	1	5	2	3	4	2	2	0	0	0.5	0	0	0	0	0	0	0	1	0	4.3	1.5
57859356	A	T	T	T	T	T	T	1	1	1	0.636364	0.857143	1	18	18	6	11	14	23	0	0	0	0	0.6	0	0	0.6	0	0	0	0	4.29351	1.2
104351766	C	T	T	T	T	T	T	1	0.666667	1	1	1	1	7	9	6	2	17	12	0	0	0	0	0	0	1	0	0	0	0	0.375	4.29167	1.375
64315066	C	T	T	T	T	T	T	0.6875	1	1	1	0.941176	1	16	3	10	15	17	14	0	0	0	0	0	0.411765	0.714286	0.214286	0	0	0	0	4.28834	1.34034
41287669	A	G	G	G	G	G	G	0.25	1	0.8	1	0.666667	0.571429	8	6	5	5	3	7	0	0	0	0	0	0	0	0	0	0	0	0	4.2881	0
26510536	G	A	A	A	A	A	A	0.285714	1	1	1	1	1	7	4	4	2	3	3	0	0	0	0	0	0	0	0	0	0	0	1	4.28571	1
22008038	G	C	C	C	C	C	C	1	0.642857	1	1	0.692308	1	50	28	27	24	26	43	0	0	0	0	0	0	0	0.555556	0.5	0	0	0	4.27961	1.05556
8196295	C	T	T	T	T	T	T	1	0.666667	1	0.8	1	1	10	12	4	5	4	4	0.315789	0	0	0	0	0	0	0	0	0	0	0.875	4.27588	1.19079
53685837	G	A	A	A	A	A	A	1	1	1	1	1	1	8	5	8	7	2	7	0	0	0	0	0	1	0.5	0	0.230769	0	0	0
4947387	A	G	G	G	G	G	G	1	1	1	1	0.789474	1	7	5	2	6	19	21	0.222222	0.8	0	0	0	0	0	0	0	0	0.5	0	4.26725	1.52222
80258928	A	T	T	T	T	T	T	1	1	1	1	1	1	6	6	3	8	5	9	0.333333	0	0	0	0	0	0	0.4	1	0	0	0
73948644	C	G	G	G	G	G	G	0.428571	1	1	1	1	0.666667	7	6	5	8	6	6	0	0	0	0	0	0	0	0	0	0	0	0.833333	4.2619	0.833333
10271600	T	C	C	C	C	C	C	0.9375	0.5	0.411765	1	1	0.411765	16	20	34	3	13	17	0	0	0	0	0	0	0	0	0	0	0	0	4.26103	0
75473369	C	T	T	T	T	T	T	0.318182	1	1	1	1	0.333333	22	14	9	8	11	9	0	0	0	0	0	0	0	0	0	0	0.4	0	4.25152	0.4
39558238	T	C	C	C	C	C	C	0.5	0.333333	0.6	1	1	0.8	4	6	5	2	3	5	0	0	0	0	0	0	0	0	0	0	0	0	4.23333	0
15144446	T	C	C	C	C	C	C	0.636364	1	1	1	1	1	11	3	27	15	19	19	0	0.461538	0	0	0	0	0	0	0	0.344828	0	0.6	4.23	1.40637
117164675	A	T	T	T	T	T	T	0.666667	0.411765	0.333333	1	1	1	9	17	12	2	11	14	0	0	0	0	0.185185	0	0	0	0	0	0	0	4.22658	0.185185
10275691	G	A	A	A	A	A	A	0.75	0.888889	0.25	1	1	0.333333	4	9	12	12	10	15	0	0	0	0	0	0	0	0	0	0	0	0	4.22222	0
2778461	A	G	G	G	G	G	G	1	1	1	1	1	1	4	5	5	5	6	11	0	0	0	0	0	0.777778	0	0	0	0.5	0.5	0
10271425	A	G	G	G	G	G	G	0.777778	0.6	0.333333	1	1	0.5	9	5	9	10	3	10	0	0	0	0	0	0	0	0	0	0	0	0	4.21111	0
42949727	G	A	A	A	A	A	A	1	1	1	1	1	1	12	3	2	5	6	5	0	0.571429	0	0	0	0	0	0	0.647059	0.571429	0	0
20577271	A	G	G	G	G	G	G	1	1	1	1	0.4	0.8	4	4	3	3	5	5	1	0	0	0	0	0	0	0	0	0	0	0	4.2	1
28386778	A	C	C	C	C	C	C	1	1	1	1	1	1	2	2	4	3	12	5	0	1	0.8	0	0	0	0	0	0	0	0	0
110380281	T	C	C	C	C	C	C	0.5	1	1	1	1	1	6	3	7	7	9	15	0	0	0.8	0	0	0	0.5	0	0	0	0	0	4.2	1.3
92949912	T	C	C	C	C	C	C	1	1	1	1	1	1	7	2	2	2	5	6	1	0	0	0	0	0.8	0	0	0	0	0	0
104343858	T	G	G	G	G	G	G	0.6	1	1	1	1	1	5	10	8	8	8	8	0.4	0	0	0	0	0	1	0	0	0	0	0	4.2	1.4
28333677	G	T	T	T	T	T	T	0.909091	0.75	0.5	0.8125	0.727273	0.5	11	4	4	16	33	68	0	0	0	0	0	0	0	0	0	0	0	0	4.19886	0
33085381	C	T	T	T	T	T	T	0.571429	1	1	0.615385	1	1	7	9	3	13	16	25	0.333333	0	0	0	0	0	0	0	0	0	0.666667	0	4.18681	1
48598297	C	T	T	T	T	T	T	1	1	0.44	1	0.375	1	35	36	25	38	48	59	0	0	0	0	0	0	0	0	0.62963	0	0	0	4.18537	0.62963
10272322	C	T	T	T	T	T	T	0.75	0.5	0.529412	1	1	0.4	8	6	17	8	29	20	0	0	0	0	0	0	0	0	0	0	0	0	4.17941	0
75507635	T	G	G	G	G	G	G	0.727273	1	1	1	1	0.444444	11	5	5	11	7	9	0	1	0	0	0	0	0	0	0	0	0	0	4.17172	1
10275416	C	A	A	A	A	A	A	1	0.615385	0.222222	1	1	0.333333	3	13	18	12	14	15	0	0	0	0	0	0	0	0	0	0	0	0	4.17094	0
46231668	C	T	T	T	T	T	T	0.333333	0.5	1	1	0.666667	0.666667	6	4	9	5	3	6	0	0	0	0	0	0	0	0	0	0	0	0	4.16667	0
4411544	T	A	A	A	A	A	A	1	1	1	1	1	1	8	3	13	3	8	14	0	0	0	0	0	0.333333	0	0	0	0	0.5	1
51617670	T	C	C	C	C	C	C	0.56	0.538462	1	0.434783	1	0.625	25	39	6	69	53	32	0	0	0	0	0	0	0	0	0	0	0	0	4.15824	0
9247975	G	C	C	C	C	C	C	0.555556	0.6	1	1	1	1	9	5	22	2	4	3	0	0	0	0	0	1	0	0	0	0	0	0	4.15556	1
22822663	G	A	A	A	A	A	A	1	1	0.666667	1	0.75	1	4	6	6	11	4	7	0	0	0	0	0	0	0	0	0.285714	1	0	0	4.13095	1.28571
75472511	C	T	T	T	T	T	T	0.75	1	1	1	1	0.375	12	4	4	3	9	8	0	0	0	0	0	1	0	0	0	0	0	0	4.125	1
6711082	C	T	T	T	T	T	T	1	1	0.583333	0.666667	1	1	33	13	12	18	16	30	0	0	0	0	0	0	0.5	0	0.636364	0	0	0	4.11364	1.13636
75475009	A	G	G	G	G	G	G	0.653846	1	1	1	1	0.454545	26	19	20	3	17	22	0	0	0	0	0	0	0	0	0	0	1	0	4.10839	1
8123117	T	C	C	C	C	C	A	1	1	1	1	1	1	14	9	7	11	8	2	0	0	0	0	0	0.434783	0	0.625	0	0.833333	0	0
37555120	A	G	G	G	G	G	G	1	1	1	1	0.6	1	2	3	4	4	5	5	0.5	0	0	0	0	0	0	0	0	0	1	0	4.1	1.5
10275759	G	C	C	C	C	C	C	0.833333	0.571429	0.28	1	1	0.388889	6	7	25	9	16	18	0	0	0	0	0	0	0	0	0	0	0	0	4.07365	0
25176138	C	G	G	G	G	G	G	1	1	1	1	1	1	6	5	36	8	39	61	0.6	0	0	0	0.333333	0	0	1	0	0	0	0
20524876	T	C	C	C	C	C	C	1	1	1	1	1	1	3	5	5	6	9	3	1	0.181818	0	0	0	0.263158	0	0	0	0.5	0	0
117175873	G	T	T	T	T	T	T	0.565217	0.6	0.555556	1	1	1	23	20	27	13	10	22	0	0	0	0	0	0	0	0.666667	0	0	0	0	4.05411	0.666667
1445261	G	A	A	A	A	A	A	1	1	0.75	1	1	1	5	6	4	7	6	15	0	0	0	0	0.8	0	0	0	0.571429	0	0	0.333333	4.04524	1.70476
28505690	T	A	A	A	A	A	A	0.697658	0.615514	0.668161	0.622212	0.992891	0.445378	1452	593	223	2197	844	238	0	0	0	0	0	0	0	0	0	0	0	0	4.04182	0
89037378	C	T	T	T	T	T	T	1	0.666667	1	1	0.5	0.875	4	3	11	4	24	8	0	0	0	0	0	0	0	0	1	0	0	0	4.04167	1
2568630	T	A	A	A	A	A	A	0.494253	1	1	0.522088	0.992218	0.503597	174	138	179	249	257	278	0	0.471545	0	0	0	0	0	0	0	0	0	0	4.04061	0.471545
65974175	C	T	T	T	T	T	T	0.5	0.357143	1	0.6875	1	0.866667	12	14	25	16	3	15	0	0.375	0	0	0	0	0	0	0	0	0	0	4.03631	0.375
48693880	C	G	G	G	G	G	G	1	0.166667	1	0.666667	0.6	0.6	8	12	2	12	5	5	0	0	0	0	0	0	0	0	0	0	0	0	4.03333	0
10271473	G	C	C	C	C	C	C	0.833333	0.583333	0.3	1	1	0.3	12	12	10	11	6	10	0	0	0	0	0	0	0	0	0	0	0	0	4.01667	0
83122033	C	G	G	G	G	G	G	1	1	1	1	1	1	5	7	10	7	6	9	0	0.666667	0	0	0.4	0.75	0	0	0	0.166667	0	0
82550174	G	T	T	T	T	T	T	1	1	0.65	1	1	1	23	31	20	25	28	27	1	0.25641	0	0	0	0	0	0.37931	0	0	0	0	4.01428	1.63572
922365	G	A	A	A	A	A	A	0.6	0.666667	0.4	1	1	0.333333	10	9	5	21	3	21	0	0	0	0	0	0	0	0	0	0	0	0	4	0
115477174	A	C	C	C	C	C	C	1	1	1	1	0.666667	1	3	4	5	4	3	3	0	0	0.666667	0	0	0	0	0	1	0	0	0	4	1.66667
48715669	A	G	G	G	G	G	G	1	0.5	0.5	1	1	1	2	4	4	2	2	2	0	0	0	0	0	0	0	1	0	0	0	0	4	1
67375929	G	A	A	A	A	A	A	1	1	1	1	1	1	7	2	3	4	5	4	0	1	0	0	0	0	0	0	0	0	1	0
82087981	A	G	G	G	G	G	G	1	1	1	1	1	1	4	4	4	4	3	6	0	0	0	0	0	0	1	0	1	0	0	0
87944883	A	G	G	G	G	G	G	1	1	1	1	1	1	2	6	5	2	7	13	0	0	0	1	0	0	0	0	1	0	0	0
52573538	T	C	C	C	C	C	C	1	1	1	1	1	1	7	4	4	3	4	4	0	0	0	0	0	0	0	1	0	0	1	0
18901161	A	G	G	G	G	G	G	1	1	1	1	1	1	2	6	3	2	4	6	0	0	0	1	0	1	0	0	0	0	0	0
30694256	T	C	C	C	C	C	C	1	1	1	1	1	1	2	3	2	2	2	4	0	0	0	0	0	0	0	0	0	1	0	1
30694272	T	C	C	C	C	C	C	1	1	1	1	1	1	2	3	3	2	2	4	0	0	0	0	0	0	0	0	0	1	0	1
30694275	A	G	G	G	G	G	G	1	1	1	1	1	1	2	4	4	2	2	4	0	0	0	0	0	0	0	0	0	1	0	1
54108109	A	G	G	G	G	G	G	1	1	1	1	1	1	1	2	5	2	7	9	0	0	0	0	0	0	0	0	1	1	0	0
54358551	C	A	A	A	A	A	A	1	1	1	1	1	1	4	4	7	4	3	3	0	0	0	0	0	0	0	1	0	1	0	0
78975384	G	T	T	T	T	T	T	1	1	1	1	1	1	4	7	4	2	3	3	0	0	0	0	0	0	0	0	1	0	1	0
621887	G	A	A	A	A	A	A	1	1	1	1	1	1	3	3	2	2	5	2	0	0	0	0	0	0	0	0	0	1	0	1
621889	T	C	C	C	C	C	C	1	1	1	1	1	1	3	3	2	2	5	2	0	0	0	0	0	0	0	0	0	1	0	1
58130877	G	A	A	A	A	A	A	1	1	1	1	1	1	5	4	2	5	7	3	1	0	0	0	0	0	0	0	0	0	1	0
5440345	C	T	T	T	T	T	T	1	1	1	1	1	1	12	7	3	3	6	8	0	0	0	1	0	0	0	0	0	0	1	0
5440669	C	T	T	T	T	T	T	1	1	1	1	1	1	9	10	9	4	5	8	0	0	0	1	0	0	0	1	0	0	0	0
5440670	T	C	C	C	C	C	C	1	1	1	1	1	1	9	10	9	4	5	7	0	0	0	1	0	0	0	1	0	0	0	0
11004698	C	G	G	G	G	G	G	1	1	1	1	1	1	4	11	4	2	4	4	0	1	0	0	0	0	0	0	0	0	1	0
44559588	T	C	C	C	C	C	C	1	1	1	1	1	1	8	3	8	5	2	11	1	0	0	0	0	0	0	0	1	0	0	0
18181530	T	A	A	A	A	A	A	1	1	1	1	1	1	2	2	2	4	1	2	0	0	0	0	0	0	1	1	0	0	0	0
18181531	T	G	G	G	G	G	G	1	1	1	1	1	1	2	4	2	4	2	2	0	0	0	0	0	0	1	1	0	0	0	0
18181533	G	C	C	C	C	C	C	1	1	1	1	1	1	2	4	2	4	2	2	0	0	0	0	0	0	1	1	0	0	0	0
18181537	C	T	T	T	T	T	T	1	1	1	1	1	1	2	4	2	4	2	2	0	0	0	0	0	0	1	1	0	0	0	0
18181539	T	C	C	C	C	C	C	1	1	1	1	1	1	2	4	2	4	2	2	0	0	0	0	0	0	1	1	0	0	0	0
48106582	T	C	C	C	C	C	C	1	1	1	1	1	1	2	2	6	2	4	2	0	0	1	0	0	0	0	0	0	0	1	0
119148833	G	A	A	A	A	A	A	1	1	1	1	1	1	2	2	3	4	2	2	0	0	0	0	0	0	0	0	1	0	0	1
15240369	G	T	T	T	T	T	T	1	1	1	1	1	1	4	2	6	3	5	6	0	0	0	0	0	1	0	0	0	0	1	0
85082242	T	C	C	C	C	C	C	1	1	1	1	1	1	3	7	2	5	12	4	1	0	0	0	0	0	0	0	0	0	0	1
9849968	C	T	T	T	T	T	T	1	1	1	1	1	1	2	4	15	3	2	18	1	0	0	0	0	0	0	0	0	1	0	0
51313925	T	C	C	C	C	C	C	1	1	1	1	1	1	3	2	2	3	4	4	1	0	0	0	0	0	0	1	0	0	0	0
98431285	G	A	A	A	A	A	A	1	1	1	1	1	1	6	11	13	1	5	12	0	1	0	0	0	0	0	0	1	0	0	0
101449216	C	T	T	T	T	T	T	1	1	1	1	1	1	2	3	6	3	4	4	1	0	0	0	0	1	0	0	0	0	0	0
7052657	A	G	G	G	G	G	G	1	1	1	1	1	1	6	5	4	2	5	3	0	0	0	0	0	0	1	0	1	0	0	0
71442714	C	T	T	T	T	T	T	1	1	1	1	1	1	7	3	6	3	2	5	0	0	1	0	0	0	0	0	0	1	0	0
144608347	G	T	T	T	T	T	T	1	1	1	1	1	1	3	2	11	1	3	2	0	0	0.5	0	0	0	0	0	0.5	0	1	0
77241891	A	G	G	G	G	G	G	1	0.6	1	1	1	1	2	10	6	4	5	7	0	0	0	0	0.272727	0.333333	0	0	0	0	0	1	3.99394	1.60606
114282767	A	G	G	G	G	G	G	1	1	0.636364	0.470588	0.366667	0.510204	39	29	11	34	30	49	0	0	0	0	0	0	0	0	0	0	0	0	3.98382	0
82501972	G	C	C	C	C	C	C	1	0.571429	1	1	1	1	6	7	8	12	2	10	0	0.6	0.647059	0.357143	0	0	0	0	0	0	0	0	3.96723	1.6042
20982421	C	G	G	G	G	G	G	1	0.3	1	1	1	0.666667	3	10	2	3	9	3	0	0	0	0	0	0	0	0	1	0	0	0	3.96667	1
114283668	T	C	C	C	C	C	C	1	1	0.458333	0.466667	0.42029	0.617021	80	92	24	90	69	94	0	0	0	0	0	0	0	0	0	0	0	0	3.96231	0
117182830	T	A	A	A	A	A	A	0.2	0.26087	0.5	1	1	1	15	23	12	15	22	14	0	0	0	0	0	0	0	0	0	0	0	0	3.96087	0
1579548	T	A	A	A	A	A	A	0.357143	0.6	1	1	1	1	14	5	7	3	4	5	0	0	0	0	1	0	0	0	0	0	0	0	3.95714	1
20697245	C	T	T	T	T	T	T	0.8	0.904762	1	0.636364	0.714286	1	10	21	4	11	14	40	0	0	0	0	0	0	0	0	0.5	0.6	0	0	3.95541	1.1
82550173	G	C	C	C	C	C	C	1	1	0.636364	1	1	1	25	33	22	30	31	30	0.972973	0.25641	0	0	0	0	0	0.451613	0	0	0	0	3.95537	1.681
10275545	A	G	G	G	G	G	G	0.714286	0.285714	0.454545	1	1	0.5	7	7	11	13	10	10	0	0	0	0	0	0	0	0	0	0	0	0	3.95455	0
127762440	T	C	C	C	C	C	C	1	1	0.75	0.6	1	1	4	7	4	5	5	9	0	0.4	0	0	0.5	0	0	0	0	0	0.5	0	3.95	1.4
31541040	C	G	G	G	G	G	G	0.25	1	0.285714	1	1	0.8	16	11	7	6	2	5	0	0	0	0	0	0.4	0	0	0	0	0	0	3.93571	0.4
66609042	T	C	C	C	C	C	C	1	1	1	0.333333	1	0.833333	16	15	4	9	14	6	0	0.6	0	0	0	0	0	0	0.181818	0.454545	0	0	3.9303	1.23636
75507631	T	G	G	G	G	G	G	0.727273	0.833333	1	0.923077	1	0.444444	11	6	5	13	7	9	0	1	0	0	0	0	0	0	0	0	0	0	3.92813	1
14529395	T	G	G	G	G	G	G	1	0.888889	1	1	0.333333	0.705882	6	9	6	9	12	17	0	0	0	0	0	1	0	0	0	0	0	0	3.9281	1
20008892	T	C	C	C	C	C	C	1	0.666667	1	1	0.75	1	7	3	2	2	4	13	1	0	0	0	0	0	0	0.5	0	0	0	0	3.91667	1.5
57583044	G	A	A	A	A	A	A	0.333333	1	1	1	0.5	1	6	3	4	2	4	9	0	0.916667	0	0	0	0	0	0	0	0	0	0	3.91667	0.916667
28354782	T	C	C	C	C	C	C	0.40625	1	1	0.545455	1	1	32	2	3	33	39	43	0	0.5	0	0	0.538462	0	0	0	0	0	0	0	3.91324	1.03846
51854995	C	T	T	T	T	T	T	0.486559	0.463918	0.979167	0.464286	1	0.515544	372	388	192	448	249	386	0	0	0	0	0	0	0	0	0	0	0	0	3.90947	0
64513736	G	A	A	A	A	A	A	0.411765	0.833333	1	1	0.45	0.625	17	12	9	7	20	32	0	0	0	0	0.411765	0	0	0	0	0	0	0	3.90833	0.411765
100498341	A	G	G	G	G	G	G	0.407407	0.9375	1	0.5	0.777778	1	27	16	31	12	9	19	0	0	0.5625	0.153846	0	0	0	0	0	0	0	0	3.90634	0.716346
27006480	G	A	A	A	A	A	A	0.416667	0.555556	0.4	0.533333	1	1	12	9	5	15	4	13	0	0	0	0	0	0	0	0	0	0	0	0	3.90556	0
75495802	A	C	C	C	C	C	C	0.5	1	1	1	1	0.4	4	10	6	6	2	5	0	0	0	1	0	0	0	0	0	0	0	0	3.9	1
15082638	G	A	A	A	A	A	A	0.4	0.875	1	1	0.625	1	5	8	3	2	8	12	1	0	0	0	0	0	0	0	0	0	0	0	3.9	1
83124211	C	T	T	T	T	T	T	1	1	1	1	1	1	5	2	2	2	3	4	0	0.5	0	1	0	0	0	0	0	0	0.6	0
14617023	T	C	C	C	C	C	C	1	0.724138	0.555556	0.428571	0.6	1	12	29	9	21	15	21	0	0	0	0	0	0	0	0	0	0	0	0.411765	3.8965	0.411765
42620968	G	A	A	A	A	A	A	1	1	1	1	1	0.666667	3	2	3	3	3	6	1	0	0	0	0	0.333333	0	0	0	0	0.444444	0	3.88889	1.77778
8564813	A	G	G	G	G	G	G	1	1	1	1	1	1	3	6	32	5	6	17	0	0	0	0	0	0	0.777778	0	0.333333	0	1	0
10928055	T	C	C	C	C	C	C	1	1	1	1	0.5	1	19	8	6	4	8	13	0	0	0.583333	0.6	0	0	0	0	0	0.428571	0	0	3.8881	1.6119
61227079	T	C	C	C	C	C	C	1	1	1	0.285714	1	1	8	6	5	7	3	15	1	0	0	0	0	0	0	0	0	0	0	0.4	3.88571	1.4
103183909	A	T	T	T	T	T	T	0.666667	1	1	1	1	0.833333	3	3	3	6	4	6	0.571429	0.4	0	0	0	0	0	0	0.642857	0	0	0	3.88571	1.61429
117175889	G	A	A	A	A	A	A	0.583333	0.619048	0.68	1	1	1	24	21	25	9	8	21	0	0	0	0	0	0	0	1	0	0	0	0	3.88238	1
7602727	T	C	C	C	C	C	C	0.65	0.47619	1	0.416667	0.6	0.736842	20	21	11	24	15	19	0	0	0	0	0	0	0	0	0	0	0	0	3.8797	0
81016668	A	G	G	G	G	G	G	0.618421	1	1	1	1	1	76	92	26	108	105	124	0	0	0	0	1	0.166667	0	0	0	0	0	0.57377	3.87798	1.74044
82395911	C	T	T	T	T	T	T	1	1	1	1	1	1	17	12	11	2	2	15	0.6	0	0	0	0	0	0	0	1	0	0	0.52381
49734759	A	C	C	C	C	C	C	1	1	0.875	1	1	1	5	6	8	6	8	11	0	1	0	1	0	0	0	0	0	0	0	0	3.875	2
51765099	C	T	T	T	T	T	T	0.451613	0.526316	1	0.428571	1	0.466667	31	19	2	21	21	30	0	0	0	0	0	0	0	0	0	0	0	0	3.87317	0
6425342	C	T	T	T	T	T	T	0.666667	1	1	0.5	1	1	6	10	7	8	8	8	0	0.32	0	0	0	0.6	0	0.375	0	0	0	0	3.87167	1.295
4438326	T	C	C	C	C	C	C	1	1	1	1	1	1	4	20	7	6	6	4	0.846154	0.285714	0	0	0	0	0	1	0	0	0	0
53398494	C	T	T	T	T	T	T	1	1	1	0.5	1	0.363636	3	4	2	4	2	11	0	0	0	0	0	1	0	0	0	0	0	0	3.86364	1
111189898	A	G	G	G	G	G	G	1	1	1	1	0.857143	1	9	15	11	11	7	15	1	0	0	0	0	0	0	0	0	1	0	0	3.85714	2
28333678	G	C	C	C	C	C	C	0.9	0.75	0.666667	0.75	0.689655	0.472727	10	4	3	12	29	55	0.374302	0	0	0	0	0	0	0	0	0	0	0	3.85475	0.374302
75465990	A	T	T	T	T	T	T	0.5	1	1	1	1	0.153846	4	2	4	2	4	13	0	0	0.8	0	0	0	0	0	0	0	0	0	3.85385	0.8
10390545	T	G	G	G	G	G	G	0.583333	1	1	1	1	0.6	36	25	6	33	12	25	0	0	0	0	0.333333	0	0	0	0	0	0	1	3.85	1.33333
91073024	T	C	C	C	C	C	C	0.583333	1	1	0.428571	1	0.305556	12	7	7	7	7	36	0	0	0	0	0	0	0	0	0	0	0.470588	0	3.84687	0.470588
75474965	T	C	C	C	C	C	C	0.777778	1	1	1	1	0.3	27	29	29	3	16	20	0	0	0	0	0	0.235294	0	0	0	0	1	0	3.84248	1.23529
49725664	G	A	A	A	A	A	A	0.714286	0.5	0.4	1	0.625	0.6	7	6	5	3	8	5	0	0	0	0	0	0	0	0	0	0	0	0	3.83929	0
75474917	T	C	C	C	C	C	C	0.621622	1	1	1	1	0.371429	37	29	28	9	25	35	0	0	0	0	0.222222	0.153846	0	0	0	0	0.777778	0	3.8392	1.15385
25539560	A	T	T	T	T	T	T	0.5	1	1	1	1	0.666667	20	3	6	2	2	6	1	0	0	0	0	0.333333	0	0	0	0	0	0	3.83333	1.33333
45137512	T	C	C	C	C	C	C	1	0.333333	1	0.5	1	1	7	6	7	4	2	2	0	1	0	0	0	0	0	0	0	0	0	0	3.83333	1
77229708	T	C	C	C	C	C	C	1	0.333333	1	1	1	1	9	6	9	4	6	3	0	0	0	0	0	0	0	0	0.5	0	1	0	3.83333	1.5
74740679	C	T	T	T	T	T	T	1	0.833333	1	1	1	1	8	12	10	8	2	4	0	1	0	0	0	0	1	0	0	0	0	0	3.83333	2
10391419	C	T	T	T	T	T	T	1	1	1	1	1	1	5	6	5	12	8	6	0	0	0	0	0.5	0	0.666667	0	0	0	0	1
24663386	C	T	T	T	T	T	T	1	1	1	1	1	0.818182	4	6	2	2	3	11	0	0	0	0	0	0	0	0	1	1	0	0	3.81818	2
51058388	A	T	T	T	T	T	T	0.5	0.363636	1	0.571429	1	0.382979	6	11	19	14	49	47	0	0	0	0	0	0	0	0	0	0	0	0	3.81804	0
31617813	G	A	A	A	A	A	A	0.577778	1	0.642857	1	1	1	45	36	42	31	39	39	0.428571	0	0	0	0	0.975	0	0	0	0	0	0	3.81706	1.40357
6724516	C	T	T	T	T	T	T	0.578947	0.916667	1	0.428571	1	0.47619	19	12	10	14	9	21	0	0	0	0	0	0	0.25	0	0	0	0	0.333333	3.81704	0.583333
15156473	G	C	C	C	C	C	C	1	1	1	1	1	1	3	2	2	7	9	15	0	0.666667	0	0	0	0	0	0	0	0.52	0	1
846721	C	T	T	T	T	T	T	0.516667	0.377358	0.464286	1	1	0.454545	60	53	56	41	63	66	0	0	0	0	0	0	0	0	0	0	0	0	3.81286	0
75474763	T	C	C	C	C	C	C	0.339623	1	1	1	1	0.285714	53	38	10	12	15	35	0	0	0	0	0	0.285714	0	0	0	0	0.538462	0	3.80116	0.824176
84376897	A	G	G	G	G	G	G	1	1	1	1	1	0.8	3	2	2	2	7	5	0	0	0	0	0	0	0	1	0	0	1	0	3.8	2
16943300	C	A	A	A	A	A	A	1	1	1	1	1	0.8	2	9	16	6	6	15	0	0	0	1	0	0	0	0	0	0.5	0.5	0	3.8	2
8196631	G	A	A	A	A	A	A	1	0.4	1	0.25	1	1	17	5	8	8	7	14	0	0.857143	0	0	0	0	0	0	0	0	0	0	3.79286	0.857143
87279976	G	A	A	A	A	A	A	1	0.5	1	1	0.419355	0.578947	9	20	13	21	31	38	0	0	0	0	0	0	0	0.705882	0	0	0	0	3.79242	0.705882
42621049	C	T	T	T	T	T	T	1	1	1	1	1	0.6875	7	5	7	8	10	16	1	0	0	0	0	0.333333	0	0	0	0	0.5625	0	3.79167	1.89583
86566246	G	A	A	A	A	A	A	1	0.444444	1	1	0.611111	1	26	18	27	22	18	50	0	0	0.666667	0.607143	0	0	0	0	0	0	0	0	3.78175	1.27381
14872403	G	A	A	A	A	A	A	0.777778	1	1	1	1	1	9	5	14	7	12	6	0	1	0	0	0	0	0	0	0	0	0	1	3.77778	2
33962514	G	T	T	T	T	T	T	1	1	1	1	1	0.777778	4	3	8	4	2	9	0	0	0	0	0	0	0	0	1	1	0	0	3.77778	2
117182843	A	G	G	G	G	G	G	0.230769	0.142857	0.4	1	1	1	13	21	10	14	21	14	0	0	0	0	0	0	0	0	0	0	0	0	3.77363	0
51245299	C	T	T	T	T	T	T	1	1	1	1	1	1	23	21	23	27	33	43	0	0.611111	0	0	0	0.706897	0	0	0	0	0.5	0.409091
10928250	C	T	T	T	T	T	T	1	1	1	1	0.857143	1	6	3	9	2	7	9	0	1	0	0.285714	0	0	0	0	0	0	0	0.8	3.77143	2.08571
68012626	T	C	C	C	C	C	C	1	0.833333	0.6	1	1	1	4	6	5	3	3	2	0.666667	0	0	0	0	0	0	0	0	0	0	1	3.76667	1.66667
87845750	A	T	T	T	T	T	T	1	0.428571	1	1	1	0.333333	2	7	4	2	8	6	0	1	0	0	0	0	0	0	0	0	0	0	3.7619	1
83264839	C	T	T	T	T	T	T	1	1	1	1	1	0.571429	4	7	4	7	12	21	0.4	0	0	0	0	0	0	0	0.6875	0.3	0.428571	0	3.75536	1.81607
73929542	G	A	A	A	A	A	A	0.7	1	1	1	1	0.625	10	7	7	10	7	8	0.571429	0	0	0	0	0	0	0	0	1	0	0	3.75357	1.57143
33480968	G	A	A	A	A	A	A	0.444444	1	0.533333	1	0.772727	1	27	16	15	7	22	18	1	0	0	0	0	0	0	0	0	0	0	0	3.75051	1
105271237	A	G	G	G	G	G	G	1	1	1	1	1	0.666667	2	2	2	4	5	3	0	0	0	0.916667	0	0	0	0	0	0	0	1	3.75	1.91667
68107700	G	A	A	A	A	A	A	1	1	1	1	1	0.75	5	5	10	5	2	4	0	0	0	1	0	0	1	0	0	0	0	0	3.75	2
71419350	C	T	T	T	T	T	T	1	1	1	1	1	1	5	2	4	4	8	6	0.653846	0	0.5	0.7	0	0	0	0	0	0.4	0	0
86833396	G	A	A	A	A	A	A	1	1	1	0.571429	0.6	1	2	6	2	7	5	5	0	0	0	0	0	0	0	0	1	0	0	0.428571	3.74286	1.42857
72099235	A	G	G	G	G	G	G	0.666667	1	1	1	1	1	3	7	9	15	8	5	0	0	0.428571	0.5	0	0	0	1	0	0	0	0	3.7381	1.92857
34543350	G	C	C	C	C	C	C	0.363636	0.727273	1	1	1	0.266667	11	11	7	9	12	15	0	0	0	0	0	0.625	0	0	0	0	0	0	3.73258	0.625
14299814	G	A	A	A	A	A	A	1	1	1	1	0.928571	0.8	2	7	4	6	14	5	0	0	0	0	0	0	0	0	0	1	1	0	3.72857	2
44763277	G	A	A	A	A	A	A	1	0.75	1	1	1	0.75	2	4	2	2	2	4	0	0	0	0	0	0.272727	0	0	1	0	0	0.5	3.72727	1.77273
51346562	G	A	A	A	A	A	A	1	1	1	1	1	1	7	14	2	2	4	6	0	0	0.4	0.875	0	0	0	0	0	0.4	0.6	0
34806657	A	T	T	T	T	T	T	0.5	0.545455	0.769231	0.666667	0.826087	0.416667	8	22	26	21	23	24	0	0	0	0	0	0	0	0	0	0	0	0	3.72411	0
42616796	G	A	A	A	A	A	A	1	1	1	1	1	0.222222	8	2	20	6	6	9	0	0.653846	0	0	0	0.666667	0	0	0	0.181818	0	0	3.71989	1.50233
64511017	C	T	T	T	T	T	T	0.777778	0.8	1	1	0.466667	0.4	18	5	17	10	15	15	0	0	0	0	0.727273	0	0	0	0	0	0	0	3.71717	0.727273
10275436	C	T	T	T	T	T	T	0.75	0.5	0.153846	1	1	0.3125	4	8	13	12	15	16	0	0	0	0	0	0	0	0	0	0	0	0	3.71635	0
1762168	C	T	T	T	T	T	T	1	0.588235	1	0.454545	0.642857	1	16	17	2	22	14	12	0.636364	0	0	0.333333	0	0	0	0	0	0	0	0	3.71594	0.969697
103183903	C	T	T	T	T	T	T	0.666667	1	1	1	1	0.714286	3	3	3	5	4	7	0.571429	0.454545	0	0	0	0	0	0	0.642857	0	0	0	3.71212	1.66883
65952912	A	T	T	T	T	T	T	1	0.875	1	1	0.5	1	2	8	2	3	4	2	0	0	0	0	0	0	0	0.666667	0	0	1	0	3.70833	1.66667
88263639	G	A	A	A	A	A	A	0.552632	0.476923	0.614458	0.506849	1	0.552941	76	65	83	73	42	85	0	0	0	0	0	0	0	0	0	0	0	0	3.7038	0
42902904	G	A	A	A	A	A	A	1	1	1	1	1	1	13	40	7	50	31	24	0	0.44898	0.541667	0.444444	0	0	0	0	0.465753	0.396226	0	0
40820474	G	A	A	A	A	A	A	0.5	1	0.428571	1	1	1	4	4	14	8	13	9	0	0.230769	0	0	0	0	0	0	0	1	0	0	3.6978	1.23077
10275683	T	C	C	C	G	C	C	0.75	0.888889	0.25	0.5	1	0.307692	4	9	12	4	8	13	0	0	0	0	0	0	0	0	0	0	0	0	3.69658	0
64512505	A	G	G	G	G	G	G	0.666667	0.75	1	1	0.25	0.8125	6	4	6	13	16	16	0	0	0	0	0.566667	0	0	0	0.222222	0	0	0	3.69028	0.788889
24925244	G	T	T	T	T	T	T	1	0.357143	0.75	1	0.576923	1	10	14	12	9	26	14	1	0	0	0	0	0	0	0	0	0	0	0	3.68407	1
51728626	G	A	A	A	A	A	A	0.692308	0.52381	1	0.483871	1	0.807692	26	21	8	31	23	26	0	0	0	0	0.444444	0	0	0	0	0.38	0	0	3.68324	0.824444
10091566	G	A	A	A	A	A	A	0.56044	1	1	0.514706	1	0.513761	91	111	74	136	128	109	0	0	0	0	0	0	0	0	0	0.491228	0.414634	0	3.68304	0.905862
81103251	T	C	C	C	C	C	C	0.285714	0.666667	1	0.666667	0.555556	1	7	3	2	3	9	3	0	0	0	0	0	0	0	0	0.5	0	0	0	3.6746	0.5
8196265	C	T	T	T	T	T	T	0.5	0.636364	1	0.75	1	1	10	11	2	4	6	5	0.380952	0	0	0	0	0	0	0	0	0	0	0.833333	3.67208	1.21429
110391594	A	G	G	G	G	G	G	0.8	1	1	1	1	1	5	13	2	7	13	16	0.631579	0	0.5	1	0	0	0	0	0	0	0	0	3.66842	2.13158
55180180	C	T	T	T	T	T	T	1	1	1	1	0.666667	0.666667	3	10	11	2	3	12	0	1	0	0	0.666667	0	0	0	0	0	0	0	3.66667	1.66667
84476588	T	C	C	C	C	C	C	1	1	1	1	1	0.666667	3	2	5	2	3	12	0	1	0	0	1	0	0	0	0	0	0	0	3.66667	2
49852012	G	A	A	A	A	A	A	1	1	1	1	0.666667	1	3	5	2	2	3	2	0	1	0	0	0	0	0	0	0	1	0	0	3.66667	2
47818047	G	A	A	A	A	A	A	1	1	1	1	1	1	3	4	2	2	3	2	0	0	1	0.333333	0	0	0	0	0	1	0	0
44978328	G	C	C	C	C	C	C	1	1	1	1	1	1	2	8	3	4	4	11	0	0	0.666667	0	0	0	1	0	0	0.666667	0	0
36459993	G	A	A	A	A	A	A	0.625	0.636364	1	0.548387	0.48	0.375	16	11	8	31	25	16	0	0	0	0	0	0	0	0	0	0	0	0	3.66475	0
100483117	T	C	C	C	C	C	C	0.75	0.75	1	0.705882	0.3	1	8	12	4	17	20	12	0	0	0.6	0.25	0	0	0	0	0	0	0	0	3.65588	0.85
44050098	G	T	T	T	T	T	T	0.428571	1	1	1	1	0.222222	7	4	12	11	2	9	0	0	0	0	0	1	0	0	0	0	0	0	3.65079	1
42621094	T	A	A	A	A	A	A	1	1	1	1	1	0.733333	10	10	7	3	13	15	1	0	0	0	0	0.416667	0	0	0	0	0.666667	0	3.65	2.08333
93084994	G	A	A	A	A	A	A	0.3125	0.363636	1	1	1	1	32	22	36	6	2	7	0	0	0	0	0	0	0.571429	0	0	0	0.461538	0	3.64317	1.03297
22263280	T	C	C	C	C	C	C	0.777778	0.363636	1	0.5	0.461538	0.818182	9	11	13	12	13	11	0.285714	0	0	0	0	0	0	0	0	0	0	0	3.63542	0.285714
34806710	A	C	C	C	C	C	C	0.3	0.681818	0.6	0.764706	0.826087	0.454545	10	22	30	17	23	33	0	0	0	0	0	0	0	0	0	0	0	0	3.62716	0
11396696	A	G	G	G	G	G	G	1	0.5	1	1	1	1	4	4	2	9	14	4	0	0	0	0	0	0	0.375	0	0.5	1	0	0	3.625	1.875
10800826	G	A	A	A	A	A	A	1	0.411765	0.5	0.5	0.615385	1	16	17	4	46	26	24	0	0	0	0	0	0.416667	0	0	0	0	0	0	3.61048	0.416667
75468221	A	C	C	C	C	C	C	0.48	1	0.65	0.571429	0.517241	0.390244	75	67	20	14	29	41	0	0	0	0	0	0	0	0	0	0	0	0	3.60891	0
56169752	G	C	C	C	C	C	C	1	0.483871	0.545455	1	0.666667	1	38	31	11	18	6	31	0.666667	0	0	0	0	0	0	0	0	0	0.428571	0	3.60075	1.09524
55185432	G	A	A	A	A	A	A	1	1	1	1	1	1	7	2	4	4	3	2	0	0	0	0.4	0	0	0	0	0	1	1	0
58409024	A	G	G	G	G	G	G	1	1	1	1	1	1	2	3	4	2	4	3	0	0	0.4	0	0	1	0	0	0	0	0	1
55188075	G	A	A	A	A	A	A	1	1	1	0.6	1	1	6	6	4	5	8	4	0.6	1	0	0	0	0	0	0	0.4	0	0	0	3.6	2
34999860	G	A	A	A	A	A	A	1	1	1	0.6	1	1	2	3	4	5	1	3	0	1	0	0	0	1	0	0	0	0	0	0	3.6	2
31375664	G	A	A	A	A	A	A	0.6	1	1	1	1	1	5	3	10	3	9	2	0	0	0	0	0	0	0	0	1	1	0	0	3.6	2
35287918	C	G	G	G	G	G	G	0.6	1	1	1	1	1	5	4	3	2	3	5	0	0	0	1	0	0	0	0	0	0	1	0	3.6	2
1468350	G	A	A	A	A	A	A	0.5625	0.48	0.625	0.630435	0.481481	1	32	25	16	46	54	78	0	0	0	0	0	0	0	0.181818	0	0	0	0	3.5976	0.181818
2779846	T	C	C	C	C	C	C	1	1	1	1	1	1	10	6	4	16	14	23	0	0	0	0	0	0.25	0	0	0	0.542857	1	0.612903
10091879	A	G	G	G	G	G	G	0.551724	0.992063	1	0.485149	1	0.528986	87	126	72	101	171	138	0	0	0	0	0	0	0	0	0	0.619718	0.347826	0	3.59038	0.967544
71724694	T	C	C	C	C	C	C	0.75	0.833333	1	1	1	1	4	6	4	1	2	3	0	0	0	0	0	0	0	0	1	0	0	1	3.58333	2
1046830	C	T	T	T	T	T	T	1	1	1	1	1	1	5	2	13	2	4	7	0	0	0	0	0	0	1	0	0.666667	0.75	0	0
7842378	A	G	G	G	G	G	G	0.705882	0.625	0.642857	0.666667	0.5	0.4375	17	8	14	9	4	16	0	0	0	0	0	0	0	0	0	0	0	0	3.57791	0
84254106	T	C	C	C	C	C	C	1	0.580645	1	1	0.371429	0.346154	22	31	5	37	35	26	0	0.431818	0	0	0.289474	0	0	0	0	0	0	0	3.57694	0.721292
64512498	G	C	C	C	C	C	C	0.666667	0.6	1	1	0.25	0.866667	6	5	6	18	16	15	0	0	0	0	0.586207	0	0	0	0.222222	0	0	0	3.5749	0.808429
88263859	T	G	G	G	G	G	G	0.539326	0.55914	0.511111	0.433962	1	0.53125	89	93	90	53	58	96	0	0	0	0	0	0	0	0	0	0	0	0	3.57479	0
15208321	A	C	C	C	C	C	C	1	1	1	1	1	1	10	10	15	8	3	17	0	0	0	0	0	0	0	0	0.6	1	0.833333	0
27374838	C	G	G	G	G	G	G	0.8	0.75	1	0.416667	1	0.777778	5	8	6	12	16	9	0	0	0.454545	0.727273	0	0	0	0	0	0	0	0	3.56263	1.18182
27865073	G	A	A	A	A	A	A	0.957746	0.929368	0.92	0.927497	0.933702	0.478078	355	269	75	731	724	1186	0.330769	0	0	0	0.505882	0	0	0	0	0.754128	0	0	3.55561	1.59078
88732330	T	G	G	G	G	G	G	1	0.75	0.5	1	0.6	1	3	4	4	5	5	6	0	0	0	0	0	0	0	0	0	0.5	0.8	0	3.55	1.3
10927331	T	C	C	C	C	C	C	1	1	1	1	0.75	1	2	2	4	3	4	4	0	0	0.5	0.7	0	1	0	0	0	0	0	0	3.55	2.2
73508742	T	C	C	C	C	C	C	0.666667	0.454545	0.538462	0.642857	0.625	0.619048	21	22	13	14	16	21	0	0	0	0	0	0	0	0	0	0	0	0	3.54658	0
922727	G	A	A	A	A	A	A	0.357143	0.733333	0.875	1	1	0.272727	14	15	8	20	14	11	0	0	0	0	0	0	0.692308	0	0	0	0	0	3.5459	0.692308
57145921	T	G	G	G	G	G	G	0.533333	0.666667	0.764706	0.458333	0.545455	0.571429	15	18	17	24	11	28	0	0	0	0	0	0	0	0	0	0	0	0	3.53992	0
28179211	G	A	A	A	A	A	A	0.285714	1	0.75	1	1	0.5	7	4	8	2	6	4	0	1	0	0	0	0	0	0	0	0	0	0	3.53571	1
8052277	G	A	A	A	A	A	A	0.459677	0.585714	1	0.575342	1	1	124	70	61	73	81	144	0.565217	0	0	0	0	0	0	0	0	0	0.530864	0	3.52465	1.09608
18181519	T	C	C	C	C	C	C	1	1	1	0.5	1	1	2	4	2	4	2	2	0	0	0	0	0	0	1	1	0	0	0	0	3.5	2
103827562	T	C	C	C	C	C	C	1	0.5	1	1	1	1	2	4	6	4	3	2	0	0	0	0	0	0	0	0	0	1	1	0	3.5	2
104351603	C	T	T	T	T	T	T	0.7	0.8	1	1	1	1	10	10	5	2	13	11	0.5	0	0	0	0	0	0	0	0.5	0	0	1	3.5	2
35047135	A	G	G	G	G	G	G	0.5	1	1	1	1	1	4	3	2	2	5	2	0	0	0	0	0	0	0	0	1	1	0	0	3.5	2
44122291	T	C	C	C	C	C	C	1	1	1	1	1	1	2	2	4	4	2	6	0.5	0	0	0	0	1	0	1	0	0	0	0
15366864	A	G	G	G	G	G	G	1	1	1	1	1	1	10	3	8	4	8	4	0	0	0	0	0	1	0	0	0	1	0	0.5
55961605	A	G	G	G	G	G	G	1	1	1	1	1	1	8	2	2	2	2	3	0	0	1	1	0	0.5	0	0	0	0	0	0
10091006	T	G	G	G	G	G	G	0.559322	1	1	0.416667	1	0.453782	59	58	28	72	70	119	0	0	0	0	0	0	0	0	0	0.484848	0.45	0	3.49492	0.934848
53843050	C	A	A	A	A	A	A	1	1	1	0.642857	1	1	4	5	5	14	4	10	0	0	0	0	0.4	0	0	0.75	0	0	0	1	3.49286	2.15
14728643	T	G	G	G	G	G	G	1	0.541667	0.382353	0.586957	0.464286	0.510638	29	48	34	46	28	47	0	0	0	0	0	0	0	0	0	0	0	0	3.4859	0
127762926	G	A	A	A	A	A	A	1	1	0.692308	0.5	1	1	11	22	13	8	36	26	0	0	0	0.5	0.875	0	0	0	0	0.333333	0	0	3.48397	1.70833
117184135	C	T	T	T	T	T	T	0.571429	0.8	0.4	1	1	1	7	10	5	4	13	13	0	0	0.5	0.8	0	0	0	0	0	0	0	0	3.47143	1.3
6786102	C	A	A	A	A	A	A	0.666667	1	0.8	0.363636	1	0.307692	9	8	5	11	10	13	0	0	0	0	0	0	0	0	0	0.666667	0	0	3.47133	0.666667
952348	G	A	A	A	A	A	A	0.8	1	1	1	1	0.666667	10	3	2	3	7	3	1	0	0	0	0	0	0	0	0	1	0	0	3.46667	2
60064317	T	C	C	C	C	C	C	0.666667	1	0.533333	1	0.8	0.461538	6	5	15	13	5	13	0	0	0	1	0	0	0	0	0	0	0	0	3.46154	1
85851128	A	G	G	G	G	G	G	1	1	0.666667	0.6	1	0.857143	3	2	3	5	3	7	0	0	0	0	0	0	0	0	1	0.666667	0	0	3.45714	1.66667
14592845	T	A	A	A	A	A	A	1	0.593407	0.7	0.489796	0.578313	1	90	91	60	98	83	104	0	0	0	0	0	0.363636	0	0	0	0	0	0.545455	3.45242	0.909091
71299812	A	C	C	C	C	C	C	1	0.978723	0.566038	0.555556	0.5	0.441558	52	47	53	36	38	77	0	0	0	0	0	0	0	0.592593	0	0	0	0	3.44928	0.592593
74029101	G	A	A	A	A	A	A	1	1	1	0.25	0.444444	1	13	4	2	8	9	12	0	0.583333	0	0	0	0	0.666667	0	0	0	0	0	3.44444	1.25
121206157	C	G	G	G	G	G	G	0.3	1	0.8	0.833333	0.555556	0.470588	10	8	10	6	9	17	0	0.515152	0	0	0	0	0	0	0	0	0	0	3.44433	0.515152
75474094	T	C	C	C	C	C	C	0.531915	0.933333	1	1	1	0.619048	47	30	11	10	10	21	0	1	0	0	0	0	0.444444	0	0	0	0.2	0	3.43985	1.64444
84950318	C	T	T	T	T	T	T	1	0.857143	0.846154	0.4	0.666667	0.666667	6	7	13	5	3	6	0	0	0	0	0	0	0	0	1	0	0	0	3.43663	1
15366815	G	A	A	A	A	A	A	0.666667	1	1	1	1	1	6	6	11	3	8	5	0	0	0	0	0	0.833333	0	0	0	1	0	0.4	3.43333	2.23333
68012621	T	C	C	C	C	C	C	1	0.833333	0.6	1	1	1	4	6	5	3	2	2	1	0	0	0	0	0	0	0	0	0	0	1	3.43333	2
117171438	A	C	C	C	C	C	C	0.357143	0.588235	0.333333	1	1	0.956522	28	17	33	8	12	23	0	0	0.272727	0.533333	0	0	0	0	0	0	0	0	3.42917	0.806061
110483953	A	G	G	G	G	G	G	0.25	0.857143	1	1	0.75	0.571429	12	7	3	2	4	14	0	0	0	1	0	0	0	0	0	0	0	0	3.42857	1
27865124	G	A	A	A	A	A	A	0.936747	0.901887	0.863014	0.910906	0.928571	0.5373	332	265	73	651	672	1126	0.309783	0	0	0	0.599585	0	0	0	0	0.743879	0	0	3.42518	1.65325
49145267	C	T	T	T	T	T	T	1	0.485714	1	0.551282	0.588785	0.555556	51	70	16	156	107	81	0	0	0	0	0	0	0	0	0	0	0.166667	0.594595	3.42008	0.761261
62978172	G	T	T	T	T	T	T	0.283105	0.394904	0.363636	1	0.984615	0.391111	219	157	55	70	65	225	0	0	0	0	0	0	0	0	0	0	0	0	3.41737	0
33300101	C	T	T	T	T	T	T	0.525	0.72	1	0.333333	0.375	0.461538	40	25	22	9	8	26	0	0	0	0	0	0	0	0	0	0	0	0	3.41487	0
77239370	C	T	T	T	T	T	T	1	0.230769	1	1	1	1	9	13	12	6	10	3	0	0	0	0	0.4	0.428571	0	0	0	0	0	1	3.4022	1.82857
62955116	T	C	C	C	C	C	C	1	1	1	0.4	1	1	2	10	6	5	5	3	0	0	0	1	0	0	0	0	0	0	0	1	3.4	2
105655877	C	T	T	T	T	T	T	0.507042	0.379433	0.505814	0.446367	1	0.555891	284	282	172	289	206	331	0	0	0	0	0	0	0	0	0	0	0	0	3.39455	0
84336331	G	A	A	A	A	A	A	1	0.708333	1	1	0.25	0.367347	47	24	41	21	20	49	0	0.558824	0	0	0.375	0	0	0	0	0	0	0	3.39186	0.933824
51572755	C	T	T	T	T	T	T	0.461538	0.5	1	0.466667	1	0.588235	13	18	11	15	17	17	0	0	0	0	0	0	0	0	0	0.625	0	0	3.39144	0.625
103276827	C	T	T	T	T	T	T	0.472222	0.675676	0.666667	0.553191	0.407407	0.615385	36	37	12	47	27	39	0	0	0	0	0	0	0	0	0	0	0	0	3.39055	0
33968767	A	T	T	T	T	T	T	0.666667	1	1	1	1	0.409091	6	17	12	8	9	22	0.971429	0	0	0	0	0.714286	0	0	0	0	0	0	3.39004	1.68571
101404580	G	A	A	A	A	A	A	1	0.358974	0.25	1	0.363636	0.416667	39	39	16	55	55	48	0	0	0	0	0	0	0	0	0	0	0	0	3.38928	0
6860975	A	G	G	G	G	G	G	0.55	1	0.555556	1	1	0.461538	20	18	18	6	4	13	1	0	0	0	0	0	0	0	0	0.181818	0	0	3.38528	1.18182
28472662	G	T	T	T	T	T	T	1	0.8	1	0.882353	1	0.368421	18	15	4	34	75	19	0	0.666667	0	0	0	0	0	0	0	1	0	0	3.38411	1.66667
2730689	T	C	C	C	C	C	C	1	0.666667	1	0.5	0.5	0.714286	2	3	2	4	4	7	0	1	0	0	0	0	0	0	0	0	0	0	3.38095	1
81016774	C	T	T	T	T	T	T	0.52459	1	0.692308	0.553846	1	1	61	57	13	65	54	56	0	0	0	0	1	0	0	0	0	0	0	0.4	3.37074	1.4
36200700	A	T	T	T	C	T	T	0.666667	1	0.7	1	1	0.666667	3	2	10	2	4	3	0	0	0	0	0	0	0	0	0.666667	1	0	0	3.36667	1.66667
10396511	T	C	C	C	C	C	C	0.571429	1	1	1	1	0.5	7	8	6	10	19	16	0	0	0	0	0.705882	0	0	0	0	0	0	1	3.36555	1.70588
19281897	T	C	C	C	C	C	C	0.363636	1	1	1	1	1	11	4	2	7	5	5	1	0	0	0	0	0	0	1	0	0	0	0	3.36364	2
50424606	G	T	T	T	T	T	T	0.857143	0.5	1	1	1	1	7	4	3	4	4	8	1	0	0	0	0	0	0	0	0	1	0	0	3.35714	2
16933833	T	C	C	C	C	C	C	0.666667	0.75	0.571429	1	0.529412	0.529412	3	8	7	8	17	17	0	0	0	0	0	0.692308	0	0	0	0	0	0	3.35461	0.692308
56359214	C	T	T	T	T	T	T	0.666667	0.4	1	0.714286	1	1	21	15	8	14	11	17	0	0	0	0	0.428571	0	0	0	0.5	0	0.5	0	3.35238	1.42857
44972997	C	T	T	T	T	T	T	1	0.6	0.5	0.464286	0.285714	0.5	15	10	20	28	7	24	0	0	0	0	0	0	0	0	0	0	0	0	3.35	0
14535392	C	T	T	T	T	T	T	0.985748	0.491379	0.454545	0.305	0.519231	0.591065	421	348	176	400	312	291	0	0	0	0	0	0	0	0	0	0	0	0	3.34697	0
87845734	C	T	T	T	T	T	T	1	0.333333	1	1	1	0.4	2	6	4	3	6	5	0	0.4	0	0	0	0	0	1	0	0	0	0	3.33333	1.4
18652228	C	A	A	A	A	A	A	1	1	1	1	1	0.333333	6	2	8	4	5	6	1	0	0	0	0	0	0	0	1	0	0	0	3.33333	2
25145740	G	T	T	T	T	T	T	1	1	1	1	1	1	8	5	13	4	11	12	0	0	0	0	0	0	1	0	0	0	0.666667	1
25176297	T	C	C	C	C	C	C	1	1	1	1	1	1	5	5	23	3	13	33	1	0	0	0	1	0	0	0	0.666667	0	0	0
40819949	T	C	C	C	C	C	C	1	1	1	1	1	1	4	3	5	6	5	7	0	0.5	0.5	0	0	0	0	0	0	1	0.666667	0
102517030	C	T	T	T	T	T	T	1	1	1	1	1	1	2	4	3	3	8	8	1	0	0	0	0	0	0	0	1	0	0	0.666667
4405023	G	A	A	A	A	A	A	0.607143	0.590909	0.615385	0.5625	0.47619	0.479452	28	44	39	32	42	73	0	0	0	0	0	0	0	0	0	0	0	0	3.33158	0
80878031	A	G	G	G	G	G	G	1	0.513514	1	0.36	0.9375	1	39	37	15	25	16	38	0	0	0	0	0	0	0.466667	0	0	0	0.621622	0.391304	3.33142	1.47959
86833374	T	C	C	C	C	C	C	1	1	1	0.4	0.428571	1	1	6	2	5	7	5	0	0	0	0	0	0	0	0	1	0	0	0.5	3.32857	1.5
113611955	T	C	C	C	C	C	C	1	0.833333	0.5	1	1	0.487179	18	18	4	25	22	39	0	0.5	0	0	1	0	0	0	0	0	0	0	3.32051	1.5
42621003	A	G	G	G	G	G	G	1	1	1	1	1	0.7	3	3	5	4	5	10	1	0	0	0	0	0	0	0	0	0.8	0.583333	0	3.31667	2.38333
117177925	A	C	C	C	C	C	C	0.5	0.583333	0.607143	1	1	1	24	24	28	21	14	20	0	0	0.375	0	0	1	0	0	0	0	0	0	3.31548	1.375
51245613	T	G	G	G	G	G	G	0.404255	1	1	0.916667	1	1	47	31	42	12	25	44	0	0.484375	0	0	0	0.276596	0	0	0	0	0.647059	0.6	3.31289	2.00803
65932060	T	C	C	C	C	C	C	1	0.666667	1	0.25	1	0.75	2	3	2	8	4	4	0	0.555556	0	0	0	0	0.8	0	0	0	0	0	3.31111	1.35556
56574802	C	G	G	G	G	G	G	0.407692	1	1	1	1	0.449735	130	104	62	135	96	189	0	0.443089	0.343434	0.425532	0.348993	0	0	0	0	0	0	0	3.29638	1.56105
43467801	G	T	T	T	T	T	T	0.933333	1	0.5	1	0.454545	0.512821	15	17	4	13	11	39	0.533333	0	0	0	0	0.576923	0	0	0	0	0	0	3.29044	1.11026
70220342	A	G	G	G	G	G	G	0.8	1	1	1	1	0.625	10	2	6	9	7	8	0	1	0	0	0	0.518519	0	0	0	0.2	0.416667	0	3.28981	2.13519
26736014	C	T	T	T	T	T	T	0.361702	0.669643	1	0.578313	0.31405	0.363636	94	112	93	83	121	99	0	0	0	0	0	0	0	0	0	0	0	0	3.28734	0
22026176	C	T	T	T	T	T	T	0.545455	1	1	1	1	0.6	11	9	4	5	10	5	0	0	0	0	0	0	0.769231	0	0.714286	0	0	0.375	3.28694	1.85852
100479019	A	G	G	G	G	G	G	0.479167	0.655172	1	0.606061	0.5	1	48	29	66	33	60	80	0	0	0.416667	0.546218	0	0	0	0	0	0	0	0	3.27751	0.962885
19305328	T	C	C	C	C	C	C	0.4375	1	1	1	0.833333	1	16	11	4	2	6	16	0	1	0	1	0	0	0	0	0	0	0	0	3.27083	2
86948623	A	G	G	G	G	G	G	1	0.6	1	1	0.666667	1	9	5	4	3	6	2	0	0	0	1	0	0	0	0	0	0	0	1	3.26667	2
3387078	G	A	A	A	A	A	A	1	0.666667	1	1	1	0.6	5	6	4	10	5	5	0	0	0	0	0	1	0	1	0	0	0	0	3.26667	2
45670186	A	C	C	C	C	C	C	0.8	1	0.666667	1	1	1	5	2	3	4	8	6	0.6	0	0	0	0.6	1	0	0	0	0	0	0	3.26667	2.2
50687829	A	G	G	G	G	G	G	0.705882	0.529412	0.705882	0.428571	0.666667	0.222222	17	17	17	7	9	18	0	0	0	0	0	0	0	0	0	0	0	0	3.25864	0
75473366	A	G	G	G	G	G	G	0.4	1	1	1	1	0.3	20	16	9	8	10	10	0	0	0	1	0	0	0	0	0	0	0.444444	0	3.25556	1.44444
45919056	A	G	G	G	G	G	G	1	1	1	1	1	1	3	3	2	2	4	3	1	1	0	0	0	0	0	0	0	0.75	0	0
65559088	A	G	G	G	G	G	G	1	1	1	1	1	1	4	12	8	6	2	7	0	0	0	0	0	0.75	0	0	0	1	1	0
65559093	T	C	C	C	C	C	C	1	1	1	1	1	1	4	12	6	6	2	7	0	0	0	0	0	0.75	0	0	0	1	1	0
2735611	G	C	C	C	C	C	C	1	1	1	1	1	1	5	5	2	6	4	7	0	0	0	0	0	0	0	1	0	0.75	1	0
5440521	T	G	G	G	G	G	G	1	1	1	1	1	1	10	4	6	14	5	8	0.75	1	0	0	0	0	0	0	0	0	1	0
105510178	C	G	G	G	G	G	G	1	1	1	1	1	1	2	2	3	2	3	2	1	0	0	1	0.75	0	0	0	0	0	0	0
15036300	T	C	C	C	C	C	C	1	1	1	1	0.4	0.5	2	2	3	4	5	4	0	0	0.666667	0	0	1	0	0	0	0	0	0	3.23333	1.66667
33089474	G	A	A	A	A	A	A	0.555556	1	0.285714	0.526316	1	0.508772	18	23	28	19	29	57	0	0	0	0	0	0	0	0.222222	0	0	0	0.428571	3.22556	0.650794
79824444	T	C	C	C	C	C	C	1	1	0.5	0.75	0.666667	0.304348	9	7	12	4	3	23	0	0	0	0	1	0	0	0	0	0	0	0	3.22101	1
25224282	G	A	A	A	A	A	A	0.384615	1	1	1	1	0.833333	13	6	6	4	4	12	1	0	1	0	0	0	0	0	0	0	0	0	3.21795	2
117674472	G	T	T	T	T	T	T	1	0.625	1	0.75	1	1	8	8	2	4	2	5	0	0	0.666667	0.5	0	0	1	0	0	0	0	0	3.20833	2.16667
110374626	C	T	T	T	T	T	T	0.333333	1	1	1	1	1	33	25	3	17	20	26	0	0	0.333333	0.454545	0.615385	0.533333	0.192308	0	0	0	0	0	3.20443	2.1289
14615303	G	A	A	A	A	A	A	0.344828	1	1	1	1	1	29	5	8	4	5	2	0.128205	0	0	0	0	0	0	0	0	0.346154	1	0.666667	3.2038	2.14103
22851794	A	G	G	G	G	G	G	1	1	1	1	1	1	6	2	2	2	21	5	0	0.8	0	0	1	0	0	0	0	0	1	0
68125162	T	C	C	C	C	C	C	1	1	1	1	1	1	4	4	4	4	3	2	0	0	0	0	1	1	0	0	0	0	0.8	0
88263733	A	G	G	G	G	G	G	0.466667	0.466667	0.304348	0.461538	1	0.5	45	30	69	13	17	40	0	0	0	0	0	0	0	0	0	0	0	0	3.19922	0
70220343	A	C	C	C	C	C	C	0.8	1	1	1	1	0.625	10	2	6	9	5	8	0	1	0	0	0	0.48	0	0	0	0.333333	0.416667	0	3.195	2.23
18353002	C	A	A	A	A	A	A	1	0.333333	0.25	1	0.583333	0.722222	6	9	8	8	12	18	0	0.454545	0	0	0	0	0	0.25	0	0	0	0	3.18434	0.704545
43903648	T	G	G	G	G	G	G	1	1	1	0.655172	1	0.444444	15	15	10	29	27	27	0.527778	0	0	0	0	0	0.461538	0.375	0	0	0.551724	0	3.18358	1.91604
87283120	G	A	A	A	A	A	A	1	0.513514	1	1	0.530864	0.585034	56	37	53	77	81	147	0	0.523438	0	0	0	0	0	0.581818	0	0	0	0.340909	3.18325	1.44616
51188756	A	G	G	G	G	G	G	0.333333	0.777778	1	0.37931	1	0.384615	6	9	6	29	5	13	0.162791	0	0	0	0	0	0	0	0	0.533333	0	0	3.17891	0.696124
29119232	A	C	C	C	C	C	C	0.6	0.666667	1	1	1	0.4	5	3	5	3	2	5	0	0	0	0	0	0	0	0	0	1	0.5	0	3.16667	1.5
98969875	C	T	T	T	T	T	T	1	1	1	0.5	0.666667	1	3	2	4	4	3	5	1	0	0	0	0	0	0	0	0	0	1	0	3.16667	2
16354661	C	A	A	A	A	A	A	1	1	1	1	1	1	3	5	2	4	4	6	1	0	0	1	0	0.833333	0	0	0	0	0	0
20697670	G	C	C	C	C	C	C	1	1	1	0.545455	0.423077	1	9	16	7	11	26	37	0	0	0	0	0	0	0.5	0	0.833333	0.470588	0	0	3.16461	1.80392
33237226	T	G	G	G	G	G	G	0.583333	0.549451	0.702703	0.333333	0.5	0.493274	60	91	74	24	182	223	0	0	0	0	0	0	0	0	0	0	0	0	3.16209	0
38269648	G	C	C	C	C	C	C	0.894737	1	1	1	1	0.705882	19	18	8	29	21	17	0	0.5	0.428571	0.740741	0.777778	0	0	0	0	0	0	0	3.15353	2.44709
28505677	T	C	C	C	C	C	C	0.684289	0.621429	0.668317	0.620366	0.992095	0.43913	1343	560	202	2023	759	230	0	0	0.241199	0	0	0.636761	0	0	0	0	0	0	3.14766	0.877961
64512240	T	C	C	C	C	C	C	0.857143	1	1	1	0.636364	0.6875	7	4	10	4	11	16	0	0.384615	0.444444	0.405405	0.451613	0.347826	0	0	0	0	0	0	3.1471	2.0339
111430815	C	T	T	T	T	T	T	0.522222	1	1	0.991304	1	0.54955	90	111	68	115	90	111	0	0.556452	0	0	0.37037	0	0	0.584615	0	0	0	0.409091	3.14255	1.92053
84269331	G	A	A	A	A	A	A	1	0.666667	1	1	0.454545	0.6875	14	3	6	2	11	16	0	1	0	0	0.666667	0	0	0	0	0	0	0	3.14205	1.66667
8196730	C	T	T	T	T	T	T	1	0.833333	1	0.75	1	1	15	12	10	8	8	12	0	0.444444	0	0	0	0	1	0	0	0	1	0	3.13889	2.44444
1466733	C	T	A	A	A	A	A	1	0.2	0.368421	0.548387	0.447368	1	2	15	19	31	38	46	0	0	0	0	0	0	0	0.428571	0	0	0	0	3.13561	0.428571
119634211	C	T	T	T	T	T	T	0.426357	1	1	1	0.666667	0.558559	129	124	81	136	57	111	0	0	0	0	0	0	0.591837	0	0	0.496241	0.44086	0	3.12264	1.52894
16933869	C	G	G	G	G	G	G	0.5	0.875	0.5	1	0.636364	0.5	4	8	8	9	11	16	0	0	0	0	0	0.888889	0	0	0	0	0	0	3.12247	0.888889
100421597	A	G	G	G	G	G	G	0.428571	0.571429	1	0.5	0.636364	0.923077	28	14	35	8	11	26	0	0	0.444444	0.5	0	0	0	0	0	0	0	0	3.115	0.944444
18353057	T	C	C	C	C	C	C	1	0.5	0.25	1	0.454545	0.75	6	14	8	10	11	24	0	0.647059	0	0	0	0	0	0.2	0	0	0	0	3.10749	0.847059
28608038	T	C	C	C	C	C	C	1	0.52381	0.589744	0.5	0.538462	1	30	21	39	18	13	25	0	0	0	0	0	0	0	0	0	0.333333	0	0.714286	3.1044	1.04762
6401158	A	G	G	G	G	G	G	1	1	1	1	1	1	9	3	4	8	2	2	0	0.565217	0	0	0	0.333333	0	0.4	0.6	1	0	0
20173790	A	G	G	G	G	G	G	0.444444	0.714286	0.5	1	1	1	9	7	4	8	2	4	0.25	0	0	0	0	0	0	0	1	0.307692	0	0	3.10104	1.55769
45751904	C	T	T	T	T	T	T	0.3	1	1	0.8	0.5	0.5	10	2	2	5	6	4	0	0	0	0	0	0	0	0	0	0	0	1	3.1	1
70201887	T	G	G	G	G	G	G	1	1	0.764706	0.714286	0.52381	0.342857	2	12	17	7	21	35	0	1	0	0	0	0	0	0	0	0	0.25	0	3.09566	1.25
12685489	C	T	T	T	T	T	T	1	1	1	1	1	0.428571	8	3	14	4	3	7	0	0	0	0	0	0	0	1	0	0.333333	1	0	3.09524	2.33333
7608756	A	G	G	G	G	G	G	0.428571	1	1	1	0.5	0.666667	7	6	2	2	4	6	0.5	0	0	0	0	0	0	0	0	0	1	0	3.09524	1.5
64513504	A	G	G	G	G	G	G	0.616438	0.677419	1	1	0.47619	0.426471	73	31	43	41	63	68	0.413793	0	0	0	0.358974	0	0	0	0	0	0.328767	0	3.09498	1.10153
89344678	G	A	A	A	A	A	A	0.502882	0.438503	0.537604	0.997959	0.994609	0.452077	694	748	718	980	371	626	0	0	0	0	0	0	0.378676	0	0	0	0.458702	0	3.08626	0.837379
53160068	A	G	G	G	G	G	G	0.333333	0.75	1	1	1	1	6	4	7	2	15	11	0	0	0	0	0	0	0	0	1	0	1	0	3.08333	2
15862125	G	A	A	A	A	A	A	1	0.75	0.4	1	0.294118	1	9	8	5	10	34	37	0	0	0	0	0	0	0	0	0	0	1	0.363636	3.08048	1.36364
28333618	G	T	T	T	T	T	T	0.966667	0.972222	1	0.976378	0.911765	0.967972	60	36	8	127	136	281	0	0.970526	0	0	0	0	0	0.363636	0.530466	0.85	0	0	3.08037	2.71463
53843275	C	G	G	G	G	G	G	1	0.983333	1	0.428571	1	1	78	60	34	98	42	57	0	0	0	0	0.410959	0	0	0.421687	0.5	0	0	1	3.07926	2.33265
100478982	G	A	A	A	A	A	A	0.47619	0.571429	1	0.517241	0.446809	1	42	42	71	29	47	71	0	0	0.444444	0.492188	0	0	0	0	0	0	0	0	3.07504	0.936632
15836652	A	G	G	G	G	G	G	1	1	1	1	0.73913	1	4	4	2	2	23	6	0	0	0	0	0	1	0	0	0	0	1	0.666667	3.07246	2.66667
56853233	C	T	T	T	T	T	T	0.333333	0.416667	1	0.75	0.266667	1	12	12	2	12	15	11	0	0	0	0	0	0	0	0	0	0	0.7	0	3.06667	0.7
42620954	C	T	T	T	T	T	T	1	1	1	1	1	0.666667	4	3	3	3	4	3	1	0	0	0	0	0.5	0	0	0	0.5	0.6	0	3.06667	2.6
10146072	A	G	G	G	G	G	G	0.4	1	0.991304	0.510638	1	0.548872	95	121	115	94	89	133	0	0	0	0	0	0	0	0	0.507463	0.512195	0.37037	0	3.06079	1.39003
31863316	A	G	G	G	G	G	G	0.571429	0.7	1	0.454545	1	1	7	10	15	11	3	5	0	0	0	0	0	0	0.5	0	0	0	0.5	0.666667	3.05931	1.66667
89838827	C	T	T	T	T	T	T	1	0.833333	1	1	1	1	11	6	15	2	16	23	0.375	0.4	0	0	0	0.5	1	0	0	0	0	0.5	3.05833	2.775
117177930	C	T	T	T	T	T	T	0.5	0.565217	0.645161	1	1	1	26	23	31	21	14	17	0	0	0.5	0.153846	0	1	0	0	0	0	0	0	3.05653	1.65385
80879329	A	G	G	G	G	G	G	0.823529	0.318182	1	0.5625	0.555556	1	17	22	12	16	18	23	0	0	0	0	0	0	0.653846	0	0	0	0.55	0	3.05592	1.20385
74740712	A	G	G	G	G	G	G	1	0.8	1	1	1	1	4	10	4	7	2	3	0	0.75	0	0	0	0	1	0	0	1	0	0	3.05	2.75
77238941	A	G	G	G	G	G	G	1	0.625	1	1	1	1	20	8	22	13	12	14	0	0	0	0	0.190476	0.264706	0.4375	0	0.416667	0	0.266667	1	3.04898	2.57602
12685483	T	A	A	A	A	A	A	1	1	1	1	1	0.428571	8	3	13	3	2	7	0	0	0	0	0	0	0	1	0	0.384615	1	0	3.04396	2.38462
21220666	T	C	C	C	C	C	C	0.380952	1	1	1	1	0.357143	21	8	8	8	2	14	0	1	0.7	0	0	0	0	0	0	0	0	0	3.0381	1.7
4598642	T	G	G	G	G	G	G	0.474874	0.488806	0.468354	0.55	0.516393	0.538136	398	268	632	100	244	472	0	0	0	0	0	0	0	0	0	0	0	0	3.03656	0
89798766	G	A	A	A	A	A	A	1	0.5	1	0.4	1	1	3	4	13	5	11	9	0.272727	0	0	0.375	0	0.857143	0	0	0	0	0	0.375	3.02013	1.87987
121206432	C	T	T	T	T	T	T	0.62963	1	0.5	0.705882	0.52	0.4	27	12	8	17	25	25	0	0.451613	0	0	0	0	0.285714	0	0	0	0	0	3.01818	0.737327
31863308	C	G	G	G	G	G	G	0.5	0.7	1	0.416667	1	1	8	10	12	12	2	6	0	0	0	0	0	0	0.5	0	0	0	0.5	0.6	3.01667	1.6
24845955	A	G	G	G	G	G	G	1	1	1	1	1	0.8	3	5	6	2	5	5	0	0	1	0	1	0.285714	0	0	0	0.5	0	0	3.01429	2.78571
30728396	G	T	T	T	T	T	T	0.769231	0.352941	0.690476	1	1	0.761905	52	34	42	45	42	105	0	0	0	0	0	1	0	0	0	0.561644	0	0	3.01291	1.56164
24973441	T	C	C	C	C	C	C	1	1	1	1	1	1	33	68	17	5	5	9	0.689655	0	0	0	0	0.666667	0	0	0.636364	0	0	1
29119238	T	C	C	C	C	C	C	0.5	0.666667	1	1	1	0.333333	4	3	5	4	2	6	0	0	0	0	0	0	0	0	0	1	0.5	0	3	1.5
67160703	C	T	T	T	T	T	T	1	0.4	1	1	1	0.6	4	5	2	2	3	5	1	0	0	1	0	0	0	0	0	0	0	0	3	2
7619725	A	C	C	C	C	C	C	1	1	1	0.666667	1	1	2	4	2	3	8	10	0	1	0	0	0	1	0	0	0	0.666667	0	0	3	2.66667
7655866	G	A	A	A	A	A	A	1	1	1	1	1	1	3	4	15	2	4	3	1	0	0	1	1	0	0	0	0	0	0	0
7683140	A	T	T	T	T	T	T	1	1	1	1	1	1	9	5	2	9	12	4	0	0	0	0	0	0	0	0	1	0	1	1
7683284	A	G	G	G	G	G	G	1	1	1	1	1	1	5	2	9	2	5	6	1	0	0	0	0	0	1	0	0	1	0	0
26673298	T	C	C	C	C	C	C	1	1	1	1	1	1	4	8	3	10	9	5	0	0	0	0	1	1	0	0	0	1	0	0
103364472	T	C	C	C	C	C	C	1	1	1	1	1	1	7	2	4	5	4	5	0	0	0	0	0	1	0	0	1	0	1	0
21667075	G	T	T	T	T	T	T	1	1	1	1	1	1	7	3	1	2	2	6	0	0	0	0	0	1	0	0	0	1	0	1
68302686	G	A	A	A	A	A	A	1	1	1	1	1	1	23	10	3	5	12	13	1	0	0	0	0	1	0	0	0	1	0	0
32627680	G	C	C	C	C	C	C	1	1	1	1	1	1	4	6	10	2	4	9	0	0	0	0	0	0	0	0	0	1	1	1
73729967	T	A	A	A	A	A	A	1	1	1	1	1	1	4	8	9	6	3	3	0	1	0	0	0	0	0	0	1	1	0	0
621863	T	A	A	A	A	A	A	1	1	1	1	1	1	4	2	2	4	3	2	0	0	0	0	0	0	0	1	0	1	0	1
65559130	G	T	T	T	T	T	T	1	1	1	1	1	1	3	9	7	3	2	7	0	0	0	0	0	1	0	0	0	1	1	0
1542879	C	A	A	A	A	A	A	1	1	1	1	1	1	3	2	6	3	2	4	0	0	0	0	0	0	0	0	1	1	1	0
1542899	A	G	G	G	G	G	G	1	1	1	1	1	1	4	3	6	3	2	4	0	0	0	0	0	0	0	0	1	1	1	0
1542919	A	G	G	G	G	G	G	1	1	1	1	1	1	5	4	6	3	2	4	0	0	0	0	0	0	0	0	1	1	1	0
65823346	T	C	C	C	C	C	C	1	1	1	1	1	1	2	3	1	3	7	8	0	0	1	0	0	1	0	0	0	1	0	0
5440402	G	A	A	A	A	A	A	1	1	1	1	1	1	9	3	11	4	5	8	0	1	0	1	0	0	0	0	0	0	1	0
7935169	G	A	A	A	A	A	A	1	1	1	1	1	1	3	4	6	2	4	5	0	1	0	1	0	0	0	0	1	0	0	0
19884941	T	C	C	C	C	C	C	1	1	1	1	1	1	10	10	5	16	11	19	1	0	0	0	0	0	0	0	1	0	0	1
19885006	G	T	T	T	T	T	T	1	1	1	1	1	1	23	17	11	25	43	32	1	0	0	0	0	0	0	0	1	0	0	1
59854022	T	C	C	C	C	C	C	1	1	1	1	1	1	4	6	2	4	4	4	0	0	0	1	0	1	0	0	0	0	1	0
59983203	A	G	G	G	G	G	G	1	1	1	1	1	1	7	5	2	2	5	5	0	0	1	0	0	1	0	1	0	0	0	0
92133074	A	C	C	C	C	C	C	1	1	1	1	1	1	2	5	13	3	3	4	0	0	0	0	0	0	0	0	1	1	1	0
126617672	C	A	A	A	A	A	A	1	1	1	1	1	1	3	2	6	2	15	4	0	0	0	0	0	1	0	0	0	1	1	0
140402220	A	T	T	T	T	T	T	1	1	1	1	1	1	8	5	6	6	3	4	0	0	1	1	0	1	0	0	0	0	0	0
21722531	C	T	T	T	T	T	T	1	1	1	1	1	1	2	2	2	2	2	9	1	0	0	0	0	0	0	1	0	1	0	0
25152153	T	G	G	G	G	G	G	1	1	1	1	1	1	3	8	9	2	12	14	0	1	0	0	0	1	0	0	0	0	0	1
28326159	G	C	C	C	C	C	C	1	1	1	1	1	1	1	4	3	5	9	4	0	1	0	0	0	1	0	1	0	0	0	0
61615550	A	G	G	G	G	G	G	1	1	1	1	1	1	5	3	8	6	9	10	0	0	0	0	0	0	0	0	1	1	0	1
22983091	C	T	T	T	T	T	T	1	1	1	1	1	1	2	2	9	3	4	2	0	0	0	0	0	0	1	0	1	1	0	0
13045172	T	A	A	A	A	A	A	1	1	1	1	1	1	3	2	4	2	2	2	0	1	0	0	0	0	0	1	0	1	0	0
15240327	A	G	G	G	G	G	G	1	1	1	1	1	1	2	4	7	2	5	6	0	0	0	1	0	1	0	0	0	0	1	0
15698993	N	G	G	G	G	G	G	1	1	1	1	1	1	2	2	4	1	3	6	1	1	0	0	0	0	0	0	0	1	0	0
33182228	G	A	A	A	A	A	A	1	1	1	1	1	1	2	2	8	4	4	5	0	0	1	1	0	0	0	0	0	1	0	0
26830447	G	A	A	A	A	A	A	1	1	1	1	1	1	3	5	3	2	2	2	0	0	0	1	0	1	0	0	0	0	1	0
33085475	A	G	G	G	G	G	G	1	1	1	1	1	1	2	4	8	5	8	12	1	1	0	0	0	0	0	0	0	0	1	0
25271451	G	C	C	C	C	C	C	1	1	1	1	1	1	2	3	6	8	3	2	0	0	0	0	0	0	0	1	0	1	0	1
67063702	A	G	G	G	G	G	G	1	1	1	1	1	1	5	4	2	2	2	2	0	0	0	1	0	0	0	0	0	0	1	1
28373349	G	A	A	A	A	A	A	1	1	1	1	1	1	5	2	2	3	5	2	0	1	0	1	0	0	0	0	1	0	0	0
28373354	G	A	A	A	A	A	A	1	1	1	1	1	1	5	2	2	3	3	2	0	1	0	1	0	0	0	0	1	0	0	0
92816277	C	T	T	T	T	T	T	1	1	1	1	1	1	5	5	2	2	2	3	0	0	0	0	0	0	0	0	1	0	1	1
106399915	G	A	A	A	A	A	A	1	1	1	1	1	1	2	3	6	2	2	3	0	0	0	0	0	0	1	0	0	1	1	0
106399916	A	G	G	G	G	G	G	1	1	1	1	1	1	2	4	5	2	2	2	0	0	0	0	0	0	1	0	0	1	1	0
35669217	T	A	A	A	A	A	A	1	1	1	1	1	1	14	13	2	5	5	7	1	0	1	0	0	0	0	1	0	0	0	0
110997673	A	G	G	G	G	G	G	1	1	1	1	1	1	11	9	6	15	10	12	1	0	0	0	0	0	0	0	1	0	0	1
110997694	C	A	A	A	A	A	A	1	1	1	1	1	1	16	12	5	17	14	16	1	0	0	0	0	0	0	0	1	0	0	1
110997725	C	T	T	T	T	T	T	1	1	1	1	1	1	23	15	8	26	22	24	1	0	0	0	0	0	0	0	1	0	0	1
110997738	A	G	G	G	G	G	G	1	1	1	1	1	1	24	16	8	30	21	30	1	0	0	0	0	0	0	0	1	0	0	1
110997759	A	G	G	G	G	G	G	1	1	1	1	1	1	24	17	9	33	24	33	1	0	0	0	0	0	0	0	1	0	0	1
110997801	A	G	G	G	G	G	G	1	1	1	1	1	1	21	11	9	18	18	36	1	0	0	0	0	0	0	0	1	0	0	1
110997846	T	C	C	C	C	C	C	1	1	1	1	1	1	11	6	17	14	11	26	1	0	0	0	0	0	0	0	1	0	0	1
110997868	A	G	G	G	G	G	G	1	1	1	1	1	1	11	7	17	10	14	27	1	0	0	0	0	0	0	0	1	0	0	1
110997910	G	A	A	A	A	A	A	1	1	1	1	1	1	9	4	10	7	11	15	1	0	0	0	0	0	0	0	1	0	0	1
110997949	A	G	G	G	G	G	G	1	1	1	1	1	1	4	3	9	10	11	6	1	0	0	0	0	0	0	0	1	0	0	1
110997951	A	G	G	G	G	G	G	1	1	1	1	1	1	4	3	9	10	9	6	1	0	0	0	0	0	0	0	1	0	0	1
110998137	A	G	G	G	G	G	G	1	1	1	1	1	1	9	2	4	15	7	12	1	0	0	0	0	0	0	0	1	0	0	1
83236237	T	C	C	C	C	C	C	1	1	1	1	1	1	4	4	4	5	2	3	0	0	0	0	0	1	0	0	0	1	1	0
20461817	T	C	C	C	C	C	C	0.428571	0.6	0.6	1	1	0.454545	21	5	5	4	2	11	0	0	0	0	0	0	0	0	0	0.333333	0.75	0	2.99978	1.08333
57964620	G	A	A	A	A	A	A	0.518519	0.791667	0.6	1	1	0.52	27	24	15	32	34	25	0	0	0.52	0.393939	0	0	0	0.518519	0	0	0	0	2.99773	1.43246
20698693	A	G	G	G	G	G	G	0.535985	1	0.982051	0.499266	0.537563	1	528	534	390	681	599	792	0	0	0	0	0	0	0.549213	0	0.469185	0.539347	0	0	2.99712	1.55774
42782368	G	A	A	A	A	A	A	0.25	1	1	0.411765	0.533333	0.583333	8	15	2	17	15	12	0	0	0	0	0	0.783784	0	0	0	0	0	0	2.99465	0.783784
80225992	C	T	T	T	T	T	T	1	1	1	0.636364	0.636364	1	17	17	18	33	11	28	0	0	0	0	0.615385	0	0	0.380952	0	0.666667	0	0.619048	2.99068	2.28205
7842188	C	T	T	T	T	T	T	0.384615	0.615385	0.555556	0.444444	0.8	0.588235	13	13	18	9	5	17	0	0	0	0	0	0	0	0	0	0	0	0.4	2.98824	0.4
25852864	C	T	T	T	T	A	T	0.571429	0.666667	1	0.75	1	1	7	6	3	8	2	6	1	0	0	0	1	0	0	0	0	0	0	0	2.9881	2
56574427	C	T	T	T	T	T	T	0.454545	1	1	1	1	0.424242	154	110	70	143	75	231	0	0.478927	0.490741	0.460377	0.464	0	0	0	0	0	0	0	2.98474	1.89405
27694229	G	A	A	A	A	A	A	0.8	0.571429	0.8	0.461538	0.923077	0.456522	5	7	5	13	13	46	0	0	0	0	0	0.2	0	0	0.428571	0.4	0	0	2.98399	1.02857
51374615	C	T	T	T	T	T	T	0.371134	0.444444	0.968254	0.445652	1	0.53271	97	90	63	92	52	107	0.383838	0	0	0	0	0	0	0	0	0.394958	0	0	2.9834	0.778796
7842191	A	G	G	G	G	G	G	0.333333	0.615385	0.533333	0.5	0.8	0.6	12	13	15	8	5	15	0	0	0	0	0	0	0	0	0	0	0	0.4	2.98205	0.4
57146084	G	A	A	A	A	A	A	0.548387	0.368421	0.363636	0.470588	0.68	0.55	31	19	11	34	25	40	0	0	0	0	0	0	0	0	0	0	0	0	2.98103	0
10147883	G	T	T	T	T	T	T	0.5	1	1	0.6	1	0.425	18	9	2	20	39	40	0	0	0	0	0	0	0	0	0.411765	0.466667	0.666667	0	2.9799	1.5451
1067864	C	T	T	T	T	T	T	1	0.404762	1	1	1	1	31	42	24	20	22	44	0	0	0	0	0.322581	0	0.384615	0	0.46	0.459459	0.5	0.304348	2.97376	2.431
6860909	T	C	C	C	C	C	C	0.5	1	0.72	1	1	0.75	20	15	25	13	5	20	0	0	0	0	0	1	0	0	0	0	1	0	2.97	2
5955951	T	C	C	C	C	C	C	0.997561	0.456399	0.678571	0.995619	0.97048	0.994819	820	1422	28	913	271	579	0.398184	0	0	0	0	0	0.984848	0	0	0	0.316597	0.424799	2.96902	2.12443
53843219	G	A	A	A	A	A	A	1	0.965517	0.933333	0.443182	1	1	81	58	45	88	53	83	0	0	0	0	0.440678	0	0	0.5	0.432432	0	0	1	2.96892	2.37311
14741145	T	C	C	C	C	C	C	0.583333	1	1	1	1	1	12	13	12	4	19	12	0	0.363636	0	0	0	0	0	0.6	1	0	0	0.666667	2.95303	2.6303
49226793	G	A	A	A	A	A	A	1	0.333333	1	0.454545	0.347826	0.368421	27	24	35	22	23	19	0	0	0	0	0	0	0	0	0	0	0	0.555556	2.94857	0.555556
77239476	G	C	C	C	C	C	C	1	0.5	1	1	1	1	9	8	9	12	12	9	0	0	0	0	0	0.333333	0.352941	0	0.666667	0	0.2	1	2.94706	2.55294
15709461	T	A	A	A	A	A	A	0.75	1	1	1	0.190476	1	4	2	2	3	21	5	0	0	0	0	0	0	0	1	0	0	0	1	2.94048	2
28333621	G	C	C	C	C	C	C	0.981818	0.972973	1	0.983871	0.91129	0.981618	55	37	8	124	124	272	0	0.75974	0	0	0	0.382857	0	0.357895	0.55	0.842105	0	0	2.93897	2.8926
57317869	C	G	G	G	G	G	G	0.44588	0.990698	0.996979	0.99932	0.534702	0.533123	619	430	662	1471	1023	951	0	0	0.492829	0.525743	0	0.543179	0	0	0	0	0	0	2.93895	1.56175
9242413	A	G	G	G	G	G	G	1	1	1	0.78	0.991736	1	95	81	44	100	121	156	0.63253	0.637931	0	0	0	0.496644	0	0.566667	0.5	0	0	0	2.93796	2.83377
86458307	G	A	A	A	A	A	A	0.815451	1	0.656977	0.717073	1	0.748175	233	582	172	205	404	274	1	0	0	0	1	0	0	0	0	0	0	0	2.93768	2
15406331	T	A	A	A	A	A	A	1	1	1	1	1	1	10	6	9	7	5	12	0	0	0	0.638889	0	1	0	1	0.25	0.176471	0	0
57146087	C	G	G	G	G	G	G	0.545455	0.428571	0.25	0.472222	0.653846	0.581395	33	21	12	36	26	43	0	0	0	0	0	0	0	0	0	0	0	0	2.93149	0
41820909	G	A	A	A	A	A	A	0.545455	0.545455	1	1	0.307692	1	11	11	6	8	13	31	0	0	0.285714	0.454545	0	0.727273	0	0	0	0	0	0	2.93107	1.46753
11158538	A	G	G	G	G	G	G	0.5	1	1	1	1	0.428571	4	4	9	3	9	7	0	0	0	0	0	1	0	0	0	0	0	1	2.92857	2
57502257	T	C	C	C	C	C	C	0.75	0.75	1	1	1	1	4	8	3	2	3	4	0	0	1	0.571429	0	0	0	0	0	1	0	0	2.92857	2.57143
1579753	G	A	A	A	A	A	A	0.25	0.2	1	1	1	1	12	15	12	3	6	8	0.3	0	0	0	1	0	0	0	0	0	0.222222	0	2.92778	1.52222
11496511	G	A	A	A	A	A	A	1	1	1	1	1	1	62	29	33	56	24	62	0.583333	0.662162	0	0	0.477273	0.465116	0	0	0	0.421053	0	0.470588
5754537	G	A	A	A	A	A	A	1	0.285714	0.625	1	1	0.409091	6	7	8	9	16	22	0.4	0	0	0	0	0	0	0	1	0	0	0	2.91981	1.4
51262640	C	T	T	T	T	T	T	0.625	0.625	1	1	1	1	16	16	8	17	11	33	0.346154	0	0	0	0	1	0	0	0.153846	0.833333	0	0	2.91667	2.33333
84483048	C	T	T	T	T	T	T	1	1	1	1	1	0.583333	9	5	8	6	9	12	0	1	0	1	0	0	0	0	0	0.666667	0	0	2.91667	2.66667
117164328	A	G	G	G	G	G	G	0.484848	0.380952	0.414634	1	1	1	33	21	41	15	24	16	0	0	0.285714	0	0.454545	0.625	0	0	0	0	0	0	2.91518	1.36526
86450215	A	G	G	G	G	G	G	1	0.625	1	0.833333	0.5	0.5	2	8	6	12	20	8	0	0	0.666667	0	0	0.235294	0	0	0.642857	0	0	0	2.91352	1.54482
45593377	C	T	T	T	T	T	T	0.455738	0.475104	0.536913	0.44113	0.523546	0.480094	305	482	298	637	361	427	0	0	0	0	0	0	0	0	0	0	0	0	2.91252	0
22262562	A	G	G	G	G	G	G	0.405405	0.47619	1	0.322581	0.48	0.606557	37	21	71	31	25	61	0.383333	0	0	0	0	0	0	0	0	0	0	0	2.9074	0.383333
28333627	G	C	C	C	C	C	C	0.964912	0.972973	0.888889	1	0.917293	0.975945	57	37	9	123	133	291	0	0.755694	0	0	0	0.345946	0	0.360825	0.534799	0.816667	0	0	2.90608	2.81393
16531528	C	A	A	A	A	A	A	1	0.5	1	0.222222	1	1	7	4	6	9	3	9	0	0.4	0	0	0	0	0.230769	0.285714	0.3125	0.588235	0	0	2.905	1.81722
10937153	C	T	T	T	T	T	T	0.333333	1	1	1	1	1	6	17	9	2	2	3	0	0	0	0	0	1	0	0	0	1	0	0.428571	2.90476	2.42857
89310096	C	T	T	T	T	T	T	1	0.47619	0.487805	1	1	1	38	21	41	20	19	29	0	0	0	0	0	0.604317	0.65	0.5	0	0	0.318182	0	2.8915	2.0725
50845153	A	G	G	G	G	G	G	1	1	1	1	1	1	9	14	8	13	19	10	0.702703	0	0	0	0.190476	0.703704	0	0	0.3	0.545455	0	0.666667
100927080	C	T	T	T	T	T	T	0.644737	1	0.708333	0.590909	0.623529	1	76	47	48	132	85	242	0	0.496269	0	0	0.30597	0	0.517857	0	0	0.366864	0	0	2.88055	1.68696
1623847	G	T	T	T	T	T	T	0.75	1	1	1	1	1	24	20	8	12	2	9	1	0	0.166667	0.47619	0	0.5	0	0	0	0	0.727273	0	2.87987	2.87013
39013681	T	C	C	C	C	C	C	1	0.615385	1	0.25	1	0.3	16	13	6	12	11	20	0	0	0	0	0	0	0.375	0	0	0	0.357143	0.555556	2.87769	1.2877
34999356	A	C	C	C	C	C	C	1	1	1	0.666667	1	1	2	2	4	3	3	3	0	1	0	0	0	0.8	0	0	0	1	0	0	2.86667	2.8
19951173	C	T	T	T	T	T	T	1	1	1	1	1	0.857143	6	2	2	1	2	7	0	0	0	0	0	0	0	0	0	1	1	1	2.85714	3
24891908	G	T	T	T	T	T	T	1	1	1	1	0.857143	1	4	2	3	2	7	4	0	0	0	1	1	1	0	0	0	0	0	0	2.85714	3
67160238	G	C	C	C	C	C	C	1	1	1	1	1	0.5	11	2	5	3	2	4	0	0	1	1	0	0.222222	0	0	0.428571	0	0	0	2.84921	2.65079
15406885	C	T	T	T	T	T	T	1	1	1	1	1	1	18	18	10	25	16	25	0	0	0.285714	0	0	1	0	0.972222	0.466667	0.428571	0	0
27865080	G	A	A	A	A	A	A	0.956873	0.932384	0.924051	0.929412	0.936611	0.58814	371	281	79	765	773	1231	0.66348	0.254861	0	0	0.529661	0	0	0	0	0.768293	0.206704	0	2.84447	2.423
76918805	T	A	A	A	A	A	A	0.416667	1	1	1	0.222222	0.2	12	16	2	7	9	20	0	0	0	0	0	1	0	0	0	0	0	0	2.83889	1
59139482	G	A	A	A	A	A	A	1	1	1	1	0.5	1	3	5	3	5	4	6	0	0	0	0	0	0	0	0	0.666667	1	0	1	2.83333	2.66667
103984351	G	A	A	A	A	A	A	1	1	1	0.5	1	1	2	6	4	6	5	2	0	0	0	1	0.666667	0.5	0	0.5	0	0	0	0	2.83333	2.66667
14741132	A	G	G	G	G	G	G	0.5	1	1	1	1	1	10	13	10	4	20	12	0	0.5	0	0	0	0	0	0.5	1	0	0	0.666667	2.83333	2.66667
26158022	C	A	A	A	A	A	A	1	1	1	1	1	1	3	9	4	3	2	7	0	0	1	0.666667	0	1	0	0	0	0	0.5	0
85948877	T	C	C	C	C	C	C	0.75	1	1	1	0.9	1	8	8	8	16	10	9	1	0	0	0	0	0	0	0	0.818182	0	0	1	2.83182	2.81818
28034020	C	T	T	T	T	T	T	0.4	1	1	1	1	1	5	4	7	4	2	3	0	0	0	0	0.8	0.533333	0	0.666667	0	0	0	0.571429	2.82857	2.57143
34808155	C	T	T	T	T	T	T	0.352941	0.818182	0.333333	0.53125	0.6	0.192308	17	22	18	32	20	26	0	0	0	0	0	0	0	0	0	0	0	0	2.82801	0
4947400	A	G	G	G	G	G	G	1	1	1	1	0.714286	1	6	4	2	6	21	23	0.588235	0.8	0	0	0	0	0	1	0	0	0.5	0	2.82605	2.88824
128883	C	A	A	A	A	A	A	1	1	1	1	1	1	6	11	4	5	2	2	0	0	0	0	0	0	0.181818	0	1	1	1	0
77598711	G	T	T	T	T	T	T	0.5	0.857143	1	1	0.454545	0.4	12	14	9	17	11	10	0	0	0.666667	0.32	0	0.157895	0	0.25	0	0	0	0	2.81713	1.39456
67301867	A	T	T	T	T	T	T	1	0.666667	1	0.75	1	1	21	6	4	8	2	6	0	0	0	0	0	0	0	1	0.6	0	0	1	2.81667	2.6
65470669	A	G	G	G	G	G	G	1	0.636364	0.764706	1	0.8	1	10	11	17	8	15	16	0.235294	0	0.222222	0.555556	0	0	0	0.666667	0	0	0.705882	0	2.81545	2.38562
86024771	G	A	A	A	A	A	A	0.590909	0.586207	0.978723	0.684932	0.518519	0.527778	22	58	47	73	54	36	0	0	0	0	0.530612	0.541667	0	0	0	0	0	0	2.81479	1.07228
21837037	T	C	C	C	C	C	C	1	1	1	1	1	1	3	3	2	4	16	17	0.857143	0	1	1	0	0	0	0	0	0.333333	0	0
7842204	A	G	G	G	G	G	G	0.5	0.615385	0.615385	0.428571	0.8	0.6	8	13	13	7	5	10	0	0	0	0	0	0	0	0	0	0	0	0.75	2.80934	0.75
16933941	G	A	A	A	A	A	A	0.4	0.5	0.5	1	0.6	0.588235	5	6	6	8	5	17	0	0	0	0	0	0.785714	0	0	0	0	0	0	2.80252	0.785714
42655457	T	C	C	C	C	C	C	0.666667	1	1	1	1	0.8	3	5	2	4	5	5	0	0	0	0	0	0	0	1	0.666667	0	0	1	2.8	2.66667
9274888	T	A	A	A	A	A	A	0.8	1	1	1	1	1	5	3	2	3	2	8	1	1	0	0	0	0	0	0	0	0	1	0	2.8	3
45741384	G	T	T	T	T	T	T	0.535714	0.638889	0.15	0.434783	0.428571	0.6	28	36	20	23	49	15	0	0	0	0	0	0	0	0	0	0	0	0	2.78796	0
68012728	T	C	C	C	C	C	C	0.857143	0.75	0.888889	1	1	0.5	7	8	9	3	3	6	0.666667	0	0	0	0	0	0	0.666667	0.5	0	0.375	0	2.7877	2.20833
15082678	T	A	A	A	A	A	A	0.285714	1	1	1	1	1	7	6	3	2	7	11	1	1	0	0	0	0	0	0	0	0	0.5	0	2.78571	2.5
6860825	G	C	C	C	C	C	C	0.9375	1	0.571429	1	1	0.705882	16	14	14	8	12	17	1	0.222222	0	0	0	0	0	0	0	0.375	0.833333	0	2.78426	2.43056
62070112	T	C	C	C	C	C	C	1	1	1	1	1	1	6	4	2	16	9	12	0.703704	0.6	0	0.666667	0.545455	0	0	0	0.7	0	0	0
74043486	A	G	G	G	G	G	G	0.230769	1	1	1	1	1	13	13	18	15	10	16	0	0.875	0.25	0.823529	0	0.5	0	0	0	0	0	0	2.78224	2.44853
7841545	C	A	A	A	A	A	A	0.64	0.75	0.5	0.7	0.6	0.684211	25	28	22	10	5	38	0	0	0	0	0	0	0.692308	0	0	0	0	0.4	2.7819	1.09231
45434562	C	T	T	T	T	T	T	0.636364	1	1	1	1	1	11	13	9	11	5	7	0	0	0	0	0	0	0.428571	0.428571	0	0	1	1	2.77922	2.85714
128945	A	C	C	C	C	C	C	1	1	1	1	1	1	4	6	4	6	2	4	0	0	0	0	0	0	0.222222	0	1	1	1	0
7659502	C	G	G	G	G	G	G	0.75	0.846154	1	0.625	1	1	8	13	26	8	15	28	0	0	0.192308	0.585366	0	0	0	0	0	0.666667	0	1	2.77681	2.44434
16933917	A	G	G	G	G	G	G	0.4	0.571429	0.428571	1	0.625	0.5	5	7	7	8	8	18	0	0	0	0	0	0.75	0	0	0	0	0	0	2.775	0.75
4411087	T	C	C	C	C	C	C	0.392857	0.4	0.642857	0.285714	0.615385	0.434783	28	20	28	7	13	23	0	0	0	0	0	0	0	0	0	0	0	0	2.7716	0
96579773	C	T	T	T	T	T	T	1	1	1	1	1	1	16	19	2	13	17	9	0	0.8	0	0.5	1	0.181818	0	0	0	0.75	0	0
9783773	G	A	A	A	A	A	A	1	1	1	0.363636	1	1	13	14	2	11	15	21	0.233333	0	0	0	0.416667	0.307692	0.388889	1	0	0.25	0	0	2.76706	2.59658
63550568	C	T	T	T	T	T	T	0.375	1	1	1	1	0.636364	8	20	2	14	6	11	0.37037	0	0	0	0.375	0.5	0	1	0	0	0	0	2.76599	2.24537
39884339	G	A	A	A	A	A	A	0.8	1	1	1	1	0.964286	5	6	3	16	16	28	1	0	0	0	0	0	0	0	1	0	0	1	2.76429	3
18351898	G	A	A	A	A	A	A	1	0.515152	0.7	0.947368	0.488372	0.636364	26	33	10	19	43	44	0	0.348837	0	0	0	0	0	0.45	0	0	0	0.724138	2.76428	1.52298
88405748	C	T	T	T	T	T	T	0.25	0.818182	0.333333	0.666667	1	0.586207	20	11	21	18	22	29	0	0	0	0	0	0	0	0	0.375	0.517241	0	0	2.76215	0.892241
65826755	C	T	T	T	T	T	T	1	1	0.785714	1	0.68	1	16	19	14	14	25	44	0	0	0	0	0.461538	0	0.7	0.6	0	0	0.357143	0.588235	2.7588	2.70692
86473355	C	T	T	T	T	T	T	0.745455	1	0.4	0.75	1	0.846154	55	93	10	24	70	52	1	0	0	0	0.985915	0	0	0	0	0	0	0	2.75569	1.98592
26312023	G	A	A	A	A	A	A	0.642857	0.666667	1	0.538462	1	1	14	27	16	26	11	39	0.5	0	0	0	0	0.818182	0	0.777778	0	0	0	0	2.75203	2.09596
64770272	C	G	G	G	G	G	G	1	0.5	1	0.25	0.571429	0.375	8	6	3	8	7	8	0	0	0	0	0	0.230769	0	0	0.714286	0	0	0	2.75137	0.945055
57146307	T	C	C	C	C	C	C	0.435897	0.4	0.351351	0.410256	0.6	0.553571	39	35	37	39	40	56	0	0	0	0	0	0	0	0	0	0	0	0	2.75108	0
7839830	A	G	G	G	G	G	G	0.153846	0.625	1	0.666667	0.75	0.555556	13	8	5	6	4	9	0	0	0	0	0	0	0	0	0	0	0	1	2.75107	1
85948860	C	A	A	A	A	A	A	0.75	1	1	1	0.9	1	8	7	8	18	10	10	1	0	0	0	0	0	0	0	0.9	0	0	1	2.75	2.9
69856673	G	A	A	A	A	A	A	1	0.75	1	1	1	1	2	4	2	2	2	4	0	0	0	0	0	0	0	0	0	1	1	1	2.75	3
78604483	A	G	G	G	G	G	G	1	1	1	1	1	1	2	3	4	2	4	5	1	0	1	1	0	0	0	0.25	0	0	0	0
37711326	C	G	G	G	G	G	G	1	1	1	1	1	1	11	3	5	3	5	3	0	0	0	1	0	0	0	0	0.25	1	0	1
31618251	A	G	G	G	G	G	G	0.416667	1	0.326531	1	1	1	60	65	49	57	65	123	0.5625	0	0	0	0	1	0.431034	0	0	0	0	0	2.74966	1.99353
59800228	G	C	C	C	C	C	C	0.333333	0.222222	0.666667	0.5	0.272727	0.75	9	9	6	6	11	20	0	0	0	0	0	0	0	0	0	0	0	0	2.74495	0
93084941	C	T	T	T	T	T	T	0.394737	0.264706	1	1	1	1	38	34	54	8	3	8	0	0	0	0	0	0	0.5	0	0	0	0.416667	1	2.74278	1.91667
16933944	G	A	A	A	A	A	A	0.4	0.5	0.5	1	0.6	0.571429	5	6	6	9	5	14	0	0	0	0	0	0.833333	0	0	0	0	0	0	2.7381	0.833333
6860802	G	C	C	C	C	C	C	0.941176	1	0.533333	1	1	0.722222	17	12	15	10	11	18	1	0.2	0	0	0	0	0	0	0	0.384615	0.875	0	2.73712	2.45962
28037570	C	A	A	A	A	A	A	0.35	0.909091	1	1	1	0.631579	20	11	9	6	12	19	0	0	0	0	0.777778	0.444444	0	0.333333	0	0	0	0.6	2.73511	2.15556
28333623	T	G	G	G	G	G	G	0.982456	0.972222	0.888889	0.99187	0.906977	0.964789	57	36	9	123	129	284	0	0.790646	0	0	0	0.357542	0	0.413793	0.554264	0.857143	0	0	2.73382	2.97339
75473134	A	C	C	C	C	C	C	1	1	1	1	1	1	12	14	2	7	23	13	0	0	0	1	1	0	0	0	0	0.6	0	0.666667
5440697	A	C	C	C	C	C	C	0.857143	1	1	1	1	0.875	7	9	4	3	4	8	0	0	0	1	0	0	0	1	0	1	0	0	2.73214	3
77218991	C	T	T	T	T	T	T	1	0.833333	1	1	1	1	9	6	14	3	2	10	0	0	0	0.818182	1	0	0.285714	0	0	0	0	1	2.72944	3.1039
31284891	T	A	A	A	A	A	A	0.714286	0.444444	1	1	1	1	14	9	9	4	3	12	0	0	0	0	0	0.833333	0	0	0	0.6	0	1	2.7254	2.43333
88406366	A	G	G	G	G	G	G	0.4	0.714286	0.875	0.3	1	0.590909	10	7	8	10	9	22	0	0	0	0	0	0	0	0	0.518519	0.454545	0	0.181818	2.72531	1.15488
65470650	C	T	T	T	T	T	T	1	0.666667	0.866667	1	0.733333	1	11	9	15	8	15	13	0.333333	0	0.230769	0.611111	0	0	0	0.7	0	0	0.666667	0	2.72479	2.54188
23589571	C	T	T	T	T	T	T	0.846154	1	1	0.916667	1	0.5	13	4	39	12	2	16	0	1	0.571429	0.666667	0	0	0	0	0	0	0.3	0	2.72473	2.5381
79824370	G	C	C	C	C	C	C	1	1	0.272727	0.8	0.4	0.25	8	7	11	5	5	8	0	0	0	0	1	0	0	0	0	0	0	0	2.72273	1
85948907	G	C	C	C	C	C	C	0.625	0.833333	1	1	0.875	1	8	6	6	14	8	9	1	0	0	0	0	0	0	0	0.615385	0	0	1	2.71795	2.61538
117182752	A	G	G	G	G	G	G	0.4375	0.28	1	1	1	1	16	25	10	10	20	20	0	0	1	0	0	1	0	0	0	0	0	0	2.7175	2
27865086	T	A	A	A	A	A	A	0.962687	0.932886	0.929412	0.930025	0.941397	0.515397	402	298	85	786	802	1234	0.343985	0.216236	0	0	0.592	0	0	0	0.559563	0.782828	0	0	2.71719	2.49461
117163503	T	C	C	C	C	C	C	0.416667	0.5	0.8	1	1	1	24	16	5	14	14	12	0	0	1	1	0	0	0	0	0	0	0	0	2.71667	2
81727930	G	A	A	A	A	A	A	1	1	0.774194	1	1	1	45	22	31	18	9	19	0.5	0	0	0	0	0	0.6	0	1	0.277778	0.681818	0	2.7146	3.0596
29164798	T	C	C	C	C	C	C	1	1	1	1	0.714286	1	7	6	2	9	7	18	0	1	0	0	0	0	0	0	1	0	1	0	2.71429	3
83037996	G	A	A	A	A	A	A	0.714286	1	1	1	1	1	7	4	3	2	4	2	0	0	0	0	0	0	1	0	1	0	1	0	2.71429	3
127752919	G	A	A	A	A	A	A	1	1	0.559211	0.553191	1	1	96	64	152	47	135	205	0	0.271186	0.531915	0.57732	0.5	0	0	0	0.526316	0	0	0	2.70567	2.40674
16851333	G	C	C	C	C	C	C	0.7	1	1	1	1	1	10	2	8	2	8	4	0	0	0	0	0	1	0	0	0	1	0	1	2.7	3
110827895	T	G	G	G	G	G	G	1	1	1	1	1	1	23	26	19	23	24	24	0	0	0.285714	0.448276	0.333333	0.26087	0.894737	0	0.466667	0	0.25	0.363636
6150555	A	C	C	C	C	C	C	0.571429	0.5	1	1	0.375	1	7	4	10	7	8	5	0	0	0	1	0	0	0	0.75	0	0	0	0	2.69643	1.75
89839658	G	A	A	A	A	A	A	1	0.4	1	1	1	1	7	10	3	7	9	8	0.375	0.666667	0	0	0	0	1	0	0	0.666667	0	0	2.69167	2.70833
6860867	T	C	C	C	C	C	C	0.833333	1	0.473684	1	1	0.714286	12	15	19	8	10	21	1	0	0	0	0	0	0	0	0	0.333333	1	0	2.68797	2.33333
67160244	A	C	C	C	C	C	C	1	0.333333	1	1	1	1	11	9	5	5	2	1	0	0	1	1	0	0.222222	0	0	0.428571	0	0	0	2.68254	2.65079
14516095	G	A	A	A	A	A	A	0.964286	0.542857	0.176471	0.62069	0.580645	0.514286	28	35	17	29	31	35	0	0	0	0	0	0.72	0	0	0	0	0	0	2.67923	0.72
7841586	A	G	G	G	G	G	G	0.483871	0.655172	0.409091	0.666667	0.666667	0.69697	31	29	22	6	3	33	0	0	0	0	0	0	0.4	0	0	0	0	0.5	2.67844	0.9
15861480	G	T	T	T	T	T	T	1	0.333333	0.571429	1	0.538462	1	5	9	7	11	13	18	0	0	0	0	0.727273	0.583333	0	0	0	0	0	0.454545	2.67807	1.76515
22532258	A	G	G	G	G	G	G	1	1	1	1	1	1	22	27	9	18	23	33	0	0.358491	0	0	0	0.985294	0.555556	0	0.425532	0	1	0
110094279	G	A	A	A	A	A	A	0.285714	1	0.727273	1	1	1	14	22	11	31	22	19	0	0.736842	0	0	1	0	0	0	0.272727	0	0	0.333333	2.67008	2.3429
7841595	C	A	A	A	A	A	A	0.466667	0.677419	0.380952	0.666667	0.666667	0.709677	30	31	21	6	3	31	0	0	0	0	0	0	0.3	0	0	0	0	0.6	2.66805	0.9
18685461	T	G	G	G	G	G	G	1	1	1	1	0.666667	1	3	5	5	2	3	5	1	0	0	0	0	1	0	0	0	1	0	0	2.66667	3
98003677	G	A	A	A	A	A	A	1	1	1	1	0.666667	1	4	2	2	2	3	5	0	0	0	0	0	0	1	1	0	1	0	0	2.66667	3
78377689	A	G	G	G	G	G	G	0.5	1	1	1	1	1	6	5	8	3	3	4	0	0	0	0	0	0	0	0	1	1	0	0.833333	2.66667	2.83333
18654099	G	A	A	A	A	A	A	1	1	1	1	1	1	5	7	12	8	2	3	0	0.333333	1	1	0	0	0	0	0	1	0	0
110828739	G	A	A	A	A	A	A	1	1	1	1	1	1	3	8	9	3	5	10	0	0	0.5	0.75	0	0.833333	1	0	0	0	0.25	0
11183237	A	T	T	T	T	T	T	0.666667	0.75	1	0.666667	0.75	0.764706	9	8	7	6	4	17	0	0.4	0	0	0	0.333333	0	0	0	0.6	0	0.6	2.66471	1.93333
110998578	C	G	G	G	G	G	G	1	1	1	1	0.789474	0.875	8	10	3	3	19	8	1	0	0	0	0	0	0	0	1	0	0	1	2.66447	3
87009017	C	T	T	T	T	T	T	0.63	0.602041	0.541353	0.432836	1	0.48062	100	98	133	67	56	129	0	0.561404	0	0	0.461538	0	0	0	0	0	0	0	2.66391	1.02294
8753455	C	T	T	T	T	T	T	0.444444	1	1	0.666667	0.666667	1	9	3	3	3	3	4	0	0	0	0	0.714286	0	0	0	1	0.4	0	0	2.66349	2.11429
97227901	G	A	A	A	A	A	A	1	0.333333	0.714286	1	0.769231	1	14	6	14	3	13	17	0.285714	0	0	0	0	0	0	1	0.875	0	0	0	2.65614	2.16071
22553549	G	A	A	A	A	A	A	1	1	1	1	1	1	6	2	2	4	5	2	0	0.789474	0	0	0.5	1	0	0.6	0.454545	0	0	0
67182544	G	A	A	A	A	A	A	1	0.421053	1	0.25	0.272727	1	28	19	4	12	11	18	0.272727	0.37931	0	0	0	0	0.636364	0	0	0	0	0	2.65538	1.2884
10894398	G	A	A	A	A	A	A	0.5	1	1	0.75	1	0.4	6	3	5	4	2	10	1	0	0	0	0	1	0	0	0	0	0	0	2.65	2
4439656	C	G	G	G	G	G	G	1	1	1	1	1	0.4	2	9	2	11	15	5	0	0	0	0	0	0	0	0	0	0.75	1	1	2.65	2.75
74549788	A	C	C	C	C	C	C	1	1	1	1	1	1	7	7	1	4	2	3	0	0.6	0	0	0	0	0	0.75	1	0	1	0
74519082	C	T	T	T	T	T	T	0.444444	1	0.833333	0.5	1	0.538462	9	12	6	4	16	26	0.666667	1	0	0	0	0	0	0	0	0	0	0	2.64957	1.66667
39013451	C	T	T	T	T	T	T	1	0.285714	0.333333	0.6	1	0.516129	19	14	24	10	16	31	0	0	0	0	0	0	0.8	0	0	0	0.285714	0	2.64946	1.08571
28037500	C	T	T	T	T	T	T	0.25	0.842105	1	1	1	0.5	24	19	10	12	20	30	0	0	0	0	0.578947	0.6	0	0.25	0	0	0	0.517241	2.64592	1.94619
18351965	C	A	A	A	A	A	A	1	0.473684	0.55	1	0.545455	0.775862	30	38	20	24	55	58	0	0.439024	0	0	0	0	0	0.535714	0	0	0	0.72549	2.64477	1.70023
6860790	A	G	G	G	G	G	G	0.842105	1	0.5625	1	1	0.666667	19	11	16	10	10	15	1	0.285714	0	0	0	0	0	0	0	0.391304	0.75	0	2.64425	2.42702
87009471	T	C	C	C	C	C	C	0.468085	0.54	0.649123	0.708333	1	0.527273	47	50	57	24	21	55	0	0.5	0	0	0.75	0	0	0	0	0	0	0	2.64281	1.25
19639710	C	A	A	A	A	A	A	0.483871	1	1	1	1	1	31	20	42	13	30	49	0	0	0	0	0.322581	0.519802	0	0	0	0	1	1	2.64149	2.84238
52235171	T	A	A	A	A	A	A	1	0.426471	0.476923	0.692308	1	0.517241	45	68	65	26	32	29	0	0	0	0	0	0.461538	0	0.8	0	0.210526	0	0	2.64088	1.47206
22262224	A	G	G	G	G	G	G	0.472222	0.5	1	0.411765	0.241379	0.404255	36	16	18	34	29	47	0.388889	0	0	0	0	0	0	0	0	0	0	0	2.64073	0.388889
27464441	C	T	T	T	T	T	T	0.583333	0.583333	0.5	0.520833	1	1	36	36	4	48	26	39	0	0.652174	0	0	0	0	0	0.444444	0	0.451613	0	0	2.63927	1.54823
1585439	T	C	C	C	C	C	C	0.666667	0.454545	1	1	0.8	0.5625	9	11	5	6	5	16	0	0	0	0.4	0.333333	0.666667	0	0	0	0.444444	0	0	2.63927	1.84444
27601220	G	T	T	T	T	T	T	1	0.714286	1	0.884615	1	1	10	7	2	26	17	26	0.961538	1	0	0	0	1	0	0	0	0	0	0	2.63736	2.96154
10927771	T	C	C	C	C	C	C	1	0.647059	0.5	0.666667	0.428571	0.92	31	34	32	6	7	25	0	0.8	0.25	0.47619	0	0	0	0	0	0	0	0	2.63611	1.52619
3113989	C	T	T	T	T	T	T	0.404218	0.441463	0.432348	0.391304	0.465839	0.49896	569	410	643	276	322	481	0	0	0	0	0	0	0	0	0	0	0	0	2.63413	0
16092710	G	A	A	A	A	A	A	0.529412	0.692308	0.75	0.666667	0.272727	0.756757	17	13	16	3	11	37	0	0	0	0	0	0	0.619048	0	0	0	0.416667	0	2.63216	1.03571
14548959	G	A	A	A	A	A	A	0.324324	0.5	0.333333	0.472527	0.4	0.6	74	64	69	91	50	110	0	0	0	0	0	0	0	0	0	0	0	0	2.63019	0
10928023	C	G	G	G	G	G	G	1	1	1	1	1	1	19	8	7	6	8	13	0	0	0.5	0.454545	1	0	0	0	0.416667	1	0	0
27876708	T	G	G	G	G	G	G	0.2	1	1	1	1	1	10	2	4	5	2	4	0	0	0	0	0	0	0	0	1	0.571429	1	0	2.62857	2.57143
84376953	G	C	C	C	C	C	C	1	1	1	1	1	0.625	4	4	6	2	4	8	0	1	0	0	0	0	0	1	0	0	1	0	2.625	3
35750062	T	C	C	C	C	C	C	1	1	1	0.75	1	1	14	5	12	4	2	6	0	0	0	0	1	0.75	0	0	1	0.375	0	0	2.625	3.125
31863608	T	G	G	G	G	G	G	0.421053	0.285714	1	0.5	1	1	19	14	13	4	4	6	0	0.583333	0	0	0	1	0	0	0	0	0	0	2.62343	1.58333
113605940	C	T	T	T	T	T	T	1	0.541667	0.727273	0.913043	1	0.428571	16	24	11	23	25	7	0	0.588235	0	0	1	0	0	0	0	0	0.4	0	2.62232	1.98824
77239071	C	T	T	T	T	T	T	1	0.444444	1	1	1	1	17	18	13	14	17	17	0	0	0	0	0.411765	0.422222	0.315789	0	0.277778	0	0.4	1	2.61689	2.82755
43624241	C	G	G	G	G	G	G	1	1	1	1	1	0.615385	4	6	2	7	6	13	1	0	0	1	0	0	0	0	0	0	0	1	2.61538	3
42267628	T	C	C	C	C	C	C	0.625	0.777778	0.555556	0.666667	0.5	0.375	16	9	9	3	4	8	0	0	0	0	0	0	0	0	0.285714	0	0	0.6	2.61429	0.885714
8534203	T	C	C	C	C	C	C	0.5	0.4	0.571429	0.428571	1	0.333333	6	5	7	7	2	9	0.333333	0	0	0	0	0.285714	0	0	0	0	0	0	2.61429	0.619048
61206657	C	T	T	T	T	T	T	0.526316	0.5	0.8	0.666667	0.5	1	19	20	10	24	14	29	0	0	0.272727	0.511628	0.344828	0	0	0	0	0	0.25	0	2.6138	1.37918
93653628	A	G	G	G	G	G	G	0.888889	0.8	0.142857	0.5	0.428571	0.75	9	5	14	6	7	4	0	0	0	0.333333	0	0.571429	0	0	0	0	0	0	2.60556	0.904762
58010885	C	A	A	A	A	A	A	0.421053	0.285714	0.75	1	1	0.722222	19	14	4	4	12	18	0	0	0.368421	0.571429	0	0	0	0.636364	0	0	0	0	2.60278	1.57621
22413475	A	G	G	G	G	G	G	1	0.818182	0.777778	0.8	1	0.789474	7	11	18	5	2	19	0	0	0	0	0	0	1	0	0	0.833333	0.75	0	2.6021	2.58333
11954963	C	G	G	G	G	G	G	1	1	1	1	1	1	2	8	3	2	2	3	0	1	0	0	0	1	0	0	0	0.4	1	0
18685498	A	G	G	G	G	G	G	1	1	1	1	0.6	1	3	4	5	2	5	2	1	0	0	0	0	1	0	0	0	1	0	0	2.6	3
65129416	G	T	T	T	T	T	T	0.52381	0.136364	1	0.605263	1	0.430556	21	22	23	38	36	72	0	0	0.368421	0.230769	0	0.5	0	0	0	0	0	0	2.5968	1.09919
4044270	C	T	T	T	T	T	T	1	1	1	0.5	1	1	8	4	2	4	2	6	0.666667	0	0	0	1	0	0	0.571429	0	0	0.666667	0	2.59524	2.90476
8736089	C	T	T	T	T	T	T	0.363636	0.666667	0.222222	0.5625	0.73913	0.977273	11	21	18	32	23	44	0	0	0	0	0	0	0	0	0.423077	0.513514	0	0	2.59484	0.93659
36947198	C	T	T	T	T	T	T	0.833333	0.444444	1	0.2	0.6	1	6	9	2	10	5	7	0.533333	0	0	0	0.285714	0.666667	0	0	0	0	0	0	2.59206	1.48571
35492592	A	G	G	G	G	G	G	0.428571	0.857143	0.625	1	1	0.846154	21	7	8	6	6	13	0	0	0	0	0	0	0.666667	0	0	0.5	1	0	2.5902	2.16667
117183269	A	T	T	T	T	T	T	0.455556	0.46875	0.473684	1	1	0.977273	90	64	38	16	11	44	0	0	0.285714	0	0	1	0	0.5	0	0	0	0	2.58955	1.78571
22413477	A	G	G	G	G	G	G	1	1	1	0.8	1	0.789474	7	11	18	5	2	19	0	0	0	0	0	0	1	0	0	1	1	0	2.58947	3
45740928	T	C	C	C	C	C	C	0.611111	0.483871	0.2	0.28125	0.458333	0.551724	18	31	10	32	24	29	0	0	0	0	0	0	0	0	0	0	0	0	2.58629	0
33199353	A	G	G	G	G	G	G	1	1	1	1	0.666667	0.833333	2	2	5	2	3	12	0	0.4	0	0.714286	0	1	0	0	0	0	0	0.8	2.58571	2.91429
28426069	G	A	A	A	A	A	A	1	1	1	1	1	1	137	90	26	122	184	150	0.807692	0.971429	0	0	0	0	0	0	0.636364	1	0	0
41372147	A	G	G	G	G	G	G	0.666667	0.666667	1	1	1	1	3	6	11	6	3	4	0	0	0	1	0	0	0	0	0	0.75	1	0	2.58333	2.75
33396571	G	A	A	A	A	A	A	1	1	1	1	0.25	1	3	3	2	2	8	3	0	1	0	0	0	0.666667	0	1	0	0	0	0	2.58333	2.66667
19278109	C	A	A	A	A	A	A	0.833333	1	1	1	1	1	6	9	10	4	10	9	0	1	0	1	0	0	0.75	0	0	0.5	0	0	2.58333	3.25
41829575	C	T	T	T	T	T	T	0.55	0.545455	1	1	0.388889	1	20	11	10	13	18	38	0	0	0.5	0.533333	0	0.512821	0	0.357143	0	0	0	0	2.58105	1.9033
39171158	G	C	C	C	C	C	C	0.8	0.333333	0.485714	0.6	0.571429	0.6875	15	12	35	10	7	16	0.4	0	0	0	0	0	0	0.5	0	0	0	0	2.57798	0.9
6860828	A	C	C	C	C	C	C	0.882353	1	0.466667	1	1	0.631579	17	14	15	7	12	19	1	0.222222	0	0	0	0	0	0	0	0.347826	0.833333	0	2.57722	2.40338
83479476	A	T	T	T	T	T	T	0.846154	0.666667	1	0.714286	0.75	1	13	3	2	7	24	2	0.4	0	0	0	0	0	0	1	1	0	0	0	2.57711	2.4
79395232	A	T	T	T	T	T	T	1	1	0.571429	1	1	1	10	7	7	4	4	3	0	0	0	0	0	1	0	0	1	0	1	0	2.57143	3
21796231	G	A	A	A	A	A	A	1	1	1	1	1	1	5	2	3	5	11	6	0.928571	0	0.666667	0	0.833333	0	0	0	1	0	0	0
119199081	G	A	A	A	A	A	A	1	1	0.4	1	1	0.666667	6	4	10	2	2	6	0	0	0	0	0	0	1	0	0	0.5	1	0	2.56667	2.5
120045333	C	T	T	T	T	T	T	0.15748	1	1	0.973684	0.928571	1	127	34	14	76	28	66	0	0	0.171171	0	0	0.211538	0	0.168831	0	0	1	0.942857	2.56534	2.4944
1696980	A	G	G	G	G	G	G	0.636364	1	1	1	1	1	11	7	4	6	7	8	1	0	0.36	0	0.461538	1	0	0.25	0	0	0	0	2.56483	3.07154
45671021	T	C	C	C	C	C	C	0.5	1	0.555556	1	1	1	8	8	9	13	4	8	0.333333	0	0	0	0.2	0	0	0.294118	0.5	0.5	0.666667	0	2.56144	2.49412
77241184	G	A	A	A	A	A	A	1	0.627907	1	1	1	1	32	43	26	19	27	31	0	0	0	0	0.259259	0.609756	0.363636	0	0.363636	0	0.470588	1	2.56103	3.06688
57246786	A	G	G	G	G	C	G	0.333333	0.625	0.846154	0.6	1	0.727273	6	8	13	5	2	11	0	0	0	0.571429	0	0	0	0	0	0	1	0	2.56033	1.57143
15856181	C	T	T	T	T	T	T	1	0.5	1	1	0.526316	1	6	6	2	12	19	8	0	0	0	0	0	0.466667	0	0	0	0	1	1	2.55965	2.46667
90248034	A	T	T	T	T	T	T	0.875	1	0.5	0.461538	0.461538	0.909091	16	5	8	13	13	11	0	0.53125	0.442623	0.232877	0	0.444444	0	0	0	0	0	0	2.55597	1.65119
57538111	T	A	A	A	A	A	A	1	1	1	1	1	0.555556	3	5	2	2	2	9	1	0	1	0	0	0	0	0	0	0	1	0	2.55556	3
15469639	C	A	A	A	A	A	A	1	1	1	1	0.222222	1	5	6	6	7	9	10	0.666667	0	0	0	1	0	0	0	0	0	1	0	2.55556	2.66667
1577741	G	T	T	T	T	T	T	0.72973	0.823529	0.647059	0.590164	0.351351	1	37	17	17	61	37	54	0	0	0	0	0	0	0.5	0.666667	0.421053	0	0	0	2.55411	1.58772
84498052	T	G	G	G	G	G	G	1	1	1	1	1	0.7	3	3	6	6	5	10	0	0	0	0	0	0	0	1	0	0.4	0.75	1	2.55	3.15
35655886	C	A	A	A	A	A	A	0.5	1	0.583333	1	0.666667	0.3	8	11	12	4	3	10	0	0.5	0.333333	0.666667	0	0	0	0	0	0	0	0	2.55	1.5
57743325	G	A	A	A	A	A	A	0.8	1	1	1	1	0.75	10	14	6	8	4	8	1	1	0	0	0	0	0	0	0	0	1	0	2.55	3
1466733	C	T	A	A	A	A	A	0.411765	0.2	0.368421	0.548387	0.447368	1	2	15	19	31	38	46	0	0	0	0	0	0	0	0.428571	0	0	0	0	2.54737	0.428571
61442906	C	T	T	T	T	T	T	1	1	1	1	1	1	17	4	27	5	12	19	0	0	1	1	0	0	0	0	1	0.454545	0	0
76853178	A	G	G	G	G	G	G	1	1	1	1	0.5	1	14	6	4	10	4	62	0	0	0	0.5	0.4	0.363636	0	0	0.692308	0	0	1	2.54406	2.95594
20697234	A	G	G	G	G	G	G	0.818182	0.92	1	0.636364	0.769231	1	11	25	4	11	13	46	0.5	0	0	0	0	0	0	0	0.5	0.6	0	1	2.54378	2.6
51369534	C	T	T	T	T	T	T	0.272727	0.45	1	0.37037	1	0.393939	22	20	9	27	25	33	0.511111	0	0	0	0	0	0	0	0	0.433333	0	0	2.54259	0.944444
84495901	C	T	T	T	T	T	T	1	1	1	1	1	0.875	4	6	8	2	5	8	1	0.666667	1	0	0	0	0.666667	0	0	0	0	0	2.54167	3.33333
62393461	C	T	T	T	T	T	T	1	1	1	1	1	0.833333	3	4	2	17	9	6	0	0	0	0	0	0.4375	0	1	0.857143	1	0	0	2.53869	3.29464
65913338	A	G	G	G	G	G	G	0.5	0.363636	0.666667	0.571429	1	0.75	12	11	6	14	11	28	0	0.3	0	0	0	0	0.580645	0	0	0	0.4375	0	2.53359	1.31815
90249538	G	A	A	A	A	A	A	1	1	1	1	0.909091	1	8	9	6	7	22	7	0	1	0.809524	0.851852	0	0.714286	0	0	0	0	0	0	2.53343	3.37566
117177621	A	G	G	G	G	G	G	0.580645	0.631579	0.483333	1	1	1	31	19	60	6	7	12	0	0	0.615385	0.214286	0.333333	1	0	0	0	0	0	0	2.53255	2.163
105271232	A	G	G	G	G	G	G	1	0.666667	1	0.5	1	1	2	3	2	4	5	3	0	0	0	0.636364	0	0	0	0	0	1	0	1	2.5303	2.63636
140190586	G	A	A	A	A	A	A	1	1	0.5	1	1	1	4	3	4	7	7	4	0	0	0	0	0.722222	1	0	0	0.75	0.5	0	0	2.52778	2.97222
14235943	T	C	C	C	C	C	C	1	1	1	1	0.666667	0.857143	4	2	4	2	3	7	0	0	0	0	1	0	0	0	0	1	1	0	2.52381	3
117171390	A	G	G	G	G	G	G	0.612903	0.833333	0.40625	1	1	1	31	6	32	6	5	22	0	0	0	1	1	0.333333	0	0	0	0	0	0	2.51915	2.33333
110827651	T	C	C	C	C	C	C	1	1	1	1	1	1	7	17	13	17	6	24	0	0	0.538462	0.391304	0	0.375	1	0	0.428571	0	0.5	0.25
85948831	A	C	C	C	C	C	C	0.666667	1	0.75	1	0.9	1	6	8	4	17	10	2	0.916667	0	0	0	0	0	0	0	0.888889	0	0	1	2.51111	2.80556
113696184	G	A	A	A	A	A	A	0.875	1	1	0.8	0.357143	0.230769	16	4	4	15	14	13	0	0	0.454545	0	0	0	0	0	0.47619	0.6	0	0.222222	2.50995	1.75296
75167197	A	G	G	G	G	G	G	1	1	0.5	1	1	1	30	22	36	10	2	22	0.7	0	0	0	1	0.222222	0	0	0	0.615385	0.454545	0	2.50785	2.99215
50631955	A	G	G	G	G	G	G	1	0.571429	1	1	1	1	8	7	2	2	5	26	0	0	0	0	0	1	0	0	0	0.818182	0.25	1	2.50325	3.06818
84371397	C	T	T	T	T	T	T	1	1	1	1	1	0.333333	3	6	5	2	5	6	0	0	1	0	0	1	0	0	0.833333	0	0	0	2.5	2.83333
74609846	G	A	A	A	A	A	A	1	1	1	1	1	0.5	6	2	4	2	2	6	0	1	0	0	0	0	0	0	1	0	1	0	2.5	3
74184077	C	T	T	T	T	T	T	1	1	1	1	1	0.5	3	4	2	6	4	10	0	0	0	0	0	0	0	0	1	1	0	1	2.5	3
62508797	A	G	G	G	G	G	G	1	1	1	1	1	1	4	10	6	2	2	2	0	1	0	0	0	0	1	0	0	1	0.5	0
58918501	C	T	T	T	T	T	T	0.5	1	1	1	1	1	4	4	4	2	5	3	1	0	1	0	0	0	0	0	0	1	0	0	2.5	3
9784392	G	A	A	A	A	A	A	0.941176	1	0.5	0.352941	1	1	17	18	20	17	6	19	0.357143	0	0	0	0	1	0	0.5	0	0	0.4375	0	2.49947	2.29464
84184280	C	T	T	T	T	T	T	0.416667	1	0.652174	1	1	0.428571	12	6	23	5	6	7	0	0	0	1	0	0	0	0	1	0	0	0	2.49741	2
14708038	G	T	T	T	T	T	T	1	0.25	0.761905	0.516129	0.558824	1	35	12	21	31	34	30	0	0	0	0	0	0	0	0.409091	0	0.461538	0.314286	0.405405	2.49654	1.59032
30066132	T	C	C	C	C	C	C	1	1	0.333333	1	1	1	5	3	6	2	2	3	0	0	0	0	0	0.571429	1	0	0.666667	0.6	0	0	2.49524	2.8381
7762752	A	T	T	T	T	T	T	0.564103	0.55	0.389831	0.666667	0.2	0.52381	78	20	59	18	10	21	0	0	0	0	0	0	0	0	0	0.4	0	0	2.49441	0.4
89378514	G	A	A	A	A	A	A	0.636364	0.592593	0.522727	1	1	0.409091	33	27	44	34	26	44	0	0	0	0	0	0	0.636364	0	0	0	0.666667	0.363636	2.49411	1.66667
14736004	T	C	C	C	C	C	C	0.37594	0.994872	1	1	1	1	133	390	55	589	666	361	0	0.486692	0	0	0	0	0	0	1	0.990698	0	0.400709	2.49271	2.8781
9783866	G	C	C	C	C	C	C	1	1	0.625	0.571429	1	1	15	17	8	14	14	24	0.461538	0	0	0	0	1	0	0.384615	0	0.222222	0.636364	0	2.49169	2.70474
10888513	T	C	C	C	C	C	C	1	0.32	0.470588	1	0.714286	1	5	25	17	2	14	3	0	0	0	0	0	0	0	0	0.35	0	1	0.666667	2.48821	2.01667
76119721	A	G	G	G	G	G	G	0.571429	1	1	1	1	0.44	14	17	6	12	16	25	0	1	0.285714	0.380952	0	0	0.857143	0	0	0	0	0	2.48762	2.52381
154365116	T	C	C	C	C	C	C	0.411765	0.928571	1	1	0.490196	0.878788	17	14	2	9	51	33	0	0	0	0	0	0	1	0	0.529412	0.692308	0	0	2.4876	2.22172
6860841	T	A	A	A	A	A	A	0.875	1	0.384615	1	1	0.611111	16	13	13	6	10	18	1	0.222222	0	0	0	0	0	0	0	0.333333	0.833333	0	2.48184	2.38889
75501384	A	G	G	G	G	G	G	0.636364	1	1	1	1	0.777778	11	4	12	7	2	9	0	0	0.333333	1	0	0.6	0	0	0	0	1	0	2.48081	2.93333
96579724	A	C	C	C	C	C	C	1	1	1	1	1	1	14	14	2	12	14	5	0	1	0	0.4	1	0	0	0.5	0	0.625	0	0
36939144	C	T	T	T	T	T	T	1	0.4	0.818182	0.529412	0.461538	1	27	20	11	17	13	16	0.653846	0	0	0	0.428571	0.653846	0	0	0	0	0	0	2.47287	1.73626
18351803	A	T	T	T	T	T	T	1	0.571429	0.307692	1	0.526316	0.611111	15	7	13	8	19	18	0	0	0	0	0	0	0	0.75	0	0	0	0.8	2.46655	1.55
48887129	G	A	A	A	A	A	A	1	1	1	1	1	1	10	9	5	22	10	15	0	0	0.538462	0.193548	1	0	0	0.285714	0.517241	0	0	1
113020588	C	T	T	T	T	T	T	0.714286	1	1	1	1	1	7	3	8	2	2	4	0	0	0.5	0	0	0	0	0	1	0.75	0	1	2.46429	3.25
73694901	C	G	G	G	G	G	G	0.666667	1	1	0.583333	1	0.5	6	9	7	12	9	10	0	0.142857	0	0.333333	0	0.545455	0	0	0.666667	0	0	0.6	2.46169	2.28831
94637098	T	A	A	A	A	A	A	0.291667	0.625	0.333333	1	0.5	0.5	24	8	6	2	4	8	0	0	0	0.235294	0	0	0	0	0	0	0.555556	0	2.45915	0.79085
53844173	C	G	G	G	G	G	G	1	1	0.545455	0.588235	1	1	26	16	11	17	28	26	0	0	0	0	0.42623	0	0	0.695652	0.553191	0	0	1	2.45862	2.67507
84532075	C	A	A	A	A	A	A	1	0.625	1	0.5	0.333333	1	4	8	2	4	6	3	0	1	0	1	0	0	0	0	0	0	0	0	2.45833	2
75600733	C	T	T	T	T	T	T	1	1	0.382353	1	1	1	57	33	34	72	66	34	0.993902	0	0.931034	1	0	0	0	0	0	0	0	0	2.45742	2.92494
74071199	C	A	A	A	A	A	A	0.537367	1	1	1	1	1	281	336	186	221	286	442	0	0.498084	0.587393	0.467787	0	0.530179	0	0	0.484716	0	0.51227	0	2.45694	3.08043
7842211	C	G	G	G	G	G	G	0.444444	0.538462	0.5	0.428571	1	0.545455	9	13	10	7	3	11	0	0	0	0	0	0	0	0	0	0	0	1	2.45693	1
86024561	C	T	T	T	T	T	T	0.568627	0.658537	0.916667	0.4	0.55	0.511111	51	41	36	30	40	45	0	0	0	0	0.571429	0.580645	0	0	0	0	0	0	2.45287	1.15207
28808277	C	T	T	T	T	T	T	1	0.5	1	0.666667	1	1	4	4	2	6	2	3	0	0	0	0	0	0	0	0	0.714286	1	0.333333	0.666667	2.45238	2.71429
20590141	A	G	G	G	G	G	G	1	0.507692	1	0.392857	1	0.534884	87	65	111	84	70	129	0	0	0	0	0	0	0	0.45122	0	0.634146	0.9	0	2.45007	1.98537
106903059	A	G	G	G	G	G	G	0.882353	0.714286	1	0.533333	0.5	0.666667	17	28	8	15	10	18	0	0.324324	0	0	0.722222	0.416667	0	0	0	0	0	0.384615	2.44881	1.84783
22262249	C	T	T	T	T	T	T	0.477273	0.344828	0.848485	0.526316	0.292683	0.333333	44	29	33	38	41	45	0.375	0	0	0	0	0	0	0	0	0	0	0	2.44792	0.375
28470587	G	C	C	C	C	C	C	0.545455	0.6	1	0.615385	0.805556	0.517857	11	20	5	26	36	56	0.4	0	0	0	0.666667	0	0	0	0	0.571429	0	0	2.44616	1.6381
51089842	C	G	G	G	G	G	G	0.342105	0.452381	1	0.618182	1	0.384615	38	42	12	55	37	13	0.441176	0	0	0	0	0	0	0	0	0.916667	0	0	2.43944	1.35784
65826727	A	G	G	G	G	G	G	0.8	0.357143	0.625	1	0.615385	0.714286	15	14	16	17	26	42	0	0	0	0	0	0	0.777778	0	0	0	0.533333	0.363636	2.43707	1.67475
1762216	T	C	A	C	C	C	C	1	0.291667	0.857143	0.277778	0.6	1	16	24	7	18	10	16	0.301887	0.266667	0	0.307692	0	0	0	0	0	0.714286	0	0	2.43606	1.59053
21085287	G	A	A	A	A	A	A	0.55814	1	0.408451	0.439716	0.577586	0.450704	172	165	71	141	116	142	1	0	0	0	0	0	0	0	0	0	0	0	2.4346	1
22533311	T	C	C	C	C	C	C	1	1	1	1	1	1	2	14	3	20	15	41	0	0.588235	0	0.129032	0	1	0.4	0	0.448276	0	1	0
40806547	G	C	C	C	C	C	C	1	1	1	1	1	0.428571	4	3	6	4	2	7	0	1	1	0	0	0	0	0	1	0	0	0	2.42857	3
89838039	A	G	G	G	G	G	G	1	0.5	1	1	1	1	3	8	22	4	6	13	0.785714	0	0	0	0	0	1	0	0	1	0	0.285714	2.42857	3.07143
15147007	A	G	G	G	G	G	G	0.538462	1	1	0.4	0.5	0.555556	13	7	2	10	4	9	0	0	0	0	0	0	0.375	0.333333	0	0.857143	0	0	2.42854	1.56548
59683383	T	C	C	C	C	C	C	0.393548	0.565217	0.3	0.391304	0.357143	0.419643	155	92	120	46	42	112	0	0	0	0	0	0	0	0	0	0	0	0	2.42686	0
91991339	C	T	T	T	T	T	T	1	1	1	1	1	1	108	54	33	33	16	38	0	0.633333	0	0	0.583333	1	0	0.647059	0	0.444444	0	0.266667
24192104	C	T	T	T	T	T	T	1	1	0.222222	1	0.666667	1	2	6	9	2	6	10	0	0	0	0	0	0.75	0	0	1	0	0.714286	0	2.4246	2.46429
15861485	T	C	C	C	C	C	C	1	0.333333	0.4	1	0.5	1	5	9	5	12	14	18	0	0	0	0	0.727273	0.583333	0	0	0	0	0	0.5	2.42273	1.81061
97249410	T	A	A	A	A	A	A	0.55814	0.540541	0.32	1	0.607143	0.481481	43	37	25	21	28	27	0.582524	0	0	0	0	0	0	0	0.506667	0	0	0	2.41811	1.08919
75473715	A	T	T	T	T	T	T	0.8125	1	1	1	1	0.2	16	10	14	2	2	10	0	0	0	0	1	0.714286	0.285714	0	0	0	0.6	0	2.4125	2.6
20531113	T	C	C	C	C	C	C	1	1	1	1	1	1	10	31	15	25	18	18	1	0.444444	0	0	0	0.6	1	0	0	0.545455	0	0
27684604	C	T	T	T	T	T	T	0.4375	0.416667	0.777778	0.653846	0.589744	0.516129	16	24	36	26	39	62	0	0	0	0	0	0	0	0.521739	0	0.468085	0	0	2.40184	0.989824
11195689	C	T	T	T	T	T	T	1	1	1	0.769231	0.631579	1	7	7	4	13	19	19	0	0	0	0	1	0	1	0	0	0	1	0	2.40081	3
86681236	A	T	T	T	T	T	T	1	1	1	0.4	1	1	3	2	6	5	4	6	0	1	1	1	0	0	0	0	0	0	0	0	2.4	3
116753917	T	C	C	C	C	C	C	1	0.4	1	1	1	1	2	5	4	4	4	10	0	0	0	1	0	0	0	0	1	1	0	0	2.4	3
18839814	G	A	A	A	A	A	A	1	0.5	1	1	1	0.8	14	6	2	7	6	5	0	0	0	0	0	0.6	0	0	0.4	0.4	0.5	1	2.4	2.9
43306974	A	G	G	G	G	G	G	1	1	1	1	1	1	7	9	13	3	2	15	1	1	0	0	0	0	0	0	0	1	0.6	0
28353558	T	C	C	C	C	C	C	0.5	0.363636	1	0.555556	1	1	10	11	3	18	12	11	0	0.9375	0	0	0.583333	0	0	0.5	0	0	0	0	2.39836	2.02083
48787374	A	G	G	G	G	G	G	0.642857	1	1	1	1	0.428571	14	4	5	2	3	7	0	0	0.625	0.25	0	0	0	0	1	0	0	0.8	2.39643	2.675
6860851	G	A	A	A	A	A	A	0.833333	1	0.545455	1	1	0.705882	18	13	11	6	9	17	1	0	0	0.357143	0	0	0	0	0	0.333333	1	0	2.39419	2.69048
77240520	C	G	G	G	G	G	G	1	0.355932	1	1	1	1	82	59	116	28	21	44	0	0	0	0	0.490909	0.418182	0.3125	0	0.411765	0	0.333333	1	2.38924	2.96669
22532975	A	G	G	G	G	G	G	1	1	1	1	1	1	4	13	3	8	19	18	0	0.512821	0	0	0	1	0	0.7	0.4	0	1	0
14393840	G	A	A	A	A	A	A	1	0.55	1	1	0.6	0.235294	15	20	6	18	15	17	0	1	0	0	1	0	0	0	0	0	0	0	2.38529	2
103511417	C	T	T	T	T	T	T	1	0.882353	0.5	0.529412	0.75	0.692308	32	17	32	17	4	39	0	0	0	0	0	1	0	0	0.272727	0.697674	0	0	2.38367	1.9704
57331806	G	A	A	A	A	A	A	0.56	1	1	1	0.441176	0.327273	25	28	14	42	34	55	0	0	0.688889	0.573529	0	0.685185	0	0	0	0	0	0	2.38085	1.9476
86033546	A	G	G	G	G	G	G	0.571429	0.333333	1	0.714286	0.583333	0.611111	7	9	6	14	12	18	0	0	0	0	0.75	0.684211	0	0	0	0	0	0	2.37928	1.43421
97227927	T	C	C	C	C	C	C	1	0.285714	0.833333	1	0.8	1	14	7	12	4	15	17	0	0	0.666667	0	0	0	0	1	0.875	0	0	0	2.37738	2.54167
75495092	C	T	T	T	T	T	T	0.615385	1	1	1	1	0.727273	13	30	19	7	3	11	0	0	0.666667	1	0	0.8	0	0	0	0	0.5	0	2.37599	2.96667
77240821	C	T	T	T	T	T	T	1	0.4375	1	1	1	1	101	96	101	51	27	34	0	0	0	0	0.55	0.480519	0.227642	0	0.431818	0	0.372881	1	2.37464	3.06286
97227091	C	T	T	T	T	T	T	1	0.25	0.6	0.857143	0.666667	1	4	12	5	7	15	19	0	0	0	1	0	0	0	1	0	0	0	0	2.37381	2
8735742	G	A	A	A	A	A	A	0.35	0.56	0.209302	0.541667	0.36	1	40	50	43	24	25	76	0	0	0	0	0	0	0	0	0.303571	0.347222	0	0	2.37018	0.650794
74181297	A	G	G	G	G	G	G	1	0.571429	1	1	1	1	7	7	2	12	7	21	0.586207	0	0	0	0.357143	0	0	0.6	1	0	0	0.666667	2.36141	3.21002
20577077	T	C	C	C	C	C	C	1	0.2	1	0.75	0.285714	0.8	5	10	5	4	7	5	1	0	0	0.285714	0	0	0.388889	0	0	0	0	0	2.36111	1.6746
27600687	T	G	G	G	G	G	G	0.75	1	1	0.888889	0.875	1	4	4	4	9	8	13	0.857143	1	0	0	0	1	0	0	0	0.3	0	0	2.35675	3.15714
60849620	C	A	A	A	A	A	A	1	0.533333	0.48	0.421687	0.99115	0.992481	128	120	25	166	113	133	0.416244	0.509804	0	0	0.564286	0	0	0.572115	0	0	0	0	2.3562	2.06245
64892808	C	T	T	T	T	T	T	0.578125	0.372549	1	0.736842	0.454545	0.452632	64	51	24	19	22	95	0	0.45098	0	0	0.541667	0	0	0	0	0	0	0.25	2.35205	1.24265
117177962	G	A	A	A	A	A	A	0.388889	0.388889	0.657143	1	1	1	18	18	35	16	16	12	0	0	0.333333	0	0.75	1	0	0	0	0	0	0	2.35159	2.08333
27155606	G	A	A	A	A	A	A	0.777778	0.5	0.5	0.708333	0.904762	0.592593	18	12	10	24	21	54	0.197802	0.16129	0	0	0	0.234694	0	0	0.27027	0.769231	0	0	2.35018	1.63329
32897352	G	T	T	T	T	A	T	0.435976	0.460123	0.453039	0.44	0.517857	0.433673	328	163	181	100	112	196	0	0	0	0	0	0.391608	0	0	0	0	0	0	2.34906	0.391608
45671766	A	G	G	G	G	G	G	0.2	1	0.333333	1	1	1	15	8	6	6	3	9	0.571429	0	0	0	0.153846	1	0	0.2	0.263158	0	0	0	2.3449	2.18843
16835255	A	G	G	G	G	G	G	0.544444	0.326923	1	0.478261	0.455882	0.506849	90	52	55	46	68	73	0	0	0	0	0	0	0	0	0.52381	0	0	0.444444	2.34411	0.968254
99364561	G	T	T	T	T	T	T	0.5	0.833333	1	0.909091	0.666667	1	6	6	3	11	3	3	0	1	0	0	0	0	0	0	0	0.571429	0	1	2.33766	2.57143
36026513	G	A	A	A	A	A	A	1	1	0.547619	0.666667	0.580645	0.3625	90	49	42	39	31	80	0.417323	0	0	0	0	0	0	0	0.479452	0.536585	0.390244	0	2.33383	1.8236
8962649	T	C	C	C	C	C	C	1	1	1	1	0.4	1	5	10	2	2	5	4	0	0	0	1	0	0	0	0	0.666667	0.4	0	1	2.33333	3.06667
23344746	C	T	T	T	T	T	T	1	1	1	1	0.5	0.833333	2	2	3	9	6	12	0	1	0	1	1	0	0	0	0	0	0	0	2.33333	3
41414998	A	T	T	T	T	T	T	1	1	1	1	0.333333	1	4	3	3	3	6	4	1	0	1	1	0	0	0	0	0	0	0	0	2.33333	3
28714376	C	T	T	T	T	T	T	0.833333	1	0.928571	1	1	1	24	13	14	11	36	79	0	1	0	0	0.428571	1	0	0	0	1	0	0	2.33333	3.42857
864354	G	A	A	A	A	A	A	1	1	1	1	1	1	2	5	3	3	5	2	0	0	0	1	1	0	0	0	0	0	0.666667	1
15047350	A	C	C	C	C	C	C	0.888889	1	1	1	1	1	9	2	2	2	2	6	0	0	0	1	0	0	0.555556	0	0	1	1	0	2.33333	3.55556
49522367	C	A	A	A	A	A	A	1	1	1	1	1	1	6	4	6	11	3	11	1	1	1	0	0	0	0	0	0	0.666667	0	0
117177504	A	G	G	G	G	G	G	0.466667	0.431373	0.6	1	1	1	60	51	80	19	24	43	0	0	0.363636	0.777778	0.583333	0	0	0.444444	0	0	0	0	2.32885	2.16919
35977170	A	G	G	G	G	G	G	0.5	0.428571	1	0.2	0.2	0.5	10	7	2	10	10	4	0	0	0	0.5	0	0	0	0	0	0	0	0	2.32857	0.5
19867745	G	T	T	T	T	T	T	0.571429	1	0.714286	0.6	1	1	7	23	7	25	20	16	0	0	0	0	0	0.5	0	0.45	0.774194	0	0.833333	0	2.32819	2.55753
127762984	G	A	A	A	A	A	A	1	1	0.7	0.5	1	1	8	18	10	6	27	30	0	0	0	0	0.75	0.315789	0	0	0.666667	0.4	0.75	0	2.31754	2.88246
127756206	A	T	T	T	T	T	T	0.998693	0.995935	0.521797	0.449275	1	1	765	492	757	276	464	696	0	0.529851	0.535613	0.595833	0.480226	0	0	0	0.508403	0	0	0	2.31577	2.64993
25958595	C	T	T	T	T	T	T	1	0.307692	1	1	1	1	2	13	2	5	3	4	0	0	0	0	0	0	1	1	0	1	0	0	2.30769	3
25958597	C	T	T	T	T	T	T	1	0.307692	1	1	1	1	2	13	2	5	2	4	0	0	0	0	0	0	1	1	0	1	0	0	2.30769	3
29241153	G	A	A	A	A	A	A	0.5	0.2	0.352941	0.181818	0.571429	0.5	6	10	17	11	7	8	0	0	0	0	0	0	0	0	0	0	0	0	2.30619	0
15686136	T	C	C	C	C	C	C	1	1	0.411765	0.538462	0.703704	1	37	34	17	26	27	38	0	0	0.5	0.5	0.777778	0	0	0.571429	0	0	0	0	2.30472	2.34921
45671674	G	A	A	A	A	A	A	0.3	1	0.285714	1	1	1	10	7	7	8	10	3	0	0	0	0	0	1	0	0.6	0.35	0	0.333333	0	2.30238	2.28333
103511480	C	T	T	T	T	T	T	1	1	0.434783	0.333333	0.714286	0.5	23	11	23	12	7	20	0	0	0	0	0	1	0	0	0	0.681818	0	0	2.30058	1.68182
27519876	C	G	G	G	G	G	G	1	0.5	1	0.8	1	1	5	4	7	5	2	2	0	0	1	1	0	0	0	0	0	0	1	0	2.3	3
94637144	T	G	G	G	G	G	G	0.571429	1	0.625	1	1	1	21	17	8	1	2	8	0	0.5	0.4	0.333333	1	0	0	0	0	0	0.666667	0	2.29643	2.9
134386671	T	A	A	A	A	A	A	0.470588	0.2	1	0.875	1	0.75	17	10	11	8	3	4	0	0	0	0	0	0	0	0	1	0	0	1	2.29559	2
3114228	G	C	C	C	C	C	C	0.457481	0.456939	0.441099	0.446735	0.500942	0.508996	2199	1823	1893	1164	1593	2112	0	0	0	0	0	0.519764	0	0	0	0	0	0	2.29243	0.519764
12818367	G	A	A	A	A	A	A	0.666667	0.166667	0.7	0.333333	0.5	0.3	9	12	10	6	8	10	0	0	0	0	0	0	0	0	0	0.375	0	0	2.29167	0.375
22541828	A	G	G	G	G	G	G	1	1	1	1	1	1	6	7	4	12	9	16	0	0.55	0	0	0	1	0.285714	0.6	0.272727	0	1	0
18352333	G	A	A	A	A	A	A	1	0.357143	0.818182	1	0.6	0.5	16	14	11	8	25	14	0	0.571429	0	0	0	0	0	0.714286	0	0	0	0.7	2.28961	1.98571
75600762	G	T	T	T	T	T	T	1	1	0.375	1	1	1	66	41	32	106	81	37	1	0	0.942857	1	0	0	0	0	0.142857	0	0	0	2.28929	3.08571
98216321	A	G	G	G	G	G	G	1	1	0.285714	1	1	1	11	7	7	6	3	3	0	1	0	0	0	0	0	0	1	1	0	0	2.28571	3
5440473	A	G	G	G	G	G	G	1	1	1	1	1	1	7	5	17	15	7	6	0.714286	1	0	1	0	0	0	0	0	0	1	0
34832391	A	G	G	G	G	G	G	1	0.818182	0.8	0.666667	1	1	12	11	5	3	5	2	0	1	0	0	0	1	0	0	0	0	1	0	2.28485	3
77240432	T	C	C	C	C	C	C	1	0.311111	1	1	1	1	74	45	102	19	14	33	0	0	0	0	0.368421	0.462264	0.39	0	0.444444	0	0.363636	1	2.28235	3.02877
144578946	C	T	T	T	T	T	T	0.444444	1	1	0.722222	0.666667	1	18	16	2	18	12	4	0.2	0	1	0.5	0	0.263158	0	0.588235	0	0	0	0	2.28194	2.55139
32469706	T	G	G	G	G	G	G	0.763889	0.825688	0.807018	0.725806	0.578125	0.689441	72	109	57	62	64	161	0	0	0	0	0	0.242424	0	0.648649	0	0.704918	0	0.513514	2.28046	2.1095
34915836	A	C	C	C	C	C	C	1	1	1	0.666667	1	0.625	8	6	6	12	8	8	0.666667	0	0	0	0	0	0.56	0	0.285714	0.5	0	1	2.27929	3.01238
22531927	C	T	T	T	T	T	T	1	1	1	1	1	1	13	24	10	28	28	38	0	0.261905	0	0	0	1	0.357143	0.454545	0.473684	0.173913	1	0
102880647	C	T	T	T	T	T	T	0.423684	0.432367	0.993952	0.504212	0.495396	0.471279	380	414	992	831	1086	1619	0	0	0	0	0.489982	0	0	0.552826	0	0	0	0	2.27808	1.04281
89305202	A	C	C	C	C	C	C	0.4	0.571429	1	1	0.5	1	5	7	15	10	8	7	0.3125	0	0	0	1	0.384615	0	0	0.5	0	0	0	2.27431	2.19712
55046007	C	G	G	G	G	G	G	1	0.416667	1	1	1	0.571429	2	12	4	7	3	14	0	0.4	0	0	1	0	0	0	0.416667	0.4	0.5	0	2.27143	2.71667
104340299	T	G	G	G	G	G	G	0.5	0.592593	1	1	1	1	28	27	13	40	34	36	0.666667	0	0	0	0	0	1	0	0.766667	0	0.388889	0	2.27037	2.82222
96828	G	C	C	C	C	C	C	0.8125	1	1	1	1	0.565217	16	18	2	7	13	23	0	0	0	0	0	1	0.625	0	0.736842	0	0.285714	0.461538	2.26862	3.10909
100329341	T	C	C	C	C	C	C	1	0.6	1	0.666667	1	1	6	5	2	3	7	5	1	1	0	0	0	0	0	0	0	0	0	1	2.26667	3
30304916	T	G	G	G	G	G	G	1	1	1	1	0.666667	0.666667	2	5	3	6	6	3	0	0	0.666667	0	1	1	0	0	0	0.4	0	0	2.26667	3.06667
32767848	T	C	C	C	C	C	C	1	1	1	1	1	1	2	2	4	2	6	13	0	0.4	0	0.333333	1	1	0	0	0	0	0	1
126948368	C	G	G	G	G	G	G	1	1	1	0.333333	0.428571	1	3	6	9	6	7	3	1	0	0	0	0	0	0	0	0.5	0	1	0	2.2619	2.5
22533106	A	T	T	T	T	T	T	1	1	1	1	0.941176	1	11	9	4	10	17	14	0	0.477273	0	0	0	1	0.333333	0.272727	0.6	0	1	0	2.25784	3.68333
40807135	A	G	G	G	G	G	G	1	1	1	1	1	0.666667	11	2	12	5	8	3	0	0	0	0	0	0.409091	0	0	1	1	0	1	2.25758	3.40909
1579709	A	T	T	T	T	T	T	0.307692	0.307692	1	1	1	1	13	13	9	2	4	11	0.4375	0	0	0	1	0.235294	0.2	0	0.25	0	0.235294	0	2.2573	2.35809
75474495	G	A	A	A	A	A	A	0.449275	1	1	1	1	0.193548	69	34	38	5	16	31	0	0	0.666667	0.222222	0	1	0.5	0	0	0	0	0	2.25393	2.38889
22531552	G	C	C	C	C	C	C	1	1	1	1	1	1	76	56	40	76	66	101	0	0.595506	0	0	0	1	0.493333	0.34375	0.313725	0	1	0
43384704	C	T	T	T	T	T	T	1	1	1	1	1	0.5	2	14	2	3	2	4	0.25	0	0	0	1	1	0	0	0	0	1	0	2.25	3.25
17109966	T	C	C	C	C	C	C	1	0.25	1	1	1	1	10	8	3	12	11	6	0	1	0	0	0	0	0	0	1	0	0	1	2.25	3
28510792	G	A	A	A	A	A	A	1	1	1	1	1	1	3	2	15	2	5	2	1	1	0	0.75	0	1	0	0	0	0	0	0
66982081	C	T	T	T	T	T	T	0.439394	1	0.714286	0.318182	1	0.287879	66	31	42	22	11	66	0	0.380952	0	0	0.272727	0.317073	0	0	0	0.540541	0	0	2.24845	1.51129
98020247	C	G	G	G	G	G	G	1	0.153846	0.722222	1	0.529412	1	2	13	18	8	17	14	0	0	0	0.157895	0.5	0.5	0	0	1	0	0	0	2.24759	2.15789
75473101	A	G	G	G	G	G	G	0.285714	1	1	1	1	0.461538	14	15	2	6	23	13	0	0	0	0.222222	0.777778	0	1	0	0	0	0.5	0	2.24725	2.5
103894653	G	A	A	A	A	A	A	0.488665	1	0.377358	0.467223	0.445565	0.452489	397	538	106	839	496	442	0	0	0	0	0.491007	0	0	0	0.493793	0	0	0	2.2465	0.9848
86024128	T	C	C	C	C	C	C	0.466667	0.413793	1	0.4	0.5	0.425532	45	29	63	25	36	47	0	0	0	0	0.615385	0.344262	0	0	0	0	0	0	2.24634	0.959647
27685029	C	T	T	T	T	T	T	0.545455	0.45	0.511628	0.291667	0.581395	0.5	22	20	43	24	43	58	0	0	0	0	0	0	0	0	0	0.641026	0	0	2.23912	0.641026
7805751	G	A	A	A	A	A	A	0.5	0.333333	0.5	0.269231	0.392857	0.576923	68	12	24	26	28	26	0	0	0	0	0	0	0	0	0	0.333333	0	0	2.23901	0.333333
89345419	T	C	C	C	C	C	C	0.666667	1	1	1	1	0.571429	3	8	8	8	8	7	0	0	0	1	0	0	0	1	0	0	0	1	2.2381	3
46407619	G	A	A	A	A	A	A	0.578947	0.647059	1	1	0.571429	1	19	17	15	23	21	43	0.409091	0	0	0	0	0.416667	0.277778	0	0	0.4	0.666667	0.391304	2.23593	2.56151
20015099	G	A	A	A	A	A	A	0.666667	0.666667	1	0.521739	0.483871	0.413793	21	15	10	23	31	29	0.5	0	0	0	0	0	0	0.625	0	0	0.4	0	2.22774	1.525
75600834	A	G	G	G	G	G	G	1	1	0.37037	1	1	1	68	80	27	169	123	58	1	0	1	1	0	0	0	0	0.142857	0	0	0	2.22751	3.14286
28710268	A	C	C	C	C	C	C	0.428571	0.703704	0.333333	0.76	1	1	21	27	6	25	10	25	0	1	0	0	0	0	0	0	0	1	0	0	2.22561	2
11177935	T	C	C	C	C	C	C	1	1	1	1	1	1	3	2	3	3	7	10	0	0.777778	0	0	0	0	0	0	1	1	0	1
48858127	A	T	T	T	T	T	T	0.666667	0.428571	1	1	0.357143	0.2	9	7	2	3	14	10	0	0	0	0.6	0.833333	0	0	0	0	0	0	0	2.21905	1.43333
75473652	G	A	A	A	A	A	A	0.685714	1	1	1	1	0.304348	35	35	10	3	5	23	0	0	0	0	0.666667	0.866667	0.571429	0	0	0	0.666667	0	2.21863	2.77143
27882589	T	C	C	C	C	C	C	0.258621	0.333333	0.68	1	0.363636	0.44186	58	48	25	2	22	43	0	0	0	0	0	0	0	0	0	0.409091	0.45	0	2.21836	0.859091
15468730	T	C	C	C	C	C	C	0.6	1	1	1	0.166667	1	5	7	2	7	12	4	0.75	0	0	0	0.8	1	0	0	0	0	0	0	2.21667	2.55
78377687	A	C	C	C	C	C	C	0.428571	0.833333	0.666667	1	1	1	7	6	9	3	3	4	0	0	0	0	0	0	0	0	1	1	0	0.714286	2.21429	2.71429
28426059	T	C	G	G	G	G	G	1	1	1	1	1	1	2	69	23	88	132	119	0.944444	0.961538	0	0	0	0.277778	0	0	0.603175	1	0	0
28426059	T	C	G	G	G	G	G	1	1	1	1	1	1	2	69	23	88	132	119	0.944444	0.961538	0	0	0	0.277778	0	0	0.603175	1	0	0
77239743	G	A	A	A	A	A	A	1	0.380952	1	1	1	1	19	21	33	10	8	22	0	0	0	0	0.375	0.211538	0.526316	0	0.555556	0	0.5	1	2.21254	3.16841
7842161	T	A	A	A	A	A	A	0.416667	0.4	0.4375	0.375	0.75	0.5	12	10	16	8	4	16	0	0	0	0	0	0	0.666667	0	0	0	0	0	2.2125	0.666667
96575637	C	T	T	T	T	T	T	1	1	1	1	0.444444	0.25	36	22	3	6	18	16	0	0.7	0	0.5	1	0	0	0.285714	0	0	0	0	2.20873	2.48571
61206374	A	T	T	T	T	T	T	0.609756	0.314286	1	0.486486	0.378378	1	41	35	6	37	37	36	0	0	0.545455	0.536585	0.5	0	0	0	0	0	0	0	2.20687	1.58204
117163939	T	C	C	C	C	C	C	0.75	0.47619	0.46875	1	1	1	28	42	32	22	16	19	0	0	0.75	0.615385	0	0.625	0	0.5	0	0	0	0	2.20456	2.49038
10927711	C	T	T	T	T	T	T	1	1	1	1	1	1	22	13	24	2	1	22	0	0.733333	0.285714	0.344828	0	0.692308	0	0	0	0.6	0.777778	0.363636
100481720	A	G	G	G	G	G	G	0.384615	0.28125	0.777778	0.538462	0.708333	1	39	32	18	52	24	47	0	0	0.923077	0.566038	0	0	0	0	0	0	0	0	2.20132	1.48911
45671000	G	C	C	C	C	C	C	0.555556	1	0.555556	1	1	1	9	7	9	13	2	11	0.208333	0	0	0	0.1875	1	0	0.263158	0.448276	0.375	0.428571	0	2.20027	2.91084
9160833	C	T	T	T	T	T	T	0.5	0.285714	1	1	0.714286	1	4	7	2	6	7	9	0	0	0.5	0	0	0	0.5	0	0.5	0.8	0	0	2.2	2.3
5440415	G	A	A	A	A	A	A	1	1	1	1	1	1	8	4	12	6	6	7	0.8	1	0	1	0	0	0	0	0	0	1	0
28720628	T	C	C	C	C	C	C	1	0.833333	0.666667	1	0.6	1	2	6	3	3	5	7	0	0	0.5	0	0	0	0	0	0.8	0.6	1	0	2.2	2.9
29239848	C	T	T	T	T	T	T	0.439024	0.413793	0.64	0.431818	0.417722	0.453333	82	58	25	88	79	75	0	0	0	0	0	0	0.6	0	0	0	0	0	2.19569	0.6
7608753	A	G	G	G	G	G	G	0.428571	0.666667	1	1	0.5	0.6	7	6	2	2	4	5	1	0	0	0	0	0	0	0	0	0	1	0	2.19524	2
7842115	C	T	T	T	T	T	T	0.5	0.357143	0.529412	0.285714	0.6	0.588235	12	14	17	7	5	17	0	0	0	0	0	0	0.666667	0	0	0	0	0	2.19384	0.666667
111189778	G	C	C	C	C	C	C	1	1	1	1	0.857143	1	2	7	7	6	7	7	1	1	0	0	0	0	0	0	0	1	0.666667	0	2.19048	3.66667
18652039	G	A	A	A	A	A	A	1	0.4	1	1	1	0.285714	5	5	1	3	10	7	0	0	0	0.5	0	0	0	0	1	0	1	0	2.18571	2.5
13587953	G	T	T	T	T	T	T	1	0.5	1	1	1	1	2	4	2	4	4	2	1	0	1	0.571429	0.75	0	0	0	0	0	0	0	2.17857	3.32143
7842139	C	T	T	T	T	T	T	0.538462	0.357143	0.466667	0.3	0.6	0.578947	13	14	15	10	5	19	0	0	0	0	0	0	0.666667	0	0	0	0	0	2.17455	0.666667
126232855	T	C	C	C	C	C	C	0.6	1	1	1	0.416667	0.75	5	3	2	5	12	4	0.6	0	0	0	0	1	0	0	0	1	0	0	2.16667	2.6
7575829	G	A	A	A	A	A	A	0.5	1	1	1	1	0.666667	4	3	15	2	4	6	0	0	1	1	0	0	0	0	0	1	0	0	2.16667	3
53227291	T	C	C	C	C	C	C	1	1	1	1	0.833333	1	11	3	11	11	6	7	1	0	0	0	0	0	1	0	0.666667	1	0	0	2.16667	3.66667
742254	T	C	C	C	C	C	C	1	0.833333	1	1	1	1	2	6	4	6	2	5	0	0	0.666667	0	1	0	0	0	1	1	0	0	2.16667	3.66667
117176075	C	A	A	A	A	A	A	0.384615	0.387097	0.47619	1	1	1	39	31	21	13	19	26	0	0	0	0	0.75	0.333333	0	1	0	0	0	0	2.16457	2.08333
51827553	G	A	A	A	A	A	A	1	0.625	1	1	0.538462	1	10	8	2	6	13	4	0	0	0	1	1	0	0	1	0	0	0	0	2.16346	3
7842125	T	G	G	G	G	G	G	0.538462	0.4375	0.4375	0.285714	0.6	0.526316	13	16	16	7	5	19	0	0	0	0	0	0	0.666667	0	0	0	0	0	2.15882	0.666667
63634723	G	C	C	C	C	C	C	1	1	1	1	1	0.866667	5	8	5	10	2	15	0	0	0	0.833333	0	0	1	0	0.875	1	0	0	2.15833	3.70833
29988514	T	C	C	C	C	C	C	0.333333	0.444444	0.1875	0.666667	0.692308	0.428571	9	9	16	6	13	14	0	0	0	0	0	0	0	0	0	0.6	0	0	2.15282	0.6
117163940	G	T	T	T	T	T	T	0.75	0.5	0.433333	1	1	1	28	42	30	22	16	18	0	0	0.75	0.615385	0	0.666667	0	0.5	0	0	0	0	2.15128	2.53205
77240455	A	C	C	C	C	C	C	0.978495	0.36	0.991597	1	0.894737	0.947368	93	50	119	25	19	38	0	0	0	0	0.4	0.46281	0.354331	0	0.423077	0	0.380952	1	2.15103	3.02117
98020075	T	C	C	C	C	C	C	1	0.5	0.461538	1	0.428571	1	3	10	13	15	7	8	0	0	0	0.333333	0.3	0.272727	0	1	0	0	0.333333	0	2.15072	2.23939
7845455	A	G	G	G	G	G	G	0.559406	0.459459	0.516667	0.442786	0.426966	0.573333	202	111	60	201	89	150	0	0	0	0	0	0	0.47619	0	0	0	0	0.354839	2.14759	0.831029
31539260	T	C	C	C	C	C	C	1	0.789474	0.961538	0.818182	1	0.790698	22	19	52	11	23	43	0.6	0	0	0	0	0	1	0	0.888889	0	0.727273	0	2.14373	3.21616
8052163	G	A	A	A	A	A	A	0.559211	0.446809	1	0.594828	1	1	152	94	64	116	109	136	1	0	0	0	0.438889	0	0	0.574468	0	0	0.444444	0	2.14305	2.4578
24697550	G	C	C	C	C	C	C	1	1	1	1	1	1	7	7	19	3	5	6	1	1	0	0	0	0	0	0	0.333333	1	0.52381	0
57502267	T	C	C	C	C	C	C	0.75	0.714286	1	1	1	0.75	4	7	3	2	3	4	0	0	1	0.571429	1	0	0	0	0	0.5	0	0	2.14286	3.07143
25630602	C	T	T	T	T	T	T	0.352941	1	1	1	1	0.5	17	5	2	12	6	8	0.25	0.272727	0	0.307692	0.666667	0.588235	0	0.625	0	0	0	0	2.14262	2.71032
14602005	G	A	A	A	A	A	A	0.875	1	1	1	1	1	8	18	34	7	18	18	1	0	0	0	0	0	0	0.466667	0	0.521739	1	0.75	2.13659	3.73841
86024598	T	C	C	C	C	C	C	0.617021	0.642857	1	0.413793	0.454545	1	47	28	34	29	22	38	0.521739	0	0	0	0.828571	0.642857	0	0	0	0	0	0	2.13505	1.99317
15094342	C	A	A	A	A	A	A	0.473684	0.5	0.541667	0.583333	0.5	1	19	14	24	12	8	25	0.625	0	0	0	0	0.465116	0	0	0	0.375	0	0	2.13357	1.46512
16822525	G	A	A	A	A	A	A	1	0.333333	1	0.8	1	1	8	6	7	5	2	7	0	0	1	0	0	1	0	0	1	0	0	0	2.13333	3
26584988	C	T	T	T	T	T	T	1	0.3	1	0.9	1	1	6	10	5	10	5	9	0	0.388889	0	0	1	0	0	0.428571	0	0.25	1	0	2.13254	3.06746
22532920	G	C	C	C	C	C	C	1	1	1	1	1	1	8	12	2	13	20	22	0	0.520833	0	0	0	1	0.444444	0.545455	0.36	0	1	0
80318440	T	C	C	C	C	C	C	1	1	1	1	1	0.5	2	3	5	7	4	2	0	0	0.75	0	0	0	0	0	0.571429	0.8	0.75	0.5	2.12857	3.37143
117177228	C	T	T	T	T	T	T	0.464567	0.423077	0.512605	1	1	1	127	104	119	44	23	72	0	0	0.425532	0.457143	0.411765	0.52381	0	0.461538	0	0	0	0	2.12046	2.27979
86693993	C	T	T	T	A	T	T	0.653846	0.571429	0.333333	0.2	0.357143	1	26	14	39	10	14	10	0	0	0	0	0	0	0	1	0	0	0	0	2.11575	1
15862290	A	T	T	T	T	T	T	1	0.388889	0.625	1	0.427184	0.970149	24	36	16	26	103	67	0	0	0	0	0	0.28	0.416667	0	0	0	0.952381	0.647059	2.11512	2.29611
49144255	C	T	T	T	T	T	T	1	0.888889	1	0.5	1	0.526316	24	9	10	22	30	19	0.542857	0	0	0.181818	0.647059	0	0	0	1	0	0	0.428571	2.1149	2.80031
144578963	C	T	T	T	T	T	T	0.444444	1	1	0.789474	0.692308	1	18	18	2	19	13	6	0.272727	0.176471	0.75	0.5	0	0.227273	0	0.588235	0	0	0	0.3	2.11152	2.81471
63651325	A	T	T	T	T	T	T	1	1	1	1	1	1	7	4	8	5	6	18	0.95	0	0	0	0	0	0	0	0.96	0.442068	0.538462	1
26315649	A	T	T	T	T	T	T	1	0.5	0.846154	1	0.5	0.466667	7	6	13	18	12	15	0	0	0.727273	0.642857	0	0	0	0.833333	0	0	0	0	2.10936	2.20346
43451497	A	G	G	G	G	G	G	0.475177	0.99505	1	0.507177	0.464286	0.989796	141	202	100	209	140	196	0.457286	0	0	0	0	0.579545	0	0.330508	0.474286	0.482955	0	0	2.1069	2.32458
27572322	T	C	C	C	C	C	C	0.428571	0.5	1	0.857143	0.153846	0.235294	7	6	2	14	13	17	0	0	0	0	0	0	0	0	0.285714	0.5	0	0.285714	2.10343	1.07143
86835462	A	G	G	G	G	G	G	0.571429	0.9	1	0.666667	0.714286	0.714286	7	10	3	6	7	7	0	0	0	0	0	0	0.75	0	1	0.714286	0	0	2.10238	2.46429
63651379	T	A	A	A	A	A	A	1	1	1	1	1	1	5	2	5	4	11	10	1	0	0	0	0	0	0	0	0.954545	0.443548	0.5	1
48627305	A	G	G	G	G	G	G	1	1	1	0.833333	1	1	12	13	4	6	5	13	0.6	0	0.5	0.333333	0	0	0	0	1	0.3	1	0	2.1	3.73333
1626009	A	G	G	G	G	G	G	1	1	1	1	1	1	7	2	5	3	3	10	1	0	0	0	0	1	0.4	0	0.5	0	0	1
60502045	C	A	A	A	A	A	A	1	1	1	0.5	1	0.6	14	5	3	6	2	5	0	0	0	0	1	0	0	1	1	0	0	0	2.1	3
76853417	T	C	C	C	C	C	C	1	0.555556	1	1	0.666667	1	16	9	2	9	3	43	0	0	0.315789	0.263158	0.4	0.625	0	0	0.521739	0	1	0	2.09654	3.12569
35960689	T	G	G	G	G	G	G	0.722222	1	1	0.703704	0.416667	0.565217	18	23	4	27	24	23	0	0	0.333333	0	0	1	0	0.478261	0	0.5	0	0	2.09622	2.31159
63651335	G	A	A	A	A	A	A	1	1	1	1	1	1	6	4	8	5	6	19	1	0	0	0	0	0	0	0	0.938776	0.465028	0.5	1
51827611	C	T	T	T	T	T	T	1	0.666667	1	1	0.428571	1	8	3	2	6	7	7	0	0	1	1	1	0	0	0	0	0	0	0	2.09524	3
41840358	G	A	A	A	A	A	A	0.243243	0.578947	1	1	0.235294	1	37	19	7	23	17	31	0	0	0.615385	0.392157	0	0.555556	0	0.4	0	0	0	0	2.09439	1.9631
6725388	G	A	A	A	A	A	A	0.454545	1	1	1	1	0.75	11	9	4	2	2	4	0	0	1	1	0	0	0.666667	0	0	0	0.444444	0	2.09343	3.11111
57375273	C	T	T	T	T	T	T	1	0.333333	0.625	0.692308	1	0.357143	23	9	16	13	11	14	0.291667	0	0	0.166667	0	0	0.285714	0	0.571429	0	0	0.6	2.09231	1.91548
7841779	C	T	T	T	T	T	T	0.222222	0.307692	0.588235	0.571429	0.666667	0.304348	18	13	34	7	6	23	0	0	0	0	0	0	0	0	0	0	0	0.571429	2.08916	0.571429
89838171	G	A	A	A	A	A	A	1	0.47619	1	1	1	1	13	21	23	13	17	13	1	0	0	0	0	0	0	0	1	0.888889	0	0.5	2.0873	3.38889
70515127	C	T	T	T	T	T	T	1	1	1	0.996855	0.987342	0.560284	1056	796	384	318	237	564	0	1	0.439394	0.504808	0.477541	0.497436	0	0	0	0.541833	0	0	2.08347	3.46101
5440604	G	T	T	T	T	T	T	1	1	1	1	1	1	9	9	9	7	6	7	0.75	0	0	0.5	0	1	0	1	0	0.666667	0	0
5440617	G	T	T	T	T	T	T	1	1	1	1	1	1	11	11	9	7	5	8	0.75	0	0	0.5	0	1	0	1	0	0.666667	0	0
70515152	A	G	G	G	G	G	G	1	0.995283	1	1	1	0.566879	884	636	326	266	182	471	0	1	0.454936	0.534392	0.436842	0.506061	0	0	0	0.546835	0	0	2.0831	3.47907
46574126	A	G	G	G	G	G	G	0.5	1	1	0.8	0.5	0.6875	4	3	2	5	6	16	0	0	0	0	0	0	0	0	1	0.571429	0	0.833333	2.08274	2.40476
10052141	G	A	A	A	A	A	A	0.705882	0.266667	0.285714	0.971429	0.483871	0.714286	17	30	14	70	31	28	0	0	0	0	0	0	0	0	0	0.78125	0.565217	0	2.08138	1.34647
45671003	C	A	A	A	A	A	A	0.555556	1	0.555556	0.923077	1	1	9	8	9	13	2	11	0.181818	0	0	0	0.1875	1	0	0.263158	0.464286	0.428571	0.428571	0	2.08028	2.9539
48250867	A	T	T	T	T	T	T	1	1	1	1	1	1	10	10	7	5	5	12	0	0	0	0	0.923077	1	0	1	0	0	0	1
117176860	A	C	C	C	C	C	C	0.364742	0.357977	0.366667	1	0.942857	0.980583	329	257	300	67	35	103	0	0	0.373134	0.322314	0.695652	0.156863	0	0.388889	0	0	0	0	2.07597	1.93685
37552936	G	A	A	A	A	A	A	1	1	0.538462	0.608696	0.431373	0.681818	50	36	13	46	51	66	0	0	0	0	0.227273	0	0	0	0.410714	0.974359	0.578947	0	2.06905	2.19129
28049088	A	G	G	G	G	G	G	1	1	1	1	1	1	2	2	3	3	2	3	0	0	0	0.6	1	1	0	0	0	0.333333	1	0
14429123	G	A	A	A	A	A	A	0.888889	1	1	0.833333	1	1	9	3	4	6	4	7	0	0	0.833333	0.888889	0	0.6	0	1	0	0	0	0.333333	2.06667	3.65556
83824494	T	G	G	G	G	G	G	1	1	1	1	1	0.571429	5	10	2	3	24	14	0	0	0	0	0.333333	0.6	1	0.4	0.172414	0	0	1	2.06568	3.50575
56859657	G	A	A	A	A	A	A	1	0.339286	0.38	0.446809	0.416667	1	63	56	50	47	48	71	0	0	0	0	0	0	0.441176	0	0	0	0.5	0.576471	2.06511	1.51765
22531638	C	T	T	T	T	T	T	1	1	1	1	1	1	58	53	32	55	43	71	0	0.534247	0	0	0	1	0.561404	0.44	0.4	0	1	0
98020842	T	C	C	C	C	C	C	1	0.3	0.892857	1	0.375	1	9	10	28	4	8	11	0.666667	0	0	0.434783	0	0.411765	0	0	1	0	0	0	2.05464	2.51321
7778361	A	G	G	G	G	G	G	1	1	1	0.428571	1	1	17	10	2	14	10	21	0.375	0	0	0	0	0	1	0	0	1	0	1	2.05357	3.375
7842071	G	T	T	T	T	T	T	0.375	0.4	0.615385	0.428571	0.4	0.5	8	10	13	7	5	14	0	0	0	0	0	0	0	0	0	0	0	0.666667	2.05229	0.666667
32445210	G	A	A	A	A	A	A	1	0.484375	0.5	1	1	0.517241	48	64	22	55	39	58	0	0.40625	0	0	1	0	0.5	0	0	0	0.543478	0	2.05189	2.44973
14323713	C	G	G	G	G	G	G	1	0.416667	0.666667	1	0.428571	0.538462	6	12	6	2	7	13	0	1	0	0	1	0	0	0	0	0	0	0	2.05037	2
36853633	C	T	T	T	T	T	T	1	1	1	1	1	0.8	6	8	12	2	1	5	0	0	0.75	1	0	0	0	1	1	0	0	0	2.05	3.75
45711177	C	G	G	G	G	G	G	0.333333	1	1	0.714286	1	1	6	2	2	7	5	5	1	0	0	0	0	1	0	0	0	0	1	0	2.04762	3
51930590	C	G	G	G	G	G	G	0.454988	0.384615	0.419619	0.449198	0.407547	0.458438	411	260	367	187	265	397	0	0	0	0	0	0.533406	0	0	0	0	0	0	2.041	0.533406
61128174	T	C	C	C	C	C	C	0.4	0.75	1	0.666667	1	1	5	4	3	6	5	8	0.866667	0	0.6	0.909091	0	0	0	0	0.4	0	0	0	2.04091	2.77576
22843716	A	G	G	G	G	G	G	1	0.407407	1	0.580645	1	1	30	27	8	31	34	63	0	0	0	0	0.464286	0.447917	0.4	1	0	0	0.636364	0	2.03949	2.94857
20982292	C	T	T	T	T	T	T	1	0.636364	1	1	1	0.4	3	11	2	3	3	5	0	0	0	0	0	0	1	1	1	0	0	0	2.03636	3
24697483	T	A	A	A	A	A	A	1	1	1	1	1	1	6	9	15	2	6	10	1	1	0	0	0	0	0	0	0.4	1	0.565217	0
119908303	C	A	A	A	A	A	A	1	0.666667	1	1	1	1	2	6	26	7	19	22	0	1	0	0	1	0.3	0	0	0	1	0.333333	0	2.03333	3.63333
19278176	G	A	A	A	A	A	A	0.833333	1	1	1	1	1	6	8	7	5	13	13	0	1	0	1	1	0	0.8	0	0	0	0	0	2.03333	3.8
22205320	T	G	G	G	G	G	G	0.993902	1	0.947917	1	1	0.994318	164	123	96	104	107	176	0.42	0.427586	0	0	0.990476	0.377049	0.506608	0.41	0.382353	0	0.391304	0	2.03076	3.90538
6544024	T	C	C	C	C	C	C	0.666667	1	1	1	1	1	9	7	2	6	5	5	0.388889	0	1	1	0.25	0	0	0	0	1	0	0	2.02778	3.63889
28357337	G	T	T	T	T	T	T	0.390863	0.428571	0.1875	0.428169	0.619048	0.33945	197	147	64	355	231	109	0	0	0	0	0	0	0	0.366071	0	0	0	0	2.02753	0.366071
113572428	G	A	A	A	A	A	A	1	0.363636	0.571429	1	1	0.55102	36	22	14	25	36	49	0	0.454545	0	0	1	0	0.692308	0	0	0	0.3125	0	2.02673	2.45935
76853216	G	T	T	T	T	T	T	1	1	1	1	0.571429	1	17	7	10	9	7	67	0	0	0.5	0.444444	0.636364	0.3	0	0	0.666667	0	0	1	2.02395	3.54747
20015114	C	T	T	T	T	T	T	0.714286	0.75	1	0.48	0.565217	0.413793	21	12	10	25	23	29	0.518519	0.5	0	0	0	0	0	0.529412	0	0	0.357143	0	2.01822	1.90507
86863719	G	C	C	C	C	C	C	0.352941	1	1	0.5	0.846154	0.647059	17	11	7	14	13	17	0	0	0	0	0	0	0	0	1	0.333333	0	1	2.01282	2.33333
90392044	A	G	G	G	G	G	G	0.75	0.833333	1	0.3	0.578947	0.75	4	6	2	10	19	4	0	0	0	0	0	0	0	0	0.4	1	0	0.8	2.01228	2.2
10275739	A	T	T	T	T	T	T	1	0.571429	0.44	1	1	1	4	7	25	7	6	13	0	0	0	0	1	1	0	0	0	0	1	0	2.01143	3
10749335	C	T	T	T	T	T	T	0.470588	1	0.925926	0.472222	1	0.505495	51	33	27	36	39	91	0	0	0.291667	0.489583	0	0	1	0	0	0	0	0.583333	2.00965	2.36458
7778355	C	A	A	A	A	A	A	1	1	1	0.384615	1	1	17	10	2	13	11	22	0.375	0	0	0	0	0	1	0	0	1	0	1	2.00962	3.375
77240137	A	G	G	G	G	G	G	1	0.444444	1	0.875	1	1	29	18	34	16	5	8	0	0	0	0	0.428571	0.375	0.282609	0	0.625	0	0.6	1	2.00826	3.31118
112289126	C	T	T	T	T	T	T	0.833333	1	1	1	0.285714	0.666667	6	4	5	5	7	6	0	0	0.4	0.25	0	0.666667	0	0	0.8	0	0.666667	0	2.00238	2.78333
57620696	T	C	C	C	C	C	C	0.777778	1	1	1	1	0.222222	9	4	3	3	6	9	0	0	0	1	1	0	0	0	0	1	0	0	2	3
56274327	C	A	A	A	A	A	A	1	0.666667	1	1	1	0.333333	3	3	3	3	2	9	1	0	0	1	0	0	0	0	0	0	1	0	2	3
75493341	T	G	G	G	G	G	G	0.5	1	1	1	1	0.5	4	18	12	11	4	12	0	0	1	1	0	1	0	0	0	0	0	0	2	3
37067334	A	C	C	C	C	C	C	1	1	1	1	0.5	1	3	3	4	2	4	5	0	0	0	0	0	0	1	1	0	0	1	0.5	2	3.5
35561705	T	A	A	A	A	A	A	1	1	1	1	0.5	1	6	9	4	6	4	4	0	1	0	1	0	1	0	0	0	0	0	0.5	2	3.5
5563871	T	C	C	C	C	T	C	1	1	0.5	1	1	1	6	3	4	3	2	4	0.5	0	1	0	0	0	1	0	0	0	1	0	2	3.5
7683125	A	G	G	G	G	G	G	1	1	1	1	1	1	9	5	2	10	8	6	0	0	0	0	0	0	0	0	1	1	1	1
10129377	T	C	C	C	C	C	C	1	1	1	1	1	1	2	4	4	4	3	3	0	0	1	0	1	0	1	1	0	0	0	0
16135915	A	G	G	G	G	G	G	1	1	1	1	1	1	5	5	7	7	6	6	1	1	0	0	1	0	1	0	0	0	0	0
21667077	C	T	T	T	T	T	T	1	1	1	1	1	1	6	3	2	2	2	6	0	0	0	0	1	1	0	0	0	1	0	1
68302104	G	A	A	A	A	A	A	1	1	1	1	1	1	20	10	1	5	7	11	1	0	0	0	0	1	0	1	0	1	0	0
79199264	G	T	T	T	T	T	T	1	1	1	1	1	1	9	7	5	4	2	4	1	0	1	0	0	0	1	0	0	1	0	0
79199267	T	C	C	C	C	C	C	1	1	1	1	1	1	9	5	5	4	2	2	1	0	1	0	0	0	1	0	0	1	0	0
1014294	G	A	A	A	A	A	A	1	1	1	1	1	1	2	8	10	6	3	3	0	1	0	0	0	0	1	0	0	1	1	0
1138192	T	C	C	C	C	C	C	1	1	1	1	1	1	2	3	2	4	3	2	0	0	0	0	1	1	0	1	0	0	1	0
33486124	A	G	G	G	G	G	G	1	1	1	1	1	1	3	8	5	2	2	2	1	0	1	0	0	0	0	0	0	1	0	1
9149634	C	A	A	A	A	A	A	1	1	1	1	1	1	2	2	5	3	4	2	1	0	0	1	0	1	1	0	0	0	0	0
44122855	T	C	C	C	C	C	C	1	1	1	1	1	1	9	2	5	2	9	6	1	0	1	1	0	1	0	0	0	0	0	0
73729969	T	C	C	C	C	C	C	1	1	1	1	1	1	4	8	9	6	3	3	0	1	1	0	0	0	0	0	1	1	0	0
17253846	G	A	A	A	A	A	A	1	1	1	1	1	1	3	6	2	2	2	2	0	1	0	0	0	1	1	0	1	0	0	0
18470756	C	A	A	A	A	A	A	1	1	1	1	1	1	12	14	12	3	3	3	1	1	1	0	0	0	0	0	1	0	0	0
83256381	G	A	A	A	A	A	A	1	1	1	1	1	1	2	3	3	3	2	4	1	0	0	0	0	1	0	1	0	1	0	0
83358809	T	G	G	G	G	G	G	1	1	1	1	1	1	2	2	4	15	3	2	1	0	0	0	1	0	1	0	1	0	0	0
39672127	A	T	T	T	T	T	T	1	1	1	1	1	1	4	5	3	3	8	6	1	1	0	0	1	0	0	0	0	1	0	0
65711032	A	G	G	G	G	G	G	1	1	1	1	1	1	2	3	4	4	10	4	1	1	1	0	0	0	0	0	0	0	0	1
68427287	T	C	C	C	C	C	C	1	1	1	1	1	1	6	2	19	4	2	5	0	0	1	0	1	1	1	0	0	0	0	0
68427332	A	G	G	G	G	G	G	1	1	1	1	1	1	3	2	16	3	7	2	0	1	1	0	0	1	1	0	0	0	0	0
58676938	C	G	G	G	G	G	G	1	1	1	1	1	1	3	5	2	6	6	7	0	0	0	0	1	0	1	0	0	0	1	1
58676945	A	G	G	G	G	G	G	1	1	1	1	1	1	4	6	3	6	7	8	0	0	0	0	1	0	1	0	0	0	1	1
19884953	T	C	C	C	C	C	C	1	1	1	1	1	1	12	12	5	18	16	23	1	0	0	0	0	0	0	0	1	1	0	1
28664489	A	G	G	G	G	G	G	1	1	1	1	1	1	5	4	3	4	4	3	0	0	1	1	0	0	0	0	0	0	1	1
30312724	T	C	C	C	C	C	C	1	1	1	1	1	1	4	6	6	7	5	6	1	1	0	0	1	0.666667	0	0	0	0.333333	0	0
41088022	T	A	A	A	A	A	A	1	1	1	1	1	1	4	8	9	7	3	3	0	0	1	0	0	1	0	0	1	1	0	0
136708967	G	A	A	A	A	A	A	1	1	1	1	1	1	5	3	2	5	2	2	1	0	0	0	0	1	0	0	1	1	0	0
140402182	C	T	T	T	T	T	T	1	1	1	1	1	1	7	6	4	3	3	4	0	0	1	1	0	0	0	1	0	0	1	0
14533352	A	G	G	G	G	G	G	1	1	1	1	1	1	5	3	2	4	4	5	0	0	0	1	0	0	0	0	1	1	0	1
23670753	A	G	G	G	G	G	G	1	1	1	1	1	1	2	4	9	2	4	3	0	1	1	1	0	0	0	0	0	0	0	1
12266885	A	G	G	G	G	G	G	1	1	1	1	1	1	9	4	2	7	10	5	1	1	0	0	0	0	0	0	1	0	0	1
3239439	C	G	G	G	G	G	G	1	1	1	1	1	1	9	6	2	6	6	5	1	0	1	0	0	0	0	0	1	0	1	0
21447859	T	C	C	C	C	C	C	1	1	1	1	1	1	4	3	5	4	2	5	1	0	0	0	0	0	0	1	1	1	0	0
38825265	T	C	C	C	C	C	C	1	1	1	1	1	1	2	2	4	2	7	3	0	0	0	1	1	0	0	1	0	1	0	0
2186477	A	G	G	G	G	G	G	1	1	1	1	1	1	2	2	3	3	2	3	0	0	0	0	1	0	0	1	1	0	0	1
2186479	C	T	T	T	T	T	T	1	1	1	1	1	1	2	2	3	3	2	3	0	0	0	0	1	0	0	1	1	0	0	1
2186492	A	C	C	C	C	C	C	1	1	1	1	1	1	3	3	4	5	2	4	0	0	0	0	1	0	0	1	1	0	0	1
2186498	G	C	C	C	C	C	C	1	1	1	1	1	1	3	3	4	5	2	4	0	0	0	0	1	0	0	1	1	0	0	1
2186503	A	G	G	G	G	G	G	1	1	1	1	1	1	3	3	4	5	2	4	0	0	0	0	1	0	0	1	1	0	0	1
2186504	G	A	A	A	A	A	A	1	1	1	1	1	1	3	3	4	5	2	4	0	0	0	0	1	0	0	1	1	0	0	1
2186508	G	A	A	A	A	A	A	1	1	1	1	1	1	3	3	4	5	2	4	0	0	0	0	1	0	0	1	1	0	0	1
2186509	T	G	G	G	G	G	G	1	1	1	1	1	1	3	3	4	5	2	4	0	0	0	0	1	0	0	1	1	0	0	1
2186517	T	C	C	C	C	C	C	1	1	1	1	1	1	3	3	4	6	2	5	0	0	0	0	1	0	0	1	1	0	0	1
2186519	A	G	G	G	G	G	G	1	1	1	1	1	1	3	3	4	6	2	5	0	0	0	0	1	0	0	1	1	0	0	1
8495909	C	A	A	A	A	A	A	1	1	1	1	1	1	3	9	13	3	8	14	0	0	1	1	0	1	0	0	0	0	0	1
8790721	A	C	C	C	C	C	C	1	1	1	1	1	1	2	2	4	4	3	5	0	0	0	1	0	0	0	0	1	1	0	1
33900492	C	A	A	A	A	A	A	1	1	1	1	1	1	6	5	3	4	6	2	0	1	0	1	0	0	0	0	1	0	1	0
18692206	C	G	G	G	G	G	G	1	1	1	1	1	1	5	2	3	2	3	10	1	0	0	0	0	1	0	0	1	0	1	0
41626828	N	A	A	A	A	A	A	1	1	1	1	1	1	2	2	3	4	4	7	0	0	0	0	0	0	0	1	0	1	1	1
131360671	A	G	G	G	G	G	G	1	1	1	1	1	1	2	9	3	3	2	3	0	0	0	1	1	1	0	0	0	1	0	0
15140926	T	C	C	C	C	C	C	1	1	1	1	1	1	6	4	6	2	3	2	0	1	1	0	0	1	0	0	0	0	1	0
35816172	N	G	G	G	G	G	G	1	1	1	1	1	1	2	4	5	2	2	4	0	0	0	0	1	0	1	0	0	1	1	0
46970346	T	A	A	A	A	A	A	1	1	1	1	1	1	2	3	7	2	2	4	0	0	0	0	0	0	0	0	1	1	1	1
94255075	T	G	G	G	G	G	G	1	1	1	1	1	1	4	2	2	2	7	9	0	0	0	0	0	0	0	1	1	1	1	0
23394409	N	A	A	A	A	A	A	1	1	1	1	1	1	4	4	3	5	3	6	1	1	1	1	0	0	0	0	0	0	0	0
70021463	N	T	T	T	T	T	T	1	1	1	1	1	1	2	2	2	2	2	2	1	0	0	0	1	0	0	0	1	0	0	1
42246514	G	T	T	T	T	T	T	1	1	1	1	1	1	7	4	4	5	3	21	0	0	0	0	0	1	0	0	1	1	0	1
42246540	C	G	G	G	G	G	G	1	1	1	1	1	1	7	4	4	6	3	19	0	0	0	0	0	1	0	0	1	1	0	1
91897952	G	T	T	T	T	T	T	1	1	1	1	1	1	14	11	6	12	5	12	0	0	0	0	0	1	0	0	1	1	1	0
112374942	G	A	A	A	A	A	A	1	1	1	1	1	1	3	8	2	3	4	2	1	0	0	1	0	0	0	0	1	1	0	0
13080246	G	A	A	A	A	A	A	1	1	1	1	1	1	3	5	10	2	7	10	0.2	0	0	0.8	1	0	0	0	0	1	0	1
28373319	T	C	C	C	C	C	C	1	1	1	1	1	1	5	2	2	3	9	2	1	1	0	1	0	0	0	0	1	0	0	0
86180649	T	C	C	C	C	C	C	1	1	1	1	1	1	4	2	4	7	6	5	0	0	0	1	0	0	1	1	0	1	0	0
116754661	G	A	A	A	A	A	A	1	1	1	1	1	1	2	5	7	2	4	5	0	0	1	1	1	0	1	0	0	0	0	0
658869	C	A	A	A	A	A	A	1	1	1	1	1	1	4	14	8	4	2	2	0	0	0	0	0	0	1	1	1	1	0	0
658889	G	T	T	T	T	T	T	1	1	1	1	1	1	4	14	8	4	2	2	0	0	0	0	0	0	1	1	1	1	0	0
109683631	G	A	A	A	A	A	A	1	1	1	1	1	1	2	5	2	3	2	4	0	1	0	0	0	0	1	0	1	0	1	0
111591448	G	A	A	A	A	A	A	1	1	1	1	1	1	5	2	10	4	8	5	0	0	0	0	0	0	0	1	1	1	1	0
67810022	T	A	A	A	A	A	A	1	1	1	1	1	1	2	3	7	2	4	8	1	0	0	0	0	0	0	1	1	0	0	1
99935898	A	G	G	G	G	G	G	1	1	1	1	1	1	41	26	10	5	9	2	0	1	0	0	0	0	0	0	1	0	1	1
50719484	T	C	C	C	C	C	C	1	1	1	1	1	1	2	2	3	3	4	2	1	0	1	0	1	1	0	0	0	0	0	0
50719489	T	C	C	C	C	C	C	1	1	1	1	1	1	2	2	3	3	4	2	1	0	1	0	1	1	0	0	0	0	0	0
61466388	T	C	C	C	C	C	C	1	1	1	1	1	1	7	3	2	2	2	3	0	0	0	0	0	1	0	1	0	1	0	1
95708288	A	G	G	G	G	G	G	1	1	1	1	1	1	2	4	5	2	2	12	0	0	0	0	1	1	0	0	0	1	1	0
96055152	C	T	T	T	T	T	T	1	1	1	1	1	1	2	3	5	2	4	4	0	0	0	0	1	1	0	0	0	1	0	1
142262206	C	T	T	T	T	T	T	1	1	1	1	1	1	7	2	9	3	8	5	1	0	0	0	1	0	0	0	1	1	0	0
13420344	A	G	G	G	G	G	G	1	1	1	1	1	1	3	5	8	5	2	2	0.666667	1	0	1	0	0	0	0	0.666667	0	0.666667	0
75493854	T	G	G	G	G	G	G	0.35	1	1	1	1	0.5625	20	28	21	5	2	16	0	0	0	1	0	1	0.666667	0	0	0	0.25	0	1.99583	2.91667
13832875	C	T	T	T	T	T	T	0.5	0.483146	0.653061	0.546667	0.565789	0.595238	78	89	49	75	76	126	0	0	0.350877	0.510204	0	0	0	0	0	0.487805	0	0	1.99502	1.34889
60317209	G	A	A	A	A	C	C	0.714286	0.363636	0.363636	0.75	0.666667	0.692308	14	22	22	24	3	13	0.477273	0	0	0	0	0	0	0	0.628571	0.45	0	0	1.99469	1.55584
56471736	G	A	A	A	A	A	A	0.75	0.666667	0.5	0.5	0.777778	0.8	4	3	6	10	9	5	0	0	0	0	0	0.333333	0.5	0.666667	0	0	0	0.5	1.99444	2
27684456	G	A	A	A	A	A	A	0.5	0.454545	0.72093	0.388889	0.517241	0.42	8	11	43	18	29	50	0	0	0	0	0	0	0	0.625	0	0.387097	0	0	1.98951	1.0121
31479473	T	C	C	C	C	C	C	0.461538	0.333333	1	0.75	1	0.444444	13	12	11	4	4	18	0	0.666667	0	0.333333	0	0	0	0	0	0.5	0	0.5	1.98932	2
64231703	T	C	C	C	C	A	C	0.736842	0.777778	0.6	1	0.666667	1	19	9	10	5	6	10	0	0	1	1	0	0	0	0	0	0.363636	0	0.428571	1.98908	2.79221
65882968	T	G	G	G	G	G	G	0.508274	0.53144	0.493653	0.443869	0.99435	0.459807	423	493	709	579	354	622	0	0.469734	0	0	0	0	0.512456	0	0	0	0.462921	0	1.98628	1.44511
15726038	A	G	G	G	G	G	G	1	1	1	1	0.75	0.9	2	3	2	4	4	10	0	0	0	1	0.666667	0	0	1	0	0	0	1	1.98333	3.66667
15406222	T	A	A	A	A	A	A	0.3125	0.545455	0.416667	0.566667	0.3125	1	16	11	12	30	16	49	0	0	0.192308	0.673913	0	0	0	0	0	0.304348	0	0	1.98322	1.17057
75463611	C	T	T	T	T	T	T	0.501176	0.998381	1	1	0.990461	0.489768	1275	1235	654	774	629	733	0	0.451169	0.491132	0.493988	0	0.568333	0.511971	0	0	0	0.480357	0	1.98284	2.99695
49722668	T	C	C	C	C	C	C	1	0.454545	1	1	1	0.375	13	11	4	5	2	16	0	0	0	0	0.25	0	0.6	0	1	0	0.6	0.4	1.97955	2.85
103599344	T	C	C	C	C	C	C	1	1	1	0.666667	0.6	1	13	2	4	3	5	2	0	0	0.4	0.888889	1	1	0	0	0	0	0	0	1.97778	3.28889
34779588	C	T	T	T	T	T	T	0.411348	1	1	1	0.394231	0.991111	141	128	101	135	104	225	0	0	0	0	0	0.515957	0.401235	0	1	0	0.491379	0.41129	1.97683	2.81986
51185375	G	A	A	A	A	A	A	0.432692	0.540984	1	0.471014	1	0.525974	104	122	42	138	106	154	0.994083	0	0	0	0	0	0	0	0	1	0	0	1.97658	1.99408
88770241	T	C	C	C	C	C	C	0.5	1	1	1	0.571429	0.571429	6	2	2	5	7	7	0	0	0	0	0	0	0	0	1	0	1	0.666667	1.97619	2.66667
60316962	G	A	A	A	A	A	A	0.393939	0.435897	0.6	0.461538	1	0.534884	33	39	30	52	33	43	0.404762	0	0	0	0	0	0	0	0.577778	0.470588	0	0	1.97313	1.45313
90248035	A	T	T	T	T	T	T	0.625	1	0.5	0.375	0.428571	0.692308	16	5	8	16	14	13	0	0.514286	0.416667	0.24359	0	0.473684	0	0	0	0	0	0	1.97265	1.64823
104350347	C	G	G	G	G	G	G	1	1	1	1	1	1	24	25	14	7	23	15	0.692308	0	0	0	0	0	0	0	0.625	0.714286	1	1
70828393	G	A	A	A	A	A	A	0.5	0.714286	1	1	1	1	6	7	10	13	8	5	0.25	1	0	0	0	0	1	0	1	0	0	0	1.96429	3.25
45577465	A	G	G	G	G	G	G	0.625	0.444444	0.5	0.555556	0.545455	0.642857	16	18	8	9	11	14	0	0	0	0	0	0	0	0.666667	0	0	0.285714	0.4	1.96093	1.35238
73412524	T	C	C	C	C	C	C	1	0.333333	0.571429	0.3	0.2	0.555556	23	6	14	10	10	9	0	0	0	0.6	0	0	0	0.4	0	0	0	0	1.96032	1
28354167	G	A	A	A	A	A	A	0.328571	0.269231	0.302632	0.213333	0.987013	1	140	78	76	150	77	128	0	0.698795	0	0	0.444444	0	0	0	0	0	0	0	1.95754	1.14324
66945222	G	T	T	T	T	T	T	0.533333	0.625	0.5	1	0.538462	1	15	8	10	7	13	25	0.304348	0	0	0	0	0	0	0.571429	1	0.363636	0	0	1.95738	2.23941
55046199	A	G	G	G	G	G	G	1	0.846154	1	1	1	0.222222	5	13	5	2	6	9	0	0	0	0	0.666667	0.444444	0	0	0.428571	0.571429	1	0	1.95726	3.11111
26461685	T	C	C	C	C	C	C	1	1	0.214286	1	1	1	13	15	42	6	3	8	0	0	0	0	0	0.709677	1	0	0.142857	1	0.405405	0	1.95635	3.25794
102697345	A	T	T	T	T	T	T	1	0.2	0.461538	0.215686	0.32	1	17	40	13	51	25	12	0.157303	0	0	0.263158	0	0	0	0.156863	0.196078	0	0.322581	0.148148	1.95309	1.24413
73755033	C	T	T	T	T	T	T	0.529412	0.344828	0.666667	0.736842	0.230769	0.625	17	29	6	19	13	16	0	0	0	0	0	0	0	0	0	0.580645	0	0.6	1.95287	1.18065
89838588	G	A	A	A	A	A	A	1	0.555556	1	1	1	1	10	9	3	6	4	11	0.555556	1	0	0	0	0.384615	1	0	0	0.666667	0	0	1.94872	3.60684
26636145	C	T	T	T	T	T	T	0.538462	0.166667	0.76	1	1	0.25	13	12	25	10	2	8	0	0	0	0	0	0	0	0	1	0.766667	0	0	1.94846	1.76667
117183801	C	T	T	T	T	T	T	0.411765	0.666667	0.666667	1	1	1	17	3	3	2	9	11	0	0	1	0.8	0	1	0	0	0	0	0	0	1.9451	2.8
68359248	T	A	A	A	A	A	A	1	1	1	1	1	0.5	2	16	3	8	11	6	0	1	0	0	0	0	0	0	1	0	1	0.555556	1.94444	3.55556
35345172	A	G	G	G	G	G	G	0.470588	1	1	1	1	0.2	17	5	11	26	18	10	0.785714	0.782609	0	0.333333	0.428571	0	0.4	0	0	0	0	0	1.94036	2.73023
49134223	C	T	T	T	T	T	T	0.5	0.6	0.5	1	1	0.333333	8	5	4	2	2	6	0	0	0	0	0	0	0	0	1	1	0	0	1.93333	2
6532008	C	T	T	T	T	T	T	1	0.5	1	1	1	0.428571	4	4	5	4	3	7	1	0	0	1	0	0	1	0	0	0	0	0	1.92857	3
44057733	T	C	C	C	C	C	C	1	1	1	1	1	1	7	8	4	2	6	3	0	0	0	0	0.833333	1	0	0	0.571429	1	0	0.666667
44057734	G	A	A	A	A	A	A	1	1	1	1	1	1	6	7	4	2	5	3	0	0	0	0	0.833333	1	0	0	0.571429	1	0	0.666667
20912525	A	G	G	G	G	G	G	1	0.357143	0.6	0.25	0.888889	0.736842	34	14	15	8	9	19	0	0	0	0.571429	0	0	0	0	0	0.666667	0.666667	0	1.92811	1.90476
55074401	A	T	T	T	T	T	T	1	1	0.866667	0.52	0.909091	0.45	11	5	15	25	11	20	0.897959	0.939394	0	0.44	0	0	0	0	0	0.541667	0	0	1.92674	2.81902
62217098	C	A	A	A	A	A	A	0.73913	1	1	0.512821	0.575758	1	23	25	4	39	33	42	0.363636	0	0.527778	0.58209	0.431818	1	0	0	0	0	0	0	1.92239	2.90532
69944349	C	T	T	T	T	T	T	0.3	1	1	0.4	0.714286	0.45	10	4	10	5	7	20	0.75	0	0	0	0.444444	0	0.5	0.25	0	0	0	0	1.91984	1.94444
15406837	T	G	G	G	G	G	G	1	1	1	1	1	0.987952	49	37	26	66	32	83	0	0	0.304348	0.315789	0	1	0	0.971014	0.507463	0.414286	0	0.555556	1.9195	4.06846
21798101	C	T	T	T	T	T	T	1	0.615385	0.411765	1	1	0.568421	69	91	34	112	102	95	0.64	0	0.682927	0.395062	0.373333	0	0	0	0.585938	0	0	0	1.91831	2.67726
27684810	T	C	C	C	C	C	C	0.35	0.75	0.583333	0.269231	0.325	0.218182	20	4	12	26	40	55	0	0	0	0	0	0	0	0	0	0.578947	0	0	1.9168	0.578947
42246581	T	C	C	C	C	C	C	0.916667	1	1	1	1	1	12	1	4	6	3	13	0	0	0	0	0	1	0	0	0	1	1	1	1.91667	4
107677681	A	G	G	G	G	G	G	0.636364	0.909091	1	0.8	1	0.714286	11	11	5	5	6	7	0.432432	0.5	0	1	0.666667	0	0	0.545455	0	0	0	0	1.91519	3.14455
89837568	G	T	T	T	T	T	T	1	0.6	1	1	1	1	13	15	19	12	10	21	0.391304	0	0	0	0	0.428571	0	0.777778	0.714286	1	0	0.375	1.91306	3.68694
110998479	C	T	T	T	T	T	T	1	1	1	1	1	0.909091	13	12	4	14	10	11	1	0	0	0	0	0	0	0	1	1	0	1	1.90909	4
97228156	A	G	G	G	G	G	G	0.333333	0.736842	0.5	1	0.545455	0.647059	9	19	8	14	11	17	0	0	0	0	0	0	0	1	0.857143	0	0	0	1.90555	1.85714
728096	G	A	A	A	A	A	A	0.153846	1	0.6	1	1	0.4	13	10	5	7	10	5	0.6	0.4	0	0	0	0	0	0.75	0	0.5	0	0	1.90385	2.25
43451658	G	A	A	A	A	A	A	0.584906	1	1	0.448276	0.411765	0.981481	53	46	22	29	34	54	0.488372	0	0	0	0	0.692308	0	0.424242	0.47619	0.444444	0	0	1.90087	2.52556
59839660	T	C	C	C	C	C	C	0.4	1	1	1	0.5	1	5	2	1	2	4	11	0.5	0	0	0	1	0	0	0	0.5	0	1	0	1.9	3
6860750	T	G	G	G	G	G	G	0.833333	1	0.4	1	1	0.583333	18	10	10	9	8	12	1	0.5	0	0	0	0	0	0	0	0.583333	0.833333	0	1.9	2.91667
60502041	C	T	T	T	T	T	T	1	1	0.8	0.5	1	0.6	15	5	5	6	3	5	0	0	0	0	1	0	0	1	1	0	0	0	1.9	3
22843799	G	A	A	A	A	A	A	0.477273	0.576923	1	0.622222	1	0.507042	44	26	10	45	39	71	0	0	0	0	0.30303	0.52381	0.451613	0.411765	0	0	0.6	0	1.89324	2.29022
22531485	C	A	A	A	A	A	A	1	1	1	1	1	1	66	64	40	66	69	105	0	0.695122	0	0	0	0.988506	0.566265	0.424242	0.439024	0	1	0
114320629	T	A	A	A	A	A	A	1	1	1	0.5	1	1	3	12	10	6	9	15	0.45	0	0.666667	1	0	0	0	0	0	0	0.5	1	1.88333	3.61667
59816122	C	G	G	G	G	G	G	1	1	0.666667	1	1	0.666667	77	55	63	59	60	123	0.59542	0	0.619883	0.60241	0.513274	0	0	0	0	0.594595	0	0.525424	1.88233	3.45101
77953368	T	C	C	C	C	C	C	1	1	1	1	1	1	14	7	10	6	11	14	0	0	0	0	0.52381	0.666667	0.555556	0.8	0.823529	0.25	0	0.5
70518630	G	A	A	A	A	A	A	1	1	1	1	1	0.65	20	31	10	15	12	20	0	1	0.611111	0.62069	0.590909	0.311111	0	0	0	0.636364	0	0	1.87982	3.77018
113527902	A	G	G	G	G	G	G	0.428571	0.444444	1	1	0.833333	1	7	9	4	10	12	10	1	0	0	0	0.8	0	0	0	0.428571	0.6	0	0	1.87778	2.82857
75493695	G	A	A	A	A	A	A	0.3	1	1	1	1	0.583333	30	33	11	15	13	24	0	0	0	0.5	0	1	1	0	0	0.172414	0.333333	0	1.87759	3.00575
25559437	C	T	T	T	T	T	T	0.833333	1	1	1	1	0.416667	18	6	2	4	7	12	1	0	1	1	0	0	0.375	0	0	0	0	0	1.875	3.375
1491187	T	C	C	C	C	C	C	1	1	1	1	1	1	2	4	5	5	5	4	1	0	0	0	0	0.625	0	0	1	0.5	0	1
102697303	G	C	C	C	C	C	C	1	0.322581	0.388889	0.25	0.354839	1	34	62	18	60	31	25	0	0	0.173913	0.255102	0.232877	0	0	0.163934	0.238806	0	0.210526	0.166667	1.87448	1.44183
50548641	C	G	G	G	G	G	G	1	0.75	1	1	1	0.5	63	72	11	21	7	8	0	0	0	0	0.5	0.344828	0	1	1	0	0.531915	0	1.87326	3.37674
70518642	T	C	C	C	C	C	C	1	1	1	1	1	0.608696	21	30	9	18	14	23	0	1	0.631579	0.655172	0.565217	0.339623	0	0	0	0.548387	0	0	1.86872	3.73998
61159293	T	C	C	C	C	C	C	0.25	0.375	1	0.875	1	1	12	16	4	8	32	18	0.181818	0	0	0	0.4	0	0	0	0.5	0.75	0	0.8	1.86818	2.63182
2649337	T	C	C	C	C	C	C	0.5	1	1	1	1	0.541667	10	8	7	11	3	24	0.72	0.590909	0.5	0.40625	0	0	0	0.545455	0.411765	0	0	0	1.86729	3.17438
13080260	C	A	A	A	A	A	A	1	1	1	1	1	1	3	5	13	2	7	6	0.333333	0	0	0.8	1	0	0	0	0	1	0	1
86975920	G	A	A	A	A	A	A	0.571429	0.571429	1	0.222222	1	0.5	7	7	3	9	2	4	0	1	1	0	0	0	0	0	0	0	0	0	1.86508	2
13832902	C	G	G	G	G	G	G	0.473684	0.457831	0.612245	0.656716	0.5	0.581395	76	83	49	67	60	129	0	0	0.402778	0.552632	0	0	0	0	0	0.461538	0	0	1.86492	1.41695
14741956	T	A	A	A	A	A	A	0.291262	1	1	0.993506	0.989305	0.99187	103	216	73	154	187	123	0	0.408654	0	0	0	0	0	0.5625	0.99723	0.992424	0	0.440476	1.86466	3.40128
44838903	T	A	A	A	A	A	A	0.444444	1	1	1	0.4	1	9	3	2	7	5	5	0	0	0	0.428571	0	0.333333	0	0	0	1	0.818182	0.4	1.86436	2.98009
113606717	G	A	A	A	A	A	A	1	0.380952	0.666667	1	0.866667	0.470588	21	21	3	43	45	17	0	0.4	0	0	1	0	0.428571	0	0	0	0.692308	0	1.86399	2.52088
44753701	C	T	T	T	T	T	T	1	1	1	1	0.363636	1	2	3	2	2	11	8	0	1	1	0	0	1	0	0	0	0	0	0.5	1.86364	3.5
34669527	T	C	C	C	C	C	C	0.333333	0.454545	0.291667	1	1	1	24	11	24	6	2	22	1	0	0.5	0.454545	0	0	0	0	0.266667	0	0	0	1.85833	2.22121
27684874	C	T	T	T	T	T	T	0.4375	0.428571	0.555556	0.294118	0.457143	0.392857	16	7	18	17	35	56	0	0	0	0	0	0	0	0.375	0	0.333333	0	0	1.85741	0.708333
24891922	T	C	C	C	C	C	C	1	1	1	1	0.857143	1	4	4	2	2	7	4	0	1	0	1	1	1	0	0	0	0	0	0	1.85714	4
7052719	A	G	G	G	G	G	G	0.857143	1	1	1	1	1	7	4	10	3	7	6	0	1	0	0	1	0	1	0	1	0	0	0	1.85714	4
69944807	A	C	C	C	C	C	C	0.222222	1	1	0.333333	0.545455	0.4	18	7	35	12	11	30	0.461538	0	0	0	0.583333	0	0.4	0	0	0.2	0	0	1.85614	1.64487
5780440	A	C	C	C	C	C	C	0.541667	0.7	0.422222	1	0.884615	0.75	24	10	45	3	26	8	0	0	0	0.857143	0	0	0	0	0.866667	0.210526	0.509434	0	1.85473	2.44377
44812433	G	A	A	A	A	A	A	0.6	1	1	1	1	0.666667	10	6	30	5	7	6	0	0	1	0	0	0	0	0	0.666667	1	0.75	0	1.85	3.41667
18029435	G	T	T	T	T	A	A	0.26	0.294118	0.219512	0.377778	1	0.555556	50	68	41	45	3	9	0	0.323077	0	0	0	0	0	0.272727	0.264706	0	0	0	1.84645	0.86051
113527916	C	T	T	T	T	T	T	0.375	0.5	1	1	0.769231	1	8	12	3	11	13	9	1	0	0	0	0.8	0	0	0	0.5	0.5	0	0	1.84423	2.8
83824816	T	A	A	A	A	A	A	1	1	1	1	0.941176	0.413793	16	18	5	13	17	29	0	0	0	0	0.25	0.571429	0.913043	0.473684	0.30303	0	0	1	1.84378	3.51119
56520198	G	A	A	A	A	A	A	1	1	1	1	0.333333	1	6	4	2	8	6	10	0	0.875	0	0	0.571429	0	0	0.571429	0	0.473684	0	1	1.84179	3.49154
110110118	T	C	C	C	C	C	C	0.388889	1	0.6	0.5	0.454545	0.702703	18	14	10	16	11	37	0	0	0	0	0.304348	1	0	0	0	0.5	0	0	1.84179	1.80435
89596944	G	C	C	C	C	C	C	1	1	1	0.833333	0.333333	0.5	3	3	2	6	6	4	0	0.428571	0	0	0	0	0	0	0.8	0	1	0.6	1.8381	2.82857
83824819	A	C	C	C	C	C	C	1	1	1	1	0.9375	0.413793	17	16	4	13	16	29	0	0	0	0	0.25	0.538462	1	0.444444	0.28125	0	0	1	1.83714	3.51416
109391791	C	G	G	G	G	G	G	0.37	0.520833	0.430556	1	0.538462	0.387755	100	96	72	122	104	98	0	0	0.5	0.461538	0	0	0	0	0	0.45082	0	0	1.83525	1.41236
34209284	G	A	A	A	A	A	A	0.5	1	1	1	1	0.333333	4	8	13	7	4	6	0	0	0	0	1	0	0	0	0	1	1	0	1.83333	3
23653995	T	G	G	G	G	G	G	1	1	1	1	1	0.333333	3	3	7	2	4	6	0	1	1	0	1	0	0	0	0	0.5	0	0	1.83333	3.5
34663051	G	A	A	A	A	A	A	1	0.833333	1	1	1	1	8	6	11	3	3	11	1	0	0	0	0	1	0	0	1	1	0	0	1.83333	4
23081263	T	C	C	C	C	C	C	0.833333	1	1	1	1	1	6	6	4	2	3	2	1	0	1	1	0	0	0	0	0	0	1	0	1.83333	4
63334609	T	C	C	C	C	C	C	0.75	0.583333	0.5625	1	1	0.6	4	12	16	9	4	10	0	0	0	0	0	0	0.818182	0	0	0.444444	0.4	1	1.83321	2.66263
112289185	T	C	C	C	C	C	C	0.75	0.636364	1	0.666667	1	0.5	8	11	10	6	6	8	0	0	0.363636	0.3	0	0.642857	0	0	0.75	0	0.666667	0	1.82987	2.72316
83824796	C	T	T	T	T	T	T	1	1	1	1	0.944444	0.419355	18	24	4	21	18	31	0	0	0	0	0.210526	0.411765	1	0.5	0.411765	0	0	1	1.82974	3.53406
78643882	A	G	G	G	G	G	G	0.307692	0.4	0.5	0.615385	0.875	0.291667	13	10	4	13	16	24	0.384615	0	0	0	0.411765	0	0	0	0	0	0.363636	0	1.82973	1.16002
25861405	C	A	A	A	A	A	G	0.145161	0.265487	0.314286	0.263736	0.666667	1	124	113	35	364	105	250	0.198649	0	0	0	0	0	0.3	0	0	0	0	0.33101	1.82568	0.829659
21798280	G	A	A	A	A	A	A	1	0.5	0.447368	1	1	0.510417	111	94	38	148	117	96	0.608871	0	0.369565	0.589147	0.527778	0	0	0	0.540698	0	0	0	1.82173	2.63606
44057730	A	G	G	G	G	G	G	1	1	1	1	1	1	7	9	4	4	6	3	0	0	0	0	0.857143	1	0	0	0.571429	1	0	0.75
22531710	T	C	C	C	C	C	C	1	1	1	1	1	1	36	35	20	29	29	72	0	0.5	0	0	0	1	0.673077	0.533333	0.472727	0	1	0
59589241	G	A	A	A	A	A	A	0.8	1	1	0.642857	0.44	0.388889	10	12	23	14	25	18	0	0.285714	0	0	0	0	0	0	1	0.666667	0	0.5	1.81937	2.45238
930394	T	C	C	C	C	C	C	1	0.818182	1	1	1	1	6	11	6	2	3	5	1	0	0	0	0	1	1	0	0	0	1	0	1.81818	4
27684519	G	A	A	A	A	A	A	0.416667	0.333333	0.851064	0.413793	0.454545	0.4	12	12	47	29	33	75	0	0	0	0	0	0	0	0.666667	0	0.386364	0	0	1.81637	1.05303
39095287	G	C	C	C	C	C	C	1	1	1	0.5	1	0.571429	10	2	4	4	3	14	0	0	0	0	0	0	1	0	1	0.857143	0.4	0	1.81429	3.25714
9784426	C	T	T	T	T	T	T	1	1	0.411765	0.5	1	1	11	19	17	14	5	18	0.4	0	0	0	0	1	0	1	0	0.285714	0.411765	0	1.81429	3.09748
7841409	G	A	A	A	A	A	A	0.375	0.387097	0.607143	0.466667	0.25	0.478261	16	31	28	15	12	23	0	0	0	0	0	0	0.391304	0	0	0	0	0.363636	1.80923	0.754941
86835832	T	G	G	G	G	G	G	0.5	0.714286	0.8	1	1	0.461538	4	7	5	2	2	13	0	0	0	1	0	0	0	0	1	0.666667	0	0	1.80916	2.66667
6171582	A	G	G	G	G	G	G	1	0.25	1	1	1	1	8	8	5	6	3	7	0	0	1	1	0	0	0	0	0	0.3	0.545455	0.6	1.80455	3.44545
112289196	C	A	A	A	A	A	A	0.75	0.692308	1	0.5	1	0.6	8	13	9	8	8	10	0	0	0.307692	0.3	0	0.714286	0	0	0.75	0	0.666667	0	1.80366	2.73864
86721873	C	A	A	A	A	A	A	1	1	0.8	1	1	1	5	6	5	4	2	2	0	0	0	1	0	0	0	0	1	1	1	0	1.8	4
24710548	A	T	T	T	T	T	T	0.8	1	1	1	1	1	5	2	8	3	6	2	1	1	1	1	0	0	0	0	0	0	0	0	1.8	4
17235231	T	C	C	C	C	C	C	0.555556	0.666667	0.375	1	0.166667	0.285714	9	3	8	2	12	7	1	0	0	0	0	0	0	0	0	0	0.25	0	1.7996	1.25
75508300	C	T	T	T	T	T	T	0.475	1	1	1	1	0.460317	120	73	63	37	20	63	0	0.5	0.466667	0.631579	0	0.416667	0.333333	0	0	0.153846	0.636364	0	1.79686	3.13846
74393311	T	G	G	G	G	G	G	1	1	1	1	1	0.545455	2	6	2	2	4	11	1	0	0	0	1	0	0	0	0	0	1	0.75	1.79545	3.75
5826010	A	G	G	G	G	G	G	1	1	0.545455	1	1	1	48	5	11	4	10	11	0	0	0	0	0	0	0.75	0	0.555556	0.444444	1	1	1.79545	3.75
87269747	G	C	C	C	C	C	C	0.4	0.642857	1	0.708333	1	0.7	25	14	5	24	12	20	0	0	0.555556	0.814815	0.285714	1	0	0	0	0	0	0	1.79511	2.65608
83824813	C	T	T	T	T	T	T	1	1	1	1	0.941176	0.4	16	15	5	13	17	30	0	0	0	0	0.25	0.5	1	0.473684	0.322581	0	0	1	1.79491	3.54626
30304204	A	C	C	C	C	C	C	0.7	0.5	0.666667	0.692308	1	1	10	12	3	13	5	7	0.666667	0.5	0	0	0	0	0	1	0	0.6	0	0	1.79231	2.76667
6884	C	A	A	A	A	A	A	1	0.538462	0.473684	0.944444	0.428571	1	22	13	19	18	14	29	0	0.9375	0	0	0	0	0.533333	0	0	0	0.333333	0.789474	1.79152	2.59364
113619534	A	C	C	C	C	C	C	1	0.75	0.666667	1	1	0.384615	27	24	12	54	55	26	0	0.709677	0	0	1	0.333333	0	0	0.684211	0.285714	0	0	1.78835	3.01294
39659729	G	A	A	A	A	A	A	1	0.818182	0.785714	0.714286	1	1	4	11	14	7	7	8	0	1	0.666667	0.2	0.666667	0	0	1	0	0	0	0	1.78485	3.53333
96580536	T	C	C	C	C	C	C	1	1	1	1	0.666667	0.2	7	11	3	3	3	10	0	0.368421	0.714286	1	1	0	0	0	0	0	0	0	1.78396	3.08271
57198652	T	A	A	A	A	A	A	1	1	0.785714	1	0.692308	1	8	11	14	3	13	11	0	0.346939	0.470588	0.5625	0.5	0	0.414634	1	0	0	0	0.4	1.78336	3.69466
62222766	C	T	T	T	T	T	T	0.714286	1	0.6	0.75	0.466667	0.428571	14	6	5	4	15	14	0.625	0	0	0	0	0.727273	0	0	0	0	0	0.833333	1.77392	2.18561
51272255	T	C	C	C	C	C	C	1	0.636364	0.333333	0.5	0.714286	0.875	6	11	6	4	7	8	0	0	0.857143	0	0	0	0	0	1	0	0	0.428571	1.77327	2.28571
136692640	C	T	T	T	T	T	T	0.333333	1	1	1	1	0.6	6	2	6	6	14	5	1	1	0	0	0.666667	0	0	0	0	0.5	0	0	1.76667	3.16667
76545697	T	C	C	C	C	C	C	0.6	0.6875	1	1	1	0.407407	10	16	20	11	16	27	0.457143	0.368421	0	0	0.25	0.470588	0	0	0.68	0.705882	0	0	1.76287	2.93203
114320666	A	G	G	G	G	G	G	1	1	1	0.454545	1	1	5	7	9	11	8	12	0.692308	0	1	1	0	0	0	0	0	0	0	1	1.76224	3.69231
20577264	C	T	T	T	T	T	T	0.833333	1	1	1	0.4	0.8	6	3	3	3	5	5	1	1	0	0.666667	0.272727	0	0	0.333333	0	0	0	0	1.76061	3.27273
35597754	A	G	G	G	G	G	G	0.487207	0.998584	0.578249	0.519608	0.506699	0.503	938	3531	377	816	1642	3167	0.515254	0	0	0	0	0	0	0	0.361404	0.49631	0.465677	0	1.7547	1.83864
41322508	A	G	G	G	G	G	G	0.714286	1	1	1	1	1	7	2	6	16	5	4	0.384615	1	1	0	0	0	0	1	0.375	0	0.2	0	1.75467	3.95962
117177323	T	C	C	C	C	C	C	0.553571	0.590164	0.575	1	1	1	56	61	80	11	13	46	0	0	0.46875	0.592593	0.571429	1	0	0.333333	0	0	0	0	1.75263	2.9661
49722691	C	T	T	T	T	T	T	1	0.666667	1	1	1	0.461538	18	12	4	7	4	13	0	0	0.285714	0	0.357143	0	0.666667	0	1	0	0.666667	0.4	1.75201	3.37619
1322212	C	T	T	T	T	T	T	1	1	1	1	1	0.428571	18	24	2	43	33	28	1	0.8	0	0	0.35	0	0	0.393939	0.285714	0.5	0	0.347826	1.75109	3.67748
141274345	A	G	G	G	G	G	G	1	0.666667	1	1	0.454545	0.8	2	6	12	6	11	5	0.285714	0	0	1	0	0	0	0.384615	0.5	0	0	1	1.75088	3.17033
5030342	G	T	T	T	T	T	T	0.666667	0.428571	0.8	0.3	0.25	0.5	3	7	5	10	16	16	0.333333	0.416667	0	0	0	0	0	0	0.444444	0	0	0	1.75079	1.19444
57318122	T	A	A	A	A	A	A	1	1	1	1	1	0.75	4	3	3	2	13	4	1	0	0	1	0	0	0	0	1	1	0	0	1.75	4
70459603	A	C	C	C	C	C	C	1	0.75	1	1	1	1	5	4	8	2	2	4	0	0	0	0	1	1	0	0	0	1	1	0	1.75	4
42965083	A	G	G	G	G	G	G	1	1	1	1	1	1	13	2	10	8	7	13	0	0.75	0.25	0	0	1	0	0.75	0	0.5	1	0
67626851	A	G	G	G	G	G	G	1	0.428571	1	1	1	1	14	14	3	7	10	23	1	0	0.407407	0.9	0.548387	0	0	0.181818	0	0	0	0.642857	1.7481	3.68047
114320680	G	A	A	A	A	A	A	1	1	1	0.461538	1	1	6	9	7	13	9	11	0.714286	0	1	1	0	0	0	0	0	0	0	1	1.74725	3.71429
65448714	C	A	A	A	A	A	A	0.4	0.285714	0.75	0.4	0.444444	0.2	5	7	4	5	9	15	0	0	0	0	0	0	0	0.4	0.333333	0	0	0	1.74683	0.733333
28333620	T	C	C	C	C	C	C	0.982456	0.972973	1	1	0.929134	0.971429	57	37	8	121	127	280	0	0.982456	0	0	0	0.472826	0.384615	0.391304	0.745098	0.830508	0	0.305556	1.74363	4.11236
24269672	T	C	C	C	C	C	C	1	1	1	1	1	1	5	2	4	3	3	2	0	0	0.285714	0	0.6	0.571429	0	0	0.8	1	1	0
6168426	T	C	C	C	C	C	C	1	1	0.571429	1	0.555556	1	5	3	7	5	9	9	0	0	0	0.388889	1	1	0	0	0	0	0	1	1.7381	3.38889
35345406	C	A	A	A	A	A	A	0.625	1	1	1	1	0.571429	16	7	4	27	15	7	0.6	0.482759	0.625	0.653846	0.45	0	0.647059	0	0	0	0	0	1.73776	3.45866
117177156	A	G	G	G	G	G	G	0.489712	0.515695	0.554688	1	1	1	243	223	256	96	49	141	0	0	0.285714	0.39759	0.525	1	0	0.615385	0	0	0	0	1.73641	2.82369
55004589	G	A	A	A	A	A	A	1	0.333333	1	1	1	0.5	4	6	20	6	2	4	1	0	0	0	0	0.625	0	0	0	0.722222	0.75	0	1.73611	3.09722
45473760	A	G	G	G	G	G	G	0.473684	0.458333	0.25	0.294118	0.8	0.5	38	24	28	17	5	20	0	0	0.352941	0.333333	0	0	0	0	0.2	0.153846	0	0	1.73601	1.04012
110875721	G	A	A	A	A	A	A	0.266667	1	1	1	1	1	15	16	2	14	11	21	0	0	1	0.466667	0.478261	0.1875	0	0	0.352941	0	0.5	0.545455	1.73584	3.53082
126232848	T	C	C	C	C	C	C	0.6	0.6	0.666667	1	0.166667	0.5	5	5	3	5	12	6	0	0	0	0	0	0.8	0	0	0	1	0	0	1.73333	1.8
31538643	A	G	G	G	G	G	G	1	0.588235	1	0.5625	1	0.516129	97	51	77	16	18	62	0.75	0	0	0	0	0	1	0	0.484848	0	0.7	0	1.73202	2.93485
49618298	G	A	A	A	A	A	A	1	0.815789	0.285714	0.428571	0.764706	1	32	38	7	14	17	20	0	0	0.888889	0.678571	0	0	0	1	0	0	0	0	1.72732	2.56746
83824538	A	C	C	C	C	C	C	1	1	1	1	1	0.470588	7	12	2	2	26	17	0	0	0	0	0.352941	0.636364	1	0.5	0.258065	0	0	1	1.72322	3.74737
83824537	A	G	G	G	G	G	G	1	1	1	1	1	0.470588	7	11	2	2	27	17	0	0	0	0	0.333333	0.636364	1	0.521739	0.258065	0	0	1	1.72109	3.7495
140119606	G	T	T	T	T	T	T	0.5	1	1	1	1	1	14	12	2	13	20	24	0	0	0.75	0.416667	0	0.75	0.5	1	0	0	0.363636	0	1.7197	3.7803
102697370	T	C	C	C	C	C	C	1	0.235294	0.666667	0.227273	0.4	1	16	34	9	44	25	17	0.205128	0	0	0.304348	0.261905	0	0	0.148936	0.333333	0	0.37931	0.181818	1.71445	1.81478
34669543	G	T	T	T	T	T	T	0.37037	0.428571	0.275862	1	0.333333	1	27	14	29	10	6	20	0.666667	0	0.428571	0.363636	0	0	0	0	0.235294	0	0	0	1.71397	1.69417
62554088	T	A	A	A	A	A	A	1	1	1	1	1	1	8	14	28	8	13	16	0	1	0.714286	0	0	0.576923	0	0	0	1	1	0
63819454	T	C	C	C	C	C	C	1	1	1	1	0.375	0.333333	2	8	14	5	8	6	1	0	0	0	0	0	0	0	1	0	1	0	1.70833	3
119634083	T	C	C	C	C	C	C	0.345238	1	1	1	0.424242	0.534247	84	105	60	83	33	73	0	0	0	0	0.490909	0	0.602273	0.416667	0	0.536082	0.551282	0	1.70651	2.59721
35670935	A	G	G	G	G	G	G	0.555556	1	1	1	1	0.75	9	3	2	4	2	8	0	1	0	0	0	0	1	0	0.6	0	0	1	1.70556	3.6
112289193	C	T	T	T	T	T	T	0.75	0.692308	1	0.5	1	0.555556	8	13	9	8	8	9	0	0	0.363636	0.3	0	0.714286	0	0	0.75	0	0.666667	0	1.70327	2.79459
58417081	C	T	T	T	T	T	T	0.636364	0.785714	1	0.666667	1	0.375	11	14	9	6	10	8	0	0	0	0	0	0.692308	0	0	0.375	0.473684	0.636364	0.583333	1.70306	2.76069
10652930	A	T	T	T	T	T	T	0.75	1	1	0.857143	0.666667	0.857143	4	5	2	7	3	7	0	0	0.428571	0	0	0	0	0.833333	1	0	0.666667	0.5	1.70238	3.42857
34356459	A	G	G	G	G	G	G	0.454545	0.25	0.75	0.714286	0.833333	0.357143	11	8	4	7	6	14	0.272727	0	0	0.384615	0	0	1	0	0	0	0	0	1.70196	1.65734
60318883	C	T	T	T	T	T	T	0.272727	0.714286	1	0.384615	1	0.818182	11	7	2	13	9	11	0.416667	0	0	0	0.307692	0	0	0.714286	0.6	0.45	0	0	1.70117	2.48864
40806460	G	A	A	A	A	A	A	1	1	1	1	1	0.7	6	4	7	4	3	10	1	1	1	1	0	0	0	0	0	0	0	0	1.7	4
24690981	G	A	A	A	A	A	A	1	1	1	1	1	1	2	2	2	2	6	3	1	0	0	1	0	0.3	0	1	0	0	0	1
94622206	C	T	T	T	T	T	T	1	1	1	1	1	1	7	7	9	2	3	3	0	0	1	0	0	1	1	0	0	0.8	0.5	0
28573483	T	A	A	A	A	A	A	1	1	0.6	1	0.5	1	2	2	5	4	8	2	0	1	1	1	0	0	0	0	0.4	0	0	0	1.7	3.4
99363340	G	T	T	T	T	T	T	0.178571	0.515152	0.352941	0.235294	0.8	1	28	33	17	17	5	4	0	0	0	0	0	0.478261	0	0.571429	0	0	0	0.333333	1.69894	1.38302
114323823	A	T	T	T	T	T	T	1	1	1	0.285714	1	1	5	2	6	7	7	11	0.588235	0	0	1	1	0	0	1	0	0	0	0	1.69748	3.58824
117163605	C	T	T	T	T	T	T	0.411765	0.444444	0.533333	1	1	1	17	18	15	11	17	18	0	0	0.692308	1	0	0	0	1	0	0	0	0	1.69723	2.69231
41414998	A	T	T	T	T	T	T	0.363636	1	1	1	0.333333	1	4	3	3	3	6	4	1	0	1	1	0	0	0	0	0	0	0	0	1.69697	3
117177226	A	G	G	G	G	G	G	0.484848	0.442478	0.508333	1	1	1	132	113	120	45	25	73	0	0	0.46	0.444444	0.411765	1	0	0.423077	0	0	0	0	1.69637	2.73929
3250756	T	C	C	C	C	C	C	1	1	1	1	1	1	3	3	2	2	4	9	0.307692	1	0	0	0	0	0	0	1	1	0	1
75422856	C	G	G	G	G	G	G	0.5	1	1	1	1	1	6	5	3	5	3	6	0	1	0.666667	0.363636	0.444444	1	0.333333	0	0	0	0	0	1.69192	3.80808
7841900	C	T	T	T	T	T	T	0.3	0.222222	0.714286	0.411765	0.333333	0.375	20	18	28	17	6	16	0	0	0	0	0	0	0	0	0	0	0	0.666667	1.68994	0.666667
47296042	G	A	A	A	A	A	A	0.4375	1	0.75	1	0.4	0.423077	16	4	16	4	10	26	0.384615	0	0	0.391304	0	0.545455	0	0	1	0	0	0	1.6892	2.32137
3355191	G	A	A	A	A	A	A	1	0.470588	0.32	1	0.714286	0.333333	16	17	25	3	7	18	0.466667	0.647059	0	0	0	0.636364	0	0	0	0.4	0	0	1.68812	2.15009
53095707	T	C	C	C	C	C	C	1	1	0.6	0.25	0.444444	1	7	3	10	8	9	4	0.6	0.411765	0	0	0	0	0	0	0	0	1	0.6	1.68268	2.61176
5876073	T	C	C	C	C	C	C	0.666667	0.25	0.285714	0.684211	0.971014	1	39	8	28	19	69	63	0	0	0	0	0	0	0	0	0.756757	0	1	0.421053	1.6798	2.17781
11148758	A	G	G	G	G	G	G	0.6	1	1	1	1	1	10	2	16	4	7	21	0	0	0	0	0	0	1	0	0.444444	1	0.47619	1	1.67937	3.92063
10275739	A	T	T	T	T	T	T	0.666667	0.571429	0.44	1	1	1	4	7	25	7	6	13	0	0	0	0	1	1	0	0	0	0	1	0	1.6781	3
36989558	T	C	C	C	C	C	C	0.363636	1	1	1	0.833333	1	11	6	19	11	6	24	0.962963	0	0	0	0	0.411765	0	0	0.7	0	0.444444	1	1.6778	3.51917
24875912	C	T	T	T	T	T	T	1	1	1	1	1	1	14	11	4	19	10	3	1	0.555556	0	1	0	0	0	0	0.769231	0	0	1
35147930	C	T	T	T	T	T	T	1	1	1	1	1	1	9	11	9	7	6	9	0	0.555556	0.357143	0.888889	1	0	0.666667	0.857143	0	0	0	0
1322213	T	G	G	G	G	G	G	1	1	1	1	1	0.413793	17	24	2	42	33	29	1	0.842105	0	0	0.35	0	0	0.441176	0.275862	0.5	0	0.333333	1.67132	3.74248
48533973	T	C	C	C	C	C	C	0.363636	0.533333	0.333333	1	0.6	1	22	15	6	33	30	20	0	0	0	0	0.566667	0	0	0.521739	0.5	0	0.571429	0	1.67047	2.15983
110373712	A	G	G	G	G	G	G	0.487179	1	1	1	1	1	39	20	8	21	21	48	0.6	0	0.380952	0.372093	0	0.5	0.28125	0	1	0.428571	0	0.257143	1.66717	3.82001
43919907	A	C	C	C	C	C	C	1	1	1	1	1	0.666667	2	4	7	2	5	6	0	0	0	0	0	1	1	0	0	0	1	1	1.66667	4
12404135	G	A	A	A	A	A	A	0.5	1	1	1	0.666667	1	4	3	4	4	3	4	0.8	0.7	0	0	0	0	0	0	1	0	1	0	1.66667	3.5
105271220	A	G	G	G	G	G	G	1	1	1	0.5	1	1	2	3	3	4	6	2	0	0	0	1	1	0	0	0	0	1	0	0.833333	1.66667	3.83333
7778591	T	A	A	A	A	A	A	1	1	1	0.666667	1	1	16	8	7	3	4	9	0	0	0	0	0	0	1	0	1	1	0	1	1.66667	4
31927583	G	T	T	T	T	T	T	1	1	1	0.666667	1	1	2	9	13	3	7	6	1	0	0	0	0	1	0	0	1	0	1	0	1.66667	4
114320620	C	T	T	T	T	T	T	1	1	1	0.666667	1	1	2	8	10	6	10	17	0.5	0	1	1	0	0	0	0	0	0	0.5	1	1.66667	4
41372143	A	G	G	G	G	G	G	1	0.666667	1	1	1	1	3	6	11	5	3	3	0	0	0	1	0	1	0	0	0	1	1	0	1.66667	4
7778721	T	A	A	A	A	A	A	1	1	1	1	1	1	11	9	9	3	5	5	0.333333	0	0	0	0	1	0	0	1	1	0	1
24710585	A	C	C	C	C	C	C	1	1	1	1	1	1	9	2	12	3	9	2	1	0	1	1	0	0.333333	0	0	0	0	1	0
7603982	A	C	C	C	C	C	C	1	1	1	1	1	1	5	3	6	4	4	2	0	0	0	1	1	0	1	0	0.333333	0	1	0
81888696	G	A	A	A	A	A	A	1	1	1	1	1	1	2	6	3	9	6	8	0	0	0	0.666667	1	1	1	0	0	0.666667	0	0
22843818	A	T	T	T	T	T	T	0.473684	0.5	1	0.606061	1	0.508475	38	14	12	33	25	59	0	0	0	0	0.387097	0.484375	0.606061	0.411765	0	0	0.535714	0	1.66321	2.42501
36860708	T	C	C	C	C	C	C	1	0.444444	1	0.545455	0.391304	1	35	9	2	11	23	30	0.611111	0	0	0	0	0	0.583333	0.166667	0	0	0.357143	1	1.66295	2.71825
66650314	C	T	T	T	T	T	T	1	1	1	1	1	1	3	10	16	8	18	32	0	1	0	0	1	0	0	1	0.538462	0.5	0.3	0
157957	A	T	T	T	T	T	T	1	0.473684	1	1	0.333333	1	7	19	22	4	6	16	0.666667	0	0	0	0	0.6	0.170213	0	0	0.153846	0.555556	1	1.66074	3.14628
30127670	T	C	C	C	C	C	C	1	0.8	1	1	1	0.857143	5	5	3	3	5	7	0	0	1	1	0	0	1	1	0	0	0	0	1.65714	4
103870552	C	T	T	T	T	T	T	0.453125	1	0.552632	0.486111	0.425743	0.487395	64	72	76	72	101	119	0.456311	0	0	0	0.476923	0	0.301887	0	0	0	0.513514	0	1.65637	1.74863
117177229	A	G	G	G	G	G	G	0.46875	0.422018	0.508475	1	1	1	128	109	118	45	24	73	0	0	0.411765	0.472222	0.4375	1	0	0.423077	0	0	0	0	1.65468	2.74456
66179399	G	C	C	C	C	C	C	1	1	1	0.454545	1	1	3	9	3	11	6	9	0	0.6	0	0.6	0	0	0	1	1	0	0	0.6	1.65455	3.8
45670904	G	A	A	A	A	A	A	0.714286	1	0.25	1	1	1	7	13	8	6	11	12	0.3	0	0	0	0.222222	1	0	0.25	0.555556	0	0.538462	0.444444	1.6536	3.31068
62953806	G	T	T	T	T	T	T	0.421053	0.416667	0.333333	1	1	0.1875	19	24	6	20	7	16	0	0.304348	0	0	0	0.318182	0	0	0.3	0	0.785714	0	1.65031	1.70824
32919587	G	A	A	A	A	A	A	0.75	0.9	1	1	1	1	4	10	4	5	7	5	0	1	0	1	0	1	0	0	0	1	0	0	1.65	4
17517644	A	G	G	G	G	G	G	0.5	1	0.8	0.666667	0.75	0.5	2	2	10	3	4	2	0	0	0	0	1	0	0	0	0.5	0.666667	0.4	0	1.65	2.56667
34641038	C	T	T	T	T	T	T	0.526316	1	1	0.526316	0.666667	1	38	32	45	19	3	24	0	0.8	0	0	0	0.434783	0	0	0	0.433333	0.407407	1	1.64377	3.07552
29627149	G	A	A	A	A	A	A	0.764706	1	0.6875	0.25	1	0.823529	17	12	16	28	9	17	0	0.590909	0	0	0.3	0.391304	0	0	0.295455	0.95	0.357143	0	1.64092	2.88481
83825388	A	C	C	C	C	C	C	1	1	1	1	1	0.272727	26	19	32	33	16	33	0	0	0	0	0.5	0.3	0.971429	0.473684	0.387755	0	0	1	1.63986	3.63287
45437470	G	C	C	C	C	C	C	1	1	1	1	1	1	4	2	4	5	7	12	0	0	0	0	0	0.666667	1	0.444444	0.25	0	1	1
13388808	T	C	C	C	C	C	C	0.333333	0.4	1	0.375	0.444444	0.285714	6	5	2	8	9	7	0	0.2	0	1	0	0	0	0	0	0	0	0	1.63849	1.2
146518661	T	C	C	C	C	C	C	0.666667	1	1	1	0.272727	1	3	4	6	4	11	14	0	1	0	0.588235	0	0	0	0	0.714286	0	1	0	1.63687	3.30252
52419373	T	C	C	C	C	C	C	0.987421	1	1	1	1	1	159	150	62	107	114	119	0	0	0	0	1	0.527778	0	0.493506	0.479452	0.407407	0.465347	0.978261	1.63567	4.35175
14393835	G	A	A	A	A	A	A	1	0.666667	0.5	0.5	0.666667	0.3	16	24	6	20	18	20	0	1	0	0	1	0	0	0	0	0	0	0	1.63333	2
21796247	C	T	T	T	T	T	T	1	1	1	1	1	1	5	2	3	4	14	7	0.933333	0	0.6	0	0.833333	0	0	0	1	0	1	0
1577835	A	G	G	G	G	G	G	0.64	0.588235	1	1	1	1	25	17	6	27	25	36	0.625	0	0	0	1	0.703704	0	0	0.666667	0	0.6	0	1.63286	3.59537
59710013	G	T	T	T	T	T	T	0.782609	0.925926	0.802817	1	0.818182	0.636364	69	27	71	23	11	33	0	0.571429	0	0	0	1	0	1	0.761905	0	0	0	1.63256	3.33333
112289200	C	T	T	T	T	T	T	0.75	0.692308	1	0.555556	1	0.6	8	13	11	9	8	10	0	0	0.333333	0.315789	0	0.733333	0	0	0.857143	0	0.727273	0	1.63099	2.96687
27684926	A	G	G	G	G	G	G	0.615385	0.5	0.48	0.2	0.517241	0.462963	13	8	25	25	29	54	0	0	0	0	0	0	0	0.666667	0	0.481481	0	0	1.62744	1.14815
61091252	A	G	G	G	G	G	G	1	0.785714	0.583333	0.666667	0.571429	1	19	14	36	12	7	22	0.434783	0	0	0	1	0	0	0	0.545455	1	0	0	1.62691	2.98024
17058625	T	G	G	G	G	G	G	0.571429	0.8	0.454545	0.5	0.666667	0.3	14	20	11	4	6	10	0	0	0	0	0	0	0	0	0	0.666667	0	1	1.62597	1.66667
102697275	T	C	C	C	C	C	C	1	0.369231	0.333333	0.4	0.4	1	43	65	24	50	25	33	0	0	0.222222	0.314286	0.19403	0	0	0.315789	0.295775	0	0.193548	0.342857	1.62406	1.87851
74525763	T	C	C	C	C	C	C	1	1	0.368421	1	1	0.444444	10	15	19	20	3	9	0	1	0.678571	0.391304	0.333333	0	0.285714	0	0	0	0.5	0	1.62394	3.18892
11162830	C	A	A	A	A	A	A	1	0.947368	0.619048	1	0.694444	1	13	38	21	22	36	51	0.376623	0.692308	0.63	0.531034	0.461538	0	0	0	0	0	0.631579	0.314286	1.62349	3.63737
83824386	A	G	G	G	G	G	G	1	1	1	1	1	0.473684	8	11	9	23	19	19	0	0	0	0	0.733333	0.428571	1	0.461538	0.233333	0	0	1	1.61691	3.85678
46482721	G	T	T	T	T	T	T	1	1	1	0.6	0.333333	1	6	5	10	5	6	8	0	0	0.4	0.916667	0	1	0	1	0	0	0	0	1.61667	3.31667
117177107	T	C	C	C	C	C	C	0.502008	0.561576	0.529412	1	1	0.984733	249	203	272	74	46	131	0	0	0.330357	0.45283	0.585366	1	0	0.592593	0	0	0	0	1.61658	2.96115
28505783	C	T	T	T	T	T	T	0.697897	0.591022	0.673077	0.620847	1	1	1046	401	156	1535	597	162	0.566852	0	0	0	0.213768	0.99619	0.223464	0	0	0.729548	0	0.236585	1.61644	2.96641
17235229	T	C	C	C	C	C	C	0.555556	1	0.375	1	0.333333	0.571429	9	3	8	2	12	7	1	0	0	0	0	0	0	0.5	0	0.5	0.222222	0	1.6131	2.22222
53685029	C	T	T	T	T	T	T	0.5	0.5	1	1	0.8	0.684211	14	16	2	22	10	19	0.277778	0.545455	0	0	0.538462	0	0	0	0.512195	0.5	0	0.5	1.61032	2.87389
28473273	C	T	T	T	T	T	T	0.882353	0.971429	0.75	0.894737	1	0.571429	34	35	12	76	94	42	0.916667	0.923077	0	0	0.714286	0	0	0	0	0.906977	0	0	1.60894	3.46101
42549384	A	G	G	G	G	G	G	0.9	0.6	0.857143	0.8	0.409091	0.5	10	5	7	5	22	10	0.5625	0	0	0	0.5	0.538462	0	0	0	0.285714	0	0.571429	1.60813	2.4581
93715532	G	A	A	A	A	A	A	1	1	1	1	1	1	14	13	1	30	22	17	1	0.365854	1	1	0.36	0	0	0	0	0.666667	0	0
112019469	G	A	A	A	A	A	A	1	1	1	1	0.714286	0.75	3	6	9	3	7	8	0	0	1	0	0	0	0	0	0	1	1	0.857143	1.60714	3.85714
95051506	G	A	A	A	A	A	A	0.857143	1	1	1	0.75	1	21	4	6	2	4	7	1	0	1	1	0	0	0	0	0	0	1	0	1.60714	4
7841914	G	A	A	A	A	A	A	0.285714	0.235294	0.666667	0.444444	0.4	0.375	21	17	24	18	5	16	0	0	0	0	0	0	0	0	0	0	0	0.8	1.60712	0.8
22094978	T	C	C	C	C	C	C	1	1	0.538462	1	1	1	3	4	13	4	3	2	0	0	0.833333	0.6	0	0.75	0	0	1	0.75	0	0	1.60513	3.93333
70202899	T	C	C	C	C	C	C	1	1	0.333333	0.5	0.333333	0.4375	2	3	12	4	15	16	1	1	0	0	0	0	0	0	0	0	0	0	1.60417	2
75493974	C	T	T	T	T	T	T	0.436364	1	1	1	1	0.178571	55	47	47	17	11	28	0	0	1	1	0.454545	0	0.181818	0	0	0	0.375	0	1.60357	3.01136
117155217	A	G	G	G	G	G	G	0.68	0.777778	0.692308	1	0.852941	0.77193	25	18	13	11	34	57	0	0	0.272727	0.529412	0.571429	0.5	0	0	0	0.6	0	0.7	1.60139	3.17357
22804728	T	C	C	C	C	C	C	1	0.666667	0.5	0.9	0.3	0.555556	10	6	4	10	10	9	0	1	0	0.190476	0	0	0	0	0.8	0.333333	0	0	1.59841	2.32381
75495493	C	A	A	A	A	A	A	0.6875	1	1	1	1	0.625	16	19	13	8	3	8	0	0	1	0.333333	0	1	0.714286	0	0	0	0.666667	0	1.59821	3.71429
57196467	T	C	C	C	C	C	C	1	0.666667	1	1	1	0.5	3	6	2	8	6	6	0	0.571429	0	0	0	0	1	0	1	0	0	1	1.59524	3.57143
74439662	C	G	G	G	G	G	G	0.714286	1	0.714286	0.5	0.666667	1	7	2	7	4	3	3	1	0	0	1	1	0	0	0	0	0	0	0	1.59524	3
22533047	C	T	T	T	T	T	T	1	1	1	1	1	1	12	12	6	12	18	18	0	0.545455	0	0	0	1	1	0.307692	0.555556	0	1	0
36989219	G	A	A	A	A	A	A	0.428571	1	1	1	0.6	1	14	8	8	9	10	15	1	0	0	0	0	0.363636	0.2	0	0.5	0	0.375	1	1.58994	3.43864
11183047	C	T	T	T	T	T	T	1	1	1	1	1	1	4	4	4	6	13	13	0	0.714286	0	0	1	0.2	0	0	0	1	0.5	1
16807164	A	G	G	G	G	G	G	0.333333	0.6	1	1	0.4	0.666667	6	5	2	5	10	6	0.666667	0.75	1	0	0	0	0	0	0	0	0	0	1.58333	2.41667
30044890	G	A	A	A	A	A	A	1	0.571429	1	0.608696	1	1	42	21	39	23	82	90	0.528302	0.571429	0.833333	0.419355	0	0	0	0.676471	0	0	0	0.571429	1.57981	3.60032
5754625	T	C	C	C	C	C	C	1	0.285714	0.285714	1	1	0.458333	8	14	14	8	18	24	0	0	0	0	0	1	0.25	0	1	0.2	0	0	1.57976	2.45
57972596	C	T	T	T	T	T	T	1	1	1	1	1	1	4	5	3	3	5	3	0.896552	1	0	0	0	0	0	0	1	0.857143	0	0.666667
97995792	T	C	C	C	C	C	C	0.444444	0.272727	0.222222	0.25	0.181818	0.208333	9	22	9	12	22	24	0	0	0	0	0	0	0	0	0	0	0	0	1.57955	0
57214831	G	C	C	C	C	C	C	0.681818	1	1	1	0.636364	0.636364	22	12	18	4	11	11	0	0	1	1	0	1	0	0	0	0.375	0	0	1.57955	3.375
139046141	G	C	C	C	C	C	C	0.666667	0.772727	1	0.741935	0.416667	0.678571	15	22	3	31	12	28	0	0	0	0.75	0	0	0	0	0.7	0.5	0	0.75	1.57657	2.7
37963832	C	A	A	A	A	A	A	1	0.636364	1	0.666667	1	1	2	11	15	6	2	2	1	0	0	0	0.727273	0	0	0	1	0	0	1	1.57576	3.72727
27155072	C	T	T	T	T	T	T	0.73125	0.752336	0.976744	0.75	0.702703	0.503846	160	214	43	476	185	260	0.401961	0	0	0	0.315217	0.741047	0	0.280992	0.313761	0.791277	0	0	1.57262	2.84426
15406760	G	A	A	A	A	A	A	1	1	1	1	1	1	76	78	58	120	62	163	0	0	0.371429	0.454545	0	1	0	0.98913	0.55102	0.432432	0	0.62963
6543888	G	A	A	A	A	A	A	0.571429	1	1	1	1	1	7	12	3	5	3	8	1	0	0	1	0	1	0	1	0	0	0	0	1.57143	4
89839450	T	C	C	C	C	C	C	1	0.333333	1	1	1	1	10	6	17	8	21	24	0.777778	0.75	0	0	0	0	1	0	0.4	0.375	0	0.461538	1.56902	3.76432
28505774	T	C	C	C	C	C	C	0.694932	0.575	0.662338	0.608494	0.998285	0.987654	1026	400	154	1507	583	162	0.548624	0	0	0	0.217391	0.998092	0.231638	0	0	0.725664	0	0.238771	1.56652	2.96018
28354288	T	C	C	C	C	C	C	0.371429	0.346154	0.255814	0.22973	1	1	105	78	43	148	64	98	0	0.625	0	0	0.568182	0	0	0.444444	0	0	0	0	1.5655	1.63763
45670503	G	T	T	T	T	T	T	0.421053	1	0.181818	1	1	1	19	18	11	10	3	12	0	0	0	0	0.666667	1	0.272727	0.363636	0.35	0	0	0.384615	1.56523	3.03765
43688806	G	A	A	A	A	A	A	0.555556	0.5	1	0.416667	0.341772	1	99	92	21	120	79	64	0	0	0	0	0	0	0	0.413223	0.457746	0.425287	0.547945	0.40458	1.56521	2.24878
7812392	C	T	T	T	T	T	T	0.488889	0.470588	0.833333	0.483871	0.8	0.644444	45	17	42	31	20	45	0	0.375	0	0	0.4	0	0	0	0	1	0.380952	0	1.56517	2.15595
5825543	A	T	T	T	T	T	T	0.866667	0.4	0.714286	1	1	0.75	15	5	14	3	3	4	0	0	0	0	0	0	0	0	0.666667	0.5	1	1	1.56429	3.16667
98019953	G	A	A	A	A	A	A	1	1	0.7	1	0.454545	1	4	2	10	4	11	8	0.266667	0	0	0	0.3	0.625	1	1	0	0	0.4	0	1.56288	3.59167
113564525	A	G	G	G	G	G	G	0.6	0.6	0.666667	0.428571	0.666667	1	10	5	3	7	3	3	0	0	0	0	0	0	1	0	0.5	0.4	0.5	0	1.5619	2.4
86511040	A	G	G	G	G	G	G	0.75	0.4	0.285714	0.75	0.444444	0.428571	4	5	7	8	9	7	0.75	0.75	0	0	0	0	0	0	0	0	0	0	1.55873	1.5
75493656	G	C	C	C	C	C	C	0.333333	1	1	1	1	0.545455	21	31	13	12	17	11	0	0	0.666667	0.818182	0	0.8	0.8	0	0	0.235294	0	0	1.55865	3.32014
28470402	T	C	C	C	C	C	C	0.5	0.285714	0.666667	0.52381	0.7	0.28125	4	7	3	21	20	32	0.6	0	0	0	0	0	0	0	0.8	0	0	0	1.55744	1.4
69342335	G	C	C	C	C	C	C	0.6	1	0.833333	0.666667	1	0.454545	5	8	6	6	12	11	0	1	0	0	0	0	0	1	1	0	0	0	1.55455	3
42655125	T	C	G	C	C	C	C	0.384615	0.666667	1	0.333333	0.6	1	13	3	2	6	5	5	0	0	0	0	0	0.272727	0.666667	0	0	0.5	1	0	1.54522	2.43939
82353235	C	A	A	A	A	A	A	0.4375	0.578947	0.333333	0.636364	0.96	0.28	16	19	12	11	25	25	0.477273	0	0	0	0.416667	0	0	0.37931	0	0	0.409091	0	1.5438	1.68234
113564770	G	A	A	A	A	A	A	0.465344	0.520523	0.991939	0.997088	0.525111	0.508973	6954	7723	4962	7556	5416	6185	0.998146	0	0	0	0	0.489044	0	0.478356	0	0.501004	0	0	1.54243	2.46655
25299991	G	C	C	C	C	C	C	0.588235	1	1	1	1	0.272727	17	25	6	26	7	11	0	0.428571	0.428571	0.590909	0	0.375	0	0.380952	0	0.615385	0.5	0	1.54157	3.31939
45673842	A	C	C	C	C	C	C	0.333333	1	1	1	1	1	6	5	2	6	2	14	0	0	0	0	0.4	1	0	1	0.4	0	0	1	1.53333	3.8
46985120	C	T	T	T	T	T	T	0.333333	1	1	1	1	1	9	2	3	7	2	4	1	0	0	1	0	0	0	0	1	0.8	0	0	1.53333	3.8
81689575	G	A	A	A	A	A	A	1	1	0.298077	1	1	1	66	76	104	55	54	118	0.318182	0	0	0.142857	0.333333	0	0.472222	0.537037	1	0	0.444444	0.517241	1.53276	3.76532
61409999	G	A	A	A	A	A	A	1	1	1	1	1	1	6	5	24	10	8	6	1	0	0	1	0	0.666667	0	0	0	0.357143	1	0.444444
45900442	A	T	T	T	T	T	T	0.444444	0.4	0.944444	0.444444	1	0.545455	9	5	18	9	4	11	0	0	0.25	0	0	0	0.230769	0	0.153846	0	1	0.615385	1.52879	2.25
60207650	T	C	C	C	C	C	C	0.68	0.6	1	1	0.625	0.5	25	35	49	37	40	52	0	0	0	0	0.492958	0	0.285714	0.676471	1	0.428571	0	0	1.52129	2.88371
11162952	T	C	C	C	C	C	C	1	0.977273	0.653846	1	0.479167	1	32	44	26	56	48	64	0.556604	0.579365	0.555556	0.388489	0.404255	0	0	0	0	0	0.606061	0.5	1.51996	3.59033
32366511	T	C	C	C	C	C	C	1	0.857143	1	1	0.933333	0.928571	6	14	2	9	15	14	0	0	0	1	0	0	0.8	1	0	0	0.5	0.9	1.51905	4.2
81135013	C	T	T	T	T	T	T	0.4	1	0.371429	1	1	0.566667	50	15	35	23	9	30	0.777778	0	0	0.375	1	0	0	0	0	0	0	0.666667	1.51865	2.81944
28470975	T	C	C	C	C	C	C	0.866667	0.375	0.5	0.481481	0.666667	0.322581	15	8	8	27	12	31	0.5	0.58	0	0	0	0	0	0	0.615385	0	0	0	1.51701	1.69538
51729889	A	C	C	C	C	C	C	0.518519	0.590909	1	0.607843	1	1	27	22	6	51	20	40	0	0	0	0	0	0.6	1	0	0.641026	0.547619	0.411765	0	1.51686	3.20041
43885141	G	T	T	T	T	T	T	0.5	0.615385	1	1	1	1	6	13	11	7	8	7	1	0	0	0	0.6	0	0	0	0	1	0	1	1.51538	3.6
58417063	T	C	C	C	C	C	C	0.727273	0.75	1	0.625	1	0.333333	11	12	6	8	8	9	0	0	0	0	0	0.75	0	0	0.375	0.529412	0.555556	0.714286	1.51135	2.92425
75506951	A	T	T	T	T	T	T	0.495606	0.995378	0.990476	0.998473	0.996441	0.494118	569	649	105	655	281	255	0	0.359574	0.507246	0.505682	0.62298	0.493333	0.527778	0	0	0	0.442922	0	1.51098	3.45952
97228158	G	A	A	A	A	A	A	0.333333	0.736842	0.5	1	0.545455	0.625	9	19	8	12	11	16	0.375	0	0	0	0	0	0	1	0.857143	0	0	0	1.50849	2.23214
59144824	T	C	C	C	C	C	C	1	1	1	1	0.5	1	3	5	6	2	4	3	0	1	0	0	0	1	0	0	0	1	1	0	1.5	4
6102153	C	G	G	G	G	G	G	1	1	1	0.75	0.75	1	4	6	2	8	8	3	1	0	1	0	0	1	0	0	0.5	0	0	0.5	1.5	4
62651777	A	T	T	T	T	T	T	1	1	0.833333	0.666667	1	1	4	2	6	3	4	3	0	1	1	0	0	0	0	0	0	1	0	1	1.5	4
57833194	T	C	C	C	C	C	C	1	1	1	1	1	1	2	2	3	5	2	4	0	0	0.5	1	1	0	0	1	0	1	0	0
156267011	A	C	C	C	C	C	C	1	1	1	1	1	1	2	8	6	3	3	3	0	0	1	1	0	0	0	0	0.5	1	1	0
18651753	T	C	C	C	C	C	C	1	1	1	1	1	1	9	6	8	3	3	4	1	0	1	0	0	1	0	0	0	1	0.5	0
112903116	T	C	C	C	C	C	C	1	1	1	1	1	1	8	9	5	17	6	11	0	0	1	0.5	0	0	0	0	1	1	0	1
7842339	A	C	C	C	C	C	C	0.384615	0.307692	0.272727	0.5	0.4	0.5	13	13	11	6	15	16	0	0	0	0.35	0	0	0	0.25	0	0.269231	0	0	1.4958	0.869231
44839467	A	T	T	T	T	T	T	0.428571	1	1	1	0.666667	1	14	5	10	2	6	14	0	0	0	0.285714	0	0.714286	1	0	0	0.7	0.5	0.4	1.49524	3.6
60403715	A	T	T	T	T	T	T	0.375	0.6	0.666667	0.666667	0.416667	0.4	16	5	6	6	12	5	0	0	0	0.225806	0	0	0	0.3125	0.4	0.318182	0.375	0	1.49351	1.63149
15541891	T	C	C	C	C	C	C	0.181818	0.222222	0.8	0.6	0.8	0.285714	11	9	5	5	5	14	1	0	0	0	0	0	0	0	0	0	0.4	0	1.48975	1.4
45673846	C	T	T	T	T	T	T	0.333333	1	1	1	1	1	6	5	2	6	3	14	0	0	0	0	0.4	1	0	1	0.444444	0	0	1	1.48889	3.84444
90349997	G	T	T	T	T	T	T	0.280488	0.388889	0.25	0.321429	0.333333	0.464286	82	36	72	56	18	28	0	0	0	0	0	0	0	0	0.266667	0	0	0.285714	1.48604	0.552381
7812514	G	A	A	A	A	A	A	0.55	0.5	0.782609	0.5	0.5	0.235294	40	22	23	10	16	17	0	0	0	0	0	0	0	0	0	1	0.583333	0	1.48457	1.58333
29229561	A	G	G	G	G	G	G	1	0.513514	1	1	0.433333	0.635294	41	37	35	23	30	85	0.5	0	0	0	0	0	0	0	1	1	0	0.6	1.48214	3.1
14888465	G	A	A	A	A	A	A	1	1	0.333333	0.269231	0.5	0.30303	2	2	36	26	6	33	0	0	0	0	0	0	0.25	0.625	0.333333	0.409091	0.307692	0	1.48048	1.92512
1322056	T	C	C	C	C	C	C	1	1	0.84	1	1	0.454545	27	20	25	23	10	33	1	0.457143	0	0	0.538462	0	0	0.44	0.358974	0.571429	0	0.45	1.47854	3.81601
18208155	A	T	T	T	T	T	T	1	1	1	1	1	1	3	3	3	5	1	3	0	1	0	0	0	0	0	1	0	0.857143	1	0.666667
43688366	T	G	G	G	G	G	G	0.545455	0.4	1	0.432432	0.428571	1	143	105	24	185	126	117	0	0	0	0	0	0	0	0.452991	0.445205	0.494737	0.529412	0.414062	1.47005	2.33641
58078278	A	G	G	G	G	G	G	0.333333	1	1	1	1	0.625	6	12	2	12	12	8	0	0	0	0.217391	0.555556	0.5	0	1	0	0.6	0.615385	0	1.47	3.48833
92432824	T	C	C	C	C	C	C	0.666667	0.615385	0.6	1	0.8	0.647059	15	26	10	3	5	17	1	0.444444	0.857143	0.230769	0	0	0	0	0.333333	0	0	0	1.46342	2.86569
22892659	T	C	C	C	C	C	C	0.875	1	1	0.75	0.666667	1	8	8	3	4	3	3	1	0.428571	0	1	0	0	0	0	1	0	0	0.4	1.4631	3.82857
59700024	T	C	C	C	C	C	C	0.181818	0.181818	0.5	0.428571	0.5	0.166667	22	22	10	7	4	18	0.5	0	0	0	0	0	0	0	0	0	0	0	1.45887	0.5
26693566	T	G	G	G	G	G	G	0.5	1	1	1	0.75	1	2	2	2	6	4	6	0	0	0	0	0	0.3	0	1	0	0.5	1	1	1.45	3.8
126232854	T	C	C	C	C	C	C	1	1	1	1	0.5	0.8	5	3	2	5	12	5	0.6	0.25	1	0	0	1	0	0	0	1	0	0	1.45	3.85
10751116	G	A	A	A	A	A	A	0.533333	1	0.25	1	1	1	15	18	8	10	6	2	0	1	0	0	0	0	0	0	0.666667	0.666667	0	1	1.45	3.33333
90439717	G	A	A	A	A	A	A	0.461538	0.8	0.818182	1	0.666667	1	26	15	11	4	6	9	0	0	0	0	1	0	0.625	0	0.6	0.357143	0.714286	0	1.44996	3.29643
50187273	A	G	G	G	G	G	G	1	0.194444	1	1	0.290323	1	16	36	7	33	31	38	0.285714	0.176471	0.444444	0	0.25	0.181818	0.222222	1	0.194444	0	0.280702	0	1.44895	3.03582
65917278	A	G	G	G	G	G	G	0.363636	0.4	1	0.5	0.666667	0.266667	11	5	6	4	6	15	0.666667	0.153846	0	0	0	0	0	0	0.230769	0.7	0	0	1.44569	1.75128
58440191	T	C	C	C	C	C	C	1	0.5	1	1	1	0.625	8	4	7	2	2	8	0	0	0	0.75	0	0.6	0	1	0.333333	0	0	1	1.44167	3.68333
114320701	T	C	C	C	C	C	C	1	1	1	0.375	1	1	11	13	3	16	12	8	0.84	0.294118	1	0.666667	0	0	0	0	0	0	0.333333	0.8	1.44088	3.93412
45563934	C	T	T	T	T	T	T	0.2	1	1	0.571429	0.75	1	10	2	2	7	4	6	0	0	0	0	0	0.75	0	0	0	0.333333	1	1	1.4381	3.08333
34915852	C	A	A	A	A	A	A	0.857143	0.6	0.666667	0.5	0.75	0.714286	7	5	3	8	8	7	0	0	0	0	0	0	0.428571	0	0.555556	0.666667	0	1	1.4373	2.65079
98825246	G	A	A	A	A	A	A	0.75	1	1	1	1	0.428571	8	7	9	5	2	7	0	0	0.384615	0.357143	0	0	1	0	0	0	1	1	1.43681	3.74176
11162931	A	C	C	C	C	C	C	1	0.962963	0.62963	1	0.488889	0.983333	32	54	27	54	45	60	0.550459	0.578947	0.546218	0.440559	0.395349	0	0	0	0	0	0.675	0.444444	1.43384	3.63098
63086077	G	A	A	A	A	A	A	0.595506	1	1	1	0.515625	1	89	103	23	112	64	59	0.377778	0	0.333333	0.446154	0	0.3125	0.285714	0	1	0.54023	0	0.382857	1.43256	3.67857
59589218	G	A	A	A	A	A	A	0.75	1	0.944444	0.545455	0.333333	0.333333	8	10	18	11	24	15	0	0	0	0	0.333333	0	0	0	1	0.571429	0	0.571429	1.43038	2.47619
55046016	G	C	C	C	C	C	C	1	0.416667	1	1	1	0.666667	2	12	4	7	3	12	0	0.4	0	0	1	0.8	0	0	0.454545	0.5	0.5	0	1.42879	3.65455
39659738	T	C	C	C	C	C	C	0.666667	0.818182	0.666667	0.6	1	0.714286	3	11	9	5	7	7	0	1	0	0.181818	0.857143	0	0	1	0	0	0	0	1.42684	3.03896
134431192	T	C	C	C	C	C	C	0.571429	0.4	0.375	0.181818	0.625	0.666667	14	15	8	11	8	12	0	0	0	0.727273	0	0	0.666667	0	0	0	0	0	1.42597	1.39394
7118378	G	A	A	A	A	A	A	0.416667	0.5	0.875	1	0.52	0.425	12	18	8	36	25	40	0	0.516667	0.333333	0.368421	0	0	0	0	0.641026	0.454545	0	0	1.42267	2.31399
27693123	T	G	G	G	G	G	C	0.875	0.8	0.25	0.5625	1	1	8	5	8	16	14	43	1	0.8	0	0	0	0	0	0.666667	0.269231	0.333333	0	0	1.41827	3.06923
22413463	A	G	G	G	G	G	G	0.571429	0.333333	1	0.4	0.666667	0.411765	7	12	17	5	3	17	0	0	0	0	0	0	0.666667	0	0	0.8	0.5	0	1.41653	1.96667
76542887	C	A	A	A	A	A	A	0.285714	0.666667	1	1	1	0.5	7	3	2	4	5	6	0.4	0.636364	0	0	0.5	0	0	0	0.5	1	0	0	1.41602	3.03636
21796979	C	T	T	T	T	T	T	1	1	1	1	1	0.590909	22	11	8	7	17	22	0.764706	0	0.833333	0.777778	1	0	0	0	0.8	0	0	0	1.41509	4.17582
65743906	T	C	C	C	C	C	C	0.461538	0.5	0.4	0.371429	0.736842	0.648649	26	12	5	35	19	37	0	0	0	0	0.586207	0.390244	0	0	0	0.729167	0	0	1.41284	1.70562
11625200	A	C	C	C	C	C	C	1	1	1	0.636364	0.909091	0.2	6	2	2	11	11	10	0	0.555556	0	0	0	0	1	0	0.777778	1	0	0	1.41212	3.33333
22556586	G	A	A	A	A	A	A	1	0.666667	1	1	0.857143	1	9	12	20	12	7	29	0	0.24	0	0	0	1	1	0.6	0.272727	0	1	0	1.41108	4.11273
725034	G	A	A	A	A	A	A	1	0.488372	0.979167	0.987342	1	1	86	86	48	79	54	76	0	0.507042	0	0	0	0.573529	0.375	0.555556	0.993289	0.44	0.311111	0.288462	1.41089	4.04399
57246811	A	G	G	G	G	G	G	0.5	0.571429	0.333333	0.666667	0.2	0.25	4	7	15	3	10	8	0	0	0	0.384615	0	0	0	0	0.727273	0	0	0	1.40954	1.11189
40807087	G	A	A	A	A	A	A	1	1	1	1	1	0.6	12	5	7	7	4	5	0	0	0	0	0	0.190476	1	0	1	1	0	1	1.40952	4.19048
1322358	A	G	G	G	G	G	G	1	1	0.571429	1	0.935484	0.477273	65	37	14	64	31	44	1	0.458333	0	0	0.341463	0	0	0.44186	0.315789	0.595238	0	0.424242	1.40726	3.57693
11440365	A	C	C	C	C	C	C	0.5	1	0.9	1	0.625	0.375	6	7	30	11	8	8	0	0	0	0	0	0.473684	0.857143	0	0	0.846154	0	0.818182	1.40484	2.99516
42949792	T	C	C	C	C	C	C	1	1	1	1	1	1	13	2	2	8	8	6	0.722222	0.733333	0	0	0	1	0	0.642857	1	0.5	0	0
154354145	G	C	C	C	C	C	C	0.393939	0.646341	0.533333	0.50303	0.492891	0.598802	99	82	30	165	211	167	0	0	0	0	0	0	0.45	0	0.367925	0.94898	0	0	1.40143	1.7669
746087	A	G	G	G	G	G	G	1	0.533333	1	1	1	1	6	15	10	2	12	14	0.357143	0.466667	0	0.2	1	0.375	0.833333	0.4	0	0	0.5	0	1.40119	4.13214
75987874	C	G	G	G	G	G	G	0.428571	1	0.5	0.714286	0.5	0.5	7	4	4	7	6	4	0	0.5	0	0	0	0	0	0.833333	0.909091	0	0	0	1.40043	2.24242
57185925	T	C	C	C	C	C	C	1	1	1	1	1	1	2	4	4	2	9	3	1	1	0	0	1	0.6	0	1	0	0	0	0
50505056	G	T	T	T	T	T	T	1	1	1	1	1	1	2	3	4	5	9	11	0	0	1	1	0	1	0	0	0	1	0.6	0
46639884	T	C	C	C	C	C	C	1	0.615385	1	0.5	0.263158	1	8	13	2	8	19	17	0.481481	0	0.545455	0.625	0	0	0.5	0.4	0.428571	0	0	0	1.39804	2.98051
102512708	G	A	A	A	A	A	A	1	0.75	1	1	1	0.647059	8	4	5	7	7	17	1	0	0	0	0	0	1	0	0	1	1	0	1.39706	4
77782660	C	T	T	T	T	T	T	0.384615	0.333333	1	0.75	0.5	1	13	9	14	8	4	9	1	0	0	0	1	0.580645	0	0	0	0	0	0	1.3873	2.58065
32612765	T	C	C	C	C	C	C	1	0.4	0.285714	0.333333	0.777778	0.315789	11	5	7	6	9	19	0.441176	0	0	0	0	0.285714	0	0	0	0	0	1	1.38572	1.72689
52348629	G	T	T	T	T	T	T	0.446809	0.37931	0.25	0.473684	0.357143	0.289474	47	29	24	19	14	38	0	0	0	0	0	0.2	0	0	0	0.333333	0	0.277778	1.38531	0.811111
97227833	G	C	C	C	C	C	C	0.5	0.666667	0.888889	1	0.769231	0.444444	12	9	9	10	13	18	1	0	0	0	0	0	0	1	0.888889	0	0	0	1.38034	2.88889
57556261	A	C	C	C	C	C	C	1	0.666667	1	1	0.857143	0.529412	14	3	10	5	7	17	0	0	1	0.666667	0	0	0	0	0	0.454545	1	0.555556	1.37645	3.67677
2077799	C	T	T	T	T	T	T	1	1	0.588235	1	0.777778	0.631579	12	6	17	2	9	19	0	0	1	0	0.4	1	1	0	0	0.222222	0	0	1.37537	3.62222
100494297	T	C	C	C	C	C	C	1	1	1	1	1	0.190476	8	8	2	7	13	21	0	0	0	0	0.866667	0.588235	0	0	0.6	0.59375	0.5	0.666667	1.37516	3.81532
7199818	A	G	G	G	G	G	G	1	1	1	1	1	0.375	3	5	8	3	2	8	1	1	0	1	0	1	0	0	0	0	0	0	1.375	4
54803724	G	C	C	C	C	C	C	1	1	1	1	1	1	5	5	2	2	5	2	0.625	1	0	1	0	0	0	0	0	1	0	1
117727518	T	C	C	C	C	C	C	1	0.377778	1	0.992188	1	0.482143	105	135	62	128	56	112	1	0.453333	0	0	0	0	0.522727	1	0	0	0	0.504854	1.37119	3.48091
55518777	C	T	T	T	T	T	T	1	0.666667	0.304348	1	1	0.4	8	3	23	6	3	10	0	0	0	0	0	0	1	0	0	0.333333	0.666667	1	1.37101	3
73753859	T	C	C	C	C	C	C	0.40625	0.371429	0.25	0.516129	0.411765	0.578947	32	35	8	31	17	19	0	0	0	0	0	0	0	0	0	0.275	0	0.888889	1.37063	1.16389
59701838	G	A	A	A	A	A	A	0.666667	1	1	1	1	0.7	3	3	2	2	8	10	1	0	0	0	0	1	0	1	0	0	1	0	1.36667	4
15120483	T	C	C	C	C	C	C	1	0.6	0.666667	0.6	1	0.75	2	10	3	5	2	4	1	0	0.25	0.333333	1	0	0	0	0	0.666667	0	0	1.36667	3.25
7778134	A	G	G	G	G	G	G	1	1	1	1	1	1	7	4	4	6	3	6	0	0	0	0	0.8	0.833333	1	0	1	1	0	0
62624235	G	A	A	A	A	A	A	1	1	1	1	1	1	14	17	17	7	4	2	1	0.666667	0	0.666667	0	0	0	0	0.75	0.8	0.75	0
63651114	T	C	C	C	C	C	C	1	1	1	1	1	1	10	6	19	15	26	60	1	0	0	0	0	0.327493	0	0	0.94186	0.465021	1	0.9
11173473	A	G	G	G	G	G	G	1	1	1	1	1	1	8	7	7	7	15	15	0	1	0	0.636364	0	1	0	0	0	0	1	1
20590807	C	T	T	T	T	T	T	1	0.588235	1	0.453125	1	0.409639	49	34	46	64	59	83	0	0	0	0	0	0	0	1	0	0.521739	1	0.567164	1.3621	3.0889
8500964	T	G	G	G	G	G	G	1	1	0.941176	0.875	1	1	7	2	17	8	8	12	1	0	0	0	0	1	0	0	1	0.454545	1	0	1.36163	4.45455
22542815	C	T	T	T	T	T	T	1	1	1	1	1	1	2	12	5	17	11	9	0	0.75	0	0	0	1	0	0.888889	1	0	1	0
112501352	G	A	A	A	A	A	A	0.527473	0.326923	0.727273	0.361111	0.6625	0.489362	91	52	33	72	80	94	0.378261	0.4	0	0	0.52	0	0	0	0	0	0	0.44	1.35638	1.73826
113567470	G	C	C	C	C	C	C	0.618182	0.636364	1	1	0.543478	0.764706	55	33	33	77	46	34	1	0	0	0	0	0.625	0	0.581395	0	1	0	0	1.35633	3.2064
128746841	T	C	C	C	C	C	C	1	0.428571	0.444444	0.833333	1	0.315789	19	7	9	6	2	19	0	0	1	1	0	0	0	0.666667	0	0	0	0	1.35547	2.66667
5747349	A	G	G	G	G	G	G	1	0.75	1	1	1	1	5	4	6	10	5	5	0	0	0	0.4	1	1	0	0.666667	0	0.529412	0.8	0	1.35392	4.39608
65815271	T	A	A	A	A	A	A	0.909091	0.384615	0.533333	0.714286	0.428571	0.454545	11	13	15	7	14	11	0.259259	0	0	0	0.285714	0.225806	0.3	0	0.25	0.333333	0	0.416667	1.35366	2.07078
28470352	A	G	G	G	G	G	G	0.4	0.25	0.571429	0.444444	0.823529	0.363636	10	8	7	18	17	22	0.5	0	0	0	0	0	0	0	0	1	0	0	1.35304	1.5
113022107	G	A	A	A	A	A	A	0.272727	1	1	1	1	0.521739	11	15	9	7	8	23	0.411765	0.166667	0.363636	0.217391	0	0	0.615385	0	0.333333	0.333333	0	1	1.35296	3.44151
58879816	A	G	G	G	G	G	G	0.3	0.5	0.285714	0.666667	0.428571	0.5	10	10	7	9	7	6	0	0	0	0	0	0	0	0	0	1	0	0.333333	1.34762	1.33333
30879608	T	C	C	C	C	C	C	0.45	0.571429	1	0.451613	1	0.475	20	21	13	31	12	40	0	0	0	0	0.547619	0.239437	0	1	0.413793	0	0	0.4	1.34719	2.60085
63651144	A	G	T	T	T	T	T	1	1	1	1	1	1	10	8	14	15	25	56	1	0	0	0	0	0.337758	0	0	0.936709	0.484746	0.987342	0.909091
27154996	C	T	T	T	T	T	T	0.833333	1	0.8	0.8	1	1	6	3	5	10	7	7	0.714286	1	0	0	0	0.625	0	0	0	0.75	0	1	1.34405	4.08929
87267037	C	T	T	T	T	T	T	0.818182	0.571429	1	0.727273	1	0.75	11	7	3	11	6	8	0	0	1	0.923077	0.6	1	0	0	0	0	0	0	1.34381	3.52308
49795432	A	G	G	G	G	G	G	1	0.434783	0.275862	0.428571	0.411765	1	36	23	29	7	17	60	0.431818	0.470588	0	0	0.533333	0.380952	0.392857	0	0	0	0	0	1.34143	2.20955
72877898	T	G	G	G	G	G	G	0.402985	1	1	0.923077	1	0.388889	67	10	7	13	17	18	0	1	0	0	0	0	0	0	1	0.875	0	0.5	1.33995	3.375
11836526	A	C	C	C	C	C	C	1	1	1	1	1	1	10	4	2	3	2	12	0	0	0.75	0	1	1	0	0	1	0.555556	0.357143	0
35146449	C	T	T	T	T	T	T	1	1	1	1	1	1	4	7	5	2	5	5	0	0.409091	1	1	1	0.333333	0.333333	0.588235	0	0	0	0
98696158	C	G	G	G	G	G	G	1	0.666667	0.666667	1	1	1	7	9	6	5	3	7	0	0	0	0	0	0	1	0	1	1	0	1	1.33333	4
94598600	A	G	G	G	G	G	G	1	1	1	1	1	1	6	5	2	4	3	5	1	0	0	0	0.833333	1	0	0	1	0	0	0.833333
79049292	G	T	T	T	T	T	T	1	1	1	1	1	1	4	2	8	2	2	2	1	0	0	0.666667	0	0	1	0	1	1	0	0
15154308	C	G	G	G	G	G	G	1	1	1	1	1	1	8	11	5	5	9	17	0	0	0	1	1	1	0	0	0	0.666667	1	0
32076386	T	C	C	C	C	C	C	1	1	1	1	1	1	5	6	9	3	2	9	1	0	1	0	0	1	0	0	0	0	0.666667	1
92969315	A	G	G	G	G	G	G	1	1	1	1	1	1	2	2	4	2	4	5	1	0	0	1	0	1	0	0	0	0.666667	1	0
45674229	C	T	T	T	T	T	T	1	1	1	1	1	1	8	23	2	14	13	7	0	0	0	0	0	1	0.75	0	0.642857	0.4	0.875	1
39095353	T	C	C	C	C	C	C	0.538462	1	1	0.333333	1	0.333333	13	3	12	6	2	6	0	0	0	0	0	0	1	0	0.833333	0.666667	0.375	0	1.33013	2.875
28470497	C	T	T	T	T	T	T	0.3125	0.571429	1	0.62069	1	0.428571	16	14	3	29	33	63	0.555556	0.235294	0	0	0	0	0	0	0.8125	1	0	0	1.32984	2.60335
38439363	T	C	C	C	C	C	C	0.666667	0.307692	0.7	1	1	0.636364	6	13	10	3	2	11	0	0	0	1	0	0	0.25	0.333333	0.4	0.428571	0.571429	0	1.32739	2.98333
7116626	G	T	T	T	T	T	T	0.818182	0.357143	1	1	0.466667	0.692308	11	14	3	23	15	13	0	0.551282	0.5	0.783784	0	0	0	0	0.612903	0.56	0	0	1.32633	3.00797
8571501	G	A	A	A	A	A	A	1	1	1	1	1	1	29	22	86	3	28	31	0	1	0.727273	0.969697	0.2	0	0.166667	0.4	0	0	0.916667	0.294118
69945928	T	C	C	C	C	C	C	0.181818	1	1	0.428571	0.416667	0.388889	22	12	21	7	12	18	0	0	0	0	0	0	0.5	1	0	0.590909	0	0	1.32504	2.09091
59571505	G	A	A	A	A	A	A	1	0.428571	0.4	1	0.428571	0.5	9	7	5	2	7	10	0	0	0.555556	0	0	1	0	0	0	0.545455	0.333333	0	1.3228	2.43434
57935120	G	C	C	C	C	C	C	0.537143	0.465909	0.543103	1	1	0.558824	175	88	116	55	70	102	0	0	0.466667	0.6	0	0.559322	0	0.616667	0.541284	0	0	0	1.32104	2.78394
27685452	C	G	G	G	G	G	G	0.545455	0.2	0.2	0.37931	0.277778	0.277778	11	20	10	29	18	36	0	0	0	0	0	0	0	0	0	0.56	0	0	1.32032	0.56
90350002	G	T	A	A	T	A	A	0.344828	0.358974	0.243243	0.368421	0.388889	0.366667	87	39	74	57	18	30	0	0	0	0	0	0	0	0	0.34375	0	0	0.409091	1.31818	0.752841
99968480	A	G	G	G	G	G	G	0.333333	0.75	0.333333	0.666667	1	0.4	6	8	9	3	4	10	0	0	0	0	0.666667	0	0	0	0.5	1	0	0	1.31667	2.16667
50937988	A	G	G	G	G	G	G	1	1	1	1	1	1	2	6	4	5	5	9	1	0	0.5	0.184211	0	1	0	0	0	1	0	1
6232473	T	C	C	C	C	C	C	0.681818	0.526316	0.538462	0.5	0.857143	0.727273	22	19	13	4	7	11	0	0	0.615385	0	0	0	0	0.4	0	0	0.5	1	1.31563	2.51538
45521072	A	T	T	T	T	T	T	0.519231	1	1	0.487179	1	0.462963	52	34	64	39	53	108	0.444444	0	0	0	0	0	0	0.468085	0.948276	0.451327	0.426471	0.416667	1.3141	3.15527
11176778	C	T	T	T	T	T	T	1	1	0.5	1	0.35	1	11	20	8	28	20	19	0.5	0.357143	0.470588	0.625	0.6	0	0	0	0	0	0.416667	0.571429	1.30917	3.54083
20128689	A	G	G	G	G	G	G	1	1	0.52381	1	1	1	62	29	21	46	26	93	0.333333	0	0.25	0.3125	0.25	0.5	0.928571	0	0.485714	0	0.380952	0.777778	1.30496	4.21885
16903504	G	T	T	T	T	T	T	1	1	1	1	1	1	8	8	5	4	4	5	0.705882	0	0.3	0.857143	0	0.333333	0	0	1	0.5	0	1
46459642	T	C	C	C	C	C	T	1	0.333333	0.8	1	1	0.666667	7	6	10	5	2	3	0	0	1	1	0	0	0	1	0	0	0.5	0	1.3	3.5
92810803	G	C	C	C	C	C	C	0.8	0.5	1	1	1	1	5	8	16	2	6	6	0	0	0	0	0	1	1	0	1	0	0	1	1.3	4
58072849	A	G	G	G	G	G	G	0.571429	1	1	1	1	0.4	14	8	4	18	10	10	0	0	0.75	0.571429	0	0.458333	0	0	0	0.608696	0.533333	0.75	1.29964	3.67179
79432839	T	G	G	G	G	G	G	1	0.666667	0.75	0.6	1	0.666667	6	6	12	10	4	6	1	1	0	0	0	0	1	0	0.388889	0	0	0	1.29444	3.38889
15358931	A	G	G	G	G	G	G	0.72	1	1	0.526316	1	0.769231	25	37	4	38	22	26	0	0	0	0	0.636364	0.5	0	1	0	0.961538	0	0.625	1.29264	3.7229
97227530	T	C	C	C	C	C	C	1	0.666667	0.6	1	0.611111	1	9	15	15	13	18	21	0	0	0.285714	0.5	0	0	1	1	0.8	0	0	0	1.29206	3.58571
15686387	C	G	G	G	G	G	G	0.916667	1	0.4	0.230769	0.4	1	12	3	5	13	15	14	0	0	1	0.666667	0.388889	0	0	0.6	0	0	0	0	1.29188	2.65556
112501353	C	A	A	A	A	A	A	0.527473	0.346939	0.705882	0.346667	0.65	0.5	91	49	34	75	80	92	0.403509	0.383234	0	0	0.544828	0	0	0	0	0	0	0.455696	1.28969	1.78727
1155836	A	G	G	G	G	G	G	0.666667	1	0.627907	1	1	0.714286	39	18	43	13	9	14	0	0	0.521739	0.733333	0	0	0.3	1	0.25	0.25	0	0.666667	1.28712	3.72174
63651207	G	A	A	A	A	A	A	1	1	1	1	1	1	10	4	11	7	4	31	1	0	0	0	0	0.36342	0	0	0.933333	0.508137	1	0.909091
36574867	G	T	T	T	T	T	T	0.385714	0.25	0.55	0.5	0.333333	0.275862	70	60	20	28	30	58	0	0	0	0	0	0	0.407407	0	0	0.261905	0.340909	0	1.28469	1.01022
63650552	A	G	G	G	G	G	G	0.24	1	1	1	1	1	25	4	26	8	20	51	1	0	0	0	0	0.383639	0.8	0.6	0	0	0.979381	0.192308	1.28467	3.95533
45563940	G	A	A	A	A	A	A	0.2	1	1	0.571429	0.75	1	10	2	2	7	4	6	0	0	0	0.157895	0	0.75	0	0	0	0.333333	1	1	1.2802	3.24123
67160024	G	A	A	A	A	A	A	1	0.5	1	1	1	0.666667	9	10	7	10	5	9	1	0	1	1	0	0.222222	0	0	0	0.666667	0	0	1.27778	3.88889
88965590	G	T	T	T	T	T	T	1	1	1	0.909091	0.666667	0.666667	7	2	6	11	6	6	1	1	0	0.666667	0	0	0	0	0	0.8	0.5	0	1.27576	3.96667
1093876	C	T	T	T	T	T	T	0.833333	0.595238	0.888889	0.473684	0.596491	0.410256	60	42	45	38	57	78	0	0.294118	0	0	0	0.483333	0	0	0.234043	0.396226	0.851852	0.266667	1.27165	2.52624
60520067	T	C	C	C	C	C	C	0.611111	1	0.25	0.555556	0.4	0.533333	18	15	8	9	5	15	0	0	0	0	1	0	0.454545	0	0	0.625	0	0	1.27045	2.07955
113021835	G	T	T	T	T	T	T	0.533333	0.3	1	1	0.181818	0.378378	15	10	7	7	11	37	0	0.259259	0.409091	0.216216	0	0	0.309524	0	0.333333	0.6	0	0	1.26611	2.12742
92386275	T	C	C	C	C	C	C	0.163636	0.230769	0.5	0.142857	0.5	0.416667	55	39	8	14	6	36	0	0.259259	0	0	0	0	0	0	0	0.428571	0	0	1.2661	0.687831
16347013	A	G	G	G	G	G	G	1	1	1	0.529412	1	1	50	28	18	68	40	54	0	0	0	0	0.333333	0.5	0.727273	0.758621	0	0.485714	0.961538	0.5	1.26293	4.26648
34807340	G	A	A	A	A	A	A	1	0.545455	0.433333	0.407407	0.607143	0.511628	31	22	30	27	28	43	0	0	0	0	0	0.666667	0.5	0.451613	0	0.625	0	0	1.26169	2.24328
14548656	G	C	C	C	C	C	C	0.777778	0.666667	0.8	1	0.8	0.5	9	6	5	6	5	4	0	0.857143	0.5	0	0	0	0	0	0.545455	0.714286	0	0.666667	1.26089	3.28355
51272257	T	C	C	C	C	C	C	0.5	0.454545	1	0.5	0.714286	0.375	6	11	6	4	7	8	0	1	1	0	0	0	0	0	0	0	0	0.285714	1.25812	2.28571
27814084	G	T	T	T	T	T	T	0.538462	0.666667	0.666667	0.384615	0.384615	0.5	13	12	9	13	13	20	0	0.5	0	0	0	0	0	0.5	0.454545	0.428571	0	0	1.25791	1.88312
55606095	A	T	G	G	G	G	G	0.2	0.285714	0.6	0.4	0.387097	0.133333	10	7	5	5	31	30	0	0	0	0	0.75	0	0	0	0	0	0	0	1.25614	0.75
63667494	C	G	G	G	G	G	G	1	1	1	1	1	1	2	2	27	3	7	16	1	0	0	0.240458	0.285714	0.5	0	0	1	0.72	1	0
103845573	G	C	C	C	C	C	C	0.8	0.8	1	0.785714	0.666667	0.8	5	5	2	14	9	5	0	0	0	0	1	0	0	1	0	1	0.6	0	1.25238	3.6
19178517	G	A	A	A	A	A	A	1	1	1	1	0.25	1	10	4	7	2	8	4	1	0	0	0	0	0	0	0	1	1	1	0	1.25	4
47823651	T	C	C	C	C	C	C	1	1	1	0.75	1	1	2	10	20	4	2	8	0	0	0	0	0	0	1	0	1	0.5	1	1	1.25	4.5
116901926	G	A	A	A	A	A	A	1	0.25	1	1	1	1	12	8	6	4	5	7	1	0	0	0	0	0	0	0	1	1	1	0	1.25	4
58703076	C	T	T	T	T	T	T	1	1	1	1	1	1	39	21	21	3	8	24	0	0	0.75	0	0	0	0	0	1	1	1	1
11391625	A	C	C	C	C	C	C	1	1	1	1	1	1	10	5	6	2	2	10	1	0	0	0	1	0.75	1	0	0	1	0	0
12666217	A	G	G	G	G	G	G	1	1	1	1	1	1	7	2	11	4	2	7	1	0	1	0	0	1	0	0	0	0.75	1	0
82516990	C	T	T	T	T	T	T	1	1	1	1	1	1	5	7	6	7	3	3	0	0	0	0	1	1	1	0	0	0.75	1	0
49882901	C	T	T	T	T	T	T	1	1	1	1	1	1	6	15	6	7	2	13	1	0	0	0	0	0	1	0	1	0.75	1	0
69945062	A	G	G	G	G	G	G	0.25	1	1	0.5	0.454545	0.390244	24	12	25	8	11	41	0.555556	0.3	0	0	0.714286	0	0.315789	0	0	0.459459	0	0	1.2497	2.34509
49402124	T	C	C	C	C	C	C	0.285714	0.75	0.210526	1	1	0.857143	14	4	19	4	2	7	0.888889	0	0	0.533333	0	0	0	0.6	0	0	0	0.833333	1.24783	2.85556
7778397	T	C	C	C	C	C	C	1	1	1	0.285714	1	1	17	14	2	7	6	18	0.375	0	0	0	0.666667	0	1	0	0	1	0	1	1.24405	4.04167
98916753	T	C	C	C	C	C	C	0.8	1	1	0.333333	0.4	1	10	3	4	6	5	8	0.818182	0	0	0	0	0	0	0.5	0.571429	1	0	0.4	1.24372	3.28961
7116623	C	G	G	G	G	G	G	1	0.375	1	1	0.4375	0.714286	13	16	3	26	16	14	0.430556	0.545455	0.333333	0.789474	0	0	0	0	0.612903	0.571429	0	0	1.24364	3.28315
69944413	G	A	A	A	A	A	A	0.5	1	1	0.25	0.666667	0.588235	8	6	14	8	6	17	0.666667	0	0	0	0.5	0	0.6	1	0	0	0	0	1.23824	2.76667
85045900	A	G	G	G	G	G	G	0.5	0.75	0.8	1	1	0.285714	4	8	5	5	5	7	1	0	0	0	0	0	0.3	0	1	0.8	0	0	1.23571	3.1
65129381	T	G	G	G	G	G	G	1	1	0.823529	0.487179	1	1	22	21	17	39	42	54	0	0	0.578947	0.6875	0	0.480519	1	0	0.474576	0	0.862069	0	1.2271	4.08361
742289	G	C	C	C	C	C	C	1	0.888889	1	1	1	1	2	9	8	6	4	3	0	0	0.666667	0	1	1	0	0	1	1	0	0	1.22222	4.66667
74026188	A	G	G	G	G	G	G	0.5	1	1	1	1	1	4	7	2	5	3	5	0.5	0.75	0	0	0	1	0	0.428571	1	0	0	0.6	1.22143	4.27857
117176293	G	A	A	A	A	A	A	0.763636	0.404762	0.765625	1	1	1	55	42	64	12	11	55	0	0	0.541667	0.6	0.857143	1	0	0.714286	0	0	0	0	1.22093	3.7131
66066670	C	T	T	T	T	T	T	1	1	0.714286	0.8	0.407407	1	5	9	7	15	27	23	0	0.578947	0.571429	0.25	0.416667	0.285714	0	0.727273	0.444444	0	0	0.428571	1.21865	3.70305
11440360	A	T	T	T	T	T	T	0.428571	1	0.903226	1	1	0.428571	7	6	31	12	5	7	0	0	0	0	0	1	0.857143	0	0	0.866667	0	0.818182	1.21838	3.54199
28446396	C	T	T	T	T	T	T	0.636364	0.272727	0.4	0.2	0.833333	0.5	22	11	5	10	6	12	0	0	0	0	1	0	0	0	0	0.625	0	0	1.21742	1.625
51058874	T	C	C	C	C	C	C	0.636364	1	1	1	0.948718	0.703704	11	22	13	39	39	54	1	0	0	0	0.5	0.68	0	0	0	0.982456	0	0.909091	1.21724	4.07155
42000475	A	G	G	G	G	G	G	1	1	1	1	0.416667	1	4	5	1	2	12	7	0	0.2	0	0	1	1	0	0	1	0	1	0	1.21667	4.2
42597299	A	G	G	G	G	G	G	1	1	1	1	1	1	11	17	4	15	11	11	0	0	1	1	0.5625	0	0	0	0.222222	0	1	1
15856431	G	A	A	A	A	A	A	0.990476	0.578947	0.666667	0.992424	0.52459	1	105	57	30	132	61	72	0	0	0	0	0.4	0.691589	0.294118	0.580952	0	0	1	0.575	1.21145	3.54166
28333664	T	C	C	C	C	C	C	0.972973	0.944444	1	0.936508	0.9	0.967033	37	18	8	63	90	182	0.683544	0.33795	0	0	0	0.590164	0	0.541667	0.741176	0.590909	0.607143	0.418605	1.2098	4.51116
6882287	C	A	A	A	A	A	A	1	1	1	1	1	0.875	3	5	13	3	4	8	0	1	1	1	0	0.666667	0	0	0	0	1	0	1.20833	4.66667
6882290	C	A	A	A	A	A	A	1	1	1	1	1	0.875	3	5	13	3	4	8	0	1	1	1	0	0.666667	0	0	0	0	1	0	1.20833	4.66667
34915830	G	A	A	A	A	A	A	1	1	1	0.666667	1	0.625	8	7	6	12	9	8	0.5	0	0	0	0	0	0.586207	0	1	1	0	1	1.20546	4.08621
9996675	T	C	C	C	C	C	C	0.3	0.5	0.809524	0.333333	0.5	0.875	10	4	21	9	2	8	0	0.75	0	0.7	0	0	0	0	0.666667	0	0	0	1.20119	2.11667
93955480	T	C	C	C	C	C	C	0.285714	0.555556	1	1	0.444444	0.470588	7	9	2	5	9	17	0	0	0	1	0	0	0	0	0.555556	1	0	0	1.20075	2.55556
104292210	A	G	G	G	G	G	G	1	1	1	1	1	1	2	4	7	4	2	2	1	1	0	0	1	1	0	0	0	0.8	0	0
1353592	T	A	A	A	A	A	A	1	1	1	1	1	1	4	4	2	2	2	4	1	0	0	1	0	1	1	0	0	0	0.8	0
1353604	A	G	G	G	G	G	G	1	1	1	1	1	1	4	8	2	2	2	4	1	0	0	1	0	1	1	0	0	0	0.8	0
1353607	C	G	G	G	G	G	G	1	1	1	1	1	1	4	8	2	2	2	4	1	0	0	1	0	1	1	0	0	0	0.8	0
62697292	A	G	G	G	G	G	G	0.480519	0.503521	0.541528	0.487719	0.995261	1	308	284	301	285	211	305	0	0	0.60303	0.635097	0.478448	0	0.480818	0	0	0	0.611354	0	1.1998	2.80875
92431795	T	C	C	C	C	C	C	0.5	0.857143	1	1	0.444444	0.722222	8	14	2	6	9	18	0.666667	0.657895	1	0	0	0	0	1	0	0	0	0	1.19925	3.32456
20590237	T	C	C	C	C	C	C	1	0.365854	1	0.441176	1	0.539394	99	82	146	102	63	165	0	0	0	0	0	0	0	1	0	0.598291	0.976744	0.575949	1.19544	3.15098
71440867	G	A	A	A	A	A	A	0.583333	1	1	1	1	1	12	9	3	9	10	11	1	0	1	1	0	0	0	0	0.833333	0.555556	0	0	1.19444	4.38889
85951935	G	T	T	T	T	T	T	1	0.857143	1	1	1	1	15	14	4	44	29	14	1	0	0	1	0	0	0	0	1	0.666667	0	1	1.19048	4.66667
45473766	A	G	G	G	G	G	G	0.638889	0.5	0.347826	0.625	0.875	0.526316	36	24	23	16	8	19	0	0.25	0.4375	0.333333	0.428571	0	0	0	0.416667	0.461538	0	0	1.18542	2.32761
2869837	T	G	G	G	G	G	G	1	0.714286	1	0.642857	1	1	6	14	4	14	11	16	1	0.777778	0.6	0.576923	0.384615	0	0	0.333333	0	0	0.5	0	1.18449	4.17265
34480376	T	C	C	C	C	C	C	0.428571	0.6875	1	1	1	1	7	16	14	30	17	9	1	0	0.466667	0.166667	0	1	0	1	0	0	0.3	0	1.18274	3.93333
28354841	A	G	G	G	G	G	G	0.323529	0.416667	0.2	0.411765	0.952381	1	34	24	15	34	42	38	0	0.740741	0	0	0.583333	0	0	0.8	0	0	0	0	1.18027	2.12407
18842645	G	C	C	C	C	C	C	1	0.25	0.5	1	1	1	6	8	16	10	12	9	0	0	0	0	0	1	0	0	1	0.571429	1	0	1.17857	3.57143
112335100	T	C	C	C	C	C	C	0.875	1	1	0.625	1	0.666667	8	14	15	8	6	3	0	0	0.333333	0.272727	0	0.615385	0	0.6	1	0.666667	0	0.5	1.17855	3.98811
61144972	C	T	T	T	T	T	T	1	1	0.8	0.7	0.522727	0.666667	53	32	10	40	44	54	0.657143	0	0	0	0	0	0	1	0.636364	0.222222	1	0	1.17367	3.51573
21835531	T	C	C	C	C	C	C	0.7	1	1	0.6	1	0.517241	10	20	29	10	29	29	0.454545	0.478261	1	1	0	0	0	0	0	0.714286	0	0	1.17015	3.64709
49620528	A	G	G	G	G	G	G	1	0.571429	1	1	1	0.846154	5	7	2	4	7	13	1	0	0	0.25	0	0	0	1	0	0	1	1	1.16758	4.25
51153126	A	G	G	G	G	G	G	1	1	1	1	0.666667	0.5	2	2	4	2	6	4	1	0	0	0	1	0	0	0	1	1	0	0	1.16667	4
59226759	G	A	A	A	A	A	A	1	1	1	1	0.166667	1	3	6	6	2	12	4	0	1	0	0	0	1	1	0	0	1	0	0	1.16667	4
29779633	T	C	C	C	C	C	C	1	0.666667	1	1	1	1	4	6	2	3	2	4	1	0.5	0	1	0	1	0	0	0	0	0	1	1.16667	4.5
33250073	C	T	T	T	T	T	T	0.875	1	1	1	1	1	8	6	2	2	8	11	0	1	1	1	0	0.47619	0	0	0.4	0	0	0.833333	1.16548	4.70952
59683423	G	A	A	A	A	A	A	0.412844	0.384615	0.381579	0.540541	0.382353	0.394737	109	65	76	37	34	76	0	0	0	0	0.571429	0.571429	0.190476	0	0	0	0	0	1.16334	1.33333
11715924	G	A	A	A	A	A	A	1	0.352941	1	0.4	0.555556	1	4	17	2	5	9	17	0.6	0	0	0	1	0	1	0	0	0.545455	0	0	1.16304	3.14545
6882081	A	G	G	G	G	G	G	0.25	0.5	0.230769	0.285714	0.818182	0.285714	12	6	13	7	11	7	0	0	0.363636	0.466667	0	0	0	0	0	0	0.380952	0	1.15912	1.21126
73104891	C	G	G	G	G	G	G	0.5	0.5	1	1	1	0.666667	8	8	3	10	7	6	0.6	0.363636	0.545455	0	0	1	0	1	0	0	0	0	1.15758	3.50909
7805388	G	A	A	A	A	A	A	0.594595	0.6	0.555556	0.529412	0.272727	0.4	37	15	18	17	22	25	0	0	0	0	0.333333	0	0	0	0	1	0.461538	0	1.15742	1.79487
23780936	T	C	C	C	C	C	C	0.153846	0.666667	0.666667	0.571429	0.25	0.181818	13	9	3	7	8	11	0	0	0	0	0.666667	0	0	0	0	0	0.666667	0	1.15709	1.33333
6882284	C	A	A	A	A	A	A	1	1	1	1	1	0.875	3	4	13	3	4	8	0	1	1	1	0	0.722222	0	0	0	0	1	0	1.15278	4.72222
28355807	C	G	G	G	G	G	G	0.411765	0.5	1	0.47619	1	1	17	12	8	42	16	12	0	0.235294	1	1	1	0	0	0	0	0	0	0	1.15266	3.23529
8962661	T	C	C	C	C	C	C	1	0.9	1	1	0.75	0.5	5	10	2	2	4	4	1	0	0	1	0	0	0	1	0	1	0	0	1.15	4
50630156	A	G	G	G	G	G	G	1	0.75	1	1	1	1	7	4	2	5	7	13	0	0	0	0	0	1	0	0	1	1	0.6	1	1.15	4.6
45689951	C	T	T	T	T	T	T	1	1	1	1	1	1	3	5	3	12	8	13	0.777778	0	0	0	0.538462	1	0	0.785714	0	1	0	0.75
45473015	T	C	C	C	C	C	C	0.6	1	1	0.5	1	1	5	5	2	4	2	4	0	0	0	0	0	0.666667	0	1	0	0.285714	1	1	1.14762	3.95238
44111100	C	T	T	T	T	T	T	1	1	1	1	1	0.857143	2	5	8	3	4	7	1	0	0	0.210526	0.5	1	1	0	0	1	0	0	1.14662	4.71053
126934654	T	C	C	C	C	C	C	1	0.625	0.444444	0.533333	0.7	1	16	16	9	15	20	21	0.594595	0	0	0	0	0.193548	0.307692	0	0	0.461538	1	0.6	1.1454	3.15737
23837152	T	G	G	G	G	G	G	0.375	1	1	1	0.3	0.833333	8	10	15	2	20	12	0	0	0	1	0	0.363636	0	0	1	0	1	0	1.1447	3.36364
99968455	A	G	G	G	G	G	G	0.833333	0.75	0.666667	0.5	1	0.444444	6	8	6	4	4	9	0	0	0.454545	0.428571	0.666667	0	0	0	0.5	1	0	0	1.14466	3.04978
30354973	A	G	G	G	G	G	G	1	1	1	0.666667	1	1	8	2	4	6	3	1	0	1	0.857143	0.666667	0	1	0	0	0	0	0	1	1.14286	4.52381
58703083	G	A	A	A	A	A	A	1	1	1	1	1	1	39	23	22	2	10	27	0	0	1	0	0	0	0	0	1	0.857143	1	1
20632852	G	A	A	A	A	A	A	0.478261	1	1	0.461538	0.333333	1	23	16	7	26	15	14	0.5	0	0	0	0	0	0.217391	0.777778	0.647059	0.625	0	0.363636	1.14227	3.13086
33163096	T	G	G	G	G	G	A	0.617647	0.492958	0.416667	0.517241	0.714286	0.2	34	71	60	29	7	10	0	0	0	0	0	0	0	0.666667	0	0.142857	0.722222	0.285714	1.14134	1.81746
35137382	A	G	G	G	G	G	G	0.4	0.272727	0.461538	0.571429	0.217391	0.217391	10	11	13	7	23	23	0	0	0	0	0	0	0	0	0.5	0	0.5	0	1.14048	1
105364726	G	T	T	T	T	T	T	0.928571	1	1	1	1	1	42	25	6	24	4	9	0.789474	1	0	0	0	0	1	0	0	1	1	0	1.1391	4.78947
89837457	A	C	C	C	C	C	C	1	0.333333	1	1	1	0.909091	8	6	13	9	9	11	0.538462	0.714286	0	0	0	0.833333	0	0.4	0	0.818182	0	0.8	1.13816	4.10426
28470381	T	A	A	A	A	A	A	0.285714	0.333333	0.4	0.526316	0.736842	0.354839	7	6	5	19	19	31	0.5	0	0	0	0	0	0	0	0	1	0	0	1.13704	1.5
12393003	A	C	C	C	C	C	C	0.7	0.5	1	0.5	0.769231	0.3	10	10	3	12	13	10	0	0.5	0	0	0	0	0	0.75	0.384615	0	0.571429	0.428571	1.13462	2.63462
24973659	A	C	C	C	C	C	C	1	1	1	1	0.75	1	3	66	12	4	4	5	0.653846	0	0	0.5	0	0	0	1	0.461538	1	0.333333	0.666667	1.13462	4.61538
12953278	T	C	C	C	C	C	C	0.615385	0.428571	1	1	0.4	0.526316	13	7	5	12	10	19	0	0	0	0	0.428571	0.757576	0	0	1	0.4	0	0.25	1.13412	2.83615
45334828	G	A	A	A	A	A	A	1	0.4	1	0.461538	1	1	3	5	2	13	5	6	0.266667	0.888889	0	0.785714	0	0	0.571429	0	0	0.416667	0.8	0	1.13217	3.72937
117177786	T	G	G	G	G	G	G	0.333333	0.4	0.44186	0.909091	1	1	18	45	43	22	19	23	0	0	0.181818	0.545455	0.6	1	0	0.625	0	0	0	0	1.13201	2.95227
92474134	T	C	C	C	C	C	C	0.546875	0.4	0.269231	0.575758	0.5625	0.653061	64	50	26	33	16	49	0.475	0.533333	0	0.368421	0.5	0	0	0	0	0	0	0	1.13067	1.87675
52835253	C	G	G	G	G	G	G	1	1	0.666667	0.512195	0.454545	0.25	28	4	9	41	11	12	0.313725	0	0	0	0.621622	0.5	0	0.431034	0	0.535714	0.352941	0	1.12837	2.75504
15852190	A	G	G	G	G	G	G	1	0.530612	0.5	1	0.5	1	83	49	4	120	52	45	0	0	0	0	0.457143	0.446429	0.5	0.5	0	0	1	0.5	1.12704	3.40357
114320598	C	G	G	G	G	G	G	1	1	1	0.285714	1	1	4	7	8	14	10	17	0.409091	0	0.75	1	0	0	1	0	0	0	0	1	1.12662	4.15909
71439929	T	C	C	C	C	C	C	0.625	1	1	1	1	1	8	5	7	4	7	6	1	0	1	1	0	0	0	0	0.5	0	0	1	1.125	4.5
66625244	A	T	T	T	T	T	T	1	0.75	0.555556	0.5	1	1	4	4	9	4	3	13	0	0.4	1	0.714286	0	0	0	0	0.571429	0	1	0	1.11984	3.68571
2129471	C	T	T	T	T	T	T	0.533333	1	1	1	1	0.409091	15	12	4	8	11	22	0	0.2	0	0.296296	0.52	1	0	0	0.214286	0.703704	0	0.888889	1.11925	3.82317
7654294	G	T	T	T	T	T	T	1	1	1	1	1	1	17	8	24	12	15	24	1	0	0	0	0.428571	0.285714	0	0.5	0	1	0.666667	1
4040944	A	G	G	G	G	G	G	1	1	1	0.419355	1	1	36	28	16	31	11	25	0.666667	0.458333	0	0	1	0	0	1	0	0	0.928571	0.25	1.11578	4.30357
63650111	A	G	G	G	G	G	G	1	1	1	1	1	0.963636	33	6	42	16	24	55	0.962963	0	0	0	0	0.401929	0	0	1	0.483023	1	1	1.11572	4.84792
45125355	C	T	T	T	T	T	T	0.666667	0.416667	1	0.52	1	1	12	24	14	25	10	10	0.508197	0.517241	0.407407	0.527778	0	0	0.210526	0	0.647059	0.36	0.3125	0	1.11262	3.49071
4078352	T	C	C	C	C	C	C	1	1	1	1	1	1	5	5	9	15	5	12	0.392857	0	1	1	0	1	0	0	1	0.5	0	0
121237371	C	T	T	T	T	T	T	0.585366	0.961538	0.7	0.301887	0.444444	1	41	26	30	53	36	29	0.433962	0.492063	0.35	0.403509	0.5	0.222222	0	0	0.490196	0	0	0	1.10128	2.89195
45563836	T	C	C	C	C	C	C	0.4	1	1	0.8	0.4	1	10	6	13	10	5	13	0	0	0	0	0	0	1	0	0	0.5	1	1	1.1	3.5
11163111	G	A	A	A	A	A	A	1	1	0.689655	0.970588	0.46875	1	37	28	29	34	32	60	0.569767	0.574074	0.609375	0.517544	0.605263	0	0	0	0	0	0.758621	0.394737	1.09961	4.02938
15864361	A	G	G	G	G	G	G	1	0.626866	0.511811	0.987421	0.51417	0.996441	290	201	127	318	247	281	0	0	0	0	0.519417	0.576471	0.446043	0.410256	0	0	0.994048	0.593023	1.09745	3.53926
42692840	A	G	G	G	G	G	G	0.727273	1	0.416667	0.478261	0.478261	0.411765	11	29	36	23	46	34	0	0	0.56	0.56621	0	0	0	0	0.55	0.740741	0	0	1.09528	2.41695
25657770	C	A	A	A	A	A	A	1	1	1	1	1	1	7	11	8	4	2	8	0	0	1	0	0	0	0	0	1	1	0.904762	1
35721343	T	C	C	C	C	C	C	1	1	0.230769	0.428571	0.463415	0.827586	15	15	13	7	41	29	0	0	0	0	0	0	0	0	1	0	0.857143	1	1.0932	2.85714
42074812	T	C	C	C	C	C	C	0.6	0.136364	0.615385	1	1	0.454545	5	22	26	3	4	11	0	0	0	0	1	0.714286	0	0	1	0	0	0	1.09201	2.71429
69370753	C	T	T	T	T	T	T	1	1	1	1	1	1	15	20	9	8	9	4	0	1	0.181818	0.727273	0	0	1	0	1	1	0	0
121237297	T	C	C	C	C	C	C	0.5	1	0.821429	0.4	0.36	1	36	20	28	30	25	26	0.493827	0.380952	0.454545	0.34	0.611111	0.172414	0	0	0.538462	0	0	0	1.09012	2.99131
97227820	G	C	C	C	C	C	C	0.5	0.5	0.818182	1	0.714286	0.411765	10	8	11	8	14	17	1	0	0	0	0	0	0	1	0.857143	0	0	0	1.08709	2.85714
13281112	T	C	C	C	C	C	C	0.545455	1	0.6	1	1	1	11	13	10	11	11	4	0	0.1875	0.25	0	0	0	1	0.454545	0.666667	1	0	0.5	1.08674	4.05871
35146942	C	T	T	T	T	T	T	1	1	0.666667	1	1	1	6	2	3	4	3	7	0	0.75	1	1	1	0.833333	0	0	0	0	0	0	1.08333	4.58333
9312698	A	G	G	G	G	G	G	0.444444	0.25	0.222222	0.5	0.75	0.25	9	8	9	4	4	12	0	1	0	0	0	0	0	0	0	0.333333	0	0	1.08333	1.33333
15405186	G	A	A	A	A	A	A	1	1	1	1	1	1	4	17	7	12	9	11	0.529412	0.388889	0	0	0	1	0	0	1	1	0	1
3024773	T	A	A	A	A	A	A	0.988636	1	1	1	1	0.983871	88	67	19	90	52	62	0	0.982759	0	0	0.979021	0.9875	0	0	1	0.942857	0	0	1.08037	4.89214
63650056	A	C	C	C	C	C	C	0.923077	1	0.931034	1	1	0.962963	13	2	29	2	5	27	1	0	0	0	0	0.303571	0	0	0.969697	0.467811	1	1	1.07599	4.74108
92386262	T	C	C	C	C	C	C	0.327273	0.3	0.555556	0.352941	0.555556	0.351351	55	40	9	17	9	37	0.5	0.296296	0	0	0	0	0	0	0.285714	0.285714	0	0	1.07495	1.36772
13294696	G	A	A	A	A	A	A	1	1	1	1	1	0.666667	2	16	13	8	9	21	0.5	1	0.428571	0.3125	0	0.357143	0	1	1	0	0	0	1.06845	4.59821
21265277	C	T	T	T	T	T	T	1	1	1	1	1	1	9	4	5	2	3	9	1	0	1	1	0	0	0	1	0	0.333333	0.6	0
36989381	C	T	T	T	T	T	T	0.4	1	1	1	0.428571	1	15	11	10	21	7	30	1	0	0	0	0	0.466667	0	0	0.545455	0	0.75	1	1.06645	3.76212
15862922	C	T	T	T	T	T	T	1	0.448	0.5625	1	0.467949	1	217	125	48	217	156	137	0	0	0	0	0.487805	0.460993	0.584906	0.480263	0	0	1	0.4	1.06448	3.41397
97864351	T	C	C	C	C	C	C	0.466667	0.3	0.818182	0.3125	0.5	0.666667	15	20	11	16	4	6	0.5	1	0	0	0	0.5	0	0	0	0	0	0	1.06402	2
3024877	T	C	C	C	C	C	C	1	1	1	1	1	1	104	69	20	94	42	75	0	1	0	0	1	1	0	0	1	0.936508	0	0
61447225	T	C	C	C	C	C	C	1	1	1	1	1	1	18	15	18	10	23	37	0	1	0.818182	0.354839	0.8	0.285714	0.666667	0	0.230769	0.307692	0	0.473684
53257255	G	A	A	A	A	A	A	1	0.833333	1	1	0.8	1	10	6	11	3	5	14	1	0	0.333333	0.5	1	0	0	0	0	0.6	0.538462	0.6	1.06154	4.57179
14990189	T	C	C	C	C	C	C	1	1	1	1	1	1	18	8	2	4	2	2	1	1	0	0	0	1	0.444444	0	0	0	1	0.5
22556550	C	T	T	T	T	T	T	1	0.777778	1	1	0.8	1	7	18	25	9	5	28	0	0.34375	0	0	0	1	1	0.75	0.428571	0	1	0	1.05546	4.52232
51327357	A	C	C	C	C	C	C	0.966667	1	0.47619	1	1	1	30	19	21	20	16	17	1	0	0	0	0	0.5	0	1	0	0.461538	0.428571	1	1.05275	4.39011
57980020	A	G	G	G	G	G	G	1	0.653846	1	0.55814	1	0.454545	20	26	4	86	29	55	0	0	0	0	0.482993	1	0	0.52439	0.522449	0.566667	0	0.519231	1.0508	3.61573
36758044	C	G	G	G	G	G	G	1	0.714286	1	1	0.8	1	5	7	8	6	5	9	0	0	1	1	0	0	0.8	0	0	0.666667	1	0	1.04762	4.46667
63650066	C	T	T	T	T	T	T	1	1	0.935484	1	1	0.967742	13	2	31	4	5	31	1	0	0	0	0	0.366864	0	0	1	0.48996	1	1	1.0464	4.85682
9783833	A	G	G	G	G	G	G	1	1	0.666667	0.65	1	1	15	19	3	20	18	29	0.357143	0	0	0	0.68	1	0.333333	1	0	0.2	0.7	0	1.04619	4.27048
7115363	A	T	T	T	T	T	T	0.5625	0.490196	0.636364	1	0.7	0.4875	48	51	22	92	30	80	0	0.423358	0.666667	0.608696	0	0	0	0	0.625	0.51	0	0	1.04284	2.83372
786988	T	C	C	C	C	C	C	0.296296	1	0.540984	1	1	0.644444	27	39	61	39	48	45	0.471698	0.586207	0	0	0	0	0.509434	0.4	1	0.472222	0	0	1.04216	3.43956
12976199	C	T	T	T	T	T	T	1	1	1	1	1	1	4	4	5	3	6	3	0	1	0	0.625	0.333333	0	0	1	0	1	0	1
92386240	T	C	C	C	C	C	C	0.358491	0.357143	0.666667	0.6	0.333333	0.44	53	28	6	15	9	25	0.666667	0.380952	0.666667	0	0	0	0	0	0	0	0	0	1.04135	1.71429
127755566	A	G	G	G	G	G	G	1	1	0.439103	0.508065	1	1	339	192	312	124	248	325	0	0.530864	0.469697	0.491639	0.474576	0.649123	0	0	0.608696	0.148936	0.532934	0	1.0407	3.90646
8195908	G	A	A	A	A	A	A	1	0.8	1	0.222222	1	1	2	5	6	9	12	7	0.357143	0.625	0	0	0	0	1	0	0	0	1	1	1.04008	3.98214
24096120	T	C	C	C	C	C	C	0.857143	0.888889	1	1	0.785714	0.8	7	18	3	18	14	10	0	0	0	0	0	0	0	1	0.916667	0.833333	0.666667	0.875	1.04008	4.29167
70334470	A	G	G	G	G	G	G	0.6	0.818182	0.666667	0.666667	0.411765	0.272727	10	22	3	21	17	22	0	0.214286	0.304348	0	0.444444	0	0.333333	0	0.35	0.75	0	0	1.0396	2.39641
1767406	A	G	G	G	G	G	G	0.996399	0.382038	0.431694	0.374558	0.439024	1	833	746	732	849	615	520	0.461214	0.442641	0.367781	0.480801	0	0.383639	0	0	0	0.449893	0	0	1.03774	2.58597
72497584	T	G	G	G	G	G	G	0.875	1	0.555556	0.5	0.692308	0.727273	8	4	9	6	13	11	0.4	0	0	0	0	0	0.666667	0	0.5	1	0.75	0	1.03347	3.31667
12186120	G	C	C	C	C	C	C	0.45	1	1	0.945946	1	0.409091	20	16	2	37	17	22	1	0.657143	0.541667	0.606383	0.3	0	0	0	0	0.333333	0.333333	0	1.03318	3.77186
79770330	G	A	A	A	A	A	A	1	1	1	0.333333	1	0.444444	10	4	6	6	2	9	0	0	1	1	0	0	0	0	0	0.75	0	1	1.02778	3.75
92386281	T	C	C	C	C	C	C	0.192308	0.157895	0.25	0.153846	0.333333	0.368421	52	38	8	13	6	38	0	0	0	0	0	0	0	0	0	0.428571	0	0	1.02723	0.428571
15470805	A	G	G	G	G	G	G	0.857143	1	1	1	0.4	1	7	5	4	2	5	9	0.333333	0.5	0	0.4	0	1	0	0	0	0	1	1	1.02381	4.23333
55187943	T	C	C	C	C	C	C	1	1	1	1	1	0.571429	8	13	4	4	17	7	1	1	0	0	0.714286	0	0	1	0.833333	0	0	0	1.02381	4.54762
79803891	C	T	T	T	T	T	T	1	1	0.8	0.571429	1	1	7	9	10	7	2	4	1	0.777778	0	0.684211	1	0.6	0	0	0	0.285714	0	0	1.02373	4.3477
98025048	G	C	C	C	C	C	C	1	0.3125	0.772727	1	0.461538	1	20	16	22	19	13	24	0	0	0	0.5	0.6	0.615385	0	0	1	0.578947	0.230769	0	1.02166	3.5251
103937975	G	A	A	A	A	A	A	0.971429	0.68	0.666667	0.7	0.549296	1	35	25	39	50	71	58	0.586207	0.714286	0.290909	0.483871	1	0	0	0.473684	0	0	0	0	1.01843	3.54896
50431895	A	C	C	C	C	C	C	0.367089	0.989583	0.363636	0.440994	1	1	79	96	11	161	83	106	1	0.723077	0	0	0.538462	0	0.25	0	0	0.635417	0	0	1.01435	3.14696
2560005	T	G	G	G	G	G	A	1	0.666667	0.5	1	1	1	10	6	4	7	2	2	0.410256	0.657143	0.96	0.962264	0.575758	0.206897	0	0.384615	0	0	0	0	1.00973	4.15693
14568444	A	G	G	G	G	G	G	0.952381	0.888889	1	1	0.511628	0.940476	105	36	130	45	43	336	0	0.684211	0	0	0	0	0	1	0.820896	0.826087	0	0.955056	1.00712	4.28625
7118360	G	C	C	C	C	C	C	1	0.5	0.777778	1	0.571429	0.386364	13	20	9	33	28	44	0.451613	0.558824	0.285714	0.4	0	0	0.384615	0	0.666667	0.481481	0	0	1.00666	3.22891
46407588	T	C	C	C	C	C	C	1	0.444444	1	1	0.555556	1	10	9	11	18	18	28	0.375	0.6	0	0	1	0	0.444444	0	0	0.428571	0.590909	0.555556	1.00552	3.99448
79323068	T	C	C	C	C	C	C	1	0.285714	0.333333	1	1	0.9	2	7	6	8	5	10	0	0	0.4	0.363636	0	0	1	0	0	0	0.75	1	1.00541	3.51364
7114036	C	G	G	G	G	G	G	0.545455	0.397059	0.6	1	0.486842	0.441558	88	68	30	137	76	154	0	0.364198	0.589474	0.580645	0	0	0	0	0.471204	0.461538	0	0	1.00385	2.46706
70201306	T	C	C	C	C	C	C	1	1	0.5	0.7	0.333333	1	9	3	6	10	9	26	0	1	0	1	0	1	0	0	0	0	0.533333	0	1	3.53333
1228972	A	C	C	C	C	C	C	1	1	1	1	1	1	4	3	15	2	3	8	0	0	1	0	1	0	0	0	0	1	1	1
7815282	G	A	A	A	A	A	A	1	1	1	1	1	1	13	6	8	7	5	4	0	0	0	0	1	1	0	0	1	1	0	1
16165867	C	T	T	T	T	T	T	1	1	1	1	1	1	3	2	2	2	3	4	0	1	1	1	1	0	0	0	0	0	1	0
6781537	T	C	C	C	C	C	C	1	1	1	1	1	1	2	6	14	3	9	11	1	0	0	0	0	1	1	0	0	1	1	0
22669731	A	G	G	G	G	G	G	1	1	1	1	1	1	4	3	6	4	2	5	1	0	1	1	0	0	0	1	0	1	0	0
3436407	T	C	C	C	C	C	C	1	1	1	1	1	1	4	8	14	2	2	2	0	0	1	0	0	0	1	1	0	1	0	1
36580366	G	A	A	A	A	A	A	1	1	1	1	1	1	2	8	2	4	3	3	0	0	1	1	0	0	0	1	1	1	0	0
55843049	T	C	C	C	C	C	C	1	1	1	1	1	1	4	2	6	3	2	2	0	0	1	0	0	1	0	0	1	0	1	1
997490	G	A	A	A	A	A	A	1	1	1	1	1	1	8	8	9	5	3	2	0	0	0	0	0	1	1	0	0	1	1	1
1304327	C	A	A	A	A	A	A	1	1	1	1	1	1	11	2	2	3	8	3	0	0	1	1	0	1	0	0	0	1	1	0
19282255	A	G	G	G	G	G	G	0.5	1	1	1	1	1	6	4	20	8	2	7	0	1	1	1	1	0	0	0	0	0	0	0.5	1	4.5
21982656	A	T	T	T	T	T	T	1	1	1	1	1	1	6	4	2	5	6	6	1	1	1	1	0	0	0	0	1	0	0	0
21982657	A	T	T	T	T	T	T	1	1	1	1	1	1	6	4	2	5	6	5	1	1	1	1	0	0	0	0	1	0	0	0
81319562	G	C	C	C	C	C	C	1	1	1	1	1	1	12	6	6	6	2	2	0	1	0	1	0	0	0	0	0	1	1	1
55513417	A	G	G	G	G	G	G	1	1	1	1	1	1	3	2	2	6	4	6	1	0	0	1	0	1	0	1	0	0	0	1
55513454	C	G	G	G	G	G	G	1	1	1	1	1	1	5	2	2	5	4	7	1	0	0	1	1	1	0	0	0	0	0	1
69952151	T	C	C	C	C	C	C	1	1	1	1	1	1	8	16	4	24	8	14	0	0	0	0	0	0	0	1	1	1	1	1
84289421	T	C	C	C	C	C	C	1	1	1	1	1	1	10	4	9	3	4	6	0	1	0	0	1	1	0	0	1	0	1	0
84289435	T	C	C	C	C	C	C	1	1	1	1	1	1	11	4	12	3	4	7	0	1	0	0	1	1	0	0	1	0	1	0
84289449	T	C	C	C	C	C	C	1	1	1	1	1	1	12	4	14	5	4	8	0	1	0	0	1	1	0	0	1	0	1	0
22813418	G	T	T	T	T	T	T	1	1	1	1	1	1	3	6	4	3	3	2	1	0	1	1	0	0	0	0	1	0	0	1
48513830	G	T	T	T	T	T	T	1	1	1	1	1	1	12	4	8	10	6	4	0	0	0	0	1	0	0	1	1	1	0	1
54848196	T	G	G	G	G	G	G	1	1	1	1	1	1	8	3	7	4	8	2	1	1	1	1	0	0	0	0	0	0	1	0
67469525	G	A	A	A	A	A	A	1	1	1	1	1	1	14	2	4	2	2	6	1	0	1	1	0	0	0	0	1	0	1	0
46535970	C	T	T	T	T	T	T	1	1	1	1	1	1	2	6	2	4	2	6	0	0	1	1	0	0	0	0	1	0	1	1
68053728	G	C	C	C	C	C	C	1	1	1	1	1	1	4	2	2	2	14	11	0	0	1	0	0	0	0	1	1	1	0	1
1542921	A	G	G	G	G	G	G	1	1	1	1	1	1	6	6	8	3	2	5	0	0	0	1	0	1	0	0	1	1	1	0
64229060	A	G	G	G	G	G	G	1	1	1	1	1	1	4	12	10	3	4	10	0	0	1	0	0	0	0	1	1	1	1	0
65317263	C	T	T	T	T	T	T	1	1	1	1	1	1	4	9	3	5	2	4	1	0	0	1	0	0	0	1	1	0	1	0
68427252	C	T	T	T	T	T	T	1	1	1	1	1	1	6	4	5	4	2	7	0	0	1	0	1	1	1	0	1	0	0	0
68427336	C	A	A	A	A	A	A	1	1	1	1	1	1	3	2	16	3	8	2	0	1	1	1	0	1	1	0	0	0	0	0
65831282	T	C	C	C	C	C	C	1	1	1	1	1	1	3	2	2	2	11	5	1	1	1	1	1	0	0	0	0	0	0	0
5441739	G	C	C	C	C	C	C	1	1	1	1	1	1	19	7	4	9	4	5	1	0	0	0	0	1	0	0	1	0	1	1
5441759	A	G	G	G	G	G	G	1	1	1	1	1	1	17	11	3	7	4	3	1	0	0	0	0	1	0	0	1	0	1	1
37571861	A	G	G	G	G	G	G	1	1	1	1	1	1	6	6	6	3	4	6	1	0	0	0	0	1	0	0	1	1	0	1
79780029	T	C	C	C	C	C	C	1	1	1	1	1	1	5	7	3	6	4	4	0	0	1	1	0	0	0	0	0	1	1	1
55662000	A	G	G	G	G	G	G	1	1	1	1	1	1	4	3	6	2	2	5	0	0	0	0	0	1	0	1	1	1	0	1
23888459	T	C	C	C	C	C	C	1	1	1	1	1	1	7	8	12	9	9	7	0	0	1	0	0	0	0	1	1	1	1	0
11011617	C	T	T	T	T	T	T	1	1	1	1	1	1	8	6	8	4	15	3	1	0	0	0	0	1	0	0	1	1	0	1
11196738	T	C	C	C	C	C	C	1	1	1	1	1	1	5	8	7	8	5	8	1	0	0	0	0	1	1	0	1	1	0	0
44533673	N	T	T	T	T	T	T	1	1	1	1	1	1	10	7	6	2	4	5	1	1	1	0	1	0	0	0	0	0	0	1
44533674	N	G	G	G	G	G	G	1	1	1	1	1	1	11	8	6	2	4	5	1	1	1	0	1	0	0	0	0	0	0	1
60352314	A	G	G	G	G	G	G	1	1	1	1	1	1	2	8	2	3	10	12	0	0	0	1	0	1	0	0	1	1	0	1
47111426	T	C	C	C	C	C	C	1	1	1	1	1	1	12	8	7	7	4	8	1	1	0	0	0	1	0	0	1	0	0	1
30672195	G	A	A	A	A	A	A	1	1	1	1	1	1	9	17	6	5	5	10	0	0	1	0	0	0	1	0	1	0	1	1
32931021	N	T	T	T	T	T	T	1	1	1	1	1	1	7	14	10	5	2	3	0	1	1	1	0	0	0	0	1	0	1	0
66270574	N	C	C	C	C	C	C	1	1	1	1	1	1	26	10	11	7	7	29	0	0	0	0	0	0	0	1	1	1	1	1
15247404	A	G	G	G	G	G	G	1	1	1	1	1	1	5	9	3	7	3	3	0	0	0	1	1	0	0	0	0	1	1	1
46970333	G	T	T	T	T	T	T	1	1	1	1	1	1	2	3	7	2	2	4	0	0	0	0	0	0	1	0	1	1	1	1
23675781	C	T	T	T	T	T	T	1	1	1	1	1	1	4	3	5	5	3	4	1	0	0	0	0	0	1	1	0	1	1	0
33092975	G	T	T	T	T	T	T	1	1	1	1	1	1	2	2	8	2	2	7	1	0	1	1	0	1	0	0	0	1	0	0
77400698	A	G	G	G	G	G	G	1	1	1	1	1	1	6	7	9	2	5	3	0	0	0	1	0	1	0	0	1	1	1	0
115183771	G	T	T	T	T	T	T	1	1	1	1	1	1	2	4	5	2	8	3	1	1	0	1	0	0	0	0	1	0	0	1
42246542	T	A	A	A	A	A	A	1	1	1	1	1	1	10	4	5	6	3	20	0	0	0	0	0	1	0	0	1	1	1	1
68720853	C	T	T	T	T	T	T	1	1	1	1	1	1	11	11	4	2	8	5	0	0	0	0	0	0	0	1	1	1	1	1
83637382	A	G	G	G	G	G	G	1	1	1	1	1	1	14	8	2	7	3	9	1	0	0	1	0	1	0	1	0	0	1	0
87037582	C	T	T	T	T	T	T	1	1	1	1	1	1	12	7	8	2	3	3	1	0	0	0	1	0	0	1	1	0	1	0
117154178	T	C	C	C	C	C	C	1	1	1	1	1	1	4	6	12	5	16	14	0	1	0	1	1	1	0	0	0	1	0	0
86474161	T	A	A	A	A	A	A	1	1	1	1	1	1	3	9	2	5	5	4	0	0	0	0	0	0	0	1	1	1	1	1
101220690	C	T	T	T	T	T	T	1	1	1	1	1	1	6	3	7	3	2	3	1	0	0	0	0	1	1	0	0	1	1	0
101220693	G	A	A	A	A	A	A	1	1	1	1	1	1	5	2	8	3	2	3	1	0	0	0	0	1	1	0	0	1	1	0
67810011	C	G	G	G	G	G	G	1	1	1	1	1	1	2	3	9	2	4	8	1	0	0	1	0	0	0	1	1	0	0	1
70459528	C	T	T	T	T	T	T	1	1	1	1	1	1	4	4	8	2	2	4	0	0	0	1	1	1	0	0	0	1	1	0
111414199	T	A	A	A	A	A	A	1	1	1	1	1	1	6	5	4	12	10	8	0	1	0	0	0	0	0	1	0	1	1	1
49903564	T	C	C	C	C	C	C	1	1	1	1	1	1	4	2	22	2	2	3	0	0	0	0	0	0	1	1	1	1	1	0
3756262	C	A	A	A	A	A	A	1	1	1	1	1	1	9	6	5	6	11	10	0	0	0	0	1	0	0	1	0	1	1	1
15157047	C	A	A	A	A	A	A	1	1	1	1	1	1	3	4	4	2	3	4	1	1	0	1	1	0	0	0	1	0	0	0
36680398	T	C	C	C	C	C	C	1	1	1	1	1	1	2	3	17	2	2	3	1	0	0	0	0	1	0	0	1	1	1	0
82353374	T	C	C	C	C	C	C	1	1	1	1	1	1	2	6	1	6	2	5	0	1	0	0	1	0	0	0	1	0	1	1
82353376	T	C	C	C	C	C	C	1	1	1	1	1	1	2	6	2	6	2	5	0	1	0	0	1	0	0	0	1	0	1	1
82353378	A	G	G	G	G	G	G	1	1	1	1	1	1	2	6	2	6	2	5	0	1	0	0	1	0	0	0	1	0	1	1
83077772	T	C	C	C	C	C	C	1	1	1	1	1	1	2	5	3	10	2	2	1	1	1	1	0	0	0	0	0	1	0	0
83077784	T	C	C	C	C	C	C	1	1	1	1	1	1	2	5	3	9	2	3	1	1	1	1	0	0	0	0	0	1	0	0
2496754	G	T	T	T	T	T	T	0.333333	0.764706	1	1	0.703704	0.541667	27	17	11	18	27	24	0.391304	0.333333	0	0	0.333333	0.6	0.478261	0.692308	0.515152	0	0	0	0.999718	3.34369
57246869	A	G	G	G	G	G	G	0.4	0.333333	0.294118	0.666667	0.5	0.571429	5	9	17	3	10	7	0	0	0.8	0.538462	0	0	0	0	0.428571	0	0	0	0.998513	1.76703
16326502	T	C	C	C	C	C	C	1	0.333333	0.444444	0.909091	0.8	1	3	6	9	11	5	11	0	0.6	0	0	0	0	0	0.222222	0	1	1	0.666667	0.99798	3.48889
8594141	C	T	T	T	T	T	T	0.59322	1	0.761905	0.395833	1	1	59	44	21	48	22	68	1	0	0.3125	0.510638	0.769231	0.222222	0.4	0	0	0	0	0.538462	0.997906	3.75305
74717056	A	G	G	G	G	G	G	0.888889	1	0.272727	1	1	1	9	2	11	7	3	13	1	0.4	0.5	0	0.333333	0	0.6	0	0.333333	1	0	0	0.994949	4.16667
27600729	T	C	C	C	C	C	C	0.8	1	1	0.75	1	1	5	5	6	4	7	13	0.555556	1	0	0	0	1	0	0	1	1	0	0	0.994444	4.55556
22488301	C	G	G	G	G	G	G	1	1	1	0.95	1	1	12	12	6	20	12	24	1	0.384615	0.5	0.294118	0.333333	0	0.666667	0	0	0.277778	1	0.5	0.993489	4.95651
24973472	C	G	G	G	G	G	G	0.266667	0.145161	0.529412	1	0.666667	1	30	62	17	7	3	7	0	0	0	0	0	0	1	0	0.615385	0	0	1	0.992522	2.61538
48563017	T	C	C	C	C	C	C	0.391304	1	1	1	1	0.973684	46	44	13	31	37	38	1	0	0.425926	0.632653	0.364865	1	0	0	0.47619	0.473684	0	0	0.99167	4.37332
82171802	G	T	T	T	T	T	T	0.991734	0.501804	0.974332	0.49631	0.501328	0.489602	6291	5821	2805	6369	3766	4520	0	0.509538	0	0	0	0.48937	0.494722	0	0	0.981368	0.491335	0	0.988776	2.96633
113618555	C	T	T	T	T	T	T	0.257576	0.112676	0.153846	0.314286	0.472527	0.16129	66	71	13	70	91	31	0	0	0	0	0	0	0.275862	0	0	0	0.208333	0	0.988006	0.484195
40385224	C	A	A	A	A	A	A	0.615385	1	1	1	1	1	13	15	11	16	26	33	1	0	0	0	0	0.514286	1	0	1	0.483871	0	0.62963	0.987598	4.62779
7814823	T	A	A	A	A	A	A	1	0.612903	0.5	1	1	1	42	31	10	14	6	29	0.333333	0	0	0	0.4	1	0	0.5	0.615385	0.777778	0.5	0	0.986407	4.1265
60724611	G	T	T	T	T	T	T	0.28	0.375	0.344828	0.333333	0.25	0.30303	25	16	29	12	8	33	0	0	0.4	0.5	0	0	0	0	0	0	0	0	0.986191	0.9
15856421	T	C	C	C	C	C	C	1	0.566038	0.645161	1	0.539683	1	108	53	31	139	63	75	0	0	0	0	0.442748	0.730435	0.352941	0.598039	0	0	1	0.642857	0.983861	3.76702
8942111	A	G	G	G	G	G	G	1	1	1	0.363636	1	1	11	12	2	11	16	14	0.3	0.666667	0.214286	0.5	0	1	0	0.461538	0.571429	0.666667	0	0	0.98305	4.38059
7114034	T	C	C	C	C	C	C	0.551724	0.405797	0.612903	1	0.486486	0.458065	87	69	31	138	74	155	0	0.37037	0.610526	0.609589	0	0	0	0	0.479167	0.465649	0	0	0.979674	2.5353
119761453	A	G	G	G	G	G	G	0.4	0.666667	0.615385	0.571429	0.6	0.333333	5	3	13	7	5	6	0.5	0.333333	0	0.875	0	0	0	0	0	0	0	0.5	0.97848	2.20833
35492657	T	C	C	C	C	C	C	0.5	1	0.5	1	1	0.727273	12	9	6	7	7	11	0	0	0	0	1	0	0	1	0	0.75	1	0	0.977273	3.75
31095934	T	C	C	C	C	C	C	0.789474	1	1	1	1	1	19	24	10	12	27	41	0.586957	1	0.390244	0.571429	0	0.5	1	0.375	0	0	0	0.388889	0.976956	4.81252
18662641	T	G	G	G	G	G	G	1	0.833333	1	1	1	1	10	6	4	2	6	7	1	0	0	1	0	0	0	0	0.857143	0	1	1	0.97619	4.85714
37954267	A	G	G	G	G	G	G	0.636364	1	0.928571	1	1	0.567568	22	13	14	6	7	37	1	0	0.444444	0	1	1	0	0	0	0.142857	0	0.571429	0.973772	4.15873
82171949	C	T	T	T	T	T	T	0.998447	0.485511	0.991955	0.487652	0.490102	0.485057	5794	5763	2859	6236	3738	4216	0	0.501111	0	0	0	0.490781	0.488487	0	0	0.993829	0.491446	0	0.973069	2.96565
73860025	G	A	A	A	A	A	A	0.8	1	1	1	1	0.59375	15	17	27	13	6	32	1	0.740741	0	0.478261	0.333333	0	0	1	0	0.5	0	0.368421	0.972994	4.42076
39664519	C	A	A	A	A	A	A	0.424242	0.333333	0.458333	0.4375	1	0.425	33	27	24	16	77	80	0	0.413793	0	0.240741	0.317073	0	0.272727	0	0	0	0.461538	0.4	0.972536	2.10587
59699459	T	C	C	C	C	C	C	0.2	0.75	1	1	1	0.583333	10	8	19	9	19	12	0.7	0	0	0	0.4	1	0.461538	0	0	0	1	0	0.971795	3.56154
34140093	G	C	C	C	C	C	C	1	1	1	1	0.275862	1	5	2	6	8	29	16	0	1	0.416667	0.3	0.454545	1	0	0	0.333333	0.8	0	0	0.971317	4.30455
8593545	G	C	C	C	C	C	C	0.666667	1	1	1	1	1	18	13	23	24	5	34	1	0	0	0.233333	0.689655	1	0.55	0	0.782609	0	0	0.44	0.971069	4.6956
50565398	G	C	C	C	C	C	C	0.990291	0.724919	0.963636	0.929412	0.990698	0.766234	103	309	55	170	215	231	0.175824	0.240964	0.62069	0	0.477273	0	0.695652	0	0.394595	0.766667	0.647887	0.375	0.970639	4.39455
45571253	C	T	T	T	T	T	T	0.439024	0.291667	0.771429	0.515152	0.533333	0.5	41	48	35	66	45	70	0	0	0	0	0	0	0.580645	0.392857	0	0	0.666667	0.44	0.970436	2.08017
81126846	C	A	A	A	A	A	A	0.236842	0.3	0.304348	0.333333	0.32	0.235294	38	30	23	12	25	17	0	0	0	0	0	0	0	0	0	0.307692	0	0.454545	0.96758	0.762238
23865525	T	C	C	C	C	C	C	0.583333	0.535714	0.533333	0.25	0.307692	0.588235	24	28	15	16	13	17	0	0	0	0	0.5	0	0	0.5	0.545455	0	0.285714	0	0.96714	1.83117
20129736	A	C	C	C	C	C	C	1	1	0.529412	1	1	1	23	15	17	17	5	20	0.36	0	0	0.266667	1	0	0.5625	0	0.625	0	0.75	1	0.965245	4.56417
5875651	T	C	C	C	C	C	C	0.4	0.533333	0.653846	1	1	1	25	15	52	12	35	44	0	0.307692	0	0	0.285714	0	0.26087	0	0.805556	0.4	1	0.5625	0.964848	3.62233
7114041	C	T	T	T	T	T	T	0.554217	0.397059	0.607143	1	0.506667	0.443709	83	68	28	135	75	151	0	0.375796	0.597826	0.611842	0	0	0	0	0.486188	0.472441	0	0	0.964701	2.54409
57502301	T	C	C	C	C	C	C	0.545455	0.818182	0.2	1	0.4	0.428571	11	11	10	4	5	14	0	0	0	0	0	0	0	0	1	1	0.428571	0	0.963636	2.42857
38512353	C	A	A	A	A	A	A	0.73913	0.75	0.8	1	0.818182	1	23	8	5	21	11	42	0.487179	0.62069	0	0	0	0.52	0	0	1	0.62963	0.888889	0	0.960925	4.14639
31984942	A	C	C	G	G	C	C	0.5	1	0.25	0.222222	1	1	6	13	8	9	6	4	0.846154	0	0	0.357143	0	0	0.333333	1	0.333333	0	0.142857	0	0.959402	3.01282
7475869	T	A	A	A	A	A	A	1	1	0.5	0.4375	0.428571	1	7	7	4	16	14	14	1	0.4	0	0	0.227273	1	0	0.529412	0	0	0.25	0	0.959387	3.40668
20696104	G	C	C	C	C	C	C	1	0.833333	1	1	0.428571	0.571429	3	6	3	7	7	7	0	0	0	0	0	0	0	1	1	0.875	0	1	0.958333	3.875
114611577	T	C	C	C	C	C	C	0.575342	1	0.72	0.441176	0.480519	0.491525	73	76	25	102	77	59	0	0.280702	0.62069	0.386364	0.46875	0.527778	0	0	0	0	0.466667	0	0.957614	2.75095
15430926	C	T	T	T	T	T	T	0.5	0.52381	0.684211	0.777778	0.777778	1	28	21	19	9	9	17	0	1	0.5	0.533333	1	0.272727	0	0	0	0	0	0	0.957515	3.30606
59024453	T	C	C	C	C	C	C	0.666667	1	1	1	1	0.571429	6	3	2	5	2	7	0	0.714286	0.6	0.8	0	0	0.666667	0	0	1	0.5	0	0.957143	4.28095
35599015	C	A	A	A	A	A	A	0.263158	0.333333	1	0.222222	0.428571	0.361111	19	48	2	9	21	36	0.266667	0	0	0	0	0.8	0	0.228571	0.36	0	0	0	0.953158	1.65524
60532165	T	C	C	C	C	C	C	1	1	1	0.333333	1	1	2	2	4	6	3	5	1	0	1	0	0	0	0.714286	0	0	0.666667	1	0	0.952381	4.38095
90302179	A	G	G	G	G	G	G	0.368421	0.357143	0.416667	0.230769	0.258065	0.15	19	28	36	26	31	20	0	0.4	0	0	0	0	0	0	0	0.181818	0.25	0	0.949246	0.831818
37327076	C	T	T	T	T	T	T	1	1	1	1	1	1	13	28	7	24	15	21	0.410256	1	0	0	1	0.611111	0	0	0.28125	0.5	1	0.25
27686363	C	T	T	T	T	T	T	0.461538	1	0.384615	1	1	0.470588	13	4	13	2	2	17	0	1	1	1	0	0	0	0	0	0.375	0	0	0.941742	3.375
121237188	T	C	C	C	C	C	C	0.72	1	0.666667	0.515152	0.393939	1	25	35	30	33	33	37	0.509804	0.729167	0.4	0.447368	0.230769	0.448276	0	0	0.589744	0	0	0	0.94063	3.35513
119750461	A	G	G	G	G	G	G	0.714286	0.5	1	1	1	0.857143	7	8	3	14	5	14	0.464286	1	0	0.5	0	0.5	0	0	0	1	0.666667	0	0.940476	4.13095
66649462	A	G	G	G	G	G	G	1	1	1	1	1	1	23	18	38	6	17	71	0	0	0	1	1	0	0	1	0.764706	0.6875	0.607843	0
121237564	A	G	G	G	G	G	G	0.534884	1	0.490566	0.568966	0.522727	1	43	47	53	58	44	46	0.540541	0.46	0.266667	0.436364	0.358974	0.625	0	0	0.491228	0	0	0	0.938369	3.17877
87280629	G	A	A	A	A	A	A	0.485714	0.588235	0.457143	0.564103	1	0.654762	70	51	35	39	36	84	0	0	0.590909	0.578947	0.641975	1	0	0	0	0	0	0	0.938125	2.81183
19339472	C	T	T	T	T	T	T	0.5	0.5	1	0.5	1	1	8	6	5	8	10	22	1	0	0	0	0.263158	1	0.9	0	0	0.4	0	0	0.936842	3.56316
14419091	G	T	T	T	T	T	T	1	0.666667	0.25	0.727273	1	0.4	14	15	28	11	4	15	0	0.5	0.446809	0.311475	0	0	0	0	0.44	0	1	0.411765	0.933891	3.11005
98025053	G	A	A	A	A	A	A	1	0.333333	0.809524	1	0.466667	1	21	18	21	21	15	26	0	0	0	0.625	0.6	0.642857	0	0	1	0.578947	0.230769	0	0.93195	3.67757
6882103	A	G	G	G	G	G	G	0.2	0.333333	0.235294	0.272727	0.428571	0.333333	20	12	17	11	14	6	0	0	0.2	0.266667	0	0	0	0	0	0	0.405405	0	0.931187	0.872072
18854546	G	C	A	A	A	A	A	0.4	0.153846	0.909091	1	1	0.761905	5	13	11	3	7	21	0	0.666667	0.8	0.702703	0	0.4	0	0	0	0	0	0.727273	0.9282	3.29664
1777230	T	C	C	C	C	C	C	1	0.425532	0.630435	0.421739	0.589404	1	131	141	46	230	151	104	0.578544	0.565574	0.5125	0.56	0	0.280702	0	0	0	0.641975	0	0	0.927815	3.13929
69945710	G	C	C	C	C	C	C	0.695652	1	1	0.733333	0.5	0.291667	23	5	16	15	10	24	0	0.538462	0	0	1	0	0.333333	1	0	0.421053	0	0	0.927805	3.29285
28873694	T	C	C	C	C	C	C	0.818182	1	0.529412	0.822222	0.823529	1	22	5	17	45	51	29	0	0.578947	0.8	0.1875	0	1	0	0.5	0	1	0	0	0.926898	4.06645
47670764	G	T	T	T	T	T	T	0.428571	0.857143	0.571429	1	1	1	14	7	7	2	3	17	0.733333	0.421053	0	0.470588	1	0	0.555556	0	0.75	0	0	0	0.926613	3.93053
60608697	G	A	A	A	A	A	A	1	0.866667	1	0.833333	0.909091	1	6	15	2	6	11	8	0.923077	0	0	1	1	0	0	0	0.428571	1	0	0.333333	0.924109	4.68498
60300004	C	T	T	T	T	T	T	1	0.5	0.555556	0.375	1	0.333333	5	4	9	8	10	6	0.542857	0.526316	0	0	0.365854	0	0	0.5	0.444444	0.461538	0	0	0.922879	2.84101
21265299	C	T	T	T	T	T	T	1	1	1	1	1	1	10	4	5	2	5	9	1	0	1	1	0	0.75	0	1	0	0.333333	0	0
72753272	T	C	C	C	C	C	C	1	1	1	1	1	1	11	17	26	26	14	23	0.560606	0.518519	0.538462	0.484848	0.846154	0	0.666667	0	0.655172	0.521739	0.294118	0
127802909	G	A	A	A	A	A	A	1	1	0.380952	0.615385	1	1	10	13	21	13	15	28	0.666667	0	0.75	1	0	0.666667	0	1	0	0	0	0	0.913004	4.08333
43593354	A	G	G	G	G	G	G	0.714286	0.666667	1	0.529412	0.296296	0.259259	7	6	6	17	27	27	0	0.142857	0	0.181818	0.428571	0	0	1	0.5	0	0.3	0	0.912673	2.55325
14603830	C	T	T	T	T	T	T	0.75	1	1	1	1	1	16	15	14	16	35	21	1	0	0	0	0	0	0.733333	0.75	0	0.615385	1	0.73913	0.912152	4.83785
28604939	C	T	T	T	T	T	T	1	1	1	1	1	0.5	7	7	2	23	8	8	1	1	0	0.548387	0.821429	0.818182	0	0	0	0	0.4	0	0.912003	4.588
97385087	G	C	C	C	C	C	C	1	1	0.463415	0.996678	1	1	215	226	246	301	443	213	0.486443	0.518018	0	0	1	0	1	0	0.997106	0	0.547222	0	0.911303	4.54879
26505641	G	A	A	A	A	A	A	0.315789	0.157895	1	1	1	1	19	19	11	5	11	23	0.479167	0.473684	0	0	1	0.5	0.153846	0	0.178571	0.555556	0.222222	0	0.910638	3.56305
14883324	C	T	T	T	T	T	T	0.75	1	1	1	1	1	8	8	8	6	8	9	0.666667	1	1	0.9	0	0	0	0	0.272727	0	0	1	0.910606	4.83939
86334986	T	C	C	C	C	C	C	0.487179	0.376147	0.484848	0.486239	0.978261	0.310345	39	109	33	109	46	58	0.385185	0	0.48	0.462687	0.405405	0	0	0	0	0	0.481481	0	0.90826	2.21476
117235532	C	T	T	T	T	T	T	0.875	0.8	0.5	1	1	1	8	15	4	44	18	18	0.285714	0	0.909091	0.785714	0	0	0	0.970588	0	0.315789	0	1	0.908103	4.2669
23867858	T	C	C	C	C	C	C	0.259259	0.5625	0.5625	0.5	0.266667	0.5625	27	16	16	6	15	16	0	0	0	0	0	0	0	0	0.25	0.555556	1	0	0.90787	1.80556
53808592	T	G	G	G	G	G	G	1	0.333333	1	1	1	0.2	11	6	7	5	10	10	0.304348	0.45	0	1	0.454545	0	0	0.666667	0	0.75	0	0	0.907773	3.62556
27686539	A	G	G	G	G	G	G	0.555556	1	1	1	1	0.7	9	7	11	11	5	10	0	1	1	1	0	0.6	0	0	0	0.25	0.5	0	0.905556	4.35
7806371	A	G	G	G	G	G	G	0.486111	0.269231	0.583333	0.48	0.5	0.645833	72	26	36	25	28	48	0.555556	0	0	0	0	0	0	0.6	0	0.904762	0	0	0.904191	2.06032
114320584	C	G	G	G	G	G	G	1	1	1	0.25	1	1	4	7	8	16	10	17	0.346154	0	1	1	0	0	1	0	0	0	0	1	0.903846	4.34615
114320588	C	G	G	G	G	G	G	1	1	1	0.25	1	1	4	7	8	16	10	17	0.346154	0	1	1	0	0	1	0	0	0	0	1	0.903846	4.34615
64786116	A	C	C	C	C	C	C	1	1	1	1	1	1	5	4	15	9	12	7	1	1	0	0	1	0.4	1	0	0	0	0.4	0.3
50565400	G	T	T	T	T	T	T	0.990099	0.71987	0.980769	0.928994	1	0.771552	101	307	52	169	214	232	0	0.253012	0.6	0.290323	0.5	0	0.680851	0	0.416216	0.766667	0.619718	0.365079	0.899418	4.49187
86455784	G	A	A	A	A	A	A	0.615385	1	1	0.4	0.555556	0.35	39	18	15	5	9	20	0	0	0	0	0.75	0	0	1	0.52381	0	0	0.75	0.897131	3.02381
45412732	C	T	T	T	T	T	T	0.75	0.5	1	0.5	1	1	4	8	3	8	5	3	0.857143	1	1	1	0	0	0	0	0	0	0	0	0.892857	3.85714
28505360	G	C	C	C	C	C	C	0.46621	0.460317	0.578261	0.420826	0.975524	0.409605	1169	504	230	1623	572	1062	0	1	0	0	0	0.968085	0	0.225166	0	0.225153	0	0	0.892339	2.4184
97864320	T	C	C	C	C	C	C	0.526316	0.5	0.315789	0.380952	0.4	1	19	22	19	21	5	5	0	0	1	0.833333	0	0	0	0	0	0	0.4	0	0.889724	2.23333
12578419	T	C	C	C	C	C	C	0.5	1	1	0.5	0.777778	1	4	4	2	4	9	2	0.555556	0	1	0	1	0.333333	0	0	0	0	0	1	0.888889	3.88889
59699516	T	C	C	C	C	C	C	0.166667	0.666667	0.333333	0.666667	0.470588	0.571429	12	9	30	9	17	14	0	0	0	0	0.571429	0	0.416667	0	0	0	1	0	0.887255	1.9881
49928155	C	G	G	G	G	G	G	1	1	1	1	0.5	1	5	4	3	3	4	10	0	0	0.363636	0.25	0	0	1	0	1	1	1	0	0.886364	4.61364
16973426	T	C	C	C	C	C	C	0.785714	1	1	0.590909	0.8	0.333333	14	2	33	22	5	9	0	0	0	0	0.625	0	1	0	0	1	0	1	0.884957	3.625
54572667	A	G	G	G	G	G	G	1	0.5	1	0.5	0.5	1	10	4	4	4	8	3	0	0.75	0.294118	0	1	0	0.571429	0	1	0	0	0	0.884454	3.61555
50560914	C	T	T	T	T	T	T	0.5	0.293103	1	1	1	1	58	58	36	64	50	56	0.644737	0	0.333333	0.452055	0	0.7	0	0	0.4875	0.645161	0.647059	0	0.883258	3.90985
74930593	T	G	G	G	G	G	G	1	1	1	1	1	1	8	2	4	2	3	12	0	1	1	1	1	0.285714	0	0	0	0.333333	0	0.5
102893472	G	C	C	C	C	C	C	0.377358	0.666667	1	1	0.522523	0.561404	53	69	40	177	111	114	0	0	0.463768	0.6	0.594595	0.59375	0	1	0	0	0	0	0.875838	3.25211
69944908	A	G	G	G	G	G	G	0.375	1	1	0.625	0.263158	0.390244	24	18	35	16	19	41	0.307692	0.272727	0	0	0.5	0	0.380952	1	0	0.317073	0	0	0.874957	2.77845
81016831	G	T	T	T	T	T	T	0.647059	1	1	1	1	1	17	12	2	13	4	10	0	0	0	0	0	1	0.5	1	1	1	0	0.272727	0.874332	4.77273
28333665	A	T	T	T	T	T	T	0.969697	1	1	0.923077	0.886076	0.970588	33	14	6	52	79	170	0.923387	0.317919	0	0	0	0.546218	0	0.6	0.736842	0.658537	0.692308	0.4	0.874227	4.87521
114320699	G	T	T	T	T	T	T	1	1	1	0.375	1	1	11	12	3	16	14	9	0.875	0.294118	1	1	0	0	0	0	0	0	0.333333	1	0.872549	4.50245
80331849	A	G	G	G	G	G	G	1	0.4	0.3	1	1	0.444444	35	35	10	7	7	18	0	1	0.352941	0.375	0	0	0.333333	0	0	0	0.612903	0.6	0.870267	3.27418
117196233	C	T	T	T	T	T	T	0.660714	0.486486	0.289474	1	1	1	56	37	38	19	18	35	0	0	1	0.833333	1	0.4	0	0.333333	0	0	0	0	0.870008	3.56667
21687290	T	A	A	A	A	A	A	0.27027	0.348837	0.571429	0.28125	0.176471	0.28	37	43	63	32	34	50	0	0	0	0	0	0.486111	0	0	0	0.188679	0.384615	0	0.868851	1.05941
37860825	A	G	G	G	C	G	G	0.5	0.6	0.75	1	1	0.857143	6	5	16	3	9	7	0.642857	0.5625	0.352941	0.486486	0.59375	0.6	0	0	0.6	0	0	0	0.868608	3.83853
57743103	A	G	G	G	G	G	G	0.866667	1	1	1	1	1	15	15	3	8	2	7	0	1	0	1	1	1	0	0	0	0	1	0	0.866667	5
36860641	A	G	G	G	G	G	G	1	0.166667	0.25	0.583333	0.388889	1	25	12	8	12	18	31	0.736842	0	0	0	0	0	0.473684	0	0	0	0.3125	1	0.865863	2.52303
114320586	T	C	C	C	C	C	C	1	1	1	0.25	1	1	4	7	8	16	10	16	0.384615	0	1	1	0	0	1	0	0	0	0	1	0.865385	4.38462
8593543	G	A	A	A	A	A	A	0.666667	1	1	1	1	1	18	12	22	23	5	34	1	0	0	0.225806	0.678571	1	0.578947	0	0.818182	0	0	0.5	0.86516	4.80151
39665000	A	T	T	T	T	T	T	0.285714	0.269231	0.343284	0.454545	0.314815	0.258621	119	52	67	22	54	58	0	0	0	0	0	0	0.204082	0.25	0.275	0.333333	0	0	0.863795	1.06241
44722066	A	G	G	G	G	G	G	1	1	0.391304	0.5	1	0.977273	35	26	23	28	23	44	0.529412	0	0	0	0	1	1	0	1	0.47619	0	0	0.862975	4.0056
79474657	G	A	A	A	A	A	A	1	0.666667	0.846154	1	0.5	0.45	17	9	13	6	4	20	0	1	0	0	0.6	0	1	0	0	0	0	1	0.862821	3.6
21415564	G	A	A	A	A	A	A	0.509434	0.380952	0.333333	1	0.545455	1	53	42	6	78	66	54	0.588235	0	0	0	0	0.323529	1	0.344828	0	0	0.65	0	0.862582	2.90659
57289807	A	G	G	G	G	G	G	1	0.428571	0.642857	1	0.428571	0.444444	14	7	14	4	7	9	0	0	0	0	0	0	0	0	0.416667	0.666667	1	1	0.861111	3.08333
11139174	A	C	C	C	C	C	C	0.586957	0.428571	0.60625	0.4	0.520833	0.627273	46	21	160	25	96	110	0.334177	0.503937	0.552239	0.403646	0	0	0	0.517241	0	0	0	0	0.858644	2.31124
154360995	G	A	A	A	A	A	A	0.857143	1	1	1	1	1	7	6	23	5	5	12	0.5	0	1	1	0	0	1	0	0.5	1	0	0	0.857143	5
30715868	T	C	C	C	C	C	C	0.333333	0.3	1	1	0.555556	1	15	10	9	11	9	13	0	0	1	1	0	0.333333	0	0	0	0	1	0	0.855556	3.33333
11869690	G	T	T	T	T	T	T	1	1	1	1	1	1	11	10	5	11	6	17	1	1	0	0	0	1	0	0	1	0	0.923077	0.222222
57841656	A	G	G	G	G	G	G	0.7	1	0.333333	0.454545	1	0.363636	10	5	12	11	6	11	0	1	0	0	0	0	0	0	1	0	0	1	0.851515	3
18650446	A	G	G	G	G	G	G	1	0.25	1	1	1	0.4	11	8	8	5	18	15	1	0	0	0	0	1	0	0	0	0.8	1	0	0.85	3.8
30087168	G	A	A	A	A	A	A	1	0.6	1	1	0.666667	1	13	20	17	6	6	15	0	1	0	0	1	1	0	0	0.416667	0	1	0	0.85	4.41667
103995000	C	T	T	T	T	T	T	0.8	0.4	1	1	1	1	5	5	2	7	2	9	1	1	0	0	1	0	0	0	0.6	0.75	0	0	0.85	4.35
19014304	C	T	T	T	T	T	T	1	1	1	1	1	1	4	2	7	6	4	3	0.4	0	0	0	1	0	0.416667	1	1	0.333333	1	0
720572	T	C	C	C	C	C	C	1	0.6	1	1	1	1	3	5	7	2	2	3	1	1	0	0	0	0	1	0	0	1	0.75	0	0.85	4.75
7114532	G	T	T	T	T	T	T	0.512821	0.484848	0.631579	1	0.615385	0.481013	39	33	19	73	39	79	0	0.444444	0.605263	0.712871	0	0	0	0	0.556818	0.55814	0	0	0.848109	2.87754
65189440	A	G	G	G	G	G	G	1	1	1	1	1	1	4	8	6	5	6	12	0.538462	1	0	0	0.333333	1	0	0	0.444444	0.375	1	0.466667
70217185	T	G	G	G	G	G	G	0.3	1	0.909091	0.153846	0.333333	0.310345	10	10	11	13	18	29	1	0.5	0	0	0	0.333333	0	0	0	0	0.333333	0	0.839949	2.16667
99437899	G	A	A	A	A	A	A	1	0.4	0.405405	0.391304	0.875	1	38	20	37	23	16	34	0.535714	0	0	0	0	0.444444	0.4	0.4375	0.255814	0.375	0.633333	0.15	0.839904	3.23181
105363331	C	T	T	T	T	T	T	0.8	0.75	1	0.538462	0.5	1	10	4	3	13	4	6	0.75	1	0	1	0	0	0	0	1	0	0	0	0.838462	3.75
48788861	T	C	C	C	C	C	C	1	1	1	1	1	0.454545	5	6	2	10	2	11	1	0	0	0.285714	0	0	1	0	1	0.666667	0.666667	0	0.835498	4.61905
7902781	C	T	T	T	T	T	T	1	1	1	0.5	1	1	4	5	5	4	2	10	0	1	0	1	0	0	0	0	1	1	0	0.666667	0.833333	4.66667
45281499	G	A	A	A	A	A	A	0.488372	0.458333	1	0.5	1	1	43	24	27	22	21	39	0.666667	0.4	0.333333	0.5	0	0	0.21875	0	0.638889	0.230769	0.625	0	0.833297	3.61341
48996541	A	G	G	G	G	G	G	0.833333	1	1	0.4	1	1	6	11	5	5	12	9	0.521739	0	0	0	0.882353	0	0	1	1	0	0	1	0.829241	4.40409
863362	C	T	T	T	T	T	T	1	1	1	1	1	1	15	11	22	4	2	8	0	0	0.6	0	0	0.428571	1	0.5	0.444444	0.2	1	1
63100603	G	A	A	A	A	A	A	0.474359	1	1	1	0.480769	1	78	55	33	75	52	56	0.337662	0	0.482143	0.48227	0	0.438053	0.414634	0	1	0.550459	0	0.423077	0.826831	4.1283
27192880	G	A	A	A	A	A	A	0.475059	0.553476	0.521127	0.59012	0.561934	0.419355	421	374	71	749	331	372	0.35446	0.253687	0	0	0	0.689024	0	0.375	0	0.623301	0	0	0.825598	2.29547
59405699	G	A	A	A	A	A	A	0.55	0.428571	0.461538	0.416667	0.888889	1	20	21	13	12	9	12	0	0	0	0	0	0	0	0	0.470588	0.785714	1	0.666667	0.822696	2.92297
127755032	A	G	G	G	G	G	G	1	1	0.627119	0.285714	0.994444	1	50	36	59	28	180	154	0	0.652174	0.5	0.451613	0.591837	0.490909	0	0	0.615385	0.25	0.533333	0	0.822027	4.08525
28948785	T	C	C	C	C	C	C	1	0.333333	0.714286	1	0.5	1	2	6	7	9	4	4	0	0	0	0	0	1	0	0	0	0.727273	1	1	0.820346	3.72727
7684122	A	T	T	T	T	T	T	1	0.607143	0.75	1	0.666667	1	73	56	32	22	15	34	0	0	0	0	0.666667	0	1	0	0.611111	0.642857	1	0.285714	0.81746	4.20635
41331401	G	T	T	T	T	T	T	1	1	1	1	1	1	8	7	8	5	15	22	1	1	0.454545	0	0	1	0	1	0	0.333333	0.4	0
1353656	A	G	G	G	G	G	G	1	1	0.666667	1	1	1	5	9	3	3	3	6	1	0	0	1	0	1	1	0	0	0	0.857143	0	0.809524	4.85714
79432887	A	G	G	G	G	G	G	1	0.454545	0.642857	0.555556	1	0.428571	2	11	14	9	7	7	1	1	0	0	0	0	1	0	0.272727	0	0	0	0.808802	3.27273
137080376	C	T	T	T	T	T	T	1	0.196429	1	0.909091	1	1	19	56	7	11	10	21	0	1	0.9	0.936508	1	0.211268	0	0	0	0	0.25	0	0.807744	4.29778
22021358	A	G	G	G	G	G	G	0.375	0.6	0.666667	0.333333	0.166667	1	8	5	6	9	12	5	0.5	0	0.8	0	0.75	0.285714	0	0	0	0	0	0	0.805952	2.33571
961081	A	G	G	G	G	G	G	0.363636	0.222222	1	0.2	0.363636	0.411765	11	9	3	10	11	17	0.571429	0	0	0.272727	0	0	0	0	0.285714	0.181818	0	0.444444	0.805127	1.75613
50839640	T	C	C	C	C	C	C	0.5	0.571429	1	1	1	1	10	7	5	7	2	2	0	0	0.666667	0.6	0	0	0	1	1	0	1	0	0.804762	4.26667
153296860	A	G	G	G	G	G	G	1	0.454545	1	1	0.5	0.375	3	11	2	4	6	8	0.4	1	0	0	0	0	0	1	0	0.625	0.5	0	0.804545	3.525
[truncated: 24,995 more rows]
