# Supplementary material for: Single nucleotide polymorphism discovery in bovine liver using RNA-seq technology
Source: PLoS One. 2017 Feb 24;12(2):e0172687. doi: 10.1371/journal.pone.0172687 (PMC5325534; doi:10.1371/journal.pone.0172687)
Supplement: S25 Table — (XLSX) [file pone.0172687.s025.xlsx]

## Sheet: 3. =10> only
S25 Table: SNPs filtering data set with a minimum depth of 10 SNP reads that support the polymorphic nucleotide base of Polish Red breed.
LOCUS	REF	CP 19	CP 20	CP 21	CP 22	CP 23	CP 24	SNP% CP19	SNP% CP20	SNP% CP21	SNP% CP22	SNP% CP23	SNP% CP24	READS CP19	READS CP20	READS CP21	READS CP22	READS CP23	READS CP24	SNP% CP27	SNP% CP28	SNP% CP29	SNP% CP30	SNP% CP31	SNP% CP32	SNP% CP35	SNP% CP36	SNP% CP37	SNP% CP38	SNP% CP39	SNP% CP40
60195938	G	A	A	A	A	A	A	1	1	1	1	1	1	31	28	14	24	18	23	0	0	0	0	0	0	1	0	0	0	0	0
60195652	A	T	T	T	T	T	T	1	1	1	1	1	1	32	14	31	61	18	16	0	0	0	0	0	0.181818	1	0	0	0	0	0
4365842	T	C	C	C	C	C	C	0.445652	0.330275	1	1	0.987179	1	184	109	64	85	78	36	0	0	0	0	0	0	0	0	0	0	0	0
82299187	C	T	T	T	T	T	T	0.75	0.833333	0.733333	0.8	0.794118	0.5	36	18	15	25	34	10	0	0	0	0	0	0	0	0	0	0	0	0
22097609	C	T	T	T	T	T	T	0.466667	0.526316	1	1	1	0.568182	90	38	28	50	61	44	0	0.4	0	0	0	0	0	0	0	0	0	0
82299266	C	T	T	T	T	T	T	0.55	0.933333	0.76	0.75	0.617647	0.5	40	15	25	20	34	12	0	0	0	0	0	0	0	0	0	0	0	0
16758839	G	A	A	A	A	A	A	0.61194	0.255319	1	0.987805	0.588235	0.595745	67	47	67	82	34	47	0	0	0	0	0	0	0	0	0	0	0	0
32450833	N	T	T	T	T	T	T	1	1	1	1	1	1	35	41	224	20	28	20	0	1	0	0	0	0	0	0	0	0	1	0
56841584	A	G	G	G	G	G	G	1	1	0.998131	0.994253	1	1	1062	629	535	870	563	754	0	1	0	0	0	0	1	0	0	0	0	0
24794001	A	G	G	G	G	G	G	1	1	1	1	1	1	26	19	16	12	18	30	0	0.416667	0.238095	0	0.833333	0.533333	0	0	0	0	0	0
73987678	A	G	G	G	G	G	G	1	1	0.493333	0.58209	0.436364	0.448276	147	54	75	67	110	87	0	0	0	0	0	0	0	0	0	0	0	0
5852797	G	C	C	C	C	C	C	0.6	1	0.870968	0.897436	1	1	10	15	31	39	11	33	0	0	0.35	0.183673	0.259259	0.325	0	0.333333	0	0	0	0
56841129	A	C	C	C	C	C	C	0.988426	0.993453	0.962963	0.975822	0.988077	0.985	1296	1222	432	1034	671	600	0	0.995902	0	0	0	0	0.990446	0	0	0	0	0
60256442	A	G	G	G	G	G	G	1	1	1	1	0.571429	1	60	73	45	34	49	23	0	0	0	0	0	0.272727	0	0	0.571429	0.479798	0	0.37931
82299425	G	C	C	C	C	C	C	0.777778	0.941176	0.533333	0.464286	0.571429	0.5	45	17	15	28	35	16	0	0	0	0	0	0	0	0	0	0	0	0
11049462	C	T	T	T	T	T	T	0.721519	1	1	1	0.5	0.806452	79	37	24	36	38	31	0	0.5	0	0	0	0	0	0	0	0.208333	0	0.555556
49836936	T	C	C	C	C	C	C	1	0.785714	1	1	1	0.307692	61	28	18	29	35	26	0	0.636364	0	0	0.421053	0.291667	0	0	0	0	0	0
60256481	A	G	G	G	G	G	G	1	1	0.961538	1	0.527273	1	59	58	52	31	55	22	0	0	0	0	0	0.317073	0	0	0.555556	0.486911	0	0.404762
102698521	C	G	G	G	G	G	G	1	0.492537	1	1	0.627907	0.511628	123	67	40	71	43	43	0	0	0	0.515152	0	0	0	0	0.395349	0	0	0
74011905	C	T	T	T	T	T	T	0.509934	0.981132	0.443299	0.576087	0.577465	0.611111	151	53	97	92	71	108	0	0	0	0	0	0	0	0	0	0	0	0
64760515	T	G	G	G	G	G	G	0.475	0.405405	1	1	0.349398	0.466258	80	74	62	84	83	163	0	0	0	0	0	0	0	0	0	0	0	0
52402413	A	G	G	G	G	G	G	0.648649	0.541176	0.982759	1	1	1	74	85	58	62	69	83	0.519231	0	0.525773	0	0	0.47619	0	0	0	0	0	0
22097431	G	A	A	A	A	A	A	0.733333	0.545455	1	1	1	0.25641	60	33	49	45	58	39	0	0.888889	0	0	0	0	0	0	0	0	0	0
39728941	T	G	G	G	G	G	G	1	0.75	1	1	1	0.583333	11	16	17	18	12	24	0	0	0	0.666667	0	0	0	0	0.590909	0.555556	0	0
23685585	A	G	G	G	G	G	G	0.666667	1	0.615385	0.75	1	1	18	10	13	24	12	10	1	0	0	0.545455	0	0	0	0	0	0	0	0
34466030	C	T	T	T	T	T	T	1	1	0.805556	0.68	1	0.628571	34	36	36	25	13	35	0	0	0	0	0	0	0.64	0.4	0	0	0	0.606061
107927841	T	C	C	C	C	C	C	0.490566	0.428571	1	1	0.617647	0.611111	53	49	23	74	34	18	0	0.68	0	0	0	0	0	0	0	0	0	0
23251511	G	A	A	A	A	A	A	1	0.882353	0.333333	0.291667	0.4	0.545455	24	17	12	24	10	33	0	0	0	0	0	0	0	0	0	0	0	0
11048690	T	A	A	A	A	A	A	0.943925	0.525253	0.538462	0.533981	0.83908	0.567164	107	99	91	103	87	67	0	0.5	0	0	0	0	0	0	0	0	0	0
25587873	G	A	A	A	A	A	A	0.437577	0.998634	1	1	0.437288	0.543716	1618	732	369	817	590	732	0	0	0.538462	0.433708	0	0	0	0	0	0	0	0
61242589	A	G	G	G	G	G	G	0.496933	0.994595	1	1	1	1	489	185	90	255	445	144	0	0	0.491176	0.54386	0	0.452991	0	0	0	0	0	0.560606
22097718	T	C	C	C	C	C	C	0.507937	0.708333	1	1	1	0.375	63	24	29	69	55	40	0	0.347826	0	0	0	0.388889	0	0	0	0.444444	0	0
5858712	C	T	T	T	T	T	T	0.34375	1	1	0.984375	1	0.96875	32	13	16	64	26	64	0	1	0.125	0.238095	0	0.346154	0	0.230769	0	0	0	0
29914528	G	T	T	T	T	T	T	1	1	0.981132	0.991453	1	0.988636	33	26	53	117	23	88	0	0	0	0	0	0	0	0.977273	0.642857	0	0	1
6038250	G	T	T	T	T	T	T	0.479781	0.929401	0.885395	0.871715	0.930779	0.842329	5119	3187	7600	6735	2427	3298	0	0.898266	0	0	0	0.278605	0	0.445663	0	0	0	0
44721257	T	C	C	C	C	C	C	0.695652	0.52	0.6	0.928571	0.428571	0.625	23	25	15	28	28	16	0	0	0	0	0	0	0	0.5	0	0	0	0
5858680	A	G	G	G	G	G	G	0.32	1	1	0.988095	1	0.972603	25	11	15	84	29	73	0	1	0.259259	0	0.25	0.34375	0	0.151515	0	0	0	0
51353156	C	T	T	T	T	T	T	0.634409	1	0.490566	0.425926	0.613636	0.6875	93	119	53	108	44	48	0	0.583333	0	0	0	0	0	0	0	0	0	0
24320420	C	T	T	T	T	T	T	1	1	0.4	0.655172	1	0.393939	31	25	20	29	30	33	0	0	0	0	0.5	0	0.387097	0	0	0	0	0.304348
41342732	G	T	T	T	T	T	T	1	1	1	0.991228	1	0.978022	51	32	56	114	28	91	0	0	0	0	0	0	0	1	0	0	0.714286	1
23250989	T	C	C	C	C	C	C	1	0.8	0.47619	0.659574	0.617647	0.634146	26	30	42	47	34	41	0	0.333333	0.6	0	0	0	0	0	0	0	0	0
16346780	A	G	G	G	G	G	G	1	1	1	1	1	0.642857	25	16	17	25	22	14	0	0.466667	0	0	0.709677	0	0	0	0.538462	0.351852	0.322581	0
6038634	T	C	C	C	C	C	C	0.660714	0.988636	0.916667	0.833333	0.827586	0.876838	56	176	48	156	116	544	0	0.4	0.333333	0.555556	0.352941	0.217391	0	0	0	0	0	0
9649084	G	C	C	C	C	C	C	0.693548	0.543478	0.4	0.288288	0.625	0.689655	62	46	60	111	32	58	0	0	0	0	0	0	0	0	0	0	0	0
63522810	T	C	C	C	C	C	C	0.578947	1	0.444444	0.490196	1	0.7	19	24	36	51	41	30	0	0	0	0	0.5	0	0.5	0	0	0	0	0
8794491	A	G	G	G	G	G	G	0.466667	1	0.722222	0.681818	0.242424	1	45	36	18	22	33	33	0	0	0	0	0	0	0.75	0	0	0	0	0.214286
22097530	C	T	T	T	T	T	T	0.520833	0.6	1	1	1	0.511111	96	35	40	37	66	45	0	0.566667	0	0	0	0.5	0	0	0	0.425	0	0
62457535	T	C	C	C	C	C	C	0.58427	1	1	1	1	1	89	69	45	63	31	64	0	0.52381	0	0	0	0	0	0	0.382979	0.545455	1	0
73642254	A	T	T	T	T	T	T	0.96	1	1	0.964286	1	1	25	10	18	28	24	35	0	0	0.8	1	0	0	0	1	0	0	0	0
22995934	G	A	A	A	A	A	A	0.426036	0.515152	1	1	1	0.678571	169	165	82	118	111	56	0	1	0.5	0	0	0	0	0	0	0	0	0
76878562	T	C	C	C	C	C	C	0.605263	0.682927	0.423077	0.433962	1	0.533333	38	41	26	53	34	15	0	0.321429	0	0	0.242424	0	0	0	0	0	0	0
92064220	C	T	T	T	T	T	T	0.235294	0.387097	0.555556	0.527473	0.40625	1	34	31	54	91	32	116	0	0	0	0	0	0	0	0	0	0	0	0
83266846	T	C	C	C	C	C	C	0.375	0.411765	1	1	1	1	40	17	14	41	12	18	0.470588	0	0.478261	0.461538	0.153846	0.142857	0	0	0	0	0	0
23250673	G	C	C	C	C	C	C	1	0.626016	0.642336	0.669725	0.556701	0.573427	144	123	137	218	97	143	0	0.56	0.435644	0	0	0	0	0	0	0	0	0
99788155	A	G	G	G	G	G	G	0.72	0.347826	0.764706	0.5	0.916667	1	25	23	17	40	36	35	0	0.777778	0	0	0.4	0	0	0	0	0	0	0
56338384	T	C	C	C	C	C	C	0.634441	0.494898	1	1	0.480392	0.576923	331	588	175	368	102	156	0.448276	0.670588	0	0	0	0	0	0	0	0	0	0
112645539	C	T	T	T	T	T	T	1	0.474138	1	1	1	1	232	116	66	173	148	124	0.5	0	0	0.355932	1	0.555556	0	0	0	0	0	0
61918566	T	C	C	C	C	C	C	0.512397	1	0.571429	0.651852	1	0.59322	121	96	63	135	73	59	0	0	0	0	0.375	0	0.4375	0.458333	0	0	0	0
28333463	G	A	A	A	A	A	A	0.434457	0.981073	0.903846	0.892216	0.987382	0.606218	267	634	104	167	317	386	0	0.915966	0	0.25	0	0	0	0	0	0.25	0.347826	0
115573110	C	T	T	T	T	T	T	0.558824	0.407407	1	0.957447	0.31746	0.8	68	54	50	94	63	30	0	0	0	0	0	1	0	0	0	0	0	0
23250676	G	A	A	A	A	A	A	1	0.608333	0.644444	0.662037	0.55102	0.526316	144	120	135	216	98	152	0	0.549296	0.415842	0	0	0	0	0	0	0	0	0
50550948	G	A	A	A	A	A	A	0.999336	0.998681	0.468165	0.487518	0.467702	0.447007	1505	1516	267	681	1610	1821	0	0	0	0	0.436364	0.417351	0	0	0	0	0	0
5858654	T	C	C	C	C	C	C	0.2	1	1	0.986667	1	0.967742	20	15	16	75	31	62	0	1	0.304348	0	0.275362	0.384615	0	0.176471	0	0	0	0
7926333	N	T	T	T	T	T	T	1	1	1	1	1	1	64	94	35	79	47	29	0	1	0	0	1	0	0	1	0	0	0	0
63446561	T	C	C	C	C	C	C	1	1	1	1	1	1	20	47	22	79	98	80	0	1	0	0	1	0	0	1	0	0	0	0
16509059	G	T	T	T	T	T	T	0.481481	0.724138	0.3	0.967742	0.346154	0.653846	27	29	20	31	26	26	0	0	0	0	0	0.5	0	0	0	0	0	0
100801377	T	C	C	C	C	C	C	0.44795	0.449153	0.992883	0.992308	0.411844	0.509901	951	472	281	520	743	404	0	0.413879	0	0	0	0	0.437722	0	0	0	0	0
1080810	A	G	G	G	G	G	G	1	0.657143	1	1	0.75	0.606061	76	35	24	33	16	33	0.444444	1	0	0	0	0	0	0.617647	0	0	0	0
61919287	G	A	A	A	A	A	A	0.524752	1	0.581395	0.505882	1	0.5	101	42	43	85	35	68	0	0	0	0	0.545455	0	0.1875	0.4375	0	0	0	0
96885635	G	A	A	A	A	A	A	0.984375	1	1	1	0.71875	0.418605	64	30	22	60	32	43	0	0.416667	0	0	0.692308	0.571429	0	0	0	0	0	0.5
130708720	G	T	T	T	T	T	T	0.587396	0.573587	0.69403	0.673712	0.635989	0.600343	1682	1522	2814	2271	728	2332	0	0	0	0	0	0	0	0	0.440133	0.384321	0	0
6038062	G	T	T	T	T	T	T	0.587571	1	0.994709	1	1	1	177	155	189	285	154	155	0	1	0.22381	0.292683	0.223404	0.384615	0	0.521739	0	0	0	0
100801338	A	G	G	G	G	G	G	0.429769	0.43318	0.996933	0.993182	0.43038	0.508516	954	434	326	440	790	411	0	0.433692	0	0	0	0	0.432432	0	0	0	0	0
82542368	T	C	C	C	C	C	C	0.387097	1	1	1	0.6	1	31	16	10	20	30	18	0.5	0	0	0.142857	0.428571	1	0	0	0	0	0	0
100802723	G	A	A	A	A	A	A	0.466874	0.45392	0.994231	0.994949	0.426982	0.471111	966	727	520	594	719	450	0	0.460473	0	0	0	0	0.445583	0	0	0	0	0
46821175	T	A	A	A	A	A	A	0.529644	0.996644	0.461538	0.42029	1	0.574468	253	298	130	207	125	235	0.571429	0.510638	0	0	0	0	0	0	0	0	0	0
41342932	T	C	C	C	C	C	C	0.970588	1	0.8	1	0.833333	1	34	13	10	91	24	37	0	0	0	0	0	0	0	1	0	0	1	0.714286
5859719	C	T	T	T	T	T	T	0.372549	1	0.987654	0.921569	1	1	51	28	81	153	35	101	0	0.9	0.323009	0.255319	0.35219	0.305732	0	0.266129	0	0	0	0
21674817	C	T	T	T	T	T	T	0.475309	0.5	1	0.981132	1	1	162	120	22	106	114	31	0	0	0	0	0	0.380952	0	0	0.337349	1	0.365591	0
112645623	T	A	A	A	A	A	A	1	0.388235	0.982143	0.991453	0.995885	1	361	170	112	234	243	153	0.393939	0	0	0.55814	0.984848	0.548872	0	0	0	0	0	0
112645571	C	A	A	A	A	A	A	0.990164	0.377143	0.946809	0.995349	1	0.991453	305	175	94	215	207	117	0.457447	0	0	0.381579	1	0.592593	0	0	0	0	0	0
8785302	G	A	A	A	A	A	A	1	0.4	0.466667	0.571429	1	1	23	15	15	28	13	30	0	0	0	0	0	0	0.571429	0	0	0	0	1
6124732	C	T	T	T	T	T	T	0.571429	0.692308	0.769231	0.851852	0.894737	1	21	13	13	27	19	13	0	1	0	0	0	0	0	0.923077	0	0	0	0
5857197	C	A	A	A	A	A	A	0.791667	1	1	1	1	1	48	62	156	210	42	223	0	1	0.337209	0.461538	0.345178	0.323529	0	0.486957	0	0	0	0
5857876	C	T	T	T	T	T	T	0.894737	1	1	1	1	1	19	11	35	59	19	71	0	1	0.3125	0.333333	0.467742	0.459016	0	0.491525	0	0	0	0
102665876	A	T	T	T	T	T	T	0.535211	1	0.391304	0.26	0.733333	0.666667	71	49	23	50	45	27	0	0.321429	0	0	0	0.434783	0	0	0	0	0	0
23254561	A	G	G	G	G	G	G	0.966667	0.463768	0.652174	0.5625	0.558824	0.571429	30	69	46	80	34	84	0	0.5	0.447368	0	0	0	0	0	0	0	0	0
42720469	C	T	T	T	T	T	T	0.55	0.277778	0.478261	0.631579	0.769231	1	40	18	23	38	13	21	0.444444	0	0	0.45	0	0	0	0	0	0	0	0
112645570	A	G	G	G	G	G	G	0.990132	0.431138	0.98913	1	1	1	304	167	92	221	207	117	0.521739	0	0	0.459459	1	0.622642	0	0	0	0	0	0
99788154	C	G	G	G	G	G	G	0.72	0.347826	0.705882	0.47619	0.942857	1	25	23	17	42	35	34	0	1	0	0.2	0	0	0	0	0	0.190476	0	0
112645622	T	A	A	A	A	A	A	0.997191	0.385965	0.980952	0.982379	0.975	0.993243	356	171	105	227	240	148	0.402062	0	0	0.554217	1	0.560606	0	0	0	0	0	0
71416776	G	A	A	A	A	A	A	0.538462	1	1	1	1	0.769231	26	40	44	36	30	26	0	0.695652	0.464286	0	0.411765	0	0.24	0	0	0	0	0.707692
23251014	G	T	T	T	T	T	T	1	0.571429	0.3125	0.642857	0.5	0.62963	18	14	32	42	24	27	0	0.375	0.5	0	0	0	0	0	0	0	0	0
10220560	A	C	C	C	C	C	C	1	0.76	1	1	0.684211	0.5	108	75	28	63	19	32	0.566667	1	0	0	0	0	0	0.615385	0	0	0	0
6086290	A	T	T	T	T	T	T	0.285714	0.588235	0.571429	0.891892	0.789474	0.963636	28	17	14	74	19	55	0	0	0	0	0	0	0	1	0	0	0	0.333333
42147637	C	G	G	G	G	G	G	0.478261	0.65	1	1	1	1	23	20	12	39	12	13	0	0.777778	0	0	0	0.6	1	0	0	0	0	0
1081111	T	C	C	C	C	C	C	1	0.676471	1	1	0.714286	0.5	58	34	13	27	14	12	0.526316	1	0	0	0	0	0	0.619048	0	0	0	0
59430237	G	C	C	C	C	C	C	0.394737	0.875	0.769231	0.6	0.833333	0.5	38	16	13	25	18	20	0	0.4	0	0	0.454545	0	0	0	0	0.375	0	0
5857772	G	A	A	A	A	A	A	0.733333	1	1	1	1	1	15	15	37	58	22	95	0	1	0.27451	0.444444	0.406061	0.47619	0	0.402985	0	0	0	0
71111967	G	A	A	A	A	A	A	0.52381	0.368421	0.72973	0.8	0.5	0.779817	21	19	37	35	14	109	0	0	0	1	0	0	0	0	0	0	0	0
400735	A	C	C	C	C	C	C	0.352941	0.25	0.653846	0.594203	0.416667	0.431373	34	20	26	69	24	51	0	0	0	0	0	0	0	0	0	0	0	0
6037996	C	T	T	T	T	T	T	0.567742	1	0.994444	0.981818	1	1	155	133	180	220	118	107	0	1	0.258741	0.345133	0.246154	0.492754	0	0.511628	0	0	0	0
23254566	C	T	T	T	T	T	T	1	0.462687	0.627907	0.525641	0.529412	0.593023	30	67	43	78	34	86	0	0.625	0.432432	0	0	0	0	0	0	0	0	0
54509348	T	C	C	C	C	C	C	0.577465	0.993007	0.428571	0.403509	0.422819	0.418803	142	143	49	57	149	117	0	0	0	0	0	0	0	0.576087	0	0	0	0
5859758	C	T	T	T	T	T	T	0.45	1	0.992366	0.936842	1	1	60	36	131	190	54	146	0	0.957447	0.335306	0.232044	0.368671	0.424837	0	0.395604	0	0	0	0
2168815	T	C	C	C	C	C	C	0.652542	1	1	1	1	0.673203	118	72	52	155	73	153	0.24	0	0.47	0.950495	1	0	0	0	0	0	0	0
5857131	A	G	G	G	G	G	G	0.829268	1	1	1	1	1	41	46	164	275	43	166	0	1	0.394052	0.440789	0.359574	0.413043	0	0.561069	0	0	0	0
27308964	T	C	C	C	C	C	C	0.333333	0.941176	1	1	0.5	0.818182	33	51	34	46	24	11	0.222222	1	0.405405	0.142857	0	0.176471	0	0	0	0	0	0
60450665	C	T	T	T	T	T	T	0.424528	1	1	1	0.544554	0.598684	212	180	83	171	101	152	0.411765	0	0	0	0.564103	0.492754	0	0	0	0	0	0.453488
400736	G	T	T	T	T	T	T	0.352941	0.238095	0.615385	0.577465	0.384615	0.468085	34	21	26	71	26	47	0	0	0	0	0	0	0	0	0	0	0	0
12503926	A	T	T	T	T	T	T	0.540541	0.625	1	1	1	0.53125	37	16	44	69	19	32	0	0	0	0	0	0.666667	0	0	0	1	0	0.4
15468638	A	G	G	G	G	G	G	1	1	0.653846	0.604167	1	0.483871	50	31	26	48	15	31	0	1	0	0	0.333333	0	0.181818	0	0	0.266667	0	0.333333
5857428	C	T	T	T	T	T	T	0.6	1	1	0.989418	1	1	30	29	83	189	33	155	0	1	0.245455	0.304348	0.272727	0.6	0	0.54878	0	0	0	0
5857892	G	A	A	A	A	A	A	0.941176	1	1	1	1	1	17	14	33	55	16	57	0	1	0.37931	0.447368	0.475728	0.456522	0	0.564516	0	0	0	0
67575554	C	T	T	T	T	T	T	0.651163	1	1	1	1	0.507042	43	23	23	48	12	71	0.727273	1	0	0.285714	0	0.533333	0	0	0	0	0	0
37989408	C	G	G	G	G	G	G	1	1	1	1	1	1	165	167	110	248	124	134	0	0.428571	0.984496	0	0.54386	0	1	0	0	0	0	0.431579
116193317	G	A	A	A	A	A	A	0.448718	0.571429	0.492308	0.458824	0.414634	0.621622	78	49	65	85	82	111	0	0	0	0.415094	0	0	0	0	0	0	0	0
19843289	C	A	A	A	A	A	A	0.47106	0.516299	0.99308	0.990282	0.529851	1	1123	951	578	1029	536	764	0.497076	0	0.458465	0	0	0.477764	0.476886	0	0	0	0	0
4223260	A	C	C	C	C	C	C	1	1	0.981818	1	0.305556	1	40	37	55	97	36	25	0.5	0	1	0.2	1	0	0	0	0	0	0	0
6086291	A	C	C	C	C	C	C	0.241379	0.588235	0.428571	0.890411	0.789474	0.962264	29	17	14	73	19	53	0	0	0	0	0	0	0	1	0	0	0	0.333333
23252900	C	A	A	A	A	A	A	1	0.38961	0.493671	0.605263	0.60274	0.542857	142	154	79	152	73	140	0	0.483333	0.585859	0	0	0	0	0	0	0	0	0
39731304	T	C	C	C	C	C	C	1	0.631579	0.984848	0.973684	1	0.516129	44	19	66	114	32	62	0	1	0	0.8	0	0	0	0	0.445	0.297297	0	0
19383405	C	T	T	T	T	T	T	1	0.555556	1	1	1	1	22	18	17	65	17	23	0	1	1	0	0	1	0	0	0	0	0	0
5857852	C	T	T	T	T	T	T	0.75	1	1	0.981481	1	0.975309	16	15	31	54	22	81	0	1	0.405405	0.358491	0.438356	0.485714	0	0.465517	0	0	0	0
5857271	A	G	G	G	G	G	G	0.684211	1	1	1	1	1	38	51	164	262	45	269	0	1	0.376761	0.40884	0.418552	0.365672	0	0.567568	0	0	0	0
10220180	G	A	A	A	A	A	A	1	0.635714	1	1	0.5	0.568182	150	140	48	77	48	44	0.594937	1	0	0	0	0	0	0.56962	0	0	0	0
5859750	C	T	T	T	T	T	T	0.47541	1	1	0.929348	1	1	61	34	120	184	51	140	0	0.953488	0.382609	0.293413	0.411248	0.411765	0	0.413793	0	0	0	0
23253094	A	G	G	G	G	G	G	1	0.541985	0.456311	0.433333	0.557143	0.490909	156	131	103	210	70	110	0	0.459459	0.482353	0	0	0	0	0	0	0	0	0
5857293	C	T	T	T	T	T	T	0.647059	1	1	1	1	1	34	35	137	204	35	182	0	1	0.392713	0.393064	0.386091	0.324786	0	0.618357	0	0	0	0
5857470	A	C	C	C	C	C	C	0.5	1	0.990196	0.982353	1	0.984252	16	16	102	170	19	127	0	1	0.323529	0.307692	0.241379	0.565217	0	0.5	0	0	0	0
99869921	A	G	G	G	G	G	G	0.6	0.388889	0.909091	0.705882	0.833333	1	20	36	11	17	30	38	0	0.304348	0	1	0.615385	0	0	0	0	0	0	0
67364847	T	C	C	C	C	C	C	1	1	1	1	1	1	33	31	33	22	19	13	0.444444	1	0.414634	0.431818	0	0	0	0.516129	0.692308	0	0	0
6086292	A	C	C	C	C	C	C	0.206897	0.588235	0.466667	0.888889	0.777778	0.945455	29	17	15	72	18	55	0	0	0	0	0	0	0	1	0	0	0	0.375
49657582	T	G	G	G	G	G	G	1	0.636364	0.470588	0.333333	0.958333	1	14	11	17	15	24	32	0	0.7	0	0.380952	0	0	0	0	0	0	0	0.823529
1080961	A	G	G	G	G	G	G	1	0.894737	1	1	0.454545	0.6	64	19	10	43	11	10	0.605263	1	0	0	0	0	0	0.85	0	0	0	0
38247890	A	T	T	T	T	T	T	1	0.9	1	1	0.642857	0.5	29	10	12	16	14	20	0.714286	0.5	0	0	0.333333	0	0.352941	0	0	0	0	0.65
5859260	A	G	G	G	G	G	G	0.378378	1	1	1	1	1	37	27	53	169	41	173	0	1	0.317308	0.35443	0.390756	0.338235	0	0.485981	0	0	0	0
109708514	C	T	T	T	T	T	T	0.557692	0.412371	0.5	0.5	0.488889	0.673077	52	97	86	90	45	52	0	0	0.642857	0	0	0	0	0	0	0	0	0
71417892	T	A	A	A	A	A	A	0.633333	1	0.947368	1	1	0.78125	30	22	38	68	36	32	0	0.636364	0.457143	0	0.347826	0	0.73913	0	0	0	0	0.694444
29150700	C	A	A	A	A	A	A	0.580882	1	1	1	0.587302	0.5	136	86	90	153	63	42	0	0	0	0	0	0	0	0	0.378378	0.5	0.764706	0.538462
116194127	C	T	T	T	T	T	T	0.432432	0.555556	0.4	0.604651	0.530612	0.447368	37	27	40	43	49	38	0	0	0	0.486842	0	0	0	0	0	0	0	0
82342597	A	G	G	G	G	G	G	1	1	1	1	1	1	27	15	18	22	17	16	0	1	0	0.833333	0.5	0	0.230769	0	0	0.454545	0	0.5
87001301	T	C	C	C	C	C	C	0.96875	0.604651	0.421053	0.61194	0.342857	0.604167	64	43	19	67	35	48	0	0	0	0	0.6	0	0	0	0	0	0	0.48
42147743	G	A	A	A	A	A	A	0.857143	0.575758	1	0.956522	1	1	21	33	12	23	18	20	0	0.666667	0	0	0.5	0.75	1	0	0	0	0	0
5858245	T	C	C	C	C	C	C	0.5	1	1	0.983871	1	1	12	10	22	62	15	34	0	0.8	0.305556	0.46875	0.4	0.461538	0	0.585366	0	0	0	0
5858637	A	G	G	G	G	G	G	0.222222	1	1	0.988372	1	0.981481	18	16	24	86	34	54	0	1	0.325581	0.133333	0.43038	0.580645	0	0.264706	0	0	0	0
5857444	T	A	A	A	A	A	A	0.62069	1	0.98	0.977143	1	0.986014	29	19	100	175	28	143	0	1	0.313433	0.27027	0.338028	0.658537	0	0.54717	0	0	0	0
5861787	A	T	T	T	T	T	T	0.5	1	1	0.986301	1	1	18	14	40	73	32	86	0	0.916667	0.391608	0.323529	0.482143	0.423729	0	0.528571	0	0	0	0
6875930	G	C	C	C	C	C	C	0.615385	0.529412	0.428571	0.32	0.538462	1	13	17	14	25	13	35	0	0	0	0	0	0	0.285714	0	0	0	0	0.727273
23252941	G	C	C	C	C	C	C	1	0.397516	0.450549	0.530726	0.5	0.479167	111	161	91	179	72	144	0	0.436364	0.521277	0	0	0	0	0	0	0	0	0
36977962	C	T	T	T	T	T	T	1	0.775	0.464286	0.515152	1	0.571429	41	40	28	33	62	21	0	0.6	0.444444	0	0.444444	0.4375	0	0	0	0	0	0
5859299	A	C	C	C	C	C	C	0.5	1	0.944444	0.994709	1	1	44	34	54	189	46	145	0	1	0.390625	0.295455	0.419355	0.4	0	0.53719	0	0	0	0
5856857	G	A	A	A	A	A	A	0.394737	1	1	1	1	1	38	22	151	175	29	185	0	1	0.209877	0.423077	0.388235	0.405063	0	0.576577	0	0	0	0
62304643	T	C	C	C	C	C	C	0.5625	1	1	1	1	0.25	16	14	13	32	13	20	0	0	0	0	0.666667	0.285714	0	0.5	0	0.75	0.222222	0
5857477	T	G	G	G	G	G	G	0.588235	1	0.99	0.980263	1	1	17	17	100	152	19	136	0	1	0.322581	0.444444	0.272727	0.578947	0	0.555556	0	0	0	0
67212062	C	A	A	A	A	A	A	1	1	0.974026	0.985714	0.578947	1	49	76	77	70	38	39	0.42029	0.2	0	0.418182	0	0.974026	0.318182	0	0	0	0.313725	0.516484
57200970	G	A	A	A	A	A	A	1	0.485207	0.56391	0.564885	0.555556	0.440252	176	169	133	262	108	159	0	0	0	0	0	0	0	0	0.388889	0.397436	0.454545	0
82987793	A	G	G	G	G	G	G	0.466667	0.272727	0.73913	0.727273	0.555556	1	30	11	23	22	18	14	0	1	0	0	0	0	0	0	0.4	0	0	0
30557224	T	A	A	A	A	A	A	0.821429	0.2	0.611111	0.764706	0.444444	0.571429	28	30	18	17	18	14	0	0	0	0	0	0	0	0.5	0	0.555556	0	0
23252933	C	T	T	T	T	T	T	1	0.396341	0.493976	0.522727	0.434783	0.468966	123	164	83	176	69	145	0	0.448276	0.515464	0	0	0	0	0	0	0	0	0
19337335	T	C	C	C	C	C	C	0.567568	0.366667	0.333333	0.2	0.52	0.352941	37	30	12	25	25	17	0	0	0	0	0	0	0	0	0	0	0	0
5861789	G	T	T	T	T	T	T	0.5	1	0.933333	1	1	1	20	15	45	71	26	83	0	0.911765	0.410959	0.333333	0.488372	0.42623	0	0.524476	0	0	0	0
29150637	A	C	C	C	C	C	C	0.528169	0.984848	0.989011	0.992188	0.45614	0.479167	142	66	91	128	57	48	0	0	0	0	0	0	0	0	0.307692	0.5	0.8	0.487805
28333465	C	T	T	T	T	T	T	0.923611	0.981375	0.992063	0.994681	0.987879	0.639506	288	698	126	188	330	405	0.318182	0.923664	0	0.470588	0.272727	0.388889	0	0	0	0.4375	0.375	0
36986452	A	G	G	G	G	G	G	1	0.565476	0.602151	0.694268	1	0.785714	170	168	93	157	239	28	0	0.572222	0.630901	0	0.512195	0.604651	0	0	0	0	0	0
71420204	G	A	A	A	A	A	A	1	1	1	1	1	0.428571	66	77	31	47	32	42	0	0.488889	1	0.560976	0.52381	0.541667	0	0	0	0	0	0
19064125	T	C	C	C	C	C	C	0.592593	0.481481	0.5	0.457143	0.446429	0.619048	54	27	26	35	56	21	0	0.368421	0.416667	0	0	0	0	0	0	0	0	0
57896623	G	A	A	A	A	A	A	0.172414	0.666667	0.555556	0.233333	1	0.68	29	18	18	30	14	25	0	1	0	0	0	0	0	0	0	0	0	0
1068716	A	G	G	G	G	G	G	1	0.416667	1	1	0.393939	0.5	39	48	16	55	33	26	0.416667	1	0	0	0	0	0	0.586207	0	0	0	0
71250728	G	A	A	A	A	A	A	0.396552	1	0.636364	0.540541	0.5625	0.5	58	25	11	37	32	18	0	0	0	0	0	0	0	0.4375	0	0.541667	0.352941	0
86766800	G	A	A	A	A	A	A	0.558824	1	1	0.26087	1	0.681818	34	37	13	23	20	22	0	0	0	0	0	0	0	0.5	0.5	0.772727	0.428571	0
105102177	C	T	T	T	T	T	T	1	0.995074	0.993506	1	1	1	190	203	154	155	88	167	0.476038	0	0.547619	0	0	0.397059	0.51004	0	0.293578	0.495775	0.467128	0.502825
26747637	G	A	A	A	A	A	A	0.425497	0.476303	1	0.993443	1	0.477099	604	422	158	305	296	262	0	0.465625	0.439583	0	0.415842	0.401361	0	0	0	0	0.351974	0
5861747	G	A	A	A	A	A	A	0.533333	1	1	1	1	1	15	17	52	88	36	88	0	0.948718	0.38	0.362319	0.491979	0.52381	0	0.529032	0	0	0	0
5860742	C	G	G	G	G	G	G	0.469388	1	1	1	1	0.991968	49	29	162	316	44	249	0	0.925	0.455224	0.392308	0.43002	0.453237	0	0.512	0	0	0	0
22275136	T	A	A	A	A	A	A	1	1	0.971429	1	0.478261	0.647059	45	19	35	25	23	17	0	0	0	0.4	0.4	0	0	0.285714	0.928571	0.315789	0	0.482759
66969658	T	C	C	C	C	C	C	0.55814	1	0.607843	0.565217	0.673077	0.544304	43	56	102	138	52	79	0.583333	0	0.583333	0	0	0	0	0	0	0	0	0.5
42315610	T	C	C	C	C	C	C	0.774194	0.37931	1	1	0.666667	0.434783	31	29	22	24	12	23	0	1	0	0.34375	0.642857	0	0	0	0	0	0	0
5859850	C	T	T	T	T	T	T	0.451923	0.982143	1	0.989101	1	1	104	56	310	367	63	265	0	1	0.424682	0.336735	0.380952	0.505814	0	0.513514	0	0	0	0
15467416	A	G	G	G	G	G	G	1	1	0.28	0.7	1	1	23	29	25	20	22	15	0	1	0	0	0.5	0	0	0	0	0.222222	0	1
5857325	A	T	T	T	T	T	T	0.545455	1	0.987342	0.979757	1	0.990741	44	37	158	247	48	216	0	1	0.393103	0.352201	0.397619	0.46087	0	0.642241	0	0	0	0
138752239	T	C	C	C	C	C	C	1	0.761905	0.52	0.709677	0.761905	0.571429	31	21	25	31	21	28	0.333333	1	0	0	0	0	0	0	0	0	0.444444	0.290323
78450014	C	A	A	A	A	A	A	0.55102	0.953125	0.894737	0.952381	0.512821	0.333333	49	64	19	21	39	12	0.538462	0	0	0	0.555556	0	0	0	0	0.444444	0.407407	0
76663609	T	A	A	A	A	A	A	1	0.963636	0.678571	0.591549	1	0.586957	60	55	28	71	75	46	0	0	0	0.44	0	0	0.344828	0	0	0.325	0.461538	1
89504342	T	C	C	C	C	C	C	1	1	1	1	1	0.421053	99	66	118	150	40	57	0.388889	0	0	0	0.5	0	0.261905	0.639344	0.478261	0.138889	0.393939	0.372093
26747465	G	A	A	A	A	A	A	0.585185	0.56314	1	0.9967	1	0.640884	405	293	194	303	265	181	0	0.605016	0.518447	0	0.495575	0.441718	0	0	0	0	0.480769	0
36528160	A	G	G	G	G	G	G	0.524194	1	1	1	1	0.44186	124	84	45	68	90	43	0.448276	0.394737	0.456311	0.929577	0	0	0	0	0	0	0.494845	0
57640521	G	A	A	A	A	A	A	0.373333	0.408	0.417722	0.444444	1	0.595745	75	125	79	99	94	47	0	1	0	0	0	0	0	0	0	0	0	0
43256995	T	G	G	G	G	G	G	0.428571	0.8	0.733333	0.304348	0.416667	0.451613	28	15	15	23	12	31	0.5	0.4	0	0	0	0	0	0	0	0	0	0
7773271	C	T	T	T	T	T	T	0.454545	0.5	1	1	0.5	0.6	22	42	31	20	22	25	0	1	0	0	0.482759	0	0	0	0	0.337838	0	0
5859174	G	A	A	A	A	A	A	0.384615	1	1	1	1	1	39	19	77	118	43	191	0	1	0.383929	0.468354	0.438735	0.325581	0	0.538462	0	0	0	0
42570369	C	T	T	T	T	T	T	1	0.72	0.787879	0.319149	1	1	30	25	33	47	28	81	0.375	0.818182	0.375	0	0.409091	0.625	0	0	0	0	0	0
50614204	G	A	A	A	A	A	A	0.427184	0.287234	0.309524	0.324675	1	0.456522	206	94	42	77	57	46	0	0	0	0	0	0	0	0.357143	0	0	0.22449	0
6038232	A	T	T	T	T	T	T	0.474803	0.723382	0.872124	0.861888	0.662361	0.442088	4564	2921	7085	6082	2245	3065	0	0.892487	0	0.199358	0	0.28559	0	0.437207	0	0	0	0
71250876	A	G	G	G	G	G	G	0.545455	0.977778	0.625	0.52	0.333333	0.552632	55	45	16	50	21	38	0	0	0	0	0	0	0	0.516129	0	0.447368	0.371429	0
3274103	G	A	A	A	A	A	A	1	0.470588	1	1	0.714286	1	68	34	14	35	21	32	0	1	0	0	0	0	0.172414	0.357143	0.5	0	0.642857	0.294118
6724742	A	C	C	C	C	C	C	0.25	1	1	1	0.612903	0.354167	28	19	22	62	31	48	0	0	0.52	0	1	0.48	0	0	0	0	0	0
5862171	C	A	A	A	A	A	A	0.6	1	0.965517	1	1	1	15	18	29	55	26	101	0	1	0.476923	0.454545	0.333333	0.459459	0	0.625	0	0	0	0
5860353	A	C	C	C	C	C	C	0.4375	0.621622	0.981818	0.972696	0.74026	0.665094	48	37	165	293	77	212	0	1	0.489627	0.181818	0	0	0	0.537634	0	0	0	0
15707208	G	A	A	A	A	A	A	0.606061	0.647059	0.75	0.681818	0.1875	0.634146	33	17	12	22	16	82	0.181818	0	0	0	0	0	0.583333	0	0	0	0.333333	0.214286
5861088	T	C	C	C	C	C	C	0.521277	0.839506	0.984576	0.993878	0.671053	0.570642	94	81	389	490	76	545	0	0.97561	0.523179	0.273684	0	0	0	0.620321	0	0	0	0
26747488	T	C	C	C	C	C	C	0.520295	0.531863	1	0.996997	1	0.641921	542	408	230	333	356	229	0	0.592233	0.515695	0	0.492718	0.425258	0	0	0	0	0.483871	0
82541139	A	C	C	C	C	C	C	0.326531	1	0.969697	0.944444	0.375	0.972222	49	20	33	36	40	36	0.742857	0	0	0	0.666667	1	0	0	0	0	0	0
60611195	T	C	C	C	C	C	C	0.609137	1	0.916667	1	0.409091	1	197	71	24	117	88	62	0.47619	0	0.4	0.4	0.486486	0	0	0	0	0	0	1
9649681	G	A	A	A	A	A	A	1	0.592593	0.652174	0.704545	1	1	38	27	23	44	17	30	0	0	0	1	0.5	0.777778	0	0	0	0.5	0	0
6134334	T	C	C	C	C	C	C	0.75	1	1	0.968254	1	1	16	15	20	63	18	66	0	0	0	0	0	0	0	1	0	1	0.789474	0.766667
11049117	C	T	T	T	T	T	T	0.681818	0.307692	0.617647	0.348485	0.260274	0.606061	66	52	34	66	73	66	0	0.666667	0	0	0	0	0	0	0	0	0	0
16336493	G	A	A	A	A	A	A	0.190851	0.990431	0.325145	0.295378	0.994845	0.343982	1399	418	692	887	582	1753	0	0	0	0	0	0	0	0.991061	0	0	0	0
5859901	T	G	G	G	G	G	G	0.563492	0.986301	0.988426	0.984405	1	0.997573	126	73	432	513	83	412	0	0.981308	0.418301	0.463415	0.419322	0.545455	0	0.543417	0	0	0	0
26747595	T	C	C	C	C	C	C	0.450512	0.490196	0.994253	0.996622	1	0.488055	586	408	174	296	340	293	0	0.511561	0.498062	0	0.462295	0.4	0	0	0	0	0.412121	0
25804742	A	G	G	G	G	G	G	0.463415	1	0.75	0.638298	1	0.909091	41	51	20	47	15	11	0	0.695652	0.545455	0.772727	0	0.619048	0	0	0	0	0	0
45696521	T	C	C	C	C	C	C	0.552381	0.611111	0.487179	0.512195	1	0.606061	105	36	39	82	67	66	0.484848	0.571429	0.59375	0	0	0	0	0	0	0	0	0
115437227	C	T	T	T	T	T	T	0.368421	0.2	1	1	1	0.521739	19	15	16	33	15	23	0.333333	0	0.478261	0	0	0	0	0.6	0.16129	0	0.4	0
290283	G	C	C	C	C	C	A	1	0.422535	1	1	1	0.404762	90	71	27	76	64	42	0.556391	0	0	0.638095	1	0.52381	0	0	0	0	0	0
71112083	C	T	T	T	T	T	T	0.333333	0.318182	0.309524	0.515152	0.307692	0.324324	24	22	42	33	13	148	0	0	0	0	0	0	0	0	0	0	0	0
26747553	C	T	T	T	T	T	T	0.5026	0.53598	1	0.993355	0.994382	0.586081	577	403	196	301	356	273	0	0.565934	0.533795	0	0.509589	0.41411	0	0	0	0	0.481994	0
138751676	T	C	C	C	C	C	C	1	0.709677	0.7	0.380952	0.375	0.545455	52	31	10	42	16	33	0	1	0	0	0	0	0	0	0	0	0.272727	0.333333
15469261	G	A	A	A	A	A	A	1	1	0.491803	0.631579	1	0.666667	58	52	61	57	24	60	0	1	0	0	0.444444	0	0.5625	0	0	0.333333	0	0.346154
5860302	T	C	C	C	C	C	C	0.513514	1	0.99422	0.983165	0.975309	1	37	48	173	297	81	231	0	1	0.478673	0.304688	0.408854	0.61165	0	0.56	0	0	0	0
86768306	G	A	A	A	A	A	A	0.521614	0.988539	0.581818	0.494915	1	0.548544	347	349	165	295	207	206	0	0	0	0	0	0	0	0.428571	0.594937	0.538462	0.474359	0
27453518	C	T	T	T	T	T	T	1	0.307692	1	1	1	0.465517	70	78	36	63	30	58	0.540541	0.568182	0	0.422018	0.553191	0.595745	0	0	0	0	0	0
22390649	C	T	T	T	T	T	T	1	1	1	1	0.92	1	15	19	25	49	25	30	0	0.4	1	0.428571	1	1	0	0	0	0	0	0
26747510	C	A	A	A	A	A	A	0.512281	0.522145	0.923387	0.985836	0.967123	0.578512	570	429	248	353	365	242	0	0.567633	0.50366	0	0.478873	0.385	0	0	0	0	0.463659	0
6041843	A	C	C	C	C	C	C	0.583333	1	0.967742	1	1	1	12	11	31	87	49	75	0	0.933333	0.294118	0.55	0.65	0.5	0	0.545455	0	0	0	0
10481373	A	G	G	G	G	G	G	1	0.650794	0.5	0.387097	0.588235	0.484848	77	63	50	62	51	33	1	0	0	0.2	0	0	0	0	0	0	0	0.333333
30806092	G	C	C	C	C	C	C	0.710526	0.5	0.666667	0.789474	0.6875	0.363636	38	30	12	19	16	11	0	0	0.444444	0	0	0	0	0.368421	0.4	0.428571	0	0
25472287	A	T	T	T	T	T	T	0.487619	0.991667	0.806723	0.952381	0.386364	0.99505	525	120	119	63	132	202	0.529412	0.263473	0.292135	0.537234	0.532609	0.388889	0	0	0	0	0	0
24299873	T	C	C	C	C	C	C	1	0.730769	0.366667	0.386364	0.923077	1	42	26	30	44	13	26	0	0.666667	0.666667	0	0	0	0	0	0	0	1	0
22275631	T	A	A	A	A	A	A	1	1	1	1	0.439024	0.8	85	43	35	76	41	25	0	0	0	1	0	0	0	0.363636	1	0.333333	0	0.478261
59436925	T	C	C	C	C	C	C	0.551724	0.642857	0.470588	0.298507	0.457143	0.431373	58	42	17	67	35	51	0	0.333333	0	0	0	0	0	0	0	0.457143	0	0
9647999	G	A	A	A	A	A	A	0.447917	0.477064	0.333333	0.378571	0.453125	0.41791	96	109	105	140	64	67	0.446429	0	0	0	0	0	0	0	0	0	0	0
114283781	C	T	T	T	T	T	T	0.821429	0.487179	0.5	0.84	0.405405	0.744681	28	39	12	25	74	47	0.685714	0	0	0	0	0	0	0	0	0.442623	0.616667	0
5861715	C	A	A	A	A	A	A	0.36	1	1	1	1	1	25	15	54	83	29	90	0	0.928571	0.396947	0.338462	0.478261	0.596491	0	0.571429	0	0	0	0
34777578	C	G	G	G	G	G	G	0.478333	0.997743	0.980392	0.991935	1	0.622222	600	443	153	248	307	135	0	0.477733	0	0.988142	0.514493	0.522013	0.519313	0	0	0	0	0
45696711	T	C	C	C	C	C	C	0.454545	0.391304	0.531915	0.522727	1	0.545455	88	46	47	44	65	88	0.416667	0.571429	0.409091	0	0	0	0	0	0	0	0	0
48870063	G	A	A	A	A	A	A	1	1	1	1	1	1	25	17	22	22	11	11	1	0	0	0.285714	1	1	0	0	0.666667	0	0	0
6930694	G	A	A	A	A	A	A	1	0.519685	0.989529	0.99639	0.98913	0.998765	304	254	191	554	184	810	0	0.997403	0	0.457831	0	0	1	0	0	0	0.529284	0.461538
4824366	T	C	C	C	C	C	C	0.352941	0.75	0.6	0.857143	1	1	17	16	10	21	10	38	0	0	0	0	0.555556	0.8	0	0	0.714286	0	0.444444	0
48635600	T	C	C	C	C	C	C	0.484969	0.999242	0.996475	0.998675	0.541667	0.995868	2761	3959	851	2264	1920	1210	0.424414	0.502784	0.370918	0.327324	0	0.375244	0	0	0	0.57232	0.401036	0
36977882	C	T	T	T	T	T	T	1	0.735294	0.363636	0.285714	1	0.625	52	34	33	42	62	24	0	0.6	0.463415	0	0.333333	0.571429	0	0	0	0	0	0
59439124	C	T	T	T	T	T	T	0.64	1	0.6875	0.42	0.666667	0.315789	25	10	32	50	27	19	0	0.285714	0	0	0	0	0	0	0	0.407407	0	1
106285624	C	T	T	T	T	T	T	0.996296	0.531136	0.179348	0.201044	0.172589	0.567164	270	273	184	383	197	67	0	0.194444	0	0	0	0	0	0	0.417476	0	0	0
29365027	C	T	T	T	T	T	T	1	1	0.508475	0.58427	0.678161	0.698413	166	145	59	89	87	63	0	0	1	0.427273	0	0	0	0	0	0	0.530612	0.476562
5854893	G	A	A	A	A	A	A	0.333333	0.64	1	1	1	0.37037	15	25	48	79	21	108	0	1	0.439024	0.261905	0	0	0	0.615385	0	0	0	0
41101419	G	A	A	A	A	A	A	0.6	0.514286	1	0.973333	0.4	1	50	70	59	75	50	37	0	0	0.324324	0.514286	0	0	0	0.357143	0.636364	0	0.263158	0.367816
66572402	G	A	A	A	A	A	A	0.597633	0.613636	0.586207	0.575581	1	0.449458	169	88	87	172	191	554	0	0	0	0	1	0.345238	0	0	0	0	0	0.460526
22390016	A	T	T	T	T	T	T	1	1	0.913043	1	0.931034	1	48	33	23	29	29	57	0.5	0	1	0.37931	1	0.964286	0	0	0	0	0	0
38560527	T	C	C	C	C	C	C	1	1	1	1	1	1	34	95	85	133	137	330	0	1	1	1	0	0	0	1	0	0	0	0
60620106	G	T	T	T	T	T	T	1	1	1	1	1	1	48	39	42	44	20	11	0	0	1	1	0	1	0	0	0	0	0	1
23899403	G	A	A	A	A	A	A	0.487603	0.635359	0.535211	0.630662	0.508108	0.5	242	181	142	287	185	218	0.276923	0.28125	0.294521	0	0	0.446602	0	0	0	0	0	0
25472325	T	C	C	C	C	C	C	0.410909	0.28866	0.8	0.904762	1	0.314465	550	97	55	42	65	159	0.666667	0	0	0	0.493333	0.561798	0	0	0	0	0	0
45444903	T	C	C	C	C	C	C	0.385321	1	1	1	1	0.417219	109	72	64	121	127	151	0	0.434783	0.962264	0.409091	0.492063	0.511905	0	0	0	0	0	0
5859008	A	G	G	G	G	G	G	0.275862	1	0.975	0.905882	1	1	29	41	40	85	39	144	0	1	0.423913	0.305085	0.460733	0.37037	0	0.607143	0	0	0	0
6041996	G	A	A	A	A	A	A	0.7	1	1	1	1	1	10	20	31	101	50	177	0	1	0.454545	0.705882	0.527778	0.777778	0	0.25	0	0	0	0
8785390	A	G	G	G	G	G	G	1	0.25	0.592593	0.714286	1	1	42	20	27	35	13	29	0	1	0	0	0	0	0.375	0	0.2	0	0	1
30622062	A	G	G	G	G	G	G	1	1	1	1	0.319149	1	85	104	33	34	47	12	0.234043	0.395833	0	0	1	1	0.394231	0	0	0.314286	0	0
32183962	G	C	C	C	C	C	C	0.646552	0.678832	0.598266	0.604905	0.613333	1	348	411	346	367	225	203	0.679426	0	0.377892	0.522222	0	0	0	0	0	0	0.581818	0
6038740	T	G	G	G	G	G	G	0.535714	0.993789	0.986301	0.992126	1	1	28	161	73	127	90	391	0	1	0.625	0	0.52381	0.818182	0	0.5625	0	0	0	0
114283852	C	T	T	T	T	T	T	0.772727	0.466667	0.684211	0.8	0.321429	0.75	22	30	19	20	56	48	0.676471	0	0	0	0	0	0	0	0	0.414141	0.729167	0
50609891	G	A	A	A	A	A	A	0.257812	0.25	0.340909	0.222222	1	0.408163	128	48	44	36	49	49	0	0	0	0	0	0	0	0	0.2	0	0.305556	0
70260369	T	G	G	G	G	G	G	0.872727	0.526316	1	1	0.181818	1	55	19	29	43	11	37	0	0	0.212766	0	1	0	0.395062	0	0	0	0	1
53307352	A	G	G	G	G	G	G	0.376712	1	1	0.991525	1	0.466667	146	114	59	118	62	30	0	0	0.5	0	0.986667	0	0.506494	0	0.407407	0.462264	0	0
42315626	C	G	G	G	G	G	G	0.741935	0.391304	1	1	0.68	0.315789	31	23	14	26	25	19	0	1	0	0.428571	0.733333	0	0	0	0	0	0	0
42315895	T	C	C	C	C	C	C	0.442623	0.586957	1	1	0.444444	0.568966	61	46	12	39	27	58	0	1	0	0.515152	0.5625	0	0	0	0	0	0	0
34725906	A	G	G	G	G	G	G	1	1	1	0.995098	1	1	353	148	134	204	219	112	0.536913	0.991071	0	0.967742	0.472843	0.558219	0.504886	0	0	0	0	0
71416994	G	C	C	C	C	C	C	0.238095	1	1	1	1	0.866667	21	50	27	41	25	30	0	0.807692	0.44	0	0.692308	0	0.7	0	0	0	0	0.513514
6041811	A	G	G	G	G	G	G	0.5	1	1	1	1	1	12	18	34	82	47	83	0	1	0.266667	0.47619	0.68	0.588235	0	0.538462	0	0	0	0
6288196	T	C	C	C	C	C	C	1	1	1	0.992537	1	0.954023	12	36	100	134	23	87	0	1	0	0	0	0	0	1	0	0	1	1
92063963	A	G	G	G	G	G	G	0.55102	0.708333	0.738095	0.567568	0.604651	1	49	24	42	74	43	155	0	0	0.510204	0.410256	1	0	0.304348	0	0	0	0	0
90258441	A	G	G	G	G	G	G	0.709677	1	1	1	1	0.647059	31	22	14	31	15	17	0	1	0.56	0.454545	0	0	0.733333	0	0	0	0.666667	0
16880609	T	C	C	C	C	C	C	1	0.522581	1	1	1	1	160	155	61	108	99	42	0.410448	1	0	0	0	0	1	0	0	0	0.6875	0.485549
5861147	C	A	A	A	A	A	A	0.414894	1	0.988604	0.995475	1	0.998172	94	73	351	442	81	547	0	1	0.475943	0.376855	0.471254	0.506849	0	0.628571	0	0	0	0
6038891	A	T	T	T	T	T	T	0.7	0.978022	0.868687	0.904348	0.978261	0.899023	20	182	99	115	92	307	0	0.833333	0.470588	0.6	0.444444	0.545455	0	0.5	0	0	0	0
111915262	A	G	G	G	G	G	G	0.689655	0.666667	0.73913	0.72	0.6	0.478261	29	27	23	25	10	23	0	0.545455	0	0	0	0	0	0.5	0.916667	0	0	0
37996950	A	G	G	G	G	G	G	1	1	1	1	0.457143	1	131	46	38	94	70	56	0	0.442623	1	0	0.533333	0	1	0	0	0	0	0.55102
42315258	G	C	C	C	C	C	C	0.473684	0.333333	0.97619	0.974359	0.5	0.573333	38	54	42	39	16	75	0	1	0	0.577778	0.325	0	0	0	0	0	0	0
32191720	G	A	A	A	A	A	A	0.650685	0.658031	0.675781	0.723473	0.609091	1	292	386	256	311	220	489	0.595238	0	0.498282	0.605	0	0	0	0	0	0	0.697436	0
19386659	G	T	T	T	T	T	T	1	0.583333	1	1	1	1	44	12	16	25	23	10	0	1	1	0.4	0.444444	0.818182	0	0	0	0	0	0
61237266	T	C	C	C	C	C	C	0.417197	1	1	1	1	1	314	188	122	205	285	242	1	0	0.993151	0.504348	0	0.45082	0	0	0	0	0	0.552846
5861334	T	C	C	C	C	C	C	0.430108	1	1	1	1	0.995381	93	45	325	338	39	433	0	1	0.507605	0.414414	0.455665	0.505556	0	0.627792	0	0	0	0
5861205	A	C	C	C	C	C	C	0.469388	1	0.971609	0.985849	0.990196	0.989562	98	72	317	424	102	479	0	0.99187	0.430039	0.406877	0.480365	0.551587	0	0.631485	0	0	0	0
37996995	A	C	C	C	C	C	C	1	0.984848	0.977778	1	0.447059	1	143	66	45	98	85	42	0	0.45977	1	0	0.565217	0	1	0	0	0	0	0.471698
5861306	T	C	C	C	C	C	C	0.458333	1	0.990909	1	1	0.997807	96	54	330	357	44	456	0	1	0.500942	0.485294	0.444584	0.479381	0	0.634271	0	0	0	0
17270095	A	G	G	G	G	G	G	1	1	0.974359	0.961039	0.467742	1	83	101	39	77	62	74	0.55814	1	0	0.485437	0.4375	0.532258	0	0	0	0.492063	0	0
71416262	C	T	T	T	T	T	T	0.615385	1	1	1	1	0.451613	39	61	38	63	37	31	0	0.6	0.590909	0	0.588235	0	0.735294	0	0	0	0	0.661538
5855086	T	C	C	C	C	C	C	0.172414	1	1	1	1	1	29	27	39	50	28	115	0	1	0.464286	0.451613	0.393617	0.428571	0	0.548387	0	0	0	0
6288148	G	T	T	T	T	T	T	0.923077	1	1	0.974359	1	0.939759	13	35	67	117	19	83	0	0.956522	0	0	0	0	0	1	0	0	1	1
5855680	A	G	G	G	G	G	G	0.630435	1	0.966102	1	1	1	46	11	59	80	41	81	0	1	0.473214	0.581818	0.388535	0.585714	0	0.692308	0	0	0	0
77513277	G	C	C	C	C	C	C	0.75	0.652174	0.727273	0.485714	0.25	0.675676	16	23	11	35	20	37	0	0	0	0.666667	0	1	0	0	0	0	0	0
5854871	T	C	C	C	C	C	C	0.416667	1	1	1	1	1	12	22	39	60	20	76	0	1	0.538462	0.432432	0.44	0.565217	0	0.567568	0	0	0	0
31795181	T	C	C	C	C	C	C	1	0.681818	0.458333	0.45	0.6875	0.52	38	22	24	20	16	25	0	0	0.555556	0	0	0.8	0.571429	0	0	0	0	0
98883826	C	T	T	T	T	T	T	1	0.526316	1	1	1	0.675676	31	38	10	31	28	37	0	1	0	0	0.571429	0	0	0	0.545455	0.454545	0.571429	0.2
31738259	C	T	T	T	T	T	T	1	1	1	1	1	1	27	24	26	32	26	20	1	0	0.727273	0	0.416667	0.428571	0.5	0	0.6875	0	0	0.384615
114038406	C	G	G	G	G	G	G	0.158824	0.184713	0.923077	0.75	0.277778	1	170	157	13	48	90	23	0	0	0	0	0	0	0	0.444444	0	0	1	0
100483439	T	C	C	C	C	C	C	0.277778	0.5	0.714286	0.4	0.5	1	18	12	14	15	18	45	0	0	0.545455	0	0	0	1	0	0	0	0	0
100549404	C	T	T	T	T	T	T	1	1	0.969072	1	1	0.57561	205	119	97	177	130	205	0.368421	1	0	0	0.431373	1	0	0	0.421053	0.478261	0	0
77513748	G	C	C	C	C	C	C	0.173913	0.368421	1	1	0.354839	0.953488	46	19	28	31	31	43	0	0.428571	0	0.578947	0	1	0	0	0	0	0	0
78647143	T	G	G	G	G	G	G	1	1	1	1	1	1	25	23	25	46	27	54	0	0	0	0.457143	0	0	0	1	0.7	1	1	0
42315887	C	G	G	G	G	G	G	0.34	0.590909	1	1	0.444444	0.518519	50	44	12	36	27	54	0	1	0	0.515152	0.538462	0	0	0	0	0	0	0
22401677	C	T	T	T	T	T	T	1	0.965517	1	0.96	1	1	45	29	15	50	23	89	0.285714	0.25	1	0.555556	1	1	0	0	0	0	0	0
25472241	C	A	T	T	T	T	T	0.412658	1	1	1	1	0.590698	395	130	92	71	128	215	0.34375	1	0.356164	0.441558	0.574713	0.456311	0	0	0	0	0	0
140188888	G	C	C	C	C	C	C	0.538168	1	0.983871	0.992188	0.513158	0.836735	262	143	62	128	76	49	0.344828	1	0.293478	0.409836	0	0.987805	0	0	0	0	0	0
53685169	C	T	T	T	T	T	T	0.377778	0.52	0.894737	0.863636	0.166667	0.962963	45	50	19	22	30	27	0	0	0.27907	0	0.9	0	0.352941	0.428571	0	0	0	0
27091591	T	C	C	C	C	C	C	0.58011	0.641667	1	1	1	0.6	181	120	43	103	68	55	0.441558	0.468354	0	0	0	0	0	0.515789	0.591837	0.514851	0.468354	0
23687131	C	T	T	T	T	T	T	0.492188	1	0.344828	0.328125	1	1	128	94	29	64	73	101	0.464286	0.978261	0	0.368421	0	0	0	0.544118	0	0	0	0
155005354	C	G	G	G	G	G	G	1	1	0.5	0.894737	0.4	0.468085	34	17	16	19	25	47	0	0	0	0	0.4	1	0	0.266667	0	0	0.230769	0.555556
23686806	G	A	A	A	A	A	A	0.408333	1	0.333333	0.44	1	1	120	50	60	75	63	129	0.315789	1	0	0.635294	0	0	0	0.421053	0	0	0	0
26747349	A	G	G	G	G	G	G	0.73913	0.56	0.984127	1	1	0.581081	115	100	63	142	106	74	0	0.651376	0.536424	0	0.716814	0.578431	0	0	0	0	0.576389	0
53682333	T	C	C	C	C	C	C	0.439024	0.6	1	1	0.269231	1	41	20	15	12	26	12	0	0	0.40625	0	1	0.5	0.6	0	0	0	0	0
46611986	T	C	C	C	C	C	C	1	1	0.984127	0.875	0.955556	0.925	76	56	63	40	45	40	1	0	0.974026	0	1	0	0	0	0	0	0	0.971429
28562640	A	C	C	C	C	C	C	0.975	0.96	0.92	1	0.956522	1	80	25	25	43	46	90	0.122449	0.945946	0.525	0.564103	0	0.528571	0	0.9	0	0	0	0.432099
5860554	T	C	C	C	C	C	C	0.333333	1	1	0.974359	0.959184	1	21	15	201	234	49	218	0	0.935484	0.455026	0.457447	0.44	0.626667	0	0.563025	0	0	0	0
26747237	C	T	T	T	T	T	T	0.727273	0.6	1	1	1	0.645161	66	75	63	100	55	31	0	0.709677	0.607143	0	0.683673	0.561644	0	0	0	0	0.621622	0
26747252	C	G	G	G	G	G	G	0.720588	0.597403	1	1	1	0.625	68	77	71	110	62	32	0	0.703125	0.598291	0	0.695238	0.573333	0	0	0	0	0.596491	0
34285243	G	A	A	A	A	A	A	0.421053	1	0.425532	0.481618	0.979167	0.514706	285	289	94	272	144	204	0	0.568182	0.483871	0	0	1	0	0	0	0	0	0
29150779	T	C	C	C	C	C	C	0.396947	0.554455	0.60274	0.528455	0.333333	0.177778	131	101	73	123	51	45	0	0	0	0	0	0	0	0	0	0.275862	0.235294	0.312977
6086313	G	A	A	A	A	A	A	0.48	0.611111	0.52381	0.905882	0.809524	0.971831	50	18	21	85	21	71	0	1	0.2	0	0	0	0	1	0	0	0	0.333333
10989212	A	G	G	G	G	G	G	0.465649	0.987179	0.509259	0.4329	1	0.368421	262	78	108	231	102	114	0	0.362069	0	0	0.484848	0	0	0.684211	0	0	0	0.463636
15467505	G	C	C	C	C	C	C	1	1	0.166667	0.5	1	0.923077	28	29	18	14	16	13	0	1	0	0	1	0	0	0	0	0.25	0	0.571429
32185874	G	A	A	A	A	A	A	0.523077	0.64	0.297872	0.632653	0.333333	1	65	25	47	49	12	103	0.7	0	0.409091	0.25	0	0	0	0	0	0	0.3	0
65618073	G	T	T	T	T	T	T	0.636364	0.735294	0.666667	0.833333	0.793103	0.8	33	34	12	30	29	15	0	0	0.7	0	0	1	0	1	0	0	0	0
27186334	G	A	A	A	A	A	A	0.998041	0.421131	0.41	0.495504	1	0.456522	1021	1344	500	1112	655	736	0	0	0.540839	0.47619	0	0	0	0	0	0	0	1
22803938	T	G	G	G	G	G	G	0.741935	1	1	1	1	1	31	21	24	36	14	21	0	0	0	0	0	0.8	0.75	0.428571	1	0	0	1
32184381	T	G	G	G	G	G	G	0.515152	0.666667	0.550459	0.653153	0.662162	1	165	105	109	222	74	201	0.410256	0	0.581633	0.561404	0	0	0	0	0	0	0.732877	0
78647198	C	G	G	G	G	G	G	1	1	1	1	1	1	39	31	34	55	24	53	0	0	0	0.464286	0	0	0	1	0.777778	1	1	0
86768372	T	G	G	G	G	G	G	0.526471	0.991848	0.634043	0.577922	1	0.47619	340	368	235	308	204	189	0.195652	0	0	0	0	0	0	0.475962	0.631579	0.579832	0.570707	0
4149871	G	C	C	C	C	C	C	0.39823	1	1	1	0.482143	1	113	85	35	59	56	15	0	0	1	0.714286	1	0	0	0.413793	0	0	0	0
39730911	T	G	G	G	G	G	G	0.878788	0.3125	0.961538	0.9	1	0.580645	33	16	26	40	49	31	0	1	0	0.759259	0	0	0	0	0.342593	0.78125	0	0
34290952	C	T	T	T	T	T	T	0.542373	1	0.33945	0.502242	0.990826	0.341463	177	177	109	223	109	82	0	0.428571	0.539326	0	0	1	0	0	0	0	0	0
6095677	A	C	C	C	C	C	C	0.453271	0.942623	0.877165	0.882006	0.815	0.991935	428	244	635	1017	200	620	0	1	0	0	0	0	0	0.937743	0	0.562914	0.314286	0.398964
14763882	A	G	G	G	G	G	G	0.410256	0.407407	1	1	0.689655	0.34375	78	54	33	41	29	32	0	0	0	0	0.972222	0.578125	0	0	0	0	0.558824	0
35196630	A	T	T	T	T	T	T	0.525773	1	0.583333	0.671429	0.981132	0.339286	97	50	24	70	53	112	0	0	0	0.363636	0	0	0	0.413793	0	0.666667	0.516129	0.4
23686081	G	A	A	A	A	A	A	0.216216	1	0.388889	0.446809	1	1	37	13	18	47	12	49	0	1	0	0.5625	0	0	0	0.75	0	0	0	0
37993765	T	G	G	G	G	G	G	0.897436	0.928571	0.933333	1	0.45	1	39	28	15	33	40	35	0	0.415094	0.977778	0	0.44898	0	0.941176	0	0.357143	0	0	0.333333
32184192	A	G	G	G	G	G	G	0.667286	0.633741	0.658485	0.668179	0.703704	1	1614	1144	937	1543	837	976	0.797778	0	0.485019	0.618205	0	0	0	0	0	0	0.698171	0
27079362	A	C	C	C	C	C	C	0.857143	1	1	1	0.8125	0.583333	28	17	30	43	16	12	1	0	0.4	0.121212	1	1	0	0	0	0	0	0
845495	T	C	C	C	C	C	C	1	1	1	1	1	1	41	32	21	48	48	28	0.8125	0.571429	0	0.225806	1	1	0.380952	0	0	0	0	0.28125
56232159	G	A	A	A	A	A	A	0.5375	0.6	0.315789	0.481481	0.457143	0.407407	80	40	76	81	35	27	0	0	0.361111	0.291667	0	0	0	0	0	0	0	0.419355
104310926	T	C	C	C	C	C	C	0.633803	0.990566	0.314815	0.542857	1	0.605263	71	106	54	70	33	76	0	0	0	0.537313	0.846154	0.478261	0	0	0	0.5	0	0
22401701	A	G	G	G	G	G	G	1	0.933333	1	1	1	1	42	30	19	54	16	71	0.285714	0.333333	1	0.59375	1	1	0	0	0	0	0	0
37561951	G	A	A	A	A	A	A	0.62963	0.5	0.466667	0.413793	0.414634	0.42029	81	46	15	58	82	69	0	0.56	0	0	0.565217	0	0	0	0	0	0	0
4824747	G	T	T	T	T	T	T	0.5	0.55	0.526316	0.515152	1	1	20	20	19	33	11	17	0	0	0.545455	0	0.708333	0	0.875	0	0.25	0	0	0
23233550	A	G	G	G	G	G	G	1	0.444444	0.6	0.666667	0.333333	0.227273	40	18	15	27	24	22	0	1	0.5625	0	0	0	0	0	0	0	0	0
6122272	A	C	C	C	C	C	C	0.391501	0.660194	0.534052	0.659411	0.642691	0.742838	5295	5150	6123	6386	3017	4538	0	0.494256	0	0	0	0	0	0.465527	0	0.246121	0.352253	0.374755
66571358	C	T	T	T	T	T	T	0.6	0.4	0.601594	0.489474	1	0.510109	255	180	251	190	228	643	0	0	0	0	1	0.453988	0	0	0	0	0	0.458213
87966384	G	C	C	C	C	C	C	1	0.488889	0.981132	0.944444	1	0.506173	90	90	53	108	59	81	0	0.52	0	0	0	0.5	0.724138	0.318182	0.52381	0.647059	0	0
21436331	C	T	T	T	T	T	T	0.28125	0.541667	0.875	1	0.588235	0.583333	32	24	16	31	17	36	0	1	0	0	0.727273	0	0	0	0	0	0.461538	0
169	A	G	G	G	G	G	G	1	1	0.99845	0.986111	1	1	344	380	645	576	327	570	1	1	0	0	0	0.990888	0.98998	0	0	0	0	0.333333
32186426	C	T	T	T	T	T	T	0.559322	0.448276	0.285714	0.372549	0.375	1	59	29	63	102	24	70	0	0	0.444444	0.615385	0	0	0	0	0	0	0.32	0
6041859	A	G	G	G	G	G	G	0.642857	1	1	1	1	1	14	14	34	74	43	77	0	1	0.342857	0.6	0.714286	0.7	0	0.636364	0	0	0	0
140188768	A	G	G	G	G	G	G	0.523132	1	1	1	0.418919	0.671429	281	196	79	125	74	70	0.300971	1	0.257426	0.412698	0	1	0	0	0	0	0	0
61935185	A	T	T	T	T	T	T	0.992806	0.379888	0.505682	0.510345	0.984127	0.473333	139	179	176	145	63	150	0.423333	0	0	0	0	0	0	0	0.295302	0.505703	0.986207	0
16138359	A	G	G	G	G	G	G	0.866667	0.391304	0.434783	0.4375	1	0.666667	120	23	23	48	122	21	0	0	0	0.571429	0.666667	0.933333	0	0	0	0	0	0
5854950	G	A	A	A	A	A	A	0.238095	1	1	1	1	1	21	15	34	79	12	111	0	1	0.391304	0.545455	0.410526	0.586207	0	0.68	0	0	0	0
52148635	G	T	T	T	T	T	T	0.763158	0.590909	0.6	0.382353	0.571429	0.5	38	22	15	34	21	12	0	0	0	0	0	0.461538	0.416667	0	0	0	0.409091	0.5
34776766	C	T	T	T	T	T	T	1	0.22335	0.268519	0.257511	0.336493	0.412281	92	197	108	233	211	114	0	0	0	0	0	0	0	0	0.340909	0.259259	0	0.281437
5861724	G	A	A	A	A	A	A	0.421053	1	1	1	0.733333	0.607595	19	14	58	89	30	79	0	0.921053	0.41791	0.292308	0.468208	0.5	0	0.547945	0	0	0	0
6039794	G	A	A	A	A	A	A	0.333333	0.552239	0.766667	0.798611	0.66129	0.754286	33	67	90	144	62	175	0	0.25	0.129032	0.285714	0.566667	0.36	0	0.666667	0	0	0	0
57263496	A	G	G	G	G	G	G	0.612903	1	0.541667	0.526316	0.4	0.684211	31	27	24	38	10	19	0.333333	0	0	0	0	0	0	0.666667	0	0	0.625	0.534884
99319530	A	G	G	G	G	G	G	1	0.492537	1	1	1	0.65	65	67	19	43	27	20	0.533333	0.65	0.76	0	0	1	0.596491	0	0	0	0	0
12725452	T	C	C	C	C	C	C	0.711538	0.45614	0.931034	1	0.527778	1	52	57	29	36	72	111	0.5625	1	0	0.478261	0.434783	0.55	0	0	0	0	0	0
39199048	G	A	A	A	A	A	A	1	1	1	1	1	1	24	32	47	49	15	19	0	0	1	0	0	1	0.4	0	1	1	0	0
85221639	C	T	T	T	T	T	T	1	1	0.727273	0.677419	0.6875	0.6	37	36	22	31	16	25	1	1	0.277778	0	0	0.818182	0	0	0	0	0	0
71417606	C	A	A	A	A	A	A	1	1	1	1	1	1	25	25	21	34	31	39	0	0.5	0.357143	0.121951	0.857143	0	1	0	0	0.571429	0	1
71417646	A	G	G	G	G	G	G	1	1	1	1	1	1	27	33	32	55	41	51	0	0.5	0.517241	0	0.75	0	1	0	0	0.47619	0.166667	1
35198269	G	A	A	A	A	A	A	0.398601	1	0.557143	0.453704	1	0.398551	143	117	70	108	90	138	0	0	0	0.33871	0	0	0	0.492537	0.392405	0.283019	0.346154	0.365854
100478737	A	T	T	T	T	T	T	0.350365	0.54902	0.40625	0.351064	0.526316	0.953216	137	102	160	188	76	171	0.485294	0	0.37931	0	0	0	0.6875	0	0	0	0	0
28505369	C	A	A	A	A	A	A	0.205488	1	0.766344	0.803895	1	0.988048	3280	147	826	1489	867	251	0	0	0	0.349522	0	0	0.443576	0.421053	0.575758	0.392157	0	0.997895
37993526	T	A	A	A	A	A	A	1	1	0.983146	0.99635	0.475862	1	235	210	178	274	145	317	0.333333	0.482759	0.994475	0	0.594595	0	1	0	0	0	0	0.466667
10142885	G	A	A	A	A	A	A	1	0.992353	0.991361	1	1	0.613592	1173	1177	463	941	479	515	0.960784	1	0.493243	0	0.47541	0.588785	0	0	0	0.495787	0	0
86713316	C	G	G	G	G	G	G	0.605364	1	1	0.995475	0.522556	0.589905	522	339	180	442	266	317	0.875	0	0.510695	0	0	0	0	0.43254	0.441441	0.549419	0.320988	0
82050693	A	C	C	C	C	C	C	0.45098	0.34507	0.356322	0.551724	0.40625	0.357143	102	142	87	58	32	28	0.266055	0	0	0	0.294118	0.328947	0	0	0	0	0	0
32186453	C	G	G	G	G	G	G	0.642857	0.419355	0.387097	0.326733	0.230769	1	56	31	62	101	26	91	0	0	0.352941	0.625	0	0	0	0	0	0	0.466667	0
86713181	T	G	G	G	G	G	G	0.512563	1	0.978261	1	0.465686	0.502793	398	231	138	230	204	179	1	0	0.410714	0	0	0	0	0.458128	0.237624	0.446602	0.344828	0
32185313	T	C	C	C	C	C	C	0.625	0.4	0.52381	0.444444	0.142857	1	40	15	21	36	28	61	0.555556	0	0.3125	0.222222	0	0	0	0	0	0	0.488372	0
140188793	C	A	A	A	A	A	A	0.458042	0.988372	1	1	0.426829	0.707692	286	172	75	109	82	65	0.288288	1	0.295918	0.439394	0	1	0	0	0	0	0	0
25427756	T	C	C	C	C	C	C	0.818777	1	0.303571	0.394265	0.508982	1	458	170	112	279	167	34	0	0.195402	0	0	0.727273	0	0.111111	0.191489	0	0.24812	1	0
89836847	C	T	T	T	T	T	T	0.475728	0.494565	0.99759	0.996032	1	0.36087	1030	368	415	504	451	460	0	0.459259	0.453564	0	1	0.450262	0	0.410345	0	0	0	0
6132469	G	T	T	T	T	T	T	0.9	1	0.987879	0.990654	0.970149	1	70	81	165	214	67	149	0	1	0	0	0	0	0	0.981651	0	0.786667	0.711864	0.821429
6038436	T	C	C	C	C	C	C	0.371626	0.999688	0.97812	0.995567	0.999272	0.996606	6372	3205	2468	5414	2749	3536	0	0.963746	0	0.233151	0	0	0	0.993782	0	0.992796	0.309389	0.301531
69832423	A	G	G	G	G	G	G	0.355932	0.518182	0.680851	0.688525	1	0.55102	118	110	47	61	67	98	0.588235	0	0.39604	0	0.655738	0.609375	0	0	0	0	0	0
47353027	A	G	G	G	G	G	G	0.553073	0.42	0.578431	0.485577	0.628571	1	179	200	102	208	175	209	1	0.488889	0	0	0.632353	0	0	0	0	0	0	0
54202343	C	T	T	T	T	T	T	1	0.55	1	1	1	0.217391	25	20	20	30	12	23	0	0	0	0.6	0	0	0.875	0	1	0	0.75	0
65039373	C	A	A	A	A	A	A	0.570175	1	0.672727	0.526316	0.53125	1	114	59	55	57	32	25	0.615385	0	0.461538	0.552083	0.638554	0.490909	0	0	0	0	0	0
6128663	T	C	C	C	C	C	C	1	1	0.789474	1	1	1	20	20	19	24	11	15	0	1	0	0	0	0	0	1	0	1	0.25	1
6040122	A	T	T	T	T	T	T	0.333333	0.55	0.4	0.2	0.30303	0.285714	30	20	20	70	33	56	0	0.333333	0	0	0.2	0	0	0	0	0	0	0
35875052	G	A	A	A	A	A	A	0.54386	0.462121	0.984127	1	1	0.511628	228	132	63	184	211	43	0	0.541935	0.460123	0.416667	0.466667	0	0.484615	0.59901	0	0	0	0
23273520	G	A	A	A	A	A	A	1	0.415584	0.470769	0.441478	0.458333	0.530452	376	231	325	487	288	509	0	0	0	0.446328	0.981481	0	0	0	0	0	0.359223	0
45143210	T	G	G	G	G	G	G	0.467391	0.5	0.68	0.595506	1	1	92	68	25	89	35	75	0	0	0.388889	0.509091	0	0.615385	0.552632	0.653846	0	0	0	0
147591122	G	T	T	T	T	T	T	0.4	0.26087	0.444444	0.5	0.581395	0.377778	25	23	27	48	43	45	0	0	0	0.190476	0	0	0	0.344828	0	0	0.285714	0.222222
48187724	T	C	C	C	C	C	C	0.377358	1	0.516129	0.363636	1	1	53	29	31	22	32	33	0	0	0	1	0	0	0	0.73913	0	0	1	0
6041469	G	T	T	T	T	T	T	0.75	1	1	1	1	1	12	15	21	51	30	127	0	1	0.692308	0.266667	0.416667	1	0	0.857143	0	0	0	0
40186298	A	G	G	G	G	G	G	0.53461	0.993141	1	0.994286	0.441397	0.565693	679	729	289	700	401	274	0.532951	0	0.564238	0	0.469388	0.411429	0	0.583004	0	0	0	0.455357
36985669	G	T	T	T	T	T	T	1	0.428571	0.473684	0.775	1	0.4375	97	35	19	40	56	48	0	0.692308	0.529412	0.166667	0.571429	0.642857	0	0	0	0	0	0
6132514	G	T	T	T	T	T	T	0.86747	1	1	0.991632	0.969697	1	83	89	147	239	66	167	0	1	0	0	0	0	0	0.97561	0	0.7	0.8125	0.831461
43947667	T	C	C	C	C	C	C	0.363636	0.346154	0.205128	0.471698	0.516129	0.492063	44	52	39	53	31	63	0	0	0	0.453333	0.432432	0	0	0	0	0	0	0
6096391	A	G	G	G	G	G	G	0.614286	0.569444	0.425287	0.659574	0.666667	0.906542	70	72	87	376	96	107	0	0.85	0	0	0	0	0	0.666667	0	0	0	0.818182
59438667	G	A	A	A	A	A	A	0.479452	0.969697	0.676471	0.470588	0.366667	0.475	73	66	34	51	30	40	0	0.481481	0	0	0	0	0	0	0	0.454545	0	1
24329166	G	C	C	C	C	C	C	1	0.982759	1	1	1	0.455357	129	116	107	134	61	112	0.629213	0.510204	0.409091	1	0	0.492754	0.431373	0	0	0	0	0.464286
48191635	A	G	G	G	G	G	G	0.547619	1	0.5	0.452381	1	1	42	19	10	42	29	28	0	0	0	1	0	0	0	1	0	0	1	0
99869920	C	G	G	G	G	G	G	0.6	0.375	0.916667	0.705882	0.806452	1	20	40	12	17	31	40	0	0.956522	0	1	0.615385	0	0	0	0	0.333333	0	0
40028832	C	T	T	T	T	T	T	0.630769	0.5625	0.666667	0.526316	0.571429	0.391304	65	16	12	38	14	23	0	0.5	0	0.545455	0.307692	0.5	0	0	0	0	0	0
44721619	G	C	C	C	C	C	C	0.410714	0.447368	1	1	1	0.5	56	38	11	35	45	12	0.571429	0.642857	0	0.333333	0	0.625	0	0.689655	0	0	0	0
71417769	T	A	A	A	A	A	A	0.37037	1	0.977778	1	1	0.564103	27	41	45	68	32	39	0	0.578947	0.5	0	0.823529	0	0.681818	0	0	0	0	0.833333
86999838	C	T	T	T	T	T	T	1	0.142857	0.681818	0.527778	0.314286	0.392857	26	28	22	36	35	28	0	0	0	0	1	0	0	0	0	0	0	0.571429
40186100	G	C	C	C	C	C	C	0.504188	0.995349	0.994737	0.998505	0.461905	0.429952	597	645	380	669	420	414	0.489292	0	0.528226	0	0.417778	0.467128	0	0.505415	0	0	0	0.489559
81097151	G	A	A	A	A	A	A	0.485207	1	1	1	0.503185	0.993789	338	130	89	242	157	161	0.52381	1	0	0	0	0.488889	0	0	0	0.536313	0.527132	0.41989
846626	C	A	A	A	A	A	A	0.992	0.984127	1	1	0.990099	0.974684	125	126	48	65	101	79	0.544118	0.545455	0	0.376623	1	1	0.569767	0	0	0	0	0.424242
60612973	C	T	T	T	T	T	T	1	1	1	1	1	1	101	71	41	53	44	52	0.488372	0.222222	1	0.9	0.916667	0	0	0	0	0	0	1
22391171	G	C	C	C	C	C	C	1	1	1	1	1	1	126	84	62	79	37	97	0.457627	0.45283	1	0.622642	1	1	0	0	0	0	0	0
86713373	G	C	C	C	C	C	C	0.593679	1	1	0.997283	0.506726	0.530534	443	344	192	368	223	262	0.923077	0	0.49	0	0	0	0	0.440191	0.390805	0.526104	0.392593	0
6099437	A	C	C	C	C	C	C	0.512195	0.734375	0.62963	0.590078	0.666667	0.796407	123	64	189	383	48	334	0	0.46875	0	0	0	0	0	0.608	0	0.489583	0.42623	0.475
63235083	A	G	G	G	G	G	G	0.999193	0.998571	0.994172	0.999192	0.453728	0.446019	6192	6997	6005	4948	4117	6984	0.474254	0.496137	0.504925	0.480655	0	0.527455	0.473845	0	0.480069	0	0	0
5860760	T	C	C	C	C	C	C	0.5	0.862069	1	1	0.707317	0.592437	44	29	162	314	41	238	0	0.944444	0.466667	0.368	0.457014	0.458015	0	0.520661	0	0	0	0
61272802	T	C	C	C	C	C	C	0.351351	0.411765	0.6	0.424242	0.3	0.4	37	17	10	33	20	10	0	0	0	0	0.333333	0	0.214286	0	0.5	0	0	0
85223890	G	A	A	A	A	A	A	1	1	0.594118	0.453608	0.610619	0.535565	245	159	170	291	113	239	0.935484	1	0.5	0	0	0.318841	0	0	0	0	0	0
35843950	T	C	C	C	C	C	C	0.666667	0.888889	0.833333	0.944444	1	1	15	18	12	36	11	71	0	0	0.75	1	1	0	0.444444	0.3	0	0	0	0.4
22811697	A	G	G	G	G	G	G	0.557823	1	0.943396	0.984615	1	1	147	85	106	130	55	69	0	0.517241	0	0	0	0.510417	0.487705	0.532338	1	0	0	1
42315974	G	A	A	A	A	A	A	0.305556	0.451613	1	1	0.210526	0.490196	36	31	19	27	19	51	0	1	0	0.46875	0.555556	0	0	0	0	0	0	0
17726045	T	A	A	A	A	A	A	0.6	0.263158	1	1	0.510204	1	70	19	11	39	49	16	0	0	0	0	0	0.446809	0	0	1	0.557692	0.9375	0
6133433	G	A	A	A	A	A	A	0.979167	1	0.986486	0.97541	0.947368	1	48	34	74	122	38	78	0	1	0	0	0	0	0	0.958333	0	0.903226	0.75	0.846154
107929185	C	T	T	T	T	T	T	0.566038	0.425926	1	1	0.820513	0.214286	106	54	16	58	39	28	0	0.565217	0	0	0.789474	0	0	0.619048	0	0	0	0.634146
37993743	C	G	G	G	G	G	G	0.6625	0.813953	0.757576	0.833333	0.321429	0.779661	80	43	33	78	56	59	0	0.363636	0.835616	0	0.333333	0	0.842105	0	0	0	0	0.377049
82344206	C	A	A	A	A	A	A	1	0.608696	0.642857	0.275862	1	1	35	23	14	29	12	20	0	0	0	0.533333	1	0	0.461538	0	0.388889	0.3	0	0.428571
37993762	G	A	A	A	A	A	A	0.659574	0.8	0.8125	0.8	0.23913	0.871795	47	30	16	40	46	39	0	0.322581	0.847826	0	0.392157	0	0.825	0	0	0	0	0.380952
6093199	C	T	T	T	T	T	T	0.621118	0.571429	0.691406	0.684615	0.58209	0.393701	161	84	256	520	201	254	0	0.679144	0.6	0.364238	0	0	0	0.489933	0	0	0	0
6132527	A	G	G	G	G	G	G	0.83871	1	1	0.992481	0.970149	1	93	107	158	266	67	177	0	1	0	0	0	0	0	0.978261	0	0.754386	0.810345	0.849057
147422431	T	C	C	C	C	C	C	1	0.548387	1	1	0.477876	0.376812	92	31	32	99	113	69	0.416667	0	0.431818	0	0	0.269231	0	0.588235	0	0.296296	1	0
18249606	G	A	A	A	A	A	A	0.583333	0.489362	1	1	1	1	24	47	18	42	36	59	0	0.428571	1	0.666667	0	0	0	0.526316	0.214286	0.363636	0.485714	0
42104538	A	G	G	G	G	G	G	0.9875	0.471698	1	1	1	1	80	53	35	49	32	15	0.546667	0.257143	0	0	0.983333	0.34	0.978947	0	0.477612	0	0.491525	0
11327950	A	T	T	T	T	T	T	0.407407	1	0.9375	1	0.222222	1	54	19	16	33	27	89	0.416667	0.25	0.526316	0.636364	0	0.521739	0.428571	0	0	0	0	0.411765
7895208	G	A	A	A	A	A	A	1	1	1	1	1	1	24	13	24	21	11	16	1	1	0.3	0.461538	1	0.5	0	0	0	0.363636	0	0
6132522	C	T	T	T	T	T	T	0.836735	1	1	0.992395	0.970588	1	98	104	158	263	68	178	0	1	0	0	0	0	0	0.977273	0	0.781818	0.818182	0.848485
89836904	G	C	C	C	C	C	C	0.495146	0.520325	1	0.996	1	0.291777	1133	369	579	500	487	377	0	0.477011	0.523569	0	1	0.409692	0	0.52	0	0	0	0
105358604	A	C	C	C	C	C	C	0.651316	0.696429	0.8	0.576471	0.621622	0.575758	152	56	10	85	74	66	0	0	0	0	0	0.637931	0.592	0	0	0.662252	0.656934	0
6643810	T	A	A	A	A	A	A	0.708333	1	1	1	1	0.931034	48	21	31	63	41	29	0	0.548387	0.470588	0.40625	0.407407	0.366667	0.565217	0.3	0.4	0.458333	0	0.355556
846528	A	C	C	C	C	C	C	1	1	1	1	1	1	103	110	35	59	79	45	0.52809	0.526316	0	0.424242	1	1	0.631579	0	0	0	0	0.528846
89836879	T	G	G	G	G	G	G	0.486512	0.532468	0.985689	1	1	0.356659	1075	385	559	529	493	443	0	0.523077	0.520833	0	0.993789	0.456853	0	0.506211	0	0	0	0
31794902	C	T	T	T	T	T	T	0.621622	0.614035	0.571429	0.565217	0.555556	0.25	74	57	42	69	45	24	0	0	0.619048	0	0	0.5	0.703704	0	0	0	0	0
527748	C	T	T	T	T	T	T	0.529412	0.8125	0.578947	0.5	1	1	17	32	19	20	15	50	0.571429	0	0.466667	0.567568	0.461538	1	0	0	0	0	0	0
36985384	G	T	T	T	T	T	T	1	0.814815	0.368421	0.375	1	0.64	131	27	38	40	102	50	0	0.777778	0.555556	0.114286	0.818182	0.578947	0	0	0	0	0	0
32184502	G	C	C	C	C	C	C	0.642276	0.380952	0.480769	0.585034	0.619048	1	123	42	52	147	63	113	0.482759	0	0.711538	0.510204	0	0	0	0	0	0	0.654762	0
6132420	A	C	C	C	C	C	C	0.925	1	0.958333	0.985075	0.957447	1	80	72	144	201	47	93	0	1	0	0	0	0	0	0.986667	0	0.863014	0.740741	0.89
49403979	C	T	T	T	T	T	T	0.875	1	1	1	0.315789	0.5	16	52	35	30	19	20	0	0	0	1	0	0.478261	0	0.888889	0	0	0.619048	0.363636
35870610	C	G	G	G	G	G	G	0.428571	0.385714	1	0.991837	1	0.569307	315	280	250	245	162	202	0.480826	0.419355	0.462733	0.330709	0.463158	0	0.472973	0.404891	0	0	0	0
6038939	A	C	C	C	C	C	C	0.615385	0.993289	0.763158	0.865385	0.983871	0.835749	13	149	76	104	62	207	0	0.8	0.538462	0.444444	0.666667	0.705882	0	0.5625	0	0	0	0
32185911	T	G	G	G	G	G	G	0.460317	0.441176	0.296296	0.509434	0.230769	1	63	34	54	53	13	94	0.75	0	0.392857	0.181818	0	0	0	0	0	0	0.276596	0
27091792	T	C	C	C	C	C	C	0.530488	0.608696	1	1	1	0.474576	164	115	49	115	71	59	0.568966	0.617647	0	0	0	0	0	0.513761	0.493333	0.576577	0.508065	0
92297814	C	A	A	A	A	A	A	0.97561	1	1	1	0.923077	1	41	15	21	25	13	22	0	0	0	0	0	0	1	0	1	1	0.571429	1
6004436	G	A	A	A	A	A	A	1	1	1	1	1	0.988506	30	24	143	130	35	87	0	1	0	0	0	0	0	1	0	1	0.818182	0.843137
6132510	C	T	T	T	T	T	T	0.876404	1	1	0.991701	0.984848	1	89	91	153	241	66	169	0	0.958333	0.166667	0	0	0	0	0.975904	0	0.754717	0.826923	0.849462
4151213	T	C	C	C	C	C	C	0.433498	1	1	1	0.555556	1	203	126	24	76	81	27	0.520833	0	0.990991	0.526316	1	0	0	0.636364	0	0	0	0
5861812	C	A	A	A	A	A	A	0.55	0.714286	1	1	0.848485	0.561798	20	14	47	72	33	89	0	0.976744	0.416107	0.408451	0.514793	0.455882	0	0.588235	0	0	0	0
59437371	G	C	C	C	C	C	C	0.344828	1	0.380952	0.592593	0.6	0.536	58	32	42	54	25	125	0	0.684211	0	0	0	0	0	0	0	0.456522	0	1
35870837	C	T	T	T	T	T	T	0.461328	0.42779	0.995671	0.988622	1	0.476395	1099	914	462	791	646	699	0.440367	0.389734	0.440554	0.413866	0.453069	0	0.490079	0.410432	0	0	0	0
63231707	C	G	G	G	G	G	G	1	0.875	1	1	0.35	0.403846	57	32	47	97	40	52	1	0	0.7	0.6	0	0.3	0.538462	0	0.181818	0	0	0
120076626	C	T	T	T	T	T	T	0.436782	1	0.288462	0.238095	0.47619	0.590909	87	44	52	63	42	44	0.444444	0	0	0	0	0	0	0	0.741935	0	0	0.537037
6003144	C	T	T	T	T	T	T	0.882353	1	1	1	1	1	17	15	34	43	15	33	0	1	0	0	0	0	0	1	0	0.8	1	0.777778
8784751	T	A	A	A	A	A	A	1	0.8	0.5	0.5	1	1	10	10	10	16	11	11	0	1	0	0	0	0	0	0.5	1	0	0	1
32184511	G	A	A	A	A	A	A	0.658333	0.394737	0.428571	0.527132	0.622951	1	120	38	49	129	61	108	0.466667	0	0.723404	0.489362	0	0	0	0	0	0	0.652778	0
313487	A	G	G	G	G	G	G	1	0.666667	1	1	1	0.529412	26	27	10	16	25	17	1	1	0	0.409091	1	0.5	0	0	0	0	0	0
845738	G	A	A	A	A	A	A	1	1	1	1	1	1	98	36	19	33	53	56	0.842105	0.509091	0	0.566667	1	0.935484	0.487179	0	0	0	0	0.375
86713437	C	T	T	T	T	T	T	0.617391	1	1	1	0.522581	0.464912	345	292	200	302	155	228	1	0	0.452632	0	0	0	0	0.515789	0.38806	0.523077	0.443478	0
6041419	T	C	C	C	C	C	C	0.571429	1	1	1	1	1	14	21	22	44	36	207	0	1	0.545455	0.4375	0.666667	0.727273	0	0.923077	0	0	0	0
931035	T	G	G	G	G	G	G	0.357143	0.769231	1	1	0.380952	0.6	28	26	12	21	21	15	0.589744	0	0.981818	0	0	0.857143	0.407407	0	0	0	0	0
33122678	T	C	C	C	C	C	C	0.485714	1	0.825	0.717391	1	1	35	21	40	46	11	28	0	0	0.681818	0	0.714286	0.8125	0	0	0.548387	1	0	0
35196507	G	A	A	A	A	A	A	0.402778	1	0.481481	0.418182	0.978723	0.41791	72	55	27	55	47	67	0	0	0	0.354839	0	0	0	0.527778	0.272727	0.190476	0.6	0.482759
85223994	C	T	T	T	T	T	T	1	1	0.458599	0.460481	0.633929	0.634146	162	110	157	291	112	205	1	1	0.534091	0	0	0.384615	0	0	0	0	0	0
35193913	G	A	A	A	A	A	A	0.727273	1	0.5	0.297872	1	0.625	33	43	18	47	19	16	0	0	0	0.552632	0	0	0	0.542857	0.458333	0.485714	0.444444	0.4
89840142	G	A	A	A	A	A	A	0.442149	0.524781	1	0.996885	1	0.380435	242	343	417	321	189	184	0	0.585455	0.505219	0	0.993056	0.516304	0	0.487085	0	0	0	0
46972083	C	T	T	T	T	T	T	0.980769	0.5	0.377358	0.314286	1	0.96	52	66	53	35	50	25	0.485294	0	0	0	0.953125	0.959184	0	0	0	0	0	0.481481
42963062	G	A	A	A	A	A	A	1	1	1	1	1	0.482759	68	62	17	41	31	29	1	0	0.230769	1	0	0	1	0	0	0	0	1
53843645	G	T	T	T	T	T	T	1	0.988372	0.983051	1	0.6	1	171	86	118	183	120	105	0.984615	0.52809	0.427481	0.966102	1	0	0	0	0	0.413462	0	0
5859011	T	C	C	C	C	C	C	0.285714	0.902439	0.97619	0.929412	0.75	0.575342	28	41	42	85	40	146	0	1	0.430108	0.316667	0.458763	0.377358	0	0.588235	0	0	0	0
62692582	T	C	C	C	C	C	C	0.41129	0.989637	1	0.989933	0.991228	0.983333	124	193	172	298	114	60	0.576923	0.441176	0	0.524272	0.469027	0	0	0	0.586667	0.52	1	0
43973532	C	T	T	T	T	T	T	0.692308	0.333333	0.235294	0.538462	0.235294	0.1875	13	30	17	13	17	16	0	0	0	0.636364	0.342857	0	0	0	0	0	0	0
59438924	T	C	C	C	C	C	C	0.369231	1	0.421053	0.326531	0.422222	0.285714	65	39	19	49	45	28	0	0.285714	0	0	0	0	0	0	0	0.296296	0	1
6039865	T	C	C	C	C	C	C	0.2	0.522727	0.714286	0.634146	0.627451	0.757962	35	44	84	123	51	157	0	0.181818	0.227273	0.441176	0.5	0.272727	0	0.590909	0	0	0	0
10100594	C	T	T	T	T	T	T	0.33	1	1	1	1	1	100	52	77	132	33	114	0	0.8125	0.276316	1	1	1	0	0	0	0	0	0
42315541	C	T	T	T	T	T	T	0.557692	0.311111	1	1	0.9375	0.53125	52	45	21	26	32	64	0	1	0	0.375	0.375	0	0.548387	0	0	0	0.266667	0.533333
35194286	C	A	A	A	A	A	A	0.597938	1	0.527778	0.547368	1	0.56875	194	145	108	190	121	160	0	0	0	0.5	0	0	0	0.521472	0.423077	0.566176	0.476821	0.522388
35870952	G	A	A	A	A	A	A	0.486842	0.453403	0.988971	0.985371	0.998804	0.455793	1368	955	544	957	836	656	0.412951	0.397671	0.45733	0.44227	0.501603	0	0.478997	0.447099	0	0	0	0
6096417	A	G	G	G	G	G	G	0.591837	0.508772	0.534884	0.655949	0.573529	0.970588	49	57	86	311	68	102	0	0.921053	0	0	0	0	0	0.684211	0	0	0	1
37993738	A	G	G	G	G	G	G	0.833333	0.847826	0.911111	0.945055	0.338983	0.873239	84	46	45	91	59	71	0.5	0.405941	0.86747	0	0.393939	0	0.926471	0	0	0	0	0.428571
86297403	C	G	G	G	G	G	G	1	0.458333	0.529412	0.679245	0.3	1	15	48	17	53	20	34	0	0.909091	0.363636	0.46875	0	1	0	0	0	0	0	0
86713461	G	C	C	C	C	C	C	0.636364	1	1	0.996855	0.496894	0.479381	352	306	181	318	161	194	1	0	0.482625	0	0	0	0	0.485714	0.394737	0.555556	0.468468	0
43423538	G	T	T	T	T	T	T	1	0.291667	0.933333	0.894737	0.368421	0.642857	31	24	15	19	19	14	0	1	0.666667	0.384615	0	0	0.393939	0	0	0	0.466667	0
53668256	G	T	T	T	T	T	T	0.607477	0.590476	1	0.976744	0.676471	1	107	105	71	86	68	48	0.428571	0	0.576923	0	1	0.630435	1	0	0	0	0	0
6003949	C	T	T	T	T	T	T	0.928571	1	0.965517	0.967742	1	1	14	25	29	31	16	45	0	1	0	0	0	0	0	1	0	0.916667	1	0.740741
106792896	C	T	T	T	T	T	T	1	1	1	1	0.96	0.266667	38	43	17	25	25	15	0	0.214286	0	0.45	0	0.733333	1	0.625	0	0	0	1
6084247	T	C	C	C	C	C	C	0.578947	0.947368	0.756757	0.680851	0.40625	0.830508	38	19	37	94	32	118	0	0.666667	0	0	0	0	0	0.8	0	0.571429	0.210526	0.75
6038153	G	T	T	T	T	T	T	0.484991	1	0.99916	0.997363	1	1	1066	788	1190	1517	685	767	0	0.990338	0	0.23319	0	0.357692	0	1	0	0.981439	0.348	0.37074
5857453	T	A	A	A	A	A	A	0.551724	0.473684	0.912088	0.982857	0.55	0.51938	29	19	91	175	20	129	0	0.833333	0.311111	0.225806	0.32	0.588235	0	0.514286	0	0	0	0
4533924	A	G	G	G	G	G	G	0.994536	0.666667	0.378378	0.332278	0.994382	1	183	87	185	316	178	470	1	0	0	0	0.449275	1	0.387283	0	0	0.333333	0	0
4533919	C	G	G	G	G	G	G	1	0.639535	0.407609	0.327922	0.994505	1	182	86	184	308	182	459	1	0	0	0	0.459854	1	0.385965	0	0	0.32973	0	0
4533941	C	A	A	A	A	A	A	0.97561	0.688172	0.288889	0.322086	0.982036	0.970917	164	93	180	326	167	447	0.986111	0	0	0	0.413793	0.984211	0.347305	0	0	0.306533	0	0
27647131	G	C	C	C	C	C	C	0.3375	0.907563	0.852941	0.925373	0.873418	0.94	240	119	34	67	79	50	0.411765	0.490196	0.720721	0.438596	0.459016	0.372549	0	0	0	0	0	0.754717
527654	T	C	C	C	C	C	C	0.75	0.5	0.391304	0.428571	1	1	20	12	23	28	18	29	0.636364	0	0.235294	0.439024	0.571429	1	0	0	0	0	0	0
53669474	G	A	A	A	A	A	A	0.608696	0.548872	1	1	0.488889	1	115	133	45	76	45	50	0.55	0	0.427083	0	0.935484	0.55	1	0	0	0	0	0
37993735	G	A	A	A	A	A	A	0.784091	0.860465	0.891304	0.892473	0.296875	0.8	88	43	46	93	64	80	0.428571	0.383178	0.82716	0	0.42029	0	0.897059	0	0	0	0	0.38806
22099207	G	A	A	A	A	A	A	0.666667	1	0.941176	1	1	1	33	23	17	11	23	30	1	0	1	1	0.388889	0	0.266667	0.5	0	0	0	0.272727
931009	T	C	C	C	C	C	C	0.392857	0.730769	1	1	0.277778	0.647059	28	26	10	16	18	17	0.555556	0	1	0	0	0.863636	0.45	0	0	0	0	0
10100434	G	A	A	A	A	A	A	0.447236	1	1	1	1	1	199	137	204	272	74	208	0.5	0.385542	0.41791	1	0.979167	0.986667	0	0	0	0	0	0
931925	G	A	A	A	A	A	A	0.472222	0.407407	1	1	0.454545	0.8	36	27	22	23	33	25	0.818182	0	0.906977	0	0	0.59375	0.64	0	0	0	0	0
21244806	C	A	A	A	A	A	A	0.394737	0.978261	0.931818	0.983871	0.435897	1	76	46	44	124	39	106	0	0.477273	0	0	0	0	1	0.304348	0.6	0.375	0.435897	0.357143
845828	C	G	G	G	G	G	G	1	1	1	1	1	1	92	48	25	36	77	48	0.64	0.539474	0	0.508772	1	1	0.512821	0	0	0	0	0.625
53669206	A	G	G	G	G	G	G	0.611429	0.562874	1	1	0.553571	1	175	167	64	140	56	83	0.577465	0	0.55414	0	1	0.423077	1	0	0	0	0	0
16405958	T	G	G	G	G	G	G	0.4	1	0.518519	0.5	1	0.266667	25	16	27	36	20	15	0	0	0	0.487179	0.4	0.47619	0	0	0.222222	0.347826	0.578947	0
11650849	T	C	C	C	C	C	C	0.454545	0.375	1	1	0.5	0.736842	33	64	42	62	30	19	0.52459	0	0.6	0	0.352941	0	0.369565	0	0.266667	0	0.310345	0.472727
40963384	T	C	C	C	C	C	C	1	1	1	1	1	1	35	45	29	48	19	29	0	0.428571	0.421053	0.486486	0	1	0	0.545455	0	0.545455	1	0.411765
62002731	A	G	G	G	G	G	G	0.48913	0.517647	0.632653	0.516484	0.416667	0.525641	184	255	49	182	120	78	0	0	0	0.548387	0	0.333333	0.483871	0	0	0.573034	0	0
53668554	G	A	A	A	A	A	A	0.505263	0.534091	1	1	0.680851	1	95	88	23	91	47	34	0.538462	0	0.539326	0	0.962963	0.52	1	0	0	0	0	0
100485441	C	T	T	T	T	T	T	1	0.490909	0.5	0.567568	0.509434	1	86	55	48	74	53	43	1	0	1	0	0	0	0.434783	0	0	0	0.47619	0
23687111	C	T	T	T	T	T	T	0.476562	0.51087	0.264706	0.242424	0.986842	1	128	92	34	66	76	112	0.45614	1	0	0.362637	0	0	0	0.507246	0	0	0	0
89714302	G	C	C	C	C	C	C	0.534884	1	1	1	1	0.493976	43	10	31	47	10	166	0	0	0	0	0.3	0.454545	0.550725	0.5	1	0.205882	0.333333	0.529412
527752	A	G	G	G	G	G	G	0.384615	0.8125	0.631579	0.555556	1	1	13	32	19	18	15	47	0.571429	0	0.545455	0.575758	0.538462	1	0	0	0	0	0	0
622763	A	G	G	G	G	G	G	0.243243	0.222222	0.230769	0.307692	0.538462	0.15	37	36	13	13	13	20	0	0	0	0	0	0	0	0	0	0	0.227273	0.3125
846426	C	T	T	T	T	T	T	1	1	1	1	1	1	79	110	23	49	72	28	0.571429	0.607595	0	0.557692	1	1	0.534483	0	0	0	0	0.580645
35872234	G	A	A	A	A	A	A	0.42315	0.403226	0.992424	0.99449	1	0.615854	527	310	132	363	412	328	0.510204	0.466346	0.491632	0.393617	0.482456	0	0.469388	0.467742	0	0	0	0
2169939	T	C	C	C	C	C	C	0.609756	0.428571	0.333333	0.460317	1	0.645833	41	21	21	63	28	48	0	0	0.473684	1	0.857143	0	0	0	0	0	0	0
49474776	C	T	T	T	T	T	T	1	1	1	1	0.785714	1	54	18	33	89	28	24	1	0.727273	0.692308	0	1	0.25	0.636364	0.333333	0	0	0	0
53669472	A	G	G	G	G	G	G	0.621849	0.55303	1	1	0.488889	1	119	132	45	77	45	52	0.560976	0	0.446809	0	0.965517	0.545455	1	0	0	0	0	0
8786316	G	A	A	A	A	A	A	1	0.470588	0.6	0.354839	1	1	33	34	10	31	31	34	0.416667	1	0	0	0	0	0.4	0.181818	0.285714	0	0	1
29368997	C	T	T	T	T	T	T	0.4	0.384615	0.5	0.545455	0.533333	0.333333	10	13	14	22	15	27	0	1	0	0.555556	0	0	0	0	0	0	0	0
112356310	A	G	G	G	G	G	G	0.533333	0.454545	0.571429	0.541667	0.652174	0.972222	30	44	21	24	23	36	0.538462	0	0	0.409091	0.647059	0	0	0.444444	0	0	0.545455	0
26101004	T	G	G	G	G	G	G	0.830508	0.775	0.4375	0.59375	0.4	0.85	59	40	32	32	55	40	0	0.8	0.137931	0	0.444444	0.75	0	0	0	0.615385	0	0
4534031	C	T	T	T	T	T	T	1	0.809524	0.268908	0.355102	1	1	112	63	119	245	164	305	1	0	0	0	0.435897	1	0.482456	0	0	0.378049	0	0
6042520	A	G	G	G	G	G	G	0.631579	1	1	1	1	1	19	26	31	55	29	136	0	1	0.777778	0.625	0.684211	0.5	0	0.909091	0	0	0	0
86712982	C	T	T	T	T	T	T	0.502793	1	0.996154	0.983165	0.592814	0.542289	358	205	260	297	167	201	0.97561	0	0.565625	0	0	0	0	0.559406	0.432432	0.577236	0.371622	0
23271992	C	T	T	T	T	T	T	1	0.564516	1	1	1	0.996805	172	62	74	188	103	313	0	0.512821	0	0.573171	0.953488	0	0	0.615385	0	0.315789	1	0.459459
147421249	T	C	C	C	C	C	C	1	0.642857	1	1	0.481481	0.46875	149	42	32	73	135	64	0.333333	0	0.638889	0	0	0.703704	0	0.322581	0	0.466667	1	0
53668837	T	C	C	C	C	C	C	0.491525	0.514706	1	0.984848	0.742857	1	59	68	57	66	35	31	0.6	0	0.56962	0	1	0.4375	1	0	0	0	0	0
6132592	G	A	A	A	A	A	A	0.807339	1	1	0.992308	0.955556	1	109	130	161	260	45	169	0	1	0	0	0	0	0	1	0.179487	0.696203	0.884615	0.868421
5706188	T	C	C	C	C	C	C	0.96	1	0.942857	0.981308	0.85	1	25	37	70	107	20	52	0	0.9375	0	0	0	0	0	0.980583	0.272727	0.826087	0.694915	0.896552
86698111	G	A	A	A	A	A	A	0.558952	1	1	0.992126	0.562963	0.623932	229	131	103	127	135	117	1	0	0.653153	0	0	0	0	0.502392	0.4125	0.566116	0.47929	0
16782065	T	C	C	C	C	C	C	0.584158	1	1	1	0.38	1	101	106	20	71	50	78	0.692308	0.285714	0	0	0	0	1	0	1	0.477273	0	0.385714
48984912	G	A	A	A	A	A	A	1	1	1	1	0.551724	0.263158	89	60	35	70	29	19	0	1	0	0.369565	0	0	0.535211	0	0	0.603175	0.6	0.585366
6094886	C	T	T	T	T	T	T	0.911661	0.923775	0.876313	0.833017	0.844237	0.992333	283	551	857	1581	321	913	0	0.99639	0	0	0	0	0	0.951079	0	0.99005	0.333819	0.992574
35872065	C	T	T	T	T	T	T	0.525773	0.404959	0.993007	0.989218	0.995506	0.505938	485	242	143	371	445	421	0.555556	0.436214	0.493243	0.413333	0.425676	0	0.53222	0.441489	0	0	0	0
10102316	T	C	C	C	C	C	C	0.472447	0.999184	0.999295	0.99911	1	0.997799	1234	1226	1418	2248	625	1817	0.51	0.429577	0.451777	1	0.966833	0.996983	0	0	0	0	0	0
45696115	G	A	A	A	A	A	A	0.430556	0.607143	0.5	0.565217	1	1	72	28	14	23	47	14	0.818182	1	0.714286	0	0	0.461538	0	0	0	0	0	0
4533875	A	G	G	G	G	G	G	1	0.495575	0.39207	0.311475	0.988701	1	181	113	227	366	177	456	1	0	0	0	0.405063	1	0.347594	0	0	0.326425	0	0
86713018	G	T	T	T	T	T	T	0.483173	1	0.996169	0.985423	0.551111	0.566964	416	255	261	343	225	224	1	0	0.570694	0	0	0	0	0.565217	0.435897	0.569231	0.337278	0
18244376	C	G	G	G	G	G	G	0.588235	1	0.655172	0.4	0.619048	0.625	51	52	58	35	21	24	0.548387	0	0	0.506849	0	0.547619	0	0.544118	0	0	0	0.636364
35871092	G	A	A	A	A	A	A	0.513688	0.508251	0.995455	0.997765	0.997807	0.538803	1242	909	440	895	912	451	0.468635	0.46252	0.544892	0.418052	0.54023	0	0.544643	0.470948	0	0	0	0
93912521	C	T	T	T	T	T	T	0.5625	1	1	1	1	0.692308	16	14	27	36	34	13	0	0	0.477273	0	0	0.153846	0.367089	0.528302	0.930233	1	0.347826	0.348837
6132596	T	G	G	G	G	G	G	0.818966	1	0.994152	0.984848	0.955556	1	116	133	171	264	45	178	0	1	0	0	0	0	0	1	0.179487	0.72093	0.872727	0.88189
89436457	A	G	G	G	G	G	G	1	1	1	1	1	0.512195	135	34	41	10	40	41	0.518519	0	0	0	0.65	0	0.692308	0.578947	0.552632	0.453333	0.5	0.468085
13312201	C	T	T	T	T	T	T	1	1	1	1	1	0.659574	55	25	19	50	16	47	0	0	0	0	0.333333	0.230769	0	1	1	0	1	1
6132605	G	A	A	A	A	A	A	0.831933	1	1	0.992395	0.938776	1	119	133	177	263	49	177	0	1	0	0	0	0	0	1	0.170732	0.725275	0.885246	0.886525
23899846	A	G	G	G	G	G	G	0.6	0.540541	0.595506	0.5625	0.479452	0.555556	80	74	89	96	73	27	0.509259	0.531646	0.54955	0	0	0.651376	0	0	0	0	0	0
4278575	A	T	T	T	T	T	T	0.470588	0.176471	0.8	0.842105	1	0.513514	17	17	25	19	12	37	0	0	0	0	0	0	1	0	0.642857	0.555556	0.516129	0
35871045	A	G	G	G	G	G	G	0.516463	0.477852	0.997253	0.992785	0.993046	0.506596	1063	745	364	693	719	379	0.454678	0.435417	0.530762	0.427397	0.525346	0	0.538782	0.483871	0	0	0	0
27865025	C	A	A	A	A	A	A	0.246637	0.236757	0.430303	0.321875	0.521036	0.214286	446	925	330	320	309	252	0	0	0.440801	0	0	0	0	0	0	0	0	0.444959
120075514	A	G	G	G	G	G	G	0.304348	1	0.47619	0.375	0.761905	0.576923	23	21	21	40	21	26	1	0	0	0	0	0	0	0	0.8	0	0	0.615385
16052490	A	T	T	T	T	T	T	0.436364	1	0.340426	0.491803	0.657143	0.486486	55	62	47	61	35	37	0	0.666667	0	0	1	0	0	0.666667	0	0	0	0
70495488	G	T	T	T	T	T	T	1	1	1	1	1	1	33	79	68	208	169	241	0	0.923077	0	1	1	1	0	1	0	0	0	0
6004598	T	C	C	C	C	C	C	0.888889	0.703704	0.824324	0.733333	0.871795	0.913793	27	27	74	120	39	58	0	0	0	0	0	0	0	1	0	0.935484	0.952381	0.972222
60604119	T	C	C	C	C	C	C	1	1	1	1	1	1	136	92	36	38	62	23	0	0.477273	1	1	1	0.45	0	0	0	0	0	1
6133099	A	G	G	G	G	G	G	0.513158	0.704225	0.726667	0.802885	0.796296	0.929293	76	71	150	208	54	99	0	0.84	0	0	0	0	0	0.691176	0	0.513158	0.568182	0.788462
71530378	C	T	T	T	G	T	T	0.173077	0.223214	0.25	0.347826	0.342105	0.25	52	112	12	23	38	92	0	0	0	0.2	0	0	0	0	0	0	0	0.315789
66451126	T	C	C	C	C	C	C	1	0.636364	1	1	1	1	32	22	21	42	18	38	0	1	1	0.733333	0.5	0	0	0.777778	0	0	0	0.555556
6084541	C	T	T	T	T	T	T	0.644444	0.971429	0.90625	0.736111	0.815789	0.905405	45	35	32	72	38	74	0	0.666667	0.583333	0	0	0.263158	0	1	0	0.611111	0.285714	0.5
13804937	C	T	T	T	T	T	T	1	1	1	1	1	1	26	12	18	13	27	10	0	1	0.931034	1	1	1	0	0	0	0	0	0
119634240	T	G	G	G	G	G	G	0.26087	0.291667	0.384615	0.352941	0.289474	0.277778	46	72	65	34	38	18	0.304348	0	0	0	0	0	0.275	0	0	0	0	0.209302
53668506	A	G	G	G	G	G	G	0.527778	0.52	1	1	0.56	1	108	75	26	91	50	53	0.454545	0	0.621951	0	0.954545	0.575758	0.935484	0	0	0	0	0
62003557	C	T	T	T	T	T	T	0.397516	0.423868	0.583333	0.57265	0.316327	0.439024	161	243	36	117	98	82	0	0	0	0.346154	0	0.418605	0.351351	0	0	0.551402	0	0
25587771	G	A	A	A	A	A	A	0.468085	0.538877	0.997101	0.996296	1	0.998785	1692	926	690	1080	672	823	0	0	0.549412	0.505155	0	0	0.482709	0.482861	0.447811	0.472119	1	0
8963404	T	C	C	C	C	C	C	0.56213	1	1	1	1	0.417582	169	117	53	120	65	91	0.537313	0.5	0.506024	0	1	0.576271	0.35	0	0	0	0	0.453125
23667305	T	C	C	C	C	C	C	1	1	0.945946	1	1	1	182	107	37	70	70	64	0.947368	0.991597	0.951049	0	1	1	0	0	0	0	0	0
45111952	C	T	T	T	T	T	T	1	1	1	1	0.588235	1	29	10	18	12	17	11	0	0	0.333333	1	0	0.222222	0.75	1	0	0.727273	0	0.5
140119241	G	A	A	A	A	A	A	1	1	0.833333	0.704545	1	0.444444	48	50	12	44	23	36	0	0	0.410256	1	0.529412	1	0	0	0	0	0.56	0.432432
62690649	C	T	T	T	T	T	T	0.411765	1	1	1	1	1	17	13	46	27	31	11	0.714286	0.5	0	0.454545	0.37931	0.411765	0	0	0.227273	0.674419	1	0
60604118	A	G	G	G	G	G	G	1	1	1	1	1	1	135	95	37	37	63	23	0	0.477273	1	1	1	0.473684	0	0	0	0	0	1
8963595	G	A	A	A	A	A	A	0.561321	1	1	1	1	0.395349	212	86	87	133	57	172	0.366667	0.387097	0.569892	0	1	0.571429	0.571429	0	0	0	0	0.442857
53669478	C	T	T	T	T	T	T	0.585586	0.482759	0.97561	1	0.5	0.980392	111	145	41	75	44	51	0.628571	0	0.4	0	0.928571	0.521739	1	0	0	0	0	0
35970839	T	C	C	C	C	C	C	1	1	0.978723	1	1	1	68	40	47	81	39	68	0	0	0	0.611111	0.352941	0	0.333333	1	0	1	0.636364	1
26535596	C	T	T	T	T	T	T	0.48495	1	1	1	0.485149	0.419753	299	229	207	141	202	81	0	0.453925	0.997579	0.442857	0.445545	0	0	0.506112	0	0	0	0.501057
10089815	C	T	T	T	T	T	T	0.994792	1	1	1	1	0.506494	384	191	115	271	73	77	1	1	0.37037	0.355263	0.43787	1	0	0	0	0.295031	0	0
6096416	C	A	A	A	A	A	A	0.509091	0.482759	0.51087	0.650794	0.561644	0.908257	55	58	92	315	73	109	0	0.914286	0	0	0	0	0	0.666667	0	0	0	1
35872123	G	A	A	A	A	A	A	0.508411	0.461538	0.994444	0.990025	1	0.565826	535	312	180	401	434	357	0.627907	0.454167	0.531697	0.393443	0.478528	0	0.519362	0.475921	0	0	0	0
6134891	G	A	A	A	A	A	A	0.9375	1	1	1	1	1	16	20	12	38	14	24	0	1	0	0	0	0	0	1	0	1	0.9	1
4375946	C	T	T	T	T	T	T	1	1	1	1	1	0.703704	27	22	24	13	11	27	1	0	0.333333	1	0	0	0	1	0.714286	0	0.333333	0.285714
53843432	T	C	C	C	C	C	C	0.992857	1	1	1	0.575	1	140	56	48	122	80	69	1	0.537037	0.537634	1	1	0	0	0	0	0.457143	0	0
35872003	C	T	T	T	T	T	T	0.494457	0.427419	0.993506	0.987624	1	0.560081	451	248	154	404	466	491	0.5	0.464455	0.50289	0.485714	0.455285	0	0.554762	0.465241	0	0	0	0
35873827	C	T	T	T	T	T	T	0.444444	0.57971	0.969072	1	0.995885	0.478261	225	207	97	242	243	115	0.714286	0.406015	0.546053	0.333333	0.555556	0	0.469697	0.409524	0	0	0	0
11935258	T	C	C	C	C	C	C	0.354839	0.5	0.517241	0.527473	1	0.661972	93	110	87	91	23	71	0	0.928571	0	0	0	0	0	0	0.602941	1	0	0
4223851	G	C	C	C	C	C	C	0.536585	1	0.983051	1	0.185185	1	41	30	59	104	27	59	0.857143	0	0.953488	0.55102	1	0	0	0.315789	0	0	0	0
86420549	T	C	C	C	C	C	C	0.475	1	1	1	0.533333	1	40	10	30	31	15	31	1	0	0.4	0.46875	1	0.488372	0	0	0	0	0.625	0
32186604	G	A	A	A	A	A	A	0.2	0.352941	0.5	0.377049	0.382353	1	50	17	40	61	34	131	0	0	0.75	0.625	0	0	0	0	0	0	0.411765	0
6083605	C	T	T	T	T	T	T	0.500967	0.627511	0.6418	0.62424	0.719804	0.69939	1551	2290	1622	2962	1631	1640	0	0.57667	0.363303	0.356093	0.504843	0.579576	0	0.407895	0	0	0	0
932021	T	A	A	A	A	A	A	0.520833	0.357143	1	1	0.222222	0.703704	48	14	10	14	18	27	0.636364	0	0.958333	0	0	0.565217	0.619048	0	0	0	0	0
6134801	A	C	C	C	C	C	C	0.733333	1	0.923077	0.983051	1	1	30	26	13	59	11	27	0	1	0	0	0	0	0	1	0	0.9	0.75	0.965517
25474720	T	C	C	C	C	C	C	1	1	1	0.997059	1	0.386598	1038	485	201	340	262	194	0.934426	0	0.426637	0	1	1	0	0	0	0	0	1
527504	T	C	C	C	C	C	C	0.846154	0.7	0.466667	0.375	1	1	26	10	15	40	10	33	1	0	0.666667	0.3125	0.5	0.888889	0	0	0	0	0	0
6099716	G	A	A	A	A	A	A	0.322314	0.614286	0.770115	0.699561	0.413333	0.646526	121	70	261	456	75	331	0	0.529412	0	0	0	0	0	0.533654	0	0.410959	0.494505	0.48913
105358382	A	G	G	G	G	G	G	1	1	1	0.995708	1	1	475	227	163	233	336	284	0	0	0	0	0	1	1	0	0	0.991398	1	1
6040108	G	A	A	A	A	A	A	0.228571	0.3	0.352941	0.184211	0.228571	0.169492	35	20	17	76	35	59	0	0.272727	0	0	0	0.1875	0	0	0	0	0	0
37994146	G	T	T	T	T	T	T	0.698962	0.782427	0.68	0.776824	0.298246	0.891026	289	239	75	233	171	156	0.392857	0.338182	0.794393	0	0.402985	0	0.801242	0	0	0	0	0.39726
16229	A	G	G	G	G	G	G	1	1	1	1	1	1	59	45	63	115	49	65	0	1	0	0	1	0	1	0	0	1	0	1
63387673	A	G	G	G	G	G	G	1	1	1	1	1	1	30	168	62	123	259	332	0	1	0	1	1	1	0	1	0	0	0	0
4533770	T	C	C	C	C	C	C	1	0.45082	0.381166	0.294294	0.994681	1	181	122	223	333	188	416	1	0	0	0	0.396226	1	0.359551	0	0	0.367442	0	0
111606596	A	G	G	G	G	G	G	1	0.603376	1	1	0.555556	0.408451	274	237	143	240	135	213	0	0.992593	0	0.420513	0.526316	1	0	0	0	0	0.631579	0
105358627	G	T	T	T	T	T	T	1	1	0.984456	1	1	1	377	172	193	242	274	254	0	0	0	0	0	1	1	0	0	0.992208	0.99631	1
28920081	G	T	T	T	T	T	T	0.389474	0.313514	0.837838	1	0.539683	0.339623	190	185	37	180	63	53	0.5	0	0.344086	0	0.354839	0.4375	0	0	0	0	0	0.789474
10100361	C	T	T	T	T	T	T	0.642857	1	1	1	1	1	14	23	30	20	10	16	0	1	0.652174	1	1	1	0	0	0	0	0	0
42963038	A	G	G	G	G	G	G	1	1	1	1	1	0.606061	94	81	15	37	41	33	1	0	0.333333	1	0	0	1	0.282609	0	0	0	1
32185268	A	T	T	T	T	T	T	0.5	0.352941	0.333333	0.444444	0.193548	1	66	17	24	54	31	68	0.785714	0	0.318182	0.222222	0	0	0	0	0	0	0.508475	0
16406005	C	G	G	G	G	G	G	0.466667	1	0.465116	0.166667	1	0.333333	15	11	43	36	21	27	0	0	0	0.4	0.692308	0.315789	0	0	0	0.391304	0.642857	0
6040862	G	C	C	C	C	C	C	0.388889	0.642857	0.68	0.666667	0.507463	0.774603	18	14	50	117	67	315	0	0.416667	0.391304	0.380952	0.470588	0.511628	0	0.5	0	0	0	0
32185942	C	T	T	T	T	T	T	0.492063	0.26087	0.369231	0.5	0.25	1	63	46	65	62	16	82	0.692308	0	0.375	0.4	0	0	0	0	0	0	0.416667	0
22803134	A	C	C	C	C	C	C	0.636364	1	1	1	1	1	33	27	26	37	19	55	0	0.5	0	0	0	1	0.4	0.75	1	0	0	1
120403942	C	T	T	T	T	T	T	0.75	0.428571	0.714286	0.660714	1	1	44	35	35	56	27	104	0	1	0	0.8	0	0.333333	0	0	1	0	0	0.434783
70345746	A	C	C	C	C	C	C	0.333333	0.1875	0.25	0.378788	0.533333	0.148936	21	16	16	66	15	47	0	0.181818	0	0	0	0	0	0	0	0.666667	0	0
10089532	T	C	C	C	C	C	C	1	1	1	1	1	0.717949	275	127	123	193	76	78	0.991379	1	0.492063	0.413793	0.375	0.971831	0	0	0	0.491228	0	0
6004621	A	G	G	G	G	G	G	0.92	1	1	0.913793	1	1	25	20	69	116	40	55	0	1	0	0	0	0	0	1	0	0.958333	0.95	0.942857
4533783	A	G	G	G	G	G	G	1	0.461538	0.336323	0.274286	0.994924	1	185	117	223	350	197	421	1	0	0	0	0.386139	1	0.345745	0	0	0.353211	0	0
127888673	T	A	A	A	A	A	A	0.489362	1	0.5	0.257143	1	1	47	32	16	35	30	14	0	1	0	0	0	1	0.428571	0.588235	0	0	0.25	0
6039065	G	T	T	T	T	T	T	0.534792	0.936144	0.866667	0.862795	0.920344	0.689487	2788	2396	1815	3564	1858	1636	0	0.927169	0.517946	0.649308	0.608266	0.790276	0	0.337758	0	0	0	0
6040826	C	T	T	T	T	T	T	0.5	0.5	0.734694	0.644444	0.569231	0.741803	22	16	49	135	65	244	0	0.545455	0.37931	0.444444	0.534884	0.47619	0	0.333333	0	0	0	0
35871755	C	T	T	T	T	T	T	0.507692	0.474771	0.99661	0.996262	0.998563	0.637056	715	436	295	535	696	394	0.550847	0.440729	0.545969	0.465438	0.554404	0	0.557377	0.520468	0	0	0	0
104667267	C	T	T	T	T	T	T	1	1	0.466667	0.36	1	0.62069	64	47	15	25	69	58	0	0	0.44898	0.2	1	1	0.55	0	0	0	0	0.272727
534649	C	T	T	T	T	T	T	0.6	0.645161	0.552632	0.655738	1	1	45	31	38	61	25	27	0.6	0	0.228571	0.666667	0.793103	1	0	0	0.190476	0	0	0
10032235	T	C	C	C	C	C	C	0.939394	1	1	1	1	1	33	83	141	183	113	177	0	1	1	0	1	0.96875	0	1	0	0	0	0
32185071	C	T	T	T	T	T	T	0.44	0.136364	0.357143	0.347368	0.166667	1	50	22	42	95	36	124	0.692308	0	0.4	0	0	0	0	0	0	0	0.387097	0
112184810	C	A	A	A	A	A	A	1	1	0.53125	0.542373	1	1	53	51	32	59	23	35	1	1	0	0.341463	0.347826	0.5	0.306452	0.12766	0	0.333333	0.15	0
6091153	G	C	C	C	C	C	C	0.617284	0.567568	0.577778	0.632979	0.225806	0.717514	81	37	90	188	31	177	0	0.222222	0	0	0	0	0	0.418182	0	0.540984	0.566667	0.625
846222	G	C	C	C	C	C	C	1	1	1	1	0.9875	1	93	77	34	54	80	10	0.690476	0.652174	0	0.433962	1	1	0.541667	0	0	0	0	0.706897
6039060	T	C	C	C	C	C	C	0.540741	0.933575	0.864658	0.85873	0.921956	0.687799	2835	2484	1958	3780	1922	1672	0	0.928402	0.530954	0.655914	0.612126	0.784497	0	0.336283	0	0	0	0
15311446	G	A	A	A	A	A	A	0.611111	0.770833	1	0.977528	0.484848	0.382979	72	48	25	89	33	47	0	0.352941	0.377778	0.277778	0	0.636364	0	1	0	0	0.625	0
6124730	A	G	G	G	G	G	G	0.714286	0.714286	0.692308	0.862069	0.888889	1	21	14	13	29	18	14	0	1	0	0	0	1	1	0.916667	0	0	0	0
24283542	A	G	G	G	G	G	G	1	1	0.708333	0.45	0.9375	1	31	18	24	20	16	21	1	1	0	0.357143	0.6	0	0.4	0	0	0	0.454545	0.333333
114038636	G	A	A	A	A	A	A	0.353293	0.3	0.75	0.65	0.272727	1	167	160	28	40	88	19	0	0.2	0	0.25	0	0.444444	0	0.714286	0	0	0.769231	0
60604166	A	G	G	G	G	G	G	1	1	1	1	1	1	152	96	28	49	80	38	0.285714	0.292683	1	1	1	0.473684	0	0	0	0	0	1
6096239	A	G	G	G	G	G	G	0.448819	0.635593	0.573171	0.654036	0.632184	0.9	127	118	164	607	87	150	0	0.892857	0	0	0	0	0	0.829268	0	0.55	0	0.625
845878	T	C	C	C	C	C	C	1	1	1	0.864865	1	1	66	42	19	37	86	22	0.590909	0.5	0	0.557377	0.981132	1	0.575758	0	0	0	0	0.714286
36985334	A	G	G	G	G	G	G	1	0.642857	0.333333	0.377778	1	0.5	112	28	36	45	100	40	0	0.722222	0.6	0.111111	0.761905	0.714286	0	0	0	0	0	0
6134431	A	G	G	G	G	G	G	0.75	0.823529	0.78125	0.794521	0.666667	0.781609	16	34	32	73	36	87	0	0	0	0	0	0	0	1	0	0.9375	0.846154	0.870968
33122703	A	T	T	T	T	T	T	0.451613	1	0.729167	0.586957	1	1	31	21	48	46	16	22	0	0	0.625	0	0.727273	0.857143	0	0	0.615385	1	0	0
23660488	A	G	G	G	G	G	G	0.92437	1	0.9	0.648649	0.986486	0.956522	119	36	20	37	74	46	1	0.940299	0.877193	0	0.833333	0.823529	0	0	0	0	0	0
4533745	C	T	T	T	T	T	T	1	0.433962	0.370968	0.320144	1	1	150	106	186	278	154	362	1	0	0	0	0.403061	1	0.35443	0	0	0.426136	0	0
15978571	A	T	T	T	T	T	T	0.96875	1	1	0.971429	1	1	32	15	17	70	16	17	1	0	0	1	0	0	1	0	1	0	0	1
6039661	A	C	C	C	C	C	C	0.297297	0.466667	0.75	0.652174	0.6875	0.617211	37	90	104	161	96	337	0	0.615385	0.390244	0.323529	0.388889	0.457627	0	0.355556	0	0	0	0
51911554	A	G	G	G	G	G	G	1	1	1	1	1	0.322581	99	88	55	103	85	31	0.363636	1	0	0.647059	0	0.428571	0.492308	0	0	0.515152	0.447368	0.490196
4533798	C	T	T	T	T	T	T	1	0.428571	0.342105	0.30791	0.995098	1	212	105	228	354	204	469	1	0	0	0	0.422222	0.995495	0.362637	0	0	0.356784	0	0
53843878	C	T	T	T	T	T	T	1	1	1	1	0.48	1	113	115	144	220	125	246	0.9375	0.6	0.423077	1	1	0	0	0	0	0.583333	0	0
56403666	T	C	C	C	C	C	C	0.521739	0.541667	0.777778	0.777778	0.474576	1	92	72	63	144	59	58	0	1	0	0	0.52381	0.621622	0.628571	0.384615	0	0	0	0
9975857	C	A	A	A	A	A	A	0.307692	0.283019	0.269231	0.345455	0.2	0.352941	39	53	52	55	25	68	0.281553	0.24	0	0	0	0	0.30303	0	0	0	0	0
42963024	T	G	G	G	G	G	G	1	1	1	1	1	0.567568	111	74	22	44	43	37	1	0	0.391304	1	0	0	1	0.244898	0	0	0	1
16052121	G	A	A	A	A	A	A	0.283582	1	0.47619	0.694444	0.777778	0.227273	67	68	21	72	18	22	0	0.369565	0	0	0.785714	0	0	0.5	0.875	0	0	0
6041391	C	G	G	G	G	G	G	0.461538	1	1	1	1	1	13	18	24	30	34	184	0	1	0.583333	0.533333	0.75	0.733333	0	0.933333	0	0	0	0
845897	T	C	C	C	C	C	C	1	1	1	0.857143	1	1	47	38	23	35	79	15	0.611111	0.479452	0	0.555556	0.98	1	0.592593	0	0	0	0	0.710526
61609507	A	G	G	G	G	G	G	0.58209	1	0.627907	0.571429	1	1	67	48	43	63	65	28	0	0	0.539326	0.491228	0	0.489209	0	0.394737	0.416667	1	0.524272	0
35871798	C	G	G	G	G	G	G	0.470721	0.451957	1	0.997368	0.997881	0.664452	444	281	153	380	472	301	0.513514	0.438596	0.551064	0.5	0.591667	0	0.564732	0.498516	0	0	0	0
6098234	G	A	A	A	A	A	A	0.505376	0.655172	0.306273	0.376045	0.714286	0.483271	93	58	271	359	49	269	0	0.35	0.382353	0.25	0.258065	0.355556	0	0.521127	0	0	0	0
68906604	T	C	C	C	C	C	C	1	0.473684	1	1	1	1	41	38	13	33	21	36	0	0.333333	0.535714	1	0.6	1	0.45	0	0	0	0	0.631579
6134740	A	G	G	G	G	G	G	0.9	1	1	0.980769	1	1	30	20	21	52	18	35	0	1	0	0	0	0	0.333333	1	0	0.857143	0.846154	0.923077
35972287	G	A	A	A	A	A	A	1	0.580247	1	1	1	0.477273	115	81	41	58	37	88	0	0	0	0.5	0.68	0	0	0.545455	0.818182	0.487805	0.702128	0.409091
15469165	G	A	A	A	A	A	A	1	1	0.625	0.451613	1	0.5	45	34	24	31	23	16	0	1	0	0	0.666667	0.2	0.666667	0.2	0	0.571429	0	0.357143
96483954	A	G	G	G	G	G	G	1	0.514286	0.818182	0.642857	0.285714	0.3	38	35	22	42	14	20	0.428571	1	0	0	0	0	0	0	0	0.511111	0.709677	0
40744104	T	C	C	C	C	C	C	0.38806	1	1	0.989474	1	0.190476	134	116	23	95	67	21	1	1	1	0	0.344828	0.314286	0	0	0	0	0	0
103768220	C	G	G	G	G	G	G	0.462259	0.380288	0.310874	0.506568	0.499744	0.532098	3418	4373	4497	3502	1955	2212	0	0	0	0.368869	0	0	0.336821	0.359375	0	0	0.371485	0.348957
35165864	A	G	G	G	G	G	G	0.294118	0.411765	0.25	0.192308	0.25	0.192308	17	17	20	26	16	26	0	0	0	0.136364	0	0	0.216216	0	0	0.217391	0	0.114286
83824424	A	G	G	G	G	G	G	1	0.428571	0.6	0.416667	0.357143	0.416667	22	14	10	24	14	12	0	0.518519	0.886364	0.909091	0	0	0	0	0	0	0	0
63392491	C	T	T	T	T	T	T	0.692308	0.933333	1	1	0.461538	0.833333	91	15	25	26	26	12	1	0	0.448276	0.368421	0	0.8	1	0	0	0.4	0	0
4270292	G	A	A	A	A	A	A	0.660274	0.613636	0.717949	0.671937	0.991903	0.716216	365	220	78	253	247	74	0.37037	0	0	0	0	0	1	0	0.527778	0.804878	0.765432	0
46840055	T	G	G	G	G	G	G	1	0.588235	0.714286	0.8	0.666667	1	29	17	14	25	12	18	0	0	0.8	0	0	0.666667	1	0	0	0.4	0	1
6038399	G	C	C	C	C	C	C	0.379429	0.866969	0.745853	0.832534	0.894452	0.751365	6689	3533	3014	6676	2956	3664	0	0.864683	0	0	0	0.25643	0	0.912617	0	0.989202	0.215341	0.331834
4278574	A	T	T	T	T	T	T	0.444444	0.333333	0.88	0.857143	1	0.512821	18	18	25	21	12	39	0.4	0	0	0	0	0	0.928571	0	0.666667	0.6	0.533333	0
79986417	G	A	A	A	A	A	A	0.789474	0.8	0.666667	0.708333	0.448276	0.3125	19	40	18	24	29	16	0	0.6	0.5	0	0.782609	0.571429	0	0	0	0.375	0	0
27309212	G	T	T	T	T	T	T	0.511111	1	1	1	0.46875	0.428571	45	55	39	51	32	14	0.5	1	0.422222	0.413043	0.631579	0.545455	0	0	0	0	0	0
6099869	T	G	G	G	G	G	G	0.434211	0.735294	0.72695	0.662162	0.402778	0.611111	76	34	282	370	72	324	0	0.487179	0	0	0	0	0	0.508772	0	0.547368	0.508333	0.626374
19383703	T	G	G	G	G	G	G	1	0.394737	0.970588	1	0.952381	1	38	38	34	60	21	15	0.538462	1	1	0.333333	0.555556	1	0	0	0	0	0	0
20977654	C	T	T	T	T	T	T	1	0.295918	1	1	0.994286	1	141	98	71	192	175	96	0.462585	1	0	0	0.164384	0.320388	0	1	0.398058	0.302083	0.467742	0.285714
6094585	C	G	G	G	G	G	G	0.272727	0.568106	0.538244	0.515504	0.659193	0.471025	209	301	353	774	223	673	0	0.441341	0.466667	0.229412	0.248927	0.376518	0	0.374468	0	0	0	0
9124931	A	G	G	G	G	G	G	0.99537	1	1	0.994366	0.994413	0.978261	432	321	230	355	179	46	0.435294	0.429594	0	0.430155	0	0.995842	0.405797	1	0	0.385609	0.997159	0
15468400	A	G	G	G	G	G	G	1	1	0.384615	0.375	1	0.4375	27	19	13	24	13	16	0	1	0	0	0.6	0	0.714286	0	0	1	0	0
6038413	T	C	C	C	C	C	C	0.365195	0.871991	0.726562	0.817335	0.890374	0.752153	6591	3531	2944	6438	2992	3716	0	0.861354	0	0	0	0.23046	0	0.915756	0	0.990167	0.217967	0.32869
28313242	A	G	G	G	G	G	G	0.243243	0.377953	0.307692	0.269841	0.235294	0.327273	74	127	13	63	34	55	0	0	0	0.25	0	0	0	0	0.266667	0.368421	0	0
6092498	G	A	A	A	A	A	A	0.485149	0.449275	0.588235	0.640449	0.557576	0.288618	101	207	221	445	165	246	0	0.712766	0.52381	0.342105	0	0	0	0.555556	0	0	0	0
7927952	G	T	T	T	T	T	T	0.24	0.181818	0.238095	0.342105	0.25	0.23	50	55	63	38	24	100	0.227273	0	0	0	0.192308	0	0	0	0.190476	0	0	0
9159009	A	G	G	G	G	G	G	1	0.521739	0.375	0.75	1	0.666667	78	23	16	48	34	24	0.666667	0.375	0	0	0.6	0	0.5	0	0	0	1	0.3
112357241	C	T	T	T	T	T	T	0.846154	0.653846	0.428571	0.344828	0.68	1	13	26	42	58	25	52	0	1	0	0.333333	1	0	0	0	0	0	0.75	0
127888688	G	C	C	C	C	C	C	0.574468	1	0.461538	0.212121	1	1	47	32	13	33	28	15	0	1	0	0	0	1	0.428571	0.666667	0	0	0.285714	0
16068920	G	A	A	A	A	A	A	1	0.409091	1	1	1	1	57	66	16	42	22	26	0.533333	0.322581	1	0.254545	0.5	0.439024	0.512195	0.517857	0	0	0	0.462963
527798	A	C	C	C	C	C	C	0.181818	0.821429	0.6875	0.6	1	1	11	28	16	15	13	47	0.647059	0	0.636364	0.6	0.545455	1	0	0	0	0	0	0
41635587	G	A	A	A	A	A	A	1	1	1	0.96875	0.95122	0.821429	53	26	26	64	41	28	1	0.625	0.487179	0	1	0.8	0	0.636364	0	0	0.333333	0
6131545	C	G	G	G	G	G	G	0.615385	0.909091	1	1	1	1	13	11	44	79	22	52	0	1	0	0	0	0	0	1	0	0.666667	1	1
28036303	G	C	C	C	C	C	C	0.5	1	1	1	1	1	58	46	15	48	61	102	0	1	0	0.536082	0.454545	1	0	0	0.421053	0.40625	0.487179	0.338235
53669643	T	C	C	C	C	C	C	0.627551	0.618497	1	1	0.617647	1	196	173	41	120	68	51	0.727273	0	0.675676	0	1	0.604167	1	0	0	0	0	0
4278188	A	G	G	G	G	G	G	0.630435	0.6	0.742857	0.802326	1	0.714286	92	130	35	86	77	49	0.571429	0	0	0	0	0	1	0	0.533333	0.890244	0.642857	0
63643061	T	A	A	A	A	A	A	0.438547	0.992366	0.380435	0.461957	0.344828	0.99187	358	131	92	184	58	246	1	0	0.397059	0	0.98	0.382353	0	0	0	0	0	0
6084437	A	C	C	C	C	C	C	0.271186	0.363636	0.62963	0.408163	0.75	0.692308	59	22	27	49	40	26	0	0.571429	0.444444	0.166667	0.5	0.4	0	0.181818	0	0	0	0
35704683	C	T	T	T	T	T	T	0.545455	1	1	1	0.641026	0.366667	55	39	23	67	39	60	0	0.62	0.986301	0.525	0.542857	0	0	0.575758	0	0	0	0.453125
6132807	T	C	C	C	C	C	C	0.738739	0.983607	0.966667	0.958491	0.959459	1	111	122	180	265	74	155	0	0.980769	0	0	0	0	0	0.994186	0.1875	0.869565	0.892857	0.836207
6039492	C	T	T	T	T	T	T	0.297872	0.90625	0.693548	0.80303	0.731343	0.691877	47	32	124	198	67	357	0	0.730769	0.380282	0.615385	0.630435	0.558442	0	0.37037	0	0	0	0
111606067	G	C	C	C	C	C	C	1	0.44898	1	0.987578	1	0.461078	270	98	88	161	110	334	0	0.738095	0	0.577465	0.638889	1	0	0.4	0.119403	0	0.590909	0
16053896	C	T	T	T	T	T	T	1	1	0.520833	0.537037	0.578947	0.333333	81	87	48	108	38	66	0.525	0.405405	0	0	1	0	0.5	0.32	0.388889	0	0	0
27090480	C	T	T	T	T	T	T	0.490385	0.534884	1	1	1	0.439024	104	86	21	52	39	41	0.75	0.602941	0	0	0	0	0	0.52	0.85	0.492537	0.418182	0
62332542	C	G	G	G	G	G	G	1	0.529412	1	1	0.545455	1	10	17	16	31	11	23	0.5	0	0	0	0	1	0	0.933333	1	0.526316	0.285714	0
113943606	G	A	A	A	A	A	A	0.537662	0.440678	1	1	0.357895	1	385	177	64	139	95	77	0	1	0.398374	0	0	0.326531	1	0	0.290323	0	0	0.5
6039446	T	C	C	C	C	C	C	0.367089	0.95	0.735714	0.802691	0.638298	0.672209	79	40	140	223	94	421	0	0.8125	0.343284	0.64	0.672727	0.537634	0	0.341463	0	0	0	0
53668786	T	C	C	C	C	C	C	0.541667	0.55914	1	0.989899	0.641026	1	72	93	73	99	39	50	0.928571	0	0.561798	0	1	0.425	1	0	0	0	0	0
527689	C	G	G	G	G	G	G	0.5	0.722222	0.32	0.347826	1	1	18	18	25	23	18	31	0.65	0	0.3125	0.512821	0.6	1	0	0	0	0	0	0
6042481	G	T	T	T	T	T	T	0.571429	1	1	1	1	1	14	21	23	53	33	146	0	1	0.666667	0.6	0.818182	0.75	0	0.923077	0	0	0	0
113943466	C	T	T	T	T	T	T	0.539446	0.464286	1	1	0.489362	1	469	168	94	154	94	94	0	1	0.278261	0	0	0.347826	1	0	0.485714	0	0	0.568493
35662676	A	C	C	C	C	C	C	0.988764	0.289855	0.984581	0.994975	0.30303	0.45614	445	345	454	398	231	285	0	0	0.528846	0.590476	0	0	0.479167	0.394203	0	0.408759	0.350711	0.453875
86420574	G	A	A	A	A	A	A	0.310345	1	0.96	1	0.375	1	29	14	25	29	16	36	1	0	0.382353	0.430556	1	0.409091	0	0	0	0	0.614035	0
74392801	T	A	A	A	A	A	A	0.997416	0.995495	0.995074	1	1	0.560364	387	222	203	337	204	439	0	1	0.616883	0.540373	0	0.5	0.489362	0	0	0.5	0.51773	0.57485
5876352	A	G	G	G	G	G	G	0.971429	1	1	1	1	0.95122	35	45	126	28	19	41	0.6	1	0	0.980989	0	0.960317	0.462838	0.328467	0.25	0.53169	0	0
6084460	G	A	A	A	A	A	A	0.264151	0.52381	0.64	0.351852	0.633333	0.315789	53	21	25	54	30	38	0	0.5625	0.444444	0	0.285714	0.388889	0	0.24	0	0	0	0
113943727	G	A	A	A	A	A	A	0.554645	0.397321	0.9625	0.981308	0.336957	1	366	224	80	107	92	92	0	1	0.241935	0	0	0.350877	1	0	0.285714	0	0	0.547619
42962469	A	G	G	G	G	G	G	0.994318	1	1	1	1	0.360465	176	137	32	96	56	86	1	0	0.301282	0.971429	0	0	1	0.27619	0	0	0	1
28124121	G	A	A	A	A	A	A	0.994885	0.995781	0.975124	0.987275	0.989813	0.981982	2346	1896	201	943	589	333	0.994203	0.345856	0.981831	0.444252	0.995322	0.429838	0	0.241096	0	0	0.261345	0.425299
86420569	C	T	T	T	T	T	T	0.382353	1	1	1	0.375	1	34	13	30	31	16	38	1	0	0.419355	0.445946	1	0.446809	0	0	0	0	0.641509	0
6101707	G	C	C	C	C	C	C	0.3125	0.5	0.266667	0.284768	0.421053	0.286765	32	16	75	151	19	136	0	0	0.6	0	0.228571	0.216216	0	0.225	0	0	0	0
22825214	C	G	G	G	G	G	G	1	1	1	1	1	1	207	135	177	181	48	83	0	0.469388	0	0	0	0.453488	0.580645	0.604938	1	0.522523	0.569231	1
6093310	T	C	C	C	C	C	C	0.49	0.567901	0.651822	0.616302	0.85446	0.607914	200	162	247	503	213	278	0	0.573529	0.56391	0.443038	0.385714	0.542553	0	0.482412	0	0	0	0
147421219	T	C	C	C	C	C	C	1	0.5	1	1	0.461538	0.477273	109	20	19	43	117	44	0.6	0	0.642857	0	0	0.72	0	0.333333	0	0.346154	1	0
6093106	C	T	T	T	T	T	T	0.492308	0.496124	0.582677	0.685072	0.811111	0.628079	130	129	254	489	180	406	0	0.638889	0.573333	0.357143	0.326087	0.448529	0	0.556522	0	0	0	0
24972085	G	A	A	A	A	A	A	1	1	1	1	1	1	91	85	76	55	70	104	0	0.466667	1	0.5625	0	1	0	0.637255	0.55102	0.54717	0.441176	0
6099237	C	T	T	T	T	T	T	0.25	0.559322	0.677686	0.598616	0.433333	0.640553	68	59	121	289	30	217	0	0.466667	0	0	0	0	0	0.614035	0	0.410256	0.333333	0.54717
42576699	T	G	G	G	G	G	G	1	0.695652	1	0.826087	0.583333	1	35	23	11	23	12	26	0.444444	1	0	0	0	0.5	0	1	1	0.1875	0.1875	0
44720109	A	T	T	T	T	T	T	0.363636	0.526316	0.388889	0.846154	0.714286	0.6	22	19	18	26	28	10	1	0	1	0.5	0.153846	0	0	0	0	0	0	0
40485226	A	G	G	G	G	G	G	1	0.6	1	1	1	1	23	15	13	14	14	18	0	0	0.466667	0.619048	0.5	1	1	0.583333	0	0	0	0.647059
146555620	G	A	A	A	A	A	A	0.474227	1	0.961538	0.980583	1	1	194	152	104	103	94	130	0.438596	1	0.528796	0.539823	0.519737	0	0.517544	0	0	0	0.589286	0.5
4533700	C	T	T	T	T	T	T	1	0.481481	0.308176	0.322449	1	1	122	108	159	245	129	215	1	0	0	0	0.47027	1	0.388889	0	0	0.471831	0	0
35873848	A	G	G	G	G	G	G	0.430052	0.605769	1	1	1	0.483516	193	208	83	220	240	91	0.75	0.394737	0.524138	0.3	0.511111	0	0.533333	0.494624	0.230769	0	0	0
36886833	A	G	G	G	G	G	G	1	1	0.6	0.736842	1	0.4	86	60	40	38	66	20	1	0.363636	0.5	0.559322	0.565217	0.972973	0	0	0	0	0	0
147421319	T	C	C	C	C	C	C	1	0.702128	1	1	0.555556	0.616438	109	47	25	55	126	73	0.2	0	0.535714	0	0	0.647059	0	0.315789	0.666667	0.733333	1	0
61918316	T	C	C	C	C	C	C	1	0.5	0.291667	0.382979	0.978261	0.447368	43	20	24	47	46	38	0.230769	1	0.25	0.388889	0	0	0	0	0	0.405405	0.3	0.25
99340728	C	A	A	A	A	A	A	0.92	0.603604	0.96	0.97479	0.992481	0.377551	125	222	75	119	133	196	0.476821	0.474843	0.578512	0.370787	0	0	0.641844	0	0.304487	0.361257	0.406699	0.43956
6094714	A	C	C	C	C	C	C	0.719457	0.849817	0.781651	0.816964	0.722772	0.947808	221	273	545	896	202	479	0	0.988095	0	0	0	0	0	0.922912	0	0.983607	0.266667	0.90708
1785050	C	T	T	T	T	T	T	0.529412	0.486111	0.52381	0.508475	0.422535	0.58209	85	72	21	59	71	67	0	0	0	0.569444	0	0	0	0.709677	0	0.447761	0	0.555556
44720777	T	G	G	G	G	G	G	0.6	0.545455	0.6	0.48	0.526316	0.642857	40	33	20	25	19	14	0.428571	0	0.942857	0.571429	0	0	0	0.681818	0	0	0	0
71529501	C	T	T	T	T	T	T	1	1	1	1	1	1	65	38	25	42	22	31	0.392857	1	0	0.45098	0.538462	0.322581	1	0.526316	0	0.516129	0.484848	0
61999714	A	G	G	G	G	G	G	0.428571	0.4	0.558442	0.535714	1	0.363636	133	90	77	140	78	44	0	0.666667	0	0.416667	0	0.245614	0.626087	0	0	0.56391	0	0
113943721	G	T	T	T	T	T	T	0.53719	0.4	0.963855	0.973451	0.336957	0.978495	363	215	83	113	92	93	0	1	0.274194	0	0	0.323077	1	0	0.277778	0	0	0.547486
77513708	C	T	T	T	T	T	T	0.27027	0.307692	0.333333	0.307692	0.555556	0.421053	37	13	24	26	27	38	0	0	0	0.428571	0	1	0	0	0	0	0	0
6132851	A	G	G	G	G	G	G	0.728155	0.741379	0.716763	0.700658	0.9	0.751634	103	116	173	304	100	153	0	0	0	0	0	0	0	0.994764	0.266667	0.788889	0.88172	0.839623
55713369	G	A	A	A	A	A	A	1	0.348805	0.441227	0.456303	0.479114	1	1589	711	587	1190	1580	513	0	0	0	0.506207	0.443609	0.490066	0	0.491346	0.488584	0	0	0.539379
35870578	A	T	T	T	T	T	T	0.375	0.153846	0.962963	0.92	1	1	40	26	27	25	12	28	0.306452	0.222222	0.407407	0.882353	1	0	0.294118	0.223881	0	0	0	0.311111
22825200	G	T	T	T	T	T	T	1	1	1	1	1	1	194	138	169	180	49	87	0	0.510638	0	0	0	0.442857	0.575342	0.622517	1	0.514286	0.571429	1
6132080	T	A	A	A	A	A	A	1	0.961039	0.916667	1	0.98	1	34	77	48	140	50	88	0	1	0	0	0	0	0	1	0.411765	0.816901	0.918033	0.950617
63638595	C	T	T	T	T	T	T	0.388781	0.442105	0.430723	0.42571	0.419355	0.423767	517	570	332	599	93	446	0.429658	0.478261	0.412955	0	0	0.45122	0	0	0	0	0	0
6093852	A	G	G	G	G	G	G	0.456483	0.568543	0.635008	0.598796	0.735234	0.587933	563	693	1274	1827	491	779	0	0.532828	0.557377	0.444444	0.382998	0.422222	0	0.488226	0	0	0	0
5855516	C	A	A	A	A	A	A	0.486486	0.727273	1	1	0.862069	0.629213	37	11	60	79	29	89	0	1	0.522388	0.577778	0.543689	0.571429	0	0.74	0	0	0	0
56259772	A	G	G	G	G	G	G	0.366667	0.839286	0.972973	0.979167	0.95	0.966667	60	56	111	96	20	60	0	1	0	0	0	0	0	0.920455	0	0.627451	0.933333	0.844444
77512829	A	G	G	G	G	G	G	0.153846	0.7	0.484848	0.787879	0.47619	0.5	13	10	33	33	21	24	0	0.555556	0	0.8	0	1	0	0	0	0	0	0
100474971	C	A	A	A	A	A	A	0.4375	0.615385	0.866667	0.74359	0.75	1	32	26	15	39	24	20	1	0	1	0	0	0	1	0	0	0	0.666667	0
6100828	G	A	A	A	A	A	A	0.351852	0.347826	0.34058	0.316062	0.704545	0.333333	54	23	138	193	44	120	0	0.333333	0.26087	0.205882	0.277108	0.27451	0	0.296296	0	0	0	0
75504336	T	C	C	C	C	C	C	1	1	0.789474	0.791667	1	1	32	17	19	24	24	22	0	0.4	1	0	0.571429	0	0	0.5	0	1	0.363636	1
6098378	G	C	C	C	C	C	C	0.22449	0.430556	0.584541	0.702532	0.15	0.572034	49	72	207	316	40	236	0	0.333333	0	0	0	0	0	0.672131	0	0.340426	0.333333	0.242424
114335920	A	G	G	G	G	G	G	0.648148	0.518519	0.666667	0.514286	0.484848	0.75	54	54	12	35	33	20	0	0	0.3125	0.285714	0.333333	0.529412	0.222222	0	0.547619	0	0.323529	0.285714
53844186	C	T	T	T	T	T	T	1	0.948718	0.953125	0.992063	0.47619	1	46	39	64	126	63	80	1	0.409091	0.452381	0.967742	1	0	0	0	0.333333	0.466667	0	0
32185225	T	C	C	C	C	C	C	0.459016	0.210526	0.272727	0.418605	0.12	1	61	19	22	43	25	29	0.75	0	0.235294	0.222222	0	0	0	0	0	0	0.533333	0
37599775	T	C	C	C	C	C	C	0.340426	1	0.421053	0.448276	1	0.677419	47	35	38	58	27	31	0	0.45	0.58	0.545455	0.45	0.414634	0	0	0.263158	0	0.176471	0.269231
145797059	G	A	A	A	A	A	A	0.590361	0.431818	1	1	1	0.55	83	44	29	51	31	40	0	1	0	0	0	0	0.5	0.542373	0.340426	0.453333	1	0
53668746	C	T	T	T	T	T	T	0.5	0.493506	1	0.985915	0.517241	1	64	77	63	71	29	32	0.777778	0	0.536585	0	1	0.447368	1	0	0	0	0	0
46972080	T	C	C	C	C	C	C	1	0.507692	0.462963	0.34375	1	1	54	65	54	32	55	25	0.515152	0.575	0	0	0.966667	1	0	0	0	0	0	0.52439
6132162	A	G	G	G	G	G	G	0.776316	0.838983	0.766667	0.827586	0.674419	0.91791	76	118	90	174	43	134	0	0.85	0	0	0	0	0	0.851429	0.230769	0.663717	0.735632	0.737179
46822867	G	A	A	A	A	A	A	0.538462	1	1	1	1	1	13	17	16	16	26	29	1	0	1	0	0	0.75	0	0.5	0.555556	0	1	0
74122376	A	G	G	G	G	G	G	0.893617	0.8125	1	0.994118	0.785714	0.756757	47	32	43	170	28	74	0	1	0	0	0	0	0	1	0	0.727273	0.916667	0.875
90258341	A	G	G	G	G	G	G	0.894737	1	1	1	1	0.625	19	13	34	38	16	24	0.666667	1	0.5	0.529412	0	0	0.5	0.545455	0	0	0.833333	0.222222
40485037	T	C	C	C	C	C	C	1	0.657895	1	1	1	1	25	38	11	15	12	23	0	0	0.714286	0.666667	0.5	1	1	0.555556	0	0	0	0.5
6102026	A	G	G	G	G	G	G	0.469388	0.615385	0.714286	0.642857	0.333333	0.744565	49	26	98	126	24	184	0	0.733333	0	0	0	0	0	0.661017	0	0.463415	0.315789	0.625
27141746	G	A	A	A	A	A	A	0.666667	0.9375	0.5	0.441176	1	0.304348	27	32	24	34	27	69	0	0	0	0	0	0	0.294118	0.8	0.705882	0	0.880952	0.45
845954	G	A	A	A	A	A	A	1	1	1	0.772727	1	1	45	24	17	22	68	12	0.733333	0.530612	0	0.612903	0.96875	1	0.615385	0	0	0	0	0.59375
4534484	A	G	G	G	G	G	G	1	0.491228	0.349206	0.256	1	1	49	57	63	125	125	166	1	0	0	0	0.615385	1	0.363636	0	0	0.403226	0	0
6101787	T	A	A	A	A	A	A	0.295455	0.448276	0.215385	0.191489	0.571429	0.236066	44	29	130	188	28	305	0	0.166667	0.473684	0	0.192308	0.209302	0	0.203125	0	0	0	0
13855449	T	A	A	A	A	A	A	0.526316	0.53125	0.5	0.486726	0.423077	0.591837	57	32	68	113	26	49	0	1	0.26087	0.28	0	0.4	0	0	0	0	0	0.40625
90916876	T	C	C	C	C	C	C	1	0.44	0.65	0.638298	0.904762	0.466667	72	50	20	47	21	15	0	1	0	0.422222	0	0	0.586207	0	0	0.382353	0	1
6101785	T	C	C	C	C	C	C	0.288889	0.428571	0.222222	0.205405	0.571429	0.245847	45	28	126	185	28	301	0	0.157895	0.473684	0	0.192308	0.214286	0	0.216667	0	0	0	0
6721213	C	A	A	A	A	A	A	1	0.464286	1	1	0.466667	0.416667	40	84	40	52	30	36	0.28	1	0.342857	0.207547	0.945946	0.65	0	0	0	0.214286	0	0
46972005	A	T	T	T	T	T	T	1	0.530612	0.195122	0.142857	1	1	50	49	41	28	25	16	0.638889	0	0	0.108696	1	1	0	0	0	0	0	0.415385
845862	T	C	C	C	C	C	C	1	1	1	0.878049	1	1	81	41	19	41	91	33	0.678571	0.571429	0	0.618182	1	1	0.564103	0	0	0	0	0.74359
109823001	T	C	C	C	C	C	C	0.708333	0.666667	1	1	0.423077	0.475	48	33	48	75	26	40	0	0	0	0.479452	0	0	0	0.452381	1	1	0.64	0
28123998	C	T	T	T	T	T	T	0.995226	0.992993	0.974843	0.993952	0.998623	0.99823	2304	1998	477	992	726	565	0.992968	0.386631	0.987975	0.440936	0.992949	0.407324	0	0.304471	0	0	0.296037	0.443526
27155250	T	C	C	C	C	C	C	0.357143	0.647059	0.6	0.674419	0.833333	0.219512	56	51	20	43	12	41	0	0.375	0.272727	0.363636	0	0	0.833333	0	0	0.411765	0	0.375
18731732	A	C	C	C	C	C	C	0.325	1	0.4	0.46	0.75	0.733333	40	21	15	50	40	45	0	0	0.583333	0	0	0	0.333333	0.333333	0	0	0.722222	1
527958	G	C	C	C	C	C	C	0.212121	0.619048	0.666667	0.285714	1	1	33	21	12	14	12	36	0.8125	0	0.481481	0.26087	0.533333	1	0	0	0	0	0	0
4824631	G	T	T	T	T	T	T	0.37931	0.307692	0.461538	0.363636	1	0.983051	29	13	26	33	14	59	0	0	1	0	0.4	0	0.5	0	0.4	0	0.5	0
15316068	C	T	T	T	T	T	T	0.439252	0.512821	1	1	0.333333	0.230769	107	39	27	30	54	13	0	0	0.511111	0.47619	0	0.444444	0	1	0	0	0.391304	0
147420296	T	C	C	C	C	C	C	1	0.642857	1	1	0.369565	0.45	65	14	13	29	92	60	1	0	0.384615	0	0	0.56	0	0.461538	0	0.363636	1	0
6093513	T	G	G	G	G	G	G	0.504762	0.658879	0.596899	0.64812	0.817352	0.538012	210	214	258	665	219	342	0	0.546341	0.569343	0.557823	0.395062	0.493562	0	0.518672	0	0	0	0
21197580	G	T	T	T	T	T	T	0.575221	0.509434	0.313433	0.573529	0.425532	0.488636	113	53	67	68	47	88	0	0	0.423077	0.333333	0.454545	0	0.479167	0	0.515625	0	0	0
77512935	C	G	G	G	G	G	G	0.3125	0.272727	0.8	0.514286	0.375	0.689655	32	11	10	35	16	29	0	1	0	0.285714	0	1	0	0	0	0	0	0
11325580	A	T	T	T	T	T	T	0.522222	1	0.976	0.995918	0.381356	1	180	75	125	245	118	211	0.430303	0.424658	0.528	1	0	0.489933	0.448	0	0.424242	0	0	0.457143
30316988	A	G	G	G	G	G	G	0.62069	0.416667	1	1	0.5625	0.489362	58	24	28	59	16	47	1	0	0.423077	0	1	1	0	0	0	0	0	0
6102012	T	C	C	C	C	C	C	0.234043	0.375	0.205882	0.323308	0.625	0.243523	47	24	102	133	24	193	0	0.25	0	0.130435	0.422222	0.23913	0	0.3	0	0	0	0
6099416	G	A	A	A	A	A	A	0.428571	0.446429	0.552795	0.58104	0.470588	0.646259	91	56	161	327	34	294	0	0.395833	0	0	0	0	0	0.584615	0	0.5375	0.48	0.472222
35871924	C	A	A	A	A	A	A	0.463134	0.520362	0.993827	0.995349	0.995604	0.590643	434	221	162	430	455	342	0.583333	0.529762	0.570292	0.584746	0.576271	0	0.57	0.490964	0	0	0	0
40067562	T	C	C	C	C	C	C	1	0.449541	0.338028	0.437086	1	1	141	109	71	151	85	93	0	0.481481	0.46	0.403846	0.40678	0	0	0.432432	1	0.3875	0	0
6084834	T	G	G	G	G	G	G	0.704918	1	0.978723	1	0.925926	0.993548	61	25	94	138	54	155	0	1	0.5	0.571429	0.5	0.222222	0	0.913043	0	0.444444	0	0.8
6929894	C	T	T	T	T	T	T	1	0.478417	1	1	1	1	314	278	203	481	164	670	0	0.996622	0	0.482673	0	0	1	0.519685	0.301587	0.514493	0.544402	0.467105
4279950	G	A	A	A	A	A	A	1	0.52	0.416667	0.5	0.882353	0.702703	83	50	12	46	17	37	1	0	0	0	0	0	1	0	0.5	0.352941	0.525	0
15709532	T	C	C	C	C	C	C	0.230769	0.308824	0.4	0.433333	0.192308	0.234043	39	68	10	30	26	94	0	0	0	0	1	0	0	0	0	0.155556	0	0
5764738	T	C	C	C	C	C	C	0.58	1	0.47619	0.5	1	1	50	28	21	32	17	15	0	0.941176	0.666667	1	0.222222	0	0	0	0	0.75	0	0.333333
35838346	A	G	G	G	G	G	G	0.380952	0.568182	1	1	1	1	42	44	10	55	29	41	0	0.692308	0.235294	1	1	0	0.5	0.428571	0	0	0	0.454545
6102058	T	A	A	A	A	A	A	0.439024	0.6	0.753247	0.658333	0.35	0.758621	41	20	77	120	20	174	0	0.692308	0	0	0	0	0	0.649123	0	0.461538	0.414634	0.703704
83481738	G	A	A	A	A	A	A	0.692308	0.521739	0.85	0.684211	0.727273	0.923077	39	23	20	19	11	13	0	0.714286	0.4	0	0.5	0	0.214286	0.181818	0.428571	0.333333	0.353846	0.636364
5133414	C	T	T	T	T	T	T	0.482759	0.666667	1	1	0.6	1	29	21	20	25	25	27	0	1	0.52381	0.288462	0	0.305556	1	1	0	0	0	0
10055420	T	C	C	C	C	C	C	0.978723	1	1	1	1	0.2	47	30	68	44	12	20	1	1	0.6875	0.36	0.5	1	0	0	0	0	0	0
6098144	G	A	A	A	A	A	A	0.540984	0.767857	0.444444	0.377863	0.72	0.449198	61	56	216	262	50	187	0	0.615385	0.567568	0	0.509434	0.333333	0	0.644737	0	0	0	0
6040673	G	A	A	A	A	A	A	0.481481	0.642857	0.27027	0.371795	0.45	0.16568	27	28	37	78	40	169	0	0.375	0.25	0.230769	0.15625	0.266667	0	0.473684	0	0	0	0
1793146	C	T	T	T	T	T	T	0.697674	1	1	1	1	0.555556	43	18	28	56	28	45	0	0.428571	0	1	1	1	0.153846	0.666667	0	0.375	0	0
22099235	T	C	C	C	C	C	C	0.7	1	1	1	1	1	30	25	14	10	24	29	1	0	1	0.92	0.214286	0	0.310345	0.533333	0	0	0.666667	0.428571
6085547	C	G	G	G	G	G	G	0.360825	0.25	0.634783	0.653409	0.342466	0.331081	97	44	115	176	73	296	0	0.521739	0.333333	0.5	0	0	0	0.59375	0	0	0	0
35874986	A	G	G	G	G	G	G	0.557078	0.526316	1	1	1	0.612903	219	133	38	170	240	31	1	0.53	0.484127	0.361111	0.548387	0	0.531915	0.618182	0	0	0	0
68853859	C	T	T	T	T	T	T	0.267241	0.45509	0.949153	0.990566	0.337838	0.425	116	167	59	106	74	40	0.210526	0	0	0	0	0.967213	1	0	0.289855	0	0.339286	0
6099506	A	G	G	G	G	G	G	0.461538	0.532609	0.554745	0.540305	0.425	0.594805	143	92	274	459	40	385	0	0.507246	0	0	0	0	0	0.512987	0	0.560748	0.48	0.430233
46972068	G	A	A	A	A	A	A	1	0.482143	0.282609	0.346154	1	1	45	56	46	26	54	22	0.508475	0.527778	0	0	1	1	0	0	0	0	0	0.458333
6101761	A	G	G	G	G	G	G	0.424242	0.521739	0.234783	0.221519	0.538462	0.242291	33	23	115	158	26	227	0	0.235294	0.6	0	0.310345	0.225	0	0.2	0	0	0	0
6114813	G	A	A	A	A	A	A	0.52	0.727273	0.763158	0.850394	0.818182	0.774011	25	22	38	127	77	177	0	0.941176	0.307692	0.5	0.6	0.692308	0	0.8	0	0	0	0
25336608	C	G	G	G	G	G	G	1	1	1	0.964912	1	0.944444	46	26	11	57	27	36	0.5	0	1	0.428571	0	0	0.666667	0.714286	0.571429	1	0	0.416667
6085729	G	A	A	A	A	A	A	0.5875	0.375	0.521277	0.618497	0.545455	0.492611	80	64	94	173	55	203	0	0.466667	0.526316	0.25	0	0	0	0.285714	0	0	0	1
27647115	A	C	C	C	C	C	C	0.394495	1	1	0.983051	1	1	218	109	32	59	79	48	0.636364	0.653061	0.872727	0.614035	0.459016	0.533333	0	0	0	0	0	1
6800288	A	G	G	G	G	G	G	0.692308	0.5	1	1	0.357143	0.577778	13	12	27	44	14	90	0	0.833333	0	0.54902	0	0	0	0	0.234043	0.486486	1	0.415842
9976223	G	T	T	T	T	T	T	0.375	0.30303	0.208333	0.222222	0.259259	0.529412	24	33	24	27	27	17	0	0	0	0.192308	0	0	0.333333	0	0.369048	0.176471	0	0.219512
6099138	A	G	G	G	G	G	G	0.266667	0.428571	0.628571	0.666667	0.393939	0.570093	60	56	140	279	33	214	0	0.580645	0	0	0	0	0	0.58	0	0.27907	0.4	0.509434
92297411	G	A	A	A	A	A	A	1	1	1	1	0.631579	1	53	34	29	48	19	31	0	0	0	0	0	0	0.888889	0.55	1	1	0.631579	0.957143
15322334	G	A	A	A	A	A	A	0.514451	0.571429	1	0.985632	0.490826	0.606838	346	224	200	348	218	234	0.454545	0	0.51585	0.504854	0	0.562278	0	0.987603	0	0	0.540909	0
1971564	C	T	T	T	T	T	T	0.740741	0.45	0.352941	0.533333	1	1	27	20	17	30	21	28	1	0	0.363636	0.565217	0	0.333333	0	0	0.666667	0	0.545455	0
60619631	G	A	A	A	A	A	A	1	1	1	1	1	1	122	52	64	124	47	59	0.444444	0.5	1	1	1	0.454545	0	0	0	0	0	1
25587887	C	A	A	A	A	A	A	0.452928	1	1	1	0.998397	1	1742	781	413	897	624	764	0	0.995074	0.52682	0.455847	0	0	0.488294	0.446667	0.5	0.437729	1	0
86693382	C	T	T	T	T	T	T	0.5625	1	1	1	0.266667	0.25	16	38	43	63	15	12	1	0	0.5	0	0	0	0	0.304348	0.342105	0.6	0.733333	0
146555628	T	C	C	C	C	C	C	0.529412	1	0.958333	0.98	1	1	170	155	96	100	79	98	0.475177	1	0.611429	0.58216	0.533333	0	0.537037	0	0	0	0.609091	0.520249
10100498	G	C	C	C	C	C	C	1	0.998012	0.994645	0.999075	1	1	638	503	747	1081	297	758	0.973684	0.429142	1	1	0.989933	1	0	0	0	0	0	0
4272401	G	C	C	C	C	C	C	0.727273	0.745342	0.658537	0.635593	1	0.771084	275	161	82	118	192	83	0.85	0	0	0	0	0	1	0	0.833333	0.640288	0.619565	0
60606645	A	G	G	G	G	G	G	1	1	1	1	0.984615	1	165	50	45	32	65	17	0.416667	0.37931	1	1	1	0.594595	0	0	0	0	0	1
6929888	G	A	A	A	A	A	A	1	0.464419	0.990099	1	1	1	297	267	202	463	164	660	0	0.996503	0	0.493225	0	0	1	0.487603	0.34375	0.5	0.556017	0.484099
114309366	C	T	T	T	T	T	T	0.597308	0.504959	0.994228	0.995199	1	0.659287	4383	3529	2079	2083	621	1626	0.535766	0.996151	0	0	0	0.511213	0.999557	0	0	0	0.580389	0.535426
64643681	T	C	C	C	C	C	C	0.657143	0.714286	0.9	0.857143	0.846154	0.75	35	14	30	49	13	12	0	1	0.428571	1	0	0	0.833333	0	0	0	0	0.875
50853529	G	A	A	A	A	A	A	0.333333	1	1	1	1	0.666667	69	55	16	27	25	12	0.909091	0.387097	1	0.404762	0.227273	0.391304	0	0.5	0	0	0.59375	0
44081076	T	C	C	C	C	C	C	1	1	1	1	1	1	15	15	10	13	16	25	0	0.285714	1	1	0	0.7	1	1	0	0	0.428571	0
6118286	C	T	A	A	A	A	A	0.642857	0.307692	0.347826	0.270833	0.5	0.487805	14	13	23	48	22	41	0	0	0	0	0	0	0	0.4	0	1	0.571429	0
24319040	A	G	G	G	G	G	G	1	1	0.446809	0.558824	1	1	45	60	47	102	22	70	0.476923	1	1	0.470588	0.555556	0	0.454545	0.464286	0	0	0	0
66576098	T	C	C	C	C	C	C	0.258065	0.230769	0.5	0.46875	0.259259	0.169811	31	13	10	32	27	53	0	0	0.294118	0.30303	0.333333	0	0	0	0	0.375	0	0
4267905	C	T	T	T	T	T	T	0.683215	0.662162	0.656	0.750916	0.996466	0.614865	423	518	125	273	283	148	0.60241	0	0	0	0	0	1	0	0.695431	0.791506	0.69863	0
6100052	T	C	C	C	C	C	C	0.521739	0.653061	0.732673	0.734375	0.361702	0.643443	46	49	101	256	47	244	0	0.7	0	0	0	0	0	0.586538	0	0.568182	0.52381	0.693878
28562628	T	C	C	C	C	C	C	1	1	1	1	0.958333	1	126	49	32	74	48	85	0.623853	1	0.495868	0.55	0	0.484375	0.370968	1	0	0	0.517241	0.342466
51781431	T	C	C	C	C	C	C	1	1	1	1	1	0.347826	66	19	37	39	25	69	0.555556	1	0	1	0	0	0	0	0	1	0.75	0.470588
12161546	G	A	A	A	A	A	A	0.571429	0.590909	0.5	0.456522	1	0.809524	21	44	26	46	13	21	1	0	0.357143	0	1	0	1	0	0	0	0	0
62000475	G	A	A	A	A	A	A	0.409692	0.466667	0.53271	0.464286	1	0.444444	227	120	107	168	117	99	0	0.643836	0	0.714286	0	0.375	0.5	0	0	0.516667	0	0
40963482	G	A	A	A	A	A	A	1	1	1	1	1	1	34	21	26	33	13	40	0	0.538462	0.769231	0.387097	0	1	0.6	0.6	0	0.538462	1	0
50328289	C	T	T	T	T	T	T	1	1	1	1	1	1	34	29	24	16	18	40	0	0	0	0.272727	0.4375	0.5	0.3	1	0.9	0.666667	0.357143	1
6929912	G	C	C	C	C	C	C	1	0.452962	0.990244	1	1	1	305	287	205	470	178	713	0	0.996552	0	0.458333	0	0	1	0.554688	0.297872	0.515267	0.561338	0.495082
65043340	G	A	A	A	A	A	A	1	1	0.547945	0.507042	0.557692	1	151	93	73	71	52	38	0.62	1	0.5	0.514851	0.583333	0.428571	0	0	0	0	0	0.402597
18250194	T	A	A	A	A	A	A	0.5	1	0.361702	0.306667	0.766667	0.370968	64	47	47	75	30	62	0.357143	0	0.528846	0.44	0	0.432836	0	0.545455	0	0	0	0.44
6100132	G	C	C	C	C	C	C	0.685714	0.75	0.626374	0.746544	0.463415	0.563758	35	48	91	217	41	149	0	0.758621	0	0	0	0	0	0.604651	0	0.714286	0.640625	0.55814
13855495	C	T	T	T	T	T	T	0.691176	0.451613	0.518072	0.487603	0.484848	0.5	68	31	83	121	33	48	0	1	0.361111	0.24	0	0.458333	0	0	0	0	0	0.516129
41874356	T	C	C	C	C	C	C	0.2	0.3	0.454545	0.45	0.16129	0.191489	50	20	11	20	31	47	0	0.2	0	0.272727	0	0	0	0	0	0.214286	0.232558	0.280488
109823000	G	A	A	A	A	A	A	0.693878	0.638889	1	1	0.32	0.45	49	36	46	74	25	40	0	0	0	0.465753	0	0	0	0.44186	1	1	0.64	0
46835336	T	C	C	C	C	C	C	0.45	1	1	1	1	0.615385	20	16	19	25	20	13	1	1	0.457143	0.558824	0.625	0.470588	0.4	0	0	0	0	0
6098584	G	A	A	A	A	A	A	0.535714	0.59375	0.645161	0.714286	0.305556	0.7375	28	32	124	252	36	240	0	0.714286	0	0	0	0	0	0.735849	0	0.678571	0.392857	0.458333
141201140	T	A	A	A	A	A	A	0.8	1	0.869565	0.947368	1	1	10	23	23	19	12	11	0	1	0	0	0	0.5	0	0.826087	0	0.882353	0.894737	0.962963
90916833	A	T	T	T	T	T	T	0.987952	0.444444	0.7	0.5	0.923077	0.266667	83	45	20	58	26	15	0	0.923077	0	0.422222	0	0	0.472222	0	0	0.459459	0	1
42719891	G	A	A	A	A	A	A	0.454545	0.518519	0.475	0.295455	0.5	1	44	27	40	44	18	38	0	0.888889	0	0.5	0	0.8125	0	0.5	0	0	0	0
92297334	G	A	A	A	A	A	A	1	1	1	1	0.304348	1	39	40	17	28	23	32	0	0.583333	0	0	0	0	0.941176	0.294118	1	1	0	0.944444
71416318	T	G	G	G	G	G	G	1	1	1	1	1	1	44	77	77	90	44	47	0.294118	0.64	0.508197	0	0.615385	0	1	0	0.384615	0.481481	0.535714	1
6085170	T	C	C	C	C	C	C	0.887097	1	1	0.978102	0.938776	1	62	12	26	137	49	109	0	1	0.25	0.4	0.421053	1	1	0.833333	0	0	0.363636	0
20644864	T	C	C	C	C	C	C	1	1	1	1	1	1	51	61	45	40	29	43	1	0.366667	0.965517	0.388889	0	1	0	0.594595	0	0.518519	0	0.631579
42962114	G	A	A	A	A	A	A	1	1	1	1	1	0.426471	114	156	55	84	48	68	1	0	0.292576	1	0	0	1	0.296748	0.309783	0	0	0.993827
35875031	A	G	G	G	G	G	G	0.567227	0.513699	1	1	1	1	238	146	54	184	228	39	0	0.595238	0.484076	0.946429	1	0	0.5	0.592357	0	0	0	0.435897
15928631	T	C	C	C	C	C	C	1	1	1	1	1	1	13	27	20	24	25	21	1	1	0	0.642857	0	0.608696	0.4375	0.5	0.285714	0	0	1
60074097	A	G	G	G	G	G	G	0.5	1	0.375	0.64	1	1	52	50	16	50	36	44	0	0.625	0.55814	0.448276	0.684211	0.619048	0	0.56	0	0	0	0.5
33122853	A	G	G	G	G	G	G	0.444444	1	0.631579	0.641026	1	1	18	16	19	39	10	11	0	0	0.583333	0.285714	0.75	0.777778	0	0	0.8	1	0	0
23260244	T	C	C	C	C	C	C	1	0.166667	1	1	1	1	42	18	18	28	13	27	0	0.636364	0	0.64	1	0	0	0.384615	0	0.388889	1	0.6
32185689	C	T	T	T	T	T	T	0.627907	0.5	0.342105	0.28125	0.714286	1	43	14	38	32	21	135	1	0	0.69697	0.809524	0	0	0	0	0	0	0.444444	0
42702045	G	A	A	A	A	A	A	0.565891	0.562162	0.497382	0.407609	0.415385	1	129	185	191	184	65	195	0.473214	0.492308	0	0.545699	0	0.444976	0	0.486486	0.492	0	0	0
18742256	T	A	A	A	A	A	A	1	0.545455	1	1	0.5	0.266667	22	11	12	28	10	15	1	1	0	0	0	0	1	0	0	0	0	0.8
35873770	T	C	C	C	C	C	C	0.384328	0.43956	0.989796	1	1	0.607407	268	182	98	227	238	135	0.857143	0.365672	0.527607	0.314815	0.607843	0	0.345133	0.391304	0.5	0	0	0
8232471	C	T	T	T	T	T	T	1	0.325	0.470588	0.590909	0.4	0.5	38	40	17	22	15	32	0	0.363636	0.538462	0.371429	0	0	0.538462	0.47619	0	0	0	0.488372
15927831	T	C	C	C	C	C	C	1	1	1	1	1	1	27	23	22	13	12	18	1	1	0	0.625	0	0.32	0.6	0.545455	0.4	0	0	1
14906000	G	A	A	A	A	A	A	0.333333	0.45	0.2	0.432432	0.888889	1	24	20	10	37	18	20	0	0	0	0	0.954545	0	0	0.8	0	0.375	0.666667	0
6095155	T	A	A	A	A	A	A	0.88785	0.614458	0.846154	0.833073	0.526316	0.727273	107	83	117	641	133	198	0	0.878049	0	0	0	0	0	0.793651	0	1	0.285714	0.972222
37525694	G	A	A	A	A	A	A	1	0.5	1	1	0.2	0.517857	43	56	25	38	20	56	0.984127	0	0	0.40678	1	0.527778	0	0	0	0	0.794872	0
40519675	A	G	G	G	G	G	G	0.527273	1	1	1	0.413043	0.533333	55	22	10	48	46	15	0.666667	0.758621	0	0	0.5	0	1	0.545455	0	0	0.5	0
35846010	A	G	G	G	G	G	G	0.566176	0.60274	0.674419	0.965517	1	1	136	73	86	29	34	59	0	0.352941	0.55814	0.957265	1	0	0.551724	0.445652	0	0	0	0.443182
33769459	C	T	T	T	T	T	T	0.668831	0.530303	0.5	0.550265	0.513158	0.588235	154	132	34	189	152	102	0.255814	0.507463	0.552632	0.550562	0.984848	0	0	0	0	0	0	0
44721434	T	C	C	C	C	C	C	0.509804	0.266667	0.666667	0.55	0.352941	0.5	51	30	15	40	34	12	0.375	0	1	0.454545	0	0	0	0.52	0	0	0	0
114332648	A	C	C	C	C	C	C	0.956522	0.952381	1	1	0.904762	0.526316	46	21	12	12	21	19	1	0	0.6	0	0	0	1	0	0.857143	0	1	0.388889
132602605	C	G	G	G	G	G	G	0.342593	0.6875	0.550725	0.607843	0.567797	0.5	108	80	69	102	118	46	0	0.267606	0	0	0	0	0	0.569231	0	0.545455	0.384615	1
46171499	T	C	C	C	C	C	C	0.581395	1	1	1	1	1	86	74	41	88	84	49	1	0	0.962264	0.569231	0.607143	0.439024	1	0	0	0	0	0.515152
145888284	C	G	G	G	G	G	G	0.989247	0.496	0.442857	0.548148	1	0.545455	186	125	70	135	107	88	0	1	0	0	0.941176	0.426471	0	0.356322	0.45614	0	0	0.355769
35871898	G	A	A	A	A	A	A	0.447368	0.470588	1	1	0.986264	0.544355	342	204	104	352	364	248	0.568182	0.572464	0.554598	0.602273	0.647059	0	0.525	0.494845	0	0	0	0
40962973	T	C	C	C	C	C	C	1	1	1	1	1	1	60	34	11	19	25	33	0	0.434783	0.692308	0.510638	0	1	0	0.888889	0	0.5625	1	0.428571
9156550	A	G	G	G	G	G	G	1	0.384615	0.533333	0.72973	1	1	79	39	15	37	46	15	0.666667	0.433333	0	0	0.85	0	0.6	0	0	0	0.75	0.866667
6006609	G	A	A	A	A	A	A	0.92	1	1	1	1	1	25	15	40	68	26	65	0	1	0	0	0.666667	0	0.333333	1	0	0.666667	0.772727	1
4278132	C	T	T	T	T	T	T	0.540146	0.392	0.627451	0.692308	1	0.653061	137	125	51	104	68	49	0.428571	0	0	0	0	0	1	0	0.6	0.806122	0.59322	0
35873767	T	C	C	C	C	C	C	0.378788	0.441341	1	1	1	0.61194	264	179	94	223	236	134	0.857143	0.362963	0.534591	0.333333	0.6	0	0.366071	0.401786	0.5	0	0	0
35196439	T	A	A	A	A	A	A	0.533333	0.979592	0.444444	0.5	0.956522	0.466667	75	49	27	54	46	60	0	0	0	0.8	0	0	0	0.782609	0.322581	0.5	0.636364	0.363636
65839101	C	A	A	A	A	A	A	0.473684	0.446809	0.241379	0.522727	0.6	0.615385	38	47	58	44	20	13	0	0.290323	0.2	0	0.416667	0.384615	0.230769	0	0	0.4	0.294118	0.208333
12322371	C	A	A	A	A	A	A	0.238095	0.238095	0.30137	0.453333	0.25641	0.413043	63	63	73	75	39	46	0.235294	0	0.25	0.222222	0	0	0.235294	0	0.242424	0	0.24	0
34524115	T	C	C	C	C	C	C	0.994382	1	1	1	1	1	178	120	63	131	160	85	0.473684	0.481481	0.991189	0.980583	0	0.54321	0	0	0.588235	0.463415	1	0
28123991	G	A	A	A	A	A	A	0.999591	0.999557	1	1	0.996583	1	2445	2255	463	1084	878	564	0.996068	0.426559	0.995244	0.46383	0.996548	0.471619	0	0.366565	0	0	0.347287	0.46136
15319545	T	C	C	C	C	C	C	0.616883	0.745455	1	1	0.573171	0.711538	154	55	31	112	82	52	0.6	0	0.666667	0.630435	0	0.591837	0	1	0	0	0.6875	0
46171968	A	G	G	G	G	G	G	0.477273	1	1	1	1	1	132	81	37	71	118	62	1	0	1	0.491228	0.526316	0.4	1	0	0	0	0	0.590909
42719913	A	G	G	G	G	G	G	0.611111	0.269231	0.454545	0.324324	0.583333	1	36	26	44	37	12	33	0	0.8	0	0.538462	0	0.857143	0	0.578947	0	0	0	0
40037289	C	T	T	T	T	T	T	0.539326	0.425	0.474576	0.469388	0.575758	0.46875	89	40	59	49	33	32	0.818182	0.575758	0	0.470588	0.357143	0.263158	0	0	0	0	0	0
77513156	C	T	T	T	T	T	T	0.2	0.545455	0.555556	0.5625	0.176471	0.641026	15	11	27	48	17	39	0	0.4	0	0.818182	0	1	0	0	0	0	0	0
6094391	T	A	A	A	A	A	A	0.492857	0.594203	0.651064	0.517774	0.378698	0.621984	140	207	235	647	169	373	0	0.828947	0	0	0	0	0	0.808333	0	0.388889	0.490909	0.280488
42720144	A	G	G	G	G	G	G	0.277778	0.465116	0.428571	0.363636	0.545455	1	18	43	28	44	22	60	0	0.6	0	0.769231	0	0.363636	0	0.555556	0.333333	0	0	0
60610385	G	A	A	A	A	A	A	1	1	0.916667	1	1	1	171	73	24	95	85	47	0.4	0.391304	1	1	1	0.666667	0	0	0	0	0	1
33128245	C	T	T	T	T	T	T	0.208333	0.55	0.710526	0.721311	1	1	24	20	38	61	10	25	0.818182	0.222222	0.272727	0.428571	0	0	0.625	0	0	0	0.615385	0.75
6113660	T	C	C	C	C	C	C	0.6	0.87234	0.671642	0.727273	0.94	0.773148	75	47	134	198	50	216	0	0.807692	0.592593	0.83871	0.580247	0.535714	0	0.772727	0	0	0	0
38753553	T	G	G	G	G	G	G	0.333333	1	0.45	0.454545	1	1	24	15	20	33	16	35	0.347826	0.666667	1	1	0	0.5	0	0.266667	0	0	0	0
63638749	A	G	G	G	G	G	G	0.406349	0.422472	0.370833	0.395349	0.5	0.409222	630	445	240	688	114	347	0.408	0.389831	0.436782	0	0.414815	0.4	0	0	0	0	0	0
71419884	A	G	G	G	G	G	G	0.353846	0.4375	0.5625	0.472222	0.230769	0.421053	65	32	16	36	39	38	0.227273	0.142857	0.365385	0	0.176471	0	0.4	0.272727	0	0.243902	0.195122	0
145886253	A	G	G	G	G	G	G	1	0.490196	0.666667	0.777778	0.375	0.462963	64	51	12	18	40	54	0	0	0	0	1	0.428571	0	0.5	1	0	0	0.391304
90769075	T	C	C	C	C	C	C	0.8	0.214286	0.632653	0.725	0.41791	0.252033	10	14	49	40	67	123	0.181818	0	0	0	0.131579	0.318182	0.2	0.615385	0	0.4	0.365385	0.378378
50854370	T	C	C	C	C	C	C	0.361111	1	1	1	1	0.578947	72	98	38	57	74	19	0.444444	0.464286	1	0.641509	0.564103	0.347826	0	0.5	0	0	0.529412	0
6084563	G	A	A	A	A	A	A	0.307692	0.378378	0.441176	0.164179	0.534884	0.578313	52	37	34	67	43	83	0	0.636364	0.454545	0.181818	0	0.1875	0	0.5	0	0	0	0
41874373	T	C	C	C	C	C	C	0.188679	0.380952	0.4	0.454545	0.148148	0.188679	53	21	10	22	27	53	0	0.1875	0	0	0.3	0	0	0.2	0	0.227273	0.197674	0.208333
527985	G	A	A	A	A	A	A	0.1875	0.684211	0.461538	0.25	1	1	32	19	13	16	12	42	0.785714	0	0.478261	0.363636	0.517241	1	0	0	0	0	0	0
120075039	G	T	T	T	T	T	T	0.608696	1	0.34375	0.5	0.6	0.5	23	10	32	30	20	34	0	1	0	0	0	0	0.461538	0	0.5	0	0.153846	1
6091875	A	G	G	G	G	G	G	0.27027	0.27381	0.451613	0.45933	0.222222	0.487805	74	84	124	209	27	123	0	0.172414	0	0	0	0	0	0.46281	0	0.48	0.230769	0.382353
42962393	G	A	A	A	A	A	A	1	0.992248	1	1	1	0.271429	166	129	36	97	55	70	1	0	0.291667	0.96875	0	0	1	0.424779	0	0.142857	0	1
147420961	C	T	T	T	T	T	T	0.988506	0.8	1	1	0.428571	0.32	87	25	26	48	98	75	0.5	0	0.434783	0	0	0.702703	0	0.428571	0.666667	0.37037	1	0
145886238	C	T	T	T	T	T	T	1	0.468085	0.818182	0.666667	0.352941	0.491525	63	47	11	24	51	59	0	0	0	0	1	0.4	0	0.6	1	0	0	0.363636
42962273	T	C	C	C	C	C	C	1	0.968992	1	1	1	0.414286	162	129	23	65	32	70	1	0	0.282895	1	0	0	1	0.370968	0.296875	0	0	1
21670788	G	A	A	A	A	A	A	0.458015	0.974684	1	0.968085	0.981818	1	131	79	93	94	55	162	0.505376	0.540323	0.430303	0.402299	0.6125	0.509317	0	0	0.507937	0.98374	0.46087	0
6098529	C	T	T	T	T	T	T	0.617647	0.461538	0.645161	0.712177	0.228571	0.744755	34	26	186	271	35	286	0	0.8125	0	0	0	0	0	0.759259	0	0.631579	0.380952	0.4
4279142	T	C	C	C	C	C	C	0.14	0.454545	0.35	0.282609	1	0.238095	50	22	20	46	11	21	0	0	0	0	0	0	1	0	0	0.375	0.666667	0
44720880	C	T	T	T	T	T	T	0.352941	0.35	0.615385	0.535714	0.692308	0.5625	34	20	13	28	13	16	0	0	1	0.666667	0	0	0	0.6875	0	0.333333	0	0
90246257	T	C	C	C	C	C	C	0.620253	0.328571	0.410714	0.229358	0.634146	0.581395	79	70	56	109	41	43	0	0.4	0.344828	0.204545	0.454545	0	0.169014	0	0	0.183099	0.285714	0.34375
13313677	A	G	G	G	G	G	G	0.761905	1	0.555556	0.777778	1	0.423077	21	39	18	18	10	26	0	1	0.851852	0	0	0	0.52381	0	0	0.5	0.64	0.585366
9124433	A	C	C	C	C	C	C	0.987216	0.992819	0.965015	0.996569	0.992188	0.987097	704	557	343	583	384	155	0.534413	0.525622	0	0.493894	0	0.9933	0.473214	0.990228	0	0.504728	0.988818	0
43663870	A	G	G	G	G	G	G	0.524548	1	1	1	1	0.491803	387	153	16	32	361	122	0	1	0	0	0	0	0.578947	1	1	0.656566	0	0.367442
6721266	T	A	A	A	A	A	A	0.954545	0.44898	0.964286	0.967742	0.434783	0.347826	22	49	28	31	23	23	0.25	1	0.304348	0.225	0.925926	1	0	0	0	0	0	0
6930528	A	G	G	G	G	G	G	0.993311	0.469914	1	0.994228	1	1	299	349	393	693	197	1196	0.564103	1	0	0.465665	0.485915	0.532895	1	0	0	0	0.491667	0.505639
42963540	C	A	A	A	A	A	A	0.982759	0.987654	0.926829	1	1	0.325	58	81	41	59	44	40	1	0	0.271429	0.964286	0	0	1	0.285714	0.292683	0	0	1
25861404	G	T	T	T	T	T	T	0.607094	0.666667	0.859903	0.900662	0.906122	0.637363	733	327	207	302	245	91	0.526316	0.89759	0.562893	0.957295	0.806897	0.418773	0	0	0	0	0	0
16838276	C	T	T	T	T	T	T	0.541667	1	0.481481	0.727273	0.64	1	24	14	27	55	25	17	0	0.578947	0.5	0	0	0	1	0.388889	0.666667	0	0.375	0.473684
71420482	T	G	G	G	G	G	G	1	1	1	1	1	1	75	83	52	80	58	34	0.416667	0.348837	1	0.53	0.377358	0.314815	1	0.52809	0	0.622222	0.455556	0
55899712	C	T	T	T	T	T	T	0.75	0.574468	0.767677	0.795181	0.612903	0.783505	68	47	99	83	31	97	0.646154	0.5	0.555556	0.378378	0	0.346939	0.315789	0.425	0	0	0.333333	0.378378
13092481	T	C	C	C	C	C	C	0.254545	0.380952	0.318182	0.310811	0.175	0.47619	55	21	44	74	40	42	0	0	0	0	0.25	0.25	0.380952	0	0	0.413793	0	0.21875
35843780	T	C	C	C	C	C	C	0.590909	0.571429	0.931034	0.916667	1	1	22	21	29	24	19	70	0	0	1	1	1	0	0.285714	0.714286	0	0	0	0.608696
117907734	A	G	G	G	G	G	G	0.52514	0.629442	0.401961	0.458101	0.549738	0.588889	179	197	102	179	191	180	0.525	0	0.576923	0.505263	0	0.53125	0	0	0	0	0	0.614286
29149142	C	T	T	T	T	T	T	0.407407	1	1	1	0.321429	0.72	81	50	76	93	28	50	0	0.5	0.421053	0.419355	0	0.666667	0	0	0.176471	0.480769	0.833333	0.553846
8963018	A	G	G	G	G	G	G	0.419355	1	1	1	1	1	62	42	12	31	27	19	0	0	0.533333	1	1	1	0.888889	0	0	0	0	0.6
5133449	T	C	C	C	C	C	C	0.393939	0.65	1	1	0.464286	1	33	20	20	23	28	27	0	1	0.368421	0.244898	0	0.5	1	1	0	0	0	0
76179269	T	G	G	G	G	G	G	0.472727	0.525253	0.485294	0.664234	0.745098	0.899281	110	99	68	137	51	139	0.461538	0	0.155556	0.438202	0	0.453333	0.428571	0	0.388889	0	0.547945	0.523364
9159132	T	C	C	C	C	C	C	1	0.487805	0.612903	0.721519	1	0.765625	66	41	31	79	31	64	0.636364	0.666667	0	0	1	0	0.615385	0	0	0	0.75	0.526316
6114534	T	C	C	C	C	C	C	0.891892	0.863636	0.777778	0.846667	0.862069	0.598039	37	22	81	150	58	102	0	1	0.9	0.571429	0.608696	0.617647	0	0.75	0	0	0	0
6072516	A	T	T	T	T	T	T	0.222222	0.363636	0.3	0.328467	0.357143	0.473684	18	11	90	137	14	57	0	0	0	0	0	0	0	0.354839	0	1	0	0.3
6098292	G	A	A	A	A	A	A	0.43956	0.569231	0.323529	0.339426	0.641509	0.521127	91	65	272	383	53	284	0	0.526316	0.387097	0.333333	0.315789	0.4	0	0.490196	0	0	0	0
90916753	A	G	G	G	G	G	G	1	0.333333	0.551724	0.489796	0.911765	0.384615	73	69	29	49	34	13	0	0.928571	0	0.333333	0	0	0.5	0	0	0.528302	0	1
42717987	T	C	C	C	C	C	C	0.535032	0.429577	0.441489	0.546961	0.385417	1	157	284	188	362	96	117	0.5	0.478261	0	0.447368	0	0.508333	0	0.398374	0.626168	0	0	0
30366801	G	A	A	A	A	A	A	1	0.903226	0.92	1	0.962963	0.933333	29	31	50	34	54	30	1	0.833333	0.903226	0	1	1	0	0	0	0	0	0.603175
6098922	G	A	A	A	A	A	A	0.285714	0.475	0.649351	0.644144	0.125	0.533708	70	40	154	222	40	178	0	0.411765	0	0	0	0	0	0.589286	0	0.621622	0.357143	0.357143
4830773	A	G	G	G	G	G	G	0.48254	0.532733	0.48996	0.476964	0.97703	0.991674	3952	3223	1245	3755	1219	1201	0.547521	0	0.527191	0	0.501319	0.532528	0.523787	0	0.430255	0	0.516578	0
35870599	C	G	G	G	G	G	G	0.481865	0.357576	1	0.988166	1	1	193	165	163	169	112	150	0.465217	0.375	0.47479	0.928571	1	0	0.452532	0.391837	0	0	0	0.369159
26244223	G	T	T	T	T	T	T	0.546512	0.535714	0.818182	1	1	0.461538	86	28	11	10	25	13	0.4	0	0.884615	0	1	0.375	0	0.2	0.615385	0	0	0.52
35870711	G	A	A	A	A	A	A	0.453988	0.378472	0.995399	0.984911	1	1	1141	864	652	729	612	725	0.472774	0.375	0.414571	0.926014	1	0	0.461538	0.367061	0	0	0	0.429204
38160996	G	T	T	T	T	T	T	0.59375	0.45283	0.235294	0.542857	0.6	0.388889	32	53	34	35	15	54	0.482759	0.291667	0	0	0	0	0.222222	0.230769	0.631579	0	0.32	0.272727
6091064	G	C	C	C	C	C	C	0.550459	0.549451	0.537634	0.589655	0.163265	0.6	109	91	186	290	49	305	0	0.272727	0	0	0	0	0	0.5	0	0.616438	0.707317	0.536585
5857457	A	G	G	G	G	G	G	0.615385	1	0.989691	0.988439	1	1	26	16	97	173	20	123	0	1	0.318182	0.172414	0.340426	0.6	0	1	0	1	0.322581	0.483146
99787226	T	G	G	G	G	G	G	0.53211	0.415493	0.352941	0.441441	0.540816	0.633136	109	142	119	222	98	169	0.354839	0.349206	0.393939	0.262295	0.423611	0	0.22449	0	0.36	0	0	0.192547
51353328	C	G	G	G	G	G	G	1	0.987654	0.446154	0.534091	0.439394	1	135	162	65	88	66	59	0.47619	0.534091	0	1	0.276596	0.542857	0.525	0	0.701754	0	0	0
56235433	A	G	G	G	G	G	G	1	1	1	1	1	0.511111	68	27	26	43	30	45	1	0.222222	1	0	1	0.571429	0.368421	0	0	0	0	1
42706099	C	T	T	T	T	T	T	0.450549	0.446328	0.511416	0.447514	0.333333	1	91	177	219	181	48	117	0.444444	0.471429	0	0.462567	0	0.507937	0	0.48996	0.465753	0	0	0
83360786	C	A	A	A	A	A	A	0.540984	0.403509	0.972222	1	1	1	61	57	36	48	32	85	0.409091	0.483333	0.517241	1	0.315789	1	0	0	0.423077	0.421875	0	0
34964675	A	G	G	G	G	G	G	1	1	0.823529	0.705882	0.52	0.461538	11	22	17	17	25	13	0	0.5	1	1	0	1	0.666667	0	0	0	0	0
6090701	G	C	C	C	C	C	C	0.583333	0.431373	0.494737	0.596774	0.285714	0.512097	132	51	190	248	42	248	0	0.375	0	0	0	0	0	0.429577	0	0.553191	0.526316	0.675676
21298658	T	G	G	G	G	G	G	0.571429	0.5	1	1	0.625	1	14	12	14	41	24	13	0.294118	1	0	0.545455	0.363636	0.45	0.166667	0.736842	0.3	0.5	0	0
24669127	T	A	A	A	A	A	A	0.454545	1	1	0.972973	0.95	0.461538	22	16	14	37	20	13	0	1	1	0	0	1	0	0.5	1	0	0	0
65039410	A	G	G	G	G	G	G	1	1	0.701149	0.548673	0.596774	1	209	133	87	113	62	30	0.602649	1	0.524823	0.57931	0.630769	0.586957	0	0	0	0	0	0.583333
35870764	A	T	T	T	T	T	T	0.450337	0.396249	0.965116	0.978632	0.996974	0.995907	1188	853	516	702	661	733	0.457243	0.372745	0.416737	0.93424	1	0	0.46103	0.35882	0	0	0	0.444924
71416176	G	A	A	A	A	A	A	1	1	1	1	1	1	12	14	13	15	13	21	0.357143	0.6	0.571429	0	0.611111	0	1	0	0.210526	1	0.3125	1
6094366	T	C	C	C	C	C	C	0.413174	0.608247	0.51004	0.454277	0.356808	0.568539	167	194	249	678	213	445	0	0.72973	0	0	0	0	0	0.662791	0	0.487179	0.444444	0.25
6100188	A	C	C	C	C	C	C	0.595238	0.805556	0.623188	0.688889	0.545455	0.620112	42	36	69	180	33	179	0	0.888889	0	0	0	0	0	0.688679	0	0.666667	0.646154	0.653061
39139398	G	T	T	T	T	T	T	1	0.507463	1	1	1	1	302	67	59	140	250	166	0	0	0.497268	0.315789	0.333333	0.988372	0.546875	0	0.636364	0.563218	0.291667	1
8232455	C	T	T	T	T	T	T	1	0.304348	0.526316	0.625	0.333333	0.589744	40	46	19	24	18	39	0	0.363636	0.566667	0.357143	0	0	0.576923	0.458333	0.222222	0	0	0.5
13092440	T	C	C	C	C	C	C	0.185714	0.357143	0.266667	0.206349	0.130435	0.2	70	28	45	63	46	45	0	0	0	0	0.285714	0.129032	0.25	0	0	0.176471	0.173913	0
5857666	T	C	C	C	C	C	C	0.703704	1	1	1	1	1	27	15	63	75	24	94	0	1	0.319444	0.369863	0.429448	0.390625	0	1	0	1	0.445946	0.417219
117235447	T	C	C	C	C	C	C	0.55	1	0.526316	0.333333	1	0.636364	60	26	19	30	37	11	0	0	1	0.578947	0.5	0	0	0.636364	1	0	0	0
39830941	T	C	C	C	C	C	C	0.584699	0.680412	0.732558	0.417266	1	0.609756	183	97	86	139	134	123	0.659091	0	0	0	0	0	0.518987	0.988235	0.386364	0.592233	0.551181	0
13855911	A	G	G	G	G	G	G	0.461538	0.310345	0.6	0.74359	0.342857	0.607143	52	29	20	39	35	28	0	1	0.5	0.421053	0	0.461538	0	0	0	0	0	0.357143
35870791	G	A	A	A	A	A	A	0.446593	0.401837	1	0.986133	1	1	1086	871	464	649	659	704	0.464252	0.365546	0.419414	0.952278	1	0	0.44525	0.362781	0	0	0	0.50104
44720215	C	T	T	T	T	T	T	0.340426	0.272727	0.695652	0.8	0.708333	0.533333	47	11	23	30	24	15	1	0	1	0.6	0.428571	0	0	0	0	0	0	0
35870776	G	A	A	A	A	A	A	0.441989	0.386308	1	0.9872	1	1	1086	818	460	625	618	687	0.466223	0.375519	0.417415	0.94702	1	0	0.444845	0.357498	0	0	0	0.488205
42963682	G	A	A	A	A	A	A	1	1	1	1	1	0.491525	84	70	31	69	60	59	1	0	0.30137	1	0	0	1	0.39759	0.475	0	0	1
94263177	A	T	T	T	T	T	T	0.357143	0.722222	0.666667	0.947368	0.692308	0.545455	14	18	12	19	13	11	0	1	0	0.473684	0.5	0.333333	0	0	0	0.3125	1	0
65039559	T	C	C	C	C	C	C	1	1	0.436975	0.549618	0.465753	1	375	265	119	262	146	88	0.556561	0.986928	0.53719	0.431907	0.481928	0.649573	0	0	0	0	0	0.496815
26928747	G	T	T	T	T	T	T	0.518519	1	1	0.914286	1	1	54	32	37	35	35	30	0.666667	0.545455	0	0	0.25	0.3	0.555556	0.785714	0	0.25	1	0.769231
42962841	G	A	A	A	A	A	A	1	0.985816	1	1	1	0.419753	144	141	23	81	76	81	1	0	0.376	0.989691	0	0	1	0.416667	0.315068	0	0	1
89761982	G	A	A	A	A	A	A	0.527473	1	1	0.995381	0.510309	0.60105	364	403	339	433	194	381	0.608696	0	0	0	0.551724	0.655844	0.4875	0.508475	0.507937	0	0.498282	0.50774
65039413	T	A	A	A	A	A	A	0.995261	1	0.688172	0.571429	0.612903	1	211	135	93	119	62	32	0.585987	1	0.543624	0.594595	0.641221	0.604396	0	0	0	0	0	0.590909
6098154	T	A	A	A	A	A	A	0.301587	0.269231	0.528846	0.575397	0.276596	0.530055	63	52	208	252	47	183	0	0.407407	0	0	0	0	0	0.333333	0	0.4	0.347826	0.6875
76045614	C	G	G	G	G	G	G	1	0.558824	0.365385	0.447368	1	1	139	102	52	114	61	54	0.4	0.375	0.367089	0.967213	0.288889	1	0	0	0.363636	0.304878	0	0
45357540	G	A	A	A	A	A	A	0.466667	1	0.363636	0.333333	0.5	0.483871	30	61	33	42	20	31	0.541667	0.419355	0.358974	0.340426	0	0.366667	0	0.25	0	0	0.566667	0
25472327	C	G	G	G	G	G	G	0.399281	0.29	0.309091	0.333333	0.353846	0.303797	556	100	55	42	65	158	0.666667	0	0	0	0.486486	0.533333	0	0	0	0	0	0
62000540	T	C	C	C	C	C	C	0.4	0.31405	0.424658	0.326531	1	0.5	210	121	73	147	123	90	0	0.675676	0	0.735294	0	0.348837	0.415929	0	0	0.491228	0	0
99712849	T	G	G	G	G	G	G	0.268293	0.282353	0.25	0.478261	0.348485	0.391304	82	85	32	46	66	23	0	0	0	0.3	0	0	0.4	0	0	0	0.5	0.52381
6098405	C	T	T	T	T	T	T	0.358491	0.276923	0.367257	0.283237	0.333333	0.191057	53	65	226	346	48	246	0	0.533333	0.324324	0	0.22449	0.159091	0	0.276923	0	0	0	0
42963784	C	T	T	T	T	T	T	1	0.964286	1	1	1	0.428571	70	56	33	63	39	35	1	0	0.30303	1	0	0	1	0.333333	0.466667	0	0	1
62000516	C	T	T	T	T	T	T	0.409483	0.352941	0.450549	0.35	1	0.485981	232	136	91	180	139	107	0	0.662791	0	0.790698	0	0.392157	0.418605	0	0	0.496063	0	0
39830894	T	C	C	C	C	C	C	0.6	0.451087	0.383117	0.434579	1	0.589189	220	184	154	214	154	185	0.417582	0	0	0	0	0	0.419847	0.990741	0.311765	0.490683	0.540741	0
39830974	T	C	C	C	C	C	C	0.703704	0.666667	0.809524	0.56129	1	0.700855	189	93	63	155	153	117	0.75	0	0	0	0	0	0.608696	1	0.538462	0.571429	0.6875	0
120929265	G	A	A	A	A	A	A	0.545455	0.444444	1	1	1	0.521739	11	27	37	36	36	23	0	1	0.785714	0	0.333333	0	0	0.357143	0.578947	0	0.421053	0.75
145886324	T	C	C	C	C	C	C	1	0.75	0.555556	0.6	0.392157	0.509804	61	48	18	25	51	51	0	0	0	0	1	0.571429	0	0.5	1	0	0	0.454545
54202790	A	G	G	G	G	G	G	1	0.470588	1	1	1	0.428571	23	17	21	34	20	28	0.25	0	1	0	1	0.3	0.5	0	0.625	0	0.444444	0.5
20168191	A	T	T	T	T	T	T	0.378906	0.995885	0.938596	0.987805	0.4375	1	256	243	114	164	112	70	0.412587	0.510638	0.526882	0.97561	0.95122	0	0.383721	0.347222	0	0.352941	0	0
35870970	A	G	G	G	G	G	G	0.50299	0.477534	0.992395	0.993583	0.998884	1	1338	957	526	935	896	599	0.427646	0.416107	0.477997	0.954635	0.993485	0	0.489728	0.461754	0	0	0	0.466286
6095916	A	G	G	G	G	G	G	0.369369	0.472222	0.49848	0.608192	0.427451	0.596244	333	360	329	1123	255	639	0	0.683761	0	0	0	0	0	0.652695	0	0.545455	0.342593	0.47205
48624241	A	G	G	G	G	G	G	0.470588	1	1	1	1	0.461538	34	30	26	35	20	13	0.388889	1	1	1	0.769231	0.333333	0	0	0.166667	0	0	0
56403645	G	A	A	A	A	A	A	0.515789	0.5	0.753623	0.698113	0.515625	0.309859	95	76	69	159	64	71	0	1	0	0	0.5625	0.578947	0.545455	0.333333	0	0	0	0
90917249	T	C	C	C	C	C	C	1	0.4	0.52381	0.558824	0.911111	0.576923	77	70	21	34	45	26	0	1	0	0.875	0	0	0	0	0	0.823529	0	1
73495426	A	C	C	C	C	C	C	1	0.536232	0.34	0.349398	1	0.395833	86	69	50	83	53	48	0	0.537037	0	0.536585	0	0	0.4	0	0.291667	1	0.585366	0
145888559	A	G	G	G	G	G	G	1	0.536585	0.585366	0.6	1	0.592593	188	123	41	90	108	54	0	1	0	0	0.961538	0.642857	0	0.506849	0.304348	0	0	0.630137
69848904	T	C	C	C	C	C	C	1	1	1	1	0.647059	1	20	27	20	11	17	24	0	1	0.387097	1	0.3	1	0.3	1	0	0	0	0.391304
132602353	A	G	G	G	G	G	G	0.465347	0.977011	0.5	0.602041	0.512605	0.592593	101	87	42	98	119	54	0	0.474576	0	0	0	0	0	0.326087	0.681818	0.527473	0.372549	1
117235461	A	G	G	G	G	G	G	0.603175	1	0.45	0.357143	1	0.7	63	26	20	28	40	10	0	0	1	0.611111	0.571429	0	0	0.666667	1	0	0	0
60248818	T	G	G	G	G	G	G	0.99422	0.965517	0.9375	0.992481	0.993711	0.960784	173	116	32	133	159	51	0.616667	0.448718	0.991667	0.980769	0.54717	1	0	0	0	0	0	1
86521068	T	C	C	C	C	C	C	1	1	1	1	1	1	179	162	55	110	98	154	0.952381	0.193277	0.980392	1	1	1	0	0.266667	0.126984	0	0	0.223404
75539684	G	A	A	A	A	A	A	0.51875	0.480633	0.992327	0.994429	0.530478	0.594502	640	1833	391	359	607	582	0.494428	0.45182	0.425047	0.502187	0.99688	0.443411	0.541562	0	0	0	0	0
15312245	T	C	C	C	C	C	C	0.522727	1	1	1	1	0.37037	88	49	43	60	57	81	0	1	0	0.686275	1	0.423077	0	0.549296	0	0.983051	0	0
4791866	A	G	G	G	G	G	G	0.306667	0.176471	0.282051	0.25	0.195122	0.163793	75	102	39	104	41	116	0	0.214286	0.185185	0.156863	0	0	0.196078	0	0.205882	0	0.168142	0
8786037	T	C	C	C	C	C	C	1	0.5	0.7	0.6	1	1	26	10	20	40	14	30	0.857143	1	0	0	0	0	0.363636	0.333333	1	0	0	1
147592620	T	C	C	C	C	C	C	0.185185	0.139785	0.129032	0.196581	0.1375	0.222222	81	93	62	117	80	81	0	0	0	0.170213	0.153846	0	0	0.238532	0.202899	0	0	0
36422592	A	G	G	G	G	G	G	0.653061	1	1	1	1	0.857143	49	14	17	44	15	21	0	0	1	0.5	1	1	0	0	0.9	0.294118	0	0.571429
21671274	C	T	T	T	T	T	T	0.402878	1	1	1	1	1	139	52	25	62	81	69	0.545455	0.403846	0.54321	0.492063	0.492754	0.45679	0	0	0.72	1	0.504425	0
65040916	A	G	G	G	G	G	G	1	1	0.506494	0.563452	0.530303	1	403	168	77	197	132	141	0.603053	1	0.605839	0.54902	0.504202	0.588235	0	0	0	0	0	0.50641
19381218	G	T	T	T	T	T	T	0.363636	0.545455	0.294118	0.555556	0.538462	0.454545	22	11	17	27	13	22	0.5	0.363636	0.357143	0	0.25	0	0	0.363636	0.3	0	0.375	0
9976466	G	T	T	T	T	T	T	0.314286	0.229167	0.363636	0.409091	0.5625	0.25	35	48	22	44	16	44	0.242857	0	0.2	0	0	0.222222	0.16	0	0.27451	0.3	0.230769	0.25641
35871480	G	A	A	A	A	A	A	0.483437	0.554286	0.994949	0.994437	1	1	966	525	396	719	707	439	0.550265	0.433206	0.492417	0.985714	1	0	0.431431	0.450203	0	0	0	0.442786
76694004	G	A	A	A	A	A	A	0.448598	0.97619	1	1	1	1	107	84	42	60	53	14	1	0	0.346154	0	0	0	0.567568	1	1	0.421053	0.85	0
20057207	T	A	A	A	A	A	A	1	1	1	1	1	1	65	43	13	36	33	19	0	0.5	0.464286	0.326087	0.25	1	1	0.4	0	1	0.35	0.470588
71040578	T	C	C	C	C	C	C	0.423913	0.44697	1	1	1	0.210526	276	132	87	92	101	57	0	0.477419	0.469194	0.433121	0.981013	0.419118	0	0.543624	0	0.519337	0	0
42963560	T	C	C	C	C	C	C	1	1	1	1	1	0.432432	59	77	42	62	50	37	1	0	0.293333	0.962963	0	0	1	0.351852	0.463415	0.12987	0	1
6893582	G	A	A	A	A	A	A	1	0.472222	1	1	1	1	71	72	70	103	34	206	0	1	0	0.416667	0	0	1	0.648649	0.583333	0.517857	0.47619	0.6
32185642	C	T	T	T	T	T	T	0.604651	0.4	0.5	0.2	0.307692	1	43	15	28	40	13	50	1	0	0.730769	0.653846	0	0	0	0	0	0	0.4	0
13915954	A	G	G	G	G	G	G	0.192308	0.232558	0.28	0.481481	0.166667	0.208333	26	43	25	54	30	24	0	0.333333	0	0.225	0	0.153846	0	0	0	0.461538	0	0.16129
14830785	G	A	A	A	A	A	A	0.992754	0.55	0.970297	0.983471	0.815789	0.45283	138	180	101	121	38	53	0.403727	0.964286	0.984925	0.43038	0	0	0	0.430556	0.35	0.977273	0	0
40966062	T	C	C	C	C	C	C	1	1	0.307692	0.294118	0.538462	0.25	20	16	13	17	13	16	0	0	0.666667	0.5	0	1	0	0	0	0	1	0
35839786	A	C	C	C	C	C	C	0.588235	0.730159	0.605634	0.611111	0.546875	0.516484	102	63	71	126	64	91	0.411765	0	0.519231	0.268293	0.571429	0.5	0.605263	0	0.5	0	0	0
98760581	G	A	A	A	A	A	A	0.54386	0.990654	0.517241	0.5	0.677419	0.5	57	107	29	40	31	22	0	0.446809	0	0	0	0.492537	0.45098	0.424242	0.512195	0.405405	0.416667	0.360465
71416210	C	T	T	T	T	T	T	1	1	1	1	1	1	17	26	19	36	23	21	0.315789	0.666667	0.526316	0	0.642857	0	1	0	0.263158	1	0.368421	1
16104237	C	T	T	T	T	T	T	1	0.636364	1	1	1	1	43	22	22	36	19	39	0.727273	0.481481	1	0.583333	0.65	0.444444	0.5	0.416667	0	0	0	0.62069
50418677	T	C	C	C	C	C	C	0.531915	0.52	0.1875	0.536585	0.346154	0.518519	47	25	16	41	52	27	0.25	0.571429	0.21875	0.272727	0.235294	0.233333	0	0.285714	0	0.363636	0	0
29960091	T	C	C	C	C	C	C	0.459821	1	0.614173	0.588398	1	1	1120	370	127	362	405	178	1	1	0.997743	0.464516	0.990826	0	0	0	0	0	0	0
35871484	C	T	T	T	T	T	T	0.484663	0.533207	0.994872	0.994398	1	1	978	527	390	714	707	440	0.56383	0.444023	0.491968	0.971014	1	0	0.4389	0.447475	0	0	0	0.444628
10105049	G	A	A	A	A	A	A	1	1	1	1	1	1	37	17	15	43	10	48	1	0.8	1	1	1	1	0	0	0	0	0	0
16356434	A	G	G	G	G	G	G	1	1	0.5	0.735294	1	1	86	64	10	34	33	18	0.3	1	0.566038	0	0	1	1	0.727273	0	0	0	0.444444
31738542	A	T	T	T	T	T	T	1	0.375	0.642857	0.777778	0.5625	0.538462	20	24	14	18	16	13	0.454545	1	0.230769	1	0.5	0	0	0	0	0	0.515152	0
77829642	T	A	A	A	A	A	A	0.996169	0.527331	0.98301	0.993631	0.590909	0.637847	261	311	412	628	176	1839	0.702703	0.537313	0.56	0	0.63964	0.573643	0	0	0	1	0.521531	0
9976587	A	T	T	T	T	T	T	0.269231	0.333333	0.388889	0.22	0.205882	0.254902	52	36	36	50	34	51	0.371429	0	0	0.188889	0	0.176471	0.142857	0.240506	0	0	0.148148	0.211538
104662656	G	A	A	A	A	A	A	1	1	0.714286	0.666667	1	1	47	18	14	21	50	30	1	0	0.659574	0.2	1	1	0.32	0	0	0.605263	0	0.409091
20978095	T	C	C	C	C	C	C	1	0.216667	1	1	1	1	101	60	63	92	56	32	0.551724	1	0	0	0.285714	0.363636	0	1	0.532258	0.315068	0.616822	0.365385
6092563	A	C	C	C	C	C	C	0.868687	0.988889	0.946341	0.971631	0.990099	1	99	180	205	423	202	235	0	1	0.617647	0.404494	0.394737	0.649351	0	1	0	0.45614	0.557377	0.5
27019172	T	C	C	C	C	C	C	1	0.51938	0.561404	0.510204	0.576271	0.991667	207	129	57	147	177	120	0.5	1	0	0	0	1	0.422535	0.587156	0	0	0	0.464789
42719773	T	C	C	C	C	C	C	0.36	0.531915	0.5	0.25	0.705882	1	50	47	20	32	17	21	0	0.571429	0	0.857143	0	0.75	0	0.235294	0.75	0	0	0
48624292	C	G	G	G	G	G	G	0.543478	1	1	1	1	0.454545	46	30	15	19	16	11	0.230769	1	1	1	0.75	0.555556	0	0	0.277778	0	0	0
120644456	G	A	A	A	A	A	A	1	0.42126	1	0.993197	0.503145	0.535211	281	254	104	147	159	71	0.503356	0.453744	0.515306	0.630952	0.626984	0.544643	0	0	0.502183	0	0.491803	0
16405843	C	T	T	T	T	T	T	0.658537	0.809524	1	0.985915	0.607143	1	41	21	51	71	28	35	0.25	0.6	0	0	0.619048	1	0.65	0.1875	0.5	0.526316	0	0.545455
40069387	G	A	A	A	A	A	A	1	0.402985	0.214286	0.390625	1	1	95	67	28	64	33	72	0	0.413793	0.526316	0.5	0.619048	0	0	0.538462	0.742857	0.487179	0	0
35838541	T	C	C	C	C	C	C	0.235294	0.321429	0.32	0.140625	0.393939	0.290323	68	84	25	64	33	93	0	0.193548	0.258621	0.157895	0	0	0.329114	0	0.21875	0.188406	0	0.176471
6100035	T	C	C	C	C	C	C	0.232558	0.28	0.298851	0.274074	0.655172	0.370079	43	50	87	270	58	254	0	0.321429	0.294118	0.228571	0.365385	0.26087	0	0.462264	0	0	0	0
27009426	T	C	C	C	C	C	C	0.537906	0.526627	0.45	0.437838	0.539326	1	277	169	60	185	267	162	0.421053	0.521368	0	0.483871	1	0	0.48855	0	0	0	0	0.4
106637642	C	T	T	T	T	T	T	0.608974	0.581395	0.454545	0.47561	0.402985	0.989899	156	86	55	82	67	99	0	0.333333	0.571429	0.432432	1	1	0	0	0	0	0	0
6039098	C	A	A	A	A	A	A	0.540967	0.64	0.865292	0.829306	0.568131	0.308244	1965	1700	1455	2607	1343	1395	0	0.897196	0.489846	0.560123	0.56319	0.743791	0	0.323882	0	0	0	0
146558794	G	A	A	A	A	A	A	0.695652	1	0.96	1	1	0.944444	23	36	25	14	20	18	0.75	1	0.638889	0.483871	0.769231	0	0.473684	0	0.266667	0	0.6	0.444444
342880	G	A	A	A	A	A	A	1	1	1	1	0.583333	1	40	25	12	26	24	17	0	1	1	0.916667	0	0.625	0	0.7	0	0.592593	0	0.580645
36225467	G	A	A	A	A	A	A	0.284314	1	1	1	1	0.505747	102	145	96	140	44	87	0.445255	0	1	0.481865	0.319149	0.315068	0	0	0.432836	0.343434	1	0.285714
13855815	C	T	T	T	T	T	T	0.369565	0.5	0.541667	0.627451	0.513514	0.764706	46	36	24	51	37	34	0	1	0.65	0.37931	0	0.545455	0	0	0	0	0	0.575758
42717810	C	T	T	T	T	T	T	0.488722	0.367188	0.489796	0.453659	0.551282	1	133	128	147	205	78	60	0.575	0.487179	0	0.529101	0	0.432692	0	0.522727	0.637681	0	0	0
71373620	C	T	T	T	T	T	T	1	1	0.25	0.25	1	1	29	54	12	36	22	26	1	0.560976	0.411765	0	1	0.647059	0	0.380952	0.333333	0	0	0
6093334	C	T	T	T	T	T	T	0.481283	0.379085	0.641975	0.614191	0.570048	0.406593	187	153	243	451	207	273	0	0.541436	0.533333	0.43662	0.37931	0.550562	0	0.493902	0	0	0	0
1972109	G	A	A	A	A	A	A	0.428571	0.511628	0.307692	0.52	1	1	28	43	13	25	10	19	1	0	0.8	0.4	0	0.714286	0.2	0	0	0	0.5	0
6098907	A	G	G	G	G	G	G	0.478261	0.390244	0.333333	0.324444	0.829268	0.473118	69	41	162	225	41	186	0	0.55	0.5	0.25641	0.340909	0.678571	0	0.349206	0	0	0	0
6038245	T	G	G	G	G	G	G	0.473901	0.926413	0.880048	0.870557	0.928664	0.837512	4847	3044	7428	6443	2327	3151	0	0.895062	0.975264	0	0.955827	0.280082	0	0.43818	0.59911	0	0.620378	0
24168874	A	G	G	G	G	G	G	0.562791	0.530303	0.96	1	1	0.568182	215	132	25	105	79	88	0	0.526316	0	0	0.944444	0	0	0.576923	0.421053	1	1	0
5903429	T	G	G	G	G	G	G	0.466192	0.295499	0.537786	0.476866	0.411504	0.221935	562	511	1138	1340	452	775	0	0.420859	0.288066	0.315011	0.306122	0.401575	0	0.529661	0	0	0	0
7476544	A	G	G	G	G	G	G	0.529412	1	1	1	1	1	34	40	18	39	34	16	0	0.6	0.405405	0.772727	0.4	0.4	0.6	0.470588	0.777778	0	0.5	0.454545
141201153	T	A	A	A	A	A	A	1	1	1	1	1	1	12	26	32	25	12	15	0	1	0	0	0	1	0	0.851852	0	1	1	1
12499472	G	C	C	C	C	C	C	1	0.473684	1	1	1	1	11	19	17	33	10	21	0.230769	1	0.5	0	0	0	1	1	1	0	0.6	0
42576191	C	T	T	T	T	T	T	1	0.4	1	1	0.571429	1	26	20	28	34	35	10	0.666667	1	0	0	0	0.227273	0.25	1	1	0.235294	0.45	0
6094332	T	C	C	C	C	C	C	0.370588	0.271676	0.457565	0.553383	0.395349	0.248244	170	173	271	665	215	427	0	0.47541	0.484375	0.352941	0.267176	0.309091	0	0.265625	0	0	0	0
6118530	A	C	C	C	C	C	C	0.958333	1	1	1	0.818182	0.865672	24	13	13	29	22	67	0	1	0	0	0	1	0	1	0	1	0.5	1
6721204	C	A	A	A	A	A	A	1	0.470588	1	1	0.558824	0.378378	44	85	38	56	34	37	0.362069	1	0.425	0.258621	0.944444	1	0	0	0	0.275862	0	0
9946875	C	T	T	T	T	T	T	1	1	1	1	0.509434	1	57	87	100	85	53	56	1	0	1	0.571429	0.571429	0	0.631579	1	0.596154	0	0	0
140119409	C	G	G	G	G	G	G	1	1	0.529412	0.521739	1	0.3	24	22	17	23	10	10	1	0	0.55	1	0.666667	1	0	0	0	0	0	0
1252680	G	A	A	A	A	A	A	0.661765	1	1	1	1	0.612903	68	95	45	46	27	31	0.410256	0.389831	0.571429	0.563636	0.949153	0	0.466667	0	0.358974	0.490196	0.5	0.44186
42963453	G	A	A	A	A	A	A	1	1	1	1	1	0.212121	78	96	24	57	41	33	1	0	0.328358	0.982759	0	0	1	0.35	0.25	0.169492	0	1
46972002	A	G	G	G	G	G	G	1	0.541667	0.324324	0.166667	1	1	52	48	37	24	26	16	0.71875	0.580645	0	0.128205	1	1	0	0	0	0	0	0.473684
50421168	G	T	T	T	T	T	T	1	1	0.927273	1	1	0.419355	118	101	55	93	60	62	0.297297	1	0.946429	0	0.411765	0.5	1	0	0	0.6	0	0.45977
6085737	C	T	T	T	T	T	T	0.192308	0.583333	0.333333	0.368056	0.375	0.564972	78	48	75	144	48	177	0	0.466667	0	0	0	0	0	0.62069	0	0.2	0.666667	0.333333
19589647	T	C	C	C	C	C	C	0.230769	0.119565	0.210526	0.212121	0.208333	0.273684	65	92	38	99	24	95	0.181818	0	0	0.236364	0.294118	0	0.266667	0	0	0.148148	0	0
77830479	A	G	G	G	G	G	G	0.993392	0.486154	0.994429	0.998795	0.639344	0.627515	454	325	359	830	244	1839	0.675	1	0.37037	0	0.570093	0.515075	0	0	0	1	0.481605	0
90917219	T	C	C	C	C	C	C	1	0.314286	0.5	0.533333	0.885714	0.583333	68	70	24	30	35	24	0	1	0	0.666667	0	0	0.272727	0	0	0.75	0	1
42720219	G	A	A	A	A	A	A	0.37931	0.636364	0.52381	0.405405	0.5	1	29	44	21	37	18	40	0	0.8	0	0.708333	0	0.666667	0	0.714286	0.428571	0	0	0
27378592	C	T	T	T	T	T	T	0.421053	0.450746	1	0.990431	0.989305	1	494	335	83	209	187	60	0	0.40884	0	0	0.977528	0.989362	0.473684	0.492823	0	0.493827	0.438596	0.453416
30366744	A	G	G	G	G	G	G	1	1	1	1	1	1	23	20	19	12	25	12	1	1	0.933333	0	0.944444	1	0	0	0	0	0	1
42963661	A	G	G	G	G	G	G	1	1	1	1	1	0.375	57	66	32	73	59	48	1	0	0.356164	1	0	0	1	0.421687	0.475	0	0	1
27378246	A	G	G	G	G	G	G	1	0.584821	1	0.996552	1	1	398	224	95	290	259	112	0.369748	0.462963	0	0	1	1	0.527559	0.528986	0	0.552795	0.525641	0.496403
846380	A	C	C	C	C	C	C	1	1	1	1	1	1	80	119	25	43	75	17	0.560976	0.565789	0	0.619048	1	1	0.480769	0.65625	0.444444	0	0	0.55814
5932693	C	A	A	A	A	A	A	1	1	0.976526	0.988889	0.945946	1	29	27	213	180	37	47	0	0.927835	0.965517	0.970588	0.991667	0.964602	0	0.976744	0	0	0	0
20977981	C	G	G	G	G	G	G	1	0.40625	1	1	1	1	162	64	64	105	103	28	0.496183	1	0	0	0.382353	0.358696	0	0.994083	0.591716	0.392405	0.609589	0.467626
35871491	G	T	T	T	T	T	T	0.476768	0.530275	0.995146	0.994624	0.998728	1	990	545	412	744	786	503	0.579787	0.456274	0.498507	0.981949	0.997199	0	0.448065	0.459325	0	0	0	0.460912
21805430	G	A	A	A	A	A	A	1	0.54717	0.588235	0.521739	1	0.592593	141	53	17	46	38	27	0.444444	1	0.52	0.568966	1	0.604167	0	0	0	0	0	0
5552596	A	T	T	T	T	T	T	0.990654	1	0.984127	1	1	1	107	150	63	105	106	53	1	1	0.376812	0.188406	0.267857	0.25	0.205882	0.64	0.67	0.42623	0.537634	0.3
132602370	C	G	G	G	G	G	G	0.528302	0.967742	0.5	0.580645	0.630137	0.6	53	62	24	62	73	45	0	0.457143	0	0	0	0	0	0.5	0.533333	0.666667	0.538462	1
9526683	A	G	G	G	G	G	G	1	1	1	1	1	1	13	14	15	18	34	48	0.888889	1	1	1	1	1	0	0	0	0	0	0
4151525	G	A	A	A	A	A	A	1	1	1	1	0.461538	1	244	162	60	110	78	61	1	0	1	0.940476	1	0	0	1	0	0	0.413793	0
6113465	A	G	G	G	G	G	G	0.780822	0.714286	0.752941	0.813559	1	0.753425	73	21	85	118	42	73	0	0.931034	0.651163	0.8	0.817204	0.702703	0	0.813725	0	0	0	0
42569282	T	G	G	G	G	G	G	1	0.75	1	1	0.939394	0.977273	53	36	13	34	33	44	1	0.380952	1	0.826087	0.538462	0.441176	0.857143	0.52381	0	0	0	0
15978570	A	T	T	T	T	T	T	0.903226	1	0.941176	0.871429	0.941176	0.941176	31	14	17	70	17	17	1	0	0	1	0	0	1	0	1	0.666667	0	0.833333
90917222	C	T	T	T	T	T	T	1	0.287671	0.448276	0.529412	0.918919	0.5	73	73	29	34	37	24	0	1	0	0.636364	0	0	0.2	0	0	0.75	0	1
8446664	A	C	C	C	C	C	C	1	1	0.989247	0.981132	0.978261	1	16	61	93	53	46	92	0	1	0.978261	0.925926	1	1	0	0.95	0	0	0	0
6086004	T	A	A	A	A	A	A	0.247312	0.45098	0.417391	0.373418	0.325	0.560897	93	51	115	158	80	312	0	0.352941	0	0	0	0	0	0.512195	0	0.75	0	0.666667
35871236	T	C	C	C	C	C	C	0.513514	0.551232	0.990361	0.998805	1	1	1036	771	415	837	787	516	0.51153	0.474725	0.53998	0.979592	0.997333	0	0.494277	0.47584	0	0	0	0.488372
10032329	G	A	A	A	A	A	A	1	1	1	1	0.988506	1	35	86	103	154	87	179	0	1	1	0.931034	1	1	0	0.965517	0	0	0	0
35871535	T	C	C	C	C	C	C	0.498465	0.526104	0.997763	1	1	1	977	498	447	779	765	538	0.559748	0.478178	0.509744	0.986111	1	0	0.475947	0.466951	0	0	0	0.455535
4267573	G	T	T	T	T	T	T	0.878788	0.533333	0.535714	0.564103	1	0.5	33	30	28	39	28	18	0.657895	0	0	0	0	0	1	0	0.742857	0.741379	0.780488	0
846179	C	T	T	T	T	T	T	1	1	1	1	1	1	85	73	39	45	96	14	0.717391	0.609756	0	0.433333	1	1	0.520833	0.469388	0.5	0	0	0.66129
46836869	C	T	T	T	T	T	T	1	1	1	1	1	1	30	35	12	60	30	29	0.2	0.761905	1	0	0.833333	0.368421	1	0.5	0	0	0.25	1
10169379	T	C	C	C	C	C	C	1	1	0.612903	0.6	1	1	66	67	31	80	47	101	0.464286	1	0.54386	0.964286	0.25	0.378378	1	0	0	0	0	0.528302
6107506	C	A	A	A	A	A	A	0.523693	0.43495	0.609282	0.5963	0.444728	0.303686	3672	3628	4891	5405	2741	1248	0	0.60928	0.410456	0.371294	0.44655	0.468841	0	0.522727	0	0	0	0
41874371	T	C	C	C	C	C	C	0.3	0.35	0.454545	0.428571	0.214286	0.192308	50	20	11	21	28	52	0	0.235294	0	0.153846	0.272727	0	0	0.307692	0	0.227273	0.367816	0.291667
14127002	C	T	T	T	T	T	T	1	1	0.571429	0.516129	1	0.615385	24	23	28	62	19	13	1	1	0.709677	0	0	0	0.444444	1	0	0.466667	0	0
12412618	G	C	C	C	C	C	C	0.566929	1	1	1	1	1	254	277	164	333	209	288	0.371429	0.580838	0.504386	0.985366	0.990826	0.583333	0	0	0	1	0	0.471429
1563394	C	G	G	G	G	G	G	1	1	1	1	1	1	78	115	92	135	53	41	0.4	0.392857	1	0	1	1	0.385246	0.414141	0.385321	0.4	0.543478	0
28123949	C	T	T	T	T	T	T	0.999647	0.999611	0.99341	0.994196	0.999046	1	2833	2573	607	1206	1048	631	0.998865	0.488372	0.995368	0.540132	0.99768	0.473639	0	0.418239	0	0	0.469507	0.52652
13855764	G	T	T	T	T	T	T	0.586207	0.5625	0.466667	0.666667	0.352941	0.690476	58	48	30	63	34	42	0	1	0.692308	0.382353	0	0.625	0	0	0	0	0	0.548387
29150778	C	T	T	T	T	T	T	0.573529	0.786325	0.746988	0.734375	0.509804	0.413043	136	117	83	128	51	46	0.333333	0	0.455556	0.326531	0	0.333333	0	0.258065	0.440678	0.517241	0.457143	0.567164
39918701	G	A	A	A	A	A	A	0.413793	0.5	0.814815	0.710526	1	1	58	30	54	76	51	26	0.266667	0	0	0	0.4	0	0.583333	1	0.45	0.666667	1	0
71040591	T	G	G	G	G	G	G	0.4375	0.472222	1	0.986301	1	0.235294	240	108	68	73	84	51	0	0.539062	0.491892	0.496124	0.978102	0.429825	0	0.605042	0	0.518987	0	0
6092913	G	T	T	T	T	T	T	0.539474	0.524476	0.552632	0.641121	0.512953	0.307882	152	143	228	535	193	406	0	0.672566	0.558824	0.432432	0.292929	0.509091	0	0.541667	0	0	0	0
40962687	A	G	G	G	G	G	G	1	1	1	1	1	1	70	41	51	61	44	50	0	0.357143	0.466667	0.645833	0.333333	1	0	0.4	0.576923	0.75	1	0.4
11027586	T	A	A	A	A	A	A	0.976636	1	0.966102	0.994377	0.996283	0.995338	214	100	531	1067	269	429	0	0.995215	0.984375	0.986755	0.956175	0.962264	0	0.980263	0	0	0	0
20772655	C	G	G	G	G	G	G	0.518072	1	0.288136	0.428571	0.466667	1	83	95	59	77	45	44	0.5625	0	1	0.551282	0	0.5	0	0	0	0.490196	0	0.536585
113943062	G	A	A	A	A	A	A	0.493088	0.19802	1	1	0.208955	1	217	101	35	69	67	32	0	1	0.328947	0	0	0.333333	1	0	0.777778	0	0	0.4
41343783	A	G	G	G	G	G	G	1	1	0.978947	0.993711	1	1	31	146	95	159	164	302	0	1	0.958333	0.970588	0.983871	1	0	1	0	0	0	0
6072034	A	C	C	C	C	C	C	0.278481	0.454545	0.336788	0.295359	0.941176	0.53252	79	77	193	237	17	246	0	0.62	0.5	0.258427	0.489559	0.392	0	0.519231	0	0	0	0
6092991	G	T	T	T	T	T	T	0.65812	0.271318	0.497006	0.665116	0.470874	0.3663	117	129	167	430	206	273	0.153846	0.608247	0.5	0.426471	0.287671	0.431579	0	0.461538	0	0	0	0
102665068	T	C	C	C	C	C	C	0.162162	0.283951	0.45	0.344828	0.212121	0.147059	74	81	20	29	33	34	0.204545	0.16	0.278689	0	0	0.128205	0.12963	0.134615	0.277778	0.229167	0	0
63480259	G	C	C	C	C	C	C	0.977273	1	1	1	0.975	0.982143	44	26	133	164	40	56	0	1	0.974359	0.939024	0.980392	1	0	0.983333	0	0	0	0
20175266	C	T	T	T	T	T	T	0.507317	1	0.473684	0.521951	1	1	205	159	133	205	242	467	1	0	0.444444	0	1	1	0.465347	0	0	0	0	0.538071
6100458	C	T	T	T	T	T	T	0.295455	0.588235	0.258824	0.215311	0.318182	0.252427	44	17	85	209	44	206	0	0	0.363636	0.470588	0.297297	0.360656	0	0.382716	0	0	0	0
147420695	A	G	G	G	G	G	G	1	0.5	1	1	0.448276	0.417476	91	14	12	31	87	103	1	0	0.36	0	0	0.84375	0	0.46875	0	0.64	1	0
107928757	G	C	C	C	C	C	C	0.6	0.431034	1	0.975	0.469388	0.238095	95	58	18	40	49	21	0.791667	0.933333	0	0.414634	0.518519	0	0	0.55814	0	0	0	0.444444
35843502	A	G	G	G	G	G	G	0.590717	0.591224	1	0.997912	1	1	711	433	309	479	329	321	0.427083	0.418728	0.568182	0.977827	0.996764	0	0.630769	0.526462	0	0	0	0.581509
104056020	G	A	A	A	A	A	A	1	0.993562	0.998319	0.998311	0.466899	1	655	466	595	592	287	308	0.34375	0.99532	0.449026	0.960813	0	0	0.458262	0.408759	1	0.379024	0.411364	0
59490882	T	C	C	C	C	C	C	0.315789	0.342857	0.727273	0.678571	0.307692	0.5	38	35	11	28	13	12	0.428571	0	0.642857	0	0.571429	0.571429	0.357143	0	0	0	0	0.25
47869855	C	T	T	T	T	T	T	0.42268	1	0.990783	1	1	1	194	313	217	347	162	108	0.639344	0.51	0.518519	0	0.392857	0.336449	0.412844	0	0.585714	0.537572	0.436508	0.995238
96332465	G	A	A	A	A	A	A	0.615385	0.764706	0.642857	0.354839	0.333333	0.923077	13	17	14	31	12	26	0	0	1	0.571429	0	0.4	1	0	0.615385	0	0	0
31171597	T	C	C	C	C	C	C	0.44752	0.99871	1	1	1	0.99867	867	775	539	1042	681	752	0.382166	0.451613	0.997561	0.986111	0.517073	1	0	0	0	0.5125	0	0.552529
6113344	T	C	C	C	C	C	C	0.756098	0.481481	0.8	0.784314	0.966667	0.69697	41	27	70	102	30	99	0	0.846154	0.666667	0.789474	0.65625	0.619048	0	0.862745	0	0	0	0
6114097	T	C	C	C	C	C	C	0.730769	0.741379	0.764103	0.72381	0.949367	0.70625	130	58	195	315	79	160	0.181818	0.934211	0.754098	0.701031	0.570048	0.692308	0	0.738095	0	0	0	0
30083963	C	T	T	T	T	T	T	1	1	1	0.990909	1	1	29	22	77	110	23	55	0	1	1	0.947368	1	1	0	1	0	0	0	0
30083961	A	C	C	C	C	C	C	1	1	1	0.990826	1	1	29	23	77	109	23	56	0	1	1	0.947368	1	1	0	1	0	0	0	0
23370898	A	G	G	G	G	G	G	1	0.736842	1	1	1	0.542857	37	38	17	26	12	35	0	1	1	0.214286	1	0.466667	0.555556	1	0	0	0	0
23363885	T	A	A	A	A	A	A	0.987952	0.442623	0.973333	1	1	0.710526	83	61	75	140	101	152	0	1	0.968254	0.507246	0.953125	0.614035	0.432432	0.596154	0	0	0	0
61609453	G	C	C	C	C	C	C	0.525253	1	0.512821	0.401961	1	0.310345	99	59	78	102	75	58	0.468966	1	0	0	0	1	0	0.639535	0.6	0	0	0
78862563	A	G	G	G	G	G	G	0.627273	1	1	1	1	0.452381	110	104	85	80	76	42	0.222222	0.58	0.553846	0.57265	1	0.547945	0	0	0.6	0.477273	0.484375	0
6113810	A	G	G	G	G	G	G	0.564103	0.684211	0.63964	0.701571	0.939394	0.690722	39	38	111	191	33	97	0	0.857143	0.722222	0.645161	0.553846	0.688889	0	0.711712	0	0	0	0
150178127	A	T	T	T	T	T	T	0.289855	0.361538	0.329268	0.415385	0.375	0.436364	69	130	82	65	48	55	0	0	0.3379	0.850467	0.290323	0.376068	0	0.313084	0	0	0	0
23362354	C	A	A	A	A	A	A	1	0.4375	1	1	1	0.525	25	16	14	32	18	40	0	1	1	0.466667	1	0.857143	0	0.6	0	0	0	0
6038575	A	T	T	T	T	T	T	0.833333	0.994382	1	1	0.992126	0.99262	54	178	56	158	127	542	0	1	0.324324	0.461538	0.333333	0.166667	0	1	0.333333	1	0.505155	0.65
6091018	G	C	C	C	C	C	C	0.426667	0.511364	0.535519	0.576763	0.125	0.513619	75	88	183	241	40	257	0	0.241379	0	0	0	0	0	0.526012	0	0.647059	0.666667	0.575758
62746969	G	T	T	T	T	T	T	1	1	0.96	0.980769	1	0.35	28	30	25	52	19	20	1	0	0	0.416667	0.238095	0.428571	0.25	0.325581	0.6	0	1	1
57317249	A	G	G	G	G	G	G	1	1	1	1	1	1	122	199	430	454	133	150	0	1	1	0.989247	1	1	0	0.979592	0	0	0	0
57317047	T	A	A	A	A	A	A	1	1	0.96875	0.993569	1	1	85	82	96	311	89	184	0	1	1	0.933333	1	1	0	1	0	0	0	0
21687073	G	A	A	A	A	A	A	0.553846	0.869565	0.55814	0.3	0.528302	1	65	23	43	80	53	72	0.181818	0.388889	0.583333	0	0.210526	0.333333	0	0.5	0.411765	0.6	0	0.571429
89835036	G	A	A	A	A	A	A	1	1	0.990369	0.997089	1	1	1247	685	623	687	583	560	1	1	0.483313	0.478659	1	0.510989	0	0.49387	0	0.470519	0	0.524246
89391490	T	G	G	G	G	G	G	1	1	0.98044	1	1	1	216	194	409	234	133	165	0.347826	0.997921	0.998195	0.995392	0.364341	0.512315	0.434978	0.451039	0.366667	0	0	0.486381
15307520	T	C	C	C	C	C	C	0.695652	0.481481	1	1	0.375	0.566667	23	27	11	27	24	30	0	0.631579	0.545455	0.5	0.25	0.666667	0	1	0	0	0.5	0
11048976	T	C	C	C	C	C	C	1	1	1	1	1	1	59	50	37	59	40	52	0	1	0.54902	0	0.461538	0.534884	0.314286	0.28	0.384615	1	0.454545	1
69804466	G	C	C	C	C	C	C	1	0.434211	1	1	1	0.472222	201	76	39	79	116	36	0	1	0.984848	0.92381	0.534483	0	0	1	0.444444	0	0	0
31171591	G	A	A	A	A	A	A	0.439573	0.99733	0.996317	1	1	0.998639	844	749	543	1058	679	735	0.359281	0.472527	0.997549	0.985663	0.531579	1	0	0	0	0.519231	0	0.550388
33036929	G	A	A	A	A	A	A	1	1	1	1	1	1	34	20	28	49	27	23	0.307692	1	0.378378	0.470588	0.7	0.548387	0	1	0.555556	0.52381	0.5	0
5875105	A	G	G	G	G	G	G	0.631579	0.538462	0.824176	0.613333	0.638889	0.471154	19	26	91	150	36	104	0	0.925926	0.514019	0.705882	0	0	0	0.711111	0.298701	0.548387	0	0
32185562	C	T	T	T	T	T	T	0.391304	0.3125	0.392857	0.130435	0.230769	0.633333	46	16	28	46	13	60	1	0	0.307692	0.478261	0	0	0	0	0	0	0.292683	0
4792286	A	G	G	G	G	G	G	1	0.54902	0.416667	0.742857	1	1	57	51	36	105	32	60	0	0	0.5	0	1	1	0.4	0	1	0.392857	0.404255	0
90258652	G	A	A	A	A	A	A	0.75	1	1	1	1	0.571429	36	16	26	41	16	14	1	1	0.666667	0.526316	0	0	0.222222	0.7	0	0	0.733333	0.461538
15321844	A	C	C	C	C	C	C	0.44186	0.529412	0.986111	1	0.446429	0.465753	215	119	72	199	168	146	1	0	0.503185	0.442623	0	0.574074	0	1	0	0	0.338462	0
28246236	T	C	C	C	C	C	C	0.268657	0.459459	0.466667	0.228571	0.138462	0.375	67	37	30	35	65	64	0	0.195122	0.147059	0	0.129032	0.214286	0.233333	0.26087	0	0.241379	0.352941	0.152941
6100004	A	G	G	G	G	G	G	0.178571	0.351852	0.290909	0.312292	0.5625	0.28972	56	54	110	301	64	321	0	0.294118	0.344828	0.314286	0.342342	0.213333	0	0.470588	0	0	0	0
48996692	T	A	A	A	A	A	A	0.693878	0.6	0.3125	0.483871	0.894737	0.783784	49	25	32	31	19	37	0	0.55	0.583333	0.225	0.4375	0.444444	0.222222	0.363636	0	0.351351	0.3125	0.272727
42576254	G	C	C	C	C	C	C	1	0.434783	1	0.955556	0.5	1	29	23	38	45	30	12	0.6	1	0	0	0	0.217391	0.344828	1	1	0.333333	0.391304	0
47228710	T	A	A	A	A	A	A	0.542169	0.346154	0.229885	0.290909	0.444444	0.433333	83	26	87	110	54	90	0.181818	0.354839	0.486486	0.264151	0.235294	0	0.227273	0.222222	0	0.3125	0	0
22390672	T	G	G	G	G	G	G	1	0.5	0.315789	0.611111	0.875	0.809524	16	18	19	36	24	21	0	0.571429	1	0.538462	1	1	0	0	0	0	0	0
68256798	A	G	G	G	G	G	G	1	1	0.998205	0.998525	1	1	154	121	557	678	165	249	0	0.996063	1	1	1	1	0	1	0	0	0	0
14890519	T	G	G	G	G	G	G	1	1	1	1	1	1	26	11	26	89	26	40	0	1	1	1	1	1	0	1	0	0	0	0
5932694	T	C	C	C	C	C	C	1	1	1	1	1	1	29	26	216	180	36	48	0	1	1	1	1	1	0	1	0	0	0	0
265746	A	G	G	G	G	G	G	1	1	1	1	1	1	21	94	87	123	104	187	0	1	1	1	1	1	0	1	0	0	0	0
84980730	T	C	C	C	C	C	C	1	1	1	1	1	1	29	46	79	83	44	59	0	1	1	1	1	1	0	1	0	0	0	0
72644598	A	G	G	G	G	G	G	1	1	1	1	1	1	22	24	92	83	12	44	0	1	1	1	1	1	0	1	0	0	0	0
29896210	T	C	C	C	C	C	C	1	0.52381	1	1	1	0.517241	42	42	21	33	23	29	0	1	1	1	1	0	0.666667	0	0	0	0	0.375
6072008	A	T	T	T	T	T	T	0.147727	0.275362	0.201581	0.230159	0.6875	0.391837	88	69	253	252	16	245	0	0.551724	0.37234	0	0.330097	0.344	0	0.339483	0	0	0	0
38232693	G	A	A	A	A	A	A	0.5	0.636364	0.555556	0.538462	1	0.318182	46	22	18	39	10	22	1	0.611111	0	0	0.590909	0	1	0.352941	0	0	0	0
92061871	G	A	A	A	A	A	A	0.326087	1	0.475	0.580645	0.37931	0.581818	46	40	40	62	29	55	0	1	0.351852	0.404255	0	0	0.566667	0	0	0.409091	0	0.617647
33247810	T	C	C	C	C	C	C	0.56	0.35	0.372093	0.263889	0.263158	0.203252	25	20	43	72	19	123	0	0	0	0.615385	0.272727	0.25	0.3	0.222222	0	0	0	0.358974
51692298	A	T	T	T	T	T	T	0.560987	0.473554	0.474101	0.497971	0.449262	0.451629	2148	2420	1390	1725	1084	1964	0	0	0.458195	0.954791	0.471452	0.544288	0	0.485714	0	0	0	0
71436510	G	A	A	A	A	A	A	1	1	0.555556	0.462963	1	1	46	53	36	54	47	60	0.538462	1	0.966667	1	0	0.793103	0	0.5	0.227273	0	0	0
72299253	G	A	A	A	A	A	A	1	1	0.990741	0.99537	1	1	136	134	108	216	80	145	0	1	0.994318	1	1	1	0	0	0	1	0	0
16836985	G	A	A	A	A	A	A	0.531915	0.974359	0.594595	0.351351	0.727273	1	47	39	37	37	22	20	0	0.5	0.44	0	0	0	1	0.636364	0.333333	0	0.692308	0.586207
6039080	G	T	T	T	T	T	T	0.524236	0.605954	0.865733	0.860578	0.561384	0.325538	2682	2284	1713	3493	1792	1625	0	0.916227	0.510932	0.621644	0.591797	0.779338	0	0.3325	0	0	0	0
57317142	C	G	G	G	G	G	G	1	0.99004	0.995266	0.997838	0.997778	1	252	502	845	925	450	592	0	1	1	0.99187	1	1	0	1	0	0	0	0
39831158	G	A	A	A	A	A	A	0.673575	0.62963	0.552941	0.475936	1	0.626761	193	135	85	187	174	142	0.548387	0	0	0	0	0	0.71831	1	0.4	0.666667	0.637255	0
68256832	C	T	T	T	T	T	T	1	0.989899	1	1	0.992248	1	102	99	361	527	129	202	0	1	1	1	1	1	0	1	0	0	0	0
68256833	C	A	A	A	A	A	A	1	0.989899	1	1	0.992126	1	102	99	358	520	127	200	0	1	1	1	1	1	0	1	0	0	0	0
68256822	A	G	G	G	G	G	G	1	0.990099	0.997613	1	0.992537	1	114	101	419	584	134	213	0	1	1	1	1	1	0	1	0	0	0	0
6040582	T	C	C	C	C	C	C	0.365854	0.314286	0.75	0.644068	0.125	0.382353	41	35	24	118	56	170	0	0.333333	0.444444	0.448276	0.595238	0.517241	0	0.263158	0	0	0	0
61272892	T	C	C	C	C	C	C	0.625	0.368421	0.428571	0.2	0.363636	0.461538	24	19	14	25	22	13	0.307692	0	0	0	0	0	0.333333	0.517241	0.333333	0.6	0.2	0.176471
68256606	G	T	T	T	T	T	T	1	1	0.978261	1	1	1	34	17	46	150	28	29	0	1	1	1	1	1	0	1	0	0	0	0
11027474	T	A	A	A	A	A	A	1	1	0.973282	0.997195	1	0.996564	151	57	262	713	152	291	0	1	1	1	1	0.989796	0	1	0	0	0	0
29896184	G	A	A	A	A	A	A	1	0.432432	1	1	1	0.482759	44	37	24	28	21	29	0	1	1	1	1	0	0.526316	0	0	0	0	0.411765
35872382	T	C	C	C	C	C	C	0.429333	0.57561	1	1	1	1	375	205	154	324	329	179	0.55	0.4375	0.533156	0.984252	1	0	0.551724	0.461538	0	0	0	0.510204
362525	C	T	T	T	T	T	T	0.333333	0.528302	1	0.966667	1	0.419643	51	53	21	30	33	112	1	0	0.414286	0.857143	1	1	0	0	0	0	0	0
45462843	C	A	A	A	A	A	A	0.380952	0.315789	0.263158	0.361111	0.769231	0.392157	63	38	38	36	13	51	0.4	1	0	0	0	0	0	0.454545	0.333333	0	0	0.318182
28471136	T	G	G	G	G	G	G	0.987915	0.994158	0.827586	0.970149	0.985447	1	331	1027	29	67	481	134	0	0.945946	0.987715	0.972603	0	0.909091	0	0	0	0	1	0.975787
39830736	A	G	G	G	G	G	G	0.358131	0.321716	0.295806	0.310547	1	1	578	373	453	512	231	221	0.237805	0	0	0	0	0	0.374302	0.992933	0.351064	0.360709	1	0
60455330	T	G	G	G	G	G	G	1	1	1	1	1	1	201	169	141	141	71	182	1	1	0	0.507042	0.964912	0.484536	0	0.482517	0.392857	0.395833	0.418033	0.3875
41460559	G	C	C	C	C	C	C	1	1	0.955414	0.989796	0.961538	1	35	32	157	98	26	80	0	1	1	1	0.941176	1	0	1	0	0	0	0
43004285	C	T	T	T	T	T	T	1	1	0.96	1	1	1	64	61	25	46	20	10	0	0.387097	0.25641	0.5	1	1	0.5	0.875	0	0.5	0.461538	0.516129
43004285	C	T	T	T	T	T	T	1	1	0.96	1	1	1	64	61	25	46	20	10	0	0.387097	0.25641	0.5	1	1	0.5	0.875	0	0.5	0.461538	0.516129
57317090	G	A	A	A	A	A	A	1	0.977273	0.963636	0.969697	0.948718	0.975	18	44	55	33	39	40	0	1	1	0.875	1	1	0	1	0	0	0	0
9763852	A	G	G	G	G	G	G	0.547619	0.521739	0.703704	0.428571	1	0.727273	42	23	27	42	14	11	0.352941	0.678571	1	0	0.944444	1	0	0	0	0	0	0
6113435	C	T	T	T	T	T	T	0.827586	0.666667	0.728395	0.751938	1	0.72549	58	21	81	129	30	51	0	0.925926	0.75	0.782609	0.78481	0.714286	0	0.790698	0	0	0	0
82821026	T	A	A	A	A	A	A	0.970588	1	0.990868	0.989189	1	1	34	40	219	185	42	93	0	1	1	1	1	1	0	1	0	0	0	0
66270747	A	T	T	T	T	T	T	0.596774	0.781853	0.477124	0.634921	0.702703	0.64	62	518	153	63	37	25	0	0.509804	0.422222	0	0.56	0.538462	0	0.428571	0	0.574468	0.469388	0.382353
87282489	A	G	G	G	G	G	G	0.32	0.638554	1	1	1	1	100	83	77	116	35	128	1	0.7	0.6	0.492063	0.411765	0.315789	0	0.607143	0	0	0.4	0.486111
13365982	G	T	T	T	T	T	T	1	1	1	1	0.952381	1	16	17	31	26	21	26	0.451613	0.458333	0.727273	0.394737	1	0.555556	0.212121	0.5	0	0.521739	0.333333	0.852941
60455392	T	C	C	C	C	C	C	0.986047	1	1	1	0.988372	0.994444	215	210	125	161	86	180	1	0.992701	0	0.441489	0.96875	0.46087	0	0.503497	0.391304	0.367273	0.451852	0.447059
64256120	G	T	T	T	T	T	T	0.775	0.882353	0.95	1	0.714286	1	40	17	20	24	21	21	1	0.428571	1	1	1	0.95	0	0	0	0	0	0
33929036	A	T	T	T	T	T	T	0.530562	0.44708	0.456722	0.503805	0.5	0.484185	818	548	543	657	320	411	0	0	0.486103	0.920978	0.50308	0.582251	0	0.487395	0	0	0	0
42575900	T	C	C	C	C	C	C	1	0.461538	1	1	0.387097	1	23	13	16	36	31	11	0.62963	1	0	0	0	0	0.452381	1	1	0.4	0.424242	0
2328943	C	A	A	A	A	A	A	1	0.414474	1	0.994924	0.521127	0.504587	205	152	63	197	142	109	0.5	0	0.516129	1	0.563636	0.384615	0.44	0	0	0	0.5625	0.528
26267443	G	A	A	A	A	A	A	0.433476	1	1	1	0.974359	1	233	213	109	209	117	219	0.458333	1	0.495	0	0.5	0.529412	0	1	0.405941	0.575163	0.509259	0
57317264	A	T	T	T	T	T	T	1	1	0.970588	0.990291	1	0.973684	38	35	68	103	36	38	0	1	1	1	1	1	0	1	0	0	0	0
4600163	T	A	A	A	A	A	A	0.52381	0.5	0.222222	0.36	0.486486	0.15	21	10	18	25	37	60	0	0.153846	0.285714	0.368421	0.5	0.25	0	0.25	0	0.5	0	0
27683408	T	C	C	C	C	C	C	0.7	0.621622	0.62069	0.553571	0.375	0.74359	50	37	29	56	24	39	0.4	0	0	0	0.4	0	0.590909	0.545455	0	0.75	0.488372	0.509804
29837128	G	C	C	C	C	C	C	0.45283	1	0.928571	1	1	0.666667	53	56	14	36	68	15	1	0.307692	0.538462	0.333333	0.538462	1	0.531915	0	0	0.457143	0	0.411765
22577630	C	T	T	T	T	T	T	1	0.515385	0.996212	0.996531	0.447251	0.38	1063	1300	528	1153	673	500	0	0.997093	0.493827	0.481444	0	0.440653	0.998861	0	0	0	0	1
29514468	G	C	C	C	C	C	C	0.923077	1	1	1	1	1	13	41	62	59	35	71	0	1	1	1	1	1	0	1	0	0	0	0
6004365	A	G	G	G	G	G	G	0.969697	1	1	1	1	0.990991	33	25	63	100	35	111	0	1	0	0	0	0.666667	0.454545	1	0	1	0.916667	1
113943059	G	A	A	A	A	A	A	0.465686	0.186275	0.916667	1	0.215385	1	204	102	24	63	65	26	0	1	0.315068	0	0	0.4	1	0	0.75	0	0	0.4
6093794	C	T	T	T	T	T	T	0.45409	0.381743	0.644537	0.626935	0.48503	0.357724	599	723	1446	1938	501	861	0	0.569014	0.611413	0.431325	0.380853	0.469828	0	0.570662	0	0	0	0
42962362	A	G	G	G	G	G	G	1	0.962264	1	1	1	0.204082	157	106	25	74	47	49	1	0	0.308824	0.978022	0	0	1	0.508621	0.212766	0.125	0.116505	1
55628601	A	G	G	G	G	G	G	1	1	1	1	1	0.727273	14	11	19	20	24	11	0.384615	0	1	0.4	0	0.714286	0.5	0.52381	1	0.59375	0.7	0
145887448	A	G	G	G	G	G	G	1	0.513889	0.342105	0.398058	1	0.472	143	72	38	103	63	125	0	0.98	0	0	0.979167	0.459459	0	0.511111	0.446602	0	0	0.441558
86648828	A	G	G	G	G	G	G	0.666667	0.980392	1	1	0.528302	1	36	51	47	80	53	80	0.307692	1	1	0.535714	1	0.5	0.352941	0	0.571429	0	0	0
6109102	A	T	T	T	T	T	T	1	1	0.947368	0.993827	0.958333	0.72619	56	24	133	162	24	84	0	1	1	0.95	0.942857	0.9	0	0.925373	0	0	0	0
60455435	C	G	G	G	G	G	G	1	1	1	1	1	1	191	172	126	146	81	125	1	1	0	0.450867	1	0.43	0	0.521008	0.28125	0.396476	0.485149	0.527778
103938750	T	C	C	C	C	C	C	0.322581	0.329897	0.340426	0.254545	0.189189	0.333333	93	97	47	110	37	51	0	0.133333	0.2	0.344828	0.254902	0	0.42	0	0.265306	0.244444	0	0
86647732	C	T	T	T	T	T	T	0.552632	1	1	1	0.28125	1	38	32	69	114	32	52	0.333333	1	1	0.428571	1	0.421053	0.458333	0	0.285714	0	0	0
99047339	A	G	G	G	G	G	G	1	1	1	1	1	1	84	36	42	122	51	47	0.407407	0	0	0.317073	1	0.37037	1	1	0	1	0	1
99786907	C	T	T	T	T	T	T	0.879121	0.775281	0.696429	0.75	1	1	91	89	56	112	99	242	0.5	1	0.705882	0.5	0.87234	0	0.47619	0	0.808511	0	0	0.333333
49361218	T	G	G	G	G	G	G	0.909091	1	0.979381	1	1	0.990826	11	209	97	98	118	109	0	0.990826	1	1	1	1	0	0.984127	0	0	0	0
6108997	G	T	T	T	T	T	T	0.981132	1	0.918699	0.961783	1	0.790323	53	26	123	157	14	62	0	0.9375	1	1	0.95	0.941176	0	0.918919	0	0	0	0
33128404	G	A	A	A	A	A	A	0.285714	0.833333	0.689655	0.571429	1	1	14	12	29	56	11	30	0.5	0.4	0.428571	0.6	0.714286	0.833333	0	0.6	0	0	0.4	0
30555609	C	G	G	G	G	G	G	1	1	1	1	0.923077	0.941176	19	27	103	150	39	85	0	1	1	1	1	1	0	0.962264	0	0	0	0
6091515	T	C	C	C	C	C	C	0.1875	0.6	0.47619	0.442424	0.866667	0.530726	32	30	84	165	15	179	0	0.833333	0.58	0.309524	0.407407	0.479167	0	0.592105	0	0	0	0
103275570	C	T	T	T	T	T	T	0.442623	0.287356	1	0.947917	0.384615	1	183	87	48	96	65	34	1	0	0.623077	0	0	0.387097	0.571429	0	0.6	0.413043	0	0.571429
6083946	C	T	T	T	T	T	T	0.504892	0.337537	0.645542	0.63321	0.404525	0.26779	1022	1348	1357	2162	1105	1068	0	0.597691	0.391391	0.372529	0.509524	0.556837	0	0.469453	0	0	0	0
5764702	A	G	G	G	G	G	G	0.555556	1	0.588235	0.566667	1	1	45	33	17	30	18	16	0	1	0.607143	1	0.2	0	0	0	0.25	0.75	0.285714	0.722222
6085397	A	G	G	G	G	G	G	0.184211	0.36	0.614679	0.455056	0.614286	0.409574	76	25	109	178	70	188	0	0.72	0.692308	0.454545	0.2	0.151515	0	0.525	0	0	0	0
27007700	G	A	A	A	A	A	A	0.372549	0.545455	0.714286	0.431818	0.416667	0.375	51	33	21	44	24	16	0.5	0.833333	0.545455	0.454545	0.3	0.333333	0	0	0	0	0	0
6093487	T	C	C	C	C	C	C	0.53886	0.422131	0.619772	0.665672	0.433628	0.288525	193	244	263	670	226	305	0	0.578723	0.541667	0.532374	0.427313	0.502203	0	0.498008	0	0	0	0
42575901	G	T	T	T	T	T	T	1	0.5	1	1	0.4	1	22	14	15	35	30	11	0.64	1	0	0	0	0.153846	0.463415	1	1	0.333333	0.424242	0
5955876	T	C	C	C	C	C	C	0.809741	0.865441	0.843057	0.872636	0.936396	0.88004	657	1360	2211	1586	849	992	0	0.802721	0.966321	0.954861	0.867779	0.788732	0	0.802404	0.142857	0	0	0
102578505	A	G	G	G	G	G	G	0.8	0.666667	1	1	0.714286	1	15	18	28	22	21	50	0	1	0.8	1	1	0.5	0	0	1	0	0	0
86648826	T	C	C	C	C	C	C	0.657143	0.979592	1	1	0.489796	1	35	49	46	74	49	66	0.363636	1	1	0.481481	1	0.5	0.333333	0	0.571429	0	0	0
73648764	A	G	G	G	G	G	G	1	0.545455	1	1	0.28	0.448276	57	22	30	37	25	29	0	1	0	0.4	0	0	0	1	0	1	1	0
6099045	A	G	G	G	G	G	G	0.380952	0.186047	0.432432	0.28972	0.366667	0.262222	42	43	148	214	30	225	0	0.297297	0.372093	0.444444	0.285714	0.26087	0	0.384615	0	0	0	0
35872004	A	G	G	G	G	G	G	0.489655	0.426778	0.993464	0.992443	1	0.997951	435	239	153	397	460	488	0.594595	0.463768	0.489552	0.992537	1	0	0.548077	0.466488	0	0	0	0.473118
47306029	T	C	C	C	C	C	C	1	1	0.5	0.43662	1	1	38	43	42	71	16	18	1	1	0.346154	0.387097	1	0	0	1	0	0.333333	0	0
25974790	G	C	C	C	C	C	C	0.414729	0.255814	0.972603	1	1	0.504274	258	258	73	181	60	117	0.38	1	0	0.330612	0.987654	0	0	0	0.344262	0.34375	0.5	0.391111
6084182	A	T	T	T	T	T	T	0.972973	1	1	0.986301	0.916667	0.991228	37	33	40	73	36	114	0	1	0	0	0	1	1	1	0	1	0	1
13855659	A	G	G	G	G	G	G	0.636364	0.323529	0.5	0.58209	0.368421	0.548387	55	34	32	67	38	31	0	1	0.395833	0.52	0	0.6	0	0	0	0	0	0.576923
78254219	T	C	C	C	C	C	C	1	1	1	1	1	1	11	15	16	26	17	22	1	0.583333	1	1	1	0	0	0	0	0.5	0.666667	0.384615
10089625	A	C	C	C	C	C	C	0.986711	1	0.990196	1	1	1	301	197	102	161	73	68	0.994595	1	1	0.565217	0.396226	0.959459	0.415493	0	0	0.37069	0	0.410256
6092354	A	G	G	G	G	G	G	0.483456	0.31198	0.571706	0.566971	0.340584	0.219313	1632	2763	4121	3173	1747	3055	0	0.564645	0.353184	0.33619	0.420674	0.468771	0	0.487654	0	0	0	0
28313270	A	G	G	G	G	G	G	0.467532	0.422018	0.470588	0.347222	0.416667	0.368421	77	109	17	72	36	57	0	0.285714	0.354839	0.354839	0	0	0.181818	0.153846	0.533333	0.32	0.272727	0.173913
74916344	A	C	C	C	C	C	C	1	0.613636	0.675	0.586777	0.632653	1	117	88	80	121	49	262	0	1	0	0	0	0	1	0	0	1	1	0.647059
5904211	A	T	T	T	T	T	T	0.8	0.5	0.65	0.697674	1	0.862069	10	10	20	43	10	29	1	0	1	0	0.4	0	0.5	1	0.75	0	0	0
145889760	T	C	C	C	C	C	C	1	0.373984	0.4375	0.474747	0.968085	0.533333	195	123	48	99	94	45	0	1	0	0	0.972222	0.486111	0	0.437956	0.428571	0	0	0.603604
35872117	T	G	G	G	G	G	G	0.524911	0.444444	0.979695	0.988208	0.995893	1	562	333	197	424	487	394	0.604167	0.478764	0.535156	0.994709	1	0	0.534632	0.470284	0	0	0	0.460526
25527339	G	A	A	A	A	A	A	1	1	0.608696	0.375	1	1	37	25	23	32	24	19	0	1	0.47619	0.6	0.6	0.8	0.611111	0	0.75	0	0.294118	0
27588150	T	G	G	G	G	G	G	0.666667	0.62963	0.352941	0.612903	0.64	0.5	12	27	17	31	25	18	0.75	0.555556	0	0.571429	0	0	0.625	0	0	0.692308	0	0.357143
99880958	G	T	T	T	T	T	T	0.384937	0.333333	0.986667	1	0.366667	0.989011	239	183	150	263	90	91	0.195531	1	0	0	0.355372	0.168539	0	0.842105	0.885246	0	0.763158	0
145889238	C	T	T	T	T	T	T	0.484043	0.597222	0.612903	0.71875	0.988889	0.323944	188	72	31	64	90	71	0	1	0	0	0.969697	0.478261	0	0.530612	0.488372	0	0	0.409091
16781310	C	T	T	T	T	T	T	0.509091	0.548387	0.5	0.538462	0.586207	1	55	31	20	26	29	29	0	0.5	0	0	0.333333	0	0	1	1	1	0	0
6084442	A	G	G	G	G	G	G	0.263158	0.380952	0.615385	0.372549	0.763158	0.692308	57	21	26	51	38	26	0	0.571429	0.444444	0.1875	0.375	0.461538	0	0.2	0	0	1	0
26888112	C	T	T	T	T	T	T	1	1	0.993289	0.997076	0.978022	0.37	474	150	149	342	182	100	0	1	0.996154	0.545455	0.537234	0.986486	0.474576	0.454545	0	0	0	0.497797
9155577	A	G	G	G	G	G	G	1	0.512195	0.607143	0.666667	1	1	66	41	28	36	29	13	0.666667	0.580645	0	0	0.809524	0	0.47619	1	0	0	0.69697	0.714286
68256601	G	C	C	C	C	C	C	1	1	1	1	0.961538	0.875	35	17	45	145	26	24	0	1	1	1	1	1	0	1	0	0	0	0
26865955	T	G	G	G	G	G	G	0.983051	1	1	1	1	0.35	59	47	26	43	31	40	0	0.555556	0.6875	0.714286	1	1	0.666667	0.625	0	0	0	0.25
39831085	C	T	T	T	T	T	T	0.665198	0.60396	0.626866	0.459119	1	1	227	101	67	159	160	111	0.566667	0	0	0	0.355263	0	0.619718	1	0.460526	0.519231	1	0
13855610	T	C	C	C	C	C	C	0.607143	0.133333	0.545455	0.492958	0.487805	0.574468	56	30	44	71	41	47	0	1	0.333333	0.375	0	0.607143	0	0	0	0	0	0.692308
57335100	T	C	C	C	C	C	C	1	1	0.8	0.470588	1	1	36	19	15	34	10	11	0	0	1	0	1	0.5	1	0	0	0.4	0.538462	1
89319656	T	C	C	C	C	C	C	1	1	0.956522	1	1	0.628571	114	49	23	81	79	70	0.545455	0.482143	1	0.981818	0.571429	1	0	0.622222	0.55	0	0	0
81040505	G	T	T	T	T	T	T	0.482759	0.47619	0.597826	0.640719	0.622642	0.658824	87	105	92	167	53	85	0	0	0	0	0	0	0.523256	1	0.402985	0.184211	0.538462	1
42576182	G	T	T	T	T	T	T	1	0.363636	1	1	0.542857	1	21	22	30	35	35	10	0.666667	1	0	0	0.153846	0.277778	0.2	1	1	0.166667	0.615385	0
6085412	C	G	G	G	G	G	G	0.162162	0.423077	0.655738	0.451087	0.65	0.413636	74	26	122	184	80	220	0	0.695652	0.68	0.538462	0.263158	0.205882	0	0.547619	0	0	0	0
57648710	T	C	C	C	C	C	C	0.666667	1	0.55	0.470588	1	0.5	51	54	20	68	29	40	0.666667	0.52381	0.627451	0	0	1	0.636364	0.411765	0.15	0	0.347826	0
27155609	G	C	C	C	C	C	C	0.7625	0.810345	0.941176	1	0.923077	0.666667	80	58	17	129	39	99	0	0.666667	0.689655	0.666667	1	1	0.6	0	0	0.421053	0	0.238095
46836593	C	T	T	T	T	T	T	1	1	1	1	1	1	39	20	50	61	23	70	0	0.764706	1	0	1	0.538462	1	0.52381	0	0	0.375	0.976744
6093939	G	A	A	A	A	A	A	0.330325	0.466284	0.38338	0.364828	0.227612	0.392743	554	697	1432	1831	536	937	0	0.431965	0	0	0	0	0	0.470665	0	0.532164	0.478632	0.431772
6084443	G	A	A	A	A	A	A	0.491525	0.583333	0.36	0.641509	0.236842	0.347826	59	24	25	53	38	23	0	0.428571	0	0	0	0	0	0.8	0	0.615385	0.333333	0.666667
21672632	A	C	C	C	C	C	C	0.306122	1	1	0.59375	0.607143	0.75	49	33	16	32	28	16	0.5	0.358974	0.5	0.269231	0.391304	0.363636	0	0	0.8	0.896552	0.361111	0
27650707	C	G	T	G	G	G	G	0.533333	0.485294	0.266667	0.225806	0.348837	0.231884	255	136	75	93	129	69	0.28	0.672956	0	0	0.35	0.367347	0	0	0	0	0	0.605863
4280227	G	A	A	A	A	A	A	0.190476	0.409091	0.266667	0.5	1	0.318182	21	22	15	36	10	22	0.6875	0.166667	0	0	0	0	1	0	0.205882	0.310345	0.5	0
23363505	C	T	T	T	T	T	T	1	0.571429	1	0.979592	0.933333	0.882353	28	14	27	49	15	17	0	1	1	0	1	0.7	1	0.857143	0	0	0	0
3541956	A	G	G	G	G	G	G	0.5625	1	1	1	0.52	1	32	21	11	15	25	20	0.333333	1	0.586207	0.588235	0.294118	0.375	0.56	0.257143	0	0.28	1	0
132602422	C	G	G	G	G	G	G	0.430769	0.425	0.466667	0.521127	0.55102	0.574074	65	80	30	71	98	54	0	0.392157	0	0	0	0	0	0.464286	0.384615	0.507692	0.413793	1
49136790	T	A	A	A	A	A	A	0.440367	1	0.958333	0.976923	1	0.6	109	100	72	130	75	105	0.422535	1	0.556818	0.740385	0.55	0	0	0.395833	0.411765	0	0.525253	0.567308
23873590	G	A	A	A	A	A	A	1	1	0.714286	0.32	1	1	17	14	14	25	21	52	0.62963	1	1	1	0.333333	1	0.268293	0	0	0	0	0
6114053	A	C	C	C	C	C	C	0.389706	0.217391	0.26738	0.313869	0.28169	0.248649	136	69	187	274	71	185	0	0.467532	0.326087	0.24	0.201878	0.378151	0	0.314079	0	0	0	0
86520708	T	G	G	G	G	G	G	1	1	0.982759	0.99	1	1	123	123	58	100	130	36	1	0.366667	1	1	1	1	0	0.176923	0.193182	0	0	0.446809
2962993	A	G	G	G	G	G	G	1	0.5	1	1	0.385542	0.370079	228	190	53	169	166	127	0	0.434109	0	0.367742	0.315789	0.991597	0.563758	0.482143	0.328571	0.528169	0.455556	0
28312087	A	T	T	T	T	T	T	1	1	1	1	1	1	67	63	35	69	18	42	0	1	0.4375	0.516129	0.833333	0.416667	0	0.6	0	0.461538	1	0.947368
3360934	C	T	T	T	T	T	T	1	1	1	1	1	1	46	41	49	60	53	58	0	0	0.388889	0.896552	0	0	1	1	1	0.428571	1	0.5
19538365	C	A	A	A	A	A	A	1	1	1	1	1	1	33	13	16	17	13	19	0	1	1	1	0.153846	1	1	0	0	0.461538	0.6	0
39257134	A	C	C	C	C	C	C	0.676056	1	1	0.981818	0.941176	0.519231	71	21	12	55	34	52	0.571429	0	0	0.4375	0.266667	0.517241	1	0.8	0.833333	0	0.545455	0.363636
33037083	T	C	C	C	C	C	C	1	1	1	1	1	1	42	34	15	39	17	35	0	1	0.521739	0.7	0.769231	0.473684	0	1	0.789474	0.608696	0.354839	0
63149558	A	G	G	G	G	G	G	0.561224	1	0.5	0.537736	1	1	98	105	90	106	58	114	0.561404	1	0.450704	0.438776	0.444444	0.53125	0	0	0	0.4	0	0.990476
145886374	T	G	G	G	G	G	G	1	0.641026	0.210526	0.304348	0.428571	0.55	51	39	19	46	49	40	0	0	0	0	1	0.571429	0	0.666667	0.8	0	0	0.315789
43554058	G	C	C	C	C	C	C	0.556962	0.957447	0.966102	0.965517	0.978723	0.57377	79	47	59	87	47	61	0	0.7	0.972603	0.94186	0.559524	0.966667	0	0	0.568627	0	0.509434	0
145890021	A	G	G	G	G	G	G	0.997033	0.349206	0.3	0.324786	1	0.481481	337	315	60	117	152	135	0	0.993377	0	0	1	0.429577	0	0.438053	0.359551	0	0	0.453202
36986502	G	A	A	A	A	A	A	1	0.537037	0.592593	0.883721	1	0.846154	106	54	27	43	120	13	0	0.5125	0.684932	0.666667	0.571429	0.647059	1	0	0	1	0	0
21688297	T	G	G	G	G	G	G	0.527778	0.5	0.515152	0.617021	0.294118	0.448276	36	30	33	47	17	29	0	0.25	0	0	0	0	0	0.588235	0.625	0.736842	0.571429	0.354839
77911790	T	C	C	C	C	C	C	1	1	1	0.99868	0.527864	0.599265	1056	829	862	1515	646	1088	0.988235	0.629921	0.995198	0.50934	0.581461	0.646635	0	0	0	1	0	0
6584358	A	G	G	G	G	G	G	1	0.30303	0.566667	0.244444	0.434783	0.714286	68	33	30	45	23	21	0	0.464286	0.5	0.5	1	0.580645	0	0.444444	0	0	0	0
28312621	T	A	A	A	A	A	A	0.509804	1	0.972222	1	1	1	51	39	36	58	23	45	0	0.75	0.470588	0.567568	0	0.666667	0.555556	0.7	0	0	1	1
49136904	C	G	G	G	G	G	G	0.614035	1	0.97619	0.97	1	0.544444	114	78	42	100	89	90	0.4	1	0.617021	0.780702	0.484848	0	0	0.438596	0.466667	0	0.536232	0.610619
49645972	A	G	G	G	G	G	G	0.433333	1	0.454545	0.647059	0.454545	0.65	30	25	22	34	22	20	0	0.307692	0.611111	0	0.384615	0.5	1	0	0	0.4	0.5	0.166667
6101236	G	C	C	C	C	C	C	0.314815	0.6	0.8125	0.742537	0.354839	0.675889	54	45	176	268	31	253	0.285714	0.652174	0	0	0	0	0	0.648352	0	0.652174	0.862069	0.631579
16406167	A	G	G	G	G	G	G	0.568182	0.702703	1	1	0.771429	1	44	37	29	45	35	32	1	0	0	0	0	1	0.8	0.75	0.666667	0.625	0	0.434783
54203330	T	C	C	C	C	C	C	1	0.47619	1	1	1	0.676471	27	21	37	37	14	34	0.857143	0.375	1	0.25	0	0.375	0.428571	0.714286	0.272727	0	0.615385	0.5
121711663	C	A	A	A	A	A	A	0.39375	1	0.5625	0.539216	0.367347	1	160	88	48	102	49	90	0.52	0.269231	0.513889	0.521368	0.478261	0.555556	0	0.4	0.842105	0	0	0
73927136	G	A	A	A	A	A	A	0.705882	1	1	1	1	0.619048	17	16	11	12	11	21	0	0.636364	1	1	0.454545	1	0.6	0.428571	0	0	0	0.444444
140120386	A	G	G	G	G	G	G	1	1	0.4	0.4	1	0.571429	19	22	10	15	11	14	0.4	0	1	1	0.545455	1	0.666667	0	0	0	0	0
72826986	C	T	T	T	T	T	T	0.269058	0.25	0.373134	0.268657	0.193717	0.301242	223	168	67	67	191	322	0.348315	0.258065	0.183673	0.333333	0	0.338983	0	0.210526	0.223684	0	0	0
132602400	G	A	A	A	A	A	A	0.479167	0.489796	0.47619	0.46	0.477612	0.625	48	49	21	50	67	48	0	0.473684	0	0	0	0	0	0.363636	0.416667	0.612245	0.382353	1
6172667	T	C	C	C	C	C	C	0.333333	0.742857	0.6	0.407407	0.4375	0.228571	15	35	40	27	16	35	0	0	0	0	0	0	0	1	0	1	0.428571	0.5625
6093492	C	T	T	T	T	T	T	0.494737	0.392241	0.609848	0.651198	0.414847	0.272152	190	232	264	668	229	316	0	0.567568	0.557143	0.545455	0.39738	0.513889	0	0.495833	0	0	0	0
42962286	T	C	C	C	C	C	C	1	1	1	1	1	1	180	131	20	62	28	71	1	0	0.9875	1	0.604938	0	1	0.382353	0.268657	0	0	1
71419100	A	G	G	G	G	G	G	1	1	1	1	1	1	16	33	28	62	21	27	0.888889	1	0.941176	0.25	0.538462	0	1	0	0	0.625	0	1
39917415	T	C	C	C	C	C	C	0.629032	0.639344	0.613636	0.484615	1	1	62	61	44	130	109	51	0.253521	0	0	0	0.515625	0	0.529412	0.985185	0.654545	0.672131	1	0
95770211	A	G	G	G	G	G	G	0.281879	0.404762	0.21875	0.160839	0.203704	0.1875	149	168	96	143	54	96	0	0.205882	0.157143	0.186047	0.117647	0	0.1875	0.135135	0.340426	0.188679	0.183099	0
26749089	C	T	T	T	T	T	T	0.546697	0.584229	1	0.995434	0.996154	0.504854	439	279	82	219	260	103	0	0.569061	0.520249	0	0.568966	0.45614	0.52809	0.435583	0.415254	0.529617	0.419753	0.430435
20686460	A	G	G	G	G	G	G	0.369863	1	1	1	1	1	73	33	13	36	30	42	0.666667	0.617647	1	0.702703	0.2	0.566667	0	0.166667	0.538462	0.586957	0.571429	0
26919792	C	T	T	T	T	T	T	1	1	1	1	1	0.529412	30	30	11	34	23	17	0	1	1	0.630435	0.571429	1	0.458333	0.583333	0	0	0	0.535714
6039289	C	A	A	A	A	A	A	0.446809	0.3	0.626016	0.772908	0.326316	0.494382	47	40	123	251	95	534	0	0.666667	0.404762	0.533333	0.884615	0.548387	0	0.178571	0	0	0	0
39199217	C	T	T	T	T	T	T	1	1	1	1	1	1	26	21	11	32	12	43	0	0	0	1	1	1	0.5	1	1	0	0	0.75
56516493	A	G	G	G	G	G	G	1	0.315789	1	1	0.428571	1	48	38	11	28	21	23	0.428571	0.529412	0.928571	0.391892	1	0	0	0.659091	0.5	0	0.55814	0
14787534	A	G	G	G	G	G	G	0.342105	0.512195	0.5	0.384615	0.5	0.833333	38	41	16	26	24	18	0	0.37931	0.387755	0.368421	0.307692	0	0.583333	0	0.571429	0.466667	0	0.259259
96381123	A	G	G	G	G	G	G	0.3	1	1	1	1	1	30	21	27	38	29	35	0.3	0.833333	0	0	0.5	0.533333	0	0.448276	0.5625	1	0.375	1
13918975	A	G	G	G	G	G	G	0.33945	0.435897	0.30303	0.294643	0.293478	0.289474	109	39	33	112	92	114	0.272727	0	0.272727	0.238095	0	0.272727	0.176471	0.166667	0	0.36	0.2	0.25
116328543	A	G	G	G	G	G	G	1	0.433333	0.981818	1	0.176471	1	56	30	55	63	17	58	0	1	1	0.534884	0.65	0.552632	0	0.48	0	0.352941	0	0.275862
2972638	C	T	T	T	T	T	T	1	0.414634	1	1	0.418919	0.375	81	82	40	71	74	32	0	0.336364	0	0.381818	0.325	0.9375	0.567568	0.60274	0.333333	0.504673	0.47619	0
5851495	C	G	G	G	G	G	G	0.666667	1	1	1	1	1	12	43	48	72	39	126	0	1	0.925926	1	1	1	0	1	0	0	0	0
16838057	A	G	G	G	G	G	G	0.469388	1	0.625	0.47619	0.428571	1	49	35	16	42	28	25	0	0.4	0.764706	0	0	0	1	0.5	0.727273	0	0.321429	0.551724
31849856	C	A	A	A	A	A	A	1	1	0.985294	0.965116	1	0.71875	43	20	68	86	24	32	0	1	0.485981	1	0	0	0.487179	0.707547	0.761905	0.492537	1	0
35554227	C	T	T	T	T	T	T	1	1	0.416667	0.5	0.357143	1	49	14	12	40	14	29	1	0.285714	0.714286	0	0.333333	0.333333	0	0	0	0.5	1	0.375
6085387	T	C	C	C	C	C	C	0.194805	0.344828	0.663793	0.477157	0.609375	0.409574	77	29	116	197	64	188	0	0.72	0.678571	0.444444	0.428571	0.176471	0	0.526316	0	0	0	0
6100596	T	C	C	C	C	C	C	0.205128	0.568182	0.351145	0.247191	0.451613	0.235741	39	44	131	178	31	263	0	0.36	0.484848	0.258065	0.480769	0.425	0	0.328767	0	0	0	0
29081818	G	A	A	A	A	A	A	0.487805	0.575758	0.366972	0.469512	0.551724	0.373494	287	165	109	164	116	83	0	1	1	0.61165	0	0.494505	0	0	0	0	0	0
33931525	T	C	C	C	C	C	C	1	0.475	1	1	0.5	0.542857	20	40	23	39	12	105	0.339623	0.461538	0.5625	0.875	1	1	0	0.5625	0	0	0	0
76045622	C	T	T	T	T	T	T	0.430233	0.552846	0.337838	0.444444	1	1	172	123	74	126	75	64	0.333333	0.372093	0.383838	0.973333	0.307692	1	0	0	0.352941	0.327103	0	0
2912380	A	C	C	C	C	C	C	0.964286	0.941176	0.918919	0.971831	1	0.933333	56	85	37	71	35	45	0	0.918919	0.493333	0.895833	0	0.390625	0.421053	0.884615	0.333333	0	0.714286	0.968085
83299585	A	G	G	G	G	G	G	1	1	1	1	1	1	72	72	24	60	30	47	0.323529	0.35	1	0.737705	0	0.34375	0	0.447368	1	0.648649	1	0.442308
45528072	G	T	T	T	T	T	T	1	0.416667	0.595238	0.557692	1	0.789474	28	24	42	52	12	38	0.642857	0.7	0	0	0.459459	0.555556	0.478261	0.333333	0.434783	0.5	0	0.553191
14125386	G	A	A	A	A	A	A	0.26	1	1	1	0.425	1	100	32	65	90	80	78	1	0	0	0.916667	0	0	0.333333	0.294118	1	1	0.44	0
107927340	T	C	C	C	C	C	C	0.479167	0.525	1	1	0.551724	0.666667	48	40	11	40	29	21	0.8125	1	0	1	0.428571	0	0	0.666667	0	0	0	0.615385
59815149	C	G	G	G	G	G	G	0.38806	1	0.591398	0.415385	0.666667	1	134	111	93	130	93	106	0	1	1	0.613636	0.578947	0.487805	0	0	0.681818	0	0	0
6091038	G	T	T	T	T	T	T	0.291667	0.416667	0.447853	0.395652	0.829268	0.481928	72	84	163	230	41	249	0	0.8	0.609756	0.397059	0.508772	0.423729	0	0.424419	0	0	0	0
121712069	A	C	C	C	C	C	C	0.285714	0.992958	0.326733	0.5	0.54717	1	154	142	101	146	53	133	0.560748	0.555556	0.494949	0.581818	0.4375	0.44	0	0.368421	0.514851	0	0	0
35872148	T	C	C	C	C	C	C	0.516423	0.503268	0.989637	0.993088	0.997768	1	548	306	193	434	448	372	0.693878	0.483755	0.570671	1	1	0	0.568359	0.520482	0	0	0	0.465753
19589609	T	C	C	C	C	C	C	0.144737	0.194915	0.15	0.279661	0.137931	0.201681	76	118	60	118	29	119	0.25	0.166667	0.269231	0.164179	0	0	0.294118	0	0	0	0.127273	0.140187
35968509	A	G	G	G	G	G	G	1	0.428571	1	1	1	0.615385	24	14	20	25	10	26	0	0	0	0.9	0.285714	0	0.5	1	0	1	0.666667	1
13917159	A	G	G	G	G	G	G	0.145833	0.478261	0.454545	0.227273	0.263158	0.301887	48	23	11	44	38	53	0.157895	0.238095	0	0.2	0.4	0	0.235294	0	0.545455	0.214286	0	0.190476
145889692	C	T	T	T	T	T	T	0.5	0.439655	0.388889	0.449438	1	0.695652	160	116	36	89	78	23	0	0.978261	0	0	1	0.445946	0	0.436975	0.387097	0	0	0.536842
29201468	C	T	T	T	T	T	T	0.442547	0.99711	0.994624	0.998848	1	1	644	346	372	868	286	435	0.504	0.444976	1	0.449883	0.449541	0.427746	0	0.472669	0	0	1	1
29201461	T	C	C	C	C	C	C	0.445312	0.997033	1	1	1	1	640	337	351	820	277	371	0.516667	0.458937	1	0.446009	0.436533	0.432353	0	0.468852	0	0	1	1
49474712	T	C	C	C	C	C	C	1	1	1	1	0.589744	1	61	55	41	110	39	12	1	0.769231	0.608696	0.384615	1	0.4	0.56	0.363636	0	0.6	0.222222	0
26748019	G	A	A	A	A	A	A	0.470588	0.503846	1	0.996795	0.997093	0.4	595	520	109	312	344	140	0	0.505376	0.428144	0	0.377551	0.435754	0.431694	0.451087	0.603306	0.504918	0.447552	0.502041
6094788	T	C	C	C	C	C	C	0.912568	0.899471	0.697749	0.838745	0.812834	1	183	189	311	924	187	410	0	1	0	0	0	0.692308	0.894737	0.895238	0	1	0	1
140119650	G	A	A	A	A	A	A	1	1	0.454545	0.653846	1	0.166667	26	24	11	26	20	12	0.5	0	1	1	0.636364	1	0.461538	0	0	0	0	0
5851496	A	G	G	G	G	G	G	0.6	1	1	1	1	1	10	41	42	68	40	122	0	1	0.923077	1	1	1	0	1	0	0	0	0
35873361	A	G	G	G	G	G	G	0.440111	0.482456	1	1	1	0.995327	359	228	97	292	312	214	0.7	0.430769	0.525641	1	1	0	0.422857	0.410112	0.173913	0	0	0.579439
33038575	A	C	C	C	C	C	C	1	1	1	1	0.969697	1	43	32	71	95	33	48	0.214286	1	0.444444	0.5	0.666667	0.2	0	1	0.714286	0.833333	0.722222	0
89436513	A	G	G	G	G	G	G	1	0.636364	0.52381	0.7	0.536585	0.454545	141	44	42	10	41	33	0.510638	0	0	0	0.611111	0	0.7	0.423077	0.46875	0.5	0.488372	0.47619
49474243	A	G	G	G	G	G	G	0.833333	1	1	1	0.527778	1	30	25	14	41	36	13	1	0.5	0.666667	0.611111	0	0.4	0.571429	0.75	0.592593	0.6	0	0
6118584	G	C	C	C	C	C	C	1	1	1	1	1	1	16	12	18	28	14	97	0	1	0	0	0.666667	1	0	1	0	1	0.666667	1
9762555	G	A	A	A	A	A	A	0.529412	0.875	0.4375	0.25	1	0.565217	17	24	16	16	11	23	0	1	1	0	1	1	0	0	0	0	0	0
103687007	T	G	G	G	G	G	G	0.469136	1	1	0.992593	1	0.461538	81	47	64	135	74	52	1	0.988095	0	0.48	0.315789	0.460674	0.483871	0.627451	0	0	0.418605	0.492308
14906003	T	A	A	A	A	A	A	0.32	0.473684	0.2	0.388889	1	1	25	19	10	36	20	23	0	0	0.6	0	0.954545	0	0.333333	0.8	0	0.375	0.666667	0
104662624	T	C	C	C	C	C	C	1	1	0.818182	0.708333	1	0.972222	51	20	11	24	54	36	1	0	0.704545	0.5625	1	1	0.347826	0	0	0.666667	0	0.565217
147590706	T	C	C	C	C	C	C	0.140625	0.289474	0.235294	0.127273	0.171429	0.253165	64	38	17	55	70	79	0	0	0.176471	0.275862	0.411765	0	0	0	0.25	0.153846	0.151685	0.146341
80662893	A	G	G	G	G	G	G	0.357143	0.435185	0.117647	0.333333	0.555556	0.16	98	108	34	69	27	50	0	0.137931	0.373333	0.518519	0	0.222222	0.357143	0.325581	0	0.375	0	0
2912381	G	A	A	A	A	A	A	0.981132	0.940476	0.90625	0.970149	1	0.934783	53	84	32	67	32	46	0	0.941176	0.479452	0.903226	0	0.40625	0.442105	0.881579	0.338235	0	0.72549	0.967742
59768140	T	C	C	C	C	C	C	0.619048	0.3125	0.416667	0.352941	0.454545	0.285714	21	16	12	17	11	42	0	0.5	0.275862	0	0.295455	0.217391	0.261905	0.267857	0.241379	0.227273	0.272727	0.235294
51868454	T	G	G	G	G	G	G	0.972973	0.84375	0.545455	0.965517	0.6	0.92	37	32	22	58	30	25	0	1	0.526316	0.375	1	0.428571	0.428571	0.428571	0	0.35	0	0.666667
81040474	C	A	A	A	A	A	A	0.285714	0.247525	0.268293	0.266234	0.314815	0.275	105	101	82	154	54	80	0.290909	0.5	0	0	0.225806	0.304348	0	0.257143	0.225352	0	0	0.210526
13092493	T	C	C	C	C	C	C	0.235294	0.368421	0.340426	0.333333	0.171429	0.461538	51	19	47	75	35	39	0	0	0.272727	0	0.3	0.2	0.3	0	0.352941	0.5	0.142857	0.2
36985442	G	C	C	C	C	C	C	0.40625	1	1	1	0.983871	1	32	43	34	47	62	26	1	0	1	1	1	1	0.75	0	0	0	0	0
140119552	G	C	C	C	C	C	C	1	1	0.4	0.3125	1	0.5625	45	27	10	16	16	16	0.6	0	1	1	0.666667	1	0.375	0	0	0	0	0
68597571	A	C	C	C	C	C	C	0.272727	0.722222	0.272727	0.842105	0.666667	0.428571	11	18	11	19	12	14	0.583333	0	0.363636	0.421053	0.44	0	0	0.583333	0.305556	0	0.375	0.5
49646040	G	A	A	A	A	A	A	0.222222	1	0.695652	0.869565	0.6875	0.315789	18	21	23	23	32	19	0	0.777778	0.304348	0	0.5	0.285714	1	0	0	0.387097	0.625	0.277778
21807438	G	A	A	A	A	A	A	1	0.673469	0.384615	0.190476	0.448276	0.363636	49	49	13	21	29	33	0	1	0.588235	0.318182	1	0.52381	0	0	0	0	0	0
132058733	A	C	C	C	C	C	C	0.6	0.526316	0.944444	0.977099	1	1	130	133	54	131	83	76	0.477273	0.463768	0.529915	0	0.511628	1	0	0.352941	0.692308	0.976744	0.416667	0
112356910	T	A	A	A	A	A	A	0.75	0.206897	0.344828	0.468085	0.545455	0.438596	20	29	29	47	33	57	0.8	1	0	0.5	0	0	0	0.333333	0	0	0.5	0
28246207	T	C	C	C	C	C	C	0.196429	0.314286	0.222222	0.285714	0.157895	0.27451	56	35	27	28	57	51	0	0.405405	0.245902	0	0.333333	0	0.189655	0	0.384615	0	0.135135	0.141176
31738796	A	G	G	G	G	G	G	1	0.297297	0.428571	0.368421	0.363636	0.26087	16	37	14	19	11	23	0.555556	1	0.333333	1	0	0	0	0	0	0	0.214286	0
6084846	G	A	A	A	A	A	A	0.260274	0.307692	0.515464	0.524138	0.578947	0.598726	73	26	97	145	57	157	0	0.666667	0.5	0.571429	0.5625	0.25	0	0.62069	0	0	0	0
76724855	C	T	T	T	T	T	T	0.923077	0.416667	0.37037	0.276923	0.736842	0.6	13	36	27	65	38	40	0	0	1	0	0.642857	0	0.75	0.357143	0	0	0.5	0.461538
30622231	T	C	C	C	C	C	C	1	1	1	1	1	1	67	78	31	54	27	13	0.365385	0.4	0.295455	0	1	1	1	0	0	0.333333	1	1
59816147	T	C	C	C	C	C	C	0.451883	0.993976	0.458101	0.480702	0.455446	1	239	166	179	285	101	114	0.6	1	0.978261	0.383333	0.486486	0.4	0	0	0.391304	0	0	0
6072177	T	C	C	C	C	C	C	0.273292	0.29661	0.332481	0.330769	0.731343	0.250825	161	118	391	390	67	303	0	0.5	0.44152	0.272059	0.478632	0.437908	0	0.48495	0	0	0	0
83299590	T	C	C	C	C	C	C	1	1	1	1	1	1	71	72	25	59	29	45	0.3125	0.421053	1	0.766667	0	0.296296	0	0.472222	1	0.655172	1	0.477273
71436792	T	G	G	G	G	G	G	1	0.96	0.469388	0.62963	0.714286	0.975	25	25	49	54	28	40	0	1	1	1	0	0.4	0	1	0.75	0	0	0
6071965	G	T	T	T	T	T	T	0.363636	0.393939	0.421053	0.305556	0.470588	0.344262	44	33	114	108	17	122	0	0.685714	0.503817	0.211268	0.435294	0.408451	0	0.461078	0	0	0	0
107497866	A	G	G	G	G	G	G	0.466667	0.367925	1	1	1	0.534247	90	106	97	40	77	73	0.461538	0.455882	0	0.52	0.314286	0	0.507463	0.612613	0.444444	0.49789	0.4625	0.5
14204096	T	C	C	C	C	C	C	0.466667	0.3	0.464286	0.163636	0.536585	0.365854	45	20	28	55	41	41	0	0	0.235294	0.3	0.397849	0.428571	0.225564	0.338028	0.325843	0	0.216216	0.24
6108865	T	C	C	C	C	C	C	1	0.885714	0.931507	0.954198	1	0.818182	35	35	73	131	14	33	0	1	1	1	1	1	0	1	0	0	0	0
136947406	T	C	C	C	C	C	C	0.574359	0.357724	0.991561	1	1	1	195	246	237	240	123	232	0.50838	1	0.5	0.49	0.474453	0.983051	0.497041	0	0.427711	0	0	0.454545
10100804	C	G	G	G	G	G	G	0.37037	0.44	0.25	0.166667	0.5	0.131579	27	25	28	60	10	76	0	0.384615	0.529412	0	0.266667	0.285714	0.222222	0	0	0.583333	0	0
59146558	T	C	C	C	C	C	C	0.516606	0.999414	1	0.998273	1	0.997938	4667	3415	669	1737	4250	970	0.50996	0.999644	0.999652	0.990698	0	0.443452	0.542837	0.512739	0	0.472599	0.454913	0
35837512	T	C	C	C	C	C	C	0.428571	0.606061	1	1	1	1	42	66	12	50	38	64	0.888889	0.695652	0.459459	1	1	0	0.633333	0.37037	0	0	0	0.404255
53041441	T	G	G	G	G	G	G	0.84507	0.821429	0.44	0.785714	0.783333	0.659574	71	112	50	42	60	47	0.470588	0.5	0.421053	0.327586	0.416667	0.225	0.270833	0.457143	0.708861	0.467742	0.245283	0.243243
48173083	G	A	A	A	A	A	A	1	0.957447	1	1	1	0.333333	46	47	10	37	26	42	0	0.36	0.266667	0.27027	0.423077	0	0.306452	1	0.633333	1	1	0.45
1521787	G	T	T	T	T	T	T	0.862069	0.866667	0.6	0.578947	0.481481	0.272727	29	15	10	38	27	33	0.8	0.636364	0.909091	0	0	0.6	0.5	0	0	0.636364	0	0
134223869	T	C	C	C	C	C	C	0.5	1	1	1	1	1	14	17	25	31	16	22	1	1	0.238095	0.222222	0.4	1	0	1	0.444444	0	0	0.615385
43505225	G	A	A	A	A	A	A	0.773585	0.789474	0.492308	0.518072	0.538462	0.462428	53	19	65	83	26	173	1	0.621622	0.407407	0.551724	1	0	0	0	0	0	0	0.413793
104661824	C	A	A	A	A	A	A	1	1	0.412698	0.584746	1	0.54	163	78	63	118	132	150	1	0	0.5	0.518519	1	1	0.486111	0	0	0	0	0.456
6584132	T	G	G	G	G	G	G	1	0.466667	0.375	0.326087	0.619048	0.4	42	45	48	46	21	20	0	0.25	0.744186	0.53125	0.958333	0.454545	0	0.674419	0	0	0	0
114335933	A	G	G	G	G	G	G	0.2	0.395833	0.4	0.363636	0.294118	0.25	55	48	10	33	34	20	0	0.142857	0.3125	0.263158	0	0.190476	0	0.285714	0.5	0.285714	0.351351	0
16356467	G	C	C	C	C	C	C	1	1	0.583333	0.6	1	1	104	77	24	50	34	22	0.4	1	0.548387	0	0.333333	1	1	0.6875	0	0	0	0.642857
38205284	A	G	G	G	G	G	G	0.40625	0.298246	0.388889	0.289474	0.297872	0.205882	64	57	18	38	47	34	0.4	0	0	0	0	0.4	0.190476	0.178571	0	0.121212	0.419355	0.606061
69810752	A	G	G	G	G	G	G	0.415842	0.540984	1	1	1	0.513514	101	61	39	22	33	37	0.4	0	0.992126	1	0.465753	0.405797	0	1	0.636364	0	0	0
96459672	A	G	G	G	G	G	G	0.4375	0.65	0.5625	0.8	0.666667	0.4	16	20	16	10	15	35	0.5	0.428571	0.285714	0.9	0.666667	0	0.166667	0	0	1	0	0
42963344	T	C	C	C	C	C	C	1	1	1	1	1	0.208333	65	69	22	45	27	24	1	0	0.393443	1	0	0	1	0.425	0.529412	0.147541	0.145161	1
49203698	G	A	A	A	A	A	A	0.428571	1	0.275	0.431034	0.555556	0.490909	63	51	40	58	18	55	1	0	0	1	0.282051	0	0	0.472222	0	0.510204	0	0.349206
102665054	T	C	C	C	C	C	C	0.296296	0.253731	0.4	0.28125	0.542857	0.16129	81	67	25	32	35	31	0	0.366667	0.384615	0.3	0.148148	0.324324	0.316667	0.180328	0.192308	0.155556	0	0
27193286	T	C	C	C	C	C	C	0.49537	0.291383	0.510471	0.537223	0.416476	0.385027	864	882	382	994	437	561	0	0.274005	0.410468	0.450835	0.47093	0.675258	0.220253	0	0.183673	0	0	0.385965
61272812	T	C	C	C	C	C	C	0.263158	0.444444	0.272727	0.258065	0.307692	0.4	38	18	11	31	13	10	0.545455	0	0	0	0	0	0.27907	0.208333	0.75	0.375	0	0.225806
1638863	T	A	A	A	A	A	A	0.5	0.52381	0.636364	0.451613	1	1	12	21	11	31	21	14	1	1	0.3	0.461538	1	0.333333	0	0.454545	0	0	0	0
40963213	A	G	G	G	G	G	G	1	1	1	1	1	1	44	16	12	27	32	34	0	0.636364	0.714286	0.52	0	1	1	0.357143	0.333333	0.333333	1	0.545455
58794718	C	T	T	T	T	T	T	0.534211	0.546326	0.408284	0.416851	0.436508	0.561462	380	313	169	451	252	301	0	0	0	0	0	0	0.421875	0.497076	1	1	0.426752	0
26748789	G	A	A	A	A	A	A	0.512702	0.508711	1	0.996016	1	0.37037	433	287	58	251	263	108	0	0.528	0.470817	0	0.419355	0.477273	0.525862	0.468966	0.445946	0.550388	0.423358	0.522013
6135027	T	C	C	C	C	C	C	1	1	1	0.954545	1	1	19	15	12	22	11	29	0	1	0	0	0.6	1	0	1	0	1	0.8	1
46837363	C	T	T	T	T	T	T	1	1	0.964286	1	1	0.979592	57	37	28	40	23	49	0	0.75	1	0	1	0.5625	1	0.548387	0	0	0.545455	0.983871
53050355	A	G	G	G	G	G	G	0.317647	0.285714	0.262295	0.271676	0.261905	0.295918	85	42	61	173	42	98	0.235294	0.175	0.204819	0	0.114286	0.266667	0.244186	0.363636	0	0	0.290323	0.25
36776672	A	G	G	G	G	G	G	0.190476	0.733333	0.944444	1	0.266667	0.636364	21	15	72	82	15	11	0	0	0.455357	0.634146	0.446809	0	0	0.417476	0.431373	0.470588	0.368421	1
27650854	A	G	G	G	G	G	G	0.421687	1	0.433962	0.628205	0.638554	0.826087	249	182	53	78	83	46	0.384615	0.673913	0	0.8	0.321429	0.214612	0	0	0	0.223301	0.8	0.984211
114335868	A	G	G	G	G	G	G	0.211538	0.65	0.411765	0.586207	0.375	0.2	52	40	17	29	32	10	0	0	0.666667	0	0.4	0.230769	0.454545	0	0.590909	0	0.354839	0.192308
86649024	G	A	A	A	A	A	A	0.573333	1	1	1	0.528736	1	75	51	55	80	87	193	0.652174	1	1	0.511628	1	0.318182	0.52381	0	0.553191	0	0	0
26748930	G	A	A	A	A	A	A	0.455556	0.472727	1	0.99631	1	0.45098	540	440	113	271	307	102	0	0.512397	0.487535	0	0.445455	0.471338	0.439614	0.464646	0.56	0.559036	0.422111	0.471042
26748779	T	C	C	C	C	C	C	0.505263	0.498127	1	0.995025	1	0.35	380	267	23	201	210	100	0	0.505051	0.470874	0	0.395833	0.455882	0.566667	0.461538	0.509804	0.52381	0.401639	0.519685
33000190	C	T	T	T	T	T	T	1	0.833333	0.571429	0.526316	0.352941	0.727273	28	18	14	19	17	33	0	1	0.307692	0.333333	1	1	0	0	0	0.583333	0.25	0
10104600	G	A	A	A	A	A	A	1	1	1	1	1	1	49	39	44	61	14	62	1	1	1	1	1	1	0	0.466667	0	0	0	0
54543424	A	C	C	C	C	C	C	1	1	0.933333	0.967742	1	1	18	14	15	31	18	20	0	1	0	0.375	1	0	0.636364	0.538462	0.923077	0.3125	0.583333	1
24013070	A	G	G	G	G	G	G	0.967742	1	1	0.955556	1	1	93	109	12	90	40	44	0	0.571429	0.956522	1	1	0	0.863636	0	1	1	0	0
59816429	T	C	C	C	C	C	C	0.419708	0.988	0.566667	0.588689	0.431655	1	274	250	300	389	139	176	0.683333	1	1	0.454545	0.409091	0.455357	0	0	0.461538	0	0	0
86649801	A	G	G	G	G	G	G	0.466667	1	1	1	0.494845	1	90	95	91	194	97	158	0.493976	1	1	0.5375	1	0.411765	0.5	0	0.4875	0	0	0
31330204	C	G	G	G	G	G	G	1	1	1	1	0.675676	1	180	273	78	190	111	71	1	1	0.605263	0	0	1	0.527778	0	0.4375	0.54	0.54023	0.49505
42965638	T	C	C	C	C	C	C	1	1	1	1	1	1	132	95	20	63	43	58	1	0	1	1	0.490909	0	1	0.383333	0.36	0	0.238095	1
87280082	G	A	A	A	A	A	A	0.54023	0.536585	1	1	1	1	87	82	41	117	35	65	1	0.375	0.625	0.563636	0.4	1	0	0.5	0	0	0.5625	0.525
61992817	C	T	T	T	T	T	T	0.465909	0.566038	1	1	0.571429	0.413793	88	53	42	90	35	29	1	0.510204	1	0.982609	1	0	0	0	0	0	0	0
6083523	T	C	C	C	C	C	C	0.512957	0.322286	0.671224	0.615446	0.338849	0.259848	1312	2082	1536	2525	1390	1320	0	0.618768	0.409938	0.47082	0.557476	0.629016	0	0.510552	0	0	0	0
86648986	C	T	T	T	T	T	T	0.536232	1	1	1	0.482759	0.99359	69	63	46	93	58	156	0.5	1	1	0.56	1	0.285714	0.653846	0	0.489362	0	0	0
82294384	G	T	T	T	T	T	T	0.592593	1	1	1	0.941176	0.290323	27	21	25	33	17	31	0	1	0.444444	0.583333	0.923077	0.75	0	0.6	1	0	0	0
13092468	T	C	C	C	C	C	C	0.283333	0.36	0.368421	0.272727	0.222222	0.425532	60	25	38	77	45	47	0.75	0.217391	0	0.153846	0.238095	0.225806	0.26087	0	0	0.272727	0.172414	0.121212
31951711	T	C	C	C	C	C	C	1	0.485876	0.355263	0.564103	0.471655	0.618056	630	177	76	234	441	288	0	0.484536	0.598425	0	0.448819	0.537634	0.42	0.533835	0	0	0.413793	0.538071
65827423	T	G	G	G	G	G	G	0.516129	0.431818	0.212766	0.156863	0.2	0.142857	31	44	47	51	10	35	0	0.285714	0.533333	0	0	0	0.227273	0.235294	0.222222	0.5	0	0.139535
53506980	G	A	A	A	A	A	A	0.491525	1	0.25	0.428571	0.583333	0.857143	59	15	16	35	24	21	1	0.416667	0	0	0.285714	0.5	0	0	0.5	0.421053	0	0.974359
42692656	A	C	C	C	C	C	C	0.566667	0.692308	0.722222	0.567164	0.166667	0.456522	60	52	18	67	42	46	0	0.5	0.512195	0.371429	0	0.206897	0.625	0.470588	0	0	0.272727	0.7
28313346	A	G	G	G	G	G	G	0.157303	0.495495	0.181818	0.21875	0.228571	0.181818	89	111	44	96	35	99	0	0	0.142857	0.264151	0.368421	0	0.2	0.235294	0.368421	0.372093	0	0
95417458	G	A	A	A	A	A	A	0.9	1	1	1	1	1	10	37	34	53	13	26	0.555556	1	0.444444	0	1	0	0	0.833333	0	1	0.666667	0.888889
112356744	A	G	G	G	G	G	G	1	0.5	0.433333	0.369565	0.333333	0.216216	27	18	30	46	21	37	0	1	0	0.272727	0.5	0	0	0.666667	0.333333	0	0.571429	0
6257915	C	T	T	T	T	T	T	0.692308	1	1	1	0.916667	0.181818	13	16	16	11	12	11	1	0	1	1	1	0.285714	0	0	0	1	0	0
32520445	G	T	T	T	T	T	T	0.681818	0.730769	0.519231	0.510204	0.7	1	44	52	52	98	30	50	0.65625	0	1	0	0.625	0.35	0	0	0	0.3	0.705882	1
102665212	T	C	C	C	C	C	C	0.258621	0.26	0.347826	0.166667	0.222222	0.297297	58	50	23	42	27	37	0.25641	0.185185	0.261905	0.363636	0.16	0	0.15	0.285714	0.1875	0.2	0	0
52464283	C	T	T	T	T	T	T	0.547009	1	1	1	1	0.570248	117	121	76	104	85	121	0.583333	0.5	0	0	1	0.611111	0.5	0.37931	0	0.333333	0.708333	1
42575873	C	T	T	T	T	T	T	1	0.375	1	1	0.388889	1	29	16	19	43	36	17	0.7	1	0	0	0.2	0.2	0.434783	1	1	0.333333	0.395349	0
6135091	A	G	G	G	G	G	G	1	1	1	1	1	1	13	17	10	19	15	42	0	1	0	0	0.5	1	0	1	0	1	1	1
41874303	T	C	C	C	C	C	C	0.360656	0.692308	0.4	0.333333	0.607143	0.12963	61	26	10	18	28	54	0	0	0.448276	0.529412	0.307692	0.166667	0	0.357143	0.5	0.404762	0.14	0.171053
86649850	T	A	A	A	A	A	A	0.477273	1	0.969231	1	0.423077	1	88	95	65	157	104	141	0.443038	1	1	0.585714	1	0.30303	0.540541	0	0.5	0	0	0
59490891	T	C	C	C	C	C	C	0.263158	0.441176	0.727273	0.481481	0.666667	0.5	38	34	11	27	12	16	0.428571	0	0.692308	0	0.714286	0.333333	0.583333	0.3	0	0.285714	0.25	0
98886529	C	T	T	T	T	T	T	1	0.346939	1	1	1	0.310345	89	49	44	61	46	29	0	1	0	0	0.727273	0.512195	1	0	0.26087	0.261905	0.403846	1
96885464	A	T	T	T	T	T	T	1	1	1	1	0.862069	1	25	24	12	38	29	32	0	0	0.666667	0.333333	0.375	1	1	1	1	0	0	1
26428802	T	C	C	C	C	C	C	0.470588	0.333333	0.473684	0.512195	0.266667	0.413793	17	18	19	41	15	29	0	0.391304	0.16	0.333333	0.214286	0.25	0.235294	0	0.5	0.319149	0.25	0.333333
26874254	C	A	A	A	A	A	A	1	1	0.530055	0.564103	1	0.475113	1119	647	366	585	564	663	0.494465	0.498998	0	0.496124	0.539894	0.543909	0.513622	1	0	0	0	1
39241426	T	G	G	G	G	G	G	0.421875	1	0.954545	1	0.976744	0.483871	64	99	44	62	43	62	0.456522	0	0	0.605042	0.58209	0.6875	1	0.507042	0.490566	0	0.5	0.526316
14830686	C	G	G	G	G	G	G	1	0.344828	1	0.927273	0.814815	0.425	71	58	29	55	27	40	0.627907	1	1	0.555556	0	0	0	0.5	0.363636	0.985075	0	0
41874321	T	C	C	C	C	C	C	0.274194	0.555556	0.7	0.782609	0.333333	0.259259	62	27	10	23	27	54	0.333333	0.423077	0.333333	0	0.25	0.153846	0.230769	0.266667	0.555556	0.225	0.35514	0.3
80243389	T	C	C	C	C	C	C	0.258621	1	1	1	1	0.821429	58	48	31	30	36	28	0.666667	0.5	0	1	0.666667	1	0.25	0	0.571429	0.416667	0	0.53125
6271659	A	G	G	G	G	G	G	1	1	1	1	1	0.5	23	33	22	22	12	20	1	0.8	1	1	0.818182	0.677419	0	0	0	0.727273	0	0
43953565	T	G	G	G	G	G	G	0.276316	0.575221	0.191489	0.299363	0.389262	0.380435	152	113	47	157	149	92	0.125	0.481481	0.390909	0.276316	0.211765	0.300699	0	0.236641	0.147826	0.29661	0	0.167883
125012390	T	C	C	C	C	C	C	0.457286	0.487342	1	0.995885	0.989796	0.630303	199	158	121	243	98	165	0.469799	0.47191	0	0.994048	0	0.980198	0	1	0.608696	0	0.559055	0
13092526	T	C	C	C	C	C	C	0.242424	0.285714	0.219512	0.319444	0.2	0.131579	33	14	41	72	25	38	0	0	0.428571	0.148148	0	0.25	0.266667	0	0.222222	0.4375	0	0.173913
63303260	A	G	G	G	G	G	G	0.586957	0.978723	0.30303	0.445783	1	0.333333	46	47	33	83	16	42	0.363636	0.333333	0.615385	0.428571	0.733333	0.636364	0	0	0	0.8	0	0.266667
37994150	A	T	T	T	T	T	T	0.565495	0.495935	0.383333	0.442982	0.446154	0.355932	313	246	60	228	130	177	0.3	0	0.405738	0.373134	0.304688	0.356436	0.39759	0.291925	0.363636	0	0	0.430556
38212317	A	G	G	G	G	G	G	0.27907	0.346154	0.458333	0.25	0.363636	0.222222	43	26	24	12	11	18	0.333333	0	0	0.16	0.388889	0.166667	0.181818	0	0.333333	0.210526	0.181818	0.5
66610301	A	G	G	G	G	G	G	0.981481	0.263158	1	1	1	0.37931	54	19	26	25	11	29	0	1	1	0.521739	0.733333	1	0	0	0	0.411765	0	0.5
28136402	G	C	C	C	C	C	C	1	0.419355	0.727273	0.545455	0.36	0.6	50	31	11	33	25	15	0.44	0.157895	0.304348	1	0.714286	0.588235	0	0	0	0	0	1
18401605	T	C	C	C	C	C	C	0.413408	0.326923	0.4	0.337748	0.410377	0.330435	358	104	120	151	212	115	0	0	0.491667	0	0	0	0	0.280899	1	0	1	0
40962094	T	C	C	C	C	C	C	1	1	1	1	1	1	123	82	71	100	40	58	0.382979	0.423077	0.702703	0.538462	0.434783	1	0.2	0.575	0.32	0.5	1	0.476923
6114432	A	T	T	T	T	T	T	0.454545	0.542857	0.528736	0.685484	0.695652	0.432692	55	35	87	124	46	104	0	0.846154	0.892857	0.34375	0.557143	0.44	0	0.814815	0	0	0	0
34977743	A	G	G	G	G	G	G	1	1	1	1	0.962963	1	35	14	18	24	27	28	0.588235	1	1	0.512195	1	0.421053	0.47619	0	0	0.521739	0	1
38491800	G	A	A	A	A	A	A	0.324675	0.324324	0.25	0.285714	0.264706	0.32	77	37	48	56	34	25	0	0	0.404255	0.368421	0	0.272727	0.358209	0.315789	0	0	0.294118	0.31746
86768365	T	C	C	C	C	C	C	0.272989	0.404432	0.302752	0.27707	0.445	0.205882	348	361	218	314	200	204	0.319149	0	0.267123	0.267943	0.215517	0	0.240223	0.361809	0.379747	0.217021	0	0.203822
3541921	G	A	A	A	A	A	A	0.5	1	1	1	0.52	1	28	17	13	18	25	19	0.571429	1	0.580645	0.473684	0.368421	0.333333	0.652174	0.205882	0	0.4	1	0
13306088	C	T	T	T	T	T	T	0.481481	1	0.45	0.645833	0.448276	0.483871	27	31	20	48	29	31	0	1	0.689655	0	0	0	0.846154	0	0	0.75	0.333333	0.457143
40962686	C	T	T	T	T	T	T	1	1	1	1	1	1	81	40	52	58	46	50	0	0.428571	0.529412	0.666667	0.333333	1	0.5	0.4	0.56	0.75	1	0.4
99335422	A	C	C	C	C	C	C	0.428571	0.647059	0.411765	0.633333	0.545455	0.35	14	17	17	30	11	20	0	0.416667	0.466667	0.36	0.5	0.545455	0.333333	0.3	0	0.263158	0	0.4
79549829	T	C	C	C	C	C	C	0.181818	0.4	0.384615	1	0.333333	0.352941	22	10	13	20	15	17	1	0.333333	0.888889	0	0	1	0	0	0	0	0	0
35422773	T	C	C	C	C	C	C	0.25	0.229167	0.259259	0.371429	0.14	0.333333	28	48	27	35	50	18	0.294118	0.32	0	0	0	0.175	0.189189	0	0.269231	0.210526	0.40625	0.291667
36444800	A	G	G	G	G	G	G	0.384615	0.914286	1	1	1	0.6	26	35	13	22	12	10	1	0	1	1	1	1	0.222222	0	0	0	0.25	0
147591129	A	T	T	T	T	T	T	0.333333	0.419355	0.481481	0.52381	0.654545	0.484848	27	31	27	63	55	66	0	0	0.321429	0.190476	0.388889	0.368421	0.409091	0.28125	0.384615	0.4	0.366972	0.360465
11140521	C	T	T	T	T	T	T	1	1	1	1	1	1	67	34	49	100	86	180	0	1	1	0	0.5	1	0.521739	1	0.153846	0.666667	0.385965	0.346939
53058958	A	T	T	T	T	T	T	0.525727	0.304659	0.316547	0.383886	0.264706	0.377049	447	279	139	211	102	61	0.262626	0.470588	0.4375	0	0.176101	0.236686	0.26972	0.295775	0	0.602446	0	0
6098301	G	T	T	T	T	T	T	0.460674	0.316667	0.309434	0.338028	0.333333	0.218182	89	60	265	355	48	275	0	0.6	0.424242	0.333333	0.361111	0.390244	0	0.446809	0	0	0	0
61845403	T	C	C	C	C	C	C	0.206897	0.236842	0.28125	0.25	0.6	0.125	29	38	32	24	10	24	0	0	0	0.375	0.333333	0	0	0	0.666667	0.571429	0.333333	0
7899390	A	G	G	G	G	G	G	0.373494	0.472222	0.26087	0.333333	0.347826	1	83	36	23	75	46	28	0.392857	0.772727	0	0.411765	0.45	1	0.344828	0	0	0	0	0
65828348	T	G	G	G	G	G	G	0.347222	0.412698	0.225806	0.25	0.382353	0.458333	72	126	31	48	34	24	0	0.153846	0.52	0	0.25	0.363636	0.25	0.25	0.473684	0.2	0	0.2
5856987	G	T	T	T	T	T	T	1	1	1	1	1	1	28	47	207	249	43	275	1	1	0	1	0	0	1	0.618705	0.979275	0	0.489796	0.498099
54201294	C	T	T	T	T	T	T	1	0.628571	1	1	1	0.755556	57	35	36	48	21	45	0.346154	0.382353	1	0.387097	1	0.65625	0.419355	0.7	0.6	0	0.15625	0.325
64758231	T	C	C	C	C	C	C	1	1	1	1	1	0.55	50	10	30	59	18	60	0	0	0	0	1	0.636364	0.444444	0.727273	1	1	1	0.333333
95191026	G	T	T	T	T	T	T	0.64	0.7	0.25641	0.6	0.486486	0.754098	50	40	39	60	37	61	0.513889	0	0.517241	0	0.233333	0.458333	0.62	0.391304	0.169492	0.304348	0.37037	0.45283
27600555	G	T	T	T	T	T	T	0.909091	1	1	1	1	1	33	31	22	25	11	26	0	0	1	1	0	0	0.888889	0.75	0	0.866667	1	1
33039973	G	T	T	T	T	T	T	0.990741	0.434783	1	1	1	1	108	69	130	210	70	120	0.612903	1	0.352941	0.416667	0.513514	0.509804	0	1	0.65625	0.44	0.52	0
62548500	G	A	A	A	A	A	A	1	1	0.416667	0.555556	1	0.434783	19	16	24	54	12	23	0	0.4	0.4	0.727273	1	0.888889	0.625	0.6	0	0.363636	0	0
27647142	T	C	C	C	C	C	C	0.378151	1	0.393939	0.424242	0.5	1	238	110	33	66	74	53	0.470588	0.55814	0.84	0.530612	0.47619	0.418605	0	0	0	0	0	1
95770250	A	G	G	G	G	G	G	0.239437	0.360544	0.276923	0.278846	0.255814	0.215054	142	147	65	104	43	93	0.122449	0.175	0.193548	0.253165	0	0.157895	0.170732	0.179487	0.325	0.190476	0.191176	0.265957
83310826	C	T	T	T	T	T	T	0.294118	1	0.210526	0.375	0.7	1	17	29	19	16	10	21	1	0.75	0	1	0	0	0	0	1	0	0.428571	0
35843537	C	T	T	T	T	T	T	0.564254	0.567757	0.632153	0.69265	1	1	677	428	367	449	331	352	0.428571	0.386172	0.563303	0.981735	1	0	0.62069	0.524638	0	0	0	0.551069
86648165	T	G	G	G	G	G	G	0.5	1	0.945946	0.977612	0.428571	0.981132	46	51	74	134	63	106	0.7	0.857143	1	0.4375	1	0.722222	0.409091	0	0.307692	0	0	0
86649239	T	C	C	C	C	C	C	0.468085	1	1	1	0.56383	1	94	60	73	194	94	168	0.5	1	1	0.531646	1	0.566667	0.607143	0	0.428571	0	0	0
40962438	C	G	G	G	G	G	G	1	1	1	0.987805	1	1	95	88	28	82	51	82	0.75	0.565217	0.4	0.534247	0.6	1	0.416667	0.4375	0	0.486486	0.976744	0.423077
26174968	C	T	T	T	T	T	T	1	1	1	1	0.473684	1	56	38	26	54	19	44	0.6	1	1	0.47619	1	1	1	0	0	0	0	0
78614291	C	T	T	T	T	T	T	0.568182	1	0.955056	0.983146	0.452174	0.992647	176	135	89	178	115	272	1	0.418605	0.988636	0.508929	0.564706	0.978947	0.415254	0.470588	0.211111	0	0	0
69802046	T	C	C	C	C	C	C	0.415842	0.431472	1	1	1	0.44	303	197	77	163	114	75	0.508571	0	1	0.943262	0.515625	0.525641	0	1	0.4	0	0	0
70230479	A	G	G	G	G	G	G	0.363636	0.2	0.210526	0.428571	0.131579	0.212121	22	20	38	35	38	66	0	0.2	0.272727	0	0.275862	0.277778	0.307692	0.2	0	0.2	0.266667	0.152542
147556220	C	A	A	A	A	A	A	0.587302	0.8	0.944444	0.971429	0.475248	1	63	10	18	35	101	35	0	0	1	1	0	0	0.285714	1	1	0.5	0.6	0
78617028	C	T	T	T	T	T	T	0.473054	1	1	1	0.560748	1	167	70	37	123	107	65	1	0.377358	1	0.423077	0.528302	1	0.6	0.338983	0.375	0	0	0
14905960	A	G	G	G	G	G	G	0.441176	0.722222	0.25	0.264706	1	1	34	18	12	34	14	40	0	0	0.4375	0	1	0	0.526316	1	0	0.545455	0.777778	0
26747956	C	T	T	T	T	T	T	0.473684	0.480392	0.985149	0.997525	1	0.450495	722	612	202	404	453	202	0	0.565079	0.498876	0	0.40458	0.470833	0.416667	0.495017	0.61	0.558824	0.494898	0.482428
16847957	C	T	T	T	T	T	T	1	0.538462	1	1	0.422222	0.990385	175	221	91	168	90	104	0.525424	0.422535	0.46114	0.472727	0.939394	0	0.4375	0.995349	0	0.455752	0.447205	0.405738
86767773	A	G	G	G	G	G	G	0.965116	0.444444	0.333333	0.396825	0.458333	0.736842	86	81	21	63	48	19	0	0	0.423077	0	0	0.428571	0.195122	0.393939	0.261905	0.966667	0.977778	0.3
6172478	C	T	T	T	T	T	T	0.358696	1	0.456044	0.435714	1	1	92	149	182	140	60	105	0	0	0	0	0.468966	0.484211	0.5	1	0	1	0.409524	1
104276287	A	G	G	G	G	G	G	0.45	0.517241	0.611111	0.638889	0.473684	0.272727	60	29	18	36	19	22	0.208333	0.285714	0.347826	0.5	0.238095	0.125	0.214286	0	0.875	0.391304	0.222222	0.170213
33039974	A	T	T	T	T	T	T	1	0.428571	0.969466	0.995215	1	1	105	70	131	209	65	110	0.580645	1	0.346939	0.423729	0.514286	0.5	0	1	0.66129	0.46	0.520833	0
86768802	G	A	A	A	A	A	A	0.947368	0.933333	0.275862	0.242424	0.931034	0.956522	57	30	116	198	29	23	1	0	0.178082	0.146341	0.276596	1	0.226415	0.196078	0.538462	0.164179	0.240506	0.934783
9763751	C	T	T	T	T	T	T	0.347826	0.684211	0.65	0.621622	1	0.295455	46	19	20	37	15	44	0.214286	1	1	0	1	1	0	0	0	0	0	0
61626885	C	T	T	T	T	T	T	0.6	1	0.5	0.714286	1	0.823529	20	25	16	14	20	17	0.61	0	0.615385	0.571429	0	0.651163	0	0.543478	0.777778	1	0.483871	0
67770217	A	G	G	G	G	G	G	1	1	1	1	1	1	36	16	27	36	16	33	1	0.380952	1	1	1	1	0.333333	0	0	0.333333	0.32	0.25
71418623	C	G	G	G	G	G	G	1	1	1	1	1	1	49	31	50	99	40	32	0.533333	1	0.727273	0	0.571429	0	1	0	1	0.285714	0.5	1
9200835	C	T	T	T	T	T	T	0.466667	1	1	1	1	0.451613	30	28	17	19	12	31	0.470588	1	1	0.176471	0	0.727273	0	0.384615	0.333333	0.444444	0	1
7473551	G	A	A	A	A	A	A	0.333333	0.214286	0.642857	0.548387	0.666667	0.662921	39	14	14	31	21	89	0.611111	1	1	0.631579	0	0.444444	0	0	0	0	0	0
105074182	G	T	T	T	T	T	T	1	1	1	1	0.703704	1	57	54	13	26	27	30	1	0	0	0.545455	0	0	1	0	0.777778	1	1	1
24982350	T	C	C	C	C	C	C	0.757576	0.583333	0.586207	0.6	1	1	66	36	29	50	41	60	0	0.916667	0	1	0.857143	0	0.592593	0.36	0.923077	0	0.5	0
26747962	C	T	T	T	T	T	T	0.487936	0.5	0.99005	0.997596	0.997859	0.436275	746	632	201	416	467	204	0	0.575563	0.494407	0	0.403101	0.47561	0.427046	0.5	0.615789	0.554054	0.487685	0.5
114712786	G	A	A	A	A	A	A	1	1	1	1	1	1	35	50	10	24	13	22	0.535714	1	0.428571	1	0	0.64	0.7	0	0.32	1	0	1
27333573	C	T	T	T	T	T	T	0.312364	0.27027	0.231579	0.284069	0.298765	0.30303	461	407	190	521	405	363	0.230769	0	0.233645	0.28133	0.241803	0.241803	0	0.138462	0.235294	0	0.190751	0.530612
145888454	G	A	A	A	A	A	A	0.435294	0.504274	0.442308	0.375	1	0.471429	170	117	52	112	123	70	0	1	0	0	0.930233	0.414286	0	0.467391	0.461538	0	0	0.579545
49244265	A	G	G	G	G	G	G	0.401709	1	0.505263	0.441767	0.411765	0.621053	351	110	95	249	272	95	0.99359	0	0	1	0.639344	0	0	0.524476	0	0.423729	0	0.425993
25472186	A	C	C	C	C	C	C	0.544828	1	1	1	1	0.254777	290	92	47	60	95	157	0.842105	0.583333	1	0	1	1	0	0	0	0	0	1
27600603	T	G	G	G	G	G	G	0.931034	1	1	1	0.916667	1	58	40	20	29	12	23	0	0	1	1	0	0	0.875	0.8	0	0.8	1	1
2958104	G	A	A	A	A	A	A	0.625	0.681818	0.611111	0.391304	0.95	0.5	16	22	18	23	20	28	0	1	1	1	1	0	0	0	0	0	0	0.388889
46837170	G	C	C	C	C	C	C	1	1	1	1	1	1	46	44	19	51	37	40	0	1	1	0	1	0.466667	1	0.571429	0	0	0.59375	1
47260053	T	C	C	C	C	C	C	0.183099	0.145833	0.35	0.222222	0.52381	0.323529	71	48	20	27	21	34	0.16129	0	0.212766	0.136364	0.166667	0.173913	0.310345	0.233333	0.222222	0.275	0.25	0.241379
6113923	A	G	G	G	G	G	G	0.666667	0.506494	0.676056	0.737226	0.591549	0.401575	87	77	213	274	71	127	0	0.934426	0.690141	0.589041	0.589928	0.686869	0	0.729358	0	0	0	0
23661947	C	T	T	T	T	T	T	1	1	1	1	1	1	1400	579	267	407	749	372	1	1	0.995054	0.416386	1	1	0.418559	0	0.425791	0.38454	0	0
27378966	T	G	G	G	G	G	G	0.996078	0.535398	0.978947	0.988235	1	1	255	226	95	170	188	101	0.559105	0.993939	0	0	0.994012	0.9875	0.509901	0.502347	0	0.535971	0.542105	0.515679
112357480	G	A	A	A	A	A	A	1	0.148148	0.428571	0.322581	1	1	35	27	21	62	25	42	0.666667	1	0.75	0.882353	0.4	0	0	0.272727	0	0	0.181818	0.388889
47305782	T	C	C	C	C	C	C	1	1	0.588235	0.328358	1	1	31	48	17	67	23	34	1	1	0.352941	0.470588	1	0	0	1	0.555556	0.181818	0	0
49219035	A	G	G	G	G	G	G	0.375	0.333333	0.2	0.578947	0.615385	0.7	32	12	10	19	13	10	0	0.428571	0	0.666667	0.444444	0	0.333333	0	0.666667	0	0.555556	0.352941
50419512	G	C	C	C	C	C	C	0.568966	0.615385	0.666667	0.571429	0.636364	0.909091	58	13	12	42	44	33	0	0.529412	0.333333	0.666667	0.3	0.45	0.321429	0.428571	0.8	0.375	0	0.409091
86648852	T	C	C	C	C	C	C	0.581395	0.986486	1	1	0.564516	1	43	74	59	106	62	88	0.4	1	1	0.617647	1	0.695652	0.566667	0	0.5	0	0	0
23661939	A	C	C	C	C	C	C	0.998589	0.996599	0.977612	1	0.99871	0.997481	1417	588	268	418	775	397	1	0.999277	0.994208	0.407328	1	1	0.410476	0	0.433824	0.375717	0	0
107497926	A	G	G	G	G	G	G	0.52381	0.36646	1	1	1	0.401869	147	161	67	49	131	107	0.647059	0.527397	0	0.512195	0.4	0	0.5375	0.510638	0.428571	0.518072	0.397849	0.466019
23661962	T	C	C	C	C	C	C	0.998377	1	1	1	1	1	1232	532	207	358	659	319	1	0.999204	0.996725	0.419753	1	1	0.420994	0	0.427793	0.388497	0	0
6085576	G	A	A	A	A	A	A	0.362637	0.190476	0.520661	0.56	0.42029	0.609244	91	63	121	175	69	238	0	0.454545	0.333333	1	0.5	0.454545	0	0.575758	0	0	0	0
60235857	G	A	A	A	A	A	A	1	1	0.35461	0.4573	1	1	180	162	141	363	68	199	0.272727	1	0.468468	0.508065	0.977273	0.366667	0	0.327586	0.21875	0.58209	0.395833	0.351351
103465981	A	G	G	G	G	G	G	0.84	0.809524	0.979866	0.995516	0.746269	0.647482	50	42	149	223	67	139	0	1	1	0.875	0.903226	0.9	0	1	0	0	0	0
114700345	G	A	A	A	A	A	A	1	1	1	1	1	1	36	83	24	28	14	17	0.56	1	0.595745	0.955056	0	0.617647	0.431373	0	0.5	1	0	1
6091887	C	A	A	A	A	A	A	0.407895	0.488095	0.49635	0.511211	0.344828	0.438017	76	84	137	223	29	121	0	0.833333	0.653846	0.4	0.547945	0.382353	0	0.529412	0	0	0	0
29272559	C	T	T	T	T	T	T	0.48	0.56	0.446154	0.625	0.55	1	25	25	65	64	40	77	0.5	1	1	0.354839	0	0.294118	0.5	0	0	0	0	0.673913
23673723	C	G	G	G	G	G	G	0.990099	1	1	1	1	1	404	288	54	142	119	64	1	1	0.991667	0.293578	0.971014	1	0.61194	0	0.320755	0.462963	0	0
14125741	T	G	G	G	G	G	G	0.381579	1	1	0.992366	0.52459	1	76	46	72	131	61	52	1	0	0	0.888889	0.448276	0	0.5	0.307692	0.966102	1	0.45	0
39361729	A	C	C	C	C	C	C	1	1	1	0.97619	0.652174	1	41	29	21	42	23	77	1	1	0.924528	0	0	0.489362	0.321429	1	0.555556	1	0	0
18656841	C	T	T	T	T	T	T	1	0.275641	0.301075	0.419708	0.477273	1	264	156	279	274	132	156	0.282609	1	0.25	0.894737	1	0	0	0.456522	0.253731	0	0	0
4830758	C	A	A	A	A	A	A	0.597015	0.649123	0.323529	0.369048	0.684211	0.18018	67	57	34	84	19	111	0.5	0	0.428571	0.3125	0	0.461538	0.607143	0.421053	0.3	0.208333	0.229167	0
52476852	G	A	A	A	A	A	A	1	1	1	1	0.230769	0.2	11	22	21	30	13	15	0.8	1	0.25	0.571429	0	0.285714	0	1	0.375	0.6	0	0.214286
27683367	T	C	C	C	C	C	C	0.714286	0.6875	0.368421	0.630769	0.5	0.702128	70	32	19	65	22	47	0.5	0	0	0	0.444444	0	0.545455	0.631579	0.307692	0.84375	0.473684	0.522727
86649494	G	A	A	A	A	A	A	0.5	1	1	1	0.521429	1	146	131	186	235	140	156	0.486957	1	1	0.557621	1	0.485714	0.520202	0	0.637681	0	0	0
6004559	C	T	T	T	T	T	T	0.96	1	1	0.92126	1	1	25	27	76	127	34	71	0	1	0	0	0	1	0.666667	1	0	0.954545	0.928571	1
42575872	C	A	A	A	A	A	A	1	0.352941	0.944444	1	0.416667	1	34	17	18	43	36	18	0.7	1	0	0	0.2	0.263158	0.478261	1	1	0.346154	0.395833	0
66969366	C	T	T	T	T	T	T	1	1	0.541667	0.604167	1	0.652174	44	40	48	48	30	23	0	0	0.75	0.411765	0	0.5	0.526316	0.375	1	0.571429	0.333333	1
127001531	T	C	C	C	C	C	C	0.785714	0.448276	1	1	1	0.538462	28	29	38	53	28	26	1	0	1	0.970588	0	0	1	0	0	1	0.473684	0
86649746	T	C	C	C	C	C	C	0.45977	1	1	1	0.391667	1	87	72	108	197	120	158	0.448276	1	1	0.534884	1	0.428571	0.5	0	0.612245	0	0	0
23658370	C	T	T	T	T	T	T	1	1	1	1	1	1	740	244	146	184	401	170	1	1	0.993399	0.439394	1	1	0.42402	0	0.442105	0.374332	0	0
28920180	T	C	C	C	C	C	C	0.478723	0.992647	0.491228	0.373333	1	0.626506	282	272	171	300	130	83	0	1	0	1	0	0	0.26087	0.654206	0.385714	0.336207	1	0
66268858	T	C	C	C	C	C	C	0.73913	0.853147	0.698276	0.959248	0.483412	0.807692	207	286	116	319	422	104	0.56044	0	0.56	0.666667	0.585185	0	0.627119	0	0.668182	0	0.664634	0.884817
35970828	A	G	G	G	G	G	G	1	0.230769	0.98	1	1	0.507937	57	26	50	77	38	63	0	0	0	0.6875	0.533333	0	0.375	1	0	1	0.8	1
1638867	C	G	G	G	G	G	G	0.5	0.578947	0.636364	0.46875	1	1	12	19	11	32	21	14	1	1	0.3	0.5	1	0.428571	0	0.636364	0	0	0	0
99905504	C	T	T	T	T	T	T	0.225806	0.388889	0.333333	0.258065	0.222222	0.244186	31	18	36	62	18	86	0.35	0.3	0.264151	0	0.241379	0.263158	0.218182	0.244898	0.290323	0	0.181818	0
19700201	T	C	C	C	C	C	C	0.405063	0.476744	0.335484	0.311111	0.488189	0.188525	158	172	155	225	127	244	0	0	0.283582	0.5	0.228571	0.235294	0.416667	0.26087	0.277778	0.307692	0.159091	0.22
36906408	A	G	G	G	G	G	G	1	1	0.567961	0.530364	1	1	207	170	206	247	158	172	1	0	0.976608	1	1	1	0.441441	0	0	0	0.365591	0
37022341	T	C	C	C	C	C	C	0.352941	1	0.818182	0.82	1	0.304348	34	25	11	50	33	46	1	0	1	0	0	0.4	1	0.583333	0	0	0	1
27600595	A	G	G	G	G	G	G	0.928571	1	1	0.96	0.916667	1	56	37	21	25	12	21	0	0	1	1	0	0	0.875	0.8	0	0.818182	1	1
5942672	T	G	G	G	G	G	G	0.521854	0.46926	0.609836	0.600195	0.52381	0.368794	755	797	1830	1028	483	705	0	0.583725	0.822414	0.782609	0.651466	0.462228	0	0.480399	0	0	0	0
25820283	A	G	G	G	G	G	G	0.714286	0.679245	0.633333	0.557377	0.636364	0.275	28	53	60	61	11	40	0.5	0	0	0.74	0.409091	0	0.684211	0.5	0	0.4375	0.405797	0.509091
42720698	T	G	G	G	G	G	G	0.619718	0.568627	0.6875	0.642105	0.384615	1	71	51	48	95	26	51	1	0.538462	0	0.428571	0	0.44	0	0.52	0.666667	0	0	1
79062527	A	G	G	G	G	G	G	0.986301	0.532258	0.277778	0.346154	1	0.454545	73	62	18	52	12	11	0.6	0.28	0.371429	0	0	1	0	0.380952	0.5	0.657143	0	0.5
21984986	C	T	T	T	T	T	T	0.791667	0.37037	0.37037	0.684211	0.619048	0.5	24	27	27	19	21	40	0	0	0	0	0	0	0.607143	1	1	0.421053	1	0
35840673	C	T	T	T	T	T	T	0.5	0.421053	1	1	1	1	58	38	30	79	31	81	1	0.833333	0.413793	0.903226	1	0	0.578947	0.4375	0	0	0	0.448276
19589652	T	C	C	C	C	C	C	0.272727	0.37234	0.268293	0.175258	0.285714	0.301075	66	94	41	97	21	93	0	0	0.230769	0.315789	0.25	0.35	0.2	0	0.166667	0.181818	0.410256	0.264151
58000187	G	A	A	A	A	A	A	0.621622	0.216216	0.4	0.769231	0.72	0.4	37	37	10	26	25	10	1	0	0.321429	0	1	0	0	0	1	0	0	0.5
11027360	G	A	A	A	A	A	A	1	0.69697	1	1	0.764045	0.80303	57	33	40	327	89	66	0	1	1	1	1	0.96	0	1	0	0	0	0
2560769	G	A	A	A	A	A	A	0.333333	0.5	1	1	0.542857	0.25	24	20	18	20	35	12	0	0.571429	0	0	0	0	1	0.368421	0	1	1	0.384615
42360668	T	C	C	C	C	C	C	0.537906	0.545455	0.414966	0.495833	1	1	277	187	147	240	163	179	0.714286	0	0	0	0.44697	0	0.432432	1	0.59375	0.506623	1	0
36940165	G	A	A	A	A	A	A	1	1	1	1	0.735294	0.538462	18	15	21	14	34	26	0	1	1	1	1	1	0	0.375	0	0.6	0	0
40963051	G	A	A	A	A	A	A	1	1	1	1	1	1	58	28	19	38	30	16	0	0.433333	0.71875	0.387755	0.25	1	0.428571	1	0.5	0.608696	1	0.375
22300728	C	A	A	A	A	A	A	0.47619	0.421053	0.244444	0.36	0.636364	0.584906	42	38	45	75	11	53	0	0	0.428571	0.5	0	1	1	0	0	0	0.5	0
61979308	T	C	C	C	C	C	C	0.558824	0.272727	1	1	0.241379	0.384615	34	33	34	37	29	13	1	0.586207	1	0.977778	0.6	0	0	0	0	0	0	0
43704455	G	A	A	A	A	A	A	0.428571	1	0.9375	0.986301	1	1	119	128	32	73	42	11	0.37931	1	1	1	1	0.444444	0.397849	0.421053	0.416667	0	0	0
23667396	T	C	C	C	C	C	C	0.999109	0.997797	1	1	1	1	2245	1362	524	824	997	846	0.998925	1	0.995301	0.428115	0.999064	0.998336	0.427848	0	0.457261	0.402913	0	0
27682327	C	T	T	T	T	T	T	0.878788	0.62069	0.6	0.648148	0.555556	0.526316	33	29	45	54	18	19	0.75	0	0	0	0.657143	0	0.533333	0.727273	0.315789	0.589744	0.475	0.493506
25732248	A	G	G	G	G	G	G	1	1	1	1	1	0.441176	77	49	73	85	64	34	0.533333	0	0.487805	1	1	0	0.478261	0.47619	0.761905	0.416667	1	0
99879556	G	T	T	T	T	T	T	0.717949	0.205882	0.7	0.833333	0.419355	0.578947	39	34	10	42	31	19	1	0	0.235294	0	0	0	0.666667	1	0	0	0.95	0.318182
131341457	G	A	A	A	A	A	A	0.5	0.509615	0.40678	0.536122	1	0.442623	176	208	118	263	143	183	0.37037	0.3	0.431579	0.567568	0.36	0	0.272727	0.529412	0.37037	0	0.5	0.407895
59283219	G	T	T	T	T	T	T	0.574468	1	0.5	0.833333	0.75	0.52	47	19	16	24	16	25	0.388889	0	1	0.590909	0.611111	0.555556	0	0.772727	0	0.975	0	0
23673720	T	C	C	C	C	C	C	0.990099	1	1	1	0.991597	1	404	277	52	141	119	69	1	1	0.992	0.294643	1	1	0.617188	0	0.34	0.455621	0	0
54522134	C	T	T	T	T	T	T	1	1	1	1	1	1	43	34	35	46	27	53	0.40625	1	0	0.514286	1	0.428571	0.44186	0.452381	0.5	0.6	0.375	1
54200915	T	C	C	C	C	C	C	1	0.666667	1	1	1	0.568182	88	39	51	73	18	44	0.527778	0.4375	1	0.434783	1	0.517241	0.264706	0.423077	0.631579	0	0.307692	0.409836
29961320	G	A	A	A	A	A	A	0.471281	1	0.666667	0.604651	1	1	679	274	45	172	223	176	1	1	1	0.470588	0.935484	0	0.565217	0	0	0	0	0.492308
48720752	G	A	A	A	A	A	A	1	0.269231	1	1	1	0.636364	24	26	23	38	15	11	1	0.238095	1	0.977273	1	1	0	0	0	0.411765	0	0
34954062	C	T	T	T	T	T	T	0.974026	0.945946	0.909091	1	1	1	77	37	22	37	36	25	0.612245	0.972222	0.957447	0.378788	0.947368	0.222222	0.4	0	0.619048	0.565217	0	0.878049
23074964	C	T	T	T	T	T	T	0.996727	0.997238	0.585586	0.508982	0.539216	1	611	362	111	167	306	150	0.6	0	1	0.969466	0.981132	0.407407	0	0.442478	0	0.507722	0	0.447761
88696684	T	C	C	C	C	C	C	0.322581	0.409091	0.411765	0.25	0.32	0.487805	31	22	17	40	25	41	0	0.4	0.290323	0	0.473684	0.462963	0.263158	0	0.25	0.206897	0.231579	0.352381
34320025	G	A	A	A	A	A	A	0.623188	0.627119	0.478261	0.680851	0.819672	0.972973	69	59	23	47	61	37	0	0.516129	0.511628	0.52381	0.5	0.666667	0.62963	0.511111	0	0.658537	0.227273	0.193548
40962072	A	G	G	G	G	G	G	1	1	1	1	1	1	128	76	73	103	36	63	0.404762	0.416667	0.692308	0.573171	0.277778	1	0.352941	0.615385	0.348837	0.555556	1	0.5
2967316	G	A	A	A	A	A	A	1	1	1	1	0.40411	0.527027	149	56	22	104	146	74	0	0.219512	0	0.486486	0.227273	1	0.46875	0.666667	0.6	1	1	0
27187074	A	G	G	G	G	G	G	1	1	1	0.92	0.961538	1	29	24	14	50	26	15	0	1	0	0.869565	0	0	0.954545	1	0	1	0.833333	0.962963
7132087	T	C	C	C	C	C	C	1	0.345679	1	1	1	1	102	81	17	68	24	55	1	0.428571	0.948718	1	0.285714	1	0.5	0	0	0.363636	0.235294	0.325
24520659	A	G	G	G	G	G	G	1	0.970588	0.857143	0.913043	0.8125	1	24	34	28	46	32	54	0	1	0	0.590909	0.526316	0.933333	0.5	0.538462	0	1	0.857143	0.35
12592787	A	G	G	G	G	G	G	0.952381	0.8	0.272727	0.362319	0.47619	0.222222	21	10	33	69	21	36	0	0.181818	0.454545	0.4	0.428571	0	0.615385	0.666667	0.4	0.5	0.181818	0
40962112	G	A	A	A	A	A	A	1	1	1	1	1	1	139	98	76	111	37	73	0.418605	0.482759	0.744186	0.541667	0.36	1	0.428571	0.521739	0.282609	0.464286	1	0.5
50938795	T	C	C	C	C	C	C	0.586957	1	1	1	1	0.558824	46	49	18	51	78	34	0.444444	0.630435	1	1	0.714286	1	0	0.485714	0	0	0.615385	0
35838996	G	T	T	T	T	T	T	0.513514	0.6125	1	0.987952	1	1	74	80	62	83	31	66	1	1	0.472727	1	1	0	0.457627	0.396226	0	0	0	0.533333
44769901	A	C	C	C	C	C	C	1	1	0.5625	0.730769	1	1	14	11	16	26	12	23	1	0.5	0	0.857143	1	0	1	0	0	0.444444	0.769231	0.470588
6928583	C	T	T	T	T	T	T	1	0.356757	1	1	1	1	175	185	150	279	90	418	0.5	1	0	0.437838	0.442529	0.388235	1	0.308824	0.621212	0.54	0.34188	0.527559
49646931	G	A	A	A	A	A	A	0.621622	0.857143	0.538462	0.346939	0.306122	0.529412	37	28	52	49	49	34	0.297297	0.655172	0.4	0	0.5	0.4	1	0	0	0.4	0	0.3
6113538	G	A	A	A	A	A	A	0.742424	0.354839	0.828283	0.75	0.792453	0.392857	66	31	99	156	53	112	0	0.909091	0.733333	0.741935	0.746988	0.642857	0	0.843137	0	0	0	0
19589729	T	C	C	C	C	C	C	0.191011	0.171429	0.197183	0.196078	0.269231	0.158333	89	140	71	153	26	120	0	0	0.294118	0.241379	0.26087	0.238095	0.368421	0	0.130435	0	0.185185	0.22314
31787164	G	T	T	T	T	T	T	0.215686	0.225	0.142857	0.243243	0.418605	0.666667	51	40	56	37	43	36	0	0.35	0.289474	0.428571	0.272727	0.388889	0	0	0	0.357143	0.277778	0.307692
6929534	G	A	A	A	A	A	A	1	0.341176	1	1	0.990991	1	211	170	161	350	111	320	0.25	1	0	0.447273	0.566474	0.46729	1	0.59434	0.34	0.417266	0.516556	0.494505
35012951	A	G	G	G	G	G	G	0.208861	0.327273	0.615385	0.481013	0.583333	0.2	158	55	26	79	36	35	0	0.40625	0.270833	0.25	0	0.259259	0.37037	0.190476	0.342105	0.306452	0.240741	0.545455
6791625	A	G	G	G	G	G	G	0.5	0.3125	0.769231	0.49505	0.555556	0.220126	28	32	39	101	18	159	0	0	0.545455	0.125	0.325	0.263158	0.3	0.333333	0.390244	0.375	0.52381	0.438095
14426437	G	A	A	A	A	A	A	1	0.764706	0.513514	0.590909	1	1	19	17	37	44	11	41	1	0	1	1	0	1	0	1	0	0	0	0.636364
134221720	T	C	C	C	C	C	C	0.490196	1	1	1	1	1	102	62	36	85	64	73	1	1	0.444444	0.43662	0.546875	0.960784	0	1	0.390244	0	0	0.478992
47353085	T	C	C	C	C	C	C	0.511364	0.391304	1	1	0.648148	1	176	184	81	193	162	105	1	1	0.559748	0.478723	0.532258	0.561798	0.666667	0	0	0	0	0.520325
38205338	A	G	G	G	G	G	G	0.435484	0.442308	0.526316	0.142857	0.338235	0.211538	62	52	19	35	68	52	0.666667	0	0	0.277778	0	0.3	0.2	0.178571	0	0.129032	0.52	0.59375
27647145	A	G	G	G	G	G	G	0.388186	1	0.285714	0.42029	0.533333	1	237	111	35	69	75	53	0.5	0.571429	0.847619	0.553191	0.47541	0.44898	0	0	0	0	0	1
72616622	T	C	C	C	C	C	C	0.45283	0.2	0.266667	0.310345	0.304348	0.219512	53	55	15	29	23	41	0.185185	0.181818	0.25	0.138889	0.181818	0.2	0.333333	0.333333	0	0.322581	0.210526	0.186047
86648039	C	T	T	T	T	T	T	0.508772	1	0.987342	1	0.369231	1	57	69	79	178	65	224	0.487179	1	1	0.478261	1	0.578947	0.5	0	0.591837	0	0	0
28194230	A	G	G	G	G	G	G	0.15	0.205128	0.416667	0.139535	0.25	0.354839	40	39	12	43	24	31	0	0	0.2	0.348837	0.615385	0.466667	0.16129	0.157895	0	0	0.341463	0
65941702	T	C	C	C	C	C	C	0.308511	0.493333	0.416667	0.46875	0.491228	0.227273	94	75	24	64	57	88	0.538462	0	0.347826	0.266667	0.285714	0.173913	0.46875	0.25	0	0.4	0.222222	0.228571
20922392	A	G	G	G	G	G	G	1	0.566038	0.542373	0.618644	1	1	124	53	59	118	43	105	0.666667	0	1	0.416667	0.466667	0.444444	0	0.488372	0.25641	0.548387	0.555556	0.661538
6094501	C	T	T	T	T	T	T	0.279412	0.297688	0.52459	0.501188	0.371981	0.233766	204	346	366	842	207	539	0	0.37013	0.431193	0.304569	0.757202	0.803175	0	0.320175	0	0	0	0
147590614	T	C	C	C	C	C	C	0.34375	0.242424	0.473684	0.236842	0.333333	0.4	64	66	19	38	51	85	0	0.230769	0.203704	0.358491	0.3125	0.222222	0.152174	0.236842	0.5	0.194444	0.166667	0.232704
46837984	C	G	G	G	G	G	G	0.666667	0.568627	0.285714	0.432432	0.567568	0.666667	42	51	28	74	37	54	0	0.411765	0.47619	0.409091	0.545455	0.434783	0	0.428571	0.333333	0	0.444444	0.485714
24983961	A	G	G	G	G	G	G	0.4	0.6	0.823529	0.558824	1	1	10	20	17	34	18	25	0	1	0	1	1	0	0.818182	0.846154	0	0	0.5	0
13918946	A	G	G	G	G	G	G	0.388889	0.40625	0.333333	0.515789	0.283951	0.257143	90	32	27	95	81	70	0.181818	0	0.454545	0.230769	0.277778	0.478261	0.173913	0.235294	0	0.5	0.2	0.235294
27333842	C	T	T	T	T	T	T	0.669903	0.477778	0.436364	0.341463	0.391304	0.297872	103	90	55	123	69	47	0.5	0.487342	0.45283	0.519608	0.356436	0.450704	0	0	0	0	0.177419	0.45283
77543889	A	G	G	G	G	G	G	0.75	0.230769	0.7	0.76	0.846154	0.83871	12	13	10	25	13	31	0	0	0.625	0.461538	0.583333	0.5	0.25	0.777778	0.5	0	0.658537	0.555556
73132526	A	C	C	C	C	C	C	0.542373	1	0.966667	0.9625	1	0.978261	59	43	30	80	51	46	0.243243	1	0.875	0.857143	1	0.833333	0	0.5	0.357143	0	0.571429	0
79986439	G	A	A	A	A	A	A	0.909091	0.977273	0.454545	0.5	0.472222	0.3	22	44	22	26	36	30	0.395161	0.9	0.583333	0.355932	0.5	0.5	0	0	0.367521	0	0.471429	0.328571
23078633	G	T	T	T	T	T	T	1	1	0.517857	0.482569	0.534805	1	1122	739	336	545	589	292	0.502793	0	0.997329	0.976623	0.965812	0.489157	0	0.479401	0	0.45	0	0.4704
62548441	C	A	A	A	A	A	A	1	1	0.5	0.617021	1	1	21	15	18	47	18	28	0	1	0.857143	0.846154	1	0.444444	0.666667	0.5	0	0.6	0	0
105534535	A	G	G	G	G	G	G	0.761905	1	1	1	0.65	0.583333	42	14	18	22	20	12	0	0	0.444444	1	0.333333	0.727273	1	0	0.555556	0.551724	0.466667	0.714286
145890034	C	T	T	T	T	T	T	0.469027	0.382979	0.321429	0.350877	1	0.457627	339	282	56	114	134	118	0	1	0	0	1	0.422764	0	0.438424	0.429577	0	0	0.491892
71491763	T	C	C	C	C	C	C	1	0.626812	0.428571	0.522523	1	0.327635	324	276	63	111	208	702	0.923077	1	0.57438	0	1	0.348485	0.377551	0	0	0	0	0.483516
28287379	C	A	A	A	A	A	A	1	1	1	1	1	0.6	29	14	12	25	18	30	0	0.25	1	0.333333	1	0	0	1	0	1	0.818182	1
102665080	T	C	C	C	C	C	C	0.197531	0.256098	0.421053	0.5	0.333333	0.194444	81	82	19	28	39	36	0.38	0.2	0.171429	0	0.153846	0.311111	0.31746	0.222222	0.318182	0.172414	0.217391	0.24
52429299	A	G	G	G	G	G	G	1	1	1	1	0.717391	1	77	82	17	22	46	30	1	1	0.435897	0.4375	1	0	0.673469	0	0.5	0.472222	1	0
6105532	A	G	G	G	G	G	G	0.84375	0.384615	0.597015	0.671875	0.233333	0.171429	32	39	67	64	30	35	0	0.916667	0.733333	0.555556	0.833333	0.666667	0	0	0	0	0	0
59283149	G	C	C	C	C	C	C	0.566667	1	0.736842	0.913043	0.714286	0.571429	60	32	19	23	21	35	0.521739	0	1	0.587302	0.708333	0.6	0	0.555556	0.375	0.960784	0	0
59815468	A	T	T	T	T	T	T	0.467213	1	0.494253	0.521127	0.445652	1	122	89	87	142	92	163	0	1	1	0.666667	0.769231	0.35	0	0	0.95	0	0	0
6101111	C	A	A	A	A	A	A	0.430769	0.359375	0.407843	0.358108	0.307692	0.303754	65	64	255	296	39	293	0	0	0	0	0	0	0	0.720588	0	0.742857	0.690476	0.823529
52346268	C	G	G	G	G	G	G	1	0.45283	0.478022	0.538462	0.756757	1	114	106	182	117	37	55	1	0.487179	1	0.993976	0.382979	0.372881	0.455882	0	0	0	0.344262	0
89319251	T	C	C	C	C	C	C	1	1	1	1	1	0.8	58	45	16	54	44	30	0.708333	0.848485	1	1	0.641026	1	0	0.7	0.714286	0	0	0
58076783	T	C	C	C	C	C	C	0.163265	0.21875	0.1875	0.309524	0.222222	0.233333	49	32	16	42	27	30	0.5	0.173913	0.166667	0.176471	0.3125	0.444444	0.208333	0	0	0	0	0.166667
91463896	G	T	T	T	T	T	T	1	1	0.882353	1	0.285714	1	14	33	17	13	14	20	1	0	0.666667	0	1	0.4	1	0	0.666667	0	0.5	0.75
131340802	A	T	T	T	T	T	T	0.513684	0.3625	0.796143	0.813636	0.892	0.447867	475	320	363	440	250	422	0.331081	0.305882	0.494024	0.449495	0.4375	0	0.831081	0.446809	0.40625	0	0.511111	0.430657
13084307	T	C	C	C	C	C	C	0.195652	0.283019	0.239437	0.257812	0.346154	0.307692	92	53	71	128	78	39	0.293103	0	0.363636	0	0.181818	0.214286	0.325581	0.321429	0.19863	0.375	0	0.177419
77905395	C	T	T	T	T	T	T	1	1	1	1	0.888889	1	20	20	22	28	27	13	1	1	1	1	0	0	1	1	0.222222	0	0.25	0.238095
43505171	T	C	C	C	C	C	C	0.597222	0.733333	0.526316	0.46	0.352941	0.489247	72	30	76	100	34	186	1	0.658537	0.393939	0.555556	1	0	0	0	0	0	0	0.375
23078571	G	A	A	A	A	A	A	0.998891	0.998069	0.536946	0.447191	0.516505	1	902	518	203	445	515	294	0.474619	0	0.99564	0.984211	0.950464	0.479612	0	0.520154	0	0.45134	0	0.466667
48173464	C	T	T	T	T	T	T	1	1	1	0.996	0.98	0.385542	284	123	77	250	150	166	0	0.406593	0.435484	0.428571	0.555556	0	0.420833	1	0.492958	1	1	0.447761
25589851	A	G	G	G	G	G	G	0.492297	1	0.435644	0.500715	1	0.984496	1428	675	303	699	464	516	0	0.517949	0.4974	0.47981	0	0	0.384977	0.385093	0.5	0.475	1	1
27600624	G	C	C	C	C	C	C	0.923077	1	1	0.96875	0.916667	1	52	37	18	32	12	21	0	0	0.923077	1	0	0	1	0.857143	0	0.857143	1	1
23672381	G	A	A	A	A	A	A	1	1	1	1	1	1	89	51	40	29	29	54	1	1	1	0.482759	1	1	0.414286	0	0.37037	0.561905	0	0
42307552	T	C	C	C	C	C	C	0.55102	0.419355	0.5	0.363636	0.448276	0.423077	49	31	10	22	29	26	1	0	0	0.375	0.478261	0	0.3	0	0.5	0	0.428571	0.454545
28246857	T	C	C	C	C	C	C	0.173913	0.322581	0.333333	0.230769	0.275	0.15	46	31	15	26	40	40	0	0	0.346154	0.444444	0.25	0	0.255814	0.354839	0	0.3	0.186441	0.18
61272473	T	C	C	C	C	C	C	0.6	0.736842	0.666667	0.488372	0.52	0.4	10	19	15	43	25	10	0.518519	0.5	0.40625	0.272727	0.5	0.5	0.513158	0.489796	0.222222	0	0	0.321429
65925535	T	G	G	G	G	G	G	0.36	0.55	0.4	0.461538	0.307692	0.214286	25	20	15	13	13	14	0.666667	0.25	0.16	0.25	0.4	0.4	0	0.2	0	0.3	0	0.5
28912781	T	C	C	C	C	C	C	1	1	1	1	1	1	10	10	15	16	11	19	0	0	1	1	1	1	0	0	1	1	0.833333	0
7153235	C	T	T	T	T	T	T	1	1	1	1	1	1	33	26	29	19	33	18	1	1	0.366667	0.966667	0.5	1	0	1	0	0	1	0
1564118	A	G	G	G	G	G	G	1	1	1	1	1	1	22	31	23	25	11	27	0.333333	0.375	1	1	1	1	0.5	0.473684	0	0.586207	0.565217	0
44633004	A	C	C	C	C	C	C	1	1	0.933333	1	1	0.73913	44	56	15	34	29	23	1	1	0.970588	1	0.666667	0.608696	0.409091	0.352941	0	0.5	0	0
11000613	T	C	C	C	C	C	C	1	1	0.46875	0.3	1	0.434783	64	57	32	20	21	23	1	0	0	0.428571	0.529412	0	0	1	0	0.5	0.583333	1
28124244	A	C	C	C	C	C	C	0.906475	0.875	0.880435	0.937778	0.951724	0.90625	417	208	92	225	145	32	0.858974	0.557377	0.932353	0.66	0.940789	0.454545	0	0.464115	0	0	0.701493	0.726852
83299505	A	G	G	G	G	G	G	1	1	1	1	1	1	106	65	31	56	30	56	0.416667	0.5	1	0.704545	0	0.37931	0	0.638889	1	0.690909	1	0.509804
53483000	C	G	G	G	G	G	G	0.490385	1	0.604167	0.5375	0.263158	0.304878	104	91	48	80	57	82	0.939394	0.304348	0	0	0.512821	0.407407	0	0	0.355556	0.523077	0	1
54717555	A	G	G	G	G	G	G	1	0.428571	1	1	1	0.529412	23	28	10	22	18	17	0	0.529412	1	1	0.714286	1	0.555556	0	0	0.384615	0	0.619048
72832702	C	T	T	T	T	T	T	0.657895	1	1	1	0.514286	0.490399	38	34	56	108	35	677	0	0	1	1	1	1	0.222222	0.857143	0	0	0	0.428571
23079238	T	C	C	C	C	C	C	1	1	0.662338	0.688889	0.59292	1	286	151	77	90	113	83	0.553191	0	0.994962	0.96875	0.982353	0.717514	0	0.504098	0	0.509091	0	0.559809
5903391	T	C	C	C	C	C	C	0.558182	0.532328	0.706256	0.7048	0.70726	0.564815	550	464	1103	1250	427	756	0.238095	0.730539	0.646452	0.584551	0.628743	0.544521	0.377155	0.595149	0	0	0.274194	0
39918552	G	T	T	T	T	T	T	0.565789	0.607143	0.413333	0.496296	1	1	76	56	75	135	90	23	0.693694	0	0	0	0.568627	0	0.447115	1	0.632075	0.586957	1	0
53514568	C	T	T	T	T	T	T	0.470588	1	0.73913	0.421875	0.641026	0.537037	51	27	46	64	39	54	1	0.777778	0	0	0.529412	0.3125	0	0	0.4	0.636364	0	1
13919147	A	G	G	G	G	G	G	0.212766	0.173913	0.144928	0.16	0.315068	0.235772	94	69	69	100	73	123	0.246914	0.130435	0.140845	0.189873	0.166667	0.168675	0	0.2	0.265306	0.164384	0.163636	0.253333
64957707	C	T	T	T	T	T	T	0.8	0.693878	0.8	0.85	0.647059	0.233333	15	49	10	20	17	30	0	0.785714	0.583333	0.636364	0	0.5	0	0.5	0	1	0.166667	0.7
13453872	C	G	G	G	G	G	G	1	1	1	1	1	1	19	25	22	16	17	18	0	1	1	1	0	1	0.461538	0	1	0.428571	0.333333	0.625
79810637	G	A	A	A	A	A	A	1	0.557692	0.607143	0.535088	1	0.383333	108	104	84	114	50	60	0	0.48	0	0.176471	0	0.53	1	1	0.380282	0.457364	0.44	0.467949
121237530	C	T	T	T	T	T	T	1	0.431373	0.238095	0.418182	0.410256	1	68	51	21	55	39	60	0	0	0.5	0	0	0	0.435897	1	0.410256	0.55102	0.45	1
53685172	G	C	C	C	C	C	C	0.404762	0.545455	0.941176	1	0.233333	1	42	55	17	13	30	23	1	1	0.348837	0	1	0.277778	0.533333	0.461538	0	0	0	0.352941
79816832	A	G	G	G	G	G	G	1	0.684211	0.486486	0.45614	1	0.695652	67	19	37	114	41	23	0	0.473684	0	0	0	0.538462	1	1	0.636364	0.423077	0.487805	0.612903
6092009	G	A	A	A	A	A	A	0.25	0.382979	0.424084	0.441281	0.71875	0.309353	88	47	191	281	32	139	0	0.923077	0.583333	0.362069	0.608696	0.346154	0	0.555556	0	0	0	0
10170615	T	C	C	C	C	C	C	1	1	1	1	1	1	43	33	28	30	28	107	0	1	0.428571	0.956522	0.727273	0	1	0.454545	0.833333	0.666667	0	0.785714
1563318	C	T	T	T	T	T	T	1	1	1	1	1	1	89	141	69	93	45	47	0.451923	0.391304	1	1	1	1	0.270833	0.4	0.336957	0.453488	0.54902	0
63227480	A	C	C	C	C	C	C	0.181818	1	1	1	0.625	0.582418	22	13	49	65	32	91	0	0.6	0	0.333333	0.5	0.423077	0.5	1	0.15	0.266667	0.470588	1
31949220	T	C	C	C	C	C	C	0.98916	0.474576	0.446429	0.47973	0.509579	0.503145	369	118	112	148	261	318	0	0.508197	0.513393	0	0.452381	0.465347	0.557692	0.614035	0	0	0.575221	0.571429
39760096	A	G	G	G	G	G	G	0.242857	0.25641	0.206897	0.180328	0.325	0.333333	70	78	29	61	80	81	0.4	0	0.329787	0.4375	0.254902	0	0.227848	0.285714	0.2	0.264151	0	0
57696701	A	G	G	G	G	G	G	0.292683	0.314815	0.297297	0.307692	0.333333	0.172414	82	54	37	91	63	29	0	0.157895	0.304348	0.317073	0.225	0.15625	0.245455	0.190476	0.272727	0.25	0.1875	0.266667
9763765	G	A	A	A	A	A	A	0.325	0.65	0.454545	0.451613	1	0.257143	40	20	22	31	13	35	0.214286	0.818182	1	0	1	0.961538	0	0	0	0	0	0
71382903	A	G	G	G	G	G	G	0.7	1	0.25	0.296296	0.5	0.230769	20	23	24	27	20	26	0	1	0	0.833333	1	0	1	0	0	0	0	0
66362712	A	C	C	C	C	C	C	0.5	0.318436	0.34507	0.406897	0.37037	0.327869	86	179	142	145	54	61	0.310345	0.265306	0.285714	0.265957	0.413043	0	0.285714	0.246154	0.411765	0	0.326087	0.315789
96459671	A	G	G	G	G	G	G	0.235294	0.35	0.294118	0.3	0.705882	0.257143	17	20	17	10	17	35	0.5	0	0.285714	0.727273	0.571429	0	0.416667	0	0	0	0	0.5
34954063	T	G	G	G	G	G	G	0.962963	0.975	0.956522	1	0.973684	1	81	40	23	38	38	27	0.627451	0.972973	0.978261	0.419355	0.952381	0.259259	0.435897	0	0.6	0.553191	0	0.928571
36804005	T	C	C	C	C	C	C	0.25	0.368421	0.472222	0.197183	0.235294	0.2	40	19	36	71	34	35	0.282051	0	0.291667	0.277778	0.347826	0.322581	0.191011	0.246154	0.136986	0	0.179104	0.309091
78830960	G	T	T	T	T	T	T	1	1	0.692308	1	0.5	1	19	15	13	15	14	15	0.714286	0.64	1	0.517241	0.4	0.833333	0.25	0	0.428571	0.538462	0.592593	0.142857
59283138	G	A	A	A	A	A	A	0.596491	1	0.761905	0.904762	0.761905	0.567568	57	31	21	21	21	37	0.608696	0	1	0.560606	0.714286	0.65	0	0.586207	0.375	0.962963	0	0
6791486	A	G	G	G	G	G	G	0.846154	0.444444	0.47619	0.371429	0.333333	0.191781	13	18	42	70	30	73	0.3	0.75	0.444444	0.230769	0.302632	0.24	0.285714	0	0	0.4	0.304348	0.272727
23079307	T	C	C	C	C	C	C	1	1	0.608696	0.675	0.519608	1	251	122	69	80	102	62	0.573529	0	1	0.981818	0.989583	0.621429	0	0.490385	0	0.415842	0	0.598174
119943799	A	G	G	G	G	G	G	0.5	0.60274	0.5	0.414062	0.48	0.236842	38	73	58	128	25	76	0.307692	0.375	0.521739	0.708333	0	0	0.7	0	0.277778	0.285714	0.206897	0.217949
79060832	C	A	A	A	A	A	A	1	0.652174	0.611111	0.3125	0.571429	0.30303	30	23	18	32	21	33	0	0	0.468085	0	0	1	1	0.555556	0	0.705882	0	0.588235
21476951	T	C	C	C	C	C	C	1	1	0.5	0.395833	1	1	48	18	16	48	29	26	0	1	0.363636	1	1	0	1	0	0	0.4	0	1
114028255	G	C	C	C	C	C	C	0.698413	0.375	0.6875	0.458333	0.615385	0.547619	63	32	16	24	13	42	0	0.533333	0.76087	0.5	0	0.296296	0.555556	0.5	0	0.481481	0.35	0.272727
20889584	T	C	C	C	C	C	C	0.233184	0.241667	0.139241	0.180451	0.283582	0.254237	223	120	79	133	67	59	0	0.157895	0.32	0.288889	0.487805	0.181818	0	0.258993	0.152542	0.15873	0	0.196
27530447	T	C	C	C	C	C	C	0.269231	0.228571	0.15	0.215686	0.304348	0.16	26	35	20	51	23	25	0	0.4	0.222222	0.157895	0.6	0.222222	0.275862	0	0	0.166667	0.153846	0
58078291	T	C	C	C	C	C	C	0.333333	0.571429	0.166667	0.357143	0.612903	0.416667	12	14	12	28	31	12	0	0.5	0	0.666667	0	0	0	0	1	0	0.4375	0.727273
35545165	T	A	A	A	A	A	A	0.846154	0.8	0.705882	0.857143	0.95	0.909091	39	55	17	35	20	22	0.222222	1	0	0.833333	0.454545	1	0	0	0.944444	0.777778	0.235294	0.474576
11141098	G	C	C	C	C	C	C	1	1	1	1	1	1	64	21	37	54	35	78	0	1	1	0	0.5	1	0.375	1	0.3	0.473684	0.448276	0.777778
35870995	T	C	C	C	C	C	C	0.505426	0.475083	0.993197	0.992214	0.997714	0.995652	1290	903	441	899	875	460	1	1	0.504566	0.960739	0.990672	0	0.493046	0.454268	0	0	0	0.432642
18243210	T	G	G	G	G	G	G	0.453125	0.397163	0.511111	0.4	0.439394	0.583333	64	423	45	40	66	12	0.3	0.4	0.35	0.282723	0.326531	0.352941	0.333333	0.448276	0.216216	0.330645	0	0.320175
54201502	G	T	T	T	T	T	T	1	0.547619	1	1	1	0.529412	35	42	49	80	21	51	0.6	0.375	1	0.7	0.9	0.444444	0.266667	0.5	0.461538	0	0.428571	0.277778
59283168	G	A	A	A	A	A	A	0.542373	1	0.611111	0.9	0.714286	0.514286	59	26	18	20	21	35	0.428571	0	1	0.636364	0.666667	0.540541	0	0.642857	0.285714	0.961538	0	0
75242395	T	C	C	C	C	C	C	0.3	0.242857	0.204545	0.150685	0.189189	0.122449	100	70	44	73	37	49	0.234375	0.2	0.294118	0.307692	0	0	0	0.261905	0.363636	0.259259	0	0.169492
31738778	G	A	A	A	A	A	A	1	0.232558	0.333333	0.2	0.333333	0.178571	17	43	12	20	12	28	0.555556	0	0.333333	1	1	0	0	0	0	0	0.272727	0
27333824	T	C	C	C	C	C	C	0.690909	0.662338	0.567742	0.613419	0.558824	0.514851	275	231	155	313	238	202	0.625	0.580205	0.597701	0.674699	0.482955	0.552448	0	0.193182	0	0	0.256881	0.529915
16837993	T	G	G	G	G	G	G	0.48	1	0.62069	0.54902	0.272727	1	50	33	29	51	22	27	0	0.444444	0.619048	0	0	0	1	0.65	0.7	0	0.785714	0.608696
102666687	T	C	C	C	C	C	C	0.527778	0.764706	0.642857	0.375	0.472222	0.5	36	17	14	16	36	38	0.3	0.407407	0.409091	0.636364	0.666667	0.153846	0.25	0.6875	0	0.272727	0	0.384615
52396121	C	T	T	T	T	T	T	1	1	1	1	0.973684	1	34	52	25	38	38	34	0.333333	0	1	0	1	0.636364	0.65	1	0.583333	0.6	0.483871	0.57377
20165785	T	A	A	A	A	A	A	0.584906	0.96875	0.5	0.55	0.583333	1	53	32	16	20	36	46	0.75	0.647059	0.36	1	0.869565	0	0.454545	0.47619	0	0.517241	0	0
48547387	T	A	A	A	A	A	A	0.984848	1	0.916667	0.981132	0.974359	1	66	39	24	53	39	38	1	0.928571	1	0.972973	1	1	0	0	0.388889	0.454545	0	0
35837943	T	G	G	G	G	G	G	0.310345	0.153846	0.72093	0.734694	0.244444	0.44	29	13	43	49	45	25	0	0	0.666667	0.875	0.75	0.846154	0.357143	0	0	0	0	0
28306035	T	C	C	C	C	C	C	1	0.982609	0.375	0.157895	0.954545	0.526316	144	115	16	38	132	57	0	0.366667	0.166667	0.455959	0.28	0.259259	0	0.541667	0.333333	0.57767	1	0.90625
21687209	A	G	G	G	G	G	G	0.346939	0.555556	0.392157	0.382022	0.265306	0.435294	49	36	51	89	49	85	0.5	0	0.363636	0	0.2	0.181818	0	0.307692	0.46875	0.428571	0.5	0.318182
59400804	T	C	C	C	C	C	C	0.308511	0.256705	0.375	0.342711	0.458904	0.198198	282	261	288	391	292	444	0	0.166667	0.321586	0.405858	0.243697	0.195122	0.25641	0.216102	0.329502	0.270073	0.189873	0.236948
56279947	T	C	C	C	C	C	C	0.277778	1	0.529412	0.588235	1	0.230769	18	18	17	17	15	13	0	0.939394	0.490566	1	0	0	0.423077	0.483871	0.575758	0	0.607143	0
181846	G	T	T	T	T	T	T	0.491935	0.8125	1	1	0.503876	0.436709	124	80	87	206	129	158	0.307692	0	1	0.529412	0	1	0	0.583333	0.407895	0.636364	0.266667	0.407407
90542500	A	G	G	G	G	G	G	1	1	0.580645	0.3875	0.432432	0.683544	126	170	93	160	74	79	0.5375	0.435897	1	0.482014	1	0.978261	0.545455	0	0	0	0	0
63562171	A	G	G	G	G	G	G	1	1	1	1	1	1	30	20	15	13	22	13	0.4	1	0.666667	0.266667	1	0	0.5625	0	0.833333	1	1	0.166667
7132129	T	C	C	C	C	C	C	1	0.358696	1	1	1	1	81	92	18	69	24	55	1	0.583333	0.953488	1	0.157895	1	0.5	0	0	0.42029	0.333333	0.306452
20591763	G	T	T	T	T	A	T	0.318182	0.589744	0.297297	0.354839	0.486486	0.545455	44	39	37	62	37	55	0	0	0.230769	0.416667	0.5	0	0.4	0.461538	0.2	0.444444	0.4	0.434783
27435444	A	G	G	G	G	G	G	1	0.641791	1	0.967213	0.977273	1	84	67	40	61	44	33	1	1	0.521739	0.960784	1	1	0	0	0	0	0	1
19339099	G	A	A	A	A	A	A	0.409091	0.580645	0.541667	0.727273	0.823529	0.708333	66	31	24	55	34	24	0.518519	0	0	0.64	0	0.3	0.534884	1	0	0.948718	0	0.745098
82402452	G	A	A	A	A	A	A	1	1	0.971429	1	0.548387	1	39	23	35	53	31	20	1	0	0.727273	0.568966	1	0.454545	0.481481	1	0.6	0	0	0.58427
23697801	C	T	T	T	T	T	T	1	1	1	1	0.538462	1	77	87	43	31	26	32	1	1	1	0.55102	1	1	0.384615	0	0.5	0	0	0
79548878	G	A	A	A	A	A	A	0.333333	0.461538	0.75	0.541667	0.44	0.264706	33	13	20	24	25	34	1	0.5	0.96	0	0	0.428571	0	0	0.8	0	0	0
53668547	A	G	G	G	G	G	G	0.5375	0.518987	1	1	0.688889	1	80	79	23	78	45	31	0.777778	0.52	0.545455	0.3125	1	0.571429	1	0.684211	0.235294	0	0	0
90755027	T	C	C	C	C	C	C	0.2	0.352941	0.277778	0.266667	0.214286	0.193333	20	17	18	30	42	150	0	0.333333	0	0.368421	0.333333	0.388889	0	0.3	0	0.333333	0.222222	0.12766
4831787	A	C	C	C	C	C	C	0.266667	0.392111	0.283019	0.323077	0.206897	0.341014	15	431	53	65	58	217	0.321696	0	0	0	0.48	0	0.230769	0.3125	0.320755	0.142857	0.342857	0.568182
29996716	G	T	T	T	T	T	T	0.583333	0.6	0.8	0.5	0.863636	0.846154	12	20	10	32	22	13	0	0.571429	0.454545	0.777778	0.636364	0.5	0.666667	0.3	0	0.777778	0.25	0.166667
104274866	T	C	C	C	C	C	C	1	1	1	1	0.454545	1	18	23	44	42	11	18	0	1	0.272727	0	0	1	0.272727	0	1	0.818182	1	1
8988216	A	G	G	G	G	G	G	1	1	1	1	1	1	84	65	24	53	46	16	1	1	0.317757	0.523077	0.155556	0.246154	1	1	0.368421	0.301205	0	1
84628048	C	A	A	A	A	A	A	0.969697	1	1	1	1	1	33	11	10	44	20	54	0	1	0.882353	0	1	0	1	1	0	0	1	1
30621850	A	G	G	G	G	G	G	1	0.74359	0.333333	0.291667	0.444444	1	65	39	15	24	36	19	0.75	0.5625	0	0	1	1	0.542857	0	0.357143	0.515152	0	0
23079095	T	C	C	C	C	C	C	1	1	0.636364	0.670732	0.651163	1	308	194	77	82	129	144	0.561983	0	0.997674	0.975309	0.98125	0.668605	0	0.508651	0	0.56129	0	0.619835
3647714	T	C	C	C	C	C	C	0.52	1	1	1	0.388235	1	150	155	78	106	85	103	0.333333	1	0.467153	0.488189	0	0.575	0.676056	0.493506	0.444444	0.554622	0.328125	0.465116
6101103	A	G	G	G	G	G	G	0.396825	0.35	0.380753	0.359862	0.257143	0.287162	63	60	239	289	35	296	0	0	0	0	0	0	0	0.748092	0	0.735294	0.675	0.793103
59283169	A	G	G	G	G	G	G	0.55	1	0.65	0.947368	0.714286	0.514286	60	28	20	19	21	35	0.45	0	1	0.660714	0.666667	0.578947	0	0.642857	0.333333	0.963636	0	0
27333716	T	C	C	C	C	C	C	0.449086	0.51506	0.450777	0.322078	0.350975	0.443532	383	332	193	385	359	487	0.388889	0.44246	0.464789	0.431138	0.421456	0.435146	0	0	0.466667	0	0	0.401235
6105521	C	T	T	T	T	T	T	0.848485	0.434783	0.589041	0.567901	0.290323	0.147059	33	46	73	81	31	34	0	0.9	0.75	0.615385	0.8	0.733333	0	0	0	0	0	0
71418788	C	T	T	T	T	T	T	1	1	1	1	1	1	17	28	59	98	38	23	0.714286	1	0.8	0	0.576923	0	1	0	0.764706	0.666667	0.4	1
23672478	A	G	G	G	G	G	G	0.992593	1	0.988235	1	1	1	270	259	85	78	85	112	1	1	0.988304	0.493243	1	1	0.487705	0	0.5	0.434783	0	0
122343404	T	G	G	G	G	G	G	0.70339	0.428571	0.634615	0.719298	0.787879	0.554974	118	49	52	114	66	191	0.181818	0.4	0.434211	0.428571	0.380952	0.480769	0.369565	0.694444	0	0.45	0.441176	0.492754
64816361	C	T	T	T	T	T	T	1	1	1	1	1	1	24	16	13	34	18	43	0	1	1	1	1	1	0	1	0	0.428571	0	0.5
31336464	T	C	C	C	C	C	C	1	1	1	1	0.66	1	87	72	32	78	50	101	1	1	0.581818	0	0	0.982143	0.481481	0	0.666667	0.564103	0.627451	0.685185
55576298	A	G	G	G	G	G	G	1	1	1	1	0.785714	0.454545	34	40	11	10	14	44	1	0.357143	1	0.625	0.8	0.3	0.5625	0.473684	0	0	0.521739	0.529412
18360067	C	T	T	T	T	T	T	0.5	0.444444	0.428571	0.472727	0.470588	0.365854	82	45	14	55	34	41	0	0.482759	0	0	0	0	0.724138	1	0	0.941176	0	0.463415
42966340	A	G	G	G	G	G	G	1	1	1	1	1	1	93	94	30	45	52	59	1	0	1	1	0.3125	0	1	0.466667	1	0.151515	0	1
23078852	G	C	C	C	C	C	C	1	1	0.437037	0.470588	0.576017	1	877	876	270	510	467	263	0.515115	0	1	0.964371	0.976391	0.489647	0	0.494438	0	0.526608	0	0.447964
114332743	T	G	G	G	G	G	G	1	0.551724	0.904762	0.931034	0.833333	0.4	40	29	21	29	12	10	0	0	1	0	0	0	1	1	0.904762	0	1	0.647059
16103542	C	A	A	A	A	A	A	0.553571	0.245283	0.731707	0.413793	0.585366	0.238095	56	53	41	58	41	21	0	0.724138	1	0.5625	0.394737	0.294118	0	0.723404	0	0	0	0
28472872	C	T	T	T	T	T	T	0.993856	1	0.583333	0.837838	1	1	651	94	12	37	149	115	0	0.958333	0.996296	0.998092	0	0	0.276683	0.40177	0.42132	0.294502	1	1
89805830	G	T	T	T	T	T	T	0.473501	0.482882	0.514019	0.550314	0.544643	0.518868	1151	1402	749	954	560	636	0.465672	0	0	0	0.521073	0.473913	0.49162	0.536403	0.491315	0	0.518436	0.521586
5902847	G	C	C	C	C	C	C	0.733129	0.75	0.370879	0.471698	0.726368	0.874552	326	224	364	689	201	279	0.428571	0	0	0	0.333333	0.706349	0.421203	0.767544	0	0.946524	0.638095	0.621622
29958981	T	C	C	C	C	C	C	0.469198	1	0.556122	0.502347	1	0.993865	1396	443	196	426	358	163	1	1	0.999083	0.468839	0.964072	0	0.51831	0	0	0	0	0.508501
75414537	C	T	T	T	T	T	T	0.6875	1	0.333333	0.38	0.944444	1	16	28	18	50	18	12	0.466667	0.625	0	0.357143	0	0	0.272727	1	0.8	0.30303	1	0.461538
73483554	A	G	G	G	G	G	G	0.426573	0.408696	0.578947	0.519231	0.340426	0.268293	143	115	38	52	47	41	0.277778	0.304348	0.340426	0.338028	0	0.394737	0.3125	0.257143	0.413043	0.326531	0.231707	0.287879
6090944	G	A	A	A	A	A	A	0.304878	0.355556	0.428571	0.336066	0.564103	0.225296	82	90	182	244	39	253	0	0.708333	0.423077	0.463415	0.410256	0.782609	0	0.370968	0	0	0	0
6091557	C	A	A	A	A	A	A	0.117647	0.3125	0.540541	0.510638	0.733333	0.29375	34	32	74	141	15	160	0	0.714286	0.615385	0.548387	0.452381	0.477273	0	0.64557	0	0	0	0
5919582	G	A	A	A	A	A	A	1	1	0.995012	1	1	1	74	856	401	134	348	690	0	0.941176	1	1	1	1	0	1	0	0	1	0
66973983	C	T	T	T	T	T	T	1	1	0.291667	0.5625	1	0.173913	27	20	24	32	16	23	1	1	0.97561	0	0	1	0	0	0	0	0	1
1466634	T	C	C	C	C	C	C	0.301587	0.296875	0.28125	0.220779	0.238095	0.288889	63	64	32	77	21	90	0	0.230769	0.322581	0.307692	0.315789	0.28125	0.208333	0.1875	0.153846	0.146341	0.222222	0.2
54201096	T	C	C	C	C	C	C	1	0.727273	1	1	1	0.26087	43	22	21	65	17	23	0.5	0.391304	1	0.346154	0.923077	0.526316	0.318182	0.454545	0.692308	0	0.25	0.535714
7003727	C	T	T	T	T	T	T	0.680672	1	1	0.990476	1	0.388489	119	101	103	210	106	139	0	1	0	0.388889	0.285714	0.37037	0.333333	1	1	0.242424	0.388889	1
41334071	A	T	T	T	T	T	T	0.25	0.318182	0.2	0.481481	0.526316	0.6875	24	22	10	27	19	16	0	0.333333	0.157895	0.333333	0.333333	0.833333	0.333333	0.272727	0	0.5	0.131579	0.185185
77961404	G	A	A	A	A	A	A	1	0.377551	1	1	0.52027	1	240	196	122	211	148	233	0.563636	0.97479	0	0.435294	0	0	1	1	0.389706	0.462025	0.539568	0.483721
61688014	C	T	T	T	T	T	T	0.910448	0.839024	0.835088	0.966921	0.911765	0.984424	134	205	285	393	34	642	0.973684	0.715596	0.344848	0	0.909396	0	0.635294	0.547945	0.888889	0.585987	0.798851	0
41872666	T	C	C	C	C	C	C	0.384615	0.411765	0.634146	0.645161	0.15625	0.446154	52	34	41	62	32	65	0.666667	0.382353	0.233333	0.333333	0.393939	0.166667	0.4	0.208333	0.361111	0.306122	0.179487	0
67796457	T	C	C	C	C	C	C	1	1	1	0.923077	1	1	24	28	15	13	14	20	0	0.857143	0.7	1	0	0.75	1	0	1	0.571429	0	1
40963614	A	C	C	C	C	C	C	1	1	0.947368	1	1	1	50	39	19	31	20	13	0	0.375	0.733333	0.6	0	1	0.777778	0.666667	0.888889	0.4	1	0.461538
40963185	C	G	G	G	G	G	G	1	1	1	1	1	1	45	22	11	23	18	32	0	0.636364	0.8	0.521739	0	1	1	0.583333	0.333333	0.615385	1	0.466667
13293530	C	T	T	T	T	T	T	1	1	1	1	1	1	15	31	17	34	32	35	1	1	0.3	0	0.157895	1	0	1	1	0	1	0.5
28286876	G	T	T	T	T	T	T	0.291667	0.34	0.261905	0.254902	0.363636	0.3	72	50	42	51	22	40	0.384615	0	0.333333	0.36	0.4	0	0	0.3	0.4	0	0.333333	0.259259
7927959	G	T	T	T	T	T	T	0.424242	0.315789	0.311688	0.551724	0.470588	0.462185	66	57	77	58	34	119	0.461538	0.3125	0.275862	0.367647	0.342857	0.315789	0	0	0.416667	0.333333	0.380952	0.287879
23653978	T	C	C	C	C	C	C	1	1	0.977778	0.985782	0.994764	1	825	211	90	211	382	556	1	1	0.991579	0.435088	1	1	1	0	0	0	0	0.491379
23899722	T	G	G	G	G	G	G	0.571429	0.64977	0.639098	0.504425	0.53271	0.612121	182	217	133	226	214	165	1	0.519737	0.481481	0	0.735099	0.592391	0	0.529762	0	0	0	0.611765
103885352	C	T	T	T	T	T	T	0.504692	1	0.99511	0.996086	0.491667	1	959	829	409	511	480	476	0.995708	1	0.441776	0.494301	0.990196	0.996516	0	0	0	0.508239	0.522333	0
6068440	T	C	C	C	C	C	C	0.44186	0.423077	0.383929	0.33871	0.264706	0.289855	43	26	112	124	34	138	0	0.6	0.692308	0.266667	0.559322	0.529412	0	0.45614	0	0	0	0
21493200	G	T	T	T	T	T	T	0.352941	0.222222	0.360825	0.377193	0.426667	0.36	51	54	97	114	75	100	0.382979	0	0.52	0	0.4375	0	0.233333	0.333333	0.28125	0	0.6	0.27451
82006960	T	C	C	C	C	C	C	0.214286	0.411765	0.722222	0.181818	0.857143	0.466667	28	17	18	11	14	15	0.2	0	0.348837	0.454545	0.75	0.47619	0	0.387097	0.166667	0.516129	0.173913	0.344828
113006361	A	G	G	G	G	G	G	1	0.66426	0.576577	0.577922	1	1	70	277	111	154	69	144	0	0.462264	0.564103	0.598361	1	0.690476	0.583333	0.585366	0	0	0.708333	0.590909
28137957	T	A	A	A	A	A	A	0.551724	0.609756	0.555556	0.583893	0.60274	0.577465	116	123	36	149	73	71	0.390244	0	0.521127	0	0.647059	0.283333	0.38	0.470588	0.5	0.526316	0.30303	0.424242
37600089	T	C	C	C	C	C	C	0.263158	0.130435	0.166667	0.315068	0.575	0.166667	57	46	36	73	40	36	1	0	0.257143	0.5	0.307692	0.176471	0.2	0.142857	0	0	0	0
19568683	C	A	A	A	A	A	A	1	0.583333	1	1	1	0.28125	99	60	32	91	70	64	0	1	1	0.4	1	1	0	0.428571	0	0	0.461538	0.545455
100925801	T	C	C	C	C	C	C	0.276596	0.294872	0.248408	0.278523	0.352381	0.188482	235	156	157	298	105	191	0.25641	0	0.253165	0.328358	0.126761	0.188679	0.170732	0.2	0.259259	0.228571	0.353846	0.247706
8673861	A	G	G	G	G	G	G	1	1	1	1	1	1	47	50	27	20	33	28	0.521739	1	1	0.722222	1	0.5	0	0.25	0.375	1	0.272727	0.333333
10633248	A	G	G	G	G	G	G	1	0.7	1	1	0.375	1	11	30	15	31	16	14	1	1	1	0.272727	1	0	0.555556	0.222222	0	1	0	0
28357339	T	C	C	C	C	C	C	0.737374	0.654412	1	1	0.755319	0.835938	594	272	63	128	94	128	0.617647	0.654545	0.208955	0.796703	0.630769	0.603448	0.394737	0.426573	0.213115	0.438596	0.621622	0.352381
11140588	C	T	T	T	T	T	T	1	1	1	1	1	1	62	31	51	126	98	191	0	1	1	0	0.371429	0.97561	0.677419	1	0.5	0.558824	0.381818	0.511111
36225410	A	G	G	G	G	G	G	0.297101	1	0.990385	1	1	1	138	143	104	158	60	89	0.394286	0.53211	1	0.459459	1	0.990099	0	0	0.297297	0.278261	1	0.3125
35422758	T	C	C	C	C	C	C	0.37931	0.264151	0.296296	0.5	0.285714	0.315789	29	53	27	42	49	19	0.333333	0.481481	0.5	0	0.214286	0.225	0	0	0.5	0.318182	0.212121	0.234043
9819595	A	G	G	G	G	G	G	1	1	1	1	1	1	14	11	15	27	10	24	0	0	1	0.5	0.4	0.363636	1	0.714286	0	1	1	1
13917167	A	G	G	G	G	G	G	0.425532	0.565217	0.333333	0.159091	0.333333	0.431373	47	23	12	44	39	51	0	0.285714	0.238095	0.272727	0.3125	0.176471	0.466667	0.470588	0.545455	0.296296	0.16129	0
40963509	A	G	G	G	G	G	G	1	1	1	1	1	1	45	30	24	35	18	37	0	0.454545	0.666667	0.366667	0	1	0.666667	0.625	1	0.8	1	0.4
130066831	G	A	A	A	A	A	A	1	1	1	1	1	1	222	214	67	180	84	164	0.980769	0	1	1	1	1	1	0	0	0	1	0
112649898	A	C	C	C	C	C	C	1	1	1	1	1	1	88	44	27	32	49	31	0	0	1	1	1	1	1	0.980769	0	0	0	1
37260929	T	C	C	C	C	C	C	0.214689	0.425	0.367347	0.310811	0.619048	0.310345	177	40	49	74	21	29	0	0.267327	0.357143	0.583333	0.326087	0.166667	0.418605	0.234375	0.344828	0.196429	0	0.333333
49646051	C	G	G	G	G	G	G	0.148148	1	0.76	0.692308	0.69697	0.391304	27	24	25	26	33	23	0.5	0.583333	0.222222	0	0.5	0.444444	1	0	0	0.392857	0.714286	0.3125
46114129	G	A	A	A	A	A	A	0.993007	1	0.508772	0.496063	0.688889	1	143	229	57	127	90	70	0.517442	0.496403	0	0.524138	0.551724	0	0.587302	0	0.465278	0.993789	0.541667	0.99359
145886827	T	C	C	C	C	C	C	1	0.637931	0.571429	0.666667	0.393443	0.451613	56	58	14	27	61	62	0	0	0	0	0.727273	0.46875	0	1	1	0.578947	0.615385	0.318182
110319287	C	G	G	G	G	G	G	1	1	1	1	1	1	151	60	72	97	107	141	1	1	1	1	0	0.9875	1	0	0	0	0	1
63799763	A	G	G	G	G	G	G	0.291139	0.2	0.296296	0.34375	0.692308	0.244681	79	25	27	64	26	94	0	0.230769	0.283019	0.444444	0.318182	0.266667	0.466667	0	0.666667	0.26087	0	0.12
52835208	C	T	T	T	T	T	T	0.310345	1	0.681818	0.642857	0.514286	0.612903	58	24	22	56	35	31	0	0.431373	0	0.5	0.294118	0	1	1	0.666667	0.465116	0	0.4
30621863	T	C	C	C	C	C	C	1	0.787879	0.266667	0.241379	0.357143	1	65	33	15	29	28	19	0.789474	0.466667	0	0	1	1	0.594595	0	0.333333	0.464286	0	0
57201044	A	C	C	C	C	C	C	1	0.465116	0.502959	0.612903	0.544	0.993939	157	172	169	217	125	165	0.366667	0	0.990741	0.990654	0.952941	0.542553	0	0	0.321739	0.455882	0.493506	0
97260900	T	G	G	G	G	G	G	0.403846	1	0.97561	1	0.933333	0.584906	52	33	41	50	15	53	0	1	1	0.666667	1	0.5	0	0.176471	0	0.37037	0.555556	0.625
114610945	G	C	C	C	C	C	C	0.490566	1	0.566667	0.561404	0.536585	0.355556	106	97	30	57	41	45	0	1	0	0	0	0	0.482759	1	0.583333	0.472727	0.517241	0.45283
10088004	A	G	G	G	G	G	G	0.575	0.695652	0.4375	0.40678	0.411765	0.5	40	46	32	59	17	16	0.23913	0	0.458333	0.137931	0.5	0.535714	0.361702	0.409091	0.527273	0.254902	0.307692	0.294118
76249229	T	C	C	C	C	C	C	1	1	1	1	1	1	44	17	17	38	18	13	1	0	1	1	0	1	0	1	1	0	0	1
56183550	C	T	T	T	T	T	T	1	1	1	1	1	1	51	43	10	114	30	18	1	0	1	1	0	1	0	0	1	0	1	1
6003764	A	T	T	T	T	T	T	1	1	1	1	1	1	18	11	28	40	10	31	0	1	0	1	1	0	0	1	0	1	1	1
36225383	A	G	G	G	G	G	G	0.271605	1	1	0.994186	1	1	162	152	92	172	61	93	0.383784	0.530769	1	0.494915	1	0.990385	0	0	0.291667	0.278261	1	0.296053
65941703	T	C	C	C	C	C	C	0.182796	0.584416	0.230769	0.269841	0.457627	0.179775	93	77	26	63	59	89	0.181818	0	0.387755	0.551724	0.25	0	0.25	0.390244	0	0.285714	0.411765	0.2
13918960	A	G	G	G	G	G	G	0.295918	0.243243	0.307692	0.28125	0.329268	0.178218	98	37	26	96	82	101	0.322581	0	0.357143	0.333333	0.25	0.269231	0.178571	0.25	0.225806	0.454545	0	0
28311285	A	G	G	G	G	G	G	0.297297	0.403509	0.241379	0.181818	0.481481	0.218182	74	57	29	55	27	55	0	0.333333	0.470588	0.27907	0.333333	0	0.333333	0.277778	0.25	0.28	0	0.272727
29346831	A	T	T	T	T	T	T	1	1	1	1	0.619048	0.952381	22	20	19	25	21	21	0	1	0.642857	0.35	0.769231	0	0.461538	1	0.9	0.454545	1	0
34954061	A	C	C	C	C	C	C	1	0.974359	1	1	0.974359	1	75	39	18	38	39	27	0.666667	1	1	0.40625	1	0.285714	0.447368	0	0.65	0.553191	0	0.947368
38205292	A	G	G	G	G	G	G	0.515625	0.387097	0.461538	0.368421	0.38	0.181818	64	62	13	38	50	33	0.666667	0	0	0.352941	0	0.4	0.210526	0.275862	0	0.30303	0.448276	0.645161
119911248	G	C	C	C	C	C	C	0.957265	0.913386	0.88172	0.773256	0.873563	0.453552	117	127	93	172	87	183	0.363636	0.8	0.725	0.540323	0.169811	0.37037	0.486486	0.75	0.347222	0.56338	0.372549	0.375
55417819	A	G	G	G	G	G	G	0.267857	0.52	0.541667	0.372881	0.483871	0.522727	56	50	24	59	31	44	0	0	0	0.1875	1	0	0.566667	0.444444	0.521739	0	0	1
31848315	A	G	G	G	G	G	G	1	0.882353	0.285714	0.336283	1	0.466667	22	17	63	113	18	60	0	0.878788	0.416667	0.975	0	0	0.52518	0.394366	0.433071	0.362069	1	0
100925648	T	C	C	C	C	C	C	0.234513	0.354167	0.261682	0.211765	0.259259	0.244565	226	192	107	255	81	184	0.259259	0.240741	0.267606	0.376812	0.189873	0.12	0.257143	0.185185	0.222222	0.287671	0	0.175926
59804788	A	G	G	G	G	G	G	1	1	0.432432	0.494624	0.333333	0.602941	73	69	37	93	57	68	0	0	0.444444	0.391304	0.4	1	0	0	1	0	0.647059	1
26888299	A	G	G	G	G	G	G	1	0.988506	1	0.997403	1	0.453608	508	174	196	385	238	97	0.552764	0.989848	1	0.543478	0.56129	1	0.462898	0.456897	0.432692	0	0	0.460993
59076380	G	A	A	A	A	A	A	0.461538	0.514286	0.416667	0.517241	0.357143	0.6	39	35	12	29	28	15	0.475	0	0	0	0.454545	0.571429	0.540541	0.5	0.461538	0	0.466667	0.418605
27600447	A	G	G	G	G	G	G	0.977273	1	1	1	1	1	44	47	33	33	18	28	0	0	1	1	0	0	1	1	0	1	1	1
63290118	A	G	G	G	G	G	G	0.8125	0.44	0.2	0.155556	0.538462	0.461538	16	25	45	45	13	13	0.125	0.5	0.266667	0.32	0.48	0.137931	0.433333	0.428571	0.444444	0	0.1875	0.307692
6067964	C	G	G	G	G	G	G	1	1	0.857143	1	1	1	30	14	21	71	16	57	0	1	0.909091	0.461538	0.682927	1	0.269231	0.980769	0	1	0.576923	0
65767100	C	T	T	T	T	T	T	1	1	1	1	1	1	106	40	74	131	65	111	1	0.5625	1	1	1	1	1	0	0	0	0	0.461538
95770212	A	G	G	G	G	G	G	0.169014	0.327381	0.193548	0.181818	0.185185	0.153846	142	168	93	143	54	91	0	0.151515	0.138462	0.26506	0.147059	0.111111	0.297872	0.171429	0.395833	0.25	0.173913	0.132653
36906778	C	A	A	A	A	A	A	0.518072	1	0.497297	0.49026	0.544974	0.49697	332	231	185	308	189	165	1	0	0.989529	0.583333	1	1	0	0	0	0	0	0
12496053	A	G	G	G	G	G	G	1	0.571429	1	0.963636	1	1	28	21	26	55	34	28	0.6	1	0.264706	0.484848	0	0.25	1	1	1	0.590909	0	0.37037
6584132	T	G	G	G	G	G	G	0.4	0.466667	0.375	0.326087	0.619048	0.4	42	45	48	46	21	20	0	0.25	0.744186	0.53125	0.958333	0.454545	0	0.674419	0	0	0	0
112646945	A	C	C	C	C	C	C	1	1	1	0.973684	1	1	82	53	37	38	37	34	0	1	1	1	0	1	1	0	0	0	1	1
46553177	G	T	T	T	T	T	T	1	1	1	1	0.521739	1	95	57	70	82	46	76	0.36478	0.482143	0	0.88189	0.454545	0	0.524476	0.425806	0.415301	1	1	1
75371025	C	A	A	A	A	A	A	0.405797	1	0.5	0.483607	1	1	207	115	38	122	116	89	0	0.246575	0	0.386667	0	0	1	0.362319	0.421053	1	1	1
10031223	C	A	A	A	A	A	A	1	0.4	0.954545	1	0.363636	1	10	20	22	27	11	16	0	0	0.391304	1	0	1	0.705882	0	0.285714	1	1	0.363636
27693936	T	C	C	C	C	C	C	1	1	1	1	1	1	17	12	15	19	28	42	0	0.428571	1	1	1	0	1	0	0	0.6	1	1
99905279	A	G	G	G	G	G	G	0.55	0.166667	0.388889	0.327869	0.363636	0.180556	20	12	18	61	22	72	0	0.777778	0.421053	0	0.324324	0.3	0	0.342857	0.212121	0	0.631579	0
5333268	A	C	C	C	C	C	C	1	0.666667	0.47619	0.521739	0.586207	0.741935	17	18	21	23	29	31	1	0.571429	0.5	1	0	0.454545	1	0	0	0	0.2	0.3
74580363	C	A	A	A	A	A	A	0.637584	0.389313	0.636364	0.61165	0.55303	0.45	149	131	44	103	132	40	0	0	0	0.982456	0	0.45614	0.357895	0.983333	0.638298	0	0.45098	0.444444
11141061	A	G	G	G	G	G	G	1	1	1	1	1	1	89	26	48	65	47	100	0	1	1	0	0.490196	0.980392	0.382353	1	0.72	0.522727	0.365079	0.575758
100924928	T	C	C	C	C	C	C	0.408163	0.287879	0.314815	0.34	0.296703	0.19469	196	198	108	250	91	113	0	0.168224	0.29	0.389831	0.29	0.150538	0.36	0.269231	0.28125	0.174312	0.281818	0.223881
1784578	G	A	A	A	A	A	A	0.409091	0.416667	0.485714	0.32	0.461538	0.430556	66	60	35	50	39	72	0	0	0	0.484848	0	0	1	0.37037	0	0.342105	0.363636	1
65766941	A	G	G	G	G	G	G	1	1	1	1	1	1	123	39	41	128	61	63	1	0.551724	1	1	1	1	1	0	0	0	0	0.486486
2561130	G	A	A	A	A	A	A	0.551724	0.333333	1	0.972222	0.5625	0.315789	29	18	12	36	32	19	0	0.30303	0	0	0	0	1	0.4	0.857143	1	1	0.214286
6004620	G	A	A	A	A	A	A	1	1	1	0.913043	1	1	25	20	69	115	39	54	0	1	0	0	1	0	1	1	0	1	0.952381	1
37860851	T	C	C	C	C	C	C	1	1	1	0.978261	1	1	40	49	22	46	37	48	0.285714	1	0.954545	0	0	0	1	1	0.777778	0	1	1
1563609	C	T	T	T	T	T	T	1	1	1	1	1	1	63	76	57	103	50	47	0.392157	0.408163	1	1	1	1	0.407767	0.422222	0.277778	0.34375	0.788462	0
103275889	A	G	G	G	G	G	G	0.578947	0.507463	1	0.953488	0.575758	1	95	67	21	43	66	33	1	0	1	0.368421	0.363636	1	0.346154	0	0.666667	0.365385	0	0.55
10632271	C	T	T	T	T	T	T	1	0.833333	1	1	0.538462	1	12	12	14	23	13	13	1	1	0	0.545455	1	0.571429	0.5	0.8	0	1	0	0
70230532	A	G	G	G	G	G	G	0.428571	0.388889	0.357143	0.521739	0.15625	0.225806	14	18	28	23	32	62	0.222222	0.2	0.428571	0.35	0.272727	0.333333	0.210526	0	0	0.583333	0.242424	0.280702
47260019	T	C	C	C	C	C	C	0.365854	0.434783	0.461538	0.365854	0.542857	0.605263	82	46	26	41	35	38	0.285714	0.210526	0.418182	0.178571	0.153846	0.347826	0.294118	0.484848	0.346154	0.298246	0.4375	0.366667
28124247	C	A	A	A	A	A	A	0.862069	0.860465	0.915789	0.821862	0.837662	0.857143	435	215	95	247	154	35	0.820513	0.566929	0.931953	0.673171	0.91358	0.416667	0	0.461538	0	0	0.710145	0.706667
83617275	C	A	A	A	A	A	A	0.365854	0.62069	0.4375	0.607843	0.666667	0.410072	41	29	16	51	36	139	0.1875	0.666667	0.352941	0	0	0.481481	0.454545	0.714286	0.666667	0	0	0.631579
73687654	A	G	G	G	G	G	G	0.434783	0.478261	0.361111	0.472527	0.235294	0.221333	23	46	36	91	17	375	0.3125	0.4	0.45	0.420118	0.375	0	0.3	0	0.545455	0	0.189189	0.259615
49646052	A	G	G	G	G	G	G	0.148148	1	0.727273	0.714286	0.677419	0.461538	27	23	22	28	31	26	0.5	0.583333	0.230769	0	0.5	0.444444	1	0	0	0.392857	0.714286	0.411765
180785	C	T	T	T	T	T	T	0.695652	0.594595	1	1	0.47619	0.583333	46	37	26	54	63	12	0.714286	0	1	0.294118	0.363636	1	0	0.461538	0.233333	0.5	0.333333	0.5
6072119	G	A	A	A	A	A	A	0.286885	0.25	0.31068	0.306709	0.133333	0.245455	122	108	309	313	45	330	0	0	0	0	0.258944	0.201183	0	0.451149	0	0.965035	0.309859	0.398374
28397265	C	T	T	T	T	T	T	1	1	0.994709	1	1	1	124	190	189	272	85	198	0	0.59375	0.469565	1	0	1	1	1	0	0.522388	0.461538	1
25542525	A	G	G	G	G	G	G	1	1	1	1	1	1	28	13	30	26	14	47	1	1	0.428571	1	0.666667	0.333333	0	0	0.375	0.25	1	1
74299100	G	A	A	A	A	A	A	0.518519	0.318182	1	1	0.528302	0.586957	54	66	22	43	53	46	0.425	0.410256	1	0.418919	1	0	0.4	1	0	0	0.352941	0
36805538	T	C	C	C	C	C	C	0.238095	0.258065	0.3125	0.241379	0.193548	0.785714	21	31	16	29	31	14	0.615385	0	0.447368	0	0.241379	0	0.216667	0.343284	0.4	0.36	0.280488	0.180952
53968522	A	C	C	C	C	C	C	0.993333	0.986486	0.982143	1	0.976744	0.985294	150	148	112	189	86	68	0.991379	1	0.986301	1	0.935897	1	0	0.549296	0.517544	0	0	0
35839708	A	G	G	G	G	G	G	0.32381	0.592593	1	1	1	1	105	81	63	94	42	79	1	1	0.413043	1	1	0	0.639344	0.341463	0	0	0	0.57971
39173484	T	C	C	C	C	C	C	0.629832	0.554323	0.997656	0.997816	0.994186	1	7502	7483	7678	7783	860	7862	0.559863	0	0.53008	0.500068	0	0	0.999807	0.547276	0.515572	0.998347	0.580632	0.999745
11139021	G	A	A	A	A	A	A	1	0.987879	1	1	1	1	287	165	218	324	374	388	0	1	0.987952	0	0.433962	0.992126	0.457364	1	0.531915	0.659574	0.481308	0.502222
83299280	A	G	G	G	G	G	G	1	1	1	1	1	1	42	82	43	82	16	61	0.882353	0.538462	1	0.46875	0	0.666667	0	0.5	0.882353	0.574074	1	0.54717
35840714	A	G	G	G	G	G	G	0.546875	0.404762	1	0.924242	1	1	64	42	27	66	28	54	1	1	0.451613	0.947368	1	0	0.512821	0.65	0	0	0	0.375
89964406	A	G	G	G	G	G	G	0.346154	0.263158	0.25	0.285714	0.578947	0.296296	26	19	12	14	19	27	0.153846	0.5	0.444444	0	0.363636	0.4	0.4	0.4375	0	0.2	0	0.181818
5472817	G	T	T	T	T	T	T	0.421053	0.583333	0.727273	0.9375	0.4	0.35	57	48	11	16	35	20	0.222222	0	0.236842	0.333333	0	1	0.423077	1	0.764706	0	0.5	0
40962428	C	T	T	T	T	T	T	1	1	1	1	1	1	105	91	28	90	49	83	0.75	0.636364	0.40625	0.577465	0.75	1	0.555556	0.4375	0	0.527778	1	0.42029
89331840	G	A	A	A	A	A	A	1	1	1	1	0.997423	0.997472	801	716	776	542	388	791	0.52381	1	0.997585	0.985866	0.522472	1	0.525912	0.575862	0.4	0	0	0.525424
19588236	T	C	C	C	C	C	C	0.25	0.295455	0.223881	0.289474	0.35	0.148649	52	88	67	114	20	74	0.428571	0	0.515152	0.307692	0.461538	0	0.307692	0	0.153846	0.241379	0	0.204082
28124240	C	A	A	A	A	A	A	0.888889	0.84878	0.868132	0.881818	0.884892	0.848485	405	205	91	220	139	33	0.866667	0.572581	0.925373	0.64532	0.960265	0.445205	0	0.475728	0	0	0.70073	0.693333
4616970	G	A	A	A	A	A	A	0.403846	0.64	0.941176	0.972603	0.984848	0.517857	104	75	34	73	66	56	1	0	0	0	0.375	1	1	0	0	0.594595	0.555556	1
89797266	G	A	A	A	A	A	A	0.496681	0.527381	0.471728	0.510433	0.492194	0.445373	3314	3013	1910	2588	1217	1675	0.457315	0	0	0	0.452254	0.507952	0.496635	0.520254	0.532421	0	0.512346	0.529721
54201787	C	T	T	T	T	T	T	1	0.55	1	1	1	0.36	36	20	23	39	20	25	0.153846	0.5	1	0.333333	1	0.3125	0.714286	0.5	1	0	0	0.461538
122343401	G	A	A	A	A	A	A	0.672	0.4	0.568966	0.692308	0.757143	0.541872	125	50	58	130	70	203	0.181818	0.393939	0.44	0.416107	0.380952	0.442308	0.346154	0.684211	0	0.492063	0.45	0.472222
72052934	A	G	G	G	G	G	G	0.194805	0.24	0.2	0.205479	0.264706	0.157895	77	50	35	73	34	57	0.315789	0.243243	0.18	0.391304	0.206897	0.242424	0.245614	0.166667	0	0.173913	0	0.164706
33247488	T	C	C	C	C	C	C	0.45	0.516129	0.26087	0.25	0.705882	0.148936	20	31	23	56	17	47	0.2	0.266667	0.388889	0.710526	0.391304	0	0.285714	0.222222	0.3	0.5	0	0.136364
114359093	A	G	G	G	G	G	G	0.736842	0.55	1	1	0.2	0.666667	19	40	10	21	20	21	0.6	0	1	1	1	1	0	0.625	0	0	0	0
65766427	A	C	C	C	C	C	C	1	1	1	0.994681	1	1	158	87	115	188	140	199	0.989362	0.513514	0.986301	1	1	1	1	0	0	0	0	0.578947
94576370	T	C	C	C	C	C	C	1	0.657143	1	0.96	0.73913	1	50	35	16	25	23	19	0.388889	1	1	1	0	1	0.5	0.608696	0	0.5	0.434783	0
22391435	A	G	G	G	G	G	G	1	1	0.941176	1	1	0.982456	36	13	17	33	18	57	1	1	1	0	0	0	1	0	1	1	0	1
28246260	T	C	C	C	C	C	C	1	0.125	0.333333	0.257143	0.293103	0.183333	63	40	30	35	58	60	0	0.292683	0.430769	0.357143	0.515152	0.333333	0.382353	0.217391	0	0.214286	0.228916	0.296296
27333712	C	T	T	T	T	T	T	0.413978	0.452532	0.375691	0.269841	0.3241	0.425703	372	316	181	378	361	498	0.394737	0.433781	0.455197	0.406977	0.400763	0.400826	0	0	0.474576	0	0	0.373418
29078885	T	C	C	C	C	C	C	0.46281	0.55	0.233333	0.470588	1	0.333333	121	40	30	68	67	24	0	0	0.607843	0.388889	0	1	0.444444	1	0	0	0.5	0.1875
28920087	G	T	T	T	T	T	T	0.392857	0.336957	0.846154	1	0.538462	0.37037	196	184	39	182	65	54	1	0	0.960784	0	0.806452	1	0	0	0	0	0	0.79661
35972303	G	A	A	A	A	A	A	1	0.676471	1	1	1	0.481481	97	68	31	65	37	81	0	0	0	0.5	0.666667	0	0.4	1	1	0.976744	0.695652	1
27679398	G	A	A	A	A	A	A	1	0.386364	0.588235	0.483871	1	0.5	39	44	17	31	26	18	0.666667	0.392857	0.424242	0.948718	0.263158	0.375	1	0	0	0	0.433333	0.538462
13084936	T	C	C	C	C	C	C	0.414365	0.227273	0.333333	0.42029	0.353333	0.323353	181	110	90	207	150	167	0.231579	0.128205	0.277778	0.271605	0.275362	0.326923	0.226415	0.322835	0.313725	0.3	0.226891	0.256
107248811	C	T	T	T	T	T	T	0.466165	0.540541	0.583333	0.52459	0.979798	0.388889	133	74	36	122	99	36	1	0.478873	0.492537	0	0.25	0	0	0.591837	0.533333	0.616667	0.606061	0
11140781	G	A	A	A	A	A	A	0.977528	1	0.97561	1	0.986486	1	89	23	41	74	74	175	0	1	1	0	0.647059	1	0.65	1	0.227273	0.462963	0.489796	0.54902
40962492	C	T	T	T	T	T	T	1	1	1	1	1	1	86	76	29	88	59	80	0.444444	0.346154	0.444444	0.555556	0.777778	1	0.5	0.583333	0.62963	0.384615	0.970588	0.450704
39624096	C	A	A	A	A	A	A	0.446657	1	0.998127	0.991141	1	0.513587	703	682	534	903	551	368	0.541371	0.694772	0	0.630952	0.749311	0.482569	0.522965	0.516667	0.507692	0.480726	0.468254	0.441989
39449102	C	T	T	T	T	T	T	1	1	0.384615	0.55	0.857143	0.566667	36	10	13	20	14	30	1	0	0.6	0.652174	0.705882	0.4	0.535714	0.642857	0.285714	0	0	0.625
104275620	A	G	G	G	G	G	G	0.588235	0.722222	0.769231	0.325	0.592593	0.321429	34	18	13	40	27	28	0	0.481481	0.521739	0.555556	0.571429	0.225806	0.357143	0	0.375	0.545455	0.428571	0.346154
30044034	C	A	A	A	A	A	A	0.698113	0.871795	0.278351	0.343066	1	1	53	39	97	137	65	41	0.986301	0.228571	1	0.925	1	0.294118	0	0.571429	0	0.276596	0	0
38160988	G	T	T	T	T	T	T	0.714286	0.567164	0.378378	0.625	0.388889	0.538462	42	67	37	48	18	65	0.533333	0.275862	0.173913	0.257143	0.1875	0.333333	0.315789	0.291667	0.8	0.265306	0.464286	0.40625
11138854	A	C	C	C	C	C	C	0.994764	0.966667	0.97861	0.991189	0.990868	0.986014	191	120	187	227	219	143	0	1	0.982143	0	0.377907	0.987234	0.554545	0.965517	0.635359	0.607143	0.545455	0.349515
54717934	A	C	C	C	C	C	C	1	0.483871	1	1	1	0.703704	47	31	23	43	21	27	0	0.578947	1	1	1	1	0.8	0	0	0.627907	0	0.277778
6266390	A	G	G	G	G	G	G	1	1	1	1	0.736842	0.72619	93	74	83	119	38	84	1	0.830189	0.99115	1	0.763441	0.462366	0	0	0.680851	0.833333	0	0
99351825	G	A	A	A	A	A	A	0.458974	0.461659	0.469496	0.512531	0.473684	0.540476	390	639	377	798	266	420	0.479167	0.532764	0.472924	0	0	1	0.534884	0	0	0	0	0.99661
74828390	T	G	G	G	G	G	G	1	0.6	1	1	0.583333	1	37	15	14	10	36	25	0	1	0.571429	0	0	0.526316	1	0	0.263158	1	1	0.923077
49295474	C	A	A	A	A	A	A	0.633962	0.545139	0.992126	0.990712	0.513158	0.607143	265	288	127	323	152	196	0.5	0.493333	0	0.5	0.338235	1	0.582418	0	0.393258	0.994845	0	0.58156
86648338	G	A	A	A	A	A	A	0.238095	1	1	1	0.5625	1	21	38	42	84	32	66	0.466667	1	1	0.608696	1	0.733333	0.333333	0	0.76	0	0	0
19587185	T	C	C	C	C	C	C	0.361963	0.278846	0.3	0.256522	0.391304	0.176871	163	208	110	230	46	147	0.214286	0.163265	0.189873	0.273408	0.266667	0.266667	0.235294	0.324324	0.206897	0.227273	0.267442	0.232
39623724	T	C	C	C	C	C	C	0.433715	1	1	1	0.998088	0.529412	611	636	272	590	523	340	0.529101	0.640502	0	0.603627	0.743644	0.519553	0.518519	0.498246	0.57513	0.482301	0.497175	0.456019
26276381	T	C	C	C	C	C	C	0.1875	0.3	0.4	0.352941	0.384615	0.277778	16	10	10	17	13	18	0	0	0.4	0	0	0.333333	0.4	0.25	0.5	0.6	0.3	0.222222
35840092	C	T	T	T	T	T	T	0.45098	0.791667	0.75	0.697674	1	1	51	24	28	43	35	51	1	0.744186	0.538462	0.921053	1	0	0.511111	0.53125	0	0	0	0.547619
113622653	C	G	G	G	G	G	G	0.5625	0.5	0.230769	0.344828	0.52	0.473684	64	48	13	29	25	19	0	0.439024	0.425	0.571429	0.230769	0.363636	0.474576	0.326923	0	0.404255	0.302326	0.2
9819371	A	G	G	G	G	G	G	1	1	1	1	1	1	10	24	11	25	19	15	0.571429	0	1	0.636364	0	0.4	1	0.5	0	1	1	1
28156117	G	A	A	A	A	A	A	0.306452	0.4	0.3	0.321429	0.233333	0.719298	62	80	40	56	30	57	0.387097	0.571429	0.454545	0.368421	0.235294	0.25	0.47619	0	0.3125	0	0.333333	0
89797296	G	A	A	A	A	A	A	0.51285	0.542758	0.513672	0.532667	0.5	0.475927	3463	3473	2048	2801	1360	1807	0.475175	0	0	0	0.483182	0.557816	0.528499	0.54188	0.539163	0	0.528086	0.536129
140118027	T	C	C	C	C	C	C	1	1	0.782609	0.583333	1	0.571429	49	37	23	24	14	21	0.433333	0	1	1	0.71875	1	0.72	0	0	0	0.666667	0.511111
44668861	T	C	C	C	C	C	C	0.244444	0.368421	0.333333	0.363636	0.333333	0.181818	45	38	18	44	24	22	0	0	0.318182	0.238095	0.315789	0.2	0.36	0	0.75	0.333333	0.222222	0.2
99787231	G	T	T	T	T	T	T	0.897196	0.699248	0.660714	0.707547	1	1	107	133	112	212	85	187	0.8125	0.644068	0.882353	0.46281	0.771812	0.475	0.280899	0.165138	1	0.222222	0	0.360759
39760070	A	G	G	G	G	G	G	0.475	0.236559	0.333333	0.276923	0.235294	0.245098	80	93	24	65	85	102	0.352941	0.136364	0.414894	0.31746	0.304348	0	0.1375	0.311111	0.409091	0.355932	0	0.176991
6038974	G	A	A	A	A	A	A	0.953336	0.910907	0.880444	0.872539	0.91115	0.759155	2293	2503	2434	3758	1722	1420	0.961538	0.941804	0.577053	0.918977	0.657658	0.917941	0.992498	0.439213	0	0	0	0
40849153	C	T	T	T	T	T	T	1	1	1	1	1	1	11	26	43	52	25	53	0.714286	0.555556	0	1	0.588235	0.466667	0.478261	1	0.592105	0.296296	0.428571	1
25188130	T	G	G	G	G	G	G	0.253731	0.157895	0.230769	0.147059	1	0.9	67	76	26	34	14	10	1	0.214286	1	0	0.179487	1	0.133333	0	0	0	0.139535	0.142857
53063662	T	C	C	C	C	C	C	0.34375	0.454545	0.818182	0.857143	0.588235	0.516129	32	11	11	14	17	31	0	0.444444	0.5625	0.714286	0.5	0.357143	0.461538	0.588235	0	0.5	0.238095	0.333333
38212307	A	G	G	G	G	G	G	0.409091	0.73913	0.652174	0.866667	0.4	0.3	44	23	23	15	10	20	0.333333	0	0.1875	0.5	0.631579	0.545455	0.46875	0	0.714286	0.444444	0.2	0.466667
11140782	C	G	G	G	G	G	G	1	1	1	1	1	1	90	23	41	72	73	179	0	1	1	0	0.69697	1	0.7	1	0.227273	0.471698	0.5	0.529412
11140785	T	A	A	A	A	A	A	1	1	0.947368	1	0.986667	0.994444	88	23	38	69	75	180	0	1	0.979592	0	0.71875	0.963636	0.684211	0.958333	0.227273	0.454545	0.52	0.54902
7153344	C	T	T	T	T	T	T	1	1	1	1	1	1	31	26	19	39	57	52	1	1	0.583333	0.96875	0.578947	1	0	1	0	0	1	0
13084950	T	C	C	C	C	C	C	0.178161	0.198113	0.266667	0.397849	0.210191	0.300578	174	106	75	186	157	173	0.152174	0.166667	0.189474	0.19883	0.328125	0.285714	0.235294	0.238095	0.304636	0.23	0.16129	0.193277
62845494	T	C	C	C	C	C	C	1	0.4848	1	0.993363	0.575448	0.529412	515	625	235	452	391	204	0.516355	0.47973	0.522088	0	0.607895	0	0.540123	0.56338	0.431472	0.538674	1	0.518634
63290149	A	G	G	G	G	G	G	0.5	0.4375	0.179487	0.25641	0.733333	0.210526	16	32	39	39	15	19	0.5	0	0.310345	0.208333	0.380952	0.206897	0.37931	0.285714	0.470588	0	0.444444	0.266667
6038978	C	G	G	G	G	G	G	0.953191	0.907501	0.870437	0.869734	0.908989	0.750173	2350	2573	2493	3869	1780	1445	0.961905	0.944046	0.574879	0.91655	0.657248	0.917385	0.992481	0.433568	0	0	0	0
27193184	C	G	G	G	G	G	G	0.681885	0.304813	0.282857	0.326658	0.637363	0.270909	679	748	350	799	364	550	0.571429	0.316092	0.569331	0.244499	0.20438	0.447552	0.222552	0.215976	0.369863	0.234548	0.246377	0
25255805	C	T	T	T	T	T	T	0.526316	1	1	1	1	0.5	76	51	28	45	20	30	1	1	0	0	0	0.474576	1	0.439394	0.314286	0.484848	0.451613	1
70959900	G	T	T	T	T	T	T	0.954545	1	1	0.97619	0.9375	0.892857	22	29	18	42	16	28	1	0	0.9	1	1	1	1	0	0	0	0	1
73483509	A	G	G	G	G	G	G	0.385135	0.351064	0.310345	0.382979	0.529412	0.294118	148	94	29	47	34	51	0	0.235294	0.458333	0.52459	0	0.241379	0.261905	0.548387	0.409091	0.289474	0.150685	0.283333
13917209	A	G	G	G	G	G	G	0.290909	0.482759	0.625	0.181818	0.166667	0.347826	55	29	16	44	36	46	0	0.4	0.615385	0	0.333333	0	0.266667	0.416667	0.454545	0.333333	0.157895	0.266667
53447578	A	C	C	C	C	C	C	0.598086	0.993865	0.420168	0.444444	0.574324	0.595041	209	163	119	135	148	121	1	0.651007	0	0	0.464789	0.510638	0	0	0.6	0.562044	0	0.987013
4052167	T	C	C	C	C	C	C	0.992593	0.43617	0.989011	0.968	0.972222	1	135	94	91	125	36	63	0.368421	1	0.389706	0.415385	0.458333	0	0	0.397059	1	0.481481	1	1
54201906	A	G	G	G	G	G	G	1	0.842105	1	1	0.909091	0.465753	40	38	29	45	22	73	0	0.75	1	0.470588	1	0.666667	0.428571	0.454545	0	0	1	0.6
19568229	G	T	T	T	T	T	T	1	0.509091	1	1	1	0.542169	98	55	70	121	60	83	0	1	1	0.69697	1	1	0	0.59375	0	0	0.533333	0.382979
71373535	A	G	G	G	G	G	G	1	1	1	1	1	1	53	51	18	40	25	42	1	1	1	1	1	0.7	0	0.47619	0.333333	0.653846	0	0
114062915	G	A	A	A	A	A	A	0.191781	0.162162	0.714286	0.384615	0.617647	0.583333	73	37	14	26	34	12	0.568627	0.35	0.433962	0	0.765957	0	0.571429	0	0.304348	0.259259	0	0.564103
72052860	A	G	G	G	G	G	G	0.365854	0.333333	0.25	0.169492	0.545455	0.25	41	39	12	59	22	20	0.4	0.416667	0.451613	0.384615	0.428571	0.333333	0.48	0	0	0	0	0.183673
16509567	A	G	G	G	G	G	G	1	1	0.615385	0.344828	1	0.217391	26	26	13	29	14	23	0.5	1	0.615385	0	1	0	0	0	0.428571	0.8	1	0
104275739	T	C	C	C	C	C	C	1	1	1	1	1	1	31	23	23	53	16	19	0.4	1	0.714286	0.5	1	1	0	0	0	0.555556	1	1
58685076	T	C	C	C	C	C	C	1	1	0.666667	0.5625	1	1	26	22	21	32	18	24	1	0.266667	0.555556	0.142857	1	0.285714	0.4	1	0	1	0.75	0
57251062	A	G	G	G	G	G	G	1	1	0.341463	0.481818	0.989691	0.4	106	116	123	110	97	65	1	0.510638	0.40566	0.978723	0.491228	1	0.465517	0	0	0	0	0.535088
[truncated: 13,199 more rows]
