# Supplementary material for: Single nucleotide polymorphism discovery in bovine liver using RNA-seq technology
Source: PLoS One. 2017 Feb 24;12(2):e0172687. doi: 10.1371/journal.pone.0172687 (PMC5325534; doi:10.1371/journal.pone.0172687)
Supplement: S26 Table — (XLSX) [file pone.0172687.s026.xlsx]

## Sheet: 3.=10>ONLY
S26 Table: SNPs filtering data set with a minimum depth of 10 SNP reads that support the polymorphic nucleotide base of Polish HF breed.
	REF	CP 27	CP 28	CP 29	CP 30	CP 31	CP 32	SNP% CP27	SNP% CP28	SNP% CP29	SNP% CP30	SNP% CP31	SNP% CP32	READS CP27	READS CP28	READS CP29	READS CP30	READS CP31	READS CP32	SNP% CP19	SNP% CP20	SNP% CP21	SNP% CP22	SNP% CP23	SNP% CP24	SNP% CP35	SNP% CP36	SNP% CP37	SNP% CP38	SNP% CP39	SNP% CP40
104204991	G	C	C	C	C	C	C	1	1	0.505376	1	0.484211	0.428571	46	119	279	158	95	105	0	0	0	0	0	0	0	0	0	0	0	0
25857126	A	G	G	G	G	G	G	0.661538	1	1	0.990783	1	0.753846	65	84	180	217	125	130	0	0	0	0	0	1	0	0	0	0	0	0
22832511	C	T	T	T	T	T	T	0.882353	0.238095	1	1	1	0.555556	17	21	23	38	22	18	0	0	0	0	0	0	0.5	0	0	0	0	0
75597531	T	C	C	C	C	C	C	0.545455	0.666667	1	0.953846	1	1	11	36	38	65	19	24	0	0	0	0	0	1	0	0	0	0	0	0
27322294	G	A	A	A	A	A	A	1	1	1	1	0.9375	1	17	24	35	19	16	22	0.903226	0	0	0	0	0.96	0	0	0	0	0	0
39924088	A	C	C	C	C	C	C	0.652174	0.642857	1	0.655172	1	1	23	56	24	29	38	19	1	0	0	0	0	0	0	0	0	0	0	0
27322052	C	T	T	T	T	T	T	1	1	1	1	0.947368	0.947368	18	27	25	37	19	19	1	0	0	0	0	1	0	0	0	0	0	0
27322053	C	T	T	T	T	T	T	1	1	1	1	0.947368	0.947368	19	27	25	37	19	19	1	0	0	0	0	1	0	0	0	0	0	0
37294831	A	G	G	G	G	G	G	1	0.411765	1	1	1	1	40	34	43	30	24	40	0	0	0	0	0.333333	0.588235	0.6	0	0	0	0	0
25118052	G	A	A	A	A	A	A	1	1	0.545455	1	1	1	17	25	11	42	30	11	0.471698	0	0	0.6	0.425532	0.253731	0	0	0	0	0	0
37294846	C	T	T	T	T	T	T	1	0.4375	1	1	1	1	35	32	45	32	27	38	0	0	0	0	0.5	0.542857	0.634146	0	0	0	0	0
70430039	G	A	A	A	A	A	A	1	1	0.975	1	0.571429	1	39	32	40	62	28	24	0	0	0.444444	0.40625	0	1	0	0	0	0	0	0
17961420	T	C	C	C	C	C	C	0.25	0.454545	0.684211	0.5	0.789474	1	24	11	19	22	19	15	0	0	0	0	0	0	0	0	0	0	0	0
39926349	A	T	T	T	T	T	T	0.56962	0.666667	0.85	0.545455	1	1	79	12	20	11	15	22	1	0	0	0	0	0	0	0	0	0	0	0
70429839	A	T	T	T	T	T	T	1	1	0.977778	1	0.489796	1	39	43	45	90	49	30	0	0	0.439024	0.452381	0	0.953846	0	0	0	0	0	0
26361746	G	A	A	A	A	A	A	0.722222	0.375	1	0.545455	0.740741	0.55	18	16	36	22	27	20	0.344828	0	0	0	0	0	0	0	0	0	0	0
10289799	G	A	A	A	A	A	A	1	1	0.972973	0.517413	0.951613	1	40	75	74	201	62	70	0	0.480349	0.386364	0.496212	0.517857	0	0	0	0	0	0	0
40549619	T	C	C	C	C	C	C	0.564356	0.548673	1	0.977273	0.97	0.989899	101	113	230	88	100	99	0.562963	0	0	0	0	0	0.478261	0	0	0	0.493671	0
40545464	G	A	A	A	A	A	A	0.428571	0.558442	1	1	1	1	14	77	84	14	12	41	0.570248	0	0	0	0	0	0.36	0	0	0	0.611111	0
90264508	T	C	C	C	C	C	C	0.404255	0.769231	1	0.457143	0.454545	1	47	13	23	35	22	16	0.666667	0	0	0	0	0	0	0	0	0	0	0
75597512	T	C	C	C	C	C	C	0.5	0.675	0.978261	0.955882	1	1	10	40	46	68	19	27	0	0.355191	0	0	0	1	0	0	0.4	0	0	0
122638081	A	G	G	G	G	G	G	0.526316	0.588235	0.45283	0.595745	1	0.631579	19	51	53	47	37	38	0	0	0	0	0.5	0	0	0	0	0	0	0
37526595	G	A	A	A	A	A	A	0.41791	0.609756	0.511111	0.991228	0.272727	1	67	82	90	114	44	69	0	0.569892	0	0	0	0	0	0	0	0	0	0
33805818	T	C	C	C	C	C	C	0.659574	0.540741	0.384236	0.5625	1	1	94	135	203	144	298	202	0	0.354839	0	0	0.606061	0	0	0	0	0	0	0
49373149	C	T	T	T	T	T	T	1	0.5	1	0.592593	0.619048	0.974138	29	22	153	27	21	116	0.375	0	0	0	0	0	0	0	0	0	0.636364	0.490196
86487709	C	A	A	A	A	A	A	0.578947	1	1	1	1	1	19	17	52	20	19	10	0	0.563218	0.351351	0.564103	0	0.625	0	0	0.15	0	0	0.208333
70429032	G	A	A	A	A	A	A	1	1	1	1	0.382979	0.981818	73	39	75	61	47	55	0	0	0.714286	0.569767	0	1	0	0	0	0	0	0
28504099	G	C	C	C	C	C	C	0.973684	0.938069	0.642857	0.794979	0.981132	0.97561	38	549	14	239	53	82	0.997452	0	0	0	0	0	0	0	0	0	0.233645	1
136757652	C	T	T	T	T	T	T	0.517857	1	0.429907	0.972973	0.437126	1	56	249	321	296	167	271	0	0.594828	0	0	0	0.306306	0	0	0	0	0	0.472527
27322137	T	C	C	C	C	C	C	1	1	0.96875	1	0.971429	0.960784	33	61	32	49	35	51	0.9375	0	0	0	0	0.985714	0	0	0	0	1	0
39923903	C	T	T	T	T	T	T	0.533333	0.297297	1	0.142857	1	1	15	37	23	21	20	21	1	0	0	0	0	0	0	0	0	0	0	0
39923906	T	C	C	C	C	C	C	0.533333	0.294118	1	0.142857	1	1	15	34	21	21	20	20	1	0	0	0	0	0	0	0	0	0	0	0
29411886	G	A	A	A	A	A	A	0.605263	0.666667	0.434783	0.25	0.571429	0.4	38	21	23	36	21	15	0	0	0	0	0	0	0	0	0	0	0	0
21843395	G	A	A	A	A	A	A	0.993151	0.458333	1	0.880597	0.444444	0.64	146	72	111	201	117	100	0.46789	0	0	0	0	0	0.529851	0	0	0	0.545455	0
21904122	G	A	A	A	A	A	A	0.992366	1	0.988636	1	1	0.978723	131	32	88	76	39	47	0.328571	0	0	0	0.408451	0.472973	0.603774	0	0	0.44186	0.407407	0.429825
13680629	T	C	C	C	C	C	C	1	1	0.994695	0.996241	1	1	216	225	377	532	281	161	0	0	0	0	0.507692	0.490153	0.486989	0.472527	0.565836	0	0	0.602007
10287553	G	C	C	C	C	C	C	1	1	1	0.942857	1	1	42	32	27	70	25	40	0	1	0.382353	0.395062	0	0.452381	0	0	0	0.433962	0	0.426667
146608336	A	G	G	G	G	G	G	0.454545	1	1	1	1	1	11	40	20	11	23	18	0	1	0	0	0.388889	0	0	0	0	1	0	0.222222
25116223	T	C	C	C	C	C	C	1	1	0.473684	0.925	1	0.944444	266	50	19	80	119	36	0.31746	0	0.586207	0.442623	0.470588	0.702128	0	0	0	0	0	0
39923858	A	G	G	G	G	G	G	0.363636	0.357143	1	0.266667	1	1	11	28	22	15	24	13	1	0	0	0	0	0	0	0.1875	0	0	0	0
25118578	C	T	T	T	T	T	T	0.682692	1	0.518519	0.925926	0.461538	0.605263	104	39	27	81	104	38	0.527273	0	0.410256	0.461538	0	0	0	0	0	0	0	0
26340266	T	A	A	A	A	A	A	0.498392	0.430567	0.994706	0.892216	0.465335	0.491268	1244	1217	1700	1169	1702	1317	0.494192	0	0	0	0	0.49417	0	0	0	0	0	0
52500244	A	G	G	G	G	G	G	0.735294	1	0.666667	0.439024	0.537313	1	34	14	15	41	67	18	0	0	0.235294	0.433333	0	1	0	0	0	0	0	0
6721002	G	A	A	A	A	A	A	0.411765	0.655172	0.618182	0.353846	0.5	0.657143	51	29	55	65	18	35	0.487805	0	0	0	0	0	0	0	0	0	0	0
22087833	G	A	A	A	A	A	A	1	0.325581	0.530973	0.981481	1	1	18	43	113	54	33	44	0	0.450549	0.627451	0.55	0.52	0	0	0	0	0	0	0
25117365	A	G	G	G	G	G	G	1	1	0.538462	1	1	1	39	30	13	54	22	18	0.360656	0	0.571429	0.701754	0.578947	0.638298	0	0	0	0	0	0
49970272	C	T	T	T	T	T	T	1	0.4375	0.418605	0.89011	1	0.433962	61	32	43	91	48	53	0	0	0	0	0.536585	0.484211	0.5	0	0	0	0	0
39947588	C	A	A	A	A	A	A	0.4	0.454545	1	0.456522	1	0.866667	40	11	59	46	14	15	1	0	0	0	0.153846	0	0	0.37234	0	0	0	0
121237472	C	T	T	T	T	T	T	0.423077	0.444444	0.428571	0.410256	1	1	26	36	42	39	30	34	0	0	0	0	0	0	0	0	0.486486	0.577778	0	0
25117254	G	C	C	C	C	C	C	0.531915	1	0.8	1	0.466667	0.48	47	38	15	62	30	25	0.285714	0	0.622222	0.74026	0	0	0	0	0	0	0	0
28505747	G	T	T	T	T	T	T	0.678431	0.250377	0.277778	0.249715	0.760181	0.713355	255	663	1998	1754	442	614	0.313826	0	0	0	0	0	0	0	0	0	0	0
12594445	A	C	C	C	C	C	C	1	0.166667	0.985915	1	0.970588	0.946809	20	120	71	88	34	94	0	0	0	0	0.278947	1	0.203753	0	0	0	0	1
43525335	T	C	C	C	C	C	C	0.638298	1	1	0.974684	1	0.923077	47	24	39	79	32	39	1	0	0.461538	0.513514	0	1	0	0	0	0	0	0
59984683	A	T	T	T	T	T	T	0.736842	0.642857	0.959184	0.510204	0.75	0.52381	19	14	49	49	16	21	0	1	0	0	0	0	0	0	0.5625	0	0	0
37037435	G	C	C	C	C	C	C	0.974359	0.469914	1	0.985866	0.994318	1	39	349	547	283	176	154	0	0.304094	0.337931	0.271845	0.416185	0.48503	0	0	0	0.504202	0.544828	0
25117750	C	T	T	T	T	T	T	1	1	0.333333	0.843137	0.52	1	18	32	12	51	25	13	0.528571	0	0.542373	0.554054	0	0.520548	0	0	0	0	0	0
12760023	C	A	A	A	A	A	A	1	0.5	0.56	1	1	0.631579	26	14	25	24	10	19	0	0.344828	0	0	0	1	0.37931	0	0	0.451613	0	0
17411860	G	A	A	A	A	A	A	0.75	0.615385	0.529412	0.472222	0.722222	0.533333	16	13	17	36	18	15	0	0.466667	0.142857	0.5	0	0	0	0	0	0	0	0
10287560	A	C	C	C	C	C	C	1	1	1	0.942029	1	1	41	30	28	69	24	44	0	0.973684	0.382353	0.373494	0	0.377358	0	0	0	0.393443	0.5	0.432432
10287988	T	A	A	A	A	A	A	1	1	1	0.935484	1	1	28	14	20	31	19	14	0	1	0.416667	0.578947	0.309524	0.58209	0	0	0	0.233333	0	0.324324
86474151	T	G	G	G	G	G	G	0.588235	1	0.992537	1	1	1	17	46	134	62	28	55	0	0.383562	0.581818	0.535714	0	0.444444	0.25	0	0.52381	0	0	0.372093
10287989	A	T	T	T	T	T	T	1	1	1	0.9	1	0.928571	28	14	20	30	19	14	0	1	0.411765	0.589041	0.317073	0.575758	0	0	0	0.233333	0	0.297297
33820921	A	G	G	G	G	G	G	0.533333	0.666667	1	0.9	1	1	30	39	60	30	53	56	0.75	0.352941	0.473684	0.588235	0.533333	0	0	0	0	0	0	0
27331633	T	C	C	C	C	C	C	0.404255	1	0.459459	0.492435	0.480226	0.540496	423	659	555	727	885	605	0.419355	0	0	0	0	0.558195	0	0	0	0	0	0
10287614	G	C	C	C	C	C	C	1	1	1	0.973684	1	1	59	34	24	76	30	36	0	1	0.428571	0.457944	0.413793	0.341463	0	0	0	0.52381	0	0.418605
25118428	T	C	C	C	C	C	C	0.744681	1	0.3125	0.898551	0.527778	0.461538	47	23	16	69	36	26	0.535714	0	0.6875	0.333333	0	0	0	0	0	0	0	0
28602382	C	T	T	T	T	T	T	1	1	1	1	0.529412	1	22	25	39	34	17	23	0	1	0.464286	0.6125	0.531915	0	0	0	0	0	0	0.538462
27331659	A	G	G	G	G	G	G	0.402381	1	0.464286	0.48368	0.469166	0.516667	420	653	560	674	827	600	0.430962	0	0	0	0	0.533881	0	0	0	0	0	0
28099853	T	C	C	C	C	C	C	0.520833	0.578947	0.634146	0.65	0.461538	0.5	48	57	123	60	26	78	1	0	0	0	0	0	0	0	0	0	0	0
17903718	T	G	G	G	G	G	G	1	0.608696	0.604651	0.559322	1	1	71	23	43	59	19	51	0.585938	0	0.396226	0.468468	0	1	0	0	0	0	0	0
28602067	G	A	A	A	A	A	A	1	1	1	0.96875	0.583333	1	37	14	51	32	12	30	0	1	0.421053	0.466667	0.513514	0.428571	0	0	0	0	0	0.407407
10288290	T	C	C	C	C	C	C	1	1	1	0.954545	1	1	12	16	14	44	13	13	0	1	0.36	0.535211	0.428571	0.345455	0	0	0	0.75	0	0.242424
38269666	A	G	G	G	G	G	G	1	1	1	1	1	1	10	25	40	39	25	27	1	0.4375	0.458333	0.190476	0.368421	1	0	0	0	0	0	0.294118
10289833	G	A	A	A	A	A	A	1	1	0.967742	0.979899	0.952381	1	39	85	62	199	63	71	0	0.995951	0.39	0.485507	0.503704	0.410256	0	0	0	0.417722	0	0.470588
10288325	G	A	A	A	A	A	A	1	1	1	0.954545	1	1	12	17	15	44	11	13	0	1	0.421053	0.58209	0.466667	0.320755	0	0	0	0.714286	0	0.25
8733559	G	A	A	A	A	A	A	1	1	1	0.96	1	1	13	41	48	50	13	38	0.481928	0.361446	0	0	0.26	0	0.677419	0.535714	0	0.446809	0	1
10287637	G	A	A	A	A	A	A	1	1	1	0.971429	1	1	49	35	20	70	31	31	0	1	0.488889	0.489583	0.433333	0.349398	0	0	0	0.561404	0	0.473684
26389209	T	C	C	C	C	C	C	1	1	1	0.970588	0.506667	0.493671	32	97	98	68	75	79	0.427419	0	0.413043	0.3	0	0.87931	0.373984	0	0	0	0.40404	0
25117749	A	G	G	G	G	G	G	1	1	0.333333	0.851852	1	1	18	34	12	54	27	15	0.561644	0	0.603448	0.589041	0.709677	0.56	0	0	0	0	0	0
10102844	T	C	C	C	C	C	C	0.980989	0.520885	0.994369	0.998649	0.974874	0.485246	263	407	888	740	398	610	0.99929	0.996716	0	0	0.43189	0.368296	0	0	0	0	0	0
16366354	G	A	A	A	A	A	A	0.97561	0.4	1	0.880435	0.548387	1	41	30	60	92	62	35	0.447368	1	0.418182	0.428571	0	0.358974	0	0	0	0	0	0
45130607	A	G	G	G	G	G	G	1	0.391026	0.479508	0.522876	0.386139	1	50	156	244	153	101	127	0	0	0	0	0	0.308824	0.487395	0	0.390625	0	0	0.452632
17411790	C	G	G	G	G	G	G	0.846154	0.6	0.55	0.647059	0.785714	0.6	13	15	20	34	14	15	0	0.214286	0.181818	0	0	0	0	0	0	0.65	0	0.857143
85539661	G	C	C	C	C	C	C	0.736842	1	0.628571	0.458333	0.6	1	19	16	35	24	10	20	0.5	0	0	0	0	0	0.333333	0	0	0.466667	0	1
10288056	A	G	G	G	G	G	G	0.961538	1	1	0.941176	0.857143	1	26	20	16	34	14	18	0	1	0.487179	0.523077	0.416667	0.542857	0	0	0	0.28	0	0.390244
8733066	G	A	A	A	A	A	A	1	1	1	1	1	1	16	66	102	51	40	78	0.450549	0.4375	0	0	0.307692	0	0.40625	0.54	0.357143	0.390476	0	1
10251171	A	G	G	G	G	G	G	1	0.468085	0.957447	0.387097	0.6	1	17	47	47	31	20	30	0.384615	0	0	0	0	0.439024	0	0.477273	0	0	0.465116	0.555556
26389201	A	G	G	G	G	G	G	1	1	1	0.972973	0.521127	0.533333	34	99	97	74	71	75	0.464286	0	0.45098	0.345679	0	0.875	0.391304	0	0	0	0.425743	0
60338969	G	T	T	T	T	T	T	0.98	0.785714	1	0.46875	0.947368	0.458333	50	14	26	32	19	24	0.321429	0.3125	0	0	0	0.625	0	0	0	0.3125	0	1
86551186	C	T	T	T	T	T	T	1	0.564516	0.465753	1	1	0.978723	18	62	73	51	41	47	0	0	0	0	0	1	0.536585	0	0	0.405405	0	1
10288990	A	G	G	G	G	G	G	0.99026	1	0.986486	0.950119	0.964664	0.988764	308	129	148	421	283	178	0	0.995708	0.414286	0.454357	0.47541	0.405204	0	0	0	0.536364	0	0.543326
8732591	G	A	A	A	A	A	A	1	0.984252	1	0.979866	0.988636	1	34	127	164	149	88	142	0.510135	0.344371	0	0	0.426036	0	0.55303	0.5	0.181818	0.386861	0	1
8732616	G	T	T	T	T	T	T	0.977273	0.984733	1	0.972222	0.988636	1	44	131	148	144	88	130	0.449477	0.386207	0	0	0.415663	0	0.580153	0.505051	0.177778	0.36129	0	1
10289407	T	G	G	G	G	G	G	0.965909	1	0.991736	0.985075	0.980392	0.990196	88	108	121	268	102	102	0	0.991701	0.592593	0.41349	0.455224	0.44507	0	0	0	0.481928	0	0.492401
86551144	C	T	T	T	T	T	T	1	0.528571	0.442857	1	1	0.97561	25	70	70	61	29	41	0	0	0	0	0	0.970149	0.589744	0	0	0.346667	0	1
8733075	C	G	G	G	G	G	G	1	1	1	1	1	1	14	67	98	48	40	75	0.527473	0.462121	0	0	0.342593	0	0.380952	0.571429	0.28	0.396226	0	1
55202362	G	C	C	C	C	C	C	0.62069	1	1	0.970297	0.645161	1	29	140	199	101	31	71	1	0.480519	0	0	0.572727	0	0.523179	0	0.627451	0	0	0
60339051	G	A	A	A	A	A	A	1	0.454545	1	0.344828	1	0.52	51	11	15	29	18	25	0.225352	0.338462	0	0	0	0.461538	0	0	0	0.264706	0	1
10102010	A	G	G	G	G	G	G	0.954545	0.497268	1	1	0.996923	0.43956	88	366	565	553	325	364	0.997765	0.994577	0	0	0.46798	0.399585	0	0	0	0	0	0
26389018	T	G	G	G	G	G	G	1	0.985075	1	1	0.580645	0.592593	10	67	93	51	31	54	0.581967	0	0.375	0.413793	0	0.878788	0.430769	0	0	0	0.462687	0
27322716	G	A	A	A	A	A	A	1	1	1	1	1	0.978723	16	85	43	34	37	47	0.965116	0	1	1	0	1	0	0	0	0	0	0
58095994	A	G	G	G	G	G	G	0.878788	0.44	0.740741	0.567568	0.535714	0.537037	33	25	27	74	28	54	0	0.467391	0	0	0.666667	0.553571	0	0	0	0	0	0
85739820	C	T	T	T	T	T	T	1	1	0.482759	1	1	1	28	12	29	30	24	24	0.521739	0	0	0	0.5	1	0.315789	0	0	0.4	0.277778	0.459459
35496437	C	A	A	A	A	A	A	1	0.52381	0.6875	0.14	0.609375	0.58	75	42	48	50	64	50	0.506024	0	0	0	0	0.512195	0.515625	0	0	0	0	0
17411784	G	C	C	C	C	C	C	0.818182	0.6	0.5	0.666667	0.857143	0.6	11	15	20	33	14	15	0	0.285714	0.272727	0	0	0	0	0	0	0.65	0	0.84
60339068	A	G	G	G	G	G	G	1	0.615385	1	0.464286	1	0.52381	50	13	22	28	18	21	0.328358	0.37931	0	0	0	0.466667	0	0	0	0.4375	0	1
10102451	G	A	A	A	A	A	A	0.955947	0.57265	0.999051	0.996954	0.994924	0.398462	227	585	1054	985	591	650	0.998841	0.99309	0	0	0.469671	0.472829	0	0	0	0	0	0
105502305	G	A	A	A	A	A	A	1	1	0.968	0.589147	0.574468	0.462687	69	37	125	129	94	67	0	0	0.527778	0.464164	0.537931	0	0	0.577465	0.506667	0	0	0
71346122	A	T	T	T	T	T	T	0.928571	1	1	0.318182	1	0.444444	42	60	95	88	55	72	0	0	0.542373	0.6	0.516129	0.55	0.508197	0	0	0	0	0
30981551	T	C	C	C	C	C	C	1	1	1	0.981481	1	1	36	21	65	54	33	42	0.303371	0.4375	0.403509	0.26087	0.66	0	0	0.411765	0	0.454545	0.526316	0.550725
10101626	A	C	C	C	C	C	C	0.928571	0.455072	0.994307	0.991892	1	0.338658	28	345	527	370	223	313	1	0.991968	0	0	0.40625	0.340022	0	0	0	0	0	0
10483524	G	A	A	A	A	A	A	0.369231	0.472222	0.985401	0.601351	0.5	0.976744	65	72	137	148	80	86	0	0	0	0	0	0.491713	0	0.556962	0.457143	0.430233	0	0
43207273	T	C	C	C	C	C	C	0.530612	1	1	1	1	1	49	49	98	48	22	36	1	0	1	0.588235	0	1	0	0	0	0	0	0
10101606	A	G	G	G	G	G	G	0.925926	0.439024	0.992063	0.991736	0.995495	0.349153	27	328	504	363	222	295	1	0.994565	0	0	0.426941	0.346939	0	0	0	0	0	0
19340191	T	C	C	C	C	C	C	0.459459	0.666667	0.551724	0.675	1	0.388889	37	15	29	40	30	18	0	0.548387	0	0	0	0	0.64	0	0.34375	0	0.285714	0
57746327	A	G	G	G	G	G	G	0.666667	0.785714	1	1	0.6	1	18	14	32	43	35	44	0.583333	0	0	0	0.452381	0	0.5	0	0	0.6	0	1
27322960	T	C	C	C	C	C	C	0.916667	1	1	1	0.947368	1	24	36	31	29	19	26	1	0	1	0	0	0.947368	0	0	0	0	1	0
8732599	T	G	G	G	G	G	G	1	0.977941	1	0.979021	0.988235	1	36	136	152	143	85	133	0.523636	0.377622	0	0	0.44898	0	0.570312	0.546392	0.170732	0.390977	0	1
40551709	T	C	C	C	C	C	C	0.274194	0.34375	1	0.983871	1	1	62	32	78	62	30	65	0.302326	0	0	0	0	0	0.40625	0	0	0.461538	0.52	1
63430172	A	G	G	G	G	G	G	0.44186	0.993103	0.990196	0.481967	0.42963	0.455752	86	145	204	305	135	226	0.491765	0	0	0	0	0	0	0.418033	0	0.520548	0.450495	0
40551715	T	C	C	C	C	C	C	0.258065	0.34375	1	0.983871	1	1	62	32	77	62	29	64	0.304348	0	0	0	0	0	0.428571	0	0	0.423077	0.52	1
14391443	G	A	A	A	A	A	A	1	1	1	1	0.962963	1	12	23	33	23	27	16	0.465116	0.225806	0.645161	0.473684	0.5	0.458333	0	0.529412	0	0	0.4	0.358491
55202292	T	C	C	C	C	C	C	0.558824	1	1	0.939655	0.540541	1	34	168	235	116	37	77	0.993569	0.448	0	0	0.589552	0	0.531646	0	0.571429	0	0	0
10101543	C	T	T	T	T	T	T	0.953488	0.484043	0.992293	0.984649	0.988971	0.399306	43	376	519	456	272	288	0.996983	0.995448	0	0	0.472081	0.435363	0	0	0	0	0	0
10101602	C	T	T	T	T	T	T	0.916667	0.435185	0.991543	0.988406	0.995122	0.327465	24	324	473	345	205	284	1	0.99422	0	0	0.414188	0.346558	0	0	0	0	0	0
26389495	T	G	G	G	G	G	G	0.987013	0.993631	1	0.971831	0.525424	0.545977	154	157	193	142	118	174	0.471795	0	0.528571	0.59292	0	0.684211	0.440789	0	0	0	0.415254	0
10288015	A	G	G	G	G	G	G	1	1	1	0.928571	1	1	23	17	18	28	20	16	0.514286	1	0.470588	0.564516	0.333333	0.584615	0	0	0	0.241379	0	0.333333
17411961	A	T	T	T	T	T	T	0.75	0.9	0.470588	0.416667	0.9375	0.684211	12	10	17	36	16	19	0	0.428571	0	0.625	0	0	0	0	0	0.470588	0	0.76
8732561	A	G	G	G	G	G	G	1	0.976744	1	0.980519	1	1	35	129	151	154	86	145	0.549815	0.372414	0	0	0.380645	0	0.581395	0.547826	0.265306	0.409524	0	1
27322319	T	C	C	C	C	C	C	1	1	1	1	0.785714	1	15	16	32	11	14	20	0.964286	1	0	0	0	0.971831	0	0	0	0	1	0
60339151	G	C	C	C	C	C	C	0.972222	0.619048	1	0.525	1	0.363636	36	21	33	40	22	22	0.338462	0.356164	0	0	0	0.517241	0	0	0	0.431818	0	1
8732807	C	T	T	T	T	T	T	1	1	0.989796	1	0.98	0.987342	10	91	98	97	50	79	0.484305	0.379085	0	0	0.373984	0	0.539474	0.488095	0.434783	0.428571	0	1
25978906	T	C	C	C	C	C	C	1	0.692308	0.923077	1	1	1	22	26	39	31	15	24	1	0	0	0	0.444444	1	0.45	0.392857	0	0	0	0.5
10289533	A	G	G	G	G	G	G	0.984375	1	1	0.978166	1	0.980583	64	93	98	229	84	103	0	0.996951	0.547511	0.545946	0.5	0.479058	0	0	0	0.540541	0	0.505051
27323044	C	T	T	T	T	T	T	0.9	1	1	1	0.923077	1	20	53	26	32	26	32	1	0	0	0	0	1	0	0	0	1	1	0
117409365	G	A	A	A	A	A	A	1	0.47619	0.636364	0.961538	0.214286	0.5	29	21	33	26	14	36	0.97619	0	0	0	0	0.592593	0	0	0	0	0.4	0
27323038	G	C	C	C	C	C	C	0.9	1	1	1	0.916667	1	20	50	25	31	24	31	1	0	0	0	0	1	0	0	0	1	1	0
10288615	A	G	G	G	G	G	G	1	1	1	0.963636	1	1	10	21	16	55	16	27	0	1	0.515152	0.545455	0.657895	0.467213	0	0	0	0.647059	0	0.326923
26389349	G	A	A	A	A	A	A	1	1	0.983871	0.978261	0.478261	0.369231	42	59	62	46	46	65	0.54955	0	0.375	0.362319	0	0.86	0.454545	0	0	0	0.40625	0
25425190	A	T	T	T	T	T	T	1	0.529412	1	0.424242	1	1	10	17	46	33	17	30	0.294118	0.47619	0	0	0	1	0	0.179487	0	0.222222	1	0
8732808	A	G	G	G	G	G	G	1	1	0.990196	1	0.98	0.987952	11	94	102	99	50	83	0.486239	0.375	0	0	0.370968	0	0.558442	0.494118	0.434783	0.457831	0	1
35496696	C	T	T	T	T	T	T	1	0.333333	0.35	0.153846	0.357143	0.6	20	15	20	13	14	10	0.517241	0	0	0	0	0	0.516129	0	0	0	0	0
68271389	G	A	A	A	A	A	A	1	1	0.719298	1	1	0.4	88	43	57	165	68	55	1	0.689655	0	0	0.987179	0.681818	0	0	0	0	0	0
127780357	G	A	A	A	A	A	A	1	1	0.5	0.949153	1	0.944444	29	44	36	59	57	18	1	0.827586	0	0	0	1	0	0	0.497436	0.310345	0	0
8731818	G	A	A	A	A	A	A	0.996364	1	1	0.991667	1	1	275	63	179	120	93	179	0.545932	0.376068	0	0	0.331933	0	0.533333	0.5	0.518382	0.432692	0	1
26388851	A	G	G	G	G	G	G	1	1	1	1	0.5625	0.533333	18	34	27	17	16	30	0.836735	0	0	0.625	0	1	0.470588	0	0	0	0.428571	0
25425184	C	T	T	T	T	T	T	1	0.470588	1	0.411765	1	1	10	17	45	34	19	30	0.289362	0.458333	0	0	0	1	0	0.184211	0	0.216216	1	0
70518508	C	T	T	T	T	T	T	1	1	1	0.447368	1	1	17	23	25	38	15	15	1	0	0.433333	0.425532	0.62963	0.644444	0	0	0	0	0	0.590909
25425197	T	A	A	A	A	A	A	1	0.5	1	0.454545	1	1	10	16	48	33	19	30	0.283105	0.527778	0	0	0	1	0	0.189189	0	0.236111	1	0
121237682	G	A	A	A	A	A	A	0.484848	0.612903	0.407407	0.45	1	1	33	31	54	20	26	33	0	0	0	0	0	0	0.525	0	0.681818	0.675676	0.357143	0
26389313	G	A	A	A	A	A	A	1	1	1	0.964912	0.464286	0.369048	44	71	76	57	56	84	0.504	0	0.451613	0.324324	0	0.961538	0.377358	0	0	0	0.464286	0
10101440	G	A	A	A	A	A	A	0.639535	0.462324	0.502294	0.984359	0.986616	0.39798	86	783	872	959	523	495	0.494748	0.999134	0	0	0.402936	0.365505	0	0	0	0	0	0
30867339	C	A	A	A	A	A	A	0.972973	0.510204	0.994737	0.57193	0.986486	0.945578	37	98	190	285	74	147	0.993485	0	0	0	0	0.373585	0.605634	0.333333	0	0.515723	0.454545	0
8732359	A	T	T	T	T	T	T	1	1	1	0.980769	0.967391	0.98995	81	122	196	208	92	199	0.491892	0.369048	0	0	0.37037	0	0.565	0.520833	0.438356	0.494048	0	0.992
25425211	T	A	A	A	A	A	A	1	0.5	0.974359	0.482759	1	1	11	14	39	29	20	33	0.271028	0.47619	0	0	0	1	0	0.236842	0	0.310811	1	0
108343664	G	A	A	A	A	A	A	1	0.916667	1	0.944444	0.428571	0.272727	15	12	24	18	14	11	0.357143	0	0	0	0.97561	0.4	0	0.485714	0	0.269231	0	0.421053
22195188	G	A	A	A	A	A	A	1	1	1	0.4	1	0.692308	17	11	14	10	23	13	0.547619	0	0	0	0.571429	1	0.454545	0	0	0.230769	0.333333	0.305556
26388686	T	C	C	C	C	C	C	1	1	1	0.956522	0.64	0.478261	32	51	63	23	25	46	0.676056	0	0.444444	0.368421	0	0.928571	0.388889	0	0	0	0.62	0
70952625	T	A	A	A	A	A	A	0.7	0.8	0.828571	0.833333	0.75	0.724138	20	10	35	12	16	29	0.914286	0.315789	0	0	0.590909	0.30303	0.481481	0	0	0	0	0.382353
26389333	A	C	C	C	C	C	C	1	1	1	0.981818	0.473684	0.422535	48	64	75	55	57	71	0.55	0	0.391304	0.388889	0	0.980769	0.43956	0	0	0	0.480392	0
30805516	A	T	T	T	T	T	T	0.388889	0.733333	0.509434	0.888889	0.54717	0.7	54	15	53	27	53	20	0	0	0	0	0	0.666667	0.99115	0	0	0	0	0.483871
8732060	G	T	T	T	T	T	T	0.995798	1	0.995181	0.995037	0.991111	1	238	269	415	403	225	426	0.559265	0.4122	0	0	0.404762	0	0.516717	0.538182	0.443452	0.501558	0	0.998158
27331776	A	G	G	G	G	G	G	0.357298	0.662879	0.363436	0.346457	0.345009	0.357664	459	528	454	635	571	411	0.419287	0	0	0	0	0.414384	0	0	0	0	0	0
18046664	T	C	C	C	C	C	C	1	0.523077	0.412698	1	0.655172	1	18	65	63	36	29	36	1	0	0	0	0	0	0	0	1	0	0.486486	0.509804
43913862	A	G	G	G	G	G	G	0.7	0.512821	0.31	0.428571	0.351351	0.212121	20	78	100	28	37	33	0	0	0.25	0.186441	0	0	0	0.267606	0	0.223301	0	0
10102838	A	G	G	G	G	G	G	0.429577	0.531915	0.456635	0.998731	0.960648	0.48986	284	423	957	788	432	641	0.479761	0.996949	0	0	0.43465	0.373363	0	0	0	0	0	0
121027220	A	T	T	T	T	T	T	0.28	0.578947	0.571429	0.54717	0.64	1	25	19	35	53	25	26	0.706422	0.818182	0	0	0	0	0	0	0	0	0	0.521739
25425161	T	A	A	A	A	A	A	1	0.388889	1	0.448276	1	1	10	18	45	29	15	28	0.237354	0.410714	0.2	0	0	1	0	0.194444	0	0.234375	1	0
70508199	T	C	C	C	C	C	C	1	0.622449	1	0.498433	0.996885	0.977778	55	196	394	319	321	270	1	0	0.551867	0.461538	0.488215	0.493902	0	0	0	0	0	0.544974
25846175	T	G	G	G	G	G	G	1	0.62963	1	0.310345	0.975	0.978495	89	27	133	29	40	93	0.29588	0.321839	0	0	0	1	0.23	0.269565	0	0.222222	1	0
25045041	T	C	C	C	C	C	C	0.344828	0.4	0.528302	0.433333	0.5	0.956522	29	20	53	60	68	23	0.583333	0	0	0	0.727273	0.307692	0	0	0	0	0	0
26360991	G	T	T	T	T	T	T	0.608696	0.636364	1	0.65	0.45	0.222222	23	11	21	20	20	18	0.405405	0.5	0	0	0.407407	0	0	0	0	0	0	0.727273
10103674	G	A	A	A	A	A	A	0.525941	0.484423	0.509804	0.99291	0.979945	0.42352	1966	2279	3723	3385	2543	3733	0.505482	0.995025	0	0	0.459907	0.435535	0	0	0	0	0	0
10104415	A	G	G	G	G	G	G	0.439252	0.6	0.463918	1	0.938776	0.446429	107	25	97	75	49	56	0.4125	1	0	0	0.581395	0.4	0	0	0	0	0	0
26388689	C	T	T	T	T	T	T	1	0.961538	0.939394	0.909091	0.64	0.547619	30	52	66	22	25	42	0.681159	0	0.5	0.4	0	1	0.342857	0	0	0	0.58	0
25846119	T	C	C	C	C	C	C	1	0.5	1	0.5	0.913043	0.966667	80	10	84	20	23	60	0.288732	0.505263	0	0	0	1	0.222222	0.222222	0	0.149425	1	0
10103802	G	A	A	A	A	A	A	0.64372	0.464382	0.530447	0.989888	0.982412	0.408313	1656	1109	2102	1879	1592	2454	0.538648	0.994246	0	0	0.511956	0.482702	0	0	0	0	0	0
17621047	T	C	C	C	C	C	C	0.454545	0.4	0.409091	1	0.3	1	11	20	22	26	10	15	0	0	0.5	0.433333	0.238095	0	0.428571	0	0	0	0	0.481481
28502762	T	G	G	G	G	G	G	0.874742	0.661626	0.613352	0.297261	0.857833	0.857563	2427	1058	3595	4528	1449	1699	0.447082	0.723404	0.425582	0.443483	0.351007	0	0	0	0	0	0	0.290503
44337724	G	T	T	T	T	T	T	0.996079	0.993558	0.999313	0.999026	0.998073	0.990791	4336	1397	2913	5133	3114	3692	0.476907	0	0	0	0.503614	0.998652	0.401948	0.372335	0.42053	0.343144	0	0.995452
72284494	C	A	A	A	A	A	A	1	0.52381	0.5	0.528302	1	0.565217	59	21	26	53	26	23	0.655172	0	0	0	1	1	0	0	0	0	0	0
90249304	G	A	A	A	A	A	A	0.5	0.8	1	0.692308	0.357143	1	16	10	26	13	14	12	0.487179	0	0.454545	0.414634	1	0.538462	0	0	0	0	0	0
25846207	C	T	T	T	T	T	T	1	0.5	1	0.333333	0.977778	0.968421	84	36	149	27	45	95	0.283951	0.345238	0	0	0	1	0.213675	0.275	0	0.22293	1	0
10102226	C	T	T	T	T	T	T	0.540373	0.4625	0.486096	0.987565	0.982456	0.42596	161	640	899	965	513	547	0.53544	0.997792	0	0	0.464286	0.451962	0	0	0	0	0	0
8732127	G	C	C	C	C	C	C	0.995885	0.995833	0.992683	1	0.990826	0.995169	243	240	410	353	218	414	0.572402	0.356998	0	0	0.398936	0	0.583333	0.54251	0.470395	0.642308	0	1
37544642	G	A	A	A	A	A	A	0.417391	1	0.57377	0.972222	0.444444	1	115	102	122	144	90	126	0.477612	0.461538	0.349515	0.5	0.566667	0.666667	0	0	0	0	0	0
25846292	G	A	A	A	A	A	A	1	0.333333	1	0.3	1	0.925926	24	18	39	10	23	27	0.273171	0.481481	0	0	0	1	0.112903	0.133333	0	0.188235	1	0
22195204	C	T	T	T	T	T	T	1	1	1	0.263158	1	0.55	21	12	21	19	28	20	0.462963	0	0	0	0.521739	1	0.407407	0	0	0.258065	0.384615	0.418605
18319567	A	T	T	T	T	T	T	0.666667	1	1	1	1	0.2	12	16	27	19	29	15	0.263158	0.666667	0	0	0.230769	1	0.578947	0.411765	0	0.363636	0	0
44342464	T	G	G	G	G	G	G	1	0.986486	0.980237	1	1	0.989583	24	148	253	325	262	288	0.450658	0	0	0	0.425	0.985232	0.433712	0.478947	0.396419	0.437247	0	0.997528
70959818	C	T	T	T	T	T	T	1	0.727273	1	0.5	1	0.3125	23	11	25	18	20	16	0.166667	0.447368	0	0	1	0.55	0.75	0	0	0	0	0.285714
45462517	T	C	C	C	C	C	C	0.325	1	1	0.675	1	1	40	50	66	40	34	52	0.447059	0.155556	0	0	0.5	1	0.457143	0.525424	0	0.577778	0	0
49442879	C	T	T	T	T	T	T	1	1	0.44898	1	1	0.981132	56	62	98	52	51	53	0	0	0.558824	0.361111	1	0.4	0	0.466667	0.410256	0	0.510204	0.395349
27331962	G	A	A	A	A	A	A	0.244792	0.558302	0.253983	0.304136	0.249577	0.258799	576	1578	1067	1233	1182	966	0.310053	0	0	0	0	0.276382	0	0	0	0	0	0
81917595	C	T	T	T	T	T	T	1	0.5	0.98	1	1	1	27	28	50	24	16	26	0.702703	0	0.608696	0.606061	1	0	0	0.766667	0.222222	0	0.310345	0
25426345	T	G	G	G	G	G	G	1	0.992481	0.968	0.989286	1	1	44	133	125	280	48	48	0	0.988067	0	0	0.64214	1	0.276596	0.25641	0.227273	0.307692	1	0
86649941	T	A	A	A	A	A	A	0.445783	1	1	0.470588	1	0.325581	83	23	32	68	60	43	0	1	1	1	0	0	0	0	0	0	0	0
17621029	G	A	A	A	A	A	A	0.5	0.461538	0.384615	1	0.25	1	16	26	26	28	12	20	0	0	0.5	0.472222	0.230769	0	0.642857	0	0	0	0	0.515152
70878187	C	A	A	A	A	A	A	0.521739	0.388889	0.672897	0.951389	0.495726	0.358696	115	72	107	144	117	92	0	0	0	0	0	0.321429	0.476744	0.5	0.402778	0	0	0.458599
25856510	A	G	G	G	G	G	G	0.757576	1	1	1	1	0.69375	99	88	267	203	144	160	0	0.872951	0.530612	0.529661	0.441096	0.642857	0.186567	0.134021	0.375	0	0.5375	0
28471281	T	C	C	C	C	C	C	0.971429	0.983051	0.957384	0.9	0.983051	0.966443	70	118	1009	190	118	149	0.976	0.681221	0.572864	0.686767	0	0.643636	0	0	0	0	0	1
28620175	T	C	C	C	C	C	C	1	0.272727	1	1	0.153846	1	16	11	17	24	13	15	0.363636	0	0	0	0	0	0.842105	0	0	1	0.6	0.4375
42367722	G	A	A	A	A	A	A	0.469388	1	0.974026	1	0.75	1	49	10	77	47	44	49	0.333333	0.285714	0.368421	0.44186	0	0	0.48	0	0.474576	0.62963	0	1
11496524	G	A	A	A	A	A	A	1	1	0.979167	0.5	1	0.466667	40	30	48	18	30	30	0.411765	0.311688	1	1	0.487179	0.55814	0	0	0	0	0	0
22195219	G	A	A	A	A	A	A	1	1	1	0.210526	1	0.541667	22	14	27	19	30	24	0.436364	0	0	0	0.535714	1	0.354839	0	0	0.323529	0.407407	0.533333
48707581	G	A	T	T	A	A	A	0.304348	0.5	0.419355	0.454545	0.37037	0.4	23	14	31	22	27	20	0	0.2	0.321429	0	0.375	0	0	0	0	0	0	0.4
17619681	T	C	C	C	C	C	C	0.454545	0.666667	0.533333	1	0.421053	1	11	18	45	32	19	16	0	0	0.25	0.3	0.387097	0.666667	0.666667	0	0	0	0	0.653846
82924303	T	C	C	C	C	C	C	1	1	0.452381	0.4	0.403846	0.632653	60	11	42	95	52	49	0	0.472222	0.483871	0.652174	0.56	0.233333	0	0	0.336364	0	0	0
54308926	G	T	T	T	T	T	T	0.295455	0.565217	0.4	0.508772	0.928571	0.571429	44	23	50	57	28	28	0	0.333333	0	0	0	0	0	0.214286	0.696429	0	0.5	0.384615
55202784	T	C	C	C	C	C	C	0.690476	0.433121	0.49835	0.504425	0.576271	1	42	157	303	113	59	158	1	0	0	0	0.476821	0	0.617801	0	0.46875	0	0	0
25855271	G	A	A	A	A	A	A	1	0.358779	1	0.429719	0.978378	0.923077	135	131	145	249	185	78	0.209639	0	0	0	0	1	0.392857	0.333333	0.289474	0.326389	1	0
104577474	C	T	T	T	T	T	T	0.822222	0.470588	0.615385	0.463415	0.411765	0.769231	45	17	26	41	17	13	0.55	0.625	0	0	0.380952	0.590909	0	0	0	0.269231	0	0
29501832	T	C	C	C	C	C	C	0.5	0.625	0.414286	0.529412	0.6875	0.529412	20	16	70	34	16	17	0.364486	0	0	0	0.565789	0.676471	0	0.545455	0	0	0	0
126057031	C	T	T	T	T	T	T	1	0.4	1	1	1	1	12	20	61	34	23	10	1	0	0	0	1	1	0.631579	0.352941	0.285714	0	0	0
27322886	A	T	T	T	T	T	T	0.923077	1	1	0.958333	1	1	26	20	30	24	16	25	0.948052	0	1	1	0	0.825397	0	0	0	0	1	0
22195241	C	T	T	T	T	T	T	1	1	0.935484	0.235294	1	0.521739	25	11	31	17	29	23	0.509091	0	0	0	0.538462	1	0.333333	0	0	0.290323	0.481481	0.438596
41840412	C	G	G	G	G	G	G	0.9	0.4	1	1	1	1	10	20	34	39	20	13	0.285714	1	0.384615	0.444444	0.357143	0	0.586207	0.4	0	0	0.75	0
79888439	A	G	G	G	G	G	G	0.568627	0.439024	0.99	0.526316	0.571429	0.977528	153	41	200	209	70	89	0	0	0.536913	0.444776	0	1	1	0	0	0	0	0
44337971	G	A	A	A	A	A	A	0.998512	0.99916	0.998176	0.998605	0.999193	0.995344	7394	2380	4933	7886	6199	4725	0.489646	0	0	0	0.500886	0.998381	0.492057	0.467397	0.476252	0.478994	0	0.996823
20889013	G	T	T	T	T	T	T	0.206897	0.469388	0.285714	0.361702	0.348837	0.252632	29	49	98	47	43	95	0.186275	0	0.197531	0	0	0	0.15	0	0	0.303571	0	0
25855307	G	A	A	A	A	A	A	1	0.318436	0.984694	0.374648	0.958848	0.957265	170	179	196	355	243	117	0.210616	0	0	0	0	0.986842	0.400794	0.317797	0.247191	0.359909	1	0
86400582	G	A	A	A	A	A	A	1	0.999082	0.999033	1	0.479675	0.998016	1156	1089	2068	991	984	1008	0.685185	0.530978	0.57725	0.548661	0	0.999085	0	0	0.528099	0	0	0.536481
25855265	C	T	T	T	T	T	T	1	0.354331	1	0.409692	0.976879	0.910256	130	127	142	227	173	78	0.210269	0	0	0	0	1	0.410526	0.339506	0.29078	0.330909	1	0
25405704	G	A	A	A	A	A	A	0.761905	0.407407	0.334802	0.404762	0.432432	0.5	21	27	227	84	74	102	0.363636	0.342857	0	0	0	0.254658	0	0.203704	0	0.274648	0.333333	0
9886048	T	G	G	G	G	G	G	0.270833	0.40625	0.402715	0.375	0.423077	0.434483	96	64	221	104	104	145	0.246445	0	0.401869	0.238889	0	0.360406	0	0	0	0	0	0
54309006	T	G	G	G	G	G	G	0.45283	0.516129	0.433333	0.590909	0.947368	0.526316	53	31	60	66	38	38	0	0.390625	0	0	0	0	0	0.254237	0.697368	0	0.583333	0.479452
119468963	G	A	A	A	A	A	A	1	0.428571	1	1	1	1	11	21	14	38	14	13	0.232558	0.519231	0.307692	0	0.25	0.4375	0.4	0.344828	1	0.421053	0	0.461538
27331938	C	A	A	A	A	A	A	0.243194	0.527495	0.245509	0.283404	0.244463	0.244186	551	1473	1002	1175	1174	946	0.29148	0	0.212766	0	0	0.243028	0	0	0	0	0	0
146735090	G	T	T	T	T	T	T	0.382353	1	0.45614	0.487179	0.545455	0.318182	34	18	57	39	33	22	0	0	0	0	0	0	1	0	0	0.558824	0.6	0
54308978	G	A	A	A	A	A	A	0.309091	0.5625	0.45098	0.55	0.9375	0.586207	55	32	51	60	32	29	0	0.409091	0	0	0	0	0	0.2	0.716216	0	0.6	0.45
77911544	C	T	T	T	T	T	T	1	1	1	1	1	1	22	59	48	72	33	49	0	0	0.983333	0	1	0	0	0	0	1	1	1
44338163	T	C	C	C	C	C	C	0.997927	0.996351	0.997003	0.997783	0.998457	0.994577	7720	5207	6674	7667	7776	6639	0.489267	0	0	0	0.490233	0.997157	0.515959	0.497648	0.483804	0.501497	0	0.994661
114963063	A	T	T	T	T	T	T	1	1	1	0.969697	0.994709	1	223	42	48	66	189	49	1	1	0	0	1	1	0	0.5	0	0.455882	0	0
22195262	C	T	T	T	T	T	T	1	1	1	0.24	1	0.676471	30	22	49	25	36	34	0.60274	0	0	0	0.6	1	0.333333	0	0	0.351351	0.48	0.545455
4963318	T	C	C	C	C	C	C	1	0.642105	0.604839	1	1	1	43	95	124	129	67	82	1	0.717949	1	1	0.54717	0	0	0	0	0	0	0
55203173	C	G	G	G	G	G	G	0.553571	0.513089	0.478102	0.461538	0.508982	1	168	191	548	312	167	223	0.997118	0	0	0	0.528037	0	0.505917	0	0.51626	0	0	0
466250	T	C	C	C	C	C	C	1	0.615385	0.371429	1	0.333333	1	18	26	35	11	15	22	0.409091	0.4	0.444444	0.655172	0	1	0	0.444444	0	0	0	0
94379015	A	G	G	G	G	G	G	0.333333	0.189189	0.222222	0.690476	0.444444	0.136364	12	37	45	42	18	44	0	0	0	0	0.178571	0	0.206897	0.26087	0	0.145833	0.264706	0
113867283	G	A	A	A	A	A	A	0.747253	0.540541	0.544304	0.148148	0.767635	0.153846	182	37	237	27	241	13	0.211382	0	0	0	0.246377	0	0.544776	0	0.410714	0.533981	0	0
25856490	T	C	C	C	C	C	C	1	0.457143	0.995595	0.526627	0.984615	0.993103	95	70	227	169	130	145	0.312147	0.36631	0	0	0	0.767241	0.460938	0.261905	0.463415	0.377778	1	0
67784565	G	A	A	A	A	A	A	0.577922	0.603448	0.99375	0.408163	1	0.989474	154	116	160	98	96	190	1	0.443038	0	0	0	0	0.538462	0	0	0.540323	0.491329	0.614286
6739118	T	C	C	C	C	C	C	1	0.44	0.990566	1	1	1	43	50	212	91	81	83	1	0.461929	0.538043	0.604336	0	1	0.471698	0	0	0	0	0.409836
126054953	T	C	C	C	C	C	C	1	0.392157	1	1	1	1	26	51	47	44	34	31	1	0	0	0	1	1	0.586207	0.545455	0.318182	0	0	0
75244087	A	G	G	G	G	G	G	0.99793	0.480519	0.984704	0.56087	0.497154	1	483	231	523	690	527	381	0.487805	0.455026	0.501312	0.505556	0.492754	0.637131	0	0	0	0	0	0.502158
55203130	G	A	A	A	A	A	A	0.578652	0.534413	0.474277	0.456897	0.489796	0.992337	178	247	622	348	196	261	1	0	0	0	0.527881	0	0.509589	0	0.553506	0	0	0
113867298	G	A	A	A	A	A	A	0.785311	0.461538	0.543933	0.133333	0.767347	0.166667	177	39	239	30	245	12	0.19697	0	0	0	0.25	0	0.536765	0	0.392857	0.55	0	0
91430899	A	G	G	G	G	G	G	1	1	1	1	1	1	24	19	20	28	26	28	1	0.371429	0	0	0.277778	1	1	0	0	0.424242	0	1
25409882	A	G	G	G	G	G	G	0.828571	1	1	1	1	0.979167	35	16	50	52	36	48	1	0	0	0	0	1	1	0.435897	0	0	0.448276	1
11373072	T	G	G	G	G	G	G	1	1	1	0.418605	0.666667	0.55	33	65	69	43	27	40	0.583333	1	0.44898	0.590909	0.235294	0	0.571429	0	0	0	0.282051	0
30156839	G	T	T	T	T	T	T	0.288591	0.217391	0.352	0.296296	0.37234	0.388889	149	46	125	54	94	72	0	0	0	0	0	0	0.304147	0	0	0	0.411765	0.277778
54337980	T	C	C	C	C	C	C	0.75	0.775	0.4	0.173913	0.689655	0.565217	16	40	10	23	29	23	0.5625	0	0	0	1	0	0	0	0	0.566667	0	0.310345
55202635	A	G	G	G	G	G	G	0.517241	0.451923	0.493213	0.556701	0.529412	1	29	104	221	97	34	82	0.996016	0	0	0	0.587302	0	0.564516	0	0.489362	0	0	0
136768658	C	A	A	A	A	A	A	1	1	0.452055	1	1	1	19	163	219	212	88	122	0	0.536232	0	0	0.491525	0.466667	1	0.529412	1	0	0	0.527778
28537469	G	A	A	A	A	A	A	1	1	1	1	1	1	29	11	24	10	32	21	0.272727	1	0.25	0.5	0.25	0.375	1	0	0.4	0	0.538462	0.527778
55202340	G	T	T	T	T	T	T	0.5	0.435714	0.52381	0.466019	0.5	1	32	140	210	103	36	64	0.996226	0	0	0	0.464286	0	0.461538	0	0.625	0	0	0
91430902	A	G	G	G	G	G	G	1	1	1	1	1	1	24	20	19	28	24	22	1	0.416667	0	0	0.25	1	1	0	0	0.459459	0	1
12469265	A	T	T	T	T	T	T	0.685185	0.666667	0.461538	0.512821	0.65625	0.527778	54	33	65	39	32	36	0.202128	0	0.4	0.421053	0	0	1	0	0	0	0	0.614458
55202344	A	G	G	G	G	G	G	0.529412	0.449664	0.531818	0.462963	0.527778	1	34	149	220	108	36	71	1	0	0	0	0.52459	0	0.493506	0	0.614035	0	0	0
7238565	C	A	A	A	A	A	A	1	1	0.88	0.904762	1	1	45	10	25	21	21	29	0.578947	0.666667	0	0	0	0	0.666667	0.52	0.3	0.625	0.5625	1
22131734	T	C	C	C	C	C	C	1	0.508929	0.594937	0.463235	0.518519	0.545455	28	112	158	136	27	55	0.478261	1	0	0	0.514286	0.777778	0	0	0	0	0	0
25857339	T	C	C	C	C	C	C	0.4375	1	0.747253	0.961538	0.753425	0.366337	32	37	182	78	73	101	0	0.410526	1	1	0	1	0	0	0	0	0	0
17420687	T	A	A	A	A	A	A	0.745455	0.695652	0.578947	0.45098	0.769231	0.552632	55	23	38	51	26	38	0	0.2	0.833333	0.588235	0	0	0	0	0	0.714286	0	0.614035
91430818	T	C	C	C	C	C	C	1	1	1	1	1	1	28	17	26	34	28	31	1	0.478261	0	0	0.25	1	1	0	0	0.432432	0	1
34239454	C	T	T	T	T	T	T	1	1	0.447368	0.921053	0.714286	0.5	20	35	38	38	14	16	1	0	0.5	0.348837	0	0.333333	0	0	0.5625	0	1	0
42367833	G	A	A	A	A	A	A	0.545455	1	1	1	0.576923	1	11	10	29	23	26	31	0.5	0.526316	0.285714	0.4	0	0	0.621622	0	0.471154	0.485714	0	1
55202511	A	T	T	T	T	T	T	0.625	0.442029	0.511521	0.465116	0.52	1	24	138	217	86	50	70	1	0	0	0	0.508621	0	0.508333	0	0.725	0	0	0
55202374	G	C	C	C	C	C	C	0.586207	0.434783	0.53304	0.40708	0.609756	1	29	161	227	113	41	79	1	0	0	0	0.601695	0	0.534591	0	0.622951	0	0	0
98412608	C	A	A	A	A	A	A	0.304348	0.307692	0.295455	0.333333	0.25	0.424242	69	13	44	33	24	33	0	0	0	0	0.289474	0.272727	0.311475	0	0	0	0	0.229885
17420690	A	G	G	G	G	G	G	0.686275	0.695652	0.567568	0.411765	0.769231	0.529412	51	23	37	51	26	34	0	0.272727	0.72	0.548387	0	0	0	0	0	0.727273	0	0.6
12469282	G	A	A	A	A	A	A	0.639344	0.682927	0.463415	0.489796	0.630435	0.468085	61	41	82	49	46	47	0.245098	0	0.377778	0.382979	0	0	1	0	0	0	0	0.576923
55202655	C	T	T	T	T	T	T	0.46875	0.47	0.513889	0.511364	0.545455	1	32	100	216	88	33	81	0.996078	0	0	0	0.637795	0	0.540541	0	0.547619	0	0	0
26011949	G	T	T	T	T	T	T	0.2	1	1	1	0.5	1	10	10	20	12	10	10	0.971429	0.5	0	0	0	0.4	0	0.615385	0.5	0.466667	0	0.461538
45974767	T	C	C	C	C	C	C	0.352941	0.818182	0.5	1	0.238095	1	51	11	64	24	21	31	1	0	0	0	0.382353	0.5	0	0.533333	0.304348	0	0.407407	0
64949322	T	C	C	C	C	C	C	0.297297	0.607595	0.994565	1	0.5	0.962025	37	79	184	167	76	79	0.539604	0	0	0	0.975309	0.17	0.340909	0	0.214286	0.925373	0	0.415385
54723202	A	G	G	G	G	G	G	1	0.528571	0.438776	1	1	1	24	70	98	62	50	58	0	1	0	0	0	0	0.333333	1	0	0.504854	0.355932	1
113867297	G	C	C	C	C	C	C	0.784091	0.473684	0.544681	0.133333	0.771784	0.166667	176	38	235	30	241	12	0.21374	0.157895	0	0	0.246154	0	0.541353	0	0.403509	0.539216	0	0
70801506	A	G	G	G	G	G	G	1	0.478261	1	0.987342	0.489796	1	23	92	90	79	49	79	0	1	0.531915	0.473118	1	0	0	0	0.655172	0.53125	0	0
29501807	T	C	C	C	C	C	C	0.388889	0.5	0.394366	0.514286	0.6875	0.473684	18	14	71	35	16	19	0.294118	0	0	0	0.525641	0.671233	0	0.5	0	0.214286	0	0
54307890	A	T	T	T	T	T	T	0.478261	0.714286	0.605263	0.487805	1	0.521739	23	28	38	41	27	23	0	0.7	0	0	0	0.551724	0	0.59375	0.1875	0	0.689655	0.333333
12538195	T	C	C	C	C	C	C	1	0.45	0.615385	0.923077	0.419355	0.636364	73	20	52	26	31	66	0.534884	0.470588	0.608696	0.708333	0	0	0.306306	0.432432	0	0	0	0.231884
25426149	G	A	A	A	A	A	A	1	1	0.962963	1	0.962963	1	27	64	54	165	27	27	0	1	0.439024	0.333333	0.694444	1	0.220779	0.208955	0.122449	0.160714	1	0
77669605	A	G	G	G	G	G	G	1	0.5	1	1	1	1	44	40	53	59	26	26	0.540984	1	0.206897	0.583333	0.688889	0	0.578947	0.438596	0.235294	0	0	0.485714
25388246	C	T	T	T	T	T	T	1	1	1	0.966667	1	1	51	28	100	60	56	56	1	1	0	0	0	0.774648	0.358974	0.383333	0.372093	0.34104	1	0
72298882	A	G	G	G	G	G	G	1	1	0.8125	0.944444	0.941176	1	31	13	16	18	17	19	0	1	0	0.651163	0	0	0	0	0.916667	0.857143	0.857143	0.681818
32359018	A	G	G	G	G	G	G	0.666667	1	0.526316	0.592593	0.227273	0.5	15	10	19	27	22	20	0	0	0.4	0.586207	0	0.8	1	0	0	0	0	0
5767053	A	G	G	G	G	G	G	0.5	0.923077	0.264151	0.7	0.170732	0.5	14	13	53	10	41	12	0.375	0.555556	0.269231	0	0	0	0.392857	0	0.259259	0	0.185185	0.3
55202681	A	G	G	G	G	G	G	0.486486	0.465517	0.52521	0.481132	0.542857	1	37	116	238	106	35	97	1	0	0	0	0.614754	0	0.588235	0	0.585366	0	0	0
74496672	C	T	T	T	T	T	T	1	0.4	0.931034	0.947368	1	1	26	10	29	19	29	12	0	0.710526	0.962963	0.946429	0.66	0.518519	0.242647	0	0.311688	0	0	0.214286
101109454	G	A	A	A	A	A	A	1	0.379808	1	1	1	1	77	208	268	99	91	106	0.388316	0	0.449153	0.317919	0.449664	0.523529	0	0.975	0.410959	0.628713	0.526882	0
25855449	G	A	A	A	A	A	A	1	0.26455	0.983871	0.309524	0.975	0.989691	151	189	186	294	120	97	0.190678	0.211397	0	0	0	0.988506	0.354839	0.308824	0.395833	0.363636	1	0
103775132	A	G	G	G	G	G	G	1	0.996904	0.998643	0.991903	1	1	33	646	1474	988	456	390	1	0.991604	0	0	0.496612	0	0.483233	0	0.946429	0.458182	0.444618	0.462306
53715316	C	T	T	T	T	T	T	1	0.702703	1	1	1	0.990909	57	37	67	292	70	110	1	0.380952	0.333333	0.42	0.75	1	0.521127	0	0	0.590909	0	0
41175099	G	C	C	C	C	C	C	0.524457	0.54391	0.994282	0.989235	0.994498	0.99638	1472	5591	4722	3437	3090	4696	0.998509	0	0.579075	0.519256	0	0	0.526741	0.555892	0.561545	0	0.604934	0
142999805	A	C	C	C	C	C	C	0.2	0.219512	0.19697	0.256098	0.275862	0.190476	10	41	66	82	29	42	0	0	0	0.192308	0.166667	0	0.285714	0	0	0	0	0
77171385	T	C	C	C	C	C	C	0.203704	0.230769	0.198198	0.133929	0.215686	0.149254	54	52	111	112	51	67	0.163934	0	0	0.15873	0.119048	0	0	0	0	0	0	0
103777732	C	T	T	T	T	T	T	0.918919	0.994179	0.999342	0.993031	1	1	37	859	1520	1148	508	437	0.998069	0.993292	0	0	0.481667	0	0.44547	0	0.978873	0.445513	0.444292	0.440237
31534497	T	A	A	A	A	A	A	0.6	1	1	1	1	1	10	11	15	27	24	14	0.466667	1	1	1	1	0.176471	0	0	0	0	0	0.285714
142999804	C	A	A	A	A	A	A	0.2	0.204545	0.152778	0.213483	0.266667	0.163265	10	44	72	89	30	49	0	0	0	0.178571	0.121951	0	0.241379	0	0	0	0	0
29501773	G	C	C	C	C	C	C	0.384615	0.454545	0.42623	0.5	0.666667	0.5625	13	11	61	20	15	16	0.287037	0	0	0	0.522388	0.737705	0	0.407407	0	0.4	0	0
18734558	A	G	G	G	G	G	G	0.294118	1	0.542373	1	0.964286	1	51	29	59	68	56	52	0	0	0	0	0	0.586667	0.425926	0.954545	0.386364	0.342105	0.471698	1
89800838	G	A	A	A	A	A	A	0.857143	0.9	0.84	1	0.636364	1	14	10	25	25	11	11	0.878049	0.823529	0.615385	0.631579	0	0.533333	0	0.375	0	0.75	0	0
69166637	C	A	A	A	A	A	A	0.5	0.666667	0.444444	0.25	0.722222	0.652174	12	12	27	16	18	23	0.6	0	0	0	0	0.285714	0.131579	0.458333	0.258065	0.4	0.478261	0
6630201	G	C	C	C	C	C	C	1	0.7875	1	0.961538	1	0.990196	27	80	56	52	48	102	0.28125	0.545455	1	0.982759	0.427632	0	0.266667	0.354839	0.26	0	0	1
20414995	T	C	C	C	C	C	C	0.230769	0.4	0.266667	0.318182	0.545455	0.214286	13	10	15	22	11	14	0	0	0.5625	0	0.25	0.263158	0	0	0	0.157895	0.125	0
22919996	G	A	A	A	A	A	A	0.43662	1	0.991228	0.467391	1	1	71	79	114	92	58	47	0	0.322581	0.48	0.3125	0.580645	0	0.3875	0	0.725	0.470588	0	1
136903429	C	T	T	T	T	T	T	0.463768	1	0.589286	0.4	0.32	1	69	21	56	65	50	26	0	0	0	0	0	1	1	0.238095	0.4	0	0	0.52
29997869	G	C	C	C	C	C	C	1	1	0.99361	0.980989	1	1	147	290	313	263	116	220	0.435946	0.392857	0.325581	0.391858	1	1	1	0.446809	0.373737	0	0	0
94379049	G	A	A	A	A	A	A	0.4375	0.189655	0.301587	0.777778	0.580645	0.222222	16	58	63	63	31	54	0	0	0.184615	0	0.32	0	0.266667	0.25641	0	0.296875	0.372549	0.205479
112869824	C	G	G	G	G	G	G	0.48503	0.548387	0.446154	0.517241	1	1	167	31	65	58	58	40	0	0.60177	0.505051	0.463855	0.344828	0	0.5	0	0	0	0.492308	0.487805
94379048	A	C	C	C	C	C	C	0.444444	0.25	0.288136	0.797101	0.612903	0.226415	18	60	59	69	31	53	0	0	0.186441	0	0.326531	0	0.295455	0.275	0	0.3125	0.403846	0.219178
91430875	A	G	G	G	G	G	G	1	1	0.76	1	1	1	27	22	25	37	32	35	1	0.454545	0	0	0.3	1	1	0	0	0.45	0	0.958333
7245409	T	C	C	C	C	C	C	1	1	1	0.631429	0.567669	0.547445	599	215	234	350	266	274	0	0	1	1	0.577889	0.99278	0	0	0	0.578947	0	0
70799224	C	T	T	T	T	T	T	0.153846	0.468354	0.47561	0.467742	0.5625	0.468085	13	79	82	62	48	47	0	1	0	0	1	0	0	0	0	0	0	0
85217406	C	T	T	T	T	T	T	0.727273	1	1	1	0.666667	0.176471	11	22	34	21	21	17	0	0.421053	0.571429	0.333333	1	0.4	0	0.5	0.4	0.358974	0	0
106285177	C	T	T	T	T	T	T	0.166667	0.137931	0.182927	0.168675	0.176471	0.242857	120	58	82	83	51	70	0	0	0	0	0	0	0.169355	0.166667	0	0.160714	0	0
25861491	G	T	A	T	T	T	T	0.5	0.289474	0.60396	0.264151	0.546512	0.41844	28	76	202	212	86	141	0	0.407821	0.448598	0.392617	0.423358	0.371429	0	0	0	0	0	0
28469877	C	G	G	G	G	G	G	0.970238	0.517757	0.91453	0.795699	1	1	168	535	468	93	108	123	0.565657	0.772257	0	0.75	0.998747	0.888889	0	0	0	0	0.646667	0
58866137	G	A	A	A	A	A	A	1	0.722222	0.416667	0.475	0.441176	0.545455	16	18	36	40	34	33	0.351351	0	0	0	0.75	0	0	0.659091	0.413793	0	0.857143	0
94379042	A	G	G	G	G	G	G	0.444444	0.245614	0.280702	0.80303	0.612903	0.217391	18	57	57	66	31	46	0	0	0.211538	0	0.325581	0	0.292683	0.277778	0	0.315789	0.391304	0.220588
55201940	C	T	T	T	T	T	T	0.470588	0.493671	0.440252	0.353659	0.483871	1	17	79	159	82	31	36	1	0	0	0	0.535714	0	0.53125	0	0.619048	0	0	0
27935942	C	T	T	T	T	T	T	1	1	1	1	0.272727	1	38	42	63	80	44	45	0.549451	0	0.970588	1	0	0	1	0.590164	0.222222	0.386667	0	0
28469898	A	G	G	G	G	G	G	0.90411	0.492537	0.951128	0.966763	0.974026	0.971429	73	670	1330	692	77	70	0.923077	0.704782	0	0.666667	0	0.601256	0	0	0.226583	0	0.940131	0.644795
127757685	A	G	G	G	G	G	G	1	1	0.541667	0.849315	0.428571	1	41	42	48	73	56	33	1	0.473684	0.492063	0.619048	0.358974	0.25	0	0	0.612245	0.461538	0	0
25861473	T	C	C	C	C	C	C	0.740741	0.282353	0.646789	0.334711	0.62963	0.777108	27	85	218	242	108	166	0.207679	0.241206	0	0	0	0.78481	0.25	0.375	0.230769	0.28125	0.488636	0
7247762	G	A	A	A	A	A	A	1	1	1	0.337662	0.530612	0.473684	77	45	46	77	49	38	0	0	1	0.935484	0.25	1	0	0	0	0.617647	0	0
54307795	C	G	G	G	G	G	G	0.357143	0.642857	0.533333	0.555556	1	0.44	28	28	30	45	15	25	0	0.657895	0	0	0	0.350877	0	0.565217	0.2	0	0.7	0.52
106637595	G	T	T	T	T	T	T	1	0.230769	1	1	1	1	19	26	90	58	26	52	0.634328	0.617647	0.466667	0.381579	0.441176	0.985507	0.636364	0	0	0	0.535714	0
12468279	A	G	G	G	G	G	G	1	1	1	1	1	0.944444	10	18	26	22	12	18	0.526316	0	0.486486	0.487179	0.4	0.711538	1	0.384615	0	1	0	0.416667
55201941	A	G	G	G	G	G	G	0.470588	0.5	0.460123	0.395349	0.483871	1	17	84	163	86	31	40	1	0	0	0	0.571429	0	0.576923	0	0.636364	0	0	0
27162659	G	C	C	C	C	C	C	0.5	0.30303	0.726316	0.42	0.576	0.623077	48	33	95	50	125	130	0	0	0.818182	0.809524	0	0	0	0	0	0	0	1
7247177	C	T	T	T	T	T	T	0.996241	1	0.995349	0.493671	0.528662	0.489362	266	185	215	316	157	188	0	0	0.989011	0.997396	0.501672	1	0	0	0	0.5	0	0
127758243	G	A	A	A	A	A	A	1	1	0.5	0.857143	1	0.948718	20	22	18	49	35	39	1	0.294118	0.549296	0.517241	0.52	1	0	0	0.528986	0.388889	0	0
29500565	T	C	C	C	C	C	C	0.512821	0.533333	0.527027	0.47541	0.548387	0.307692	39	30	74	61	31	26	0.465116	0	0	0	0.553719	0.507812	0	0.322581	0	0.55102	0	0
96941896	C	T	T	T	T	T	T	1	1	0.452471	0.984925	0.990741	0.326241	87	200	263	199	108	141	0	0.408046	0.528409	0.508197	0.439628	0.443182	0.525641	0.489362	0.517045	0	0	0.397015
102423038	C	T	T	T	T	T	T	0.962963	0.375	1	1	1	0.857143	27	24	58	44	28	21	0.3	0.5625	0.64	0.484375	0.466667	0.363636	0	0.323529	1	0	0.56	0
94379037	T	G	G	G	G	G	G	0.444444	0.269231	0.266667	0.819672	0.533333	0.173913	18	52	60	61	30	46	0	0	0.192308	0	0.325	0	0.333333	0.28125	0	0.280702	0.4	0.209677
96941714	G	A	A	A	A	A	A	1	1	0.423077	0.99095	0.99187	0.436548	163	205	364	221	123	197	0	0.479718	0.485294	0.461255	0.462069	0.513825	0.52568	0.429167	0.544959	0	0	0.455769
106637593	A	G	G	G	G	G	G	1	0.230769	1	1	1	1	17	26	91	61	26	55	0.651515	0.61194	0.475	0.394737	0.441176	1	0.636364	0	0	0	0.535714	0
13406112	C	T	T	T	T	T	T	0.666667	1	1	1	1	1	21	21	27	33	22	16	0.410256	1	0	0	0.428571	0	0.428571	1	0	0.461538	1	0.459459
86768179	T	C	C	C	C	C	C	0.16	0.144068	0.195652	0.175	0.147287	0.184524	75	118	230	200	129	168	0	0	0	0	0	0	0.191083	0	0.176471	0	0.161765	0
46065979	T	C	C	C	C	C	C	0.339552	0.372881	0.893536	0.825397	0.363636	0.487179	268	59	263	126	121	39	0.373368	0	0	0	0.333333	0	0.433775	0.481884	0	0.457627	0.341667	0.384393
25861548	A	T	T	T	T	T	T	0.72	0.612903	0.662857	0.420382	0.486486	0.705263	25	62	175	157	74	95	0.829684	0.357542	0	0	0	0	0.196721	0.140845	0.230769	0	0.392857	0.990654
44758081	C	G	G	G	G	G	G	1	0.4	1	1	1	0.909091	25	10	68	84	157	22	0.375	0	0	0	0.407407	1	0.518868	0.488636	0.377049	0.393939	0.288136	1
46112805	G	A	A	A	A	A	A	0.473684	0.478528	0.979167	0.504673	0.383562	1	76	163	144	107	73	62	0	0	0.442623	0.488688	0.392638	0	0.40708	1	0.153846	0	0.481928	0
127757340	G	A	A	A	A	A	A	1	0.960784	0.666667	0.883721	0.483871	1	145	51	48	86	62	39	1	0.492958	0.36646	0.501718	0.540541	0.561644	0	0	0.481752	0.597561	0	0
90384624	A	C	C	C	C	C	C	1	1	0.428571	1	1	0.344828	13	14	21	25	13	29	1	1	1	0.977778	0.347826	0	0	0	0	0	0	0
22195577	G	C	C	C	C	C	C	1	1	1	0.48	1	0.5	16	19	28	25	21	14	0.408602	0	0	0	0.428571	1	0.625	0	0	0.606061	0.709677	0.757576
53893180	A	G	G	G	G	G	G	0.235294	1	0.411765	0.724138	0.259259	1	17	11	17	29	27	26	0.575758	0.25	0	0	0.692308	0.75	0	0.545455	0.380952	0	0	0
74929102	T	C	C	C	C	C	C	0.576923	0.369352	0.530093	0.996713	0.527778	0.998404	1092	1018	1728	1521	972	1253	0	0	0	0	0	0.539813	0.510823	0	0.992915	0.521068	0	1
37841521	G	A	A	A	A	A	A	0.35	0.509434	0.458333	0.636364	1	0.47619	60	53	72	66	32	63	0	0.485714	0.45	0.462366	0.666667	0	0.513889	0.418605	0	0	0	0
42585310	A	G	G	G	G	G	G	0.462963	0.428571	1	1	0.44	1	54	56	44	62	50	47	1	0.347222	0	0	0.366667	0	0.402985	0	0	0.351351	0.433333	1
136903403	T	A	A	A	A	A	A	0.469697	1	0.462963	0.4	0.4	1	66	26	54	80	55	38	0	0	0	0	0	1	1	0.219512	0.44	0	0	0.648148
64295999	G	A	A	A	A	A	A	0.44086	0.54023	0.528926	0.522727	0.631579	0.777778	93	87	121	88	57	45	0	0.398148	0.641975	0.484211	1	0	0.495652	0	0	0	0	0
26450092	T	C	C	C	C	C	C	1	0.545455	1	0.769231	0.337079	0.714286	111	11	12	13	89	14	0	0.478261	0.451807	0.463415	1	0.318996	0	0.857143	0	0.383333	0	0
142999808	A	C	C	C	C	C	C	0.181818	0.191489	0.144737	0.204082	0.275862	0.150943	11	47	76	98	29	53	0	0.126984	0	0.192308	0.142857	0	0.275862	0	0	0	0	0
35496417	C	T	T	T	T	T	T	1	0.451613	0.666667	0.914286	0.54717	0.594595	63	31	33	35	53	37	0.560606	0.964286	0.741935	0.545455	0	0.542857	0.416667	0	0	0	0	0
64359389	C	T	T	T	T	T	T	0.556962	0.589474	0.620968	0.539683	0.741935	0.505747	79	95	124	63	62	87	0	0.6	0.4	0.597222	1	0	0.555556	0	0	0	0	0
6630548	T	C	C	C	C	C	C	1	0.733333	1	0.935484	1	1	19	60	23	31	42	51	0.25	0.375	1	1	0.276316	0	0.5625	0.266667	0.538462	0	0	1
100554766	G	A	A	A	A	A	A	0.157895	0.454545	0.476923	0.433962	0.33871	0.294118	57	11	65	53	62	17	0.333333	0.301887	0	0	0.25	0.421053	0.278689	0	0	0	0	0.182692
45984840	C	A	A	A	A	A	A	0.194444	0.264706	0.246154	0.212121	0.280702	0.277778	36	34	65	33	57	72	0	0.232558	0	0	0	0	0	0.272727	0	0.378378	0	0.219178
22195579	C	T	T	T	T	T	T	1	1	1	0.428571	1	0.5625	17	21	30	28	22	16	0.447917	0	0	0	0.5	0.962963	0.647059	0	0	0.580645	0.709677	0.78125
103069139	G	A	A	A	A	A	A	0.509804	0.326531	0.947368	1	1	0.771429	51	49	57	33	23	35	0	0	0.545455	0.628319	0.938776	0.983871	0.289474	0	0.357143	0.458333	0	0
29500456	G	A	A	A	A	A	A	0.482143	0.310345	0.56	0.619048	0.525	0.513514	56	29	100	63	40	37	0.570681	0	0	0	0.491667	0.540323	0	0.651163	0	0.408163	0	0
57899698	G	C	C	C	C	C	C	0.988506	0.446809	0.457143	1	0.982456	1	87	94	140	68	57	97	1	0	0.564103	0.594059	0.615385	0.40625	0	0.442177	0	0.534247	0.370787	0
99438506	C	T	T	T	T	T	T	0.703704	0.465116	0.658537	0.636364	0.533333	0.707317	27	43	41	33	15	41	0	0.529412	0	0	0	0.7	0	0.555556	0.214286	0.657143	0.704545	0
99819924	T	C	C	C	C	C	C	0.99759	0.238386	0.996437	0.983908	0.52	0.603482	415	818	842	870	400	517	0	0	0.42522	0.455932	0.480132	0.493917	0.197333	0.643519	0	0.533333	0.549461	0.221567
17610963	A	G	G	G	G	G	G	0.368421	0.583333	0.52	1	1	1	19	24	50	30	23	18	0	0	0.583333	0.542857	0.626866	0.444444	0.636364	0.25	0.5	0	0	0.555556
132601490	A	G	G	G	G	G	G	0.4375	0.608696	0.493243	0.425532	0.453488	1	80	92	148	94	86	73	0.421053	0	0	0	0.313725	0	0	0.551402	0.772152	0.461039	0.57377	0
113867365	G	A	A	A	A	A	A	0.835938	0.538462	0.65	0.2	0.888158	0.166667	128	26	160	30	152	12	0.223301	0.296296	0	0	0.413793	0	0.673913	0	0.675	0.511111	0	0.166667
58866137	G	A	A	A	A	A	A	0.75	0.722222	0.416667	0.475	0.441176	0.545455	16	18	36	40	34	33	0.351351	0	0	0	0.75	0	0	0.659091	0.413793	0	0.857143	0
2877337	T	A	A	A	A	A	A	0.144444	0.492754	0.290323	0.380952	0.206107	0.350649	90	69	93	168	262	154	0	0	0	0	0.292035	0	0.316176	0.424528	0	0.348684	0	0.167883
71841885	A	G	G	G	G	G	G	0.36	1	0.162162	0.941176	0.30303	0.578947	25	29	74	17	33	19	0	1	0	0	1	0.344828	0	0	0.255814	0	0	0.435484
29997824	C	T	T	T	T	T	T	1	0.994302	0.994318	0.98	1	0.995968	157	351	352	300	155	248	0.462715	0.422303	0.408451	0.444444	1	1	1	0.468966	0.449541	0	0	0
70185567	G	A	A	A	A	A	A	0.388889	0.969697	0.436782	0.263158	1	0.5	18	33	87	38	28	46	0.401235	1	0.492424	0.421053	0.37931	0	0	0.558824	0	0	0	0
17420547	C	G	G	G	G	G	G	0.640625	0.454545	0.615385	0.45614	0.72	0.735294	64	11	39	57	25	68	0	0.527273	0.647059	1	0	0	0	0	0	0.675	0	0.468085
39830887	A	T	T	T	T	T	T	0.602151	0.984252	0.995025	1	0.769231	0.994048	93	127	201	149	130	168	0.422594	0.58011	0.625767	0.584906	0	0	0.588235	0	0.722543	0.517857	0	1
90384607	G	C	C	C	C	C	C	1	1	0.333333	1	1	0.333333	13	26	33	25	14	39	1	1	1	1	0.366667	0	0	0	0	0	0	0
127758179	C	A	A	A	A	A	A	1	1	0.4	0.870968	0.352941	1	26	21	25	62	34	41	1	0.285714	0.510638	0.441558	0.486842	0.571429	0	0	0.512605	0.517241	0	0
75539784	C	T	T	T	T	T	T	0.499593	0.44677	0.469325	0.973667	0.998521	0.991979	1227	1099	652	1519	676	748	0.455823	0	0.966265	0.993103	0.503363	0.583721	0.581081	0	0	0	0	0
46124117	C	T	T	T	T	T	T	0.576271	0.6	1	0.616667	0.632653	1	118	80	151	60	49	76	0	0	0.571429	0.5	0.57971	0	0.571429	1	0.354839	0	0.558824	0
1466482	T	C	C	C	C	C	C	0.470588	0.290323	0.318182	0.350877	0.391304	0.195122	17	31	22	57	23	41	0	0.358491	0.30303	0	0	0.18797	0.1875	0.32	0	0.189189	0.181818	0
70195653	A	G	G	G	G	G	G	0.785714	0.434783	0.725	0.775	0.952381	0.828571	42	23	40	40	42	35	0.809524	1	0.368421	0.6	0	0.272727	0	0	0.4	0.470588	0	0.293333
113867486	C	T	T	T	T	T	T	0.252874	0.276923	0.544484	0.26	0.459732	0.307692	87	65	281	50	298	13	0	0.257353	0	0	0.212121	0	0.417219	0	0.423913	0.371069	0	0.144928
10939431	G	A	A	A	A	A	A	1	0.365854	1	0.954545	1	1	71	41	56	66	49	30	0.651515	0	1	1	0	0.493827	0	0.45	0.461538	0.485714	0.507692	0
19276331	C	T	T	T	T	T	T	0.319149	0.196429	0.357143	0.254545	0.280702	0.372881	94	56	98	55	57	59	0	0	0	0	0	0.176471	0.350515	0.234043	0.25	0	0.216216	0.285714
83456520	C	G	G	G	G	G	G	0.769231	0.137931	0.15625	0.409091	0.25	0.195122	13	29	96	22	24	41	0	0.166667	0	0.1875	0.272727	0.342105	0.142857	0.181818	0	0.142857	0	0.217391
25405605	G	A	A	A	A	A	A	0.944444	0.928571	1	0.904762	0.927273	0.964706	18	28	149	42	55	85	0.960526	1	0	0	0	0.555556	0.38806	0.413043	0.692308	0.408333	0.990991	0
136903139	C	T	T	T	T	T	T	0.636364	1	0.431818	0.461538	0.272727	1	22	21	44	26	22	27	0	0	0	0	0	1	1	0.433333	0.666667	0	0	0.44186
83023299	A	T	T	T	T	T	T	0.516393	1	0.996241	0.901961	0.990868	0.452632	244	139	266	204	219	190	0.461765	0	0.44507	0.508523	0.346667	0.991189	0	0.47479	0.422794	0.478088	0.470588	0
146583040	A	G	G	G	G	G	G	1	1	0.6	0.5	0.375	1	40	14	25	48	24	20	0.651163	0.565217	1	1	1	0	0	0	0	0	0	0
134377148	C	T	T	T	T	T	T	0.586207	0.395833	0.440154	0.39759	0.944444	0.5375	29	144	259	83	54	80	0.382979	0.496503	0	0	0	0.492537	0.521277	0.583333	0	0	0.566667	0
37840921	A	G	G	G	G	G	G	0.533333	0.78125	0.5	0.555556	1	0.6	15	32	40	36	12	20	0	0.769231	0.678571	0.833333	0.28125	0	0.529412	0.625	0	0	0	0
96941693	A	T	T	T	T	T	T	0.818713	0.89418	0.37234	0.765217	0.90678	0.338235	171	189	376	230	118	204	0	0.386777	0.436693	0.456044	0.404211	0.492823	0.412308	0.401606	0.476852	0	0	0.375954
17421016	T	C	C	C	C	C	C	0.626374	0.62069	0.538462	0.655738	0.6	0.513514	91	29	39	61	45	37	0	0.686275	0.657143	0.791667	0	0	0	0	0	0.677419	0	0.5
22649391	A	G	G	G	G	G	G	0.363636	1	1	1	1	0.296296	11	15	25	24	27	27	1	0.454545	0	0	0.25	0.555556	0	0.434783	1	0.291667	0	0.434783
12468891	G	A	A	A	A	A	A	1	1	0.952381	1	1	1	39	32	42	41	24	24	0.617978	0	0.448276	0.723404	0.536585	0.567568	1	0.357143	0	1	0	0.465753
57389059	G	C	C	C	C	C	C	0.961538	0.457143	1	0.966667	1	1	26	35	28	60	32	36	0.386364	1	0.5	0.52	1	0.520833	0.457143	0	0.421053	0.352941	0	0
127755559	G	A	A	A	A	A	A	0.99115	1	0.369369	0.821705	1	1	113	76	111	129	156	60	0.982143	0.448718	0.492754	0.498282	0.477064	1	0	0	0.550489	0.508621	0	0
74299185	G	A	A	A	A	A	A	1	0.380952	1	1	1	1	33	42	66	92	38	45	0.430233	0.37037	1	1	0.545455	0	0.404762	1	0	0	0.409091	0
63411709	G	A	A	A	A	A	A	0.309524	0.432432	0.492537	0.307692	1	0.971429	42	37	67	39	38	35	0	0.452381	0.428571	0.333333	0	0	1	0.30303	0.571429	0	0	0.212121
20684330	T	C	C	C	C	C	C	0.5	0.636364	1	0.480769	0.625	0.423077	48	11	39	52	24	26	0.382979	0.297872	0	0	0.367347	1	0	0.357143	0.246377	0.434783	0.375	0
1466474	T	C	C	C	C	C	C	0.333333	0.310345	0.233333	0.25	0.416667	0.234043	21	29	30	60	24	47	0	0.338028	0.333333	0.132075	0	0	0.171429	0.2	0	0.216216	0.1875	0
70217939	C	T	T	T	T	T	T	0.454545	0.242424	0.344262	0.548387	1	0.351351	11	33	61	31	23	37	0	0	0.411765	0.313953	0.4	0.436548	0.181818	0	0	0	0	1
31474534	C	T	T	T	T	T	T	0.435432	0.992727	0.526178	0.453682	0.603627	0.502222	1541	550	382	421	772	450	0	0	0	0	0	0	0.290323	0.525424	0.998093	0.502146	0.484305	0.521912
100924989	T	C	C	C	C	C	C	0.133333	0.263158	0.196532	0.153374	0.204225	0.17094	60	152	173	163	142	117	0.244604	0	0	0	0	0.194444	0.15	0.130952	0	0.225	0	0
20855299	T	C	C	C	C	C	C	0.153846	0.263158	0.244898	0.25	0.263158	0.205882	26	19	49	16	19	34	0.184211	0.137931	0.125	0	0	0	0	0.15	0.166667	0.146341	0	0.295455
25388226	C	T	T	T	T	T	T	1	1	1	0.978261	0.986842	1	66	34	140	92	76	77	1	1	0	0	0	0.779006	0.512821	0.466667	0.585366	0.447368	1	0
74299552	T	C	C	C	C	C	C	1	0.545455	0.992126	1	1	1	85	55	127	65	66	56	0.470588	0.485437	1	1	0.591837	0	0.46875	1	0	0	0.347222	0
3674105	C	A	A	A	A	A	A	0.314286	0.391304	0.314286	0.193548	0.324324	0.324324	35	23	70	31	37	37	0	0	0	0	0	0.28	0.264368	0.317073	0.325	0.285714	0	0.21875
27692438	C	T	T	T	T	T	T	0.822727	0.768116	0.589744	0.411765	0.815126	0.813008	220	69	156	17	119	123	0.895911	0.774336	0.4	0	0.609756	0.686567	0	0	0	0	0	0.684211
25388174	T	C	C	C	C	C	C	1	1	1	0.990741	1	1	60	39	165	108	96	115	1	1	0	0	0	0.677778	0.519231	0.534483	0.606061	0.483871	1	0
7247375	G	A	A	A	A	A	A	1	0.423611	0.984615	0.480769	0.571429	0.511111	200	144	195	208	133	135	0	0	0.991525	1	0.411458	1	0	0	0	0.402439	0	0
6630135	C	A	A	A	A	A	A	1	0.623762	1	1	1	1	25	101	61	45	46	106	0.424242	0.571429	1	1	0.324138	0	0.357143	0.371429	0.416667	0	0	1
17406996	C	T	T	T	T	T	T	0.636364	0.333333	0.444444	0.515152	0.409091	0.454545	22	12	36	33	22	22	0	0.673913	0.634615	0.37037	0	0	0	0	0	0.405405	0	0.552632
25405668	G	A	A	A	A	A	A	0.647059	0.777778	0.9	0.839286	0.909091	0.765432	17	18	170	56	55	81	0.875	1	0	0	0	0.453125	0.293103	0.418605	0.333333	0.434783	0.875	0
90745317	G	T	T	T	T	T	T	0.428571	0.61194	0.659574	0.363636	0.373333	0.286885	28	67	94	88	75	122	0.340206	0	0.213115	0.197674	0.375	0	0.352273	0.346939	0.25	0.333333	0.163399	0
16754439	A	G	G	G	G	G	G	0.571429	0.5	0.647541	0.933333	0.414634	0.657895	28	58	122	75	41	38	0	1	0	0	0.615385	0.296296	0.658824	0.519481	0	0	0.493151	0
19907231	G	A	A	A	A	A	A	0.772727	0.559524	0.465517	0.875	0.981132	0.941176	22	84	58	16	106	34	0.15	0	0	0	0	1	1	0.54386	0.257143	0.84375	0.660377	0
113867304	G	T	T	T	T	T	T	0.890476	0.512195	0.734375	0.275862	0.939394	0.153846	210	41	256	29	264	13	0.234375	0.469231	0	0	0.464789	0	0.788462	0	0.555556	0.651376	0	0.204301
17420919	C	T	T	T	T	T	T	0.693548	0.384615	0.567568	0.685185	0.615385	0.641026	62	13	37	54	39	39	0	0.738095	0.789474	0.613636	0	0	0	0	0	0.612903	0	0.69697
52856740	T	C	C	C	C	C	C	1	1	1	0.384615	0.833333	1	29	37	34	39	24	21	0.568182	0	0.6	0.230769	0.785714	0.705882	0	0	0.636364	0.636364	0.352941	0.566667
18328505	T	C	C	C	C	C	C	0.408163	0.454545	1	1	0.962264	0.55	49	22	59	40	53	40	0.454545	0.461538	0	0	0.580645	1	0.585586	0.531646	0	0.628571	0	0
8301738	T	G	G	G	G	G	G	0.157895	0.511111	0.428571	0.466667	0.40678	0.444444	57	45	56	45	59	45	0.142857	0.166667	0	0	0	0.222222	0.304348	0.175439	0.193548	0.380282	0.313433	0.387097
50095213	T	G	G	G	G	G	G	1	1	1	1	1	1	20	11	23	15	12	21	0.714286	1	0.333333	0.363636	1	0.384615	0.272727	0.375	0	0.428571	0	1
70217012	A	G	G	G	G	G	G	0.66129	0.52381	0.419643	0.757895	1	0.421053	62	42	112	95	113	57	0	0	0.567568	0.512397	0.40678	0.683544	0.486364	0	0	0	0	1
36064980	C	T	T	T	T	T	T	1	0.541096	0.564516	0.993421	0.985915	1	127	146	186	152	71	94	0.995708	0	0.410959	0.355422	0.391304	0.443182	0.534351	0.543103	0.47619	0.426966	0.38125	0
105202672	A	T	T	T	T	T	T	0.168	0.219178	0.251142	0.273109	0.339623	0.242991	125	219	438	238	159	214	0	0	0.274194	0	0	0.195402	0.2	0.258389	0.213333	0	0.226277	0
43957045	G	T	T	T	T	T	T	0.631579	0.82	0.491803	0.5	0.657143	0.5	38	50	61	34	70	74	0	0.171429	0.150943	0	0.190476	0.275862	0.408602	0.594937	0.440678	0.728261	0.25	0.271845
6629710	A	C	C	C	C	C	C	0.981308	0.641975	1	1	0.921348	0.991525	107	81	80	62	89	118	0.493976	0.380531	0.982456	0.986175	0.37156	0	0.396552	0.285714	0.538462	0	0	0.984615
6629725	G	C	C	C	C	C	C	0.989796	0.632184	1	1	0.979798	1	98	87	82	69	99	124	0.44186	0.381818	1	0.983516	0.381166	0	0.393443	0.322581	0.584416	0	0	1
28919819	G	A	A	A	A	A	A	1	0.680851	0.993421	0.704225	0.974359	1	17	47	152	71	39	48	1	0.445946	1	1	0.59375	0.222222	0	0	0	0	0	0.978261
3564866	C	T	T	T	T	T	T	0.472222	0.45	0.6875	0.6	1	0.375	36	20	16	20	16	24	0	0	0.391304	0.357143	0	1	0.481481	0	0	0.558824	0.375	0.315789
17406772	A	G	G	G	G	G	G	0.352941	0.5	0.8	0.64	0.538462	0.529412	17	12	20	25	13	17	0	0.75	0.571429	0.6	0	0	0	0	0	0.733333	0	0.606061
146608511	T	G	G	G	G	G	G	0.690476	1	0.992857	1	0.984848	1	42	163	140	38	132	146	0	1	0.941176	1	0.52381	0	0	0	0	0.944444	1	0.16
28919825	A	G	G	G	G	G	G	1	0.6875	0.993548	0.716418	0.974359	1	17	48	155	67	39	50	0.995169	0.454545	1	1	0.59375	0.254545	0	0	0	0	0	0.979167
45417623	A	T	T	T	T	T	T	0.263158	0.230769	0.365854	0.538462	0.722222	0.5	19	13	41	26	18	28	0	0	0	0	0.631579	0	0.583333	0	0	0.8	0	0.517241
63177848	C	T	T	T	T	T	T	0.5	1	1	1	1	0.8	10	13	14	23	10	10	1	0	0	0.625	0	0.8	1	1	0.6	0	0.1875	0
31245765	G	A	A	A	A	A	A	0.628571	1	0.457143	0.369863	1	1	35	27	35	73	28	34	0.5	0.324324	0	0	0.447368	0.415094	0.526316	0.833333	0.641026	0.684211	0	0
17407002	G	A	A	A	A	A	A	0.56	0.3	0.410256	0.483871	0.416667	0.461538	25	10	39	31	24	26	0	0.652174	0.654545	0.344828	0	0	0	0	0	0.384615	0	0.514286
70804148	G	A	A	A	A	A	A	0.330357	0.177885	0.232143	0.306122	0.23871	0.292929	224	208	280	245	310	297	0	0.35	0.29304	0.264706	0.297674	0	0	0	0.292818	0	0	0
113867509	A	G	G	G	G	G	G	0.921569	0.5	0.892063	0.283019	0.966759	0.181818	102	70	315	53	361	11	0.195266	0.320896	0	0	0.493333	0	0.830508	0	0.762376	0.67033	0	0.394366
28124511	G	C	C	C	C	C	C	1	0.376068	0.994609	0.379085	0.996403	0.359026	182	468	742	765	278	493	0.988324	0.371349	0.334337	0.357937	0	0.997059	0	0.31307	0	0	0.347826	0.324691
13918944	A	G	G	G	G	G	G	0.166667	0.2	0.263158	0.285714	0.176471	0.181818	30	10	19	14	17	22	0	0.129032	0.227273	0.159574	0.157895	0	0.2	0	0.176471	0.153846	0	0
6629567	C	T	T	T	T	T	T	0.987654	0.2	1	1	1	1	81	15	26	14	21	29	0.37963	0.42623	1	0.988304	0.385382	0	0.238095	0.307692	0.395833	0	0	1
13679828	A	T	T	T	T	T	T	0.99513	0.998035	0.994475	0.996117	1	0.991903	616	509	724	1030	586	494	0.53185	0	0	0	0.525424	0.995334	0.561129	0.631111	0.993939	0.549884	0.547085	0.575342
58076783	T	C	C	C	C	C	C	0.5	0.173913	0.166667	0.176471	0.3125	0.444444	14	23	12	17	16	18	0.163265	0.21875	0.1875	0.309524	0.222222	0.233333	0.208333	0	0	0	0	0.166667
29500768	A	G	G	G	G	G	G	0.35	0.466667	0.571429	0.617647	0.333333	0.447368	20	30	77	34	12	38	0.480226	0	0	0	0.560748	0.485714	0	0.567568	0	0.627907	0	0
45417602	G	T	T	T	T	T	T	0.368421	0.3125	0.418605	0.481481	0.6875	0.607143	19	16	43	27	16	28	0	0	0	0.147059	0.590909	0	0.615385	0	0.142857	0.75	0	0.571429
12574273	A	G	G	G	G	G	G	1	0.630952	0.42132	0.974843	0.479339	0.433071	49	252	197	159	121	127	0.478827	0.48	0.536232	0.507812	0	0.505618	0.474747	0.407895	0	0	0	0.497512
40702125	T	C	C	C	C	C	C	0.368421	0.181818	0.217391	0.454545	0.642857	0.15	19	11	23	22	14	20	0	0.4375	0	0.454545	0.1875	0	0.192308	0.153846	0	0.151515	0.388889	0
28472348	T	C	C	C	C	C	C	0.931034	1	0.99169	0.526786	1	0.973684	29	290	361	448	13	38	0.972973	0.987586	0.602888	0.706349	0.853047	0.258	0	0	0	0	0	1
103687130	T	C	C	C	C	C	C	0.392857	0.220339	0.294118	0.194444	0.142857	0.148148	28	59	51	36	28	54	0	0	0	0.153846	0.372093	0	0.184211	0.2	0.444444	0	0	0
29999091	T	G	G	G	G	G	G	1	1	0.972973	0.958333	1	0.971429	61	17	37	48	31	35	0.512195	0.446429	0.6	0.405405	1	1	1	0.529412	0.37931	0	0	0
96115224	G	T	T	T	T	T	T	0.176471	0.4375	0.357143	0.45	0.464286	0.296296	17	16	14	40	28	27	0	0.310345	0.157895	0	0	0	0	0.363636	0	0.5625	0.285714	0.472222
136903236	G	C	C	C	C	C	C	0.423077	1	0.478261	0.257143	0.5	1	26	27	46	35	26	23	0	0	0	0	0	1	1	0.488889	0.641026	0	0	0.5
13267828	A	G	G	G	G	G	G	1	0.259259	1	0.666667	0.37931	0.515152	60	27	36	36	29	33	0.487179	0	0.333333	0.428571	0.428571	0.6	0	0	0.62963	0.441176	0	0.444444
7413933	A	G	G	G	G	G	G	1	0.535714	0.521127	0.596774	1	1	72	28	71	62	60	77	0	0	0.75	0.441176	0	0.535714	0	0.644444	0.621622	1	0.633333	0
54759667	C	T	T	T	T	T	T	1	0.318182	0.508197	0.395349	1	1	38	22	61	43	32	20	0	0	0	0	0	0.4375	1	0.411765	0.235294	0.54717	0.564103	1
25861497	T	C	A	C	C	C	C	0.714286	0.302632	0.62	0.267606	0.541176	0.693548	28	76	200	213	85	124	0	0.670659	0	0	0.402685	0.727273	0.225806	0.217949	0.148148	0.286344	0.435897	0
31117581	C	T	T	T	T	T	T	1	0.6	1	1	1	1	10	15	34	11	10	21	0.489362	1	0.5	0.413793	0.333333	0.538462	0	0.857143	0	0.4	0.461538	0.583333
49753612	A	C	C	C	C	C	C	0.722222	0.243243	0.790698	0.586957	0.791667	0.338235	18	37	43	46	48	68	0	0	0.85	0.705882	0	0.916667	0	0.25	0.46	0	0.269231	0
6629816	T	C	C	C	C	C	C	0.989362	0.688312	1	0.97561	1	1	94	77	72	82	105	101	0.468254	0.394366	1	0.994536	0.448598	0	0.519231	0.341463	0.468085	0	0	1
69166585	T	C	C	C	C	C	C	0.277778	0.615385	0.434783	0.214286	0.6875	0.625	18	13	23	14	16	24	0.569892	0	0	0	0	0.435897	0.2	0.346154	0.388889	0.538462	0.357143	0
55899122	C	G	G	G	G	G	G	1	0.705882	0.47619	0.666667	1	1	12	17	21	15	13	35	0	1	0.454545	0.769231	0.25	0	0	0.538462	0	1	0.821429	0
25388234	T	C	C	C	C	C	C	1	1	1	0.976744	0.941176	1	61	32	132	86	68	74	1	1	0	0	0	1	0.473684	0.473684	0.511111	0.444444	1	0
17421126	C	T	T	T	T	T	T	0.433333	0.24	0.36	0.572917	0.5	0.635135	90	25	50	96	46	74	0	0.5	0.511111	0.722222	0	0	0	0	0	0.510204	0	0.483146
146608363	T	G	G	G	G	G	G	0.4375	1	1	1	1	1	16	64	35	17	37	37	0	1	0	1	0.5	0.5	0	0	0.25	1	1	0.181818
57894684	C	A	A	A	A	A	A	1	0.654362	0.601064	1	0.984375	0.989796	49	298	376	371	192	196	0.993274	0	0.516393	0.571429	0.580645	0.556757	0	0.686391	0	0.725166	0.595745	0
36064995	G	T	T	T	T	T	T	1	0.510949	0.550562	0.993377	0.970149	1	127	137	178	151	67	88	0.995951	0	0.464789	0.328767	0.377358	0.448718	0.547826	0.537815	0.5	0.423077	0.397661	0
63240392	G	A	A	A	A	A	A	1	1	1	1	1	1	15	13	19	16	12	19	0	1	0	0	0	0	1	1	0	1	1	1
63240398	T	C	C	C	C	C	C	1	1	1	1	1	1	14	14	18	17	13	20	0	0	1	0	0	0	1	1	0	1	1	1
6793570	T	C	C	C	C	C	C	1	1	1	1	1	1	29	30	74	50	32	31	1	0	0	1	0	1	0	0	1	1	0	1
27323180	A	T	T	T	T	T	T	1	1	1	1	1	1	18	26	10	30	17	22	1	0	1	1	0	1	0	0	1	1	0	0
1442965	T	C	C	C	C	C	C	1	0.5	1	0.392857	0.769231	1	11	12	13	28	13	21	0	0.647059	0.68	0.425	0.576923	1	1	0	0	0	0	0.333333
84113443	A	G	G	G	G	G	G	1	0.979167	1	0.955056	1	0.5625	63	48	70	89	55	64	1	0.443662	0.481481	0.456	0.5	1	0.446809	0.30137	0.474747	0.393258	0	0
68167131	C	T	T	T	T	T	T	0.705882	0.377551	0.494792	0.993056	1	1	34	98	192	144	62	65	0.534884	0	0	0	0.992308	0.415323	0.607143	0	0.545455	1	0	0.477273
25405593	T	A	A	A	A	A	A	1	1	1	1	1	1	22	33	156	43	60	87	1	1	0	0	0	1	0.454545	0.42	0.733333	0.395161	1	0
25388125	G	A	A	A	A	A	A	1	1	1	1	0.986111	1	52	40	136	87	72	93	1	1	0	0	0	0.641026	0.6	0.555556	0.684211	0.508772	1	0
91430787	T	C	C	C	C	C	C	1	1	0.296296	1	1	1	20	11	27	29	21	26	1	0.56	0	0	0.272727	1	1	0	0	0.470588	0	1
22195630	A	G	G	G	G	G	G	1	1	1	0.433333	1	0.333333	10	25	27	30	23	15	0.45	0	0	0	0.56	0.974359	0.56	0	0	0.666667	0.777778	0.785714
17421029	T	C	C	C	C	C	C	0.590909	0.642857	0.5	0.628571	0.571429	0.571429	88	28	38	70	42	42	0	0.73913	0.727273	0.888889	0	0	0	0	0	0.69697	0	0.461538
25855283	G	T	T	T	T	T	T	1	0.333333	0.987879	0.37224	0.96347	0.943182	165	162	165	317	219	88	0.213573	0	0.521341	0.57772	0	1	0.373333	0.314554	0.281081	0.333333	1	0
86035020	C	G	G	G	G	G	G	0.285714	0.742857	0.68254	0.763636	0.892857	0.648649	35	35	63	55	28	37	0.625	0	0.566667	0.357895	0.416667	0.204819	0	0.35	0.689655	0.485714	0	0.340659
113867320	T	G	G	G	G	G	G	0.906863	0.55	0.750988	0.30303	0.954545	0.153846	204	40	253	33	264	13	0.276923	0.462264	0	0	0.549296	0	0.828947	0	0.647059	0.67619	0	0.202247
18326058	G	A	A	A	A	A	A	0.579151	0.456522	0.996296	0.922794	0.461279	0.57971	259	230	270	272	297	207	0.531646	0.38961	0	0	0.576512	1	0.489614	0.532787	0	0.5	0	0
41735672	A	G	G	G	G	G	G	1	0.54902	0.96875	1	1	1	11	51	64	99	41	40	0.371429	0	0.632653	0.491935	0	0.4	1	0.611111	0.266667	0.342857	0.425926	1
25388208	G	A	A	A	A	A	A	1	1	1	0.979592	1	1	55	31	141	98	83	80	1	1	0	0	0	1	0.511111	0.453125	0.564103	0.477528	1	0
25388115	G	A	A	A	A	A	A	1	1	1	1	1	1	52	38	134	87	73	95	1	1	0	0	0	0.669725	0.6	0.571429	0.666667	0.530973	1	0
62311181	C	T	T	T	T	T	T	1	0.241758	1	0.990991	1	1	72	91	110	111	82	58	0	0.311828	1	0.984375	0.459016	0.373626	0.514286	0	0	0.457143	0.632911	0.539823
13824068	T	C	C	C	C	C	C	0.357143	0.333333	0.444444	0.363636	0.272727	0.2	14	12	18	11	11	20	0	0.257143	0.571429	0.296296	0	0	0	0.12	0	0.428571	0.176471	0.166667
40894324	C	T	T	T	T	T	T	1	0.422222	0.514706	1	0.628866	0.637681	48	90	68	106	97	69	1	0.431034	0.484848	0.46875	1	0	0	0	0	0	0.402299	0.463918
74298242	T	C	C	C	C	C	C	1	0.413793	1	0.969231	1	1	18	58	56	65	18	34	0.388889	0.489796	1	1	0.454545	0	0.555556	1	0	0	0.543478	0
25388099	A	G	G	G	G	G	G	1	1	1	1	1	1	47	27	108	68	62	72	1	1	0	0	0	0.6625	0.6	0.538462	0.733333	0.516129	1	0
6629873	C	A	A	A	A	A	A	1	0.6875	0.974684	0.967213	1	1	77	80	79	61	95	80	0.377358	0.52	1	0.974684	0.386667	0	0.613636	0.3125	0.5	0	0	1
103066687	G	A	A	A	A	A	A	0.385185	0.451557	0.99	0.963834	0.995984	0.438721	810	578	600	553	498	563	0	0	0.427686	0.486859	0.986622	1	0.477228	0	0.466919	0.435726	0	0
6630362	G	C	C	C	C	C	C	1	0.752809	1	0.965517	1	0.9875	14	89	45	58	54	80	0.210526	0.469388	1	0.963636	0.351351	0	0.52381	0.833333	0.410256	0	0	1
5828703	C	T	T	T	T	T	T	1	0.464286	1	1	0.326923	1	49	28	34	62	52	33	0.380952	0.47619	0	0	0.375	0.65	0.434783	0.586957	1	0.611111	0.333333	0
90365464	A	G	G	G	G	G	G	1	1	0.692308	1	1	0.916667	23	16	13	10	20	12	1	1	1	1	0.833333	0	0	0.5	0	0	0.333333	0
6629609	G	A	A	A	A	A	A	0.988506	0.36	1	1	0.9	1	87	25	25	14	20	43	0.429907	0.480769	1	0.995025	0.390135	0	0.352941	0.1875	0.470588	0	0	1
17406934	C	G	G	G	G	G	G	0.483871	0.357143	0.515152	0.678571	0.363636	0.517241	31	14	33	28	22	29	0	0.852941	0.75	0.384615	0	0	0	0	0	0.5	0	0.486486
55715734	G	A	A	A	A	A	A	0.275862	0.542857	0.184211	0.346154	0.428571	0.15942	29	35	76	26	21	69	0	0	0.25	0	0.246575	0.4375	0.192771	0.234694	0.324324	0.17284	0	0.137931
1309357	A	G	G	G	G	G	G	0.512195	0.5	0.487179	1	0.545455	1	41	18	39	22	22	14	1	0.363636	0.694444	0.552632	0	0	0	0	0.463415	0.470588	0.565217	0
96267865	C	A	A	A	A	A	A	0.394737	0.772727	0.736842	0.652174	0.763158	0.461538	38	22	38	46	38	39	0.242424	0.3125	0	0.214286	0.318182	0	0.62069	0.580645	0.714286	0.454545	0.225	0.166667
98195398	T	G	G	G	G	G	G	0.327273	0.545455	0.404762	0.333333	0.285714	0.387097	55	22	42	27	49	31	0.310345	0.242424	0	0	0.4	0	0.241935	0.257143	0	0.5	0.24	0.163265
49500565	G	T	T	T	T	T	T	0.5	0.1875	0.16	0.421053	0.461538	0.210526	10	16	25	19	13	19	0.125	0.152174	0.3	0	0	0.216216	0.227273	0.318182	0	0.236842	0.142857	0.294118
25846151	T	C	C	C	C	C	C	1	1	1	1	0.967742	0.987179	82	19	119	23	31	78	0.247126	1	0.918367	0.987952	0.147059	1	0.216867	0.293478	0	0.222222	1	0
25388095	A	G	G	G	G	G	G	1	1	1	1	1	1	38	25	90	58	52	65	1	0.970588	0	0	0	1	0.576923	0.52	0.555556	0.455696	1	0
18331353	G	A	A	A	A	A	A	0.4	0.428571	1	0.545455	1	0.245283	25	35	36	22	31	53	0.471698	1	0	0	0	0.468085	0	0.567568	0.192308	0	1	0
73207203	C	G	G	G	G	G	G	0.178571	0.176471	0.454545	0.214286	0.230769	0.2	28	17	11	14	13	15	0.411765	0.166667	0	0.24	0.25	0	0	0.208333	0.263158	0	0	0
18151031	C	G	G	G	G	G	G	0.969697	1	1	0.936709	0.992701	1	264	71	146	158	137	103	0	0	0.990521	0.994638	0	0	1	0	0	1	1	1
25388128	T	C	C	C	C	C	C	0.980769	1	0.992537	1	0.986301	0.989474	52	40	134	86	73	95	1	1	0	0	0	0.632479	0.6	0.571429	0.722222	0.514019	1	0
47872307	A	G	G	G	G	G	G	0.527778	0.5	0.535714	0.926829	0.347826	0.392857	36	24	28	41	23	28	0.807692	0	0	0	0	0	0.291667	1	0.294118	0.405405	0.52381	0
86064058	C	G	G	G	G	G	G	0.333333	0.677419	0.622642	0.647059	0.631579	0.470588	27	31	53	34	19	17	0.444444	0.619048	0.361111	0	0.189189	0.333333	0.333333	0	0.423077	0.518519	0.253521	0
83023711	A	G	G	G	G	G	G	0.430556	1	1	0.954887	0.989583	0.394737	72	133	156	133	96	114	0.523256	0	0.397436	0.438095	0.448276	0.992063	0	0.411215	0.575758	0.526946	0.550725	0
105220266	T	A	A	A	A	A	A	0.705426	0.814815	0.688797	0.713043	0.753425	0.818182	129	135	241	115	73	44	0	0.298969	0.149254	0	0.135135	0	0.639269	0.641176	0.709091	0.8125	0.623377	0.582822
25405533	G	A	A	A	A	A	A	1	1	0.994444	1	1	1	22	55	180	88	101	86	0.994118	1	0	0	0	0.928571	0.61165	0.483871	0.5	0.577114	1	0
25388185	C	T	T	T	T	T	T	1	1	1	0.980769	1	1	58	37	159	104	88	105	1	1	0	0	0	1	0.478261	0.533333	0.611111	0.459459	1	0
25388188	T	G	G	G	G	G	G	1	1	1	0.980952	1	1	58	37	154	105	88	104	1	1	0	0	0	1	0.489362	0.52459	0.588235	0.483333	1	0
65813872	A	C	C	C	C	C	C	0.692308	0.583333	0.617647	0.9375	0.5	0.521739	13	24	34	16	20	46	0.323529	0	0.162162	0.217391	0	0.714286	0.636364	0.457143	0.473684	0.482759	0.205882	0.285714
43953450	A	C	C	C	C	C	C	0.4	0.625	0.380952	0.277778	0.428571	0.3	10	16	21	18	14	30	0.209302	0.592593	0.315789	0	0.4375	0.212121	0	0.16	0	0.342857	0.25	0
91430775	A	T	T	T	T	T	T	1	1	0.321429	1	1	1	15	11	28	30	21	24	1	0.631579	0	0	0.3	1	1	0	0	0.5	0	1
21805430	G	A	A	A	A	A	A	0.444444	1	0.52	0.568966	1	0.604167	18	36	50	58	36	48	1	0.54717	0.588235	0.521739	1	0.592593	0	0	0	0	0	0
94379843	C	G	G	G	G	G	G	0.282828	0.285714	0.25974	0.398693	0.410256	0.161017	198	84	77	153	78	118	0	0	0.239669	0	0	0.418182	0.204225	0.271028	0.185484	0	0.2	0.394558
94379701	G	T	T	T	T	T	T	0.221519	0.255319	0.19403	0.386861	0.369231	0.141304	158	47	67	137	65	92	0	0	0.229167	0	0	0.222222	0.269663	0.197802	0.221053	0	0.327869	0.217391
25425193	T	C	C	C	C	C	C	1	1	1	1	1	1	10	19	48	34	18	30	0.298165	1	1	1	0.333333	1	0	0.194444	0	0.291667	1	0
26450092	T	C	C	C	C	C	C	0.468468	0.545455	1	0.769231	0.337079	0.714286	111	11	12	13	89	14	0	0.478261	0.451807	0.463415	1	0.318996	0	0.857143	0	0.383333	0	0
47872225	T	C	C	C	C	C	C	0.384615	0.304348	0.478261	1	0.416667	0.368421	26	23	23	21	12	19	0.421053	0	0	0	0	0	0.210526	1	0.4	0.451613	0.588235	0
54624919	T	C	C	C	C	C	C	1	0.708333	0.555556	0.511628	0.235294	0.4	16	24	45	43	17	35	1	0.589744	0	0	0.461538	0.8	0	0	0.68	0	0	0
147592699	T	C	C	C	C	C	C	0.37931	0.206897	0.238095	0.137255	0.333333	0.178571	29	29	42	51	21	56	0.21875	0.300971	0	0	0.22807	0.25	0	0.194444	0.20339	0	0	0.198864
73446985	A	T	T	T	T	T	T	0.355932	0.162791	0.564356	0.823529	0.65	0.589744	59	43	101	51	40	39	0.143836	0.275	0.383117	0.419118	0.560538	0.679487	0	0.181818	0.133333	0	0.333333	0.157895
134378916	C	T	T	T	T	T	T	0.424658	0.309783	0.47037	0.4375	1	0.523179	73	184	270	176	85	151	0.335968	0.509804	0.490196	0.438356	0	0.474453	0.346154	0.352941	0	0	0.342105	0
46159102	C	T	T	T	T	T	T	0.583333	0.4	0.47619	0.976744	0.352941	0.272727	36	35	42	43	17	22	0.642857	1	0.548387	0.434783	0.565217	0	0	0	0	0	0	0
25405562	T	C	C	C	C	C	C	0.59375	0.75	0.771277	0.531646	0.6	0.829787	32	44	188	79	100	94	0.601399	0.720721	0	0	0	0.507042	0.393617	0.298246	0.647059	0.280702	0.757962	0
9328483	C	A	A	A	A	A	A	1	1	1	1	1	0.981481	25	71	81	75	33	54	0.561404	1	0.541667	0.457143	0.556818	1	0.413043	0	0	0.584615	0	1
5860594	C	T	T	T	T	T	T	1	0.155556	0.555118	0.547826	0.570652	0.454545	112	45	254	115	368	77	0.5	0	0	0	0	0	0.997067	0	0.950673	0	0.541126	0.428571
62311166	T	C	C	C	C	C	C	1	0.239583	1	0.990991	1	1	83	96	108	111	91	62	0	0.34555	1	1	0.496241	0.2875	0.543689	0	0	0.484211	0.644737	0.563636
22195611	G	A	A	A	A	A	A	1	1	1	0.387097	1	0.333333	15	26	27	31	22	15	0.461538	0	0	0	0.590909	0.966667	0.55	0	0	0.65	0.814815	0.827586
6090794	T	C	C	C	C	C	C	0.555556	0.85	0.621212	0.481481	0.611765	0.77551	18	20	66	27	85	49	0.353535	0.204545	0.595349	0.442379	0.5	0.21466	0.521739	0.5	0	0.704545	0	0
45684060	A	G	G	G	G	G	G	1	1	1	0.272727	1	1	16	10	31	11	25	25	1	1	0.487179	0.480519	0	0.545455	0.430556	0	0.6	0.357143	0	0.518519
25388197	A	T	T	T	T	T	T	1	1	1	0.979167	1	1	55	31	136	96	83	86	1	1	0	0	0	1	0.521739	0.533333	0.588235	0.485207	1	0
11620837	A	C	C	C	C	C	C	0.4	0.647059	0.392857	0.5625	0.346154	0.315789	15	17	28	16	26	19	0.412698	0.222222	0	0.380952	0.283019	0.444444	0.388889	0.272727	0	0.410256	0	0
6630110	G	A	A	A	A	A	A	0.965517	0.531646	1	1	1	1	29	79	49	35	35	92	0.390625	0.595745	1	1	0.275362	0	0.423077	0.37931	0.585366	0	0	1
53275396	G	T	T	T	T	T	T	0.8	0.914894	1	0.666667	0.846154	0.764706	10	47	15	18	13	34	0.4	0	0.25	0	0.333333	0	0.75	0.8	0.866667	0.82	0.470588	0.458333
1466477	T	C	C	C	C	C	C	0.4375	0.37037	0.45	0.410714	0.47619	0.342105	16	27	20	56	21	38	0	0.351852	0.371429	0.155556	0	0.251852	0.193548	0.3	0.181818	0.310345	0.333333	0.196078
44952153	G	A	T	A	A	A	T	0.392857	0.4375	0.423077	0.395349	0.415584	0.344828	56	16	78	43	154	29	0	0.323529	0	0.329787	0	0	0.307692	0.520833	0	0.371429	0.419355	0.302326
3334375	G	T	T	T	T	T	T	0.22449	0.208333	0.272727	0.481481	0.181818	0.363636	49	24	33	27	44	33	0	0	0.245614	0	0.265306	0	0.3	0.354167	0.3	0	0.4375	0
36936108	C	T	T	T	T	T	T	1	1	1	1	1	1	103	66	163	114	85	89	0.501859	1	1	1	0.489655	0.469697	0	0.463415	0.25	0.447368	0.550847	0
47872299	C	A	A	A	A	A	A	0.484848	0.454545	0.571429	0.923077	0.285714	0.384615	33	22	28	39	21	26	0.791667	0	0	0	0	0	0.291667	1	0.28125	0.416667	0.5	0
112011420	A	G	G	G	G	G	G	0.307692	0.290323	0.26	0.240741	0.147059	0.238095	39	31	50	54	34	21	0.283582	0.24359	0.166667	0.333333	0	0	0.190476	0.15625	0	0.156863	0	0.141026
25405779	A	T	T	T	T	T	T	0.783784	0.5	0.539792	0.503704	0.560345	0.646154	37	54	289	135	116	130	0.60221	0.398305	0	0	0	0.825243	0.404255	0.416667	0.37037	0.329268	0.378151	0
105007874	G	T	T	T	T	T	T	0.36	0.537037	0.36	0.413043	0.575758	0.383333	25	54	50	46	33	60	0	0	0	0	0	0	0.372093	0.648148	0.5	0.510638	0.322581	0.469388
45417457	C	T	T	T	T	T	T	0.527273	0.285714	0.481481	0.4	0.4375	0.357143	55	21	54	40	16	28	0	0	0	0	0.65	0	0.612903	0	0.578947	0.369565	0	0.471429
26696668	C	T	T	T	T	T	T	0.342105	0.333333	0.288889	0.266667	0.184615	0.323529	38	15	45	45	65	34	0.272727	0.315789	0.147541	0	0	0	0.1875	0.155556	0.166667	0.192308	0.25	0.244898
90542500	A	G	G	G	G	G	G	0.5375	0.435897	1	0.482014	1	0.978261	160	78	137	139	84	92	1	1	0.580645	0.3875	0.432432	0.683544	0.545455	0	0	0	0	0
22228722	C	A	A	A	A	A	A	1	0.631579	1	1	0.933333	1	19	19	46	48	15	13	0	1	0.470588	0.5	1	0.538462	0.448276	0	0.25	0.555556	0	1
35153496	T	A	A	A	A	A	A	0.5	0.25	0.17757	0.179104	0.4	0.378378	58	36	107	67	35	37	0	0.264957	0	0	0.170213	0.180723	0.292135	0.315789	0.212121	0.227848	0.125	0.295455
70213835	T	C	C	C	C	C	C	0.518135	0.543572	0.576091	0.63151	0.99916	0.504886	193	2559	2635	1536	2381	1228	0	0	0.624593	0.630092	0.659713	0.650115	0.411	0	0	0	0	0.997353
5860596	C	T	T	T	T	T	T	1	0.162791	0.548507	0.544	0.572559	0.45679	113	43	268	125	379	81	0.5625	0	0	0	0	0	1	0	0.95279	0	0.553279	0.420904
81127751	C	A	A	A	A	A	A	0.55144	0.446394	0.465261	0.463007	0.508163	0.459746	243	513	806	419	490	472	0.438972	0.394531	0	0.451282	0.479675	0	0.418653	0.416783	0.501916	0	0	0
90350055	A	G	G	G	G	G	G	1	1	0.465116	1	1	0.535714	42	18	43	17	30	28	1	1	1	1	0	0	0	0.352941	0.338983	0	0.518519	0
40895827	G	C	C	C	C	C	C	1	0.473684	0.84375	1	0.517241	0.615385	12	38	32	68	29	39	1	0.53125	0.444444	0.5	1	0	0	0	0.266667	0	0.303571	0.62069
99813390	T	C	C	C	C	C	C	0.216495	0.252189	0.219373	0.242475	0.274882	0.289116	97	571	702	598	211	294	0.304132	0	0	0	0.227704	0.243243	0.296496	0.178451	0	0	0.191074	0.276438
100814359	C	T	T	T	T	T	T	0.540698	0.478462	0.500484	0.97625	0.990625	0.461538	172	1300	1033	800	640	689	0.556886	0.584541	0	0	0.529086	0.514545	0.515994	0	0	0.462758	0.509025	0.498691
103066774	T	C	C	C	C	C	C	0.435733	0.457732	0.988889	0.97549	0.992714	0.517824	778	485	720	612	549	533	0	0	0.559917	0.512987	0.987362	1	0.479839	0	0.511344	0.544231	0	0
43288488	C	G	G	G	G	G	G	0.971429	0.434783	1	0.948276	0.315789	1	35	46	68	58	38	39	1	0.984375	0.333333	0.195652	0	0	0.53012	0	1	0.244898	0.39726	0.22695
94379846	G	A	A	A	A	A	A	0.276243	0.246914	0.24	0.376812	0.328358	0.141593	181	81	75	138	67	113	0	0	0.25	0	0	0.384615	0.198473	0.27451	0.205128	0	0.192771	0.352518
25861498	A	T	G	T	T	T	T	0.724138	0.294872	0.617225	0.275701	0.541176	0.648438	29	78	209	214	85	128	0.196486	0.681818	0	0	0.406667	0.731343	0.253968	0.2125	0.148148	0.288793	0.432099	0
8949850	G	A	A	A	A	A	A	0.270833	0.3	0.210526	0.246032	0.231884	0.315789	48	30	38	126	69	76	0	0	0.175439	0.218391	0	0.468354	0.153846	0	0	0.315789	0.140845	0.354839
90384592	C	G	G	G	G	G	G	1	1	0.384615	0.333333	1	0.395833	12	34	39	24	19	48	1	1	1	1	0.366667	0	0	0	0	0	0	0
21390409	G	C	C	C	C	C	C	1	0.533333	1	0.888889	0.411765	1	22	15	19	18	17	10	0.24	0.421053	0.888889	1	0.785714	0	0	0.555556	0.307692	0.517241	0.375	0
28331942	T	C	C	C	C	C	C	0.942857	0.789474	0.642857	0.984456	0.987654	0.979798	70	19	14	193	81	99	0.973554	0.930233	1	0.993528	0.809524	0	0	0	0	0	0	0.88
13267733	T	G	G	G	G	G	G	0.978723	0.666667	1	0.588235	0.153846	0.8	47	21	32	34	13	30	0.533333	0	0.714286	0.591837	0	0.660714	0	0	0.64	0.846154	0	0.466667
105218765	A	T	T	T	T	T	T	0.317073	0.418605	0.233871	0.311475	0.555556	0.375	41	43	124	61	18	24	0.425676	0.37931	0	0.186047	0.242424	0	0	0.263636	0.666667	0.315789	0	0
112948250	G	A	A	A	A	A	A	0.52381	0.974026	1	1	1	0.970297	21	154	109	66	48	101	0	1	0	0	0.98895	0	0.342105	0.976744	1	0.595238	0.373832	0.459459
36938457	A	G	G	G	G	G	G	1	1	1	1	1	1	40	16	51	49	43	25	0.529412	1	1	1	0.405797	0.535354	0	0.380952	0.466667	0.333333	0.617647	0
18412008	C	G	G	G	G	G	G	0.213115	0.533333	0.320755	0.351351	0.37037	0.196429	61	45	53	37	27	56	0.6	0.509804	0	0.39726	0.285714	0	0	0	0	0.463415	0	0
13919017	A	G	G	G	G	G	G	0.145161	0.157895	0.255319	0.342857	0.208333	0.176471	62	38	47	35	48	51	0	0	0	0.313725	0.15493	0.165049	0.142857	0	0.2	0.255814	0.146341	0.180328
77828239	T	C	C	C	C	C	C	0.315789	0.52381	0.2	0.287879	0.266129	0.575758	19	21	15	66	124	33	0	0	0	0	0	0.442455	1	0	0	0	0	1
25846171	A	T	T	T	T	T	T	1	1	1	1	0.974359	1	88	23	137	27	39	94	0.305709	1	1	0.989691	0.219178	1	0.234694	0.267241	0	0.243478	1	0
55899005	T	C	C	C	C	C	C	1	0.5	0.740741	0.4	1	1	14	16	27	10	14	16	0	1	0	0.785714	0.478261	0	0	0.5	0.7	1	0.464286	0
25861426	G	C	C	C	C	C	C	0.771429	0.903226	0.665563	0.689103	0.628205	0.75	35	155	302	312	156	264	0.808542	0.311111	0.283186	0.511392	0	0.425287	0	0.220183	0.3	0.230114	0.613861	0.995745
49799037	C	T	T	T	T	T	T	0.4	1	1	1	1	1	15	22	17	36	12	15	0.230769	0.4	1	1	0.666667	0.55	0	0.5	0	0.619048	0.727273	0
40895813	A	G	G	G	G	G	G	1	0.328571	0.59322	1	0.418605	0.538462	12	70	59	81	43	52	1	0.369565	0.444444	0.372093	1	0	0	0	0.307692	0	0.253731	0.425926
113867290	T	C	C	C	C	C	C	0.879121	0.692308	0.729958	0.333333	0.938272	0.153846	182	39	237	30	243	13	0.357143	0.536765	0	0	0.626866	0	0.808824	0	0.77193	0.730769	0	0.190476
47870094	G	A	A	A	A	A	A	0.451613	0.433824	0.441176	0.967857	0.533835	0.529412	93	136	170	280	133	136	0.547101	0	0	0	0	0	0.539877	1	0.560748	0.527363	0.481675	0
64783981	T	C	C	C	C	C	C	1	1	1	1	1	1	17	10	17	23	35	16	1	0.35	1	1	0	1	0	0.909091	0	0.444444	0	0.6
25861539	T	A	A	A	A	A	A	0.142857	0.130435	0.243781	0.210843	0.294872	0.296296	28	69	201	166	78	108	0.201754	0.181347	0	0	0	0.253968	0.21875	0.195122	0.2	0	0.382022	0
17406911	C	T	T	T	T	T	T	0.37037	0.263158	0.514286	0.655172	0.318182	0.413793	27	19	35	29	22	29	0	0.78125	0.693878	0.428571	0	0	0	0	0	0.511111	0	0.434783
12412780	A	G	G	G	G	G	G	0.35	0.527607	0.587444	1	0.974138	0.475177	80	163	223	140	116	141	0.525806	0.565836	0	0	0.581633	1	0	0	0	0.994792	0	0.561728
25846259	G	A	A	A	A	A	A	1	1	1	1	1	0.969697	50	31	95	16	37	66	0.286604	1	1	1	0.304348	1	0.217391	0.22619	0	0.251799	1	0
122817488	G	A	A	A	A	A	A	1	0.583333	0.982456	0.729167	1	1	106	48	114	48	126	122	0.993056	0.580247	1	1	0	0	0.531532	0.531915	0.452381	0	0	0.527027
25861533	A	T	T	T	T	T	T	0.142857	0.121622	0.258216	0.205263	0.313253	0.289474	28	74	213	190	83	114	0.208748	0	0	0	0	0.238806	0.235294	0.186047	0.206897	0.19084	0.385417	0
1466491	T	C	C	C	C	C	C	0.470588	0.357143	0.434783	0.370968	0.5	0.369565	17	28	23	62	22	46	0.205882	0.440678	0.34375	0.177778	0	0.300699	0.212121	0.5	0	0.272727	0.208333	0.173913
17406767	A	C	C	C	C	C	C	0.294118	0.461538	0.8	0.583333	0.454545	0.5	17	13	20	24	11	16	0	0.727273	0.666667	0.636364	0	0	0	0	0	0.741935	0	0.65625
6630068	C	T	T	T	T	T	T	0.95122	0.541176	1	1	1	1	41	85	65	34	55	119	0.445946	0.609756	1	1	0.357143	0	0.375	0.428571	0.613636	0	0	1
23873590	G	A	A	A	A	A	A	0.62963	1	1	1	0.333333	1	27	11	27	26	15	10	1	1	0.714286	0.32	1	1	0.268293	0	0	0	0	0
75266801	G	T	T	T	T	T	T	1	0.479167	0.984962	0.97541	1	0.989011	39	96	133	122	70	91	0.980392	1	0.478261	0.418605	1	0.464286	0	0	0.897436	0	0.530612	0
25427794	G	T	T	T	T	T	T	1	1	0.974359	1	1	1	10	62	78	194	27	30	0	1	0.992424	0.996979	0.664975	1	0.24	0.206897	0	0.215054	1	0
25856537	T	C	C	C	C	C	C	1	0.385542	1	0.497238	0.985401	0.993151	74	83	265	181	137	146	0.273504	0.286316	0.350515	0.385167	0	1	0.508333	0.333333	0.615385	0.453061	1	0
6141404	T	C	C	C	C	C	C	0.583333	0.352273	0.754144	0.315508	0.741935	0.366071	12	264	362	187	186	112	0.139344	0	0.291228	0.338983	0.169231	0	0.652174	0.155405	0.479167	0	0.675214	0.559633
121236971	C	G	G	G	G	G	G	1	1	0.545455	0.916667	1	1	19	44	33	24	14	38	0.758621	0.369565	0.636364	0.692308	0.535714	0.833333	0.428571	0	0.571429	0.464286	0.522727	0
49970401	A	G	G	G	G	G	G	1	1	0.358209	0.961538	1	0.652778	101	80	67	156	90	72	0.446809	0	0	0	0.636364	0.567164	0.48913	0.577236	0.459459	0.591398	0.556818	1
71358700	A	G	G	G	G	G	G	0.16	0.159091	0.136364	0.1875	0.272727	0.25	50	88	44	16	33	68	0.2	0.2	0	0	0.347826	0	0	0.245283	0.3	0	0	0.227273
64614573	T	A	A	A	A	A	A	1	1	0.961538	0.628571	1	1	35	38	52	35	31	46	0.514851	0.662162	1	0.990385	0	0.984848	0	0.565217	0	0	0.7	0.532258
94379063	T	G	G	G	G	G	G	0.444444	0.347826	0.378378	0.861702	0.666667	0.322034	18	69	74	94	39	59	0.166667	0.159091	0.27027	0.152381	0.392157	0.26087	0.411765	0.372093	0	0.428571	0.440678	0.329268
37084650	T	C	C	C	C	C	C	1	1	1	1	0.833333	1	20	11	14	24	12	14	1	1	0.179487	0.291667	0.366667	1	0	0	0.136364	1	1	0.22449
6121673	G	A	A	A	A	A	A	0.994376	1	0.997975	0.996777	1	0.996439	889	1616	2469	2482	1056	1404	0.457265	0.538369	0.536038	0.517773	0.506667	0.486618	1	0	0.980241	0.471888	0.395146	0.464835
36935795	A	G	G	G	G	G	G	0.946309	1	0.996564	1	1	1	149	129	291	217	210	170	0.549587	1	1	1	0.394231	0.513514	0	0.526316	0.367647	0.460317	0.502732	0
15973183	T	G	G	G	G	G	G	0.43326	0.984127	0.988439	0.410095	0.353982	0.372152	457	315	346	317	339	395	0	0.430303	0.460674	0.539773	0.984252	0.407514	0	0	0.28125	0.424165	0.389776	0
51838086	C	G	G	G	G	G	G	1	1	0.645161	1	1	1	27	13	31	40	15	19	1	0.333333	1	1	0.588235	0.578947	0.409091	0.725	0	0.387097	0	0
59816147	T	C	C	C	C	C	C	0.6	1	0.978261	0.383333	0.486486	0.4	35	20	92	60	37	45	0.451883	0.993976	0.458101	0.480702	0.455446	1	0	0	0.391304	0	0	0
21788188	G	A	A	A	A	A	A	0.588235	1	1	0.5	1	1	17	51	93	78	39	44	1	0.44697	0.653846	0.427273	1	0.666667	0	0	0	0.421875	0.347826	0.509091
116235450	C	A	A	A	A	A	A	1	1	0.420561	0.990291	0.455172	0.5	170	72	214	103	145	116	0.596413	0.464481	0.397196	0.433824	0.467105	0.393258	0	1	0.446043	0.553398	0	0
31476235	G	A	A	A	A	A	A	0.977778	1	0.316667	1	1	0.5	45	38	60	25	68	60	0	1	0	0.377358	0.377953	0	0	1	1	0.611111	0.375	0.439024
25190738	C	A	A	A	A	A	A	0.384615	0.5	0.64	0.227273	0.352941	0.315789	13	12	25	22	17	19	0.24	0.413793	0	0.212121	0.25	0.258065	0.210526	0.277778	0.4	0.416667	0	0.128205
25427796	C	G	G	G	G	G	G	1	1	0.974026	1	1	1	10	58	77	189	26	30	0	1	1	0.996875	0.652406	1	0.3	0.214286	0	0.21978	0.981818	0
36936506	C	T	T	T	T	T	T	1	1	1	1	1	1	18	96	143	125	64	85	0.531034	1	1	1	0.508772	0.46875	0	0.543624	0.380952	0.510204	0.448276	0
7392658	C	A	A	A	A	A	A	0.833333	0.9	0.8	0.32	0.384615	0.545455	12	10	10	25	13	11	0	1	0.5	0	0	0	0.285714	0.666667	0.5	0.533333	0.692308	0
6460767	G	A	A	A	A	A	A	0.789474	0.506329	0.55102	0.972973	0.98	0.419355	19	79	147	37	50	62	0.522807	0.375	0.340909	0.445545	0.673684	0.588235	0	0.473684	0.222222	0.977778	0	0
62008084	A	G	G	G	G	G	G	0.425743	0.5	0.507331	0.98	0.125	1	101	136	341	100	64	172	0.476695	0	0	0	0	0.990826	0.516216	0.481328	0.478873	0.996109	0	0
14223693	A	G	G	G	G	G	G	0.996293	0.996307	0.995	0.998034	1	0.999029	1079	1083	1000	2543	1373	1030	0.999211	0.997911	0.5024	0.440986	0.99835	0.488595	0	0	0.980273	0.531168	0.448113	0
361762	G	A	A	A	A	A	A	1	1	0.384615	1	1	0.75	16	11	13	18	12	12	1	0.541667	1	1	1	1	0	0	0	0	0	0
25861404	G	T	T	T	T	T	T	0.526316	0.89759	0.562893	0.957295	0.806897	0.418773	38	166	318	281	145	277	0.607094	0.666667	0.859903	0.900662	0.906122	0.637363	0	0	0	0	0	0
73484735	C	T	T	T	T	T	T	0.291667	0.333333	0.375	0.454545	0.333333	0.272727	24	18	16	22	12	11	0.25	0	0.416667	0	0	0.470588	0	0.481481	0	0.363636	0.238095	0.25
39506591	C	A	A	A	A	A	A	0.307692	0.909091	0.461538	0.592593	0.375	0.4	13	11	13	27	16	20	0	0.5	0.5	0	0.263158	0.289474	0.173913	0.363636	0.25	0.44	0.448276	0.229167
6721266	T	A	A	A	A	A	A	0.25	1	0.304348	0.225	0.925926	1	36	12	23	40	27	15	0.954545	0.44898	0.964286	0.967742	0.434783	0.347826	0	0	0	0	0	0
112053210	T	C	C	C	C	C	C	0.894737	0.833333	0.586207	0.823529	1	1	19	12	29	17	12	19	0.324324	0	0.928571	0.740741	0	0.981132	0.5	0.4	0.333333	0.916667	0.266667	0.166667
25388164	T	C	C	C	C	C	C	1	1	1	1	1	1	63	45	172	123	101	123	1	1	0	0	0	1	0.574074	0.589286	0.677419	0.582278	1	0
44489295	A	G	G	G	G	G	G	1	0.55814	1	1	0.705882	0.36	16	43	38	19	17	25	1	1	0	0.384615	0.981481	0.538462	0.62069	0	0	0.522727	0	0
97499169	G	A	A	A	A	A	A	0.627907	0.529412	1	0.972973	0.954545	0.594595	43	68	80	74	44	74	0.590361	0.5	0	0	0.433333	0	1	0	1	0.5	0.515625	0.565217
65111341	A	T	T	T	T	T	T	0.986111	1	1	1	0.967742	1	72	50	105	71	31	76	1	0	0.588889	0.545455	1	1	1	0.386667	0	0.467532	0	0.391304
53986088	C	T	T	T	T	T	T	1	0.5	0.52381	0.866667	1	1	63	10	21	30	22	24	1	0	0.418605	0.522727	0.5	1	0.263158	0	0.6875	0.647059	0	0.277778
46126092	G	A	A	A	A	A	A	0.411765	0.75	1	0.705882	0.588235	1	17	32	67	17	17	32	0	0	0.8	0.6875	0.647059	0	0.787879	1	0.333333	0	0.631579	0
41122215	C	A	A	A	A	A	A	0.663934	1	0.95283	1	0.4	1	122	35	106	50	50	93	0.484127	0.394737	0.455882	0.446154	0.519231	0	0.54321	0	0.526316	0.546875	0.533333	1
52958344	G	A	A	A	A	A	A	1	1	1	1	1	1	17	26	95	20	21	65	1	1	0.5	0.482143	1	1	0	0.5625	0.423077	0	0	0.465753
72052934	A	G	G	G	G	G	G	0.315789	0.243243	0.18	0.391304	0.206897	0.242424	19	37	50	23	29	33	0.194805	0.24	0.2	0.205479	0.264706	0.157895	0.245614	0.166667	0	0.173913	0	0.164706
36936114	T	G	G	G	G	G	G	0.978947	1	1	1	1	0.988764	95	65	156	112	78	89	0.507937	1	0.977273	0.995575	0.528169	0.529412	0	0.555556	0.272	0.493333	0.543103	0
47793214	G	T	T	T	T	T	T	0.285714	0.375	0.363636	0.12	0.583333	0.35	21	16	11	25	12	20	0	0	0	0	0	0	0.222222	0.5	0.428571	0.416667	0.4	0.545455
47195811	G	T	T	T	T	T	T	0.294521	0.147059	0.282828	0.280899	0.219512	0.279412	146	34	99	89	82	68	0	0.194175	0.220183	0	0	0	0.272059	0.241071	0.260274	0.262295	0.225	0.273224
55968022	T	G	G	G	G	G	G	0.45	0.352941	0.25	0.470588	0.166667	0.282051	20	17	16	17	30	39	0.26087	0.25	0.192308	0.15625	0	0.25	0	0.448276	0.318182	0.541667	0	0
71952197	G	A	A	A	A	A	A	1	1	0.272727	1	1	1	34	19	11	45	15	19	0.469388	0.3	0.916667	1	1	0.45	0.631579	0.533333	0	0	0	0.421053
43003835	A	T	T	T	T	T	T	0.466667	0.666667	0.264706	0.4	0.277778	0.25	15	12	34	30	18	20	0.277778	0.222222	0.357143	0.45	0	0.307692	0.272727	0.266667	0	0.222222	0	0.4
59816429	T	C	C	C	C	C	C	0.683333	1	1	0.454545	0.409091	0.455357	60	60	197	99	44	112	0.419708	0.988	0.566667	0.588689	0.431655	1	0	0	0.461538	0	0	0
64329616	C	T	T	T	T	T	T	1	0.636364	0.5	0.484848	0.333333	0.47619	23	11	24	33	21	21	0.765957	0.548387	0.4375	0.625	0	0	0	0.75	0.758621	0	0	0
93149505	A	G	G	G	G	G	G	0.571429	1	0.404255	1	0.933333	1	56	19	47	58	30	27	0	1	0.45283	0.548387	0	0	0.37037	0	1	1	1	0
34882814	G	A	A	A	A	A	A	0.983607	0.506667	0.410596	0.993333	0.495238	0.384615	61	75	151	150	105	117	0.986547	0.63	0.603448	0.531401	0	0.994286	0.491228	0	0	0	0	0
12544536	G	C	C	C	C	C	C	1	0.266667	1	1	1	1	28	15	23	18	10	14	0.487805	0.47619	0	0.269231	0.481481	0.727273	0.470588	0.32	0	1	0.5	1
56445174	G	A	A	A	A	A	A	0.183333	0.428571	0.25	0.314286	0.282609	0.5	60	14	40	35	46	24	0.260274	0	0	0.253968	0.217391	0.466667	0.288889	0	0	0.461538	0.230769	0.25
62311498	T	C	C	C	C	C	C	0.995495	0.278195	1	1	1	0.988506	222	133	191	246	157	87	0	0.429412	1	1	0.57047	0.402597	0.680556	0	0	0.441341	0.594444	0.615385
62311513	A	G	G	G	G	G	G	1	0.266667	1	1	1	0.97619	231	135	176	231	155	84	0	0.429429	1	0.99	0.604027	0.417722	0.632653	0	0	0.417647	0.611111	0.613139
27333842	C	T	T	T	T	T	T	0.5	0.487342	0.45283	0.519608	0.356436	0.450704	12	158	106	102	101	71	0.669903	0.477778	0.436364	0.341463	0.391304	0.297872	0	0	0	0	0.177419	0.45283
13824079	T	C	C	C	C	C	C	0.333333	0.181818	0.521739	0.416667	0.153846	0.166667	12	11	23	12	13	24	0	0.230769	0.25	0.171429	0.2	0.285714	0.227273	0.387097	0	0.214286	0	0.285714
40895802	G	C	C	C	C	C	C	1	0.383562	0.538462	1	0.391304	0.5	14	73	65	88	46	52	1	0.361702	0.411765	0.390244	1	0	0	0	0.444444	0	0.260274	0.425926
85209891	T	A	A	A	A	A	A	0.978261	1	1	0.955556	1	0.55102	46	26	43	45	65	49	0	0.428571	0.578947	0.458333	1	0.439516	0	0.45	0.5625	1	0.576923	0.472727
36982744	A	G	G	G	G	G	G	0.990698	1	1	1	1	1	215	781	1345	626	257	183	1	0.563891	0.715942	0.663636	1	1	0	0	0	0.520476	0.464455	0.545631
3302653	C	T	T	T	T	T	T	0.34901	0.310606	0.333333	0.321138	0.347826	0.335347	808	132	381	246	322	331	0	0.297872	0	0.310268	0.376384	0.357488	0	0	0.381643	0	0.352518	0.404639
17406808	T	C	C	C	C	C	C	0.285714	0.266667	0.571429	0.695652	0.5	0.368421	14	15	21	23	16	19	0	0.75	0.62069	0.625	0	0	0	0	0	0.678571	0	0.5
13084970	T	C	C	C	C	C	C	0.136364	0.178571	0.185185	0.175532	0.163934	0.147826	88	56	108	188	61	115	0.19337	0	0.367816	0.173684	0	0	0.196532	0.192593	0.172414	0	0.177632	0
103887843	C	G	G	G	G	G	G	0.327974	0.3125	0.328	0.338028	0.324324	0.346667	311	32	125	71	111	75	0	0.315789	0	0.306452	0	0	0	0.343434	0.450617	0.356436	0.350649	0.34127
64614560	A	T	T	T	T	T	T	1	1	1	0.676471	1	0.97619	35	35	51	34	32	42	0.493333	0.626866	0.968085	0.979798	0.377358	0.982143	0	0.565217	0	0	0.641026	0.508475
59591488	A	G	G	G	G	G	G	0.583333	0.583333	0.47619	0.230769	1	0.529412	12	12	21	26	42	17	0.230769	0.333333	0	0	0.65	1	0.780488	0	0	0.4	0.5	0
70341660	G	A	A	A	A	A	A	0.6875	1	1	1	0.765625	0.980392	32	41	42	50	64	51	0.589286	1	0.391304	0.495413	1	0.5	0.513514	0.525	0.55	0	0	0.361111
25857276	G	C	C	C	C	C	C	1	1	1	0.965517	1	1	35	56	212	87	87	159	0.286337	0.99262	1	1	0	0.379032	0.563636	0.445652	0.25	0.543307	1	0
36938130	T	C	C	C	C	C	C	1	1	0.984848	1	1	1	19	67	66	72	49	43	0.666667	1	1	1	0.454545	0.488095	0	0.414286	0.571429	0.444444	0.444444	0
25472225	C	G	G	G	G	G	G	0.3	0.309735	0.377273	0.509677	0.585366	0.518519	30	113	220	155	82	108	0	1	0.531646	0.571429	1	0	0	0	0	0	0	0
85206719	C	T	T	T	T	T	T	0.392857	1	1	0.940299	0.339623	0.555556	28	22	39	67	53	36	0	0.525	0.588889	0.456522	1	0.614286	0	0.483871	0.4	0.666667	0	0
50095212	T	G	G	G	G	G	G	1	1	1	1	1	1	21	12	23	15	12	20	0.7	1	0.625	0.4	1	0.416667	0.333333	0.571429	0	0.461538	0	1
93149652	A	G	G	G	G	G	G	0.47541	1	0.439024	1	1	1	61	35	82	52	39	42	0	1	0.47619	0.5875	0	0	0.358974	0	1	1	1	0
7624	G	A	A	A	A	A	A	0.576923	0.439024	0.952381	0.980392	0.230769	0.444444	26	41	42	51	13	27	0	0	0.428571	0.5	0	0	1	0	0.2	0.387097	0.621622	1
36936808	A	G	G	G	G	G	G	1	1	1	0.989474	1	1	21	78	108	95	69	65	0.64497	1	1	1	0.408163	0.475248	0	0.387097	0.428571	0.629032	0.531915	0
64817204	G	A	A	A	A	A	A	0.4	0.477273	1	0.434783	1	0.614035	15	44	23	23	28	57	0.25	0.444444	1	1	0	1	0	0.454545	0	0.294118	0	0
134378961	G	A	A	A	A	A	A	0.361111	0.310127	0.384298	0.33758	0.985507	0.452174	72	158	242	157	69	115	0.359848	0.45	0.54	0.453237	0	0.463415	0.358209	0.367925	0	0	0.355263	0
72052945	A	G	G	G	G	G	G	0.285714	0.242424	0.311111	0.44	0.466667	0.321429	21	33	45	25	30	28	0.216216	0	0.387097	0.314286	0.228571	0.125	0.296296	0.259259	0	0.288462	0.236111	0.235294
45711378	G	T	T	T	T	T	T	0.4375	0.357143	0.303571	0.266667	0.316327	0.21875	16	14	56	30	98	32	0.258065	0	0	0	0	0.347826	0.27193	0.331034	0.285714	0.393443	0.272727	0.259259
66151723	G	T	T	T	T	T	T	0.25	0.2	0.202532	0.2	0.16129	0.162162	16	40	79	60	31	37	0.225806	0.172414	0	0.209302	0	0	0.193548	0	0.352941	0.194444	0.204545	0.145455
39190468	G	T	T	T	T	T	T	0.282895	0.386364	0.321739	0.368421	0.288288	0.313253	152	44	115	114	111	83	0.315789	0.311475	0	0	0.295455	0	0.305882	0.313131	0.315436	0.328125	0.307692	0
104415216	C	T	T	T	T	T	T	1	1	1	0.956311	1	0.436893	81	79	176	206	79	103	1	1	0	0	1	0.539474	0.536	0	0.327273	0.443662	0.58	0.5
97482418	A	G	G	G	G	G	G	0.465116	0.518519	0.988439	0.925373	1	0.525641	43	135	173	67	93	78	0.432432	0.506494	0	0	0.475862	0	1	0	1	0.528571	0.561798	0.459459
25427812	G	C	C	C	C	C	C	1	1	0.974026	1	1	1	11	59	77	190	27	34	0	1	1	1	0.705	1	0.307692	0.241379	0	0.262626	1	0
57003037	T	C	C	C	C	C	C	0.190476	0.636364	0.166667	0.428571	0.470588	0.28	21	11	18	21	17	25	0.21875	0	0	0.2	0.4	0.722222	0.238095	0.166667	0	0.12	0.25	0.4
57242453	C	T	T	T	T	T	T	0.272727	1	1	0.973333	0.666667	0.5	11	54	39	75	21	24	0.372093	0	0	0	0	1	0.488372	0.690476	1	1	0.414286	0
134379046	C	T	T	T	T	T	T	0.541176	0.360294	0.386667	0.425197	0.938272	0.495798	85	136	225	127	81	119	0.451163	0.5375	0.390244	0.530612	0	0.44697	0.435185	0.373737	0	0	0.535211	0
134380076	A	G	G	G	G	G	G	0.520134	0.439689	0.519814	0.496296	0.97193	0.53405	298	257	429	270	285	279	0.502488	0.453488	0.5	0.43949	0	0.525773	0.535885	0.544974	0	0	0.533333	0
26643138	C	T	T	T	T	T	T	0.997947	1	0.383562	0.937126	0.434316	0.38664	487	383	657	334	373	494	1	0	0	0	1	1	0.387792	0.461774	0	0.413474	0.430909	0
5920349	C	G	G	G	G	G	G	0.992597	0.333333	0.956038	0.993774	0.957857	0.987578	1756	36	3867	2570	2800	1449	0.953961	0	0	0	0.344828	0	0.985971	0	0.972579	0.580645	0.967089	0.971317
72728433	T	G	G	G	G	G	G	1	0.958333	0.966667	0.984615	0.525	1	25	24	60	65	40	36	0.530303	0.346939	0.983607	1	0.459459	0.302326	0.423077	1	0.454545	0	0	0.493151
2881560	C	A	A	A	A	A	A	0.666667	0.2	0.47619	0.452381	0.265306	0.321429	12	25	21	42	49	28	0.487805	0.324324	0.289474	0.411765	0	0	0.525	0.309524	0	0.258065	0.150943	0.185185
28472504	T	G	G	G	G	G	G	0.8125	0.327935	0.827434	0.748913	0.648352	0.644444	64	494	1356	920	91	135	0	0.570209	0.847953	0	0.581665	0.412346	0.204097	0.337232	0.339583	0.280491	0.752922	0.246681
26643134	C	G	G	G	G	G	G	0.99802	1	0.388306	0.94	0.440945	0.390533	505	392	667	350	381	507	1	0	0	0	1	1	0.393238	0.46997	0	0.422977	0.436266	0
5664748	C	G	G	G	G	G	G	1	0.76	0.638554	0.542515	0.984615	0.4	42	50	166	835	65	25	1	0	0.646018	0.66443	1	1	0	0	0	0	0	0.580247
29999073	C	G	G	G	G	G	G	0.363636	0.393617	1	0.390909	1	0.505051	143	94	101	110	67	99	0.506667	0	0.342105	0.4	0	1	1	0.593496	0.377778	0	0	0
95953019	T	A	C	A	A	A	A	0.22	0.291667	0.583333	0.465116	0.315789	1	50	24	72	43	38	29	0	0	0.942529	0.957983	0	0	0.423729	0	0	0.644444	0	0.474576
5920345	G	A	A	A	A	A	A	0.992507	0.333333	0.955614	0.993698	0.957752	0.988145	1735	36	3830	2539	2793	1434	0.955483	0	0	0	0.354839	0	0.98615	0	0.973746	0.580645	0.966879	0.971529
17420551	A	G	G	G	G	G	G	0.707692	0.5	0.631579	0.5	0.703704	0.726027	65	10	38	56	27	73	0	0.571429	0.705882	0.923077	0	1	0	0	0	0.684211	0	0.456522
25857275	T	C	C	C	C	C	C	1	1	1	0.965116	1	1	34	55	217	86	87	157	0.301858	0.996269	1	1	0	0.4	0.596154	0.444444	0.25	0.549407	1	0
70344698	G	T	T	T	T	T	T	0.552311	0.547445	0.987705	1	0.502488	1	411	137	244	716	402	207	0.428947	0.997006	0.474964	0.484848	1	0	0.431579	0.365854	0.467213	0	0	0.512605
28469828	T	C	C	C	C	C	C	0.971631	0.468401	0.976891	0.966752	1	1	141	269	952	391	107	112	0.929742	0.805066	0	1	0.821159	0.755618	0	0	0	0	0.948673	0.697755
26643148	G	A	A	A	A	A	A	0.997845	1	0.353846	0.932692	0.423077	0.372428	464	371	650	312	364	486	1	0	0	0	1	1	0.375681	0.447326	0	0.403873	0.42963	0
25861457	C	G	G	G	G	G	G	0.310345	0.19685	0.440433	0.246269	0.377778	0.327434	29	127	277	268	135	226	0	0.296154	0.331429	0.497076	0	0.269231	0.163265	0.241758	0	0.237458	0.44	0
2847546	A	G	G	G	G	G	G	0.166667	0.583333	0.1875	0.184211	0.1875	0.28125	18	48	32	38	80	96	0	0	0	0	0	0	0.571429	0.673077	0.148148	0.392157	0.202797	0.180952
29983764	C	T	T	T	T	T	T	0.544444	0.455285	1	0.441011	1	0.490798	180	123	169	356	146	163	0.462745	0	0.52	0.610063	0	1	1	0.512195	0.409836	0	0	0
25427821	T	G	G	G	G	G	G	1	1	0.973333	1	1	1	11	56	75	165	24	34	0	0.995556	0.984733	0.993884	0.702128	1	0.32	0.28	0	0.28125	1	0
28691739	A	G	G	G	G	G	G	0.933333	0.971429	1	1	0.954545	1	30	35	55	50	44	34	0.5	0	0.5	0.297619	0.676471	0.416667	0.558824	1	0.555556	0.454545	1	0.492754
146608395	C	T	T	T	T	T	T	0.4	1	1	1	1	1	25	89	57	18	57	49	0	1	0	1	0.439024	1	0	0	0.307692	1	1	0.25
1466639	T	C	C	C	C	C	C	0.277778	0.4	0.222222	0.350877	0.25	0.37931	18	10	27	57	16	29	0.25	0.241935	0.1875	0.190476	0.238095	0.234043	0.2	0.214286	0.230769	0.142857	0.176471	0.171429
10100498	G	C	C	C	C	C	C	0.973684	0.429142	1	1	0.989933	1	38	501	581	553	298	269	1	0.998012	0.994645	0.999075	1	1	0	0	0	0	0	0
36937012	G	A	A	A	A	A	A	0.833333	1	1	1	1	1	12	32	57	52	19	42	0.682171	0.989474	1	1	0.436782	0.565789	0	0.516129	0.1875	0.454545	0.6	0
58816963	T	C	C	C	C	C	C	0.988796	0.415842	1	0.479751	0.45679	0.986842	357	101	186	321	162	152	1	0.443182	0	0	0.455172	0.487805	0.488987	0.574194	0.397321	0.538043	0	0.542857
70344657	G	A	A	A	A	A	A	0.497674	1	1	1	0.451923	1	215	51	132	380	208	98	0.349754	0.994382	0.504298	0.455782	1	0.519626	0.383178	0.350515	0.472906	0	0	0.519324
54307988	A	G	G	G	G	G	G	0.36	0.571429	0.543478	0.525	1	0.419355	25	35	46	40	28	31	0	0.730769	0	0	0	0.84375	0	0.703704	0.772727	0	0.608696	0.361111
30044034	C	A	A	A	A	A	A	0.986301	0.228571	1	0.925	1	0.294118	73	35	30	40	30	85	0.698113	0.871795	0.278351	0.343066	1	1	0	0.571429	0	0.276596	0	0
121237662	G	A	A	A	A	A	A	1	1	0.423077	1	1	1	50	37	52	30	36	47	0.632653	0.47619	0.6	0.785714	0.75	0.5	0.58	0	0.627907	0.62	0.456522	0
21904837	C	T	T	T	T	T	T	1	1	0.997305	0.996721	1	0.991903	272	225	371	305	258	247	1	0.308884	0	0	0	1	0.292101	0.991045	0	1	1	1
96886797	G	T	T	T	T	T	T	0.297872	0.4	0.271429	0.305085	0.371429	0.346667	47	15	70	59	35	75	0.418919	0.258824	0	0.296296	0	0	0.227273	0.302326	0.314286	0.219512	0.25641	0.307692
33988771	G	T	T	T	T	T	T	0.444444	1	1	1	1	1	27	54	33	16	38	59	1	1	0.5	0.481481	0.68	1	0	0	1	0	0.394737	0
14148220	A	G	G	G	G	G	G	0.2	0.224138	0.160494	0.236842	0.425	0.153846	25	58	81	38	40	39	0	0.138889	0.425532	0.314815	0.150943	0.150943	0.163636	0.153846	0.35	0	0	0.166667
27333712	C	T	T	T	T	T	T	0.394737	0.433781	0.455197	0.406977	0.400763	0.400826	38	521	279	344	262	242	0.413978	0.452532	0.375691	0.269841	0.3241	0.425703	0	0	0.474576	0	0	0.373418
60244749	A	G	G	G	G	G	G	0.4375	0.48	0.976744	0.928571	0.583333	1	16	25	43	28	12	32	0.490909	1	0	0	0.466667	0	0.705882	0.451613	0.266667	0.285714	1	0.357143
18022056	T	C	C	C	C	C	C	0.454545	0.458967	0.486957	0.960725	0.546392	1	154	329	460	331	194	205	1	0.997717	0.981092	1	0.548276	0	0	0	0	0	0	0
37899059	G	C	C	C	C	C	C	0.285714	0.333333	0.322034	0.447368	0.4	0.28125	21	57	177	38	35	64	0	0	0	0.3	0.268293	0.224138	0.311741	0.284553	0.384615	0.368932	0.261538	0.285714
94379711	G	A	A	A	A	A	A	0.236181	0.333333	0.209877	0.439306	0.4	0.176991	199	63	81	173	75	113	0.156627	0	0.333333	0.134328	0	0.296296	0.293578	0.218182	0.232143	0.165049	0.342466	0.244604
146608430	T	C	C	C	C	C	C	0.542857	1	1	0.9375	1	1	35	161	104	32	99	94	0	1	1	1	0.528571	0.142857	0	0	0.2	1	1	0.238095
49933488	C	T	T	T	T	T	T	0.538462	0.789474	0.510638	0.254902	0.384615	0.375	13	19	47	51	39	16	0.190476	0	0	0	0.333333	0.241379	0.333333	0.428571	0.5	0.615385	0.444444	0.396226
21622332	T	C	C	C	C	C	C	1	0.529412	1	1	1	1	48	17	30	22	15	19	1	1	1	1	0.142857	0	1	0.571429	0.153846	0.291667	0	0
65238570	C	T	T	T	T	T	T	0.657143	1	1	1	0.428571	0.581395	35	32	47	20	42	43	1	0.5	0.380952	0.47619	0.40625	0.482759	0.555556	1	0.5	0	0	0
53986145	T	C	C	C	C	C	C	1	0.454545	0.590909	0.882353	1	1	78	11	22	34	25	23	1	0	0.531915	0.666667	0.52381	1	0.217391	0	0.809524	0.583333	0	0.230769
65238571	A	G	G	G	G	G	G	0.657895	1	1	1	0.428571	0.575	38	32	46	22	42	40	1	0.508772	0.421053	0.47619	0.433333	0.466667	0.514286	1	0.478261	0	0	0
18134577	A	G	G	G	G	G	G	0.430769	0.466472	0.458918	0.458333	0.993902	1	65	343	499	336	164	216	1	0.530612	0	0	0.51619	0.400651	0.6	0.494845	0.521739	0	0.383764	0
60219486	T	C	C	C	C	C	C	0.528571	0.5	0.504425	0.463415	0.333333	1	70	46	113	41	42	46	1	0	0.337079	0.275862	0	1	0	0	0.393162	0.492308	0	0.471264
28503887	C	T	T	T	T	T	T	0.966667	1	0.995402	0.408149	1	0.969697	30	191	435	1399	14	33	0	1	0.995763	0.98835	1	1	0	0	0	0	0	1
134379577	A	G	G	G	G	G	G	0.47619	0.477099	0.997845	0.976271	0.968182	0.508251	189	262	464	295	220	303	0.579075	0.450355	0.54	0.516129	0.479452	1	0.481328	0.494624	0	0	0.507576	0
43603932	A	G	G	G	G	G	G	0.229885	0.232558	0.262712	0.213675	0.30597	0.133333	87	129	118	117	134	105	0.225941	0.231047	0	0.19403	0.174497	0.16129	0.171429	0.150327	0.19697	0.162162	0.18254	0.17284
77535951	T	C	C	C	C	C	C	0.823529	0.769231	0.78125	0.568966	0.642857	0.733333	17	26	32	58	14	30	0.555556	0.363636	0.541667	0.282051	0	0	0.638889	0.608696	0.4	0.822222	0.373134	0.384615
26643233	C	T	T	T	T	T	T	1	1	0.390438	0.920792	0.353333	0.366667	196	108	251	101	150	210	1	0	0	0	1	1	0.419087	0.458763	0	0.391129	0.416667	0
25434066	G	A	A	A	A	A	A	0.508475	1	1	0.97619	0.46	1	59	35	60	42	50	48	1	0.5	0.648148	0.428571	0.555556	0	0.518519	0.57377	0.375	0	1	0
65841766	G	T	T	T	T	T	T	1	1	0.454545	0.982456	1	0.538462	48	28	44	57	30	26	1	0	0	0	1	0.384615	0.737705	1	1	0	0	0.508475
73503876	T	C	C	C	C	C	C	0.230769	0.615385	0.3	0.272727	0.7	0.181818	13	13	10	11	10	11	0.3	0.333333	0.153846	0	0.722222	0.4	0.192308	0.166667	0.285714	0.235294	0	0.166667
68749828	C	A	A	A	A	A	A	0.428571	0.533333	0.5	0.447761	0.413793	0.352941	21	15	44	67	87	17	0	1	0	0.230769	0	0	0.3125	0.40625	0.346154	0.3125	0.368421	0.357143
47258092	T	C	C	C	C	C	C	0.333333	0.421053	1	0.954545	1	0.37037	15	19	51	44	23	27	0.381579	1	0	0	0.351351	0	0.541667	1	0	0.518519	0.466667	0.477273
17406837	C	T	T	T	T	T	T	0.333333	0.285714	0.454545	0.642857	0.428571	0.363636	21	14	22	28	21	22	0	0.791667	0.606061	0.666667	0	0	0	0	0	0.692308	0	0.410256
21388506	G	A	A	A	A	A	A	0.923077	0.611111	1	0.916667	0.8	1	13	18	15	24	10	15	0.4	0.44	1	1	1	0.5	0	0.5	0.25	0.555556	0.266667	0
77913159	A	G	G	G	G	G	G	0.268293	0.190476	0.207792	0.291139	0.147059	0.303279	41	63	77	158	68	122	0	0.167742	0.186813	0	0.248649	0	0.333333	0.242188	0.285714	0.191781	0.21645	0.197115
70230475	A	G	G	G	G	G	G	0.4	0.545455	0.916667	0.666667	0.666667	0.5	10	11	12	21	30	20	0.47619	0.35	0.325	0.457143	0.25	0.308824	0.32	0.333333	0.333333	0.409091	0.444444	0.35
43288615	G	T	T	T	T	T	T	0.978723	0.235294	1	1	0.283019	1	47	51	58	53	53	55	1	0.983051	0.409091	0.2875	0	0	0.5	0	0.959184	0.396552	0.34375	0.284722
52151160	A	C	C	C	C	C	C	0.5	0.636364	0.75	0.789474	0.473684	0.272727	20	11	32	19	19	11	0.307692	0.702128	0.363636	0.278689	0.255814	0	0	0.6	0.526316	0.285714	0.5	0.269231
77026497	T	C	C	C	C	C	C	0.421053	0.462963	0.507042	0.416667	0.317073	0.428571	19	54	71	60	41	56	0	0.473333	0.485294	0.493243	0.555556	0	0	0.575758	0	0.283333	0.354167	0
97481624	A	G	G	G	G	G	G	0.497143	0.452514	0.995614	0.964789	0.993506	0.520833	175	179	228	142	154	144	0.578947	0.61745	0	0	0.472393	0	1	0	0.992126	0.532934	0.443609	0.457317
36936113	G	T	T	T	T	T	T	1	1	1	1	1	1	100	61	158	114	82	92	1	1	1	1	0.503401	0.466321	0	0.483333	0.25	0.447368	0.521368	0
94379819	G	T	T	T	T	T	T	0.295567	0.340909	0.288889	0.447368	0.463158	0.188976	203	88	90	190	95	127	0.177083	0	0.286765	0	0	0.54023	0.246575	0.315789	0.25	0.176871	0.284314	0.42
97784915	G	T	T	T	T	T	T	1	1	1	0.96334	0.547368	0.500998	376	405	656	491	475	501	1	0.571429	0	0	0.444444	0.624277	1	0	0.509804	0.532653	0.486559	0.515695
26662998	C	A	A	A	A	A	A	0.368421	0.586957	0.636364	0.40625	0.275	0.333333	19	46	44	32	40	36	0.233333	0	0.208333	0	0.3	0	0.452381	0.425532	0.4375	0.75	0.295455	0.178571
4256973	A	G	G	G	G	G	G	0.324324	0.229167	0.408696	0.254545	0.159091	0.254237	74	48	115	275	44	118	0.258741	0.272727	0	0.206478	0.257143	0.292308	0	0.283333	0.270718	0.242938	0.222222	0
40907790	C	T	T	T	T	T	T	0.986842	0.549107	0.518519	0.954315	0.472	0.476744	76	224	270	197	125	172	1	0.436681	0.460674	0.424084	1	0	0	0	0.44186	0	0.407216	0.471154
2879029	G	T	T	T	T	T	T	0.555556	0.740741	0.666667	0.666667	0.333333	0.6875	27	27	33	30	36	32	0.421053	0.655172	0.204819	0.211268	0.326087	0	0.583333	0.5	0.6	0.4	0.188235	0.25
38168441	G	C	C	C	C	C	C	1	1	1	0.470588	0.526316	0.923077	43	12	43	34	57	13	0.232143	0.642857	0.583333	0.264706	0.518519	0.851852	1	0.608696	0	0	0.533333	0.375
6721204	C	A	A	A	A	A	A	0.362069	1	0.425	0.258621	0.944444	1	58	16	40	58	36	22	1	0.470588	1	1	0.558824	0.378378	0	0	0	0.275862	0	0
53051359	A	G	G	G	G	G	G	0.173913	0.1875	0.183673	0.114286	0.235294	0.138889	23	16	49	35	17	36	0.283019	0	0.315789	0.317073	0	0.181818	0.19403	0.214286	0.222222	0	0	0
134377880	T	C	C	C	C	C	C	0.4	0.508621	0.514451	0.493671	0.973684	0.59	25	116	173	79	38	100	0.512605	0.413043	0.555556	0.634328	0	0.522727	0.517647	0.5375	0	0	0.482143	0
122817226	A	G	G	G	G	G	G	1	0.72549	1	0.694444	0.990291	1	91	51	69	36	103	144	1	0.606061	1	0.989691	0	0	0.855422	0.491525	0.708333	0	0	0.454545
8298643	T	C	C	C	C	C	C	1	0.45	1	1	1	1	11	20	39	17	10	28	1	1	0.56	0.519231	0.642857	1	0.444444	0	0	0.534884	0	0.444444
13919112	A	G	G	G	G	G	G	0.294118	0.375	0.212766	0.324324	0.118644	0.210526	51	40	47	37	59	57	0.219512	0	0	0.217949	0.173077	0.195122	0.126984	0.170732	0.354839	0.540541	0	0.233333
134376459	G	A	A	A	A	A	A	0.388889	0.376238	0.424051	0.309091	1	0.527273	18	101	158	55	41	55	0.352201	0.428571	0.526316	0.550562	0	0.446667	0.54386	0.541667	0	0	0.333333	0
75242877	T	C	C	C	C	C	C	0.2	1	0.4375	0.3125	0.6	1	10	10	16	16	10	12	0	1	0.333333	0.666667	0	0.25	0	1	0	1	0	0
72052920	A	G	G	G	G	G	G	0.176471	0.176471	0.27451	0.25	0.208333	0.275862	17	34	51	24	24	29	0.210526	0.306122	0.166667	0.141026	0.322581	0	0.170213	0.178571	0	0.243902	0.160714	0.164557
28469787	T	C	C	C	C	C	C	1	0.581818	1	0.958084	1	1	69	55	297	167	39	49	0.96748	0.830867	0	0	1	0.843478	0.367021	0.477124	0.320856	0.462963	0.974874	0
15974731	C	A	A	A	A	A	A	0.446809	1	1	0.72	0.315789	0.411765	47	33	36	25	19	17	0	1	0.259259	0.533333	1	0.660377	0	0	0.192308	0.393939	0.56	0
13919255	A	G	G	G	G	G	G	0.174603	0.478261	0.313725	0.432432	0.288136	0.148148	63	46	51	37	59	27	0.382979	0.2	0	0.25	0.325	0.333333	0.208333	0.192308	0	0.204545	0.290909	0.16129
21788695	A	G	G	G	G	G	G	0.764706	1	1	0.518072	0.933333	1	17	78	111	83	30	59	1	0.471831	0.6	0.560976	0.979798	0.785714	0	0	0	0.60241	0.439024	0.492063
15057210	G	A	A	A	A	A	A	1	1	1	0.344828	1	0.6	11	12	21	29	10	15	0	1	0.531915	0.589041	1	1	1	0	0	0	0	0.545455
27333375	T	C	C	C	C	C	C	0.986486	0.798479	0.790625	0.308108	1	1	74	526	320	370	265	256	0.79108	0.66167	0.698347	0.719397	0.80285	0.764818	0.230216	0	0.141026	0	0.1875	0.608696
77913348	A	G	G	G	G	G	G	0.642857	0.2	0.527778	0.529412	0.129032	0.22619	14	30	36	102	31	84	0.321101	0.311828	0.333333	0.302564	0	0.176768	0	0.468085	0.555556	0.365385	0.142857	0
19588569	T	C	C	C	C	C	C	0.272727	0.333333	0.228571	0.198347	0.296296	0.217391	11	12	35	121	27	23	0.231579	0.295455	0.339623	0.275	0	0.352941	0.230769	0	0	0.258065	0.125	0.163636
43917339	G	T	T	T	T	T	T	0.588235	0.666667	0.571429	0.4	0.785714	0.3	34	15	28	15	14	20	0.9375	0.555556	0	0.3125	0.44186	0	0.55	0.478261	0.1875	0.307692	0	0.266667
101817010	T	A	A	A	A	A	A	0.411765	0.458333	0.289474	0.472222	0.441176	0.394737	17	24	38	36	34	38	0	0.266667	0.145161	0	0.166667	0.15	0.333333	0.631579	0.461538	0.547619	0.2	0.290909
57251054	C	G	G	G	G	G	G	1	0.509804	0.392857	0.98	0.482759	1	81	51	112	50	58	85	1	1	0.321739	0.433628	1	0.380282	0.446154	0	0	0	0	0.511811
50380089	A	C	C	C	C	C	C	0.355263	0.6	0.439024	0.619565	0.521277	0.509091	76	25	41	92	94	55	0.657895	0	0.395349	0.245283	0	0.292308	0.438776	0.38	0.597561	0.516129	0.25	0
77824519	C	T	T	T	T	T	T	0.340909	0.495726	0.561224	0.319066	0.403361	0.354037	44	234	98	257	119	161	0	0.345178	0	0	0.460674	0.402062	1	0	0	0	0	1
28503015	T	C	C	C	C	C	C	1	1	1	0.961538	1	1	13	16	24	26	12	11	0.954545	0	0.987342	0.962264	1	0.8	0	0	0	0	1	1
25351717	C	A	A	A	A	A	A	1	1	1	1	1	1	11	12	56	31	35	27	1	1	0	0	0	0.744186	1	1	0	1	1	0
27331462	C	T	T	T	T	T	T	0.362069	1	1	1	0.52381	0.4	58	27	26	35	63	45	0.837838	1	0.55	0.361702	0.235294	0.62	0.153846	0.272727	0	0	1	0
102789531	T	A	A	A	A	A	A	1	1	0.222222	0.647059	1	1	12	14	27	17	16	23	0.306122	1	0.45	0.252632	0.258621	0.988372	0.347826	1	0.380952	0.266667	0.363636	0
66151744	G	T	T	T	T	T	T	0.333333	0.257143	0.264151	0.269231	0.222222	0.275862	15	35	53	52	18	29	0.272727	0	0.233333	0.294118	0	0	0.25	0.25	0.3125	0.327273	0.27027	0.157895
6121681	A	G	G	G	G	G	G	0.469848	0.995679	0.60946	0.72721	0.447684	0.713617	1509	1620	3129	2885	1749	1924	0.391884	0.534069	0.514387	0.50567	0.516049	0.483269	0.614777	0	0.400146	0.459538	0	0.295522
54308039	G	A	A	A	A	A	A	0.333333	0.625	0.452381	0.404762	1	0.466667	30	24	42	42	16	30	0	0.62963	0	0	0	0.809524	0	0.571429	1	0	0.583333	0.441176
15227669	C	T	T	T	T	T	T	1	0.3125	1	1	0.533333	1	11	16	18	38	15	17	0.241379	0	0.444444	0.338983	0.307692	1	0	0.5	1	1	0.769231	0
48733731	T	C	C	C	C	C	C	0.909091	0.72	1	1	1	1	22	25	50	50	26	23	1	0.393939	1	1	1	0.787879	0	0	0.75	0.454545	0	0
37546665	A	G	G	G	G	G	G	1	1	0.536585	1	0.542857	1	35	37	41	34	35	32	1	1	0.381818	0.585366	0.71875	1	0	0	0	0.729167	0.423077	0
113867533	G	A	A	A	A	A	A	0.926829	0.859155	0.89	0.673077	0.963889	0.3	82	71	300	52	360	10	0.516279	0.704225	0	0	0.810127	0	0.922222	0	0.89	0.877095	0	0.653846
54307984	C	G	G	G	G	G	G	0.37037	0.567568	0.522727	0.511628	1	0.419355	27	37	44	43	28	31	0	0.758621	0	0	0	0.848485	0	0.703704	0.826087	0	0.666667	0.351351
66838841	A	G	G	G	G	G	G	0.25	0.170213	0.297297	0.529412	0.225806	0.378049	32	47	37	17	31	82	0.1875	0	0.230769	0.3	0	0.217391	0.666667	0.25	0.35	0.153846	0.258065	0
65942114	G	A	A	A	A	A	A	0.602649	1	0.48764	0.587413	0.494286	0.52	453	206	445	286	350	275	0.545455	0	0.40824	0.447273	0.40081	0.602871	0.361446	0	0.428	0.45283	0.352657	0.457386
54337666	A	G	G	G	G	G	G	0.166667	0.568966	0.35	0.372549	0.372093	0.394737	18	58	20	51	43	76	0.384615	0	0	0	1	0.52381	0	0	0	0.686275	0	0.402174
94379729	G	A	A	A	A	A	A	0.290476	0.333333	0.230769	0.457447	0.432099	0.218487	210	69	91	188	81	119	0.163743	0	0.407407	0.132812	0	0.333333	0.3	0.24	0.28125	0.206897	0.380952	0.290323
9328669	T	G	G	G	G	G	G	1	1	1	1	1	1	23	60	96	64	33	40	0.538462	1	0.983333	1	0.481481	1	0.358209	0	0	0.461538	0	0.95122
100841833	C	G	G	G	G	G	G	0.625	0.608696	0.636364	0.666667	0.588235	0.259259	24	23	33	15	17	27	0.358974	0.555556	0	0	0.5	0	0.22449	0.48	0.857143	0.52381	0.375	0.285714
67901666	T	C	C	C	C	C	C	1	1	1	1	1	1	85	105	181	583	195	185	1	1	1	0.998999	1	0.501748	0.407035	0	0	0.394958	0	0.473761
72052916	A	G	G	G	G	G	G	0.285714	0.433333	0.4	0.333333	0.428571	0.321429	14	30	50	24	21	28	0.32	0.230769	0.206897	0.291139	0.548387	0.175439	0.318182	0.193548	0	0.307692	0.203704	0.185185
119354909	G	A	A	A	A	A	A	0.384615	1	1	0.944444	0.388889	0.555556	13	11	20	18	18	18	0	0.466667	0.545455	0.576923	0.823529	0	1	0	0	0.307692	1	0.333333
19025309	T	A	A	A	A	A	A	0.533333	0.666667	0.777778	0.3125	0.272727	0.3125	15	18	18	16	11	16	0	0.190476	0.175439	0.434783	0	0.292683	0.5	0.294118	0.277778	0.454545	0.5	0.538462
36938198	C	T	T	T	T	T	T	1	1	0.966667	1	1	1	17	56	60	56	43	36	0.722222	0.971429	1	1	0.558824	0.571429	0	0.45	0.464286	0.484375	0.527778	0
60219682	G	A	A	A	A	A	A	0.6875	0.673077	0.633333	0.518519	0.527778	1	32	52	120	54	72	59	1	0	0.453125	0.510067	0	1	0	0	0.666667	0.564103	0	0.631068
94379717	A	G	G	G	G	G	G	0.22439	0.313433	0.214286	0.438889	0.391892	0.184874	205	67	84	180	74	119	0.150602	0	0.410959	0.136364	0	0.294643	0.303571	0.221239	0.216667	0.172727	0.379747	0.266234
73733378	G	A	A	A	A	A	A	0.229167	0.185185	0.246377	0.182927	0.15625	0.25	48	27	69	82	64	36	0.206186	0.192982	0	0.221311	0	0	0.27193	0.253012	0.186441	0.259259	0.277778	0.166667
36937997	T	A	A	A	A	A	A	1	1	1	1	1	0.961538	10	36	55	47	24	26	0.637931	1	1	1	0.489362	0.339623	0	0.512821	0.6875	0.54	0.540541	0
51084754	A	T	T	T	T	T	T	0.333333	0.384615	0.396825	0.26087	0.36	0.230769	30	13	63	46	25	26	0.307692	0.186813	0	0.2	0.342857	0.283333	0.4	0.414634	0.258065	0.361111	0	0
5658816	C	T	T	T	T	T	T	0.45098	0.7	0.770833	0.581081	0.990385	0.619048	51	20	96	740	104	21	0.916667	0	0.680328	0.675393	0.97619	0.968889	0	0	0	0	0	0.683908
52346268	C	G	G	G	G	G	G	1	0.487179	1	0.993976	0.382979	0.372881	62	39	244	166	47	59	1	0.45283	0.478022	0.538462	0.756757	1	0.455882	0	0	0	0.344262	0
96466651	G	A	A	A	A	A	A	1	0.588235	1	0.5	1	0.65	14	34	55	20	12	20	0	0.611111	0.614679	0.607843	0	0.543478	0.585366	0	0.6	0.52381	0.444444	1
35424204	T	C	C	C	C	C	C	0.416667	0.384615	0.25	0.4375	0.4375	0.419355	12	26	16	16	16	31	0.12069	0.508475	0.24	0.258065	0.444444	0.15	0.268293	0.333333	0	0.114286	0.387097	0.313725
119144806	C	G	G	G	G	G	G	1	1	1	1	1	0.5	30	24	27	47	16	24	0.6875	0.423077	0.666667	0.7	0.458333	1	0.44	0.208333	1	0.382353	0	0.326923
42197746	G	C	C	C	C	C	C	1	1	1	1	1	1	35	15	35	15	18	21	1	0.3125	1	1	1	1	0.518519	0.6	0	0.363636	0	0
48547387	T	A	A	A	A	A	A	1	0.928571	1	0.972973	1	1	40	28	35	37	29	43	0.984848	1	0.916667	0.981132	0.974359	1	0	0	0.388889	0.454545	0	0
97481846	G	A	A	A	A	A	A	0.431818	0.489011	0.991667	0.940678	0.993464	0.529801	176	182	240	118	153	151	0.608434	0.580247	0	0	0.452381	0	1	0	1	0.527523	0.5	0.507463
25427820	T	C	C	C	C	C	C	1	1	0.973333	1	1	1	11	55	75	166	24	34	0.187204	1	1	1	0.714286	1	0.319149	0.269231	0	0.284211	1	0
90761885	A	T	T	T	T	T	T	1	1	0.4	1	1	1	14	49	40	52	167	45	0	0.461538	0	0	0.532051	0.469526	0.738095	1	1	1	1	0
102790301	A	T	T	T	T	T	T	0.941781	0.916667	0.262069	0.176471	0.923077	0.947368	292	12	145	85	65	57	0.388655	0.933131	0.327899	0.304965	0.353333	0.884106	0.322222	0.9375	0.219512	0.131148	0.166667	0
7414170	A	G	G	G	G	G	G	1	0.682927	0.598291	1	1	1	62	41	117	49	58	74	0	0.5625	0.375	0.604167	1	0.463768	0.52	0.446429	0.583333	1	0.528302	0
94379732	C	T	T	T	T	T	T	0.288462	0.323944	0.233333	0.463158	0.445783	0.20339	208	71	90	190	83	118	0.176829	0	0.4125	0.149606	0	0.339286	0.297521	0.238095	0.287879	0.196581	0.376471	0.285714
63375682	G	A	A	A	A	A	A	1	1	1	1	1	0.789474	18	10	29	16	15	19	1	0.95	0.8	0.647059	1	0	0.625	1	0.571429	0	0	0
52640120	C	A	A	A	A	A	A	0.314815	0.346154	0.262295	0.301887	0.254545	0.375	108	26	61	53	55	56	0.206897	0	0.246575	0.352518	0.274194	0.352273	0	0.255814	0.25	0.24	0.222222	0.258824
76005117	T	C	C	C	C	C	C	0.381818	1	0.994444	0.974619	1	0.991667	55	257	360	197	140	240	0.587413	1	0.504854	0.454023	1	0	0.601227	0.464286	1	0	0.536585	0
59495377	C	G	G	G	G	G	G	0.982456	0.538462	1	0.362205	0.353448	0.313559	57	78	155	127	116	118	0.435897	0	0	0	0.641026	0	0.51087	1	0.338235	0.406593	0.538462	0.48855
11331735	G	T	T	T	T	T	T	1	1	1	0.617021	1	1	28	32	37	47	23	54	0.555556	0	1	1	1	0	1	0.419355	0	0.62	0.5	0.333333
27333716	T	C	C	C	C	C	C	0.388889	0.44246	0.464789	0.431138	0.421456	0.435146	36	504	284	334	261	239	0.449086	0.51506	0.450777	0.322078	0.350975	0.443532	0	0	0.466667	0	0	0.401235
18268419	T	C	C	C	C	C	C	1	0.529412	0.36	0.681818	0.36	0.380952	21	17	25	22	25	21	0.5	0	0.75	0.421053	0.636364	0	0	0	0.777778	0.447368	0.595238	0
94379822	C	T	T	T	T	T	T	0.315315	0.344828	0.303371	0.445596	0.452632	0.181102	222	87	89	193	95	127	0.17801	0	0.291971	0.164062	0	0.54023	0.230263	0.327434	0.246269	0.175676	0.27451	0.43038
90650739	T	G	G	G	G	G	G	1	1	0.965517	0.952381	1	1	28	11	29	21	43	26	0.967742	0	0	0	0.731707	0	1	1	0.647059	1	0.391304	1
943817	C	A	A	A	A	A	A	0.993333	0.588235	0.430556	0.54902	0.65625	1	150	34	72	51	32	41	0.536082	0	0.753425	0.674603	0	0.455782	0	0.435484	0.45122	1	0.387755	0.347222
54308021	A	C	C	C	C	C	C	0.333333	0.551724	0.5	0.465116	1	0.448276	30	29	44	43	21	29	0	0.761905	0	0	0	0.84375	0	0.580645	0.947368	0	0.590909	0.4
57251062	A	G	G	G	G	G	G	1	0.510638	0.40566	0.978723	0.491228	1	81	47	106	47	57	72	1	1	0.341463	0.481818	0.989691	0.4	0.465517	0	0	0	0	0.535088
72618015	T	A	A	A	A	A	A	0.818182	0.5	0.444444	0.869565	0.6875	0.588235	11	12	18	23	16	17	0	0.555556	0.266667	0	0	0	0.666667	0.875	0.388889	0.947368	0.636364	0.4
73510862	T	C	C	C	C	C	C	1	1	1	1	0.484375	0.618644	72	281	271	183	64	118	0.541126	0	0.675	0.570248	0.642487	1	0.291925	1	0	0	0.672222	0.54
15231734	G	A	A	A	A	A	A	1	0.5	1	1	0.52381	1	23	24	29	15	21	26	0.491803	0	0.431818	0.5	0.69697	1	0	0.272727	1	1	0.461538	0
52424039	T	A	A	A	A	A	A	1	1	1	1	1	1	10	10	22	41	26	23	1	0.428571	0.555556	0.466667	1	1	0.387097	0.529412	0.351852	0.6	0	0.514286
1366847	C	T	T	T	T	T	T	1	0.494845	0.514535	0.921212	0.473333	0.462462	285	291	344	165	150	333	0.481611	0.442396	0.491228	0.447458	0	0.459627	0.982906	0	0.441667	0	0.507692	0.447853
80958211	A	T	T	T	T	T	T	0.333333	1	1	1	0.244444	0.32	27	22	17	16	45	25	1	0.511628	0.465116	0.324324	0.285714	0.619718	0.413793	0	0.375	0.181818	0	0.560976
33931525	T	C	C	C	C	C	C	0.339623	0.461538	0.5625	0.875	1	1	53	13	16	40	31	16	1	0.475	1	1	0.5	0.542857	0	0.5625	0	0	0	0
23619797	G	T	T	T	T	T	T	0.181818	0.181818	0.209302	0.235294	0.304348	0.34375	22	22	43	17	23	32	0	0.346154	0	0	0.2	0	0.384615	0.307692	0.269231	0.333333	0.214286	0.244444
11480745	A	G	G	G	G	G	G	1	0.538462	0.513158	0.482456	1	1	81	91	152	114	47	80	0.380208	1	1	0.992537	1	0	0.454545	0	0	0	0.550562	0
93149698	A	G	G	G	G	G	G	0.555556	1	0.354167	1	1	0.981818	72	38	96	68	49	55	0	1	0.571429	0.705128	0	0	0.46	0	1	1	1	0
47230029	A	G	G	G	G	G	G	0.37931	0.784091	0.654206	0.58046	0.483146	0.484211	58	88	107	174	89	95	0.530303	0.423729	0.533333	0.432836	0.5	0	0.440678	0.636364	0.189873	0.52381	0	0
34642360	C	T	T	T	T	T	T	1	0.714286	0.833333	1	0.307692	0.538462	17	14	18	12	13	13	0.96	0	0	0	0	0.6	0.772727	0.636364	0.833333	0.4375	0	1
56173259	C	T	T	T	T	T	T	0.547009	1	0.986486	0.565854	0.423529	0.4375	117	107	148	205	85	112	0.996269	0	0.478261	0.616162	0.423077	0.444444	0	0.462264	0.395349	0	0	0.992727
94379735	A	G	G	G	G	G	G	0.292237	0.352941	0.235955	0.446154	0.458824	0.222222	219	68	89	195	85	117	0.176471	0	0.45122	0.142857	0	0.37037	0.294574	0.246032	0.27907	0.198347	0.385542	0.312102
50768717	A	G	G	G	G	G	G	0.19697	0.642202	0.509804	0.376344	0.381579	0.515464	66	109	153	93	76	97	1	0	0.578947	0.266667	0	0.666667	0	0.512821	0	0	0.447761	0
60219943	C	A	A	A	A	A	A	0.705882	0.574074	0.516393	0.596774	0.577778	0.964286	34	54	122	62	45	56	1	0	0.755556	0.540541	0	1	0	0	0.293333	0.548872	0	0.648438
89339281	G	C	C	C	C	C	C	0.388889	1	0.564103	0.583333	0.444444	0.538462	18	23	39	24	18	13	0.243243	0.631579	0	0	0.333333	0	0.740741	0	0.541667	0.458333	0.424242	1
28246270	T	C	C	C	C	C	C	0.25	0.225	0.266667	0.357143	0.5	0.384615	28	40	60	14	34	13	0.381818	0.157895	0.366667	0.222222	0.410714	0.25	0.26087	0	0.266667	0.24	0.135802	0.144737
136254486	A	G	G	G	G	G	G	1	0.375	1	1	0.615385	0.769231	16	24	45	25	13	13	0.287879	1	0.173913	0.459459	0.967742	0.411765	0	1	0	0	1	0.315789
13918998	A	G	G	G	G	G	G	0.381818	0.354839	0.25	0.314286	0.285714	0.183673	55	31	56	35	42	49	0.252174	0.2	0.210526	0.309091	0.267442	0.142857	0.12766	0.205128	0.25641	0.315789	0.166667	0.178571
36178726	C	A	A	A	A	A	A	0.276316	0.347826	0.296296	0.264706	0.309524	0.333333	152	23	108	34	84	51	0	0	0.263636	0.262626	0.207547	0.195652	0.296296	0.384615	0.277108	0.289474	0.282609	0.233333
94379814	A	T	T	T	T	T	T	0.313901	0.364706	0.290323	0.44898	0.459184	0.1875	223	85	93	196	98	128	0.184211	0	0.322835	0.164062	0	0.516129	0.268456	0.318966	0.251852	0.174497	0.294118	0.435897
69642199	T	A	A	A	A	A	A	0.295455	0.25	0.166667	0.28125	0.185185	0.25	44	12	12	32	54	16	0.565217	0.263158	0	0.407407	0.375	0.222222	0	0.142857	0.181818	0	0	0.138889
72728248	G	C	C	C	C	C	C	1	1	1	1	0.521739	1	15	10	38	27	23	25	0.337349	0.770833	1	1	0.647059	0.509804	0.388889	1	0.259259	0	0	0.477273
26099191	G	T	T	T	T	T	T	0.398792	0.295455	0.411429	0.35443	0.33913	0.40708	331	44	175	79	115	113	0	0.288344	0.27551	0.20122	0.351064	0	0.361789	0.319728	0.35625	0.326316	0.3	0.296651
75242229	A	T	T	T	T	T	T	0.384615	1	0.297297	0.375	0.5	0.928571	52	13	37	32	58	14	0	1	0.272727	0.26	0	0.333333	0	1	0.490196	1	0	0
88912492	T	C	C	C	C	C	C	0.181818	0.8	0.52381	0.473684	0.2	0.428571	11	10	21	19	10	14	0	0.6	0.333333	0	0.642857	0.25	0.307692	0.583333	0	0.176471	0.346154	0.244444
36178733	C	A	A	A	A	A	A	0.266234	0.363636	0.324074	0.235294	0.294118	0.333333	154	22	108	34	85	48	0	0.256545	0.285714	0.253731	0.24	0	0.278195	0.333333	0.268293	0.285714	0.232558	0.262411
52856774	G	A	A	A	A	A	A	1	0.333333	1	0.264706	0.8125	1	19	24	36	34	16	19	0	0	0	0	0	0.611111	0	1	1	1	1	0.681818
57146267	T	A	A	A	A	A	A	1	0.97561	1	0.5	1	1	11	41	59	36	26	32	0.352941	0.519231	0.577778	0.652778	1	1	0.634146	0	0	0.604651	0.44898	0.568182
99507372	G	A	A	A	A	A	A	1	0.423077	0.975	1	1	0.954545	29	26	40	25	27	22	0	0.333333	0.75	0.621622	0.388889	0	1	0.465116	0.529412	0.55814	0.589744	1
44946319	G	A	A	A	A	A	A	1	0.538462	0.481481	0.581081	0.375	0.35	17	13	54	74	24	20	1	1	0.5	0.612903	0.454545	0	0	0	0	0	0.642857	0
75242072	G	A	A	A	A	A	A	0.352941	1	0.378378	0.340909	0.4375	1	51	19	37	44	64	14	0	1	0.407407	0.371429	0	0.311321	0	1	0.304348	1	0	0
11472500	C	T	T	T	T	T	T	1	1	1	0.995868	1	1	11	20	61	242	44	17	0.474576	0	0.518519	0.544776	0.423077	0.342105	0.909091	0.565217	0.482759	1	0.62069	1
19776788	C	T	T	T	T	T	T	0.407407	0.529412	0.565217	0.705882	1	1	27	17	23	17	25	19	0.538462	0.684211	0.5	0.565217	0	1	0.5	0.466667	0.142857	0	0	0.695652
25426579	T	C	C	C	C	C	C	1	1	1	0.996441	1	1	35	123	122	281	73	67	0	1	1	1	0.600629	0	0.268519	0.339806	0.384615	0.291892	1	1
2878557	T	C	C	C	C	C	C	0.80597	0.5	0.395833	0.3	0.252252	0.271186	67	54	48	60	111	59	0.513514	0.395349	0.259259	0.144578	0.423529	0	0.426471	0.408451	0.183908	0.469697	0	0.19
3373608	C	T	T	T	T	T	T	0.5	0.454545	0.714286	0.345455	0.393939	0.434783	10	22	14	55	33	23	0.464286	0.272727	0.298246	0.282609	0.380952	0.206349	0.3	0.190476	0.295455	0.294118	0.361582	0.388889
21389083	T	C	C	C	C	C	C	1	0.47619	1	1	0.619048	1	35	21	39	37	21	28	0.301587	0.4375	1	1	1	0.444444	0	0.707317	0.375	0.414634	0.307692	0
7787635	T	C	C	C	C	C	C	0.272727	0.346154	0.228571	0.3	0.833333	0.26087	22	26	35	10	12	23	0.456522	0.44	0	0	0.533333	0	0.535714	0	0	0.5	0.269231	0.4
1466507	T	C	C	C	C	C	C	0.571429	0.275862	0.409091	0.344262	0.5	0.333333	14	29	22	61	24	39	0.28125	0.416667	0.375	0.22449	0.35	0.335766	0.225	0.347826	0.25	0.157895	0.2	0.163636
27309212	G	T	T	T	T	T	T	0.5	1	0.422222	0.413043	0.631579	0.545455	28	30	45	46	19	22	0.511111	1	1	1	0.46875	0.428571	0	0	0	0	0	0
25861461	A	G	G	G	G	G	G	0.310345	0.373832	0.582645	0.267206	0.381356	0.276699	29	107	242	247	118	206	0.213542	0.479339	0	0	0	1	0.223684	0.273973	0.153846	0.266667	0.478723	0
113867473	C	G	G	G	G	G	G	0.846154	0.759259	0.861345	0.487805	0.953975	0.166667	78	54	238	41	239	12	0.435065	0.631148	0	0	0.738462	0	0.89916	0	0.904762	0.847682	0	0.516667
12775333	T	G	G	G	G	G	G	0.333333	1	1	0.72	0.473684	0.538462	18	26	39	25	19	13	0	0	0.5	0.545455	0.5	1	1	0.6	0	0.363636	0	0.454545
68473508	G	T	T	T	T	T	T	0.234694	0.423077	0.275229	0.316667	0.383721	0.3125	98	26	109	60	86	64	0.347458	0	0	0	0.27027	0.356164	0.347222	0.255556	0.281553	0.283784	0.351852	0.354545
26535509	T	C	C	C	C	C	C	0.555556	1	1	1	1	1	108	84	133	98	115	118	0.367347	1	1	1	0.607843	1	0.477876	0.504587	0	0	0	0.502347
53966314	C	A	A	A	A	A	A	0.340426	0.428571	0.381818	0.323529	0.341463	0.42	47	21	55	34	41	50	0.338235	0	0	0.422535	0.380952	0	0.39759	0.267857	0.185185	0.382353	0.363636	0.402174
113867715	A	C	C	C	C	C	G	0.977941	0.892405	0.877119	0.697674	0.966825	0.2	136	158	472	86	633	10	0.603093	0.716129	0	0	0.709302	0	0.957746	0	0.882812	0.896657	0	0.752294
21800779	C	A	A	A	A	A	A	0.37963	0.311688	0.386207	0.3125	0.391608	0.357143	216	77	145	32	143	98	0.313253	0.254545	0	0	0.333333	0	0.352941	0.371069	0.25	0.419355	0.351852	0.4
24317214	T	C	C	C	C	C	C	1	0.594286	1	0.994624	1	0.671429	10	175	82	186	37	70	1	0.458333	1	1	0.633333	1	0	0	0.615385	0.464286	0	0
50853952	G	C	C	C	C	C	C	0.684211	0.56	1	0.488889	0.586207	0.714286	38	50	50	45	29	28	0	1	0.580645	0.516129	0.96875	0.882353	0	0.545455	0	0	0.451613	0
43286081	C	T	T	T	T	T	T	1	0.394737	0.969231	1	0.4	0.945946	15	38	65	66	25	37	1	1	0.456522	0.478723	0	0	0.483871	0	1	0.285714	0.347826	0.56962
27333684	C	T	T	T	T	T	T	0.405405	0.509636	0.517928	0.537975	0.554455	0.478049	37	467	251	316	202	205	0.516393	0.570093	0.41989	0.384409	0.461268	0.482838	0	0	0.595745	0	0	0.485507
21698058	A	G	G	G	G	G	G	1	1	1	1	1	1	22	21	25	28	21	28	0.6	1	0.428571	0.258065	1	0.625	0.540541	0.454545	0.3125	0.54	0.153846	1
40908315	T	C	C	C	C	C	C	0.954545	0.540897	0.539419	0.984211	0.530055	0.56705	132	379	482	380	183	261	1	0.636364	0.518367	0.447802	1	0	0	0	0.503268	0	0.486301	0.440129
94363832	T	C	C	C	C	C	C	0.980769	0.510417	0.498282	0.991525	1	0.988372	104	192	291	236	154	172	0	1	0.468966	0.519231	0.524324	0	0.5	0.979798	0	0.473186	0.420118	1
75241879	C	T	T	T	T	T	T	0.388889	1	0.433333	0.28125	0.583333	1	18	15	30	32	24	11	0	1	0.555556	0.464286	0	0.146341	0	1	0.4375	1	0	0
43603947	A	G	G	G	G	G	G	0.258824	0.129032	0.136364	0.219298	0.146341	0.141414	85	124	110	114	123	99	0.224138	0	0	0	0.267606	0.5	0	0.333333	0.220588	0.202797	0	0.2
4256968	A	G	G	G	G	G	G	0.309859	0.255814	0.357798	0.364706	0.130435	0.342342	71	43	109	255	46	111	0.437956	0.266272	0.168142	0.239669	0	0.316667	0	0.380531	0.358824	0.297619	0.215517	0
36938437	T	C	C	C	C	C	C	1	1	1	1	1	1	33	18	42	41	43	24	0.604651	1	1	1	0.591837	0.573333	0	0.457143	0.550725	0.48	0.666667	0
102790179	C	A	A	A	A	A	A	0.993651	1	0.415335	0.371094	0.995575	1	315	112	313	256	226	204	0.45509	0.996845	0.354486	0.354707	0.37234	0.992126	0.338798	0.990991	0.285714	0.202899	0.356061	0
119145036	T	C	C	C	C	C	C	1	1	1	0.973684	1	0.769231	29	17	19	38	14	13	0.551724	0.428571	0.555556	0.545455	0.588235	1	0.45	0.315789	1	0.529412	0	0.703704
72052944	A	G	G	G	G	G	G	0.315789	0.314286	0.291667	0.28	0.30303	0.25	19	35	48	25	33	32	0.28	0.16	0.30303	0.253521	0.294118	0.172414	0.232143	0.193548	0	0.32	0.28169	0.191011
59769403	T	C	C	C	C	C	C	0.181818	0.25	0.235294	0.172414	0.319149	0.333333	11	12	34	58	47	18	0.222222	0.166667	0.181818	0	0.25	0.285714	0.306122	0.22	0.13	0.232558	0.267606	0.158333
86297395	A	C	C	C	C	C	C	0.583333	1	0.413793	1	1	1	24	12	29	31	10	22	1	0.466667	0.388889	0.673913	1	1	0	0.444444	0	0.466667	0.485714	0
6271659	A	G	G	G	G	G	G	1	0.8	1	1	0.818182	0.677419	12	35	23	45	22	31	1	1	1	1	1	0.5	0	0	0	0.727273	0	0
100927159	T	C	C	C	C	C	C	0.218182	0.136364	0.244898	0.35	0.197368	0.175	55	44	98	160	76	40	0.25	0	0.230047	0.254958	0.268156	0	0.223684	0.188679	0.44186	0.15	0	0.248848
57410817	C	T	T	T	T	T	T	1	0.769231	0.533333	0.404762	0.928571	0.24	22	13	30	42	28	25	1	0.717949	0.453333	0.712121	1	0	0.263158	0.428571	0	0	0.235294	0
18183392	G	A	A	A	A	A	A	1	1	1	0.977778	1	1	53	38	66	45	58	38	0.960784	0.333333	0.333333	0.439024	0.976744	1	0.19403	0.392405	0.434783	0.403846	1	0.444444
9315083	G	T	T	T	T	T	T	0.325581	1	0.491525	1	1	1	43	20	59	43	24	31	0.18	0.458333	0.393939	0.8	0.954545	0.65	0.425532	0.25	0.214286	0.285714	0.575758	0.564516
60221335	T	A	A	A	A	A	A	0.427056	0.476793	0.45546	0.430421	0.431694	0.985755	377	237	696	309	366	351	0.994097	0	0.336414	0.344045	0	0.991071	0	0	0.494949	0.492308	0	0.490284
27331672	G	A	A	A	A	A	A	0.445498	1	1	0.943802	0.483176	0.535448	422	621	474	605	743	536	0.435798	1	0.596372	0.542977	0.51227	0.53527	0.298137	0.219512	0.21134	0	0.992537	0
127753138	A	G	G	G	G	G	G	0.518519	0.259259	0.191489	0.300885	0.244186	0.304348	27	27	47	113	86	23	0.166667	0.217391	0.306452	0	0.280488	0.266667	0.222892	0.254545	0.302703	0.291139	0.209756	0.238806
28919837	C	A	A	A	A	A	A	1	1	0.993865	0.69697	0.97619	1	17	50	163	66	42	49	0.99537	0.482072	0.988764	1	0.580645	1	0	0.578947	0	0	0	0.980583
72054461	A	G	G	G	G	G	G	0.155963	0.134831	0.228346	0.164179	0.232	0.170455	109	89	127	67	125	88	0	0.171717	0.186441	0	0.237288	0	0.238462	0.224299	0.338028	0.345238	0.156863	0.130081
1309569	T	C	C	C	C	C	C	0.529412	0.615385	0.6	1	0.823529	1	34	13	20	30	17	26	1	0.678571	0.709677	0.565789	0	1	0	0	0.482759	0.55	0.526316	0
5658818	C	T	T	T	T	T	T	0.566038	0.7	0.773196	0.581208	0.990385	0.666667	53	20	97	745	104	21	0.915663	0	0.690476	0.697436	0.97619	0.968468	0	0	0	0.211268	0	0.763314
16218936	C	T	T	T	T	T	T	0.996939	0.998328	0.997218	0.506403	0.515115	0.477644	1960	4186	5752	3748	3341	3735	0	0.495886	0.495044	0.482796	0.479701	0.514778	0.488575	0.493901	0	0.99293	0.500469	0.493056
17040401	T	G	G	G	G	G	G	0.961538	1	1	1	1	1	26	14	23	14	25	11	1	1	0.473684	0.543478	1	0.85	0.421053	0.466667	1	0.153846	0	0
63801386	G	T	T	T	T	T	T	1	1	1	0.989474	1	1	10	42	81	95	42	49	0	0.6	0.983607	0.992126	1	0.99505	0.5	0.45	0.428571	0.510204	0	0.478261
84113377	C	T	T	T	T	T	T	1	1	1	1	1	0.487179	31	36	47	56	32	39	1	0.426667	0.347826	0.479452	0.25	1	0.615385	0.317073	1	1	0	0
4321288	G	A	A	A	A	A	A	1	0.5	1	1	0.428571	1	29	14	39	45	28	17	0.457143	1	0.647059	0.608696	1	1	0.52	0	0.210526	0.166667	0.269231	0
45924101	T	C	C	C	C	C	C	1	1	1	1	1	1	14	14	41	20	18	19	1	1	1	1	1	0.69697	0.608696	0	0	0.655172	0	0
65238541	C	T	T	T	T	T	T	0.513889	1	0.989362	1	0.529412	0.545455	72	62	94	63	85	77	1	0.475728	0.535714	0.474359	0.533333	0.5	0.486842	1	0.537313	0	0	0
13919190	A	G	G	G	G	G	G	0.321429	0.367647	0.321429	0.507246	0.39759	0.309859	84	68	84	69	83	71	0.37931	0.142857	0.179104	0	0.385714	0.227642	0.24	0.353846	0.333333	0.337838	0.296875	0.315068
12468694	G	A	A	A	A	A	A	0.217391	0.25	0.5	0.571429	0.444444	0.5	23	28	46	21	18	30	0.575342	0	0.733333	0.625	0	0	1	0	0	0	0	0.517241
35015685	A	G	G	G	G	G	G	0.227273	0.228571	0.355263	0.542857	0.318182	0.309524	22	35	76	35	22	42	0.222222	0.263736	0.219512	0.32967	0.287879	0.363636	0.2	0.169811	0.282051	0.280374	0	0.333333
18139843	G	A	A	A	A	A	A	0.504436	1	0.456483	0.464088	0.993174	1	789	166	563	362	293	403	0.997967	0.517451	0.526608	0.579505	0.557823	0.508621	0.277599	0.494083	0.419643	0	0.519403	0
53968355	C	T	T	T	T	T	T	0.329114	0.311111	0.273292	0.257732	0.309091	0.336842	237	45	161	97	110	95	0.277551	0	0	0.285714	0.278351	0.338235	0.270492	0.236364	0.303704	0.290698	0.243243	0.273632
6092991	G	T	T	T	T	T	T	0.153846	0.608247	0.5	0.426471	0.287671	0.431579	13	97	50	68	73	95	0.65812	0.271318	0.497006	0.665116	0.470874	0.3663	0	0.461538	0	0	0	0
14901321	C	T	T	T	T	T	T	0.633333	0.333333	1	1	0.473684	0.350877	60	12	32	17	19	57	1	0	0	0	0.375	0.418182	1	0.451613	0.529412	0.357143	0.25	0.394737
10719258	C	T	T	T	T	T	T	0.538462	0.5625	0.540984	0.466102	0.333333	0.558824	13	32	61	118	15	34	0	0.44186	0	0	0.464286	0.617021	0	0.608696	0.45	1	0.405405	0
94379789	T	C	C	C	C	C	C	0.351562	0.440476	0.306931	0.448276	0.571429	0.263158	256	84	101	232	98	133	0.226519	0.16	0.385965	0.183333	0	0.5	0.325153	0.328571	0.283871	0.190789	0.336449	0.449735
25856495	G	A	A	A	A	A	A	1	1	1	1	1	0.993421	97	75	243	174	136	152	0.290886	1	1	1	0.353698	0.771186	0.435115	0.291667	0.47619	0.366795	1	0
36938298	C	T	T	T	T	T	T	1	1	0.986842	1	1	1	42	53	76	70	73	51	1	1	1	1	0.428571	0.578947	0	0.471698	0.534884	0.48	0.486486	0
86768482	T	C	C	C	C	C	C	0.3125	0.195652	0.246231	0.235294	0.240506	0.157407	16	138	199	170	79	108	0.243728	0.293173	0.206897	0	0.375	0	0.218045	0.214286	0.410256	0.25	0	0.175439
119943014	T	A	A	A	A	A	A	0.2	0.611111	0.586957	0.39604	0.192308	0.69697	80	18	46	101	130	33	0.520833	0.589286	0.224138	0	0.192308	0	0.469388	0.6	0	0.585366	0.180328	0.321429
59493619	A	G	G	G	G	G	G	0.996466	1	0.995272	0.397872	0.475499	0.456212	283	243	423	470	551	491	0.537293	0	0	0	0.991667	0	0.995169	0.987952	0.440329	0.521964	0.408964	0.443723
46054747	C	G	G	G	G	G	G	0.147059	0.164384	0.216667	0.208333	0.1875	0.155172	34	73	60	48	48	58	0.175676	0.241379	0	0.178571	0.272727	0	0	0.295082	0.241379	0.294118	0.245614	0.140351
26567801	T	C	C	C	C	C	C	1	0.909091	0.956522	1	0.95	1	52	11	23	20	20	31	0	1	0.913043	1	0	0.909091	0	1	1	0	0	1
27932563	A	C	C	C	C	C	C	0.99555	0.538662	0.544335	0.969287	0.527517	0.989001	2247	1151	1624	3028	745	1091	0.548466	0.995275	0.985768	0.997813	0	0.482667	0	0	0	0.509278	0.535791	0.516468
60220768	C	T	T	T	T	T	T	0.695652	0.456522	0.558824	1	0.354839	1	23	46	102	43	31	20	1	0	0.75	0.916667	0	0.981132	0	0	0.275	0.533333	0	0.617021
140113164	A	G	G	G	G	G	G	0.34375	0.152439	0.239631	0.469136	0.269565	0.213592	128	164	217	81	115	103	0.191781	0.248485	0.27027	0.215686	0.359375	0	0.25641	0.193103	0.306122	0.174603	0.205607	0.274194
10022566	C	A	A	A	A	A	A	0.5	0.428571	0.319149	0.45	0.428571	0.416667	16	49	47	40	42	24	0.333333	0.196078	0.226415	0.189655	0.170732	0	0.354839	0.304348	0.5	0.484848	0.346154	0.444444
114039583	T	C	C	C	C	C	C	0.922201	0.852174	0.903448	0.492754	0.979032	0.142857	527	115	435	69	620	14	0.540984	0.724359	0	0	0.686747	0	0.955752	0	0.895	0.86758	0	0.637931
20889542	T	C	C	C	C	C	C	0.291667	0.128205	0.245614	0.351852	0.219512	0.16129	24	39	114	54	41	62	0.232653	0.192308	0.166667	0.153846	0.306667	0.25	0.149425	0.245283	0.257576	0.246667	0.219008	0
58754223	G	C	C	C	C	C	C	0.290323	0.5	0.380952	0.442308	0.388889	0.419355	31	20	63	52	36	31	0.578947	0.265306	0	0.4375	0	0.384615	0.3	0.409091	0	0.368421	0.4	0.3
71358736	A	G	G	G	G	G	G	0.416667	0.273684	0.269231	0.388889	0.351351	0.426667	60	95	52	18	37	75	0.294118	0.272727	0.25	0.375	0.3125	0.4	0.285714	0.294118	0	0.297297	0.19403	0.176471
26099179	G	T	T	T	T	T	T	0.368821	0.268293	0.291045	0.28	0.264463	0.35	263	41	134	75	121	100	0	0.335329	0.293478	0	0.395833	0	0.340249	0.287879	0.326531	0.208791	0.388889	0.274038
5664877	G	C	C	C	C	C	C	0.375	0.631579	0.438596	0.400298	1	0.588235	32	19	114	672	40	17	1	0	0.52381	0.457045	1	1	0	0	0	0	0	0.485849
34569996	G	T	T	T	T	T	T	1	0.630137	1	0.94186	0.904762	0.563636	31	73	97	86	42	55	0	0.48	0.346154	0.288889	0.729167	0.555556	0.545455	1	0	0.42	1	0.708861
30690462	G	A	A	A	A	A	A	0.468085	1	0.4	1	1	0.857143	47	14	25	30	15	14	0.258065	0	0.473684	0	0	0.548387	0.263158	1	0.961538	1	0.857143	0.4
95770835	A	G	G	G	G	G	G	0.390244	0.25	0.333333	0.4	0.333333	0.23913	41	36	48	75	36	46	0.354839	0.5	0.414634	0.27381	0	0	0	0.272727	0.310345	0.318182	0.244444	0.294118
15943128	T	C	C	C	C	C	C	0.473684	1	0.986842	0.648649	0.510638	1	19	63	76	37	47	94	0	1	0.633333	0.744186	1	0.543478	0	0	0.775	0.435897	0.525	0
86047925	C	A	A	A	A	A	A	0.388889	0.382353	0.316456	0.277108	0.301587	0.407407	72	34	158	83	63	27	0.319444	0	0	0	0.288889	0.351562	0.362745	0.318471	0.387597	0.35443	0.347826	0.381356
7786902	T	G	G	G	G	G	G	0.916667	0.4	1	0.916667	1	1	48	20	68	24	21	68	0.995413	0	0.6	0.5	0	1	0.630952	0	0.645833	1	0.467742	0.433962
94379807	T	A	A	A	A	A	A	0.334862	0.37037	0.294737	0.452736	0.494845	0.210084	218	81	95	201	97	119	0.204188	0.118421	0.362903	0.181818	0	0.516129	0.274648	0.338843	0.257143	0.184932	0.320755	0.442308
116235820	G	A	A	A	A	A	A	1	1	0.526455	0.923077	0.485075	0.571984	383	85	378	169	268	257	0.482456	0.498099	0.472656	0.525959	1	0.536585	0	1	0.462882	0.572727	0	0
72054431	A	G	G	G	G	G	G	0.166667	0.217949	0.34188	0.157895	0.226087	0.205128	102	78	117	57	115	78	0.229008	0.274725	0.1875	0.188235	0.166667	0	0.189655	0.2	0.267606	0.261364	0.186813	0.210084
27575852	C	T	T	T	T	T	T	1	1	0.361111	0.4375	0.965517	1	101	71	144	192	87	107	1	0.431818	0	0	0.494737	1	0.415842	0.390244	0.510638	0.567308	1	0
74150191	T	C	C	C	C	C	C	0.2	0.183673	0.241071	0.244898	0.424242	0.368421	30	49	112	49	33	57	0.278146	0	0.217391	0.291667	0.35102	0.316667	0.3	0.4	0	0.15	0.166667	0.238095
20889575	T	C	C	C	C	C	C	0.130435	0.210526	0.216216	0.291667	0.255814	0.180328	23	38	111	48	43	61	0.230769	0.322581	0	0.189394	0.228571	0.322581	0.180723	0.206667	0.233333	0.222222	0	0.196787
72298994	A	C	C	C	C	C	C	0.991501	0.986523	0.616314	0.960644	0.99619	0.991071	706	371	662	559	525	560	0.503367	0.98583	0.528998	0.488404	0	0.513825	0	0.99591	0.989339	0.541304	0.513966	0.532895
70345489	G	A	A	A	A	A	A	0.569106	1	0.983974	0.998844	0.491935	1	123	239	312	865	248	219	0.456964	1	0.527076	0.46867	1	0.514697	0.496063	0.538462	0.58	0	0	0.514793
15823523	T	C	C	C	C	C	C	0.46	0.5	0.3	1	0.580645	1	50	36	30	40	31	23	0.584906	1	0.333333	0.367347	0.258065	0	0.45	0.55814	0.478261	0.419355	0	0.447368
59244820	T	C	C	C	C	C	C	1	1	1	1	1	1	33	34	52	13	24	37	1	0	0.444444	0.357143	1	1	0.571429	0.52381	0.526316	0.978261	0.238095	0.419355
50413871	T	C	C	C	C	C	C	0.215596	0.274841	0.243466	0.287582	0.272566	0.262557	218	473	727	306	565	438	0.243007	0.256471	0.221739	0.230942	0.25283	0	0.215	0.241611	0.29562	0.225649	0.223819	0.20933
62415626	T	C	C	C	C	C	C	1	0.944444	0.916667	0.866667	0.714286	0.846154	23	36	12	15	21	39	0.2	0.6	0	0	0.666667	0	0.888889	0.944444	0.8	1	0.722222	0.526316
33300234	T	C	C	C	C	C	C	1	1	1	1	1	1	21	25	18	14	27	18	1	0	1	1	0.416667	1	0.518519	0.409091	0.166667	0.5	0.666667	0.384615
131792319	T	C	C	C	C	C	C	1	1	1	1	1	1	25	16	39	22	18	21	1	0.176471	1	1	1	1	1	0	0	0.486486	0	0.4
25857201	T	C	C	C	C	C	C	1	1	1	0.99375	1	1	79	84	255	160	122	180	0.288809	0.997375	0.987654	1	0.402827	0.904762	0.476821	0.435484	0.215686	0.347962	1	0
5664909	A	G	G	G	G	G	G	0.387097	0.666667	0.518868	0.422468	1	0.454545	31	15	106	632	49	22	0.992647	0	0.569231	0.474453	1	0.979675	0	0	0	0	0	0.497561
58095788	C	T	T	T	T	T	T	1	0.462963	1	1	1	1	25	54	35	98	35	52	0.616541	0.457143	0	0	0.6	1	0.377551	1	1	1	0.479167	0
30156045	G	T	T	T	T	T	T	0.477833	0.615385	0.442748	0.466667	0.525	0.381579	203	26	131	45	80	76	0.59375	0.459893	0.368421	0.421875	0	0.379562	0.455696	0.4	0.427778	0	0	0.472222
65814843	A	G	G	G	G	G	G	0.997573	0.509739	0.998471	0.997619	0.99896	0.99885	7827	4518	7846	4620	6734	7827	0.999225	0.997188	0.523803	0.51981	0.505913	0.99833	0.502788	0.514223	0	0	0.502691	0.508966
18731856	C	T	T	T	T	T	T	1	1	1	1	1	0.75	16	22	20	18	17	12	0.4	1	0.7	0.387097	1	1	0.4375	0.4	0	0	0.5	1
27333824	T	C	C	C	C	C	C	0.625	0.580205	0.597701	0.674699	0.482955	0.552448	16	293	174	249	176	143	0.690909	0.662338	0.567742	0.613419	0.558824	0.514851	0	0.193182	0	0	0.256881	0.529915
76045622	C	T	T	T	T	T	T	0.333333	0.372093	0.383838	0.973333	0.307692	1	12	86	99	75	52	54	0.430233	0.552846	0.337838	0.444444	1	1	0	0	0.352941	0.327103	0	0
46077060	A	G	G	G	G	G	G	0.333333	0.159091	0.356643	0.273381	0.244186	0.234694	60	88	143	139	86	98	0.228571	0.327273	0	0.15625	0.369231	0.205882	0.183099	0.215686	0.342857	0.246575	0.2375	0.163934
122835384	A	G	G	G	G	G	G	1	0.47619	0.947368	0.666667	1	1	12	21	38	12	16	25	1	0.294118	1	1	0	0	0.769231	0.769231	1	0	0	0.333333
33656579	C	T	T	T	T	T	T	1	0.392857	1	0.989899	1	1	26	28	41	99	35	38	1	0.418605	0.226415	0.245763	0	1	1	0.5	0.6	0	0.46875	1
46077013	A	G	G	G	G	G	G	0.181818	0.272727	0.438849	0.345865	0.25	0.313253	44	88	139	133	84	83	0.294872	0.336735	0.166667	0	0.383333	0.211765	0.31746	0.233333	0.26087	0.25	0.236364	0.188235
4256910	A	G	G	G	G	G	G	0.35	0.357143	0.431818	0.44898	0.290323	0.43299	40	28	88	196	31	97	0.442623	0.481203	0.275362	0.383117	0	0.24	0	0.435754	0.416667	0.418919	0.294737	0
53968522	A	C	C	C	C	C	C	0.991379	1	0.986301	1	0.935897	1	116	37	73	66	78	53	0.993333	0.986486	0.982143	1	0.976744	0.985294	0	0.549296	0.517544	0	0	0
65218329	T	C	C	C	C	C	C	1	0.707317	0.604938	0.536232	0.439394	0.473684	60	41	81	69	66	57	0	0.342857	0.90625	0.969231	1	0	0.391304	0	0	0.320755	0.32	0.589041
84347335	G	A	A	A	A	A	A	1	1	0.511278	0.982955	0.989474	0.515464	156	70	133	176	95	97	1	0.526316	0.567164	0.565517	0.444444	0.513158	0	1	0.4	0.53719	0.524272	0
63903365	G	C	C	C	C	C	C	0.515152	0.452381	0.428571	0.440678	0.423077	0.4	33	42	70	59	26	45	0	0.605263	0.388889	0.227273	0.5	0	0.457627	0	0.28	0.520833	0.387755	0.373134
36311081	G	A	A	A	A	A	A	0.6	0.46875	0.466667	1	0.571429	0.5	75	32	75	51	42	32	1	0	0	0.606557	0.411765	0	0.514286	0.413043	0.714286	0.476923	0.552632	0
36802923	T	C	C	C	C	C	C	0.575758	0.296296	0.337838	0.307692	0.378788	0.315789	33	54	74	52	66	76	0.337662	0.6	0.210526	0.224138	0.302326	0	0.196262	0.377953	0.258824	0.222222	0.252101	0.312849
59493871	C	T	T	T	T	T	T	0.979798	1	0.994565	0.422222	0.434018	0.438596	198	179	368	450	341	399	0.432548	0	0	0	0.995146	0	0.995305	1	0.491758	0.550607	0.43769	0.45045
6630196	A	G	G	G	G	G	G	1	0.826667	1	0.962963	1	0.990099	26	75	54	54	51	101	0.310345	0.53125	1	1	1	0.377778	0.3125	0.333333	1	0	0	1
25399387	T	C	C	C	C	C	C	1	0.987578	1	1	0.538462	1	11	161	232	194	91	120	1	0.527523	0.497738	0.468992	0.487179	1	0.54023	0.576471	0.513514	0	1	0
102790253	T	C	C	C	C	C	C	0.993311	1	0.430168	0.386364	0.991071	1	299	40	179	132	112	112	0.508811	0.996894	0.409709	0.41844	0.401434	0.993333	0.383333	1	0.285714	0.164179	0.328125	0
78322929	T	C	C	C	C	C	C	1	1	1	1	1	0.933333	24	42	39	41	18	15	1	1	0	0.5	1	1	0.315789	0	0.482759	0.589744	0.6875	0.447368
95100638	T	C	C	C	C	C	C	0.166667	0.363636	0.308211	0.666667	0.15942	0.16129	18	11	889	12	69	31	0.326087	0.170732	0.181818	0.15625	0.21875	0	0.454545	0.307692	0.666667	0.173913	0.130435	0.133333
7247749	G	A	A	A	A	A	A	1	1	1	0.35443	1	0.5	72	42	45	79	46	36	1	0	0.96875	0.928571	0.25	1	0	0.545455	0.26087	1	0	0
33666084	T	C	C	C	C	C	C	1	0.454545	1	1	1	1	25	22	37	49	15	52	1	0.407895	0.455696	0.576271	0	1	1	0.444444	0.369565	0	0.3	1
103885352	C	T	T	T	T	T	T	0.995708	1	0.441776	0.494301	0.990196	0.996516	233	907	1374	965	510	861	0.504692	1	0.99511	0.996086	0.491667	1	0	0	0	0.508239	0.522333	0
40895496	A	G	G	G	G	G	G	1	0.450704	0.515625	0.948052	0.586207	0.59322	25	71	64	77	29	59	1	0.5	0.444444	0.533333	1	0	0	0	0.8	0	0.45	0.46875
27435444	A	G	G	G	G	G	G	1	1	0.521739	0.960784	1	1	62	54	69	51	44	66	1	0.641791	1	0.967213	0.977273	1	0	0	0	0	0	1
28124575	C	G	G	G	G	G	G	0.995745	0.43301	0.995352	0.494347	1	0.494607	235	515	1291	973	422	649	0.998449	0.527611	0.565534	0.539056	0.528846	0.998282	0	0.412596	0	0	0.477987	0.469045
30156080	G	A	A	A	A	A	A	0.587393	0.537037	0.497959	0.572917	0.558282	0.58042	349	54	245	96	163	143	0.286713	0.572954	0.414747	0.416084	0	0.407583	0.531722	0.423963	0.268116	0.234375	0.431579	0.45082
6122184	T	C	C	C	C	C	C	0.991184	0.570722	0.995913	0.996776	0.997167	0.998511	794	4044	2447	1551	2118	3359	0.634427	0.398166	0.553632	0.45909	0.422847	0.26686	0.999253	0.508847	0.942446	0.617906	0.337829	0.514848
25855492	A	G	G	G	G	G	G	1	1	0.992754	0.990741	0.988764	0.988095	105	142	138	216	89	84	0.168168	1	1	1	0.462141	1	0.401709	0.300699	0.391892	0.342105	1	0
22651030	A	G	G	G	G	G	G	0.6	0.473684	1	0.375	1	1	20	19	45	24	29	18	0	0.526316	0.526316	0.652174	1	0.411765	0.468085	0	0.533333	0.441176	0	1
10102316	T	C	C	C	C	C	C	0.51	0.429577	0.451777	1	0.966833	0.996983	200	710	1182	1073	603	663	0.472447	0.999184	0.999295	0.99911	1	0.997799	0	0	0	0	0	0
37084661	G	C	C	C	C	C	C	1	1	1	1	0.866667	1	34	20	20	28	15	17	1	1	0.268293	0.442623	0.424242	1	0	0.238095	0.26087	1	1	0.346154
61609757	T	C	C	C	C	C	C	0.219512	0.276316	0.290698	0.183333	0.24	0.151515	41	76	86	60	50	66	0.192308	0	0.363636	0.142857	0.266667	0.230769	0.246377	0.134615	0.306122	0.166667	0.202532	0.223684
53059386	T	G	G	G	G	G	G	0.583333	0.567164	0.357143	0.325581	0.229167	0.294737	48	67	70	86	48	95	0.327731	0.296875	0.313433	0.185841	0.297872	0	0.359155	0.385417	0.358025	0.496855	0.223975	0.228
28505247	T	A	C	A	A	A	A	0.201987	0.993399	0.382979	0.363104	0.255924	0.308642	302	606	1880	1366	422	648	0	0	0	0.226287	0.746479	0	0.623967	0.656	0.742991	0.627762	0	0
56173307	T	C	C	C	C	C	C	0.582822	1	0.989796	0.544747	0.477273	0.551948	163	132	196	257	88	154	1	0	0.552083	0.630435	0.450704	0.56962	0	0.559441	0.503067	0	0	1
65238352	T	C	C	C	C	C	C	0.37931	1	1	1	0.432432	0.540541	116	178	167	104	111	111	1	0.576389	0.463158	0.460432	0.5625	0.469388	0.48366	1	0.45679	0	0	0
41166474	C	A	A	A	A	A	A	0.323529	0.5	0.275862	0.310345	0.344828	0.235294	34	12	29	29	29	34	0.404762	0.294118	0	0.40625	0	0	0.219512	0.206897	0.421053	0.473684	0.37037	0.314286
7002972	C	T	T	T	T	T	T	1	1	1	1	0.552941	0.476636	32	115	164	143	85	107	1	0.513274	0.573333	0.534884	0	0.515306	0.489796	0.510204	0.5	1	0.514019	0
45434202	G	C	C	C	C	C	C	0.580247	0.372549	0.160714	0.545455	0.209677	0.322034	81	51	112	33	62	59	0.192982	0.181818	0.428571	0.2	0	0.177778	0.358974	0.394737	0.257143	0.45283	0.387097	0.280702
36936094	T	C	C	C	C	C	C	1	1	0.988439	1	1	1	109	68	173	124	82	96	1	0.994012	0.988372	1	0.511278	0.538462	0	0.547826	0.338028	0.5625	0.63	0
25855230	T	C	C	C	C	C	C	1	1	1	0.964789	0.992537	0.958333	64	52	92	142	134	48	0	1	1	1	0.568421	1	0.447154	0.3625	0.3125	0.352941	1	0
119144899	G	A	A	A	A	A	A	0.964286	1	0.48	0.428571	1	0.357143	28	25	25	35	15	14	0.692308	0.5	0.75	0.678571	0.294118	0.368421	0.35	0.380952	1	0.344828	0	0
49080917	C	G	G	G	G	G	G	0.170213	0.25	0.210811	0.193878	0.268293	0.186916	94	108	185	98	82	107	0.215909	0.252252	0	0.3	0	0.181818	0.223022	0.294964	0.263889	0.23913	0.2	0.238806
13919189	A	G	G	G	G	G	G	0.487805	0.432836	0.349398	0.402778	0.313253	0.271429	82	67	83	72	83	70	0.369048	0.271429	0	0.282051	0.264706	0.282258	0.243243	0.318182	0.190476	0.479452	0.311475	0.375
52838172	T	A	A	A	A	A	A	1	1	1	1	0.631579	1	11	25	29	16	19	25	1	1	1	1	0.448276	0.76	0	0	0.516129	0.538462	0.333333	0.166667
46076542	A	G	G	G	G	G	G	0.266667	0.164557	0.361345	0.305085	0.228571	0.211268	30	79	119	118	35	71	0.226087	0.346535	0.185185	0.229508	0.267857	0	0.243902	0.195652	0.283582	0.298246	0.179487	0.214286
6721213	C	A	A	A	A	A	A	0.28	1	0.342857	0.207547	0.945946	0.65	50	16	35	53	37	20	1	0.464286	1	1	0.466667	0.416667	0	0	0	0.214286	0	0
2825898	G	A	A	A	A	A	A	0.9	0.388889	0.575	0.5	0.298246	0.432432	10	18	40	36	57	37	0.6	0.352941	0.341463	0.125	0.25	0	0.424242	0.566667	0.5	0.5	0.153846	0.416667
26657936	T	C	C	C	C	C	C	0.227273	0.153846	0.487805	0.25	0.307692	0.264151	22	39	41	12	26	53	0.235294	0	0.181818	0.411765	0.526316	0.184211	0.424242	0.37037	0	0.305556	0	0.1875
24854319	T	C	C	C	C	C	C	1	0.390244	0.380645	0.945205	0.433333	0.407407	137	123	465	73	90	81	0.492114	0.996785	0	0	0.662921	0	0.483871	0.596708	0.428212	0	0.506536	0.527157
6101829	T	A	A	A	A	A	A	0.545455	0.210526	0.545455	0.571429	0.74359	1	11	19	22	28	39	55	0.571429	0.6	0.274809	0.266667	0.708333	0.239382	1	0.28169	0	0.357143	0	0.454545
92627186	C	T	T	T	T	T	T	1	0.411765	0.652174	1	0.96	0.527778	30	17	46	31	25	36	0.327586	0.4	1	1	1	1	0	0	0	0	0.434783	0.527273
113618542	G	A	A	A	A	A	A	0.48	0.387097	0.527273	0.5	0.318182	0.473684	25	31	55	16	22	19	0.375	0.3125	0.421875	0.5	0	0.235294	0.288136	0.2	0.181818	0.353846	0.505882	0.451613
77913204	A	G	G	G	G	G	G	0.25	0.290323	0.257576	0.214286	0.333333	0.271845	36	62	66	126	66	103	0.156522	0.173611	0	0	0.48503	0.270758	0.422764	0.208333	0.189873	0.153846	0.342342	0.359102
58095813	C	T	T	T	T	T	T	1	0.492063	1	1	1	1	32	63	37	113	43	55	0.597561	0.536585	0	0	0.588235	1	0.37931	1	1	1	0.535714	0
41872573	T	C	C	C	C	C	C	0.352941	0.1875	0.318841	0.170732	0.318182	0.166667	17	16	69	41	22	36	0.2	0.25	0.3	0.28125	0.354839	0	0	0.346154	0.454545	0.2	0.123077	0.151515
10091852	A	G	G	G	G	G	G	0.157895	0.166667	0.118421	0.25	0.263158	0.173333	38	42	76	56	19	75	0	0.221053	0.272727	0	0.26087	0.3	0.255556	0.208333	0.357143	0.206897	0.194286	0
59244768	G	C	C	C	C	C	C	1	0.217391	0.478261	0.533333	1	1	24	23	46	15	21	35	0.967742	0	0.15	0.148148	1	1	0.512821	0.315789	0.608696	0.675	0	0
95770819	A	G	G	G	G	G	G	0.25	0.175	0.280702	0.346154	0.2	0.211538	44	40	57	78	40	52	0.360825	0.359649	0.26087	0.278351	0	0	0	0.214286	0.433333	0.318841	0.166667	0.224138
51441382	G	A	A	A	A	A	A	0.206897	0.25	0.409091	0.290323	0.27027	0.26087	29	12	22	62	37	23	0.208333	0.153846	0.142857	0.238095	0.4	0.263158	0.343284	0.272727	0.222222	0.16129	0.214286	0.222222
44976985	T	C	C	C	C	C	C	0.266667	0.536232	0.474747	1	1	0.365079	15	69	99	79	41	63	0.5	0	0.5625	0.430233	0	0	0.386667	0.45	0.48	0.43956	0.549296	1
61225112	T	A	A	A	A	A	A	0.625	0.833333	0.307692	0.428571	0.4375	0.266667	16	18	52	14	16	30	0.209677	0.25	0.481481	0.269231	0.384615	0.421053	0.333333	0.469388	0.3125	0.591837	0.191489	0.140351
47792322	C	A	A	A	A	A	A	0.529412	0.891667	0.82243	0.581395	0.924812	0.643478	51	120	107	129	133	115	0.178571	0.154545	0.549296	0.230769	0.666667	0.625	0.471264	0.706667	0.443038	0.587156	0.433962	0.503597
81127736	C	A	A	A	A	A	A	0.465	0.407692	0.391993	0.420677	0.422973	0.393417	400	650	1199	561	740	638	0.471338	0.308824	0.40678	0.516129	0.550591	0	0.355378	0.326228	0.432292	0	0.293675	0
95770837	A	G	G	G	G	G	G	0.3	0.2	0.255319	0.328571	0.21875	0.1875	40	35	47	70	32	48	0.280899	0.396226	0.428571	0.271605	0	0	0	0.193548	0.269231	0.3125	0.23913	0.26
24633841	A	G	G	G	G	G	G	0.447368	0.588235	0.307692	0.962963	0.333333	0.470588	38	17	26	27	30	17	0.382979	1	0.342857	0.373333	0.347826	0	0.422222	0.310345	0.714286	0	0.380952	0
29988631	G	A	A	A	A	A	A	0.413793	0.448529	0.502538	0.485246	0.981132	0.543103	58	136	197	305	106	116	0	0.520124	0	0	0.478992	1	1	0	0	0.540107	0	1
45417592	G	C	C	C	C	C	C	1	1	1	1	1	1	17	35	62	35	35	26	0.578947	0.56	1	1	0.5	1	0	1	0	0	0.526316	1
77823446	A	G	G	G	G	G	G	0.254545	0.487288	0.410448	0.219144	0.281525	0.434146	55	236	134	397	341	205	0	0.359116	0	0	0.471074	0.423341	1	0	0	0	0	1
46077056	A	G	G	G	G	G	G	0.258621	0.321429	0.385135	0.29078	0.255814	0.242105	58	84	148	141	86	95	0.307692	0.336364	0	0.225806	0.378788	0	0.25	0.211538	0.373134	0.309859	0.324675	0.20339
23686866	T	C	C	C	C	C	C	1	1	1	1	0.512821	0.516667	23	49	79	77	39	60	0.503937	1	0.595745	0.53125	1	1	0.566038	1	0	0	0	0
58094941	T	C	C	C	C	C	C	1	0.666667	1	0.919355	1	1	16	18	14	62	20	30	0.713178	0.545455	0	0	0.37037	1	0.603175	1	0.964912	1	0.558824	0
147589505	T	C	C	C	C	C	C	1	1	1	1	0.4375	0.947368	11	17	46	35	16	38	0.301587	1	0	0	0.487805	0.514286	1	0.322581	0.533333	1	1	0.395604
56075156	G	A	A	A	A	A	A	0.514286	0.486486	0.988701	0.992908	1	0.433962	35	185	354	141	70	159	1	0.993007	0.428571	0.415771	0.446309	0.40873	0	0.993789	0	0.473684	0	0.427083
77900847	A	G	G	G	G	G	G	0.638554	1	1	0.75	1	0.46988	83	61	154	56	78	83	0.555556	1	0.586207	0.543478	0	1	0	0.384615	0.655172	0.765957	0.541667	0
43953565	T	G	G	G	G	G	G	0.125	0.481481	0.390909	0.276316	0.211765	0.300699	56	81	110	76	85	143	0.276316	0.575221	0.191489	0.299363	0.389262	0.380435	0	0.236641	0.147826	0.29661	0	0.167883
43713619	A	G	G	G	G	G	G	0.84375	1	1	0.361702	0.357143	0.8	32	15	27	47	14	15	0	0	0.304348	0.365385	0	1	0.4	0.4	1	0.518519	0.55	1
18731855	A	G	G	G	G	G	G	1	0.956522	1	1	1	0.692308	16	23	20	18	18	13	0.419355	1	0.631579	0.410714	1	1	0.4375	0.4	0	0	0.529412	1
43915839	A	T	T	T	T	T	T	0.7	0.227273	0.736842	0.428571	0.666667	0.214286	20	22	19	28	15	28	0.405405	0.24	0.2	0.5	0.42	0.285714	0.363636	0.317073	0.4375	0.46875	0.196721	0.32
82824311	A	G	G	G	G	G	G	1	0.448276	1	0.96748	0.974359	1	97	29	135	123	78	83	0.463277	0.427885	0	0	0	0.47619	1	0.534884	1	1	0.670103	1
31749263	A	G	G	G	G	G	G	0.4375	0.418605	0.294118	0.288136	0.389831	0.186667	16	43	51	59	59	75	0.157143	0.533333	0.225352	0.197674	0.212121	0.15	0.346774	0.333333	0.221053	0.268293	0.263736	0.288991
77544464	A	C	C	C	C	C	C	0.6	0.9375	0.8125	0.698413	0.54	0.875	30	48	64	63	50	32	0.457143	0.45283	0.222222	0.264706	0.625	0.166667	0.514286	0.796875	0.428571	0.698925	0.565217	0.454545
4256909	A	G	G	G	G	G	G	0.35	0.214286	0.383721	0.35567	0.322581	0.357895	40	28	86	194	31	95	0.357724	0.466165	0.217391	0.302632	0	0.32	0	0.438202	0.354839	0.434211	0.276596	0
5664661	A	G	G	G	G	G	G	0.513514	0.7	0.571429	0.451524	1	0.347826	37	30	126	722	49	23	1	0	0.571429	0.605735	1	1	0	0	0	0	0	0.590909
4256972	A	G	G	G	G	G	G	0.444444	0.340426	0.385965	0.423077	0.372093	0.415929	72	47	114	260	43	113	0.412587	0.345029	0.219512	0.246914	0.4	0.380952	0	0.370213	0.389831	0.325843	0.236842	0.24
80958220	G	C	C	C	C	C	C	0.454545	1	1	1	0.243902	0.368421	22	19	18	16	41	19	1	0.688889	0.512195	0.45	0.285714	0.615385	0.423077	0	0.5	0.277778	0	0.5
78718357	G	A	A	A	A	A	A	1	0.471831	0.488722	1	1	1	40	142	133	128	45	141	0.573604	1	1	1	0.992481	0.391667	0	0	0.325581	0.474359	0.397436	0
77537101	G	A	A	A	A	A	A	0.146341	0.157143	0.243478	0.313869	0.183673	0.176471	82	140	230	137	49	68	0.289199	0	0.173333	0.303371	0.171875	0	0.231343	0.333333	0.243243	0.237113	0.201681	0.231405
132601361	A	G	G	G	G	G	G	1	0.755102	1	0.941176	0.9375	1	40	49	61	34	16	33	0.6	0.477273	0.52381	0.5	0.652174	0.552239	1	0.75	0.588235	0.578125	0.608696	0
44283629	G	A	T	T	T	T	T	0.181818	0.3	0.653846	0.3	0.545455	0.6	11	10	26	10	11	15	0	0.7	0	0	0.285714	0.75	0.428571	0	0	0.818182	0.8	0
57409696	A	C	C	C	C	C	C	1	0.2	0.48	0.529412	0.928571	0.423077	23	10	25	17	14	26	1	0.176471	0.481481	0.571429	1	0	0.35	0.5625	0	0	0.625	0
53968365	C	T	T	T	T	T	T	0.425234	0.482759	0.349206	0.413333	0.4	0.474359	214	29	126	75	80	78	0.331325	0	0	0.295082	0.433735	0.428571	0.424731	0.383721	0.396396	0.425926	0.267857	0.363636
27915536	A	T	T	T	T	T	T	0.227273	0.469388	0.458333	0.542857	0.296296	0.214286	22	49	48	35	27	42	0	0.2	0	0	0.484848	0.583333	0.541667	0.378378	0	0.483871	0.371429	0.375
26665269	A	G	G	G	G	G	G	0.205128	0.137931	0.215385	0.3	0.366197	0.138889	39	29	65	40	142	72	0.352273	0	0.251799	0.338235	0.166667	0	0.187879	0.172727	0.375	0.216216	0.269231	0.244444
27199262	T	C	C	C	C	C	C	0.157895	0.461538	0.388889	0.6	0.25641	0.291667	19	26	54	35	39	48	0.267857	0.253968	0	0.231884	0.5	0.185185	0.365385	0.461538	0.44	0.186047	0.227273	0.25
77823927	A	C	C	C	C	C	C	0.166667	0.4	0.506024	0.240741	0.259259	0.474576	48	120	83	270	189	118	0	0.42723	0	0	0.445378	0.391084	1	0	0	0	0	1
67958281	T	A	A	A	A	A	A	0.307692	0.411765	0.428571	0.380952	0.340426	0.258621	13	17	21	42	47	58	0.342857	0.485714	0	0.161765	0.1875	0.402778	0.6	0.466667	0	0.272727	0.131783	0.292929
119944046	A	G	G	G	G	G	G	0.666667	0.266667	0.575758	0.377778	0.444444	0.25	24	15	33	45	36	20	0.548387	0.275	0.35	0.363636	0.428571	0	0.4	0.27907	0.181818	0.451613	0.215686	0.305882
104238757	T	A	A	A	A	A	A	0.153846	0.363636	0.285714	0.461538	0.583333	0.3125	13	11	14	13	12	16	0	0.368421	0	0	0.4	0	0.5	0.5	1	0.611111	0	0
18324991	G	A	A	A	A	A	A	1	1	1	1	1	1	25	31	44	48	47	37	0.36	0.434783	0	0.785714	0.534884	1	0.595238	1	1	0.508475	1	0
16346803	C	G	G	G	G	G	G	1	1	1	1	1	1	24	15	58	44	33	25	1	1	1	1	1	1	0	0	0.564103	0.333333	0.322581	0
25405716	A	G	G	G	G	G	G	0.692308	0.621622	0.364372	0.655462	0.454545	0.52459	26	37	247	119	88	122	0.418182	0.337079	1	1	0	0.761658	0	0.266667	0.16	0.28125	0.310924	0
16349845	T	C	C	C	C	C	C	1	1	1	1	1	1	50	38	89	104	87	62	1	1	0.986667	1	1	1	0	0	0.411765	0.371134	0.454545	0
25855385	T	C	C	C	C	C	C	1	1	0.973684	1	0.971154	1	208	218	228	367	208	125	0.243869	1	1	1	0.475728	1	0.43318	0.326923	0.279503	0.412371	1	0
58095828	T	C	C	C	C	C	C	1	0.451613	1	1	1	1	33	62	39	127	45	64	0.593939	0.511111	0	0	0.611111	1	0.38843	1	1	1	0.57377	0
49361291	A	T	T	T	T	T	T	1	0.581454	0.998528	0.954545	0.993162	0.996251	285	798	1359	440	585	1067	0.542889	0.631707	0.993846	0.997788	0	0.998917	0.364787	0.462545	0.410256	0.459211	0.417021	0.47205
55982817	A	G	G	G	G	G	G	1	1	1	0.953488	0.681818	1	89	16	27	43	22	27	0.444444	0	0.433333	0.725	0	1	1	1	1	1	0.263158	0
27647145	A	G	G	G	G	G	G	0.5	0.571429	0.847619	0.553191	0.47541	0.44898	16	42	105	47	61	49	0.388186	1	0.285714	0.42029	0.533333	1	0	0	0	0	0	1
30156073	G	A	A	T	T	T	A	0.600543	0.678571	0.521236	0.591837	0.540373	0.585987	368	56	259	98	161	157	0.348592	0.592334	0.416667	0.485246	0	0.461187	0.58908	0.476852	0.362007	0	0.529412	0.488095
58095935	G	A	A	A	A	A	A	1	0.558824	1	0.978947	1	1	32	34	32	95	33	76	0.594771	0.508929	0	0	0.666667	0.991597	0.552239	1	1	1	0.454545	0
114039547	A	G	G	G	G	G	G	0.956989	0.804598	0.90676	0.53012	0.977193	0.142857	558	87	429	83	570	14	0.640496	0.745192	0	0	0.75	0	0.964158	0	0.894472	0.874396	0	0.68254
17016958	G	A	A	A	A	A	A	0.521739	0.15	0.4375	0.180556	0.155844	0.121951	23	20	16	72	77	41	0.709677	0	0	0.210526	0.333333	0.421053	0.176471	0	0.428571	0	0.333333	0.191176
15227733	T	C	C	C	C	C	C	1	0.235294	1	1	0.578947	1	13	17	13	28	19	12	0.631579	0	0.583333	0.769231	0.166667	1	0	0.4	1	1	0.5	0
100925648	T	C	C	C	C	C	C	0.259259	0.240741	0.267606	0.376812	0.189873	0.12	27	54	71	69	79	50	0.234513	0.354167	0.261682	0.211765	0.259259	0.244565	0.257143	0.185185	0.222222	0.287671	0	0.175926
94379121	A	C	C	C	C	C	C	0.444444	0.432432	0.551724	0.847826	0.795455	0.392157	18	74	87	138	44	51	0.25	0.404762	0.433735	0.277108	0.383562	0.343284	0.430769	0.438596	0.333333	0.494505	0.5	0.417476
59828957	A	G	G	G	G	G	G	0.529412	0.615385	0.666667	0.414286	0.155556	0.24359	68	52	27	70	90	78	0	0.136364	0.584071	0	0.783784	0	0.690476	0.844444	0.534247	0	0.296703	0
13919147	A	G	G	G	G	G	G	0.246914	0.130435	0.140845	0.189873	0.166667	0.168675	81	69	71	79	84	83	0.212766	0.173913	0.144928	0.16	0.315068	0.235772	0	0.2	0.265306	0.164384	0.163636	0.253333
102790086	G	A	A	A	A	A	A	0.997253	1	0.449704	0.354582	0.99061	1	364	117	338	251	213	195	0.414911	1	0.430108	0.352	0.355932	0.988636	0.417112	0.992366	0.298893	0.377778	0.410811	0
74633675	T	C	C	C	C	C	C	0.342105	0.5	0.551724	0.421053	0.416667	0.6875	38	22	29	19	12	16	0.46875	0	0.416667	0.285714	0.227273	0.4375	0.368421	0.5	0.235294	0.410256	0.333333	0.485714
146735322	C	G	G	G	G	G	G	1	1	0.978261	1	1	1	85	80	46	176	128	42	0	1	1	1	1	1	0.619048	0	0	0.909091	0.7	0
22131794	A	G	G	G	G	G	G	1	0.522523	0.5	0.431818	0.472222	0.458333	21	111	178	132	36	72	0.485	1	0	0	0.506944	0.642857	1	0	0	0	0	1
104057700	T	C	C	C	C	C	C	1	1	1	1	1	1	41	43	79	74	39	53	0.347826	1	1	1	1	0.363636	1	0.372549	0.263158	0.386364	0	0.517241
65040916	A	G	G	G	G	G	G	0.603053	1	0.605839	0.54902	0.504202	0.588235	131	98	137	153	119	85	1	1	0.506494	0.563452	0.530303	1	0	0	0	0	0	0.50641
13919092	A	G	G	G	G	G	G	0.230769	0.233333	0.348485	0.392157	0.233766	0.323529	78	60	66	51	77	68	0.230769	0.18	0	0.205357	0.306667	0.344828	0.146667	0.333333	0.363636	0.339286	0.320755	0.25
8732363	T	C	C	C	C	C	C	0.987179	1	1	0.977064	1	0.995169	78	123	202	218	99	207	0.481081	0.372781	1	0.997567	0.384615	0.479853	0.567839	0.530612	0.416058	1	0	0.988764
13267254	T	C	C	C	C	C	C	0.777778	0.2	0.886364	0.416667	0.352941	0.522727	18	20	44	24	17	44	0.619048	0	0.541667	0.416667	0.684211	0.75	0	0	0.666667	0.294118	0	0.444444
55983287	C	T	T	T	T	T	T	0.425926	0.285714	0.607143	0.926829	0.464286	0.535714	54	21	28	41	28	28	0.5	0	0.454545	0.711111	0	0.391304	0.6	0.371429	0.666667	0.516129	0.296296	0
57000699	T	C	C	C	C	C	C	0.1875	0.411765	0.5	0.545455	0.4	0.25	16	17	30	11	10	24	0	0.363636	0.25	0.538462	0.571429	0	0.142857	0.263158	0.272727	0.294118	0.545455	0.315789
28469997	A	G	G	G	G	G	G	0.988827	0.623306	0.972876	0.969159	1	1	358	1107	2507	1070	264	303	0.938534	0.812413	0	0.733333	0.84412	0.735231	0.241379	0.336896	0.279004	0.278564	0.962362	0.660681
21388580	C	T	T	T	T	T	T	1	0.655172	1	0.971429	0.692308	0.913043	17	29	22	35	13	23	0.517241	0.511628	1	1	1	0.555556	0	0.555556	0.352941	0.548387	0.459459	0
106285302	C	A	A	A	A	A	A	0.560976	0.380952	0.6	0.45	0.318182	0.296296	41	21	20	20	22	27	0.363636	0.525424	0.333333	0.347826	0.25	0	0.419355	0.571429	0.304348	0.5	0	0.26
28485001	G	T	T	T	T	T	T	0.470588	0.48	0.494845	0.958904	0.970588	1	34	25	97	73	34	36	1	0.666667	0.5	0.692308	0.607143	0.440678	0	0.627273	0	0	0.650794	0.460396
27333685	A	G	G	G	G	G	G	0.447368	0.515924	0.524194	0.540625	0.552885	0.495146	38	471	248	320	208	206	0.532609	0.573668	0.425414	0.401596	0.486207	0.495516	0	0.152778	0.595745	0	0.181818	0.503597
62938341	C	A	A	A	A	A	A	0.338658	0.275862	0.284553	0.253968	0.326531	0.298701	313	29	123	63	98	77	0	0.306569	0	0.3125	0	0.364286	0.345588	0.34	0.326797	0.392157	0.302326	0.362963
97399778	C	T	T	T	T	T	T	0.333333	0.53	1	1	1	1	21	100	104	42	44	47	0	1	0.634146	0.730769	0.414634	0.611111	1	0	0.428571	0.481928	0.387097	0.45
11619998	G	C	C	C	C	C	C	0.684211	0.5625	0.470588	0.3125	0.466667	0.666667	19	16	34	16	15	18	0.242424	0.289474	0.833333	0.227273	0.421053	0	0.418605	0.333333	0.583333	0.416667	0.363636	0.3125
59466235	A	G	G	G	G	G	G	0.566038	1	0.418605	0.939394	0.4375	1	53	31	43	33	32	23	0.576471	0	0	0	0	0.36	1	1	0.37037	1	0.333333	1
25855377	T	C	C	C	C	C	C	0.995283	1	0.973568	0.997382	0.971154	1	212	236	227	382	208	124	0.24417	1	1	1	0.473301	1	0.439252	0.338346	0.299363	0.423154	1	0
28470005	A	G	G	G	G	G	G	0.98503	0.641525	0.971602	0.967773	1	1	334	1180	2465	1055	256	288	0.939565	0.814034	0	0.733333	0.847318	0.735498	0.235071	0.339842	0.289928	0.279992	0.967378	0.665295
73216006	G	A	A	A	A	A	A	0.382151	0.453608	1	0.974702	1	0.372043	437	485	851	672	331	465	0.418146	1	0.99858	0.996205	0.470982	0	0	0.378336	0.395588	0.41227	0.397039	0
23783203	T	C	C	C	C	C	C	0.666667	0.266667	0.684211	0.8	0.4	0.444444	18	15	19	10	15	18	0.4	0.833333	0.375	0.235294	0.3	0.235294	0.5	0.409091	0	0.470588	0.538462	0.25
14085758	A	G	G	G	G	G	G	1	1	1	0.53125	1	0.363636	30	10	13	32	25	22	0.684211	0.25	0	0	0.25	1	0	1	1	1	1	0
14148219	A	G	G	G	G	G	G	0.190476	0.280702	0.253012	0.307692	0.486486	0.121951	21	57	83	39	37	41	0.220339	0.135135	0.266667	0.345455	0.25	0.307692	0.245614	0.153846	0.47619	0.191489	0	0.338028
59264661	G	A	A	A	A	A	A	0.75	0.333333	0.5	0.511905	0.692308	0.611111	12	18	36	84	13	18	0.56	0	0.444444	0.567568	0	0.246154	0.391304	0	0.538462	0.65	0.772727	0.518519
59397805	C	A	A	A	A	A	A	0.328467	0.384615	0.375	0.383648	0.38172	0.321839	137	65	192	159	186	87	0.338384	0	0.375	0.355	0.327485	0	0.306667	0.367188	0.316832	0.446809	0.284314	0.348485
26665425	G	T	T	T	T	T	T	0.341463	0.428571	0.38961	0.285714	0.435484	0.292683	41	14	77	14	62	41	0.296296	0.340909	0	0.316901	0	0.333333	0.371681	0.291667	0.321429	0.333333	0.423077	0.4375
34045584	T	C	C	C	C	C	C	1	1	1	1	0.62963	0.473684	27	15	20	38	27	19	1	1	0.3	0.547619	1	1	0	0	0	0.548387	1	0
65238400	T	A	A	A	A	A	A	0.351064	1	1	1	0.422018	0.553571	94	141	113	90	109	112	0.990566	0.534653	0.485714	0.432203	0.59322	0.5	0.55814	1	0.525424	0	0	0
46155400	C	A	A	A	A	A	A	0.722222	0.736842	0.543478	0.392157	0.387097	0.566667	18	38	46	51	31	30	0.62069	0.488889	0.5	0.433333	0.230769	0.258065	0.454545	0.433333	0.263158	0.568182	0.208333	0.183099
57146447	G	C	C	C	C	C	C	1	0.578947	1	0.482759	1	1	17	19	38	29	16	34	0.357143	0	0	0	1	1	1	1	1	0	1	0
20415350	A	T	T	T	T	T	T	0.75	0.37037	0.555556	0.871508	0.890756	0.821705	48	27	36	179	119	129	0.125	0.140625	0.347305	0	0.114286	0.73913	0.333333	0.794326	0.883333	0.542857	0.8	0.738397
23873217	C	A	A	A	A	A	A	0.308511	0.4	0.301587	0.276596	0.36	0.318182	94	10	63	47	25	22	0	0	0	0.413043	0.428571	0.5	0.281553	0.347222	0.356164	0.333333	0.238095	0.366197
65039559	T	C	C	C	C	C	C	0.556561	0.986928	0.53719	0.431907	0.481928	0.649573	221	153	242	257	166	117	1	1	0.436975	0.549618	0.465753	1	0	0	0	0	0	0.496815
21388563	C	T	T	T	T	T	T	1	0.653846	1	0.965517	0.714286	0.941176	15	26	20	29	14	17	0.555556	0.540541	1	1	1	0.555556	0	0.583333	0.333333	0.571429	0.441176	0
41872741	T	C	C	C	C	C	C	0.647059	0.361111	0.3	0.458333	0.297297	0.137931	17	36	50	24	37	29	0.246154	0.310345	0.340909	0.358491	0.228571	0.22807	0.277778	0.347826	0.690476	0.232558	0.247059	0
69645668	T	C	C	C	C	C	C	1	1	1	0.576271	1	1	223	122	207	295	137	198	0.997436	0.501587	0.491176	0.527778	1	0.451713	0.43125	0.517857	0.503876	1	0.462687	0
62094248	A	C	C	C	C	C	C	1	0.735294	0.512821	0.46988	1	1	86	34	117	83	66	75	1	0.490385	0.430769	0.567797	0.470588	1	0.567568	0.5	0	1	0	0
72052957	A	G	G	G	G	G	G	0.25	0.414634	0.346154	0.310345	0.315789	0.357143	24	41	52	29	38	42	0.321839	0.266667	0.225	0.363636	0.340426	0.276923	0.245614	0.365854	0	0.31746	0.320513	0.26
59259220	A	G	G	G	G	G	G	0.333333	0.181818	0.488372	0.425	0.285714	0.777778	12	11	43	80	14	18	0.45122	0	0.181818	0.42	0	0.27907	0.555556	0	0.238095	0.5	0.416667	0.76
122343597	G	A	A	A	A	A	A	0.5	0.302752	0.515625	0.294643	0.423729	0.352941	22	109	128	224	59	85	0.597701	0.286765	0	0	0.471698	0.370787	0.305085	0.258621	0.15625	0.394231	0.487805	0.37234
1309122	G	A	A	A	A	A	A	0.472222	0.545455	0.605263	1	0.615385	1	36	11	38	29	13	23	1	0.594595	0.565217	0.478261	0	1	0	0	0.619048	0.733333	0.56	0
69644744	A	G	G	G	G	G	G	0.980769	1	1	0.496552	0.987805	1	104	203	295	290	164	200	0.997159	0.478261	0.523529	0.547038	1	0.508314	0.52381	0.384211	0.431138	1	0.385366	0
18327729	T	C	C	C	C	C	C	1	1	1	1	1	1	60	23	45	32	38	24	0.386364	0.190476	0.632653	0.528571	0.375	1	0.547619	0.964286	1	0.694444	1	0
43505340	A	G	G	G	G	G	G	1	0.548387	1	1	1	1	37	31	53	84	48	50	0.59375	1	1	1	1	1	0.425	0	0	0.439024	0.413793	0
98047172	C	T	T	T	T	T	T	1	0.448029	0.998649	0.978261	0.985401	1	25	837	740	552	274	230	0.999311	1	0.461187	0.508346	0.414097	0.995	0.43937	0	0.45	0.461717	0.562201	0.445
59145618	T	C	C	C	C	C	C	0.157895	0.411765	0.568182	0.454545	0.3125	0.275862	19	51	44	33	32	29	0.604651	0.491228	0.387097	0.333333	0.425743	0	0.317073	0.238095	0.45	0.26	0	0
41874284	T	C	C	C	C	C	C	0.416667	0.230769	0.321429	0.25	0.321429	0.222222	12	26	28	16	28	18	0.122807	0.333333	0	0.5	0.527778	0.169492	0.333333	0.142857	0.214286	0.282609	0.24	0.223684
63388442	G	A	A	A	A	A	A	0.30303	0.261261	0.357798	0.346154	0.242424	0.458333	33	111	109	52	33	48	0.294118	0.465116	0.170213	0	0.148148	0.137931	0.175676	0.223404	0.571429	0.642857	0.468085	0
50854358	G	A	A	A	A	A	A	0.428571	0.3125	0.956522	0.577778	0.45	0.24	49	48	46	45	40	25	0	1	0.444444	0.372549	1	0.588235	0	0.431818	0	0	0.461538	0
88722065	G	A	A	A	A	A	A	0.668293	0.999383	1	0.999187	0.996813	0.505882	205	3239	3024	2459	1255	1785	0.509969	0	0	0	1	0	0.489927	0.999208	0.986767	0.998784	1	0.51981
28691776	G	A	A	A	A	A	A	0.92	0.354839	1	1	1	0.971429	25	31	46	47	31	35	0.452055	0	0.621212	0.323077	0.615385	0.452055	0.52	1	0.655172	0.55	1	0.393939
75539684	G	A	A	A	A	A	A	0.494428	0.45182	0.425047	0.502187	0.99688	0.443411	987	934	527	1372	641	645	0.51875	0.480633	0.992327	0.994429	0.530478	0.594502	0.541562	0	0	0	0	0
5670647	C	T	T	T	T	T	T	0.5	0.583333	0.375	0.302158	1	0.176471	12	12	56	139	23	17	1	0	0.375	0.513514	1	1	0	0	0	0	0	0.388889
72052939	A	G	G	G	G	G	G	0.315789	0.388889	0.340426	0.291667	0.266667	0.352941	19	36	47	24	30	34	0.289474	0.22	0.363636	0.295775	0.323529	0.22807	0.339623	0.233333	0.2	0.326087	0.242857	0.238095
36936130	C	T	T	T	T	T	T	1	1	1	1	1	1	98	71	171	117	79	98	1	1	1	1	1	0.497561	0	0.512397	0.29771	0.52809	0.509091	0
20889547	T	C	C	C	C	C	C	0.48	0.292683	0.220183	0.333333	0.35	0.1875	25	41	109	51	40	64	0.327801	0.336449	0.231884	0.178295	0.205479	0.28125	0.294118	0.267081	0.25	0.376623	0.233871	0.226496
25120066	G	A	A	A	A	A	A	0.350746	0.466667	0.333333	0.359649	0.383234	0.44898	134	45	30	114	167	98	0.266667	0.28	0.407407	0.470588	0.380952	0.352941	0.329545	0.150943	0.184932	0.321429	0.185714	0.364486
120644461	A	G	G	G	G	G	G	1	0.995556	1	0.988764	0.992188	1	305	225	197	178	128	117	1	0.432432	1	0.993464	1	1	0	0	0.518349	0.447257	0.487805	0.45098
13919013	A	G	G	G	G	G	G	0.186441	0.333333	0.469388	0.305556	0.355556	0.244898	59	36	49	36	45	49	0.301887	0.153846	0.341463	0.294118	0.308642	0.34	0.25	0.170732	0.28125	0.439024	0.175	0.2
122343617	G	A	A	A	A	A	A	0.545455	0.284483	0.491935	0.311224	0.403509	0.3	22	116	124	196	57	70	0.596273	0.322835	0.224138	0	0.360825	0.33829	0.333333	0.244898	0	0.41573	0.486486	0.375
60796823	C	T	T	T	T	T	T	0.5	0.421053	1	0.964286	0.307692	0.583333	20	19	43	28	26	24	0.650794	0.534884	0	0	0.333333	0.375	1	0.771429	0.473684	0	0	1
44672769	C	T	T	T	T	T	T	1	0.375	1	0.947368	1	1	35	40	70	38	41	32	1	0.433962	0.689655	0.35	0.368421	0	0.631579	1	0.571429	0.344828	0.295455	1
1534723	A	G	G	G	G	G	G	1	0.409091	0.666667	0.317073	1	0.352941	24	22	21	41	21	17	0.166667	0	0.578947	0.552632	0	0.72093	0	1	0.857143	0.555556	0.677419	0
33666716	A	G	G	G	G	G	G	0.994444	0.542857	0.993243	0.967568	1	0.990826	180	70	148	185	154	109	1	0.48538	0.466102	0.508287	0	1	1	0.474359	0.432	0	0.486842	1
41874238	T	C	C	C	C	C	C	0.266667	0.176471	0.411765	0.45	0.193548	0.25	15	34	34	20	31	24	0.3	0.473684	0	0	0.275862	0	0.333333	0.428571	0.565217	0.363636	0.2	0.172414
72052938	A	G	G	G	G	G	G	0.315789	0.5	0.387755	0.5	0.466667	0.354839	19	36	49	24	30	31	0.328947	0.326531	0.424242	0.410959	0.388889	0.280702	0.314815	0.366667	0	0.413043	0.4	0.235294
11620553	A	T	T	T	T	T	T	0.541667	0.2	0.421053	0.307692	0.25	0.4	24	15	38	13	24	20	0.308824	0.328125	0	0.242424	0.25641	0.809524	0.230769	0.155556	0.25	0.4	0.261905	0.242857
104007180	C	T	T	T	T	T	T	0.214286	0.461538	0.414634	0.564103	0.363636	0.666667	14	13	41	39	22	27	0.25	0.352941	0.444444	0.204301	0	0.285714	0.475	0.526316	0.315789	0.318182	0.378378	0.5
97482964	G	A	A	A	A	A	A	0.485714	0.498559	0.995465	0.981203	1	0.52862	280	347	441	266	235	297	0.521739	0.491694	0.419811	0.462287	0.511327	0	1	0	0.989744	0.470255	0.505747	0.483412
6549774	G	A	T	T	A	A	T	0.5	0.393939	0.436782	0.485714	0.413793	0.338983	54	33	87	35	29	59	0	0.366197	0	0	0.268657	0.655738	0.408163	0.413043	0.705882	0.388889	0.357143	0.373134
57746560	T	C	C	C	C	C	C	1	0.380952	1	0.68	0.522727	1	32	21	43	50	44	45	0.531915	0	1	1	1	0	0.653061	0	0.4375	0.329268	0	1
65043340	G	A	A	A	A	A	A	0.62	1	0.5	0.514851	0.583333	0.428571	50	103	130	101	72	56	1	1	0.547945	0.507042	0.557692	1	0	0	0	0	0	0.402597
94379126	G	A	A	A	A	A	A	0.444444	0.438356	0.556818	0.842857	0.790698	0.396226	18	73	88	140	43	53	0.254717	0.404762	0.452381	0.2875	0.392405	0.360656	0.424242	0.438596	0.4	0.494505	0.5	0.428571
26244267	A	G	G	G	G	G	G	0.210526	0.6875	1	1	0.9	0.4	19	16	27	20	10	15	0.823529	0.636364	0.291667	0.478261	1	0.4	0.555556	0.4	0.565217	0	0	0.416667
73266973	G	A	A	A	A	A	A	0.9	0.444444	1	0.989796	1	0.1875	20	36	97	98	38	16	0.438356	1	1	1	0.586207	0	0	0.480769	0.442308	0.407767	0.538462	0
32646808	A	C	C	C	C	C	C	1	1	0.615385	0.970588	1	1	11	11	13	34	11	17	0.483871	1	1	1	1	0.97561	0	1	0	0	0.5	0
95100520	G	C	C	C	C	C	C	0.422222	0.375	0.273554	0.5	0.258065	0.177778	45	16	1210	14	62	45	0.307692	0.264151	0	0.142857	0.165138	0.214286	0.290323	0.307692	0.666667	0.4	0.276596	0.344828
63663935	C	A	A	A	A	A	A	0.311475	0.490566	0.334764	0.304598	0.364706	0.320388	122	53	233	174	85	103	0.338983	0.433775	0	0	0	0.347328	0.348684	0.404762	0.454545	0.385965	0.411765	0.374468
49373038	T	C	C	C	C	C	C	1	0.421053	1	0.965517	1	0.980519	27	19	137	29	23	154	0.313433	0.272727	1	1	0	1	0.51773	0.420339	0.495238	0.597561	0.595745	0.529412
44456934	T	C	C	C	C	C	C	0.15534	0.186047	0.414894	0.833333	0.342105	0.303571	103	43	94	84	76	56	0.317308	0.5	0.366197	0.227723	0.288889	0.189189	0.324675	0.377049	0.422222	0.233333	0	0.365854
91945857	C	T	T	T	T	T	T	1	0.44	1	1	0.947368	0.4375	48	25	51	66	38	32	0.720588	0	0.506329	0.448529	0	0.66055	0	1	1	0.433333	1	0.434211
90311892	C	T	T	T	T	T	T	1	0.971429	0.568182	1	1	0.554455	57	35	88	69	48	101	1	1	1	1	0.563636	0	0	0.586957	0.625	0	0.7	0
25405551	A	G	G	G	G	G	G	1	1	1	1	1	1	31	53	210	88	112	104	1	1	1	0	0	1	0.596154	0.586207	0.619048	0.582915	1	0
24875779	G	T	T	T	T	T	T	0.403945	0.521393	0.477273	0.988596	0.560148	0.472973	1166	2384	2552	1403	1887	2146	0.486299	0.465012	0.333333	0.374429	1	0.463118	0	0	0	0.325593	0.361744	1
2848116	T	G	G	G	G	G	G	0.418182	0.743119	0.625	0.618321	0.330275	0.386243	55	109	256	262	218	189	0.480769	0.554455	0.379085	0.274194	0.246575	0	0.494048	0.456897	0.321739	0.65625	0.278997	0.364679
13918951	A	G	G	G	G	G	G	0.28125	0.272727	0.56	0.642857	0.411765	0.291667	32	11	25	14	17	24	0.419355	0.40625	0	0.381443	0.3875	0.256098	0.32	0.222222	0.233333	0.5	0.333333	0.388889
24875781	C	T	T	T	T	T	T	0.397391	0.520408	0.475983	0.986222	0.563773	0.474576	1150	2352	2519	1379	1866	2124	0.48693	0.471632	0.323096	0.375665	1	0.464557	0	0	0	0.324338	0.361723	0.998856
36925021	A	G	G	G	G	G	G	1	1	1	0.927273	1	1	11	29	62	55	43	34	1	1	1	1	0.369565	0.677419	0	0.543478	0.5	0.596154	0.62963	0
59264484	C	G	G	G	G	G	G	0.636364	0.333333	0.478873	0.455285	0.62963	0.419355	11	30	71	123	27	31	0.448276	0	0.47619	0.288889	0	0.432432	0.538462	0	0.565217	0.490566	0.483871	0.618421
48655456	A	C	C	C	C	C	C	0.916667	0.515152	0.444444	0.315789	0.647059	0.466667	12	33	18	19	17	15	0.4375	0.470588	0.166667	0.28	0.416667	0.75	0.263158	0.384615	0.285714	0.470588	0.25	0.52
84808325	C	A	A	A	A	A	A	0.965517	1	0.189189	0.8	0.318182	1	29	16	37	15	22	14	1	0	0.555556	0.705882	0	0.285714	0.241379	0.228571	1	0.355556	0.291667	1
53104632	G	C	C	C	C	C	C	1	0.705882	1	1	1	1	13	17	29	10	13	13	1	1	0.4	1	0	1	0.2	0	0	1	0.5	1
57246878	T	G	G	G	G	G	G	0.561175	0.996109	0.478149	0.58	0.423792	0.44586	613	257	389	350	538	314	0.994106	0.489279	0	0	0.511737	0.516937	0.486781	0.375	0.611111	0	0.454545	0.44
20855300	T	C	C	C	C	C	C	0.166667	0.526316	0.392157	0.5	0.315789	0.342857	24	19	51	16	19	35	0.212121	0.206897	0.261905	0.34	0.578947	0.212766	0.296296	0.25	0.333333	0.380952	0.166667	0.4
26174968	C	T	T	T	T	T	T	0.6	1	1	0.47619	1	1	60	17	27	21	22	35	1	1	1	1	0.473684	1	1	0	0	0	0	0
81546036	T	C	C	C	C	C	C	0.680556	1	0.506494	1	0.538462	0.746269	72	70	77	43	52	67	0.534247	0.675676	0.428571	0.488889	0.576471	0.357143	0.478261	0.533333	0.638298	0.54902	0	0.609756
9315022	G	A	A	A	A	A	A	0.295082	1	0.441558	1	0.970588	1	61	27	77	63	34	37	0.291139	0.467742	0.47619	0.646154	1	0.433962	0.466667	0.409091	0.484848	0.306122	0.595238	0.528571
19338952	G	T	T	T	T	T	T	0.5	0.272727	0.533333	0.388889	0.5	0.454545	22	11	30	18	22	22	0.319149	0.34375	0.304348	0.5	0	0.217391	0.465517	0.461538	0.321429	0.35	0.368421	0.396825
1680968	C	T	T	T	T	T	T	0.555556	0.666667	0.52	0.121951	1	1	27	15	25	41	19	27	0.5	0	0	0	0.583333	1	0.390244	0	0.333333	1	0.458333	1
27647142	T	C	C	C	C	C	C	0.470588	0.55814	0.84	0.530612	0.47619	0.418605	17	43	100	49	63	43	0.378151	1	0.393939	0.424242	0.5	1	0	0	0	0	0	1
22699735	C	A	A	A	A	A	A	0.6	0.571429	0.95	0.538462	0.967742	1	25	28	20	78	31	20	0	0.333333	0.727273	0.6	0.6	0	0.461538	0	1	1	0.307692	1
33666720	G	A	A	A	A	A	A	0.99435	0.535211	0.993289	0.968254	1	0.990826	177	71	149	189	160	109	1	0.488636	0.483871	0.489583	0	1	1	0.481481	0.448819	0	0.493506	1
33666561	T	C	C	C	C	C	C	0.974684	0.652174	0.964286	0.990099	0.980392	1	79	23	56	101	51	49	0.988506	0.532787	0.44	0.494737	0	1	1	0.595238	0.354839	0	0.560976	1
86082377	T	G	G	G	G	G	G	1	1	0.388889	0.384615	1	0.357143	10	35	18	13	34	14	0.285714	0.769231	1	1	1	1	0	0	0	0	0.481481	0
96116137	A	T	T	T	T	T	T	0.857143	1	0.736842	0.770492	0.810811	0.457143	14	18	19	61	37	35	1	0.862745	0.428571	0.621622	0.428571	0.395349	0.333333	0.416667	0.536585	0.3	0.265823	0.45
11310544	T	C	C	C	C	C	C	1	1	1	0.474747	0.34375	0.513514	17	55	86	99	32	37	0.388235	0.375	0	0	1	0.492647	0.424242	0.538462	0.466667	0.986111	0.5	0.569444
53969082	G	C	C	C	C	C	C	1	1	1	1	1	1	27	32	35	33	28	46	1	0.981132	0.98	1	1	1	0	0.677419	0.772727	0	0	0
86648039	C	T	T	T	T	T	T	0.487179	1	1	0.478261	1	0.578947	39	10	42	46	18	38	0.508772	1	0.987342	1	0.369231	1	0.5	0	0.591837	0	0	0
67631058	G	T	T	T	T	T	T	0.916667	1	1	0.982143	1	1	12	43	27	56	37	27	0.973684	0.967742	1	0.954545	1	1	1	0	0	0	0.416667	0
86520708	T	G	G	G	G	G	G	1	0.366667	1	1	1	1	45	90	131	55	60	29	1	1	0.982759	0.99	1	1	0	0.176923	0.193182	0	0	0.446809
30276537	A	C	C	C	C	C	C	1	0.466667	1	1	1	1	21	30	70	54	28	34	0.4	0.666667	1	1	1	1	0	1	0.4	0.425532	0	0
31966659	T	C	C	C	C	C	C	0.48	1	1	1	0.411765	0.512195	25	32	36	29	17	41	1	1	0	0.603175	0.482759	1	0	0.258065	0	0.486486	1	0
36936629	A	G	G	G	G	G	G	1	1	1	0.990826	1	1	19	103	149	109	63	88	1	1	1	1	1	0.310345	0	0.517857	0.622642	0.54902	0.420561	0
15879693	A	C	C	C	C	C	C	0.25	0.466667	0.468085	0.222222	0.352941	0.444444	20	30	47	36	17	27	0.367816	0.244444	0.2	0.166667	0.357143	0.181818	0.419355	0.3	0.285714	0.424242	0.3125	0.375
25136268	C	A	A	A	A	A	A	0.430108	0.272727	0.310924	0.360656	0.384615	0.367347	93	22	119	61	78	49	0.26776	0.4	0.268817	0.351351	0.19403	0.297872	0.32	0.378947	0.413043	0	0.333333	0.333333
48309082	A	G	G	G	G	G	G	0.722222	0.384615	0.383333	0.913793	0.282609	0.5	18	26	60	58	46	38	0.302326	0.682927	0.28	0.480769	0.4375	0	0.78125	0.411765	0	0.480769	0.351351	0.413793
26450902	T	C	C	C	C	C	C	1	0.481481	0.540698	0.598291	0.977273	0.512821	82	108	172	117	88	117	0	1	0.518248	0.442623	0.445312	0.991667	0.539326	0.55	0	0.595745	0.463636	0
47417619	C	A	A	A	A	A	A	1	0.47619	0.967742	1	0.991667	1	65	42	93	106	120	82	0.513514	0.537313	0	0	1	0.990385	0.376812	1	1	1	0.454545	0
98971492	A	G	G	G	G	G	G	0.415335	1	0.48731	1	0.971154	0.474138	313	190	197	234	104	232	0.452282	0.490741	0	0	0	1	1	0.466403	0.379518	0.447876	0.549451	1
28469991	C	G	G	G	G	G	G	0.986188	0.608813	0.972502	0.972777	1	1	362	1112	2582	1102	270	299	0.941628	0.804824	0	0.733333	0.997898	0.733117	0.242695	0.339758	0.281425	0.276758	0.963808	0.663493
3302678	G	T	T	T	T	T	T	0.474555	0.425373	0.356234	0.412245	0.415902	0.449045	786	134	393	245	327	314	0.330059	0	0.302405	0.274648	0.265918	0.284091	0.441955	0.413127	0.440594	0.366667	0.41844	0.434568
130708945	A	T	T	T	T	T	T	0.513636	0.593607	0.575188	0.59292	0.638655	0.586047	220	219	266	226	238	215	0	0.405556	0	0.331522	0.566572	0	0.6	0.64497	0.581699	0.656934	0.617978	0.534014
24875771	A	G	G	G	G	G	G	0.418136	0.54416	0.496986	0.988181	0.58215	0.50506	1191	2457	2654	1523	1972	2174	0.507843	0.482592	0.388372	0.392487	0.999472	0.491235	0	0	0	0.346621	0.366569	0.998948
58608990	A	T	T	T	T	T	T	0.995633	0.483871	0.993377	0.944444	0.510204	0.990291	229	31	151	36	49	103	0.990758	0.987124	0.413115	0.440281	0.993023	0.991713	0	0.542553	0	0.52381	0.47619	0
50878957	A	G	G	G	G	G	G	0.53125	0.528302	1	0.692308	0.703704	0.568182	64	53	93	39	27	44	0	1	1	1	1	0.619048	0	0.409836	0	0	0.4375	0
32051392	C	T	T	T	T	T	T	0.433333	0.4375	0.277778	0.407895	0.290909	0.318182	30	16	18	76	55	44	0.222222	0	0.333333	0.257143	0.545455	0.26087	0	0.714286	0.3	0.483871	0.210526	0.282609
96267483	A	G	G	G	G	G	G	0.682119	0.808824	0.619835	0.63964	0.808824	0.573333	151	68	121	111	68	75	0.460526	0.364865	0.340909	0.35	0.5	0.291667	0.556604	0.630769	0.590909	0.673333	0.396694	0.421488
100924976	T	C	C	C	C	C	C	0.116667	0.277778	0.283951	0.402439	0.294964	0.213675	60	144	162	164	139	117	0.326087	0.293103	0.211921	0.289855	0.299213	0.17033	0.225	0.268293	0.327586	0.223602	0.174825	0.227758
58095980	G	A	A	A	A	A	A	1	0.481481	1	0.97619	1	1	39	27	32	84	31	60	0.602941	0.467391	0	0	0.666667	1	0.653846	1	1	1	0.516129	0
69642188	A	T	T	T	T	T	T	0.993784	0.993056	0.994662	0.571075	0.996759	1	1287	288	562	809	617	403	0.996359	0.559928	0.506494	0.54181	0.998058	0.471831	0.464115	0.510569	0.509735	0.987421	0.452555	0
34043867	T	C	C	C	C	C	C	1	1	1	1	0.533333	0.538462	21	12	24	16	15	13	1	1	0.304348	0.384615	1	1	0	0	0.5	0.333333	1	0
13919118	A	G	G	G	G	G	G	0.340426	0.365854	0.265306	0.472222	0.155172	0.267857	47	41	49	36	58	56	0.266667	0.157895	0	0.324324	0.217391	0.293333	0.225806	0.162162	0.53125	0.361111	0.305556	0.474576
15231861	C	T	T	T	T	T	T	1	0.577778	1	1	0.395349	1	44	45	39	35	43	35	0.560976	0	0.485149	0.479167	0.606061	1	0	0.588235	1	1	0.708333	0
50938795	T	C	C	C	C	C	C	0.444444	0.630435	1	1	0.714286	1	18	46	76	37	14	44	0.586957	1	1	1	1	0.558824	0	0.485714	0	0	0.615385	0
94938264	C	T	T	T	T	T	T	0.4	1	1	1	1	0.916667	10	22	64	21	28	12	0.492958	1	1	1	1	0.411765	0.396552	0.473684	1	0	0	0
105217648	G	T	T	T	T	T	T	0.977778	0.736842	0.632353	0.474359	0.628571	0.733333	45	38	68	78	35	30	0.733333	0.767857	0	0.382353	0.466667	0	0.689189	0.493333	0.521739	0.783333	0.361111	0.448276
121712069	A	C	C	C	C	C	C	0.560748	0.555556	0.494949	0.581818	0.4375	0.44	107	45	99	165	48	50	0.285714	0.992958	0.326733	0.5	0.54717	1	0	0.368421	0.514851	0	0	0
27002117	C	T	T	T	T	T	T	0.423077	0.352941	0.377358	0.578947	0.814815	0.45	26	17	53	38	27	20	0.474359	0.62069	0.541667	0.604167	0.222222	1	0	0	0	0	0	1
22391171	G	C	C	C	C	C	C	0.457627	0.45283	1	0.622642	1	1	59	53	98	106	110	105	1	1	1	1	1	1	0	0	0	0	0	0
40702095	T	C	C	C	C	C	C	0.25	0.363636	0.222222	0.409091	0.461538	0.142857	24	11	27	22	13	21	0.153846	0.358974	0.631579	0.413793	0.227273	0	0.291667	0.423077	0	0.241379	0.388889	0.1875
86649239	T	C	C	C	C	C	C	0.5	1	1	0.531646	1	0.566667	26	12	48	79	26	30	0.468085	1	1	1	0.56383	1	0.607143	0	0.428571	0	0	0
2830962	G	A	A	A	A	A	A	0.747059	0.577586	0.635965	0.718062	0.623596	0.72	170	116	228	227	178	175	0	0.327935	0.370526	0	0.27027	0.517028	0.68254	0.674603	0.775862	0.666667	0.578616	0.628483
38862802	T	C	C	C	C	C	C	0.46	0.625	0.570248	0.5	0.45	0.289474	50	72	121	94	60	76	0.444444	0.33557	0.407767	0.237288	0.485714	0.292683	0.291262	0.362637	0.434783	0.372093	0.347826	0.353448
27650878	A	G	G	G	G	G	G	0.960784	0.47561	0.971246	0.325	0.986301	0.988764	102	82	313	40	73	178	0.98895	0.780822	0.64	0.532258	0.541667	0.923077	0	0	0	0	0.818182	0.955752
13084966	T	C	C	C	C	C	C	0.337209	0.215686	0.323232	0.291209	0.25	0.342593	86	51	99	182	60	108	0.257485	0.338843	0.311688	0.290503	0.333333	0.25	0.289157	0.275591	0.333333	0.2	0.214286	0.139535
44694300	A	C	C	C	C	C	C	0.434783	0.291667	0.311111	0.28	0.5	0.363636	23	24	45	25	16	33	0.520833	0.4	0.344828	0.516129	0.4	0	0.333333	0.473684	0	0.333333	0	0.333333
24854420	A	G	G	G	G	G	G	1	0.411765	0.342105	0.979592	0.415094	0.387097	71	102	304	49	53	62	0.528409	1	0	0	0.676923	0	0.52439	0.630682	0.549801	0	0.52551	0.576577
98968111	T	C	C	C	C	C	C	0.285714	1	0.423729	1	1	0.461538	28	70	59	69	31	52	0.444444	0.44186	0	0	0	1	0.974359	0.568182	0.473684	0.338983	0.438596	0.969697
109560853	G	T	T	T	T	T	T	0.424242	0.514286	0.377358	0.541667	0.555556	0.488889	66	35	53	24	27	45	0.391304	0.320896	0	0.336283	0.386792	0.395722	0.436364	0.444444	0.5	0.34375	0.352941	0.472727
1322711	C	T	T	T	T	T	T	0.1875	0.555556	0.34375	0.409091	0.4	0.631579	16	27	32	22	10	19	0	0.518519	1	1	0.658537	0	0	0	0.25	0	0	0.580645
32524169	C	T	T	T	T	T	T	1	1	0.512195	0.984375	0.942029	0.982759	62	43	82	64	69	58	0.463918	1	1	1	0.974359	1	0	0.5	0.44898	0	0.514706	0
104324798	C	G	G	G	G	G	G	0.307692	0.298701	0.408451	0.447059	0.422535	0.390244	52	77	142	170	71	82	0.403409	0.414894	0.35	0	0.33945	0	0.364865	0.360465	0.377049	0.401961	0.376471	0.371429
86648852	T	C	C	C	C	C	C	0.4	1	1	0.617647	1	0.695652	15	16	20	34	12	23	0.581395	0.986486	1	1	0.564516	1	0.566667	0	0.5	0	0	0
43602532	C	T	T	T	T	T	T	0.422735	0.436644	1	0.986911	0.99802	1	1126	584	1077	764	1010	613	0.997603	1	0.47033	0.438657	1	0	0.492562	0.468208	0	0.465092	1	0
65039413	T	A	A	A	A	A	A	0.585987	1	0.543624	0.594595	0.641221	0.604396	157	66	149	148	131	91	0.995261	1	0.688172	0.571429	0.612903	1	0	0	0	0	0	0.590909
86521068	T	C	C	C	C	C	C	0.952381	0.193277	0.980392	1	1	1	63	119	153	60	43	36	1	1	1	1	1	1	0	0.266667	0.126984	0	0	0.223404
24875660	T	C	C	C	C	C	C	0.580508	0.65508	0.621818	0.97989	0.635704	0.632375	472	748	825	547	689	661	0.590682	0.482389	0.486957	0.457064	1	0.738149	0	0	0	0.428571	0.412639	1
1896118	G	A	A	A	A	A	A	1	0.583333	0.97619	0.464286	0.611111	0.647059	20	12	42	28	18	17	0	0.342857	0	0.416667	0	0	0.636364	0.578947	1	1	0.8	1
56727943	G	T	T	T	T	T	T	0.7	0.742857	0.754717	0.686567	0.585366	0.690476	30	35	53	67	41	42	0.521277	0.515625	0.454545	0.337349	0.533333	0.218391	0.555556	0.761905	0.3	0.724138	0.376471	0.35443
18658119	T	G	G	G	G	G	G	0.911765	0.459459	1	0.806452	0.725	0.605263	34	37	71	31	40	38	1	0.439024	0	0	0.576271	0	0.67033	0.571429	0.305556	0.438596	1	1
36405730	T	G	G	G	G	G	G	0.48	1	0.512195	0.574074	1	0.571429	25	40	41	54	18	21	0.55102	0	0.352941	0.594595	0.62963	0.722222	0.703704	0	0	0.702128	0.375	1
81100985	C	A	A	A	A	A	A	0.48	0.333333	0.6	0.463415	0.55102	0.356164	25	105	95	82	49	73	0.329545	0.275229	0	0.257143	0.489362	0.25	0.478632	0.439024	0.487179	0.442478	0.394737	0.434426
58095472	A	G	G	G	G	G	G	1	0.793103	1	0.969231	1	1	20	29	27	65	29	67	0.697183	0.673913	0	0	0.566667	1	0.647059	1	1	1	0.672727	0
10088204	A	G	G	G	G	G	G	1	1	0.388889	0.857143	0.533333	1	30	13	36	21	15	17	0.886364	1	1	1	1	0.714286	0	0	0	0.675	0	0
17730201	T	C	A	C	C	C	C	0.439114	0.4	0.705882	0.583333	0.28	0.5	271	10	17	36	25	14	0	0.454545	0.54717	0.412245	0.4	0.28125	0.529412	0.4	0.25	0.5	0.166667	0.466667
56074861	C	T	T	T	T	T	T	0.486486	0.454023	1	0.938272	0.982143	0.369565	37	174	364	162	112	138	1	0.99631	0.538462	0.435484	0.44152	0.394089	0	1	0	0.480769	0	0.444444
8302130	T	G	G	G	G	G	G	0.363636	0.413793	0.655172	0.357143	0.344828	0.222222	33	29	29	28	29	27	0.173913	0.431373	0	0.391304	0.261538	0.409091	0.384615	0.311111	0.636364	0.264706	0.37037	0.225806
97481824	A	T	T	T	T	T	T	0.415	0.458128	0.992366	0.952381	1	0.460733	200	203	262	105	155	191	0.536723	0.424528	0.478723	0.419192	0.436709	0	1	0	1	0.484127	0.5	0.502415
65039410	A	G	G	G	G	G	G	0.602649	1	0.524823	0.57931	0.630769	0.586957	151	64	141	145	130	92	1	1	0.701149	0.548673	0.596774	1	0	0	0	0	0	0.583333
86649801	A	G	G	G	G	G	G	0.493976	1	1	0.5375	1	0.411765	83	18	69	80	37	51	0.466667	1	1	1	0.494845	1	0.5	0	0.4875	0	0	0
65992275	T	C	C	C	C	C	C	1	1	0.409091	0.565217	0.35	1	41	14	22	23	20	21	1	0	0.56	0.510204	1	0.441176	0.785714	1	0.533333	0	0	0
20889562	T	C	C	C	C	C	C	0.24	0.333333	0.439655	0.381818	0.547619	0.451613	25	39	116	55	42	62	0.4	0.23622	0.22973	0.232558	0.363636	0.230769	0.358696	0.254237	0.369863	0.467949	0.391791	0.365385
1521423	G	T	T	T	T	T	T	0.5625	0.454545	0.76	0.5	0.454545	0.590909	32	22	25	24	11	22	0.607143	0.5	0.272727	0.357143	0.263158	0.409091	0.608696	0.714286	0	0.565217	0.259259	0.272727
36803046	T	C	C	C	C	C	C	0.5	0.536585	0.338028	0.472222	0.55	0.454545	34	41	71	36	40	55	0.492958	0	0.433333	0.327869	0.482759	0.481481	0.463636	0.484536	0.318841	0.176471	0.345679	0.35119
6630333	G	A	A	A	A	A	A	1	0.715909	1	0.964286	1	0.987179	16	88	44	56	55	78	0.232558	0.431818	1	1	1	0.343284	0.478261	0.692308	1	0	0	1
77913180	A	G	G	G	G	G	G	0.325	0.242424	0.24	0.344595	0.27027	0.318966	40	66	75	148	74	116	0.181159	0.290323	0	0.313808	0.363636	0.235507	0.318519	0.34127	0.317073	0.328947	0.293878	0.270396
18658461	G	T	T	T	T	T	T	1	0.333333	1	1	0.444444	0.405405	27	42	65	22	36	37	1	0.489362	0	0	0.454545	0	0.474747	0.474227	0.5	0.309091	1	1
6114097	T	C	C	C	C	C	C	0.181818	0.934211	0.754098	0.701031	0.570048	0.692308	11	76	122	97	207	117	0.730769	0.741379	0.764103	0.72381	0.949367	0.70625	0	0.738095	0	0	0	0
18658595	A	G	G	G	G	G	G	0.944444	0.428571	1	1	0.5	0.452381	36	28	81	16	42	42	1	0.55	0	0	0.454545	0	0.526882	0.573034	0.424242	0.32	1	1
28611940	A	G	G	G	G	G	G	1	1	1	1	1	1	38	88	187	132	75	107	1	1	0.305085	0.448819	1	1	0.351351	0.430303	0.555556	0.43299	0.40566	0.598485
9522411	T	A	A	A	A	A	A	1	1	1	1	1	1	22	15	22	120	42	24	0.973684	0.969697	0.95	0.982456	0.98773	0.988439	0.59375	0	0	0.6	0	0.482759
70223328	A	G	G	G	G	G	G	0.4	0.333333	0.246914	0.121951	0.142857	0.311828	55	57	81	41	77	93	0.150943	0.136364	0.296774	0.326772	0.165049	0.218884	0.345455	0.298507	0.393443	0.227273	0.258993	0.267148
13919242	A	G	G	G	G	G	G	0.44	0.540984	0.365079	0.539683	0.276316	0.38	75	61	63	63	76	50	0.296296	0.375	0.156863	0.320755	0.290323	0.470588	0.439394	0.232558	0.4	0.4	0.323077	0.367347
7247650	A	G	G	G	G	G	G	1	1	1	0.401869	1	0.313433	41	41	48	107	77	67	0.96	0.333333	0.96	0.979167	0.342857	1	0	0.371429	0.302326	1	0	0
98971208	C	T	T	T	T	T	T	0.630137	1	0.428571	1	0.980392	0.580247	73	78	63	117	51	81	0.505155	0.634615	0	0	0	1	1	0.492537	0.5	0.597015	0.425532	1
97433701	A	T	T	T	T	T	T	0.875	1	1	1	0.7	0.380952	16	30	30	10	10	21	0.975	0.5	1	1	0.5	0.521739	0.8	0.428571	0	0.6	0.166667	0
58095461	T	C	C	C	C	C	C	1	0.8125	1	0.96875	1	1	19	32	28	64	28	67	0.707792	0.711111	0	0	0.575758	0.989899	0.646341	1	1	1	0.689655	0
28469965	G	A	A	A	A	A	A	0.989556	0.60362	0.974144	0.974606	1	1	383	1105	2746	1142	276	297	0.944976	0.802899	0	0.769231	0.826754	0.868045	0.257285	0.341315	0.291372	0.284211	0.961599	0.734961
45351842	T	C	C	C	C	C	C	0.6	0.4	0.475	0.28	0.48	0.56	40	10	40	25	25	25	0	0.26087	0.714286	0.590909	0	0.34375	0	0.571429	0.727273	0.487179	0	0.641026
18658462	A	T	T	T	T	T	T	0.962963	0.309524	1	1	0.444444	0.405405	27	42	67	22	36	37	1	0.479167	0	0	0.454545	0	0.464646	0.479167	0.5	0.314815	1	0.97561
27576533	C	T	T	T	T	T	T	0.533333	0.6	0.464286	0.42515	0.54955	0.356522	120	85	140	167	111	115	1	0	0	0	0	0.428571	0.468966	0.419118	0.607843	0.55	1	0
79986439	G	A	A	A	A	A	A	0.395161	0.9	0.583333	0.355932	0.5	0.5	124	10	48	59	36	16	0.909091	0.977273	0.454545	0.5	0.472222	0.3	0	0	0.367521	0	0.471429	0.328571
78671221	A	T	T	T	T	T	T	1	1	1	0.461538	1	1	15	11	23	39	33	17	1	0.538462	0	0	0.666667	1	0	1	0.413333	0.419355	1	0.975
10593877	G	C	C	C	C	C	C	0.454545	0.439024	1	0.428571	0.982456	0.493151	66	41	77	63	57	73	0.47541	0	0.387097	0.409091	0	1	1	0.543478	0	1	0	0.534247
86649746	T	C	C	C	C	C	C	0.448276	1	1	0.534884	1	0.428571	87	16	57	86	48	49	0.45977	1	1	1	0.391667	1	0.5	0	0.612245	0	0	0
73336505	A	C	C	C	C	C	C	0.584906	0.478261	1	0.974359	1	0.4	53	23	86	78	57	80	0.430464	0.987805	0.944444	0.985612	0.57377	0	0	0.428571	0.7	0.47619	0.462687	0
32523752	C	T	T	T	T	T	T	1	1	0.611111	0.931034	1	1	26	24	36	29	19	28	0.266667	1	1	1	1	1	0	0.52	0.807692	0	0.5	0
36937322	T	C	C	C	C	C	C	1	1	1	1	1	1	17	18	50	48	22	25	1	1	0.980769	1	1	0.53125	0	0.464286	0.352941	0.606061	0.619048	0
9005214	T	C	C	C	C	C	C	1	1	1	1	1	1	32	10	25	46	34	27	1	0	0.945946	1	0	1	0.25	0.375	0.5	1	0.485714	1
89321138	T	G	G	G	G	G	G	0.183908	0.22449	0.617021	0.322222	0.194444	0.627119	87	49	94	90	72	59	0.694915	0.647059	0.448276	0.645833	0.761905	0	0	0.298246	0.22973	0	0	0
28315513	A	G	G	G	G	G	G	0.785714	0.488372	0.49505	0.327731	0.596154	0.666667	42	43	101	119	52	57	0	0.417266	1	1	1	0.5	0	0	0	0	0	1
88096816	C	T	T	T	T	T	T	1	1	1	0.971429	1	1	75	38	85	70	40	53	0.370787	1	1	1	1	0.944444	0.47541	0	0.722222	0.428571	0	0.590909
27608957	G	A	A	A	A	A	A	1	1	1	1	1	1	17	19	44	22	27	28	1	1	0.37037	0.366667	1	1	0.5	1	0.5	0.458333	0.365854	0
35602288	T	A	A	A	A	A	A	0.384615	0.742424	0.285714	0.454545	0.75	0.529412	13	66	28	11	12	17	0.411765	0.333333	0.190476	0	0.5	0.230769	0.542857	0.780702	0	0.75	0.452055	0.518868
19663248	C	G	G	G	G	G	G	0.564912	1	0.458537	0.360825	0.488636	0.418182	285	86	205	388	264	165	0.56872	0	0	0	1	1	0.44186	0	0.461538	0.398438	0.987179	0
103768141	C	A	A	A	A	A	A	0.984635	0.9918	0.987892	0.983681	0.990415	0.988971	3189	2683	6194	4841	3756	3808	0.99546	0.98809	0.98592	0.993708	0.511139	0	0.503054	0	0.981539	0.512579	0.506767	0.518371
58094311	A	G	G	G	G	G	G	1	0.539216	1	0.948276	0.986842	1	35	102	82	174	152	115	0.567358	0.521127	0	0	0.714286	0.967213	0.578348	1	0.988235	0.996109	0.711538	0
26672276	C	G	G	G	G	G	G	0.724138	0.747664	0.6375	0.849315	0.730994	0.747967	87	107	80	73	171	123	0.603352	0.4	0.310811	0	0.352941	0	0.697368	0.658683	0.705882	0.891566	0.781513	0.609524
37261011	T	C	C	C	C	C	C	0.347826	0.41791	0.480769	0.916667	0.577778	0.306667	23	134	52	12	45	75	0.510949	0.560976	0.25	0.45	0.458333	0.44	0.407407	0.28	0.342105	0.329897	0.272727	0.320755
4256890	A	G	G	G	G	G	G	0.232558	0.222222	0.345679	0.380435	0.230769	0.255814	43	27	81	184	39	86	0.40625	0.428571	0.207792	0.305195	0	0.245902	0	0.418605	0.347826	0.386667	0.192308	0.306122
86649850	T	A	A	A	A	A	A	0.443038	1	1	0.585714	1	0.30303	79	28	59	70	40	33	0.477273	1	0.969231	1	0.423077	1	0.540541	0	0.5	0	0	0
102789956	C	G	G	G	G	G	G	1	1	0.423387	0.413265	0.962025	0.995074	262	94	248	196	158	203	0.479452	1	0.44843	0.449454	0.431487	0.995283	0.392157	0.99187	0.391129	0.401961	0.391026	0
10593931	A	G	G	G	G	G	G	0.47541	0.535714	1	0.363636	1	0.5	61	28	44	55	52	42	0.507246	0	0.458333	0.380952	0	1	1	0.56338	0	1	0	0.54386
65238327	A	G	G	G	G	G	G	0.445378	1	1	1	0.432432	0.625	119	186	204	116	111	104	1	0.604167	0.474747	0.496183	0.564706	1	0.487952	1	0.454545	0	0	0
31966658	A	G	G	G	G	G	G	0.481481	1	1	1	0.411765	0.477273	27	31	36	27	17	44	1	1	0	0.603175	0.571429	1	0	0.290323	0	0.485714	1	0
31967035	G	A	A	A	A	A	A	0.642857	1	1	0.971429	0.538462	0.769231	14	26	28	35	13	13	0.985714	1	0.4	0.333333	0.291667	1	0	0.444444	0.571429	0.478261	1	0
11279737	T	C	C	C	C	C	C	1	0.546875	0.993506	0.878788	0.542857	0.545455	14	64	154	33	35	88	0.417722	1	0.733333	0.55	0.390977	0	1	1	0	0	0	1
49900427	T	C	C	C	C	C	C	0.34375	0.172414	0.344828	0.533333	0.545455	0.148148	32	29	29	30	22	27	0.4	0.2	0.371429	0.363636	0.5	0	0.241379	0.297872	0.491228	0.271605	0.21875	0.316667
58094718	A	G	G	G	G	G	G	1	0.607143	1	0.97619	1	0.986842	33	28	42	126	78	76	0.61039	0.591241	0	0	0.529412	0.991736	0.623711	0.990741	1	1	0.818182	0
1367566	A	G	G	G	G	G	G	1	0.543919	0.566929	0.977444	0.5625	0.49115	116	296	254	133	96	226	0.5725	0.463158	0.574194	0.528226	0.475	0.469697	1	0	0.575	0	0.518519	0.552941
78614291	C	T	T	T	T	T	T	1	0.418605	0.988636	0.508929	0.564706	0.978947	59	86	176	112	85	95	0.568182	1	0.955056	0.983146	0.452174	0.992647	0.415254	0.470588	0.211111	0	0	0
43603867	A	G	G	G	G	G	G	0.147541	0.185484	0.266667	0.330275	0.228346	0.2	61	124	105	109	127	95	0.281768	0.237885	0.166667	0.167832	0.393162	0.25	0.169697	0.307692	0.369369	0.211921	0.176471	0.216561
13084950	T	C	C	C	C	C	C	0.152174	0.166667	0.189474	0.19883	0.328125	0.285714	92	42	95	171	64	105	0.178161	0.198113	0.266667	0.397849	0.210191	0.300578	0.235294	0.238095	0.304636	0.23	0.16129	0.193277
89310140	A	G	G	G	G	G	G	0.458333	0.533333	0.977778	0.756098	0.714286	1	24	30	90	41	21	39	1	1	1	1	0.996403	0	0	0.538462	0.5	0	0	0
83456096	C	A	A	A	A	A	A	0.816667	0.533333	0.694581	0.694915	0.753623	0.657534	60	75	203	59	69	73	0.383495	0.527778	0.383178	0.340136	0.552632	0.297872	0.566372	0.402439	0.656716	0.644068	0.371134	0.62069
108040497	G	A	A	A	A	A	A	0.545455	1	0.583333	1	0.538462	1	11	25	24	49	26	14	1	0.518519	1	1	0.552632	0.64	0.684211	0	0	0.5	0.368421	0
53055945	A	G	G	G	G	G	G	0.422222	0.565217	0.423077	0.434211	0.333333	0.388889	45	46	78	76	54	54	0.325301	0.4	0.333333	0.609756	0.619048	0.380952	0.333333	0.338235	0.365385	0.244681	0	0.215385
98044346	T	C	C	C	C	C	C	1	0.446134	1	0.979899	0.992727	1	86	1513	1647	1194	550	578	1	0.997906	0.511038	0.525186	0.461337	1	0.510285	0	0.573134	0.484609	0.453162	0.501096
33640704	G	A	A	A	A	A	A	1	0.525424	0.964286	0.96633	0.991453	1	271	59	112	297	117	138	0.992593	0.514286	0.487179	0.577236	0	1	1	0.521368	0.414013	0	0.551724	0.992337
40258225	T	C	C	C	C	C	C	1	1	1	1	1	1	143	73	207	150	97	102	1	1	0.978261	1	1	0.622222	0	0.503876	0.380435	0	0.536364	0.582192
47353085	T	C	C	C	C	C	C	1	1	0.559748	0.478723	0.532258	0.561798	23	105	159	188	62	89	0.511364	0.391304	1	1	0.648148	1	0.666667	0	0	0	0	0.520325
13084894	T	C	C	C	C	C	C	0.193182	0.25641	0.228571	0.378788	0.22449	0.25974	88	39	70	132	49	77	0.350877	0.240964	0.25	0.259459	0.330827	0.27907	0.246269	0.20202	0.353333	0.156627	0.217822	0.261261
85926498	G	T	T	T	T	T	T	0.511811	1	0.422222	1	1	1	127	11	45	32	18	35	0.990826	0	0.379032	0.501558	0.424893	1	0.387097	0.425532	0.965909	0	0.466667	1
24276123	C	A	A	A	A	A	A	0.253165	0.269231	0.330144	0.267717	0.358025	0.350282	79	78	209	127	81	177	0.330612	0	0	0.394161	0.328358	0.456522	0.276423	0.329114	0.357143	0.285714	0.326087	0.352459
13919210	A	G	G	G	G	G	G	0.453333	0.52381	0.434211	0.485714	0.3125	0.5	75	63	76	70	80	60	0.541667	0.272727	0.203125	0.161765	0.31746	0.428571	0.455882	0.45	0.25	0.42029	0.409836	0.40678
24312431	A	G	G	G	G	G	G	1	0.533528	1	1	1	0.996795	213	343	311	420	146	312	1	1	1	1	0.627551	1	0	0.515152	0.458678	0.541538	0	0
58094253	G	A	A	A	A	A	A	1	0.670588	1	0.979695	0.986301	1	31	85	79	197	146	131	0.579946	0.643519	0	0	0.677966	1	0.632219	1	1	1	0.716418	0
56374145	T	C	C	C	C	C	C	0.652174	1	1	1	1	1	23	91	180	94	41	79	0	0.52381	1	1	0.722222	0.520548	0	0.535211	1	0.985612	0.409639	0.56962
18658058	T	C	C	C	C	C	C	0.938776	0.513514	1	0.903226	0.628571	0.568182	49	37	88	31	35	44	1	0.513274	0	0	0.477612	0	0.666667	0.541667	0.418605	0.549296	1	1
99179040	G	A	A	A	A	A	A	1	0.979167	1	1	1	0.444444	68	48	63	56	32	54	0.438356	1	0.548387	0.537313	0.564103	0.47619	0.461538	0.52381	0.6	0.359375	0.529412	1
90232876	T	C	C	C	C	C	C	0.75	0.65625	0.541667	0.783784	0.956044	0.828283	12	32	24	74	91	99	0.64	0.555556	0.633333	0.24	0	0.608696	0.545455	0.510204	0.333333	0.4	0.77027	0.895349
13918973	A	G	G	G	G	G	G	0.418605	0.368421	0.590909	0.454545	0.466667	0.457143	43	19	44	22	30	35	0.457944	0.384615	0.290323	0.401709	0.450549	0.366071	0.4	0.291667	0.241379	0.48	0.208333	0.4
24255542	C	T	T	T	T	T	T	1	1	1	1	1	0.384615	19	13	25	36	23	26	0.388889	1	0.375	0.375	1	1	1	0.421053	0.7	0	0	0.741379
55056815	C	T	T	T	T	T	T	0.727273	1	1	0.642857	1	0.4375	22	11	22	14	16	16	1	1	1	0.952381	0.888889	1	0.583333	0	0	0	0	0
58094219	G	A	A	A	A	A	A	1	0.680851	1	0.972851	1	1	34	94	77	221	141	133	0.673469	0.612745	0	0	0.611111	1	0.697143	1	1	1	0.676471	0
1896007	C	T	T	T	T	T	T	1	0.473684	1	0.395833	0.705882	0.71875	47	19	31	48	34	32	0	0.486486	0.37037	0.266667	0	0	0.642857	0.555556	0.966667	1	0.625	1
63635828	G	A	A	A	A	A	A	0.314199	0.289157	0.352941	0.282895	0.262626	0.293706	331	83	187	152	99	143	0.351145	0.300725	0.39	0.320872	0.258993	0	0.364198	0.258333	0.284698	0.284211	0.310078	0.292035
4257020	A	G	G	G	G	G	G	0.382979	0.347826	0.380952	0.328814	0.157895	0.276923	94	46	147	295	57	130	0.340136	0.248485	0.236364	0.241379	0.4375	0.151899	0.32	0.433099	0.366834	0.227273	0.223776	0.27027
103237978	T	C	C	C	C	C	C	0.611111	1	0.571429	0.568182	0.568182	1	18	24	35	44	44	25	1	0	0.5	0.458333	0.454545	0	0.404762	0.5	1	0.625	0	1
96267793	A	C	C	C	C	C	C	0.387755	0.809524	0.673469	0.515152	0.75	0.514286	49	21	49	33	24	35	0.314286	0.342105	0.294118	0.210526	0.5	0.464286	0.535714	0.588235	0.72	0.666667	0.294118	0.347222
62317045	T	G	G	G	G	T	G	1	0.222222	0.295082	0.183673	1	0.277778	45	45	61	49	18	36	0.510204	0.266667	0.206897	0.466667	0.52	0.43662	0.217391	0.27027	0.272727	0.606061	0.533333	0.3
55977287	G	A	A	A	A	A	A	0.393939	0.411765	0.357143	1	0.619048	0.157895	33	17	28	25	21	19	0.617647	0	0.5	0.55814	0	0.515152	0.36	0.40625	0.5	0.611111	0.5	0
31966708	G	A	A	A	A	A	A	0.461538	1	1	1	0.5	0.47619	26	24	28	32	14	42	1	1	0.2	0.546875	0.289474	1	0	0.28125	0.266667	0.483871	1	0
51374714	G	A	A	A	A	A	A	0.525	0.48	0.425532	0.416667	0.382353	0.241379	40	25	47	60	34	29	0.237288	0.388889	0.344828	0.454545	0.235294	0.384615	0.309524	0.342857	0.423077	0.365854	0.32	0.295455
10089815	C	T	T	T	T	T	T	1	1	0.37037	0.355263	0.43787	1	390	57	189	228	169	135	0.994792	1	1	1	1	0.506494	0	0	0	0.295031	0	0
71637416	G	T	T	T	T	T	T	0.3	0.44	0.466667	0.833333	0.59375	0.518519	40	25	45	24	32	54	0.62963	0.25	0.354839	0.296296	0.34375	0.3	0.566667	0.26087	0.444444	0.148148	0.655172	0.535714
4256892	A	G	G	G	G	G	G	0.325581	0.407407	0.388235	0.578378	0.351351	0.43956	43	27	85	185	37	91	0.59375	0.557377	0.394737	0.447205	0	0.269841	0	0.593023	0.444444	0.5	0.33	0
76045614	C	G	G	G	G	G	G	0.4	0.375	0.367089	0.967213	0.288889	1	10	64	79	61	45	33	1	0.558824	0.365385	0.447368	1	1	0	0	0.363636	0.304878	0	0
18413855	A	G	G	G	G	G	G	0.991597	0.520619	0.986547	0.973333	1	1	357	194	223	225	303	257	1	0.5	0.318182	0.5	0.361111	0.990099	0	1	0.994186	0.460674	0.99375	0
5903391	T	C	C	C	C	C	C	0.238095	0.730539	0.646452	0.584551	0.628743	0.544521	21	835	775	479	334	292	0.558182	0.532328	0.706256	0.7048	0.70726	0.564815	0.377155	0.595149	0	0	0.274194	0
14148218	A	G	G	G	G	G	G	0.380952	0.413793	0.375	0.435897	0.605263	0.375	21	58	80	39	38	40	0.35	0.189189	0.355556	0.345455	0.469388	0.372549	0.218182	0.307692	0.55	0.319149	0.306122	0.450704
86649494	G	A	A	A	A	A	A	0.486957	1	1	0.557621	1	0.485714	115	57	119	269	105	105	0.5	1	1	1	0.521429	1	0.520202	0	0.637681	0	0	0
114317357	G	A	A	A	A	A	A	0.254902	0.272727	0.362319	0.318182	0.481481	0.432432	51	55	69	44	27	37	0.282051	0.360656	0.285714	0	0.285714	0.545455	0.351351	0.341463	0.428571	0.310345	0.26	0.324324
89320209	T	C	C	C	C	C	C	0.333333	0.179487	0.428571	0.555556	0.40625	0.255814	33	78	84	45	32	43	0.36	0.433735	0.314286	0.311688	0.42268	0	0.342857	0.316667	0.6	0.333333	0.15	0.227642
78719819	A	G	G	G	G	G	G	1	0.351064	0.457516	0.991453	1	1	109	94	153	117	105	124	0.479452	1	1	1	1	0.391304	0	0	0.390625	0.632911	0.561905	0
18330926	G	A	A	A	A	A	A	1	1	1	1	1	1	36	14	34	13	16	30	0.707317	0.384615	0.588235	0.6	0.46875	1	0.453125	1	1	0.458333	1	0
58094087	G	A	A	A	A	A	A	1	0.714286	1	0.963801	1	1	30	56	80	221	123	123	0.699208	0.509091	0	0	0.75	1	0.754266	1	1	1	0.626263	0
8586542	C	A	A	A	A	A	A	0.383838	0.464286	0.5	0.285714	0.308511	0.396947	99	84	92	98	94	131	0.393443	0.46875	0	0	0	0.603636	0.396947	0.409091	0.48951	0.382353	0.491071	0.365979
97461162	G	T	T	T	T	T	T	0.344828	0.294118	0.283582	0.372549	0.333333	0.361702	29	34	67	51	39	47	0.5	0.25	0.2	0	0.571429	0.571429	0.304348	0.25	0	0.357143	0.36	0.28866
21427918	C	T	T	T	T	T	T	0.462687	0.5	0.472222	0.464789	0.461538	0.388235	134	34	108	71	78	85	0	0.424242	0.393665	0.376812	0.423077	0.450549	0.356383	0.429907	0.341837	0.455696	0.390625	0.369919
5333280	A	G	G	G	G	G	G	1	0.428571	0.45	0.666667	1	0.6	15	14	20	18	13	10	1	0.5	0.541667	0.607143	0.428571	0	0	0.5	0.571429	0.692308	0.285714	0.684211
13919157	A	G	G	G	G	G	G	0.294118	0.263158	0.8	0.373494	0.681319	0.122222	85	76	85	83	91	90	0.626374	0.485714	0	0.206186	0.438356	0.70922	0.142857	0.323077	0.327273	0.367089	0.258621	0.315789
58094092	G	A	A	A	A	A	A	1	0.689655	1	0.968182	1	1	29	58	76	220	121	124	0.69437	0.490446	0	0	0.764706	1	0.750865	1	1	1	0.626263	0
18658395	T	C	C	C	C	C	C	1	0.486486	1	1	0.535714	0.428571	16	37	69	19	28	28	1	0.594595	0	0	0.457143	0	0.522727	0.604651	0.548387	0.392157	1	1
94379192	T	C	C	C	C	C	C	0.2	0.37931	0.45614	0.54878	0.5	0.119048	10	29	57	82	24	42	0.239437	0.28125	0.444444	0.215686	0.20339	0.28	0.137931	0.4	0.8	0.294118	0.25641	0.320755
18658517	T	A	A	A	A	A	A	0.945946	0.37931	1	1	0.318182	0.468085	37	29	80	19	44	47	1	0.484375	0	0	0.488889	0	0.495413	0.493827	0.459459	0.36	1	1
25399357	T	C	C	C	C	C	C	1	0.470238	1	1	0.533333	1	10	168	252	192	105	136	1	0.5	0.521739	0.521008	0.494253	1	0.575	0.617021	0.446809	0	1	0
18658056	C	G	G	G	G	G	G	0.938776	0.486486	1	0.903226	0.617647	0.510638	49	37	86	31	34	47	1	0.5	0	0	0.492754	0	0.659341	0.536082	0.409091	0.535211	1	1
18658451	T	C	C	C	C	C	C	1	0.377778	1	1	0.5	0.416667	31	45	75	23	34	36	1	0.489796	0	0	0.5	0	0.490566	0.529412	0.55	0.412698	1	1
95100569	C	G	G	G	G	T	T	0.612903	0.533333	0.328288	0.615385	0.654321	0.564103	31	15	1057	13	81	39	0.323077	0.482759	0	0.402778	0.410526	0.361111	0.5	0.470588	0.666667	0.5	0.371429	0.5
4256991	A	G	G	G	G	G	G	0.559524	0.44	0.394161	0.441696	0.396552	0.44186	84	50	137	283	58	129	0.475177	0.426136	0.278146	0.293436	0.307692	0.303797	0.392857	0.471014	0.345946	0.406417	0.29078	0.363636
13084920	T	C	C	C	C	C	C	0.255102	0.357143	0.271605	0.414013	0.366197	0.467391	98	42	81	157	71	92	0.476744	0.265957	0.292683	0.28866	0.293706	0.408537	0.335616	0.339286	0.317881	0.26087	0.242991	0.290323
44633004	A	C	C	C	C	C	C	1	1	0.970588	1	0.666667	0.608696	17	23	34	29	15	23	1	1	0.933333	1	1	0.73913	0.409091	0.352941	0	0.5	0	0
39346532	G	T	T	T	T	T	T	0.294534	0.339853	0.349587	0.306338	0.32646	0.321564	988	409	1333	1136	582	793	0.310217	0.349764	0.319863	0	0.28935	0.381868	0.34098	0.311146	0.310764	0.358696	0.340136	0.317745
31739925	A	G	G	G	G	G	G	0.333333	1	1	1	1	1	24	16	43	37	20	27	0	1	1	1	0.659574	0.323529	0	0.318182	1	1	0.2	0.527778
86649024	G	A	A	A	A	A	A	0.652174	1	1	0.511628	1	0.318182	23	18	24	43	14	22	0.573333	1	1	1	0.528736	1	0.52381	0	0.553191	0	0	0
21674458	C	A	A	A	A	A	A	0.525959	0.412698	0.348684	0.411765	0.420875	0.387324	443	63	152	153	297	142	0.407609	0.418478	0	0.369697	0.286667	0.342205	0.401914	0.416	0.393443	0.461538	0.33	0.378641
43463433	G	C	C	C	C	C	C	0.8	0.833333	0.75	0.363636	0.636364	0.428571	20	12	16	11	11	21	0.454545	0.541667	0.428571	0.275862	0.5	0.363636	0.444444	0.333333	0.8	0.6875	0.368421	0.315789
65237832	T	C	C	C	C	C	C	0.642857	1	1	0.969697	0.416667	0.509434	14	88	93	33	24	53	1	0.394366	0.666667	0.520408	0.549296	1	0.580645	1	0.529412	0	0	0
31966717	G	C	C	C	C	C	C	0.606061	1	1	1	0.4375	0.45	33	27	29	34	16	40	1	1	0.166667	0.540984	0.348837	1	0	0.371429	0.307692	0.464286	1	0
31966796	T	C	C	C	C	C	C	0.612903	1	1	1	0.636364	0.631579	31	17	22	42	22	19	1	1	0	0.52	0.367347	1	0	0.481481	0.736842	0.484848	1	0
14148244	A	G	G	G	G	G	G	0.2	0.342105	0.261261	0.3125	0.491525	0.25	30	76	111	48	59	60	0.386667	0.255814	0.24	0.27027	0.298246	0.368421	0.202899	0.207547	0.478261	0.316667	0.144928	0.397849
86768442	T	C	C	C	C	C	C	0.52381	0.164474	0.260638	0.287582	0.184211	0.295238	21	152	188	153	76	105	0.323651	0.365314	0.266129	0.255708	0.398058	0.204724	0.205882	0.32	0.428571	0.277108	0.171975	0.209524
18658514	G	C	C	C	C	C	C	0.944444	0.387097	1	1	0.333333	0.434783	36	31	80	19	45	46	1	0.492063	0	0	0.521739	0	0.481132	0.5	0.444444	0.372549	1	1
13402686	C	A	A	A	A	A	A	0.581395	0.578947	1	0.5	1	1	43	19	40	24	32	31	0.333333	0.441176	0	0	0.214286	1	0.595238	1	0.65625	0.615385	1	0.517241
88696598	T	C	C	C	C	C	C	0.5	0.25	0.284091	0.473684	0.228571	0.222222	10	16	88	38	35	72	0.214286	0.258065	0.428571	0.315789	0.307692	0.372549	0.186441	0.222222	0.434783	0.410256	0.28777	0.234043
6038978	C	G	G	G	G	G	G	0.961905	0.944046	0.574879	0.91655	0.657248	0.917385	210	2091	2691	1426	1911	1973	0.953191	0.907501	0.870437	0.869734	0.908989	0.750173	0.992481	0.433568	0	0	0	0
46125001	G	A	A	A	A	A	A	0.357143	0.833333	1	0.666667	0.764706	1	42	30	81	30	17	40	0	0	0.9	0.744681	0.704545	1	0.794118	1	0.540541	0	0.653846	0
66838839	A	G	G	G	G	G	G	0.30303	0.1875	0.227273	0.470588	0.25	0.373494	33	48	44	17	32	83	0.3	0	0.24	0.228571	0.214286	0.173913	1	0	0.307692	0.259259	0.441176	0.363636
59865797	T	C	C	C	C	C	C	0.382979	0.466667	0.369565	0.337079	0.461538	0.37931	47	15	46	89	39	29	0	0.538462	0.341463	0.305556	0.153846	0.285714	0.419048	0.328571	0.381443	0.5	0.433333	0.428571
703681	T	C	C	C	C	C	C	1	1	1	1	1	0.916667	16	13	19	37	19	24	0.652174	1	1	1	0.72	0.302326	1	0	0	0.535714	0.428571	1
13919111	A	G	G	G	G	G	G	0.3	0.452381	0.354167	0.435897	0.224138	0.293103	50	42	48	39	58	58	0.259259	0.179487	0	0.415584	0.235294	0.308642	0.262295	0.225	0.548387	0.611111	0.297297	0.440678
7786782	C	G	G	G	G	G	G	0.333333	0.3	0.454545	0.411765	0.352941	0.361111	24	20	22	17	17	36	0.559322	0.5	0	0.818182	0.538462	0	0.358491	0	0	0.393939	0.393939	0.375
37260969	T	C	C	C	C	C	C	0.227273	0.201613	0.415094	0.8	0.36	0.257143	22	124	53	15	50	70	0.378882	0.447368	0.232558	0.222222	0.666667	0.243902	0.216216	0.205128	0.588235	0.274336	0.141304	0.368421
9624313	A	G	G	G	G	G	G	0.416667	0.182796	0.384615	0.404762	0.209677	0.2	24	93	91	84	62	40	0.146341	0.4	0.162162	0.205882	0.267606	0.125	0.27027	0.25974	0.75	0.337662	0.377778	0.225806
33247520	T	C	C	C	C	C	C	0.545455	0.785714	0.588235	1	0.666667	0.647059	11	14	17	37	21	17	0.85	0.517241	0.5	0.730769	0.8	0.558824	0.285714	0.285714	0.5	0.666667	0	0.27027
27331719	C	T	T	T	T	T	T	0.432361	1	1	0.96281	0.489919	0.536657	377	431	382	484	496	341	0.440329	0.99284	1	1	0.515723	0.533493	0.307018	0.207317	0.157576	0	1	0
16088129	A	C	C	C	C	C	C	0.717557	0.64557	0.394904	0.453608	0.463415	0.443609	131	79	157	194	123	133	0.34	0.5	0.390625	0.378947	0.384615	0.588785	0.467153	0.546667	0.346667	0.201923	0.361842	0.344961
18362937	T	G	G	G	G	G	G	1	0.997121	0.998904	0.997163	0.997743	1	60	1042	912	705	443	460	0.495192	0.398485	0.436893	0.4	1	0.997059	0.523707	0.994987	1	0.482517	1	0
16835310	T	C	C	C	C	C	C	0.261905	0.636364	0.4125	0.488372	1	0.567568	84	33	80	86	41	74	0.989247	0.431579	0	0	1	0.576087	0	0.578947	0	0.581395	0.510204	0.438356
35544969	A	C	C	C	C	C	C	0.315789	0.65	0.54386	0.446809	0.285714	0.375	38	40	57	47	49	56	0.419355	0.260274	0.552632	0.308642	0.472727	0.264706	0.338462	0.27027	0.342105	0.517647	0.353535	0.25641
98944238	C	T	T	T	T	T	T	0.641509	1	0.6	1	1	0.680851	53	70	105	63	26	47	0.60119	0.662069	0	0	0	0.704918	1	0.659091	0.642857	0.555556	0.837209	1
99544801	G	C	C	C	C	C	C	0.653153	0.576471	0.488462	0.415225	0.402655	0.483412	222	85	260	289	226	211	0.52381	0.52	0.4	0.287129	0.516129	0.40146	0.43131	0.327206	0.341615	0.374332	0.306667	0.330317
3204651	T	C	C	C	C	C	C	0.595238	1	1	0.963636	1	0.538462	42	32	58	110	61	39	0.576923	0	0	0	0.644444	1	0.465517	1	0.989691	0.473684	1	0.688172
4256946	A	G	G	G	G	G	G	0.641791	0.461538	0.732673	0.686441	0.514286	0.6875	67	39	101	236	35	112	0.617021	0.657718	0.585366	0.67619	0	0.5	0	0.629808	0.69281	0.602339	0.504587	0
6038974	G	A	A	A	A	A	A	0.961538	0.941804	0.577053	0.918977	0.657658	0.917941	208	2062	2667	1407	1887	1962	0.953336	0.910907	0.880444	0.872539	0.91115	0.759155	0.992498	0.439213	0	0	0	0
36802989	T	C	C	C	C	C	C	0.451613	0.190476	0.382716	0.363636	0.357143	0.362319	31	42	81	33	42	69	0.327869	0.483871	0.133333	0.3125	0.222222	0.23913	0.284211	0.372549	0.384615	0.377778	0.421053	0.293103
11620237	A	C	C	C	C	C	C	0.705882	0.833333	0.5	0.533333	0.714286	0.869565	17	12	28	15	14	23	0.333333	0.538462	0.6	0	0.263158	0.272727	0.807692	0.413793	0.75	0.793103	0.62963	0.5
57697841	G	A	A	T	A	T	T	0.384615	0.603175	0.476744	0.491525	0.467105	0.547945	104	63	172	59	152	73	0.391304	0.404255	0.339286	0.425532	0.384615	0.466667	0.436214	0.492537	0	0.469697	0.468354	0.441558
20008252	T	G	G	G	G	G	G	1	1	1	1	1	1	12	15	15	13	15	33	0	1	0.75	0	0	0	1	1	1	1	1	1
15972996	A	G	G	G	G	G	G	0.453515	1	0.992	0.506211	0.335347	0.993827	441	469	375	322	331	486	0	1	0.480392	0.490411	1	0.433486	0	0.489209	0.252632	0.413284	1	0.474542
2847396	G	A	A	A	A	A	A	0.307692	0.472222	0.516129	0.568627	0.166667	0.375	13	36	62	51	54	48	0.644628	0.522388	0.373134	0.297674	0.269231	0	0.529412	0.4	0	0.512195	0.195402	0.415584
24633939	C	G	G	G	G	G	G	0.446809	0.586207	0.321429	0.96875	0.384615	0.481481	47	29	28	64	39	27	0.54023	1	0.316667	0.337838	0.441176	0.421053	0.3125	0.454545	0.68	0	0.439024	0
57247633	A	G	G	G	G	G	G	1	0.553846	0.571429	1	0.5	1	35	65	77	80	54	53	1	1	0.445312	0.445087	1	0.520325	1	0	0.396552	0	0	0.572816
18466707	T	A	A	A	A	A	A	0.565217	0.666667	0.555556	0.761905	0.181818	0.625	23	12	27	21	22	16	0.4	0.636364	0.2	0.333333	0.5	0.241379	0.62963	0.352941	0.571429	0.470588	0.52381	0.259259
71373535	A	G	G	G	G	G	G	1	1	1	1	1	0.7	33	40	35	21	20	20	1	1	1	1	1	1	0	0.47619	0.333333	0.653846	0	0
97740360	G	A	A	A	A	A	A	0.384615	0.466667	0.354167	0.44	0.368421	0.176471	39	15	48	25	19	17	0.348485	0.3125	0.307692	0.309524	0.386364	0.375	0.425532	0.325	0.314286	0	0.588235	0.261905
43704455	G	A	A	A	A	A	A	0.37931	1	1	1	1	0.444444	58	68	60	63	18	72	0.428571	1	0.9375	0.986301	1	1	0.397849	0.421053	0.416667	0	0	0
37189791	A	C	C	C	C	C	C	0.978723	0.514286	0.909091	0.138889	0.931034	0.877551	47	35	44	36	116	49	0	0.651515	1	0.903226	0.958333	0.965517	0	0	0	0.675676	0.793103	0.166667
25637323	C	T	T	T	T	T	T	0.567568	1	1	0.555556	0.6	1	37	11	22	45	10	10	0.472222	0.413793	1	1	1	0.25	0	0	0.769231	0.583333	1	0
45434672	G	T	T	T	T	T	T	0.363636	0.5	0.206612	0.441176	0.372549	0.415385	77	46	121	34	51	65	0.207547	0.2	0.266667	0.185567	0.193548	0.311111	0.293333	0.52	0.42	0.490196	0.540541	0.436364
58094755	T	C	C	C	C	C	C	1	0.481481	1	0.963504	1	1	23	27	37	137	66	72	0.688645	0.471545	0	0	0.608696	0.980583	0.643312	1	1	1	0.820513	0
56809763	C	A	A	A	A	A	A	1	1	1	1	0.894737	1	20	29	54	25	19	19	0	0.466667	1	1	1	0.666667	0.461538	0.777778	0.458333	1	0.833333	0
25399675	A	G	G	G	G	G	G	1	1	1	0.989189	0.518519	1	10	160	191	185	81	81	1	0.485981	0.4	0.468085	1	0.994444	0.457143	0.690722	0.782609	0	1	0
72831588	C	G	G	G	G	G	G	0.75	1	0.96875	1	1	1	20	68	32	153	135	21	1	1	1	1	0.34	1	0.485207	0.362069	0	0	0.56962	0.735294
59419258	C	G	G	G	G	G	G	0.376238	0.241379	0.351145	0.40708	0.313725	0.283951	101	29	131	113	102	81	0.307018	0.285714	0.246154	0.316239	0.233333	0.269565	0.384146	0.313953	0.304965	0.369863	0.365385	0.351759
77911790	T	C	C	C	C	C	C	0.988235	0.629921	0.995198	0.50934	0.581461	0.646635	255	381	833	803	356	416	1	1	1	0.99868	0.527864	0.599265	0	0	0	1	0	0
100925800	T	C	C	C	C	C	C	0.578947	0.223881	0.402597	0.621212	0.521739	0.396226	38	67	77	66	69	53	0.378723	0.313725	0.454545	0.320819	0.466667	0.284211	0.658537	0.195122	0.148148	0.492754	0.369231	0.438095
6122271	C	G	G	G	G	G	G	0.625259	0.477549	0.393302	0.432766	0.676364	0.959238	1449	3786	3613	2350	2200	2993	0.568516	0.289159	0.410203	0.283924	0.303706	0.234471	0.973065	0.502094	0	0.75286	0.4205	0.60359
89320857	T	C	C	C	C	C	C	0.245283	0.235294	0.423423	0.414634	0.276596	0.178571	106	51	111	82	47	56	0.273973	0.359551	0.425287	0.290698	0.298701	0.16092	0.271028	0.239437	0.486301	0.297468	0.2	0.25
24633842	C	T	T	T	T	T	T	0.512195	0.65	0.444444	1	0.448276	0.571429	41	20	27	27	29	14	0.416667	1	0.361111	0.4375	0.375	0.685714	0.478261	0.458333	0.714286	0	0.48	0
103393274	C	T	T	T	T	T	T	0.857143	0.565217	0.568627	0.5625	0.40625	0.764706	14	23	51	48	32	17	0.453333	0.575758	0.565217	0.382979	0.390244	0.545455	0.384615	0.384615	0	0.703704	0.62069	0.5
74425555	A	G	G	G	G	G	G	0.285714	1	0.4375	0.954545	0.6	0.5	21	14	32	22	15	22	1	0.6	0.4375	0.372093	0.277778	0.175676	0	0	0.692308	0.97619	0.485714	0.542857
64329231	A	G	G	G	G	G	G	0.285714	0.307692	0.375	0.333333	0.2	0.176471	21	13	32	42	30	17	0.354839	0.333333	0	0.178571	0.230769	0.169811	0.2	0.375	0.37037	0.607143	0.1875	0.454545
23661939	A	C	C	C	C	C	C	1	0.999277	0.994208	0.407328	1	1	261	1383	1036	928	449	549	0.998589	0.996599	0.977612	1	0.99871	0.997481	0.410476	0	0.433824	0.375717	0	0
90246656	G	A	A	T	A	T	A	0.441718	0.313725	0.425926	0.327586	0.35	0.392405	163	51	108	58	20	79	0.300699	0.329545	0.355072	0.442623	0.318182	0.3125	0.308571	0.369565	0.401274	0.325843	0.32	0.257143
54759872	G	A	A	A	A	A	A	1	0.62963	1	1	1	1	38	27	58	62	28	21	1	1	0.478261	0.297872	0.535714	0.4	1	0.490196	0.357143	0.428571	0.431818	1
98416238	A	C	C	C	C	C	C	0.9875	0.55102	1	0.290909	1	1	80	49	76	55	65	62	1	0	0.437037	0.425373	0.454545	0.459184	0.551724	0.588235	1	1	0.378378	0.328358
25855219	T	C	C	C	C	C	C	1	1	1	0.976923	1	0.95	53	51	78	130	117	40	0.219388	1	1	1	0.626506	1	0.565217	0.415385	0.42029	0.47561	1	0
27331600	G	A	A	A	A	A	A	0.438642	1	1	0.968314	0.476706	0.536585	383	662	561	789	923	656	0.440594	0.995227	0.997596	1	0.481781	0.540323	0.3125	0.259887	0.204	0	0.986301	0
15818812	G	T	T	T	T	T	T	1	0.685714	1	0.975309	1	0.692308	52	35	74	81	60	52	0.5625	0	0.536	0.541872	0.523364	0.450292	0.493671	1	1	0.65	0.393939	1
18657987	T	C	C	C	C	C	C	0.945455	0.490909	1	1	0.5	0.557692	55	55	118	26	34	52	1	0.558333	0	0	0.536585	0	0.641667	0.558559	0.574074	0.424658	1	1
12556177	A	G	G	G	G	G	G	1	1	1	0.928571	1	1	66	18	58	28	56	30	1	0.962264	0.970588	0.983051	1	1	1	0	0.506329	0.307692	0	0
19589641	T	C	C	C	C	C	C	0.363636	0.2	0.384615	0.372727	0.3	0.421053	11	20	13	110	20	19	0.264706	0.384615	0.295455	0.28	0.21875	0.366667	0.411765	0.333333	0.358491	0.36	0.270833	0.299065
20822631	C	T	T	T	T	T	T	1	1	1	1	1	1	14	46	57	84	30	15	1	0.35119	1	0.990991	0.431034	0.383562	1	0.44	0.363636	0.493671	1	0.347826
23658370	C	T	T	T	T	T	T	1	1	0.993399	0.439394	1	1	41	625	606	396	181	236	1	1	1	1	1	1	0.42402	0	0.442105	0.374332	0	0
46076538	A	G	G	G	G	G	G	0.296296	0.333333	0.568966	0.390909	0.421053	0.4	27	75	116	110	38	70	0.366337	0.385417	0.310345	0.392857	0.5	0.193277	0.318182	0.3125	0.33871	0.385965	0.36	0.35514
13919187	A	G	G	G	G	G	G	0.419753	0.552239	0.445783	0.716216	0.392857	0.42029	81	67	83	74	84	69	0.309524	0.338028	0.28125	0.329114	0.555556	0.408	0.337838	0.492308	0.348837	0.534247	0.387097	0.434783
86648986	C	T	T	T	T	T	T	0.5	1	1	0.56	1	0.285714	20	22	24	50	18	21	0.536232	1	1	1	0.482759	0.99359	0.653846	0	0.489362	0	0	0
62647870	C	A	A	A	A	A	A	0.45	0.392857	0.366972	0.36	0.389381	0.414286	40	56	109	100	113	70	0.409091	0.350649	0	0.315789	0.371429	0.458333	0.360825	0.395062	0.362069	0.37037	0.396552	0.39881
25405728	G	A	A	A	A	A	A	0.25	0.319149	0.537367	0.306569	0.490566	0.425532	32	47	281	137	106	141	0.5	0.630631	0.428571	0.666667	0	0.2	0.21875	0.376812	0.15625	0.317365	0.650407	0
13917923	A	G	G	G	G	G	G	0.230769	0.204545	0.412371	0.413043	0.277778	0.377049	13	88	97	92	54	61	0.245614	0.375	0.340909	0.263158	0.513514	0.296296	0.4	0.274194	0.276596	0.282353	0.25	0.214286
26099164	C	T	T	T	T	T	T	0.534125	0.431373	0.480952	0.528302	0.458904	0.444444	337	51	210	106	146	117	0.454545	0.389423	0.302083	0.373418	0.414414	0.289474	0.401235	0.390244	0.520833	0.370079	0.381579	0.408
23661947	C	T	T	T	T	T	T	1	1	0.995054	0.416386	1	1	256	1366	1011	891	439	542	1	1	1	1	1	1	0.418559	0	0.425791	0.38454	0	0
91155700	G	C	C	C	C	C	C	0.992754	0.605634	1	1	1	0.993197	138	71	133	120	99	147	0.434944	0.480519	0.375	0.407801	0.489655	1	0.460177	0.431818	0.956522	1	0.373832	1
65199706	A	C	C	C	C	C	C	0.991379	0.490196	0.452055	0.495726	0.459459	0.536913	232	153	292	117	74	149	0	0.506757	1	1	0.986842	0	0.491803	0	0	0.425373	0.450704	0.383562
23661962	T	C	C	C	C	C	C	1	0.999204	0.996725	0.419753	1	1	235	1256	916	810	397	486	0.998377	1	1	1	1	1	0.420994	0	0.427793	0.388497	0	0
33896600	T	C	C	C	C	C	C	1	1	1	1	0.5	0.975	66	24	62	44	34	40	1	0	0.296875	0.344828	1	0.410959	1	1	0.6	0	0.642857	1
13919116	A	G	G	G	G	G	G	0.333333	0.342105	0.28	0.444444	0.20339	0.263158	48	38	50	36	59	57	0.337662	0.189189	0	0.4	0.212766	0.358974	0.253968	0.210526	0.53125	0.432432	0.314286	0.45
105007394	T	C	C	C	C	C	C	0.416667	0.714286	0.444444	0.5	0.5	0.421053	24	21	18	22	18	19	0.375	0.333333	0.461538	0	0.529412	0.368421	0.5	0.333333	0.6	0.631579	0.318182	0.37037
18183911	C	T	T	T	T	T	T	1	0.415094	1	0.983333	1	0.977273	29	53	57	60	47	44	1	0.279412	0.457143	0.315068	1	1	0.40678	0.333333	0.466667	0.5	1	0.444444
119442598	A	G	G	G	G	G	G	0.609375	0.5625	0.4625	1	0.378788	1	64	80	80	99	66	83	0.587629	0.465116	0.534884	0.580645	0.566038	0.561404	1	0	0	1	0.545455	0
39761215	A	G	G	G	G	G	G	0.248731	0.223529	0.25	0.18797	0.178082	0.201681	197	85	136	133	146	119	0.257143	0.283333	0.444444	0.197368	0.203883	0.179856	0.213415	0.268657	0.187845	0.355263	0.230435	0.298013
2878426	T	C	C	C	C	C	C	0.394737	0.544643	0.358974	0.623377	0.268571	0.426573	38	112	117	231	175	143	0.620155	0.538462	0.229965	0.326316	0.227273	0	0.442953	0.516667	0.252747	0.511628	0.309309	0.471264
25472241	C	T	T	T	T	T	T	0.34375	1	0.356164	0.441558	0.574713	0.456311	32	124	219	154	87	103	0.412658	1	1	1	1	0.590698	0	0	0	0	0	0
112011416	A	G	G	G	G	G	G	0.304348	0.5625	0.4375	0.518519	0.548387	0.391304	46	32	48	54	31	23	0.465517	0.724638	0.333333	0.518519	0.378378	0.210526	0.454545	0.233333	0.35	0.392157	0.2	0.333333
58093519	A	G	G	G	G	G	G	1	0.5	1	0.975309	1	1	21	18	46	81	39	73	0.752747	0.452381	0	0	0.638554	1	0.75	1	1	1	0.714286	0
56809710	A	G	G	G	G	G	G	1	1	1	1	0.952381	1	18	30	58	34	21	24	0	0.615385	1	1	1	0.6	0.466667	0.777778	0.538462	1	0.789474	0
97331602	C	A	A	A	A	A	A	0.368421	0.2	0.333333	0.391304	0.384615	0.272727	19	15	36	23	13	22	0.35	0.5	0	0.347826	0	0.527778	0.411765	0.384615	0.297297	0.285714	0.4	0.28125
57327121	C	A	A	A	A	A	A	1	1	0.5	0.631579	0.954545	1	43	15	66	38	44	25	0.263158	0	0.966667	0.97619	0	0.875	1	0.474576	0.5625	0.574468	0.793103	0.439024
40702082	T	C	C	C	C	C	C	0.714286	0.909091	0.76	0.666667	0.615385	0.263158	21	11	25	21	13	19	0.419355	0.514286	0.388889	0.451613	0.652174	0	0.428571	0.37037	0.772727	0.708333	0.473684	0.588235
86768454	T	C	C	C	C	C	C	0.588235	0.286624	0.418848	0.449102	0.378049	0.309735	17	157	191	167	82	113	0.488688	0.427419	0.336066	0.402542	0.40404	0.335878	0.468531	0.395522	0.238095	0.263158	0.198758	0.3125
16840028	A	G	G	G	G	G	G	1	1	1	1	1	0.566265	100	84	75	79	85	83	1	1	1	1	0.333333	0	0	0.46	1	0.617284	1	0
21622216	G	C	C	C	C	C	C	1	0.434783	0.709091	1	0.7	0.724138	124	23	55	40	10	58	1	1	1	1	0.583333	0	1	0.36	0	0.473684	0	0
79986438	G	A	A	A	A	A	A	0.390625	0.666667	0.543478	0.403509	0.459459	0.625	128	12	46	57	37	16	0.826087	0.857143	0.619048	0.517241	0.512195	0.32	0.342105	0	0.333333	0	0.347826	0.265625
13084902	T	C	C	C	C	C	C	0.189474	0.225	0.216216	0.328244	0.181818	0.225	95	40	74	131	55	80	0.253165	0.194805	0.222222	0.213115	0.228346	0.135338	0.24031	0.20202	0.225166	0.152941	1	0.150442
54200598	A	T	T	T	T	T	T	0.605263	0.75	1	0.419355	1	0.35	38	20	30	31	16	20	1	0.44	1	0.958333	0	0.576923	0.6	0.28125	0.482759	0	0.291667	0.346154
10170127	C	T	T	T	T	T	T	0.684211	0.52381	0.782609	1	0.4375	0.5	19	21	23	38	16	28	1	1	0.657895	0.480519	0	1	1	0	0	0	0	0.642857
102789890	C	T	T	T	T	T	T	0.987261	1	0.491124	0.474026	0.968992	1	157	79	169	154	129	159	0.526201	1	0.553903	0.458801	0.522388	0.997778	0.413043	0.987805	0.466258	0.373134	0.475248	0
93926512	A	T	T	T	T	T	T	0.642857	0.349206	0.416667	0.351852	0.390244	0.333333	14	63	60	54	41	54	0.513043	0.30303	0	0.412844	0.366667	0.363636	0.462963	0.357143	0.543478	0.296296	0.385965	0.333333
20008223	T	G	G	G	G	G	G	1	1	1	0.923077	1	0.971429	13	14	15	13	15	35	0	1	0.75	0	0	0	1	1	1	1	1	1
28470017	T	C	C	C	C	C	C	0.996815	0.997531	0.999179	0.974409	1	1	314	1215	2435	1016	248	294	0.9975	0.823371	0	0.8	0.999255	1	0.25034	0.359942	0.319546	0.304137	0.970362	0.999737
18191641	T	C	C	C	C	C	C	1	1	1	1	1	1	77	48	63	59	66	44	1	0.45	0.695652	0.352941	1	1	0.566667	0.5	0.472222	0.396825	1	0.424242
21621709	A	C	C	C	C	C	C	1	0.468085	1	1	1	1	32	47	63	60	23	53	1	1	0.97561	1	0.527027	0.6	1	0.439394	0.238095	0.551282	0	0
23672381	G	A	A	A	A	A	A	1	1	1	0.482759	1	1	74	24	68	58	63	44	1	1	1	1	1	1	0.414286	0	0.37037	0.561905	0	0
86768122	T	C	C	C	C	C	C	0.282828	0.194631	0.331984	0.333333	0.215686	0.247664	99	149	247	183	102	214	0.357349	0.344828	0.274648	0.285714	0.403727	0	0.346154	0.303191	0.355263	0.333333	0.222222	0.244681
23667396	T	C	C	C	C	C	C	0.998925	1	0.995301	0.428115	0.999064	0.998336	930	2485	2554	2191	1068	1202	0.999109	0.997797	1	1	1	1	0.427848	0	0.457261	0.402913	0	0
6113813	C	A	G	G	G	G	G	0.181818	1	0.714286	0.774194	0.784615	1	11	28	35	31	65	48	0	0.891892	0	0.97449	0	1	1	0	0	1	0.454545	1
55719565	T	A	A	A	A	A	A	0.641026	0.535714	0.68	0.4	0.888889	0.444444	39	28	25	15	18	18	0.454545	0.6	0.208333	0.727273	0.769231	0.3125	0.470588	0.590909	0.214286	0.454545	0.368421	0.285714
116235429	T	C	C	C	C	C	C	1	1	0.401015	0.977011	0.427536	0.504505	152	72	197	87	138	111	0.572115	0.413333	0.393035	0.412955	1	0.403846	0	1	0.472441	0.989247	0.52381	0
28469762	A	G	G	G	G	G	G	1	1	1	0.975309	1	1	58	34	156	81	17	23	1	0.996855	0	0	1	1	0.431034	0.587302	0.276119	0.559701	1	0.997283
77171435	T	C	C	C	C	C	C	0.45098	0.315789	0.364407	0.401709	0.355932	0.361111	51	57	118	117	59	72	0.376884	0.465909	0.275862	0.369048	0.357143	0.191176	0.186667	0.353846	0.594595	0.283019	0.24031	0.428571
88696112	C	T	T	T	T	T	T	0.215084	0.417607	0.388592	0.371795	0.357002	0.303725	358	443	561	624	507	698	0	0.281081	0.365269	0.342282	0.337838	0.31875	0.479424	0.407547	0.306859	0.454839	0.264476	0.370429
127720203	G	A	A	A	A	A	A	0.986301	1	0.631579	0.488636	0.465116	1	73	48	76	88	43	62	0.504425	0.472727	0.431034	0.5	0.305556	0	0.576087	1	0.658537	1	1	0
21983685	G	A	A	A	A	A	A	0.628866	0.991489	0.964968	0.988571	1	0.445378	194	235	314	175	169	238	1	0	1	1	0.984211	1	0	0	0.475	0.995633	0.442786	0
7927959	G	T	T	T	T	T	T	0.461538	0.3125	0.275862	0.367647	0.342857	0.315789	26	16	29	68	35	38	0.424242	0.315789	0.311688	0.551724	0.470588	0.462185	0	0	0.416667	0.333333	0.380952	0.287879
58093773	A	G	G	G	G	G	G	1	0.618182	1	0.968553	1	1	31	55	51	159	53	114	0.732704	0.581395	0	0	0.68	1	0.764398	1	1	1	0.710145	0
122343299	G	A	A	A	A	A	A	0.416667	0.455056	0.300813	0.331933	0.358209	0.366071	12	178	123	238	67	112	0	0.320755	0.4	0.548193	0.238636	0.401606	0.490566	0.171875	0.285714	0.409091	0.428571	0.41573
52832818	A	G	G	G	G	G	G	1	0.561905	1	1	1	1	33	105	112	90	72	80	0.517857	1	0.621053	0.6	0.32967	1	1	0	0.813559	0.562963	0	1
47736881	G	A	A	A	A	A	A	0.538462	0.357143	1	0.142857	0.833333	1	78	14	15	14	12	30	0.44186	1	0.375	0.235294	1	0	0.222222	0	0.509434	0.617647	0.354167	1
19587185	T	C	C	C	C	C	C	0.214286	0.163265	0.189873	0.273408	0.266667	0.266667	56	49	79	267	60	45	0.361963	0.278846	0.3	0.256522	0.391304	0.176871	0.235294	0.324324	0.206897	0.227273	0.267442	0.232
17040604	A	T	T	T	T	T	T	1	1	1	1	1	1	75	17	84	52	47	59	1	1	0.967213	1	1	0.538462	0.525	0.459459	1	0.394737	0	0
21375317	T	C	C	C	C	C	C	1	0.416667	1	1	0.333333	1	12	12	23	20	12	11	0.625	0.4	1	1	1	0.4375	0	0.2	0.826087	0.521739	0.625	0
36802964	T	C	C	C	C	C	C	0.461538	0.285714	0.381443	0.3125	0.465517	0.174419	39	56	97	48	58	86	0.368421	0.214286	0.243243	0.264706	0.408163	0.351852	0.300885	0.398496	0.320388	0.5	0.272727	0.325123
18473164	A	G	G	G	G	G	G	0.666667	0.272727	0.615385	0.333333	0.461538	0.2	15	11	13	18	13	10	0.333333	0.578947	0.529412	0.474576	0.833333	0.147059	0.294118	0.545455	0	0.4375	0	0.263158
63393787	G	C	C	C	C	C	C	0.545455	1	0.581395	0.596154	1	1	33	44	43	52	36	29	0	0.455882	1	1	0.529412	0.777778	1	0.607143	0.289474	0	0.489362	0.461538
58096038	G	A	A	A	A	A	A	1	0.32	1	0.984848	1	1	38	25	24	66	19	48	0.682692	0.464286	0	0	0.7	1	0.689655	1	1	1	0.65625	0
2412	A	T	T	T	T	T	T	0.390599	0.479934	0.445318	0.520577	0.521757	0.468399	7765	7326	7379	7484	7377	7310	0.420924	0.424785	0.458695	0.415839	0.388978	0	0.489279	0.37542	0.445408	0.403651	0.409484	0.482426
82102160	G	C	C	C	C	C	C	0.576923	0.533333	0.461538	0.6875	0.625	0.4375	26	15	13	16	16	16	0.484848	0.578947	0.423077	0.4375	0	0	0.58	0.545455	0.642857	0.583333	0.481481	0.454545
28472294	G	C	C	C	C	C	C	1	0.993884	0.99646	1	1	1	26	327	565	377	31	64	0.888889	0.994318	1	0.998435	0.998975	1	0	0	0	0	1	1
13402510	A	G	G	G	G	G	G	0.607143	0.4	1	0.6	0.95	1	28	35	44	20	20	36	0.413793	0.380952	0	0	0.789474	1	0.433962	1	0.259259	0.53125	1	0.641026
21984004	T	C	C	C	C	C	C	0.480315	0.963636	0.992248	0.957447	1	0.353846	127	55	129	94	54	65	0.980198	0	0.96	0.945946	0.921053	1	0	0	0.3	1	0.533333	0
25637295	A	G	G	G	G	G	G	0.520833	1	1	0.555556	0.571429	1	48	14	30	54	14	19	0.490196	0.459459	1	1	1	0.270833	0	0	0.769231	0.551724	1	0
63429023	T	C	C	C	C	C	C	0.425641	1	1	0.47619	0.536585	1	195	80	120	147	123	121	1	0.464912	1	1	0.342342	0.457746	0	0.554217	0	0.513889	1	0
65767100	C	T	T	T	T	T	T	1	0.5625	1	1	1	1	16	32	45	40	38	52	1	1	1	1	1	1	1	0	0	0	0	0.461538
13919132	A	G	G	G	G	G	G	0.369565	0.472222	0.24	0.410256	0.203704	0.290909	46	36	50	39	54	55	0.318182	0.25	0	0.318841	0.285714	0.285714	0.296296	0.277778	0.5	0.548387	0.341463	0.465517
119944063	A	G	G	G	G	G	G	0.448276	0.32	0.513514	0.469388	0.416667	0.222222	29	25	37	49	48	27	0.5	0.5	0.403846	0.288462	0.4	0.230769	0.242424	0.490909	0.26087	0.314286	0.380952	0.27957
46076425	A	G	G	G	G	G	G	0.257143	0.493827	0.459854	0.300752	0.576923	0.520548	35	81	137	133	52	73	0.345794	0.477477	0.333333	0.247059	0.533333	0.28	0.534483	0.35	0.424242	0.391304	0.295455	0.301471
38517706	A	G	G	G	G	G	G	0.327869	0.215686	0.484211	0.597015	0.4	0.446429	61	51	95	67	45	56	0.487805	0.288136	0.346939	0.263889	0.509804	0.333333	0.309524	0.2875	0.26	0.510638	0.392405	0.387755
136252874	G	C	C	C	C	C	C	1	0.527778	1	1	0.658537	1	32	36	38	38	41	34	0.434426	1	0.307692	0.655738	0.926829	0.560976	0	1	0.208333	0.633333	1	0.369565
9399745	A	G	G	G	G	G	G	1	0.705882	1	1	0.416667	0.473684	10	17	15	24	12	19	1	1	1	1	0.5625	0	0.666667	0	0	0.8	0	0.48
25351761	C	T	T	T	T	T	T	1	0.970588	1	1	1	1	48	34	238	80	111	119	1	1	0	0	0	0.893939	1	1	1	1	0.990196	0
101817964	C	A	A	A	A	A	A	0.666667	0.782609	0.538462	0.674419	0.533333	0.444444	24	23	39	43	30	27	0.636364	0.862069	0.393939	0.5	0.392857	0	0.526316	0.548387	0.571429	0.608696	0.272727	0.240964
59244599	G	A	A	A	A	A	A	1	0.411765	0.509804	0.322581	1	1	23	34	51	31	23	40	1	0	0.315789	0.702703	1	1	0.578947	0.5	0.518519	0.542373	0	0
33237637	G	C	C	C	C	C	C	1	0.62069	1	0.957265	1	0.990476	62	87	37	117	55	105	0.453333	0	1	1	0.313131	1	0.558824	1	0.727273	0	1	0.430657
21622130	A	G	G	G	G	G	G	1	0.391304	1	1	1	1	91	23	78	62	24	68	1	1	1	0.990826	0.527027	0.357143	1	0.466667	0.509434	0.456522	0	0
103470858	C	A	A	A	A	A	A	0.402256	0.321429	0.412	0.413333	0.402685	0.416185	266	56	250	150	149	173	0.311284	0.397112	0.367089	0	0.27619	0.342105	0.468254	0.398649	0.455285	0.43617	0.395604	0.438017
103393280	A	G	G	G	G	G	G	0.818182	0.521739	0.533333	0.511111	0.37931	0.733333	11	23	45	45	29	15	0.442857	0.586207	0.611111	0.375	0.35	0.473684	0.351351	0.416667	0	0.68	0.62963	0.5
97433394	C	G	G	G	G	G	G	0.45	1	0.962963	1	0.36	0.785714	20	25	27	14	25	14	1	0	1	1	0.25	0.833333	0.6	0.764706	0.4	0.631579	0	0
75242132	C	T	T	T	T	T	T	0.395833	1	0.1875	0.388889	0.446429	1	48	15	32	36	56	10	0	1	0.333333	0.403846	0	0.346154	0.568807	1	0.346939	1	0	0.340909
23672478	A	G	G	G	G	G	G	1	1	0.988304	0.493243	1	1	158	111	171	148	125	115	0.992593	1	0.988235	1	1	1	0.487705	0	0.5	0.434783	0	0
2846362	G	A	A	A	A	A	A	0.5625	0.666667	0.62963	0.505882	0.305556	0.34375	16	36	81	85	72	64	0.696629	0.593407	0.389831	0.302326	0.92517	0	0.547945	0.403846	0.31746	0.391304	0	0.368421
21621901	C	T	T	T	T	T	T	1	0.75	1	1	1	1	44	24	93	82	22	58	1	1	1	1	0.513889	0.615385	1	0.439394	0.458333	0.646018	0	0
46165863	A	G	G	G	G	G	G	1	1	1	1	1	1	12	23	31	46	20	25	1	1	1	1	1	1	1	0	0	0	0	0.925926
25351767	C	T	T	T	T	T	T	1	0.972973	1	1	1	0.991525	50	37	245	86	122	118	1	1	0	0	0	0.900452	1	1	1	1	0.990654	0
6266390	A	G	G	G	G	G	G	1	0.830189	0.99115	1	0.763441	0.462366	43	53	113	121	93	93	1	1	1	1	0.736842	0.72619	0	0	0.680851	0.833333	0	0
6122257	A	G	G	G	G	G	G	0.640989	0.516105	0.430604	0.471628	0.708898	0.966143	1415	4005	3725	2432	2360	3249	0.587671	0.321866	0.473098	0.350048	0.344609	0.260976	0.979627	0.524712	0	0.765981	0.43187	0.624572
29998855	C	T	T	T	T	T	T	1	1	0.992095	0.989201	1	1	450	459	506	463	330	433	0.397574	0.400324	0.375796	0.356164	1	1	1	1	1	0.383178	0	1
34217225	T	C	C	C	C	C	C	0.733333	0.918919	0.642857	0.545455	0.583333	0.666667	15	37	42	77	60	45	0.516129	0.56	0.446809	0.659574	0.285714	0.623188	0.489796	0.575	0.578947	0.673469	0.28125	0.333333
107724368	G	T	T	T	T	T	T	0.5	0.44	0.363636	0.380952	0.333333	0.365854	60	25	55	63	66	41	0	0.324675	0.454545	0.355263	0.26087	0.518519	0.4	0.4375	0.324675	0.454545	0.391304	0.394737
8232316	G	A	A	A	A	A	A	1	0.52	0.586207	0.5	1	1	11	25	29	34	11	19	0	0.8125	0.272727	0	0.625	0.392857	0.363636	0.625	1	1	1	0.44898
65766941	A	G	G	G	G	G	G	1	0.551724	1	1	1	1	31	29	50	27	24	43	1	1	1	1	1	1	1	0	0	0	0	0.486486
6266261	A	G	G	G	G	G	G	1	0.78125	0.943396	1	0.816667	0.514706	68	32	53	67	60	68	1	1	1	1	0.588235	0.833333	0	0	0.7	0.869565	0	0
95770802	A	G	G	G	G	G	G	0.268293	0.391304	0.28125	0.3625	0.463415	0.42	41	46	64	80	41	50	0.358491	0.469027	0.416667	0.373832	0.208333	0.28125	0.222222	0.25	0.529412	0.363636	0.290909	0.359375
38207290	A	G	G	G	G	G	G	0.4	0.166667	0.375	0.295775	0.378378	0.289474	30	30	56	71	37	38	0.294118	0.246575	0.3125	0.358209	0.271845	0.196429	0.34375	0.48	0.425532	0.234568	0.269231	0.410256
127394703	C	G	G	G	G	G	G	1	1	0.272727	1	1	1	18	16	33	20	13	30	0.785714	1	1	1	0.619048	1	0.457143	1	0	0	0.348837	0
23528751	T	G	G	G	G	G	G	0.316239	0.641791	1	1	1	0.968254	117	67	90	44	81	63	1	0.970588	0.971429	1	0.611111	0	0.629032	0.56	0.44898	0	0	0.679245
71358841	A	G	G	G	G	G	G	0.211538	0.186813	0.282051	0.333333	0.166667	0.213115	52	91	39	15	18	61	0.372093	0.25	0	0	0.375	0.375	0.375	0.424242	0.513514	0.428571	0.225	0
23783202	T	C	C	C	C	C	C	0.555556	0.533333	0.526316	0.8	0.333333	0.611111	18	15	19	10	15	18	0.5	0.833333	0	0.352941	0.583333	0.352941	0.625	0.391304	0.333333	0.294118	0.538462	0.5
13402512	C	T	T	T	T	T	T	0.541667	0.416667	1	0.578947	0.95	1	24	36	44	19	20	34	0.431034	0.333333	0	0	0.794118	1	0.425926	1	0.259259	0.548387	1	0.641026
53059708	C	T	T	T	T	T	T	0.5	0.344828	0.416667	0.303571	0.261905	0.277778	10	29	36	56	42	36	0.517544	0.211268	0.263158	0.328125	0	0.366667	0.378378	0.527027	0.566038	0.60396	0	0.288462
55968235	T	C	C	C	C	C	C	0.875	0.567568	1	0.488889	1	0.529412	16	37	90	45	36	34	1	1	1	1	1	0	0	0	0.482759	0	0.56	0.365854
25351807	G	A	A	A	A	A	A	1	1	1	1	1	1	68	53	325	121	161	166	0.996951	1	0	0	0	0.953177	1	1	1	1	1	0
103768325	A	G	G	G	G	G	G	0.993016	0.996204	0.998937	0.995633	0.99829	0.995676	3150	3425	5643	5038	3508	3469	0.997937	0.997699	0	0	0.515282	0.5	0.446642	0.481999	0.995455	0.997082	0.998134	0.998613
32612490	G	A	A	A	A	A	A	0.461538	1	1	1	0.974026	1	65	28	22	76	77	36	0.590164	0.526316	0.465517	0.462687	0.5	0	0.451613	1	0.391304	1	1	1
59288814	A	G	G	G	G	G	G	1	1	1	0.694915	1	1	18	29	55	59	23	26	0.56	0.95	0.3125	0.387755	1	0.333333	0.25	1	0.958333	1	0.458333	0.4375
40228258	A	G	G	G	G	G	G	0.95122	1	0.45614	0.666667	1	1	41	48	57	27	34	55	1	1	1	1	1	0.225806	0	0.461538	0.5	0	0.296296	0.545455
91752632	C	T	T	T	T	T	T	0.95122	1	1	0.972222	1	0.966667	41	40	79	36	49	60	1	0	0.886364	0.974359	0	0	1	1	1	1	0	0.985507
64871227	C	T	T	T	T	T	T	1	1	1	0.953704	1	1	36	78	163	108	71	73	1	1	0	0	1	0.402597	1	0.977273	1	0.530612	1	0
41872666	T	C	C	C	C	C	C	0.666667	0.382353	0.233333	0.333333	0.393939	0.166667	15	34	60	33	33	42	0.384615	0.411765	0.634146	0.645161	0.15625	0.446154	0.4	0.208333	0.361111	0.306122	0.179487	0
20403723	G	A	A	A	A	A	A	0.5	0.4	1	0.95122	1	0.6	38	15	26	41	29	20	0.733333	0	1	1	1	0.538462	0	0.444444	0.685714	0.384615	0.625	0
65918847	T	G	G	G	G	G	G	0.263158	0.388889	0.364341	0.442308	0.352941	0.257576	114	72	129	52	51	66	0.270492	0.268966	0.42	0.448276	0.4	0.366667	0.377778	0.373737	0.238095	0.238095	0.342857	0.2875
25351819	T	C	C	C	C	C	C	1	1	1	1	1	1	69	58	324	128	167	164	1	1	0	0	0	0.963455	1	1	1	1	1	0
65237952	G	C	C	C	C	C	C	0.153846	1	0.989583	1	0.333333	0.55102	13	71	96	32	33	49	1	0.420455	0.333333	0.479452	0.643836	0.782609	0.64	1	0.692308	0	0	0
10089532	T	C	C	C	C	C	C	0.991379	1	0.492063	0.413793	0.375	0.971831	116	34	63	58	40	71	1	1	1	1	1	0.717949	0	0	0	0.491228	0	0
21621739	T	C	C	C	C	C	C	1	0.531915	0.986486	1	1	1	36	47	74	67	23	46	1	1	1	1	0.569444	0.545455	1	0.485714	0.3125	0.571429	0	0
26660007	C	A	A	A	A	A	A	0.894737	0.875	0.829268	0.815789	0.8125	0.851064	19	40	41	38	32	47	0.636364	0.5	0.355556	0.470588	0.307692	0	0.666667	0.829268	0.714286	0.933333	0.84375	0.787879
69576145	C	T	T	T	T	T	T	0.506593	0.994751	0.994286	0.54172	0.991736	1	910	381	350	779	484	411	1	0.511409	0	0	0.493274	0.519274	1	0	0.475066	0.997354	1	1
34309629	C	T	T	T	T	T	A	0.311069	0.24	0.295455	0.453125	0.541667	0.4	524	25	44	64	24	10	0.473684	0.223881	0.340476	0.384045	0.347826	0.443038	0.266667	0.4375	0.290909	0.5	0.235294	0.266667
49900419	T	C	C	C	C	C	C	0.142857	0.5	0.592593	0.516129	0.545455	0.28	28	26	27	31	22	25	0.468085	0.208333	0.333333	0.321429	0.7	0.714286	0.203704	0.217391	0.385965	0.22619	0.428571	0.338983
77912990	A	T	T	T	T	T	T	0.967742	0.368421	0.857143	0.841463	0.168831	0.418182	31	19	42	82	77	55	0.822917	0.6625	0.489583	0.733333	0	0	0	0.888889	0.84375	0.844444	0.306931	0
31966978	C	G	G	G	G	G	G	0.5625	1	1	1	0.666667	0.583333	16	23	18	35	15	12	1	1	0.363636	0.645833	0.333333	1	0	0.466667	0.5	0.473684	1	0
46077066	A	G	G	G	G	G	G	0.246154	0.315217	0.42953	0.326531	0.27907	0.359223	65	92	149	147	86	103	0.517857	0.359649	0	0.287129	0.507246	0.294521	0.487179	0.245902	0.390244	0.283784	0.290698	0.265625
122343632	G	A	A	A	A	A	A	0.611111	0.382979	0.561983	0.401198	0.470588	0.402985	18	94	121	167	51	67	0.640719	0.365854	0.285714	0.240876	0.418367	0.374101	0.422222	0.295455	0.178571	0.552632	0.558824	0.478873
118446719	A	G	G	G	G	G	G	0.571429	1	1	0.736842	1	0.46875	21	13	26	19	17	32	1	0.9375	1	1	0.666667	0.153846	1	0	0	0	0.611111	0.390244
35424227	T	C	C	C	C	C	C	0.636364	0.25	0.421053	0.545455	0.181818	0.217391	11	20	19	11	11	23	0.618182	0.45283	0.3125	0.428571	0.37037	0	0.257143	0.545455	0.583333	0.166667	0.254237	0.245283
43603949	A	G	G	G	G	G	G	0.131579	0.252174	0.29703	0.321101	0.25641	0.255319	76	115	101	109	117	94	0.331858	0.290323	0.247191	0.242424	0.404255	0.392857	0.203125	0.240876	0.40458	0.240876	0.225806	0.272109
25351900	G	A	A	A	A	A	A	1	1	1	1	1	1	22	20	81	44	48	52	0.992958	1	0	0	0	0.989796	1	1	1	1	1	0
57244371	T	G	G	G	G	G	G	0.479592	1	1	0.923077	0.98374	0.984496	98	84	144	143	123	129	0	0	0.509615	0.582734	0.62	1	0.662338	0.992481	1	0.993464	0.476923	0.518072
25351911	T	C	C	C	C	C	C	1	1	1	1	1	1	19	18	71	36	39	46	1	1	0	0	0	0.988889	1	1	1	1	1	0
25351734	T	C	C	C	C	C	C	1	1	1	1	1	1	30	19	159	45	79	84	1	0.989899	0	0	0	1	1	1	1	1	1	0
33247486	T	C	C	C	C	C	C	0.5	0.857143	0.421053	0.944444	0.869565	0.294118	10	14	19	36	23	17	0.842105	0.4375	0.409091	0.522727	0.555556	0.659574	0.571429	0.222222	0.7	0.5	0.212121	0.244444
21674479	C	A	A	A	A	A	A	0.545	0.344262	0.413793	0.398649	0.43083	0.38806	400	61	145	148	253	134	0.417647	0.434066	0	0.414815	0.382812	0.343284	0.413953	0.449153	0.389474	0.443182	0.397727	0.425
70961745	A	G	G	G	G	G	G	1	1	1	1	1	1	56	99	185	148	96	155	1	1	1	0.995708	1	1	1	0	0	0	0	0.994872
72616475	T	C	C	C	C	C	C	0.193548	0.170732	0.357143	0.135135	0.285714	0.175	62	41	56	37	63	40	0.405405	0.369565	0.3125	0.235294	0.235294	0	0.296296	0.391304	0.411765	0.25	0.241379	0.162162
25350905	T	G	G	G	G	G	G	1	1	0.996479	0.993197	1	1	121	70	284	147	229	196	1	1	0	0	0	0.995671	1	1	1	1	0.988095	0
22035430	T	C	C	C	C	C	C	1	1	1	0.99696	0.995283	1	239	196	371	329	212	243	0	1	0.993865	0	0	1	0.997763	1	0	1	1	0.997706
70786999	A	G	G	G	G	G	G	1	1	1	1	1	0.957447	28	29	58	41	29	47	1	1	0.954545	1	1	1	1	0	0	0	0	1
4256891	A	G	G	G	G	G	G	0.272727	0.259259	0.46988	0.464865	0.277778	0.4	44	27	83	185	36	90	0.51938	0.61157	0.4	0.402597	0	0.145161	0	0.601156	0.5	0.46	0.294118	0.208333
27921031	C	A	A	A	A	A	A	0.294118	0.340206	0.357143	0.324484	0.328467	0.358779	102	97	126	339	137	131	0.39759	0.267327	0.285714	0.366071	0.350877	0.321212	0.26087	0.333333	0.416667	0.302083	0.336283	0.363636
117836690	T	C	C	C	C	C	C	1	1	1	1	1	1	82	36	136	76	56	31	1	1	1	1	0.491228	1	1	0.490196	0	0.52381	0.493333	0
25351358	A	G	G	G	G	G	G	1	1	1	1	0.994764	1	133	100	409	150	191	195	1	1	0	0	0	1	1	1	1	0.993421	1	0
64314031	A	G	G	G	G	G	G	1	1	0.960784	1	1	1	21	15	51	54	23	31	1	1	1	1	1	1	0.666667	0	0	0.5	0.793103	0
22745412	G	T	T	T	T	T	T	0.40678	0.266667	0.315217	0.342105	0.287671	0.408163	59	15	92	38	73	49	0.363636	0	0.348485	0.438776	0.415584	0.247059	0.339623	0.327434	0.518072	0.313725	0.333333	0.380282
25846232	C	G	G	G	G	G	G	1	1	1	1	1	1	76	34	142	21	44	86	0.287059	0.984848	1	1	1	1	0.210526	0.273504	0	0.24375	1	1
28246238	T	C	C	C	C	C	C	0.517241	0.8	0.714286	0.692308	0.483871	0.928571	29	40	70	13	31	14	0.560606	0.675676	0.689655	0.515152	0.507937	0.622951	0.435484	0.208333	0.642857	0.366667	0.416667	0.494118
19205471	T	C	C	C	C	C	C	1	1	1	1	1	1	10	19	31	41	28	31	0	1	0	0	0	1	1	1	1	1	1	1
19205496	A	G	G	G	G	G	G	1	1	1	1	1	1	10	20	37	42	30	38	0	1	0	0	0	1	1	1	1	1	1	1
19205506	A	G	G	G	G	G	G	1	1	1	1	1	1	10	20	37	45	28	38	0	1	0	0	0	1	1	1	1	1	1	1
25350900	A	G	G	G	G	G	G	1	1	1	1	1	1	119	69	278	144	221	194	1	1	0	0	0	1	1	1	1	1	1	0
25350910	C	A	A	A	A	A	A	1	1	1	1	1	1	129	71	292	150	231	195	1	1	0	0	0	1	1	1	1	1	1	0
25350924	T	C	C	C	C	C	C	1	1	1	1	1	1	138	67	295	153	234	209	1	1	0	0	0	1	1	1	1	1	1	0
25351367	G	A	A	A	A	A	A	1	1	1	1	1	1	120	103	407	153	187	206	1	1	0	0	0	1	1	1	1	1	1	0
25351384	G	C	C	C	C	C	C	1	1	1	1	1	1	112	94	385	145	178	198	1	1	0	0	0	1	1	1	1	1	1	0
25351750	A	G	G	G	G	G	G	1	1	1	1	1	1	44	30	206	72	94	109	1	1	0	0	0	1	1	1	1	1	1	0
25351864	T	C	C	C	C	C	C	1	1	1	1	1	1	46	36	214	89	103	118	1	1	0	0	0	1	1	1	1	1	1	0
25351891	T	C	C	C	C	C	C	1	1	1	1	1	1	29	29	124	55	73	79	1	1	0	0	0	1	1	1	1	1	1	0
25352586	G	T	T	T	T	T	T	1	1	1	1	1	1	17	49	202	66	81	125	1	1	0	0	0	1	1	1	1	1	1	0
20008218	A	G	G	G	G	G	G	1	1	1	1	1	1	13	15	16	12	15	34	0	1	1	0	0	0	1	1	1	1	1	1
20008260	G	A	A	A	A	A	A	1	1	1	1	1	1	12	14	14	12	14	34	0	1	1	0	0	0	1	1	1	1	1	1
72616622	T	C	C	C	C	C	C	0.185185	0.181818	0.25	0.138889	0.181818	0.2	27	22	48	36	33	40	0.45283	0.2	0.266667	0.310345	0.304348	0.219512	0.333333	0.333333	0	0.322581	0.210526	0.186047
98478741	T	C	C	C	C	C	C	1	0.976471	0.992754	0.5	0.525	0.558559	119	85	138	166	120	111	1	0.511848	0.508475	0.629371	0.46988	1	0.55102	0	0.441558	0.466667	0.511628	0.465517
25350882	G	C	C	C	C	C	C	1	1	0.994898	1	1	1	75	50	196	96	143	123	1	1	0	0	0	1	1	1	1	1	1	0
25350883	G	A	A	A	A	A	A	1	1	0.994819	1	1	1	75	49	193	97	143	121	1	1	0	0	0	1	1	1	1	1	1	0
25350940	A	G	G	G	G	G	G	1	0.987342	1	1	1	1	159	79	341	173	239	244	1	0.996139	0	0	0	1	1	1	1	1	1	0
13919127	A	G	G	G	G	G	G	0.479167	0.513514	0.24	0.475	0.345455	0.339623	48	37	50	40	55	53	0.367647	0.236842	0.18	0.292308	0.285714	0.432099	0.362069	0.272727	0.5	0.612903	0.342105	0.517241
60220116	A	G	G	G	G	G	G	1	1	0.978495	1	1	1	13	53	93	32	33	37	1	0	1	1	1	1	0.984252	0	0.291139	0.38	0.333333	1
25351361	G	A	A	A	A	A	A	1	1	1	1	0.989305	0.994624	127	98	399	151	187	186	1	0.994269	0	0	0	1	1	1	1	1	1	0
22035451	A	G	G	G	G	G	G	1	0.989744	0.997326	0.993865	1	1	232	195	374	326	231	225	0	0.997126	1	0	0	1	1	0.994859	0	1	1	1
35838523	G	A	A	A	A	A	A	0.642857	0.533333	0.461538	0.589744	0.666667	0.596491	14	30	52	39	39	57	0.509091	0.309524	0.52	0.426471	0.30303	0.177778	0.415385	0.616667	0.607143	0.54717	0.5	0.569444
71423384	C	T	T	T	T	T	T	1	1	1	1	1	1	26	40	62	62	28	26	1	0.392857	1	1	0.462963	1	0	0.5	1	1	0.659091	0
56703727	C	T	T	T	T	T	T	1	1	1	0.959184	1	1	20	34	80	49	21	27	0.971831	0	0.6	0.540541	0.346154	1	0.52381	1	1	1	0.46875	0.52381
89319251	T	C	C	C	C	C	C	0.708333	0.848485	1	1	0.641026	1	24	33	71	20	39	40	1	1	1	1	1	0.8	0	0.7	0.714286	0	0	0
34265474	G	A	A	A	A	A	A	0.5	1	0.45	0.412587	1	0.484848	44	107	100	143	49	66	1	0.600962	0.791667	0.622807	0.928571	0	0.470588	0	0	0.450704	0	1
70221403	G	A	A	A	A	A	A	0.868421	0.823529	0.76087	0.744681	0.851852	0.521739	38	85	138	94	108	69	0.663265	0.552632	0.562092	0.533019	0.306931	0.270115	0.671533	0.694915	0.82	0.763158	0.310345	0.441379
71358828	A	G	G	G	G	G	G	0.320755	0.447917	0.428571	0.25	0.7	0.409091	53	96	42	16	20	66	0.612245	0.235294	0.4	0	0.454545	0.714286	0.482759	0.405405	0.555556	0.419355	0.295455	0
78617028	C	T	T	T	T	T	T	1	0.377358	1	0.423077	0.528302	1	29	53	81	104	53	48	0.473054	1	1	1	0.560748	1	0.6	0.338983	0.375	0	0	0
54037260	G	A	A	A	A	A	A	0.537037	0.4	0.509091	0.508475	0.387097	1	54	20	55	59	31	46	1	1	1	1	1	0	0.363636	0	0	0	0	0
66759099	G	A	A	A	A	A	A	0.351351	1	0.604938	0.376623	0.505747	0.45283	74	45	81	77	87	53	0.471429	0	0.517647	0.428571	0.482759	0.555556	0.571429	0.5	0.333333	0.423913	0.461538	0.568
23653978	T	C	C	C	C	C	C	1	1	0.991579	0.435088	1	1	20	479	475	285	112	139	1	1	0.977778	0.985782	0.994764	1	1	0	0	0	0	0.491379
19043280	G	T	T	T	T	T	T	1	1	1	1	0.6875	1	40	41	39	21	16	23	0.576923	1	0.351351	0.375	1	1	1	0.75	0.705882	0.551724	0.4	0
25350922	A	G	G	G	G	G	G	1	1	1	0.973856	1	1	139	70	297	153	236	208	1	1	0	0	0	1	1	1	1	1	1	0
47235212	T	C	C	C	C	C	C	0.834951	0.892857	0.789474	0.612903	0.709677	0.673913	103	28	19	31	31	46	0.466667	0.636364	0.733333	0.238095	0.5	0.322581	0.555556	0.777778	0.865248	0.816327	0.361111	0.267606
30794965	C	T	T	T	T	T	T	1	1	0.957831	1	1	1	83	120	166	84	86	143	1	1	0	0	0	0.985075	0	1	1	1	1	1
29997570	A	G	G	G	G	G	G	1	1	1	1	1	1	93	195	237	246	119	173	0.373219	0.393048	0.410853	0.458824	1	1	1	1	1	0.392727	0	1
52085858	T	C	C	C	C	C	C	1	0.48	0.988372	1	1	1	63	50	86	60	24	27	0.407895	1	1	1	1	0.578947	1	0	0	0.510204	0	1
28505178	T	C	C	C	C	C	C	0.944444	0.432916	0.410635	0.683492	0.923077	0.940493	324	559	2031	1466	455	689	0.83374	0.47205	0.435468	0.475182	0	0.474695	0.683301	0.578025	0.620072	0.646745	0.757353	0.388947
50854113	G	C	C	C	C	C	C	0.290323	0.176471	1	0.608696	0.518519	0.282051	31	17	37	23	27	39	0	1	0.571429	0.561404	1	0.714286	0	0.5	0	0	0.5625	0
83360786	C	A	A	A	A	A	A	0.409091	0.483333	0.517241	1	0.315789	1	22	60	58	29	19	34	0.540984	0.403509	0.972222	1	1	1	0	0	0.423077	0.421875	0	0
24633724	C	G	G	G	G	G	G	0.309091	0.625	0.512821	1	0.586207	0.409091	55	16	39	76	29	22	0.352941	1	0.5	0.451613	0.612903	0.565217	0.515625	0.491803	0.6	0	0.388889	0
13919042	A	G	G	G	G	G	G	0.56338	0.5	0.438596	0.452381	0.362069	0.375	71	44	57	42	58	56	0.373832	0	0.326923	0.462366	0.364865	0.348214	0.366667	0.456522	0.62069	0.617021	0.431818	0.359375
13402515	G	T	T	T	T	T	T	0.56	0.424242	1	0.6	0.952381	1	25	33	44	20	21	36	0.431373	0.411765	0	0	0.828571	1	0.418182	1	0.307692	0.53125	1	0.65
105013341	T	C	C	C	C	C	C	0.202899	0.404494	0.366667	0.39726	0.368	0.396825	69	267	330	219	125	189	0.37561	0.296651	0.461538	0.446927	0.318519	0.223464	0.351111	0.283951	0.246377	0.420513	0.387755	0.367521
56809692	C	T	T	T	T	T	T	1	1	1	1	1	1	15	33	47	32	24	24	0	0.642857	1	1	1	0.6	0.555556	0.777778	0.68	1	0.789474	0
13919135	A	G	G	G	G	G	G	0.543478	0.575	0.462963	0.625	0.327586	0.403509	46	40	54	40	58	57	0.462687	0.222222	0.222222	0.408451	0.452381	0.325581	0.431034	0.388889	0.558824	0.617647	0.377778	0.516667
7392939	G	C	C	C	C	C	C	0.384615	0.666667	0.636364	0.8125	0.611111	0.5	13	12	11	16	18	14	0.666667	0.642857	0.4	0.5	0	0.285714	0.708333	0.76	0	0.928571	0.423077	0.346154
31967020	A	C	C	C	C	C	C	0.5625	1	1	0.973684	0.461538	0.615385	16	27	23	38	13	13	1	1	0.333333	0.348837	0.310345	1	0	0.444444	0.692308	0.535714	1	0
18183899	A	G	G	G	G	G	G	1	0.438596	1	1	1	1	34	57	67	67	51	48	1	0.415385	0.571429	0.328571	1	1	0.4	0.306122	0.555556	0.517857	1	0.396226
12469069	T	C	C	C	C	C	C	0.470588	0.592593	0.370968	0.371429	0.444444	0.630435	34	27	62	35	36	46	0.372263	0	0.542373	0.579439	0	0	1	0	1	1	0	0.444444
31749195	A	G	G	G	G	G	G	0.285714	0.425532	0.42623	0.377049	0.569231	0.363636	28	47	61	61	65	110	0.269231	0.526316	0.5	0.297619	0.673913	0	0.442857	0.271186	0.404959	0.337349	0.416667	0.365957
4256876	A	G	G	G	G	G	G	0.166667	0.314286	0.383838	0.447964	0.358974	0.426966	48	35	99	221	39	89	0.379562	0.428571	0.27957	0.343915	0.393443	0.229508	0.37037	0.407216	0.295918	0.369128	0.208696	0.454545
53056851	A	T	T	T	T	T	T	1	0.746269	0.868132	0.701299	0.719298	0.815789	34	67	91	77	57	76	0.378378	0.627907	0.4	0.263158	0.615385	0.545455	0.632911	0.73494	0.705882	0.951389	0.487179	0.57265
4533779	G	A	A	A	A	A	A	1	0.990909	1	0.582781	0.990385	0.991489	175	110	423	453	208	235	0.994475	0.470085	1	1	1	1	0.340659	0	1	0.375566	0.43949	0
13769612	T	C	C	C	C	C	C	1	0.428571	0.418367	1	0.405405	0.944444	53	14	98	51	148	18	0	0.5625	0.769231	0.413793	1	1	1	0.516129	0	0	0	1
60987886	A	G	G	G	G	G	G	0.348721	0.275789	0.496054	0.437184	0.271586	0.258602	3011	1900	6969	7713	3185	5638	0.375017	0.358327	0.289291	0.292401	0.555236	0	0.475741	0.412786	0.446114	0.379419	0.271121	0.297812
18201602	C	T	T	T	T	T	T	1	0.529412	1	1	1	1	16	17	33	21	12	22	1	0.448276	0.416667	0.36	1	1	0.545455	0.588235	0.166667	0.526316	1	0.545455
27309436	T	G	G	G	G	G	G	0.538462	1	0.3125	0.291667	0.545455	0.238095	26	14	32	24	22	21	0.653846	1	1	1	0.526316	0.818182	0	0	0	0	0	0
44368291	G	A	A	A	A	A	A	1	0.58209	0.455357	0.44	0.478261	0.408284	70	67	112	100	69	169	0	0.409836	1	1	1	1	0.305085	0	0	0.335052	0.386364	0
42375455	G	A	A	A	A	A	A	1	1	1	1	1	1	22	23	87	88	29	31	0.512821	1	1	1	1	1	1	0.472727	0.214286	0.365385	0	0.507937
69575683	C	A	A	A	A	A	A	0.505567	0.996458	0.993197	0.510943	0.990924	0.995676	1976	847	735	2376	1212	925	1	0.552077	0	0	0.48478	0.556677	1	0	0.481541	0.990933	1	1
31968326	A	G	G	G	G	G	G	0.6	1	1	0.846154	0.615385	0.526316	10	22	29	26	13	19	1	1	0.5	0.56	0.371429	1	0	0.55	0	0.68	1	0
9339459	T	C	C	C	C	C	C	1	0.533333	1	1	0.241379	0.9375	44	15	66	30	29	32	1	0.916667	1	0.833333	1	0.948718	0	0	0.75	0	0	0.337209
37954520	G	A	A	A	A	A	A	0.264706	0.5	1	1	0.37931	1	34	34	41	49	29	34	1	0.320513	0.416667	0.363636	0.594595	1	0	1	0.642857	0.414634	0.466667	0
25472287	A	T	T	T	T	T	T	0.529412	0.263473	0.292135	0.537234	0.532609	0.388889	34	167	267	188	92	126	0.487619	0.991667	0.806723	0.952381	0.386364	0.99505	0	0	0	0	0	0
98515575	G	A	A	A	A	A	A	1	1	1	0.676471	0.416667	0.441176	53	32	79	68	36	34	1	0.466667	0.422222	0.523077	0.474576	1	0.539683	0	0.645833	0.52381	0.534884	0.481928
64871310	T	C	C	C	C	C	C	1	1	1	0.96	1	1	22	67	156	125	48	81	1	1	0	0	1	0.542373	0.990099	1	1	0.506173	1	0
27473351	A	G	G	G	G	G	G	1	0.98913	0.517007	0.968	0.9875	1	133	92	147	125	80	102	1	0	1	1	0	0.551948	0.449275	0.562963	0.375	0.601266	1	1
39760106	A	G	G	G	G	G	G	0.285714	0.473684	0.616162	0.688525	0.6875	0.485714	14	19	99	61	48	35	0.646154	0.397436	0.4	0.428571	0.5375	0.452381	0.433735	0.425	0.444444	0.6	0.27551	0.278027
65766427	A	C	C	C	C	C	C	0.989362	0.513514	0.986301	1	1	1	94	37	73	41	40	68	1	1	1	0.994681	1	1	1	0	0	0	0	0.578947
53118320	T	C	C	C	C	C	C	0.99375	0.492958	1	0.983051	1	0.989011	160	71	117	118	140	91	0.448718	1	0.533333	0.537815	1	1	0.409091	0	0.549451	0.606061	0.45977	1
98770638	A	G	G	G	G	G	G	1	0.488889	1	1	1	1	56	45	56	81	34	40	0.485714	0.983607	0.64	0.553191	0.510204	0.615385	1	0.368421	0.530612	0.516484	0.372549	1
119943773	A	G	G	G	G	G	G	0.185185	0.2	0.85	0.514286	0.217391	0.375	27	10	20	35	23	24	0.65	0.454545	0.36	0.443548	0.52381	0.258621	0.333333	0.333333	0.129032	0.55	0.146341	0.247059
27497803	C	T	T	T	T	T	T	0.75	0.704545	0.786885	0.717391	0.705882	0.604167	16	44	61	46	34	48	0.633803	0.56338	0.352941	0.418182	0.671053	0.727273	0.571429	0.590909	0.592593	0.483146	0.372727	0.379845
147592668	T	C	C	C	C	C	C	0.333333	0.478261	0.354167	0.37037	0.318182	0.254545	24	23	48	54	22	55	0.300971	0.368421	0.347826	0.275168	0.517544	0.416667	0.307692	0.315315	0.439394	0.268657	0.291667	0.354167
79063907	G	A	A	A	A	A	A	1	1	1	0.361702	1	1	57	39	78	47	22	26	1	0.545455	0.39726	0.541985	1	1	1	0.342857	0.758621	0.352941	0	0.518987
24634126	G	T	T	T	T	T	T	0.5	0.730769	0.2	1	0.354839	0.444444	38	26	25	74	31	36	0.461538	1	0.538462	0.47541	0.433333	0.2	0.611111	0.5	0.653846	0	0.457143	0
56679468	C	T	T	T	T	T	T	0.62963	0.931034	1	0.521739	1	0.487179	54	29	59	23	21	39	0.530612	1	0.95	1	0.970588	0	0	0.977273	0.222222	0.568627	0.451613	0
29989306	C	T	T	T	T	T	T	1	1	1	1	1	1	53	118	107	206	92	87	0.356436	0.416667	0.295652	0.587097	1	1	1	1	1	0.447368	0	1
64871348	G	A	A	A	A	A	A	1	1	1	0.977941	1	1	33	70	162	136	49	89	1	1	0	0	1	0.558442	1	1	1	0.523256	1	0
3574803	C	T	T	T	T	T	T	0.692308	1	1	0.321429	0.259259	0.2	13	11	21	28	27	15	0	0.357143	0.155556	0.196078	1	1	0	1	0.285714	0.583333	1	0
53306962	A	G	G	G	G	G	G	0.534483	1	1	0.985075	1	1	58	41	105	67	62	83	1	0.52809	1	1	1	0.454545	0.40367	0.426471	1	0.444444	0.367347	0
102893460	T	G	G	G	G	G	G	0.692308	1	0.516129	0.486755	0.432836	1	13	86	124	302	67	44	0	0	0.506024	0.53125	0.581395	0.55102	0.355932	0.643836	1	1	0.512605	0.552
23673720	T	C	C	C	C	C	C	1	1	0.992	0.294643	1	1	111	81	125	112	67	83	0.990099	1	1	1	0.991597	1	0.617188	0	0.34	0.455621	0	0
88912493	T	C	C	C	C	C	C	0.166667	0.2	0.454545	0.421053	0.4	0.285714	12	10	22	19	10	14	0	1	0	0.166667	0.705882	0	0.285714	0.384615	0.3125	0.470588	0.444444	0.266667
16118485	C	A	A	A	A	A	A	0.56	0.583333	0.407407	0.507246	0.5	0.5	25	12	27	69	26	28	0.382979	0.444444	0.375	0.347458	0.442308	0.46875	0.428571	0.444444	0.472222	0.428571	0.416667	0.520833
49646983	C	T	T	T	T	T	T	0.444444	0.7	0.264706	0.148148	0.421053	0.375	18	10	34	27	19	16	0.551724	0.833333	0.25	0.25	0.405405	0.375	1	0	0	0.470588	0.333333	0
31966949	A	G	G	G	G	G	G	0.733333	1	1	1	0.733333	0.538462	15	21	13	29	15	13	1	1	0.380952	0.604167	0.4375	1	0	0.4	0.6	0.7	1	0
4831453	A	G	G	G	G	G	G	0.944444	0.9375	0.756757	0.8125	0.415094	0.574468	36	16	74	32	53	47	0.617647	0.716049	0.333333	0.359223	0.384615	0.362319	0.585714	0.72973	0.62069	0.88	0.475	0.494624
89320841	T	C	C	C	C	C	C	0.234234	0.296296	0.408696	0.5	0.3	0.357143	111	54	115	78	50	56	0.469136	0.46875	0.436782	0.356322	0.435897	0.201923	0.372727	0.273973	0.407407	0.360465	0.166667	0.264516
28525372	G	C	C	C	C	C	C	0.640509	0.60091	0.661643	0.641756	0.651075	0.674157	943	659	1327	843	791	801	0	0.795918	0.704501	0	0	0.706553	0.640923	0.611169	0.651709	0.611111	0.633952	0.633696
35015701	A	G	G	G	G	G	G	0.4	0.527778	0.573529	0.689655	0.5	0.333333	20	36	68	29	20	33	0.466667	0.395062	0.292683	0.388889	0.6	0.55	0.4	0.292683	0.516667	0.394231	0.363636	0.483333
19748055	T	C	C	C	C	C	C	1	0.354839	1	1	1	1	11	31	69	60	26	20	0	0.607477	1	1	1	1	0.444444	0.4375	0	0.578947	1	0.40625
101227643	A	G	G	G	G	G	G	0.653846	0.375	0.571429	0.555556	0.6	0.634146	26	24	28	36	50	41	0.488372	0.478261	0.380952	0.380952	0.625	0.26	0.32967	0.511628	0.362637	0.833333	0.45614	0.405797
150023900	T	C	C	C	C	C	C	0.529412	0.4	0.295455	0.521739	0.583333	0.4	17	20	44	23	12	20	0.44186	0.3	0.5	0.36	0.555556	0.333333	0.212121	0.444444	0.5	0.37037	0.55	0.285714
33237443	G	C	C	C	C	C	C	1	1	1	1	0.976744	1	150	67	45	93	43	69	0.496	1	1	1	1	1	0.69697	0.555556	0	0.833333	0.518987	0
18332573	A	G	G	G	G	G	G	1	0.6125	0.477941	0.52381	1	0.541667	40	80	136	84	62	72	0.542553	0.491525	0	0	1	1	0.454545	0.37037	0.561224	0.362205	0.5	1
146608496	A	C	C	C	C	C	C	1	1	1	0.945946	1	1	42	189	133	37	131	148	0	1	1	1	0.987805	0	0	0.991379	1	0.945946	1	0.148148
23673723	C	G	G	G	G	G	G	1	1	0.991667	0.293578	0.971014	1	107	79	120	109	69	84	0.990099	1	1	1	1	1	0.61194	0	0.320755	0.462963	0	0
114329355	G	C	C	C	C	C	C	0.983871	0.884615	0.987179	0.857143	0.9	0.983607	62	52	78	28	60	61	0.302326	0.444444	0.583333	0.461538	0.227273	0.214286	0.971429	0.948276	0.961538	1	0.735632	0.878378
18333255	G	A	A	A	A	A	A	1	0.405405	0.5	0.455556	1	0.544304	16	74	96	90	46	79	0.45977	0.517544	0	0	1	1	0.429907	0.373737	0.409091	0.454545	0.392857	1
29508439	T	C	C	C	C	C	C	1	1	1	1	1	0.513158	53	76	102	41	33	76	1	1	1	0.962963	1	0.597222	1	0	0	0	0.557692	0.528571
49772387	A	G	G	G	G	G	G	1	0.4375	0.97561	0.949495	1	1	72	32	41	99	34	23	1	0	0.326087	0.421875	1	1	0.594595	1	1	0.520833	0.285714	0.347826
72827000	A	G	G	G	G	G	G	0.7	0.482759	0.442105	0.48227	0.425532	0.596774	80	29	285	141	47	62	0.573991	0.573099	0.28125	0.285714	0.46875	0.502994	0.469136	0.462462	0.310811	0.387833	0.428571	0.520833
4861275	T	C	C	C	C	C	C	0.465517	0.307692	0.46875	0.416667	0.415094	0.238095	58	26	32	72	53	21	0.283582	0.456522	0.333333	0.468085	0.4375	0.533333	0.365854	0.428571	0.475	0	0.428571	0.242188
31749255	A	G	G	G	G	G	G	0.529412	0.761905	0.561404	0.412698	0.548387	0.380952	17	42	57	63	62	84	0.343284	0.53125	0.409091	0.292135	0.512821	0.222222	0.492188	0.627907	0.429825	0.47619	0.474227	0.526316
18183989	C	T	T	T	T	T	T	1	0.438596	1	1	1	1	21	57	74	58	33	44	0.989011	0.25	0.45	0.412371	1	1	0.423729	0.482143	0.608696	0.46875	1	0.5
77913196	A	G	G	G	G	G	G	0.307692	0.409091	0.367647	0.529851	0.308824	0.472727	39	66	68	134	68	110	0.308333	0.471831	0.25974	0.333333	0.403614	0.309859	0.440945	0.508333	0.4125	0.328571	0.409283	0.359223
29370913	T	C	C	C	C	C	C	1	1	0.576923	0.405405	0.638889	0.45283	88	38	78	74	72	53	0.5	0.571429	1	1	1	0.472527	0.520833	0	0	0	0.633333	0.526316
1895868	A	G	G	G	G	G	G	1	0.516129	1	0.333333	0.62	0.615385	60	31	49	36	50	26	0	0.745098	0.35	0.210526	0.4375	0	0.552632	0.55814	0.884615	1	0.5	1
73752042	C	A	A	A	A	A	A	1	1	1	0.389831	1	0.416667	19	25	98	59	27	12	0.532189	0.447059	0.978723	0.98913	1	0.612903	0.45	0	0.461538	0.363636	0.5	0.625
31171591	G	A	A	A	A	A	A	0.359281	0.472527	0.997549	0.985663	0.531579	1	167	182	408	279	190	254	0.439573	0.99733	0.996317	1	1	0.998639	0	0	0	0.519231	0	0.550388
8950339	C	T	T	T	T	T	T	1	1	1	1	1	1	61	70	46	146	115	104	1	0.323144	1	0.990446	0.235294	1	0.314286	0.428571	0.375	1	0.490066	1
64871263	C	T	T	T	T	T	T	1	1	1	0.957627	1	1	25	65	161	118	56	71	1	1	0	0	1	0.527027	1	1	1	0.589147	1	0
34218708	G	A	A	A	A	A	A	0.25	0.374821	0.337571	0.406227	0.391003	0.501946	96	699	708	1381	867	514	0.208333	0.49174	0.556804	0.442729	0	0.345738	0.233974	0.352239	0.451613	0.402736	0.457516	0.478261
9920728	A	G	G	G	G	G	G	1	0.416	1	0.996732	0.990291	0.600939	170	125	327	306	206	213	0.61284	0.442922	0.513889	0.510386	1	1	0	0.540404	0.543689	1	1	0
25855332	A	C	C	C	C	C	C	1	1	0.991903	1	0.98513	0.978417	219	228	247	415	269	139	0.242466	0.99835	0.989011	0.995976	0.452991	0.990991	0.412587	0.336918	0.31016	0.390244	1	0.997312
72054427	A	G	G	G	G	G	G	0.306122	0.453333	0.473214	0.234375	0.375	0.349398	98	75	112	64	112	83	0.333333	0.43299	0.230769	0.258065	0.366667	0.5	0.274336	0.209524	0.527778	0.397727	0.454545	0.367521
4049906	A	G	G	G	G	G	G	1	1	1	1	1	0.988889	209	88	105	152	95	90	1	1	1	1	1	1	1	0.52439	0	0.627119	0	0
22745439	G	A	A	A	A	A	A	0.573034	0.592593	0.269565	0.4375	0.494949	0.405405	89	27	115	48	99	74	0.379562	0.412322	0.356522	0.477419	0.330189	0.338983	0.561644	0.38	0.348315	0.471429	0.326923	0.555556
7854752	C	T	T	T	T	T	T	0.54321	0.465517	0.512821	0.606061	1	0.542373	81	58	117	99	74	59	0	0	0.987654	1	1	0.394737	1	0	0.5	0.439024	0.516484	0
72809867	T	G	G	G	G	G	G	0.594937	0.666667	0.473118	0.506849	0.981481	0.480519	79	39	93	73	54	77	0.519608	1	0.953846	0.987952	0	0.567708	0.62963	0.46875	0.208333	0	0.537313	0
64811211	T	A	A	A	A	A	A	0.933333	0.791667	0.852941	0.740741	0.8	0.714286	15	24	34	27	15	14	0.45	0.615385	0.136364	0.758621	0.4375	0.4	0.647059	0.583333	1	0.583333	0.619048	0.772727
103886815	C	G	G	G	G	G	G	0.666667	0.52381	0.625	0.722222	0.545455	0.583333	12	21	24	18	11	12	0.571429	0	0.6	0.818182	0.666667	0.583333	0.380952	0	0.5	0.217391	0.5	1
120644456	G	A	A	A	A	A	A	0.503356	0.453744	0.515306	0.630952	0.626984	0.544643	298	227	196	168	126	112	1	0.42126	1	0.993197	0.503145	0.535211	0	0	0.502183	0	0.491803	0
6039157	T	C	C	C	C	C	C	1	0.318182	0.491228	0.423077	0.454545	0.490196	20	22	57	26	66	51	0.520833	0.294118	0.366906	0.253444	0.508197	0.298013	1	0.534483	1	0	0.272727	0.303279
66682028	G	A	A	A	A	A	A	0.388889	0.609756	1	0.53125	1	0.5	72	41	126	32	40	48	0.425	1	0	0	0.339623	0.612903	0.470149	0.419753	0.488889	1	0.44898	1
31171597	T	C	C	C	C	C	C	0.382166	0.451613	0.997561	0.986111	0.517073	1	157	186	410	288	205	254	0.44752	0.99871	1	1	1	0.99867	0	0	0	0.5125	0	0.552529
1466632	T	C	C	C	C	C	C	0.368421	0.428571	0.4	0.430769	0.421053	0.40625	19	14	30	65	19	32	0.6	0.590164	0.354839	0.333333	0.294118	0.317647	0.36	0.375	0.214286	0.317073	0.421053	0.453333
89319656	T	C	C	C	C	C	C	0.545455	0.482143	1	0.981818	0.571429	1	33	56	107	55	42	32	1	1	0.956522	1	1	0.628571	0	0.622222	0.55	0	0	0
57748028	G	T	T	T	T	T	T	1	0.16	1	0.487805	0.365854	0.588235	18	25	40	41	41	34	1	1	0.941176	0.984375	0	1	0.37931	0	0	0	0	0.474359
54802413	G	A	A	A	A	A	A	1	1	1	1	1	1	28	14	27	27	28	15	1	0.5	1	1	1	0.9	0.55	0.416667	0	0.478261	0.333333	1
118495619	T	C	C	C	C	C	C	0.59322	1	1	0.666667	1	0.619048	59	27	50	30	45	21	1	1	1	1	0.517647	0.57554	1	0	0	0	0.390244	0.578125
13919128	A	G	G	G	G	G	G	0.395833	0.447368	0.245283	0.410256	0.196429	0.333333	48	38	53	39	56	57	0.367647	0.263158	0.207547	0.323529	0.238095	0.378049	0.271186	0.264706	0.5	0.575758	0.342105	0.483333
72054365	A	G	G	G	G	G	G	0.139785	0.157303	0.342105	0.355263	0.279279	0.238095	93	89	114	76	111	105	0.307263	0.259542	0.272727	0.216495	0.285714	0.333333	0.27619	0.355932	0.350649	0.436364	0.318681	0.290323
13919245	A	G	G	G	G	G	G	0.422535	0.314815	0.383333	0.446429	0.363636	0.355556	71	54	60	56	66	45	0.471698	0.320755	0.326531	0.52	0.418182	0.308511	0.350877	0.307692	0.333333	0.428571	0.283333	0.409091
13919065	A	G	G	G	G	G	G	0.385542	0.571429	0.363636	0.622951	0.390244	0.276923	83	56	77	61	82	65	0.346457	0.212766	0.169492	0.35514	0.481928	0.401274	0.416667	0.440678	0.651163	0.553571	0.392157	0.385542
100822456	G	C	C	C	C	C	C	0.48037	0.518253	0.514074	0.979401	0.994667	0.456585	433	1534	1350	1068	750	1025	1	0.560127	0.486679	0.543651	0.472855	0.542553	1	0	0	0.511194	0.503727	0.519451
34218707	A	G	G	G	G	G	G	0.255319	0.384615	0.349854	0.413363	0.398837	0.507843	94	689	686	1362	860	510	0.208791	0.499511	0.560549	0.450082	0	0.348977	0.25	0.355422	0.465201	0.411043	0.461921	0.495238
47787739	T	C	C	C	C	C	C	0.777778	0.895522	0.875	0.901408	0.82	0.913043	18	67	40	71	50	46	0.666667	0.866667	0.727273	0.947368	0	0.8	0.833333	0.833333	0	0	0.727273	0.977778
31966929	G	A	A	A	A	A	A	0.6875	1	1	1	0.5625	0.4375	16	21	12	26	16	16	1	1	0.428571	0.618182	0.454545	1	0	0.25	0.571429	0.565217	1	0
70195387	A	G	G	G	G	G	G	1	1	0.6	0.860759	0.565217	1	20	10	15	79	92	16	0	0	0.958333	1	1	1	1	0	0.42029	0.733333	0.575758	0.540984
60672021	G	T	T	T	T	T	T	0.419753	0.428571	0.463415	0.478261	0.5625	0.458333	81	21	41	23	32	24	0.3125	0.305556	0.357143	0.3	0.384615	0.454545	0.425	0.451613	0.225806	0.214286	1	0.584906
21574283	C	T	T	T	T	T	T	1	1	0.533333	0.555556	1	1	30	10	45	45	17	40	1	0.697674	0.530612	0.3125	0	0.470588	0.388889	1	1	0.416667	1	0.478261
13084936	T	C	C	C	C	C	C	0.231579	0.128205	0.277778	0.271605	0.275362	0.326923	95	39	90	162	69	104	0.414365	0.227273	0.333333	0.42029	0.353333	0.323353	0.226415	0.322835	0.313725	0.3	0.226891	0.256
105217993	G	A	A	A	A	A	A	0.28125	0.6	0.652174	0.324324	0.375	0.466667	32	35	69	37	16	15	0.5125	0.56962	0.307692	0.652174	0.518519	0	0.428571	0.407407	0.473684	0.638889	0.217391	0.182609
103847086	C	T	T	T	T	T	T	0.502304	1	1	1	1	1	217	90	113	107	89	72	1	0.995868	0	0	0.525773	0.390244	0.375	0.427273	1	1	1	1
56809694	A	T	T	T	T	T	T	1	1	1	1	1	1	15	33	49	32	24	23	0	0.642857	1	0.964286	1	0.75	0.555556	0.793103	0.692308	1	0.815789	0
23402318	A	G	G	G	G	G	G	1	0.461538	1	1	1	1	14	13	27	19	20	19	1	1	1	1	1	0.3	0	0.347826	1	0.583333	0.444444	0
35015702	A	G	G	G	G	G	G	0.368421	0.30303	0.396825	0.666667	0.277778	0.323529	19	33	63	30	18	34	0.431818	0.324324	0.216216	0.376471	0.42623	0.475	0.382979	0.358974	0.44	0.34	0.358491	0.421053
44368398	C	T	T	T	T	T	T	1	0.511111	0.444444	0.32	0.5	0.37234	42	45	81	50	42	94	0	0.327869	1	1	1	1	0.323529	0	0	0.338462	0.373494	0
14563360	G	T	T	T	T	T	T	0.409091	0.778571	0.556213	0.558824	0.611111	0.672897	44	140	169	170	90	107	0.461538	0.632479	0.543689	0.458333	0.511905	0.568513	0.477987	0.627551	0	0.660287	0.414508	0.447236
3574989	C	T	T	T	T	T	T	0.5	1	1	0.5	0.465116	0.487179	44	27	67	58	43	39	0	0.418605	0.366667	0.367647	1	1	0	1	0.6	0.419355	1	0
7132129	T	C	C	C	C	C	C	1	0.583333	0.953488	1	0.157895	1	30	12	43	42	19	19	1	0.358696	1	1	1	1	0.5	0	0	0.42029	0.333333	0.306452
13544270	G	A	A	A	A	A	A	1	1	1	1	0.548387	0.971429	14	20	25	55	31	35	0	1	0	0.619048	0.6875	1	1	1	0.75	0	0.6875	1
56809680	G	A	A	A	A	A	A	1	1	1	1	1	1	16	34	48	31	30	26	0	0.666667	1	1	1	0.75	0.555556	0.793103	0.68	1	0.780488	0
73150988	C	G	G	G	G	G	G	1	1	1	1	1	1	14	11	18	22	17	22	0.418605	1	0.666667	0.322581	1	1	1	0	1	0.818182	0	1
47235327	C	G	G	G	G	G	G	0.40678	0.883721	0.8	0.770833	0.519231	0.602941	59	43	75	96	52	68	0.767857	0.831776	0.52381	0.302326	0.765957	0.485149	0.568182	0.5	0.512821	0.513158	0.151515	0.288732
62317045	T	G	G	G	G	T	G	0.4	0.222222	0.295082	0.183673	1	0.277778	45	45	61	49	18	36	0.510204	0.266667	0.206897	0.466667	0.52	0.43662	0.217391	0.27027	0.272727	0.606061	0.533333	0.3
92074675	G	C	C	C	C	C	C	1	0.5	1	0.714286	1	0.4	17	14	22	21	63	15	1	0.731707	1	1	0.571429	0.375	0.539474	1	0	0.625	0	0
13919188	A	G	G	G	G	G	G	0.542169	0.602941	0.571429	0.662162	0.373494	0.426471	83	68	84	74	83	68	0.378049	0.338028	0.15873	0.35	0.652174	0.504065	0.426667	0.545455	0.44186	0.569444	0.508197	0.535211
19587259	T	C	C	C	C	C	C	0.365385	0.5	0.412371	0.47651	0.444444	0.428571	52	44	97	298	54	49	0.483568	0.438931	0.406015	0.527586	0.56	0.524038	0.155556	0.2	0.328767	0.346154	0.397436	0.488506
49361369	T	C	C	C	C	C	C	1	1	1	0.994872	1	0.998786	238	676	1195	390	425	824	1	1	1	1	0.544586	1	0.369844	0.46696	0.444444	0.488372	0.455041	0.454545
46076478	A	G	G	G	G	G	G	0.229167	0.476744	0.660131	0.307692	0.666667	0.4	48	86	153	130	51	70	0.466667	0.504587	0.44186	0.342857	0.509091	0.30137	0.644068	0.473684	0.45283	0.2	0.277228	0.356643
150023933	T	C	C	C	C	C	C	0.307692	0.166667	0.342105	0.310345	0.181818	0.25	13	12	38	29	11	16	0.4	0.32	0.227273	0.227273	0.48	0	0.125	0.625	0.5	0.25	0.384615	0.25
36804102	T	C	C	C	C	C	C	0.435897	0.282051	0.280702	0.366667	0.325	0.142857	39	39	57	30	40	42	0.479167	0.346154	0.297297	0.38961	0.318182	0.346939	0.29661	0.225352	0.230769	0.289474	0.45122	0.394161
86768071	T	C	C	C	C	C	C	0.27451	0.182432	0.296443	0.312849	0.257143	0.217391	102	148	253	179	105	207	0.326648	0.410345	0.248062	0.228571	0.47929	0.277512	0.25731	0.325843	0.404762	0.308057	0.175141	0.332192
9576278	G	T	T	T	T	T	T	0.37931	0.454545	0.28125	0.310345	0.37037	0.315789	29	11	32	29	27	19	0.411765	0.263158	0.207547	0.350877	0.458333	0.368421	0.444444	0.277778	0.416667	0.333333	0.48	0.333333
4151477	T	C	C	C	C	C	C	1	0.461538	1	1	1	1	69	65	98	78	40	64	1	1	1	1	0.5	1	0.430769	1	0	0	0.326531	0.438356
57242633	A	G	G	G	G	G	G	1	1	1	1	0.636364	0.581395	11	50	62	71	33	43	1	0.25	0.428571	0.482353	0.626374	1	0.54386	0.444444	1	0.990196	0.6875	0
120228900	G	C	C	C	C	C	C	0.454545	0.978723	0.491525	0.933333	0.15	0.25	33	47	59	45	20	28	0.380952	0	1	0.971429	0.45	1	0.5	0	0	0.512821	0.325581	0.355556
27225768	C	A	A	A	A	A	A	0.384615	0.666667	0.6	0.772727	0.526316	0.833333	13	12	20	22	19	18	0.212121	0.685714	0.37931	0.214286	0.714286	0.166667	0.56	0.791667	0.875	0.607143	0.4	0.416667
36804106	T	C	C	C	C	C	C	0.236842	0.361111	0.275862	0.310345	0.184211	0.184211	38	36	58	29	38	38	0.208333	0.307692	0.333333	0.253521	0.534884	0.382979	0.27193	0.363636	0.202247	0.323529	0.282051	0.330709
13084893	T	C	C	C	C	C	C	0.284091	0.358974	0.26087	0.426357	0.291667	0.410256	88	39	69	129	48	78	0.4125	0.460526	0.454545	0.373626	0.346774	0.276423	0.320611	0.302083	0.42446	0.2875	0.297872	0.318182
54759649	A	G	G	G	G	G	G	1	0.21875	1	1	1	1	44	32	70	53	32	22	1	1	0.525	0.208333	0.461538	0.421053	1	0.4	0.363636	0.545455	0.538462	1
121711663	C	A	A	A	A	A	A	0.52	0.269231	0.513889	0.521368	0.478261	0.555556	25	26	72	117	23	36	0.39375	1	0.5625	0.539216	0.367347	1	0	0.4	0.842105	0	0	0
23556423	G	A	A	A	A	A	A	0.73913	0.444444	0.956522	0.489796	0.384615	0.515152	23	27	23	49	39	33	0.433962	0.388889	1	1	0	0	0.48	0.454545	0.612903	0.489796	0.548387	0.368421
19587209	T	C	C	C	C	C	C	0.238095	0.26087	0.242991	0.335211	0.44	0.4	63	46	107	355	75	55	0.373737	0.235741	0.377622	0.281734	0.320755	0.304348	0.293103	0.512195	0.493151	0.419753	0.25	0.305556
28913806	A	G	G	G	G	G	G	0.769231	0.6	1	0.459459	1	0.1875	26	20	13	37	13	16	0	0.545455	0	0	1	1	0.444444	0	0.5	1	0.777778	1
49745558	C	T	T	T	T	T	T	0.545455	0.53125	0.486726	0.488636	0.554745	0.4	253	32	113	88	137	60	0.448598	0.425926	0.45283	0.402778	0.402439	0.478723	0.390977	0.428571	0.464286	0.411765	0.413043	0.540146
88406448	C	A	A	A	A	A	A	0.446097	0.5	0.488688	0.424242	0.49	0.481865	269	62	221	132	200	193	0	0.404145	0.414414	0.42654	0.463415	0.404255	0.464396	0.489691	0.502222	0.519231	0.492647	0.505495
28919811	C	G	G	G	G	G	G	1	0.707317	0.992481	0.69697	0.969697	1	16	41	133	66	33	46	1	0.460784	1	1	0.576923	0.207547	0.488889	0	0.433333	0.479167	1	0.977011
19589648	T	C	C	C	C	C	C	0.5	0.285714	0.214286	0.403361	0.411765	0.5	10	21	14	119	17	16	0.514706	0.367816	0.473684	0.424242	0.347826	0.463158	0.533333	0	0.293103	0.227273	0.468085	0.459184
10089625	A	C	C	C	C	C	C	0.994595	1	1	0.565217	0.396226	0.959459	185	28	78	92	53	74	0.986711	1	0.990196	1	1	1	0.415493	0	0	0.37069	0	0.410256
91155715	T	C	C	C	C	C	C	0.988889	0.589286	1	1	1	1	90	56	106	87	82	108	0.448819	0.426471	0.401575	0.420849	0.992754	1	0.411765	0.414634	0.939759	1	0.380435	1
60248818	T	G	G	G	G	G	G	0.616667	0.448718	0.991667	0.980769	0.54717	1	60	78	120	52	53	58	0.99422	0.965517	0.9375	0.992481	0.993711	0.960784	0	0	0	0	0	1
17028705	C	T	T	T	T	T	T	0.642857	0.25	0.458333	0.956522	0.375	0.354839	28	28	24	23	32	31	0	1	0.363636	0.615385	0.428571	0.8125	0.545455	0.46875	0	0.5625	0.5	0
13919211	A	G	G	G	G	G	G	0.636364	0.651515	0.723684	0.597222	0.467532	0.616667	77	66	76	72	77	60	0.597222	0.509434	0.276923	0.333333	0.453125	0.55	0.426471	0.583333	0.463415	0.637681	0.532258	0.59322
57244301	C	T	T	T	T	T	T	1	1	1	0.988764	0.538462	0.649007	132	111	170	178	156	151	1	0.394118	0.502283	0.5	0.418182	1	0.542986	0.575581	1	0.979866	0.526667	0
3687950	A	G	G	G	G	G	G	1	0.444444	0.371901	0.47619	1	1	62	63	121	42	62	70	0.438776	0	0.565217	0.292683	0.623188	1	0	0.5	1	0.618182	0.989011	0.529412
25861375	T	G	A	G	A	A	G	0.282051	0.819277	0.365325	0.738676	0.331126	0.415686	39	166	323	287	151	255	0.849462	0	0	0.359477	0.511278	0.388235	0.254717	0.3125	0.4	0.347003	0.798077	0.995763
55712706	T	A	A	A	A	A	A	0.604651	0.520548	0.469388	0.533333	0.609756	0.561404	43	73	98	60	41	57	0.350365	0.340909	0.410714	0.402778	0.287356	0.380952	0.540984	0.575342	0.714286	0.542373	0.518519	0.5
86768438	T	C	C	C	C	C	C	0.166667	0.36747	0.431818	0.337278	0.333333	0.362069	24	166	220	169	90	116	0.332103	0.345638	0.256944	0.404858	0.440945	0.284722	0.344371	0.337838	0.7	0.4	0.165714	0.251046
31967077	T	C	C	C	C	C	C	0.545455	1	1	0.97561	0.5	0.631579	11	36	45	41	12	19	1	1	0.4	0.295455	0.346154	1	0	0.333333	0.923077	0.621622	1	0
586782	C	T	T	T	T	T	T	1	1	1	1	1	1	23	31	41	31	18	14	1	0.642857	1	1	1	0.742857	0.368421	0.714286	0.416667	0.384615	1	0
64866290	A	T	T	T	T	T	T	1	1	1	0.983871	1	1	21	96	188	124	68	84	1	0.990909	0	0	1	0.6	1	0.990909	1	0.671875	1	0
27174579	A	G	G	G	G	G	G	1	1	1	0.261905	1	1	16	25	20	42	26	22	0	1	1	1	0	1	0.648148	0.636364	0.52	0.727273	1	0
98771038	A	G	G	G	G	G	G	1	0.590909	1	1	1	1	26	22	39	29	18	19	0.60274	1	0.578947	0.490566	0.46875	0.647059	1	0.285714	0.857143	0.585366	0.346154	1
25541188	A	C	C	C	C	C	C	0.935484	1	0.933333	0.558824	0.928571	0.391304	31	16	30	34	14	23	0.589286	0.714286	0.948718	0.973333	0.967742	0.56	0	0.375	0	0	0.913043	0.979167
34218066	A	G	G	G	G	G	G	0.166667	0.681818	0.5625	0.541667	0.818182	0.363636	12	22	16	24	22	11	0.75	0.481481	0.2	0.228571	0.302326	0.27907	0.7	0.533333	0.444444	0.75	0.294118	0.444444
22578458	C	G	G	G	G	G	G	0.9	0.7	0.56	0.411765	0.733333	0.277778	10	10	25	17	15	18	0.4	0.5	1	0.75	0.725	0.6	0.384615	0	0.833333	0.285714	0.135135	0.243243
58622696	A	C	C	C	C	C	C	1	0.695652	0.565217	1	1	0.666667	59	23	46	46	38	18	0.592593	0.628571	1	1	0.457143	1	0.486486	0	0.6	0	0.4375	1
59288815	T	C	C	C	C	C	C	1	1	1	0.672414	1	1	20	30	64	58	26	26	0.538462	0.975	0.4	0.395833	1	0.333333	0.272727	1	1	1	0.461538	0.571429
77536929	A	T	T	T	T	T	T	0.777778	0.842105	0.685714	0.487179	0.333333	0.238095	18	19	35	39	15	21	0.643678	0.605769	0.631579	0.490196	0.684211	0.318182	0.4	0.571429	0.444444	0.5	0.152542	0.2
10483567	T	C	C	C	C	C	C	1	0.454545	0.992424	1	1	1	62	55	132	134	64	84	0.994872	0.572193	0.553191	0.508108	0.468254	1	0.52809	1	0.513158	0.609195	0.53012	0.448052
114261747	T	C	C	C	C	C	C	1	1	1	0.980769	1	0.5	177	210	481	104	166	214	0.504744	0.986111	0.572727	0.583643	1	1	0.52207	1	0.591195	0	1	0
28699386	T	C	C	C	C	C	C	1	1	1	1	1	0.980769	28	66	66	70	44	52	1	1	1	1	1	1	0.36	0.305556	1	0	0.595238	0
147011585	C	T	T	T	T	T	T	1	1	0.36019	0.98374	1	1	11	196	211	123	78	85	1	1	0.5	0.333333	0.606557	1	0.482143	0.434211	0.35	1	0.439189	0.478992
33039000	C	T	T	T	T	T	T	1	1	1	1	1	1	38	25	37	54	30	33	1	1	1	1	1	1	0	1	0.327273	0.425532	0.529412	0
66682109	G	A	A	A	A	A	A	0.4	0.652174	1	0.551724	1	0.377778	55	23	112	29	38	45	0.423841	1	0	0	0.411765	0.6	0.535211	0.366197	0.552632	1	0.377358	1
146612164	T	C	C	C	C	C	C	1	1	1	1	1	1	11	45	60	29	30	75	0	1	1	1	1	0.285714	0	1	1	1	1	0
6426793	A	G	G	G	G	G	G	1	0.642857	1	1	1	1	22	14	20	13	11	17	1	0.514286	1	1	1	0.8	0.615385	0.444444	0	0.555556	0	1
48634878	T	C	C	C	C	C	C	0.454545	0.916667	0.769231	0.444444	0.571429	0.230769	11	12	26	18	14	13	0.486486	0.730769	0.416667	0.24	0.8	0.465116	0.631579	0.59375	0.222222	0.677419	0.411765	0
42146224	T	C	C	C	C	C	C	0.916667	1	1	0.9	0.545455	1	12	46	34	10	22	15	1	0.45	0	0	0.230769	1	0.208333	1	0.763158	1	1	1
18195903	A	C	C	C	C	C	C	0.521739	0.3	0.465116	0.428571	1	1	92	10	43	56	47	31	0.612403	0.425373	0.306818	0.350649	0.5	0.34127	0.513514	1	1	0.956522	0	0
102665195	T	C	C	C	C	C	C	0.8	0.37931	0.735294	0.7	0.675676	0.463415	50	29	34	10	37	41	0.444444	0.525424	0.466667	0.645161	0.483871	0.432432	0.628571	0.269231	0.827586	0.369565	0.5625	0.390244
86768502	T	C	C	C	C	C	C	0.416667	0.183333	0.433673	0.432927	0.383721	0.344828	12	120	196	164	86	116	0.434944	0.508197	0.319149	0.405405	0.448276	0.219298	0.392857	0.414286	0.357143	0.318471	0.291391	0.381356
13084965	T	C	C	C	C	C	C	0.395349	0.16	0.28	0.324324	0.383333	0.351852	86	50	100	185	60	108	0.370588	0.445378	0.410256	0.423077	0.333333	0.337143	0.353293	0.267717	0.460123	0.276786	0.277372	0.23622
64866341	G	A	A	A	A	A	A	1	1	1	0.984496	1	1	30	105	172	129	64	73	1	1	0	0	1	0.604396	1	1	1	0.679389	1	0
14171033	A	G	G	G	G	G	G	1	1	1	1	1	1	110	58	122	166	148	70	1	0	0.441558	0.470588	1	0.394737	1	0.458333	0.534884	1	1	1
50853803	C	T	T	T	T	T	T	0.666667	0.416667	0.931034	0.482759	0.4	0.56	15	24	29	29	15	25	0	1	1	1	0.904762	0.636364	0	0.565217	0	0	0.652174	0
37260726	T	C	C	C	C	C	C	0.153846	0.327189	0.45122	0.387097	0.333333	0.322835	39	217	82	31	87	127	0.354717	0.27907	0.346667	0.491525	0.36	0.393939	0.328125	0.363128	0.436364	0.265957	0.297778	0.36
66681912	T	C	C	C	C	C	C	0.538462	0.642857	1	0.703704	1	0.647887	78	42	142	27	48	71	0.380165	1	0	0	0.418605	0.818182	0.573529	0.548673	0.703704	0.992308	0.4	1
97490933	A	G	G	G	G	G	G	1	1	1	1	1	0.347826	29	16	33	49	14	23	0.758621	0.515152	1	0.956522	1	0.666667	0	0.458333	1	0	0.666667	0.631579
113564969	A	T	T	T	T	T	T	0.857143	0.9	0.677419	0.578313	0.705882	0.436782	42	60	93	83	68	87	0.621622	0.666667	0.342105	0.344828	0.64	0.516129	0.571429	0.575221	0.659574	0.621849	0.512821	0.389831
41261713	A	G	G	G	G	G	G	1	1	1	1	1	0.8	26	16	15	15	10	10	1	0.571429	1	1	1	1	1	0.390244	0.421053	0.391304	0	0.333333
37941069	T	G	G	G	G	G	G	1	1	1	1	1	1	12	26	28	46	16	13	1	0	0	0	1	1	1	0.307692	1	1	1	1
28919807	G	A	A	A	A	A	A	1	0.692308	0.992308	0.677419	0.967742	1	15	39	130	62	31	46	1	0.490099	1	0.980952	0.56	0.207547	0.488372	0	0.444444	0.489209	1	0.977528
70217950	G	C	C	C	C	C	C	1	0.176471	0.31746	0.527778	1	0.361111	11	34	63	36	18	36	0	0	0.367347	0.3	0.402062	0.45	0.171875	0	1	1	1	1
59419897	C	A	A	A	A	A	A	0.457143	0.4	0.424779	0.409091	0.494949	0.507246	245	25	113	88	99	69	0.396396	0.503226	0.416667	0.458042	0.394531	0.420863	0.412903	0.383838	0.390071	0.405063	0.369863	0.450216
71426567	G	A	A	A	A	A	A	0.493506	0.647059	1	0.21875	0.590909	0.3	77	17	22	32	22	20	1	1	1	1	1	0	0	0.558824	0	0	0	0
45510113	G	A	A	A	A	A	A	1	0.60177	0.995868	1	1	1	28	113	242	418	43	50	0.495399	1	0.994595	1	1	0.478261	0.512821	0.486188	0	0.495098	0.444444	1
117837118	G	A	A	A	A	A	A	1	1	1	1	1	1	36	21	108	81	23	47	1	1	1	1	0.507463	1	1	0.536232	0	0.676471	0.589744	0
85099575	G	T	T	T	T	T	T	0.625	1	0.428571	0.658537	0.622222	0.479167	16	18	56	41	45	48	1	0.3	0.633333	0.634615	0.625	0.691176	0.542857	0.377049	0.411765	0.307692	0.6	0
3568	A	G	G	G	G	G	G	1	1	1	1	0.407407	1	17	32	32	43	27	22	0.65	1	1	1	1	1	0.62069	0.318182	0.705882	0	0	0.424242
49745589	C	A	A	A	A	A	A	0.242647	0.36	0.306122	0.294118	0.4	0.433333	136	25	49	34	75	30	0.477273	0.27451	0	0.407407	0.384615	0.346939	0.485714	0.307692	0.487805	0.4	0.35	0.425926
90246485	G	T	T	T	T	T	T	0.69697	0.927711	0.682353	0.7375	0.870968	0.742574	33	83	85	80	62	101	0.214286	0.442623	0.466667	0	0.684211	0.828571	0.702703	0.646341	0.461538	0.75	0.868852	0.904255
44379136	A	G	G	G	G	G	G	0.634146	1	1	1	1	1	41	25	30	23	35	34	1	1	0.482143	0.442623	0.5	1	1	0.6	0.351351	0.571429	0	1
13918954	A	G	G	G	G	G	G	0.545455	0.333333	0.653846	0.533333	0.454545	0.666667	33	12	26	15	22	27	0.56701	0.432432	0.535714	0.50495	0.5	0.37234	0.444444	0.444444	0.419355	0.611111	0.214286	0.454545
70195030	G	A	A	A	A	A	A	1	1	0.314286	0.955056	0.547794	1	32	11	35	178	272	65	0	0	1	1	1	1	1	0	0.408163	0.578125	0.595238	0.55
6039067	A	G	G	G	G	G	G	0.97549	0.997459	0.996767	0.99022	0.998153	0.992417	204	1574	2165	1227	1083	1055	0.999639	0.996658	0.99668	0.998316	0.997847	0.990831	0.998656	0.371156	0.915385	0	0	0
19024889	A	T	T	T	T	T	T	0.734043	0.668712	0.690083	0.629921	0.449438	0.619048	94	163	242	127	89	105	0.290541	0.409266	0	0.435028	0.531915	0.60515	0.616915	0.675	0.701149	0.696682	0.574713	0.569948
77913300	A	G	G	G	G	G	G	0.3125	0.392857	0.363636	0.324324	0.357143	0.421875	16	28	33	74	28	64	0.359551	0.27	0.443038	0.264045	0.514286	0.293478	0.439024	0.337662	0.595238	0.333333	0.243478	0.394366
2896101	A	T	T	T	T	T	T	0.416667	0.363636	0.421053	0.181818	0.727273	0.352941	12	11	19	11	11	17	0.722222	0.2	0.5	0.5	0.428571	0.333333	0.416667	0.4	0	0.461538	0.4	0.416667
80662898	A	G	G	G	G	G	G	0.3	0.233333	0.413333	0.481481	0.166667	0.2	10	30	75	27	12	20	0.259615	0.452991	0.382353	0.25	0.580645	0	0.236364	0.357143	0.666667	0.520833	0.125	0.28125
71833415	T	C	C	C	C	C	C	1	1	1	1	1	1	22	28	53	14	60	33	1	1	1	1	1	1	0.535316	0	1	0.430464	0	0.352941
13919282	A	G	G	G	G	G	G	0.733333	0.694444	0.302326	0.538462	0.26087	0.75	45	36	43	26	46	20	0.425	0.268293	0.16	0.419355	0.464286	0.264151	0.609756	0.470588	0.533333	0.545455	0.733333	0.708333
29371882	T	C	C	C	C	C	C	1	1	0.548387	0.46875	0.5	0.733333	23	16	31	32	18	30	0.538462	0.348837	1	1	1	0.583333	0.388889	0.294118	0	0	1	0.42
64864545	T	C	C	C	C	C	C	1	1	1	1	1	1	19	70	108	107	41	64	0.994253	1	0	0	1	0.666667	1	1	1	0.663462	1	0
54761528	T	C	C	C	C	C	C	1	0.5625	1	1	1	1	10	16	30	30	26	14	1	1	0.75	0.407407	0.5625	0.285714	1	0.526316	0.47619	0.4	0.48	1
13919154	A	G	G	G	G	G	G	0.632184	0.52	0.392857	0.641975	0.362637	0.511111	87	75	84	81	91	90	0.427083	0.391892	0.302632	0.36	0.567568	0.402778	0.337209	0.59375	0.555556	0.605263	0.368421	0.474359
61675666	G	C	C	C	C	C	C	1	1	1	1	1	0.967213	37	71	56	95	55	61	0.56	0	0.564516	0.536585	1	1	1	0.488889	0.15	1	1	1
986815	G	A	A	A	A	A	A	1	1	1	0.918919	1	1	14	10	24	37	27	23	1	1	1	1	1	0.555556	0	0.45	0.333333	0.956522	0.25	0.707317
4437485	G	A	A	A	A	A	A	1	0.48289	0.996956	0.977597	1	1	74	526	657	491	382	603	1	0.533937	0.570526	0.575875	0.504098	1	0	1	0.503086	0.536082	0.568539	1
114611359	A	G	G	G	G	G	G	1	1	0.990196	1	1	1	30	66	102	79	48	54	1	1	0.666667	0.615385	1	1	0.569892	0.686567	0.193548	0.5625	0.46875	0.561798
37261006	T	C	C	C	C	C	C	0.388889	0.484615	0.62	0.846154	0.434783	0.25974	18	130	50	13	46	77	0.640845	0.410256	0.381818	0.423077	0.333333	0.363636	0.448598	0.506329	0.710526	0.469388	0.295455	0.387755
33036511	T	A	A	A	A	A	A	1	0.970588	0.979592	1	1	1	35	34	49	41	53	40	1	1	1	1	1	1	0	1	0.166667	0.644068	0.477273	0
78033756	T	C	C	C	C	C	C	1	0.486486	1	1	0.288889	1	10	74	165	94	45	51	1	0.471074	0.392857	0.532787	1	1	0.511905	0	0.525424	0.518519	0.716216	0.444444
86768127	T	C	C	C	C	C	C	0.244898	0.206667	0.430328	0.44086	0.313725	0.257143	98	150	244	186	102	210	0.365169	0.414449	0.273381	0.312684	0.444444	0.253659	0.41358	0.397959	0.433735	0.391111	0.213542	0.317857
36982656	G	A	A	A	A	A	A	0.987448	1	0.998222	1	1	1	239	712	1125	595	256	190	1	0.532374	0.668508	0.594558	0.998369	1	0	0.469388	0.541761	0.997446	0.996016	0.526316
43623985	T	C	C	C	C	C	C	1	1	0.984848	1	1	1	62	88	132	119	61	127	0.509202	1	1	1	1	1	0.52381	0.473118	0.362745	0.455446	0	1
104324058	C	G	G	G	G	G	G	0.255814	0.36	0.386139	0.352941	0.382353	0.329545	43	125	202	204	68	88	0.430712	0.339768	0.33945	0.365385	0.415842	0.447619	0.340426	0.342105	0.276316	0.40411	0.382114	0.323353
147013703	A	G	G	G	G	G	G	1	1	0.5	0.985849	1	1	26	318	286	212	125	106	0.996825	1	0.477273	0.466019	0.506098	1	0.472081	0.52381	0.421053	1	0.517241	0.446328
20889574	T	C	C	C	C	C	C	0.48	0.388889	0.356436	0.292683	0.488372	0.454545	25	36	101	41	43	55	0.409091	0.517241	0.430556	0.252033	0.41791	0.542373	0.25641	0.446809	0.436364	0.384	0.324675	0.385892
80502676	G	A	A	A	A	A	A	0.5	1	1	0.978723	0.466667	0.423077	26	21	20	47	30	26	0	0	1	1	0.633333	0	1	1	0.527778	0.928571	0.352941	0.268293
132601547	C	T	T	T	T	T	T	0.973684	0.33871	0.429319	0.989247	0.988764	0.974359	76	124	191	93	89	78	0.540179	1	0.443548	0.451807	0	1	1	0.430464	0.164384	0.579545	0.426966	1
56809666	C	T	T	T	T	T	T	1	1	1	1	0.970588	1	16	30	49	29	34	28	0	0.714286	1	1	1	0.75	0.521739	0.892857	0.68	1	0.756098	0
136947406	T	C	C	C	C	C	C	0.50838	1	0.5	0.49	0.474453	0.983051	179	88	178	200	137	118	0.574359	0.357724	0.991561	1	1	1	0.497041	0	0.427711	0	0	0.454545
65518340	T	C	C	C	C	C	C	0.904762	1	1	1	1	0.5	21	31	54	40	22	16	1	0.595238	0.583333	0.478261	0.666667	1	1	0.571429	0	0.358974	0.5	1
4058	G	A	A	A	A	A	A	0.425926	0.628571	0.388889	0.627119	0.547945	0.5	54	35	72	59	73	66	0.47619	0.521739	0.45	0	0.208333	0.459459	0.493151	0.553571	0.547368	0.492537	0.545455	0.72043
33988481	C	T	T	T	T	T	T	0.25	1	1	1	1	1	16	29	30	34	26	73	0.990909	1	0.482759	0.731707	0.416667	1	1	0	1	0	0.547619	0.431034
105007218	C	G	G	G	G	G	G	0.626482	0.468391	0.519357	0.580798	0.580729	0.5	506	1044	1679	1052	768	888	0.459969	0.364251	0.369932	0.44125	0.417508	0.205521	0.565145	0.539741	0.602826	0.525439	0.582317	0.552906
26669053	A	G	G	G	G	G	G	0.7	0.388889	0.361702	0.333333	0.447368	0.348837	10	36	47	39	38	43	0.518072	0.3	0.380435	0.5	0.266667	0.444444	0.4	0.361702	0.7	0.457143	0.189655	0.414634
104142969	G	C	C	C	C	C	C	0.238095	0.425926	0.504	0.480769	0.578947	0.382979	21	54	125	104	38	47	0.491525	0.452381	0.388889	0.533333	0.295455	0.403226	0.531915	0.365854	0.153846	0.342593	0.574468	0.434211
101817442	C	G	G	G	G	G	G	0.48	0.4	0.452381	0.446429	0.5	0.433962	25	25	42	56	38	53	0.438596	0.578125	0.483871	0.405405	0.333333	0.142857	0.428571	0.55	0.5	0.424242	0.4	0.3875
60747097	T	C	C	C	C	C	C	1	0.394737	0.931034	1	0.294118	1	27	38	29	14	17	35	1	0	0	0.7	0.34375	0.6	1	1	0.625	0.275862	1	0.4375
71060891	A	T	T	T	T	T	T	1	1	0.5	0.511628	1	0.275862	17	30	54	43	15	29	0.469388	0	0.625	0.72973	0.285714	1	1	1	0	0.594595	0.52381	0.424242
18195618	T	G	G	G	G	G	G	1	1	1	0.578313	0.986111	1	46	26	57	83	72	54	1	0.524272	0.564972	0.507692	0.555556	0.518519	0.263158	1	1	1	1	0
36178784	G	T	T	T	T	T	T	0.526786	0.461538	0.490566	0.318182	0.56	0.392857	112	13	53	44	50	28	0.313953	0.510204	0.416667	0.440367	0.536585	0.525	0.407407	0.48	0.493333	0.296296	0.291667	0.409091
68473532	G	T	T	T	T	T	T	0.494382	0.529412	0.490196	0.535714	0.565789	0.466667	89	34	102	56	76	60	0.537037	0.407407	0.283582	0.451128	0.484848	0.4375	0.522059	0.520548	0.426087	0.409091	0.5	0.474747
25846278	G	C	C	C	C	C	C	1	1	1	1	1	1	33	22	64	11	26	36	1	1	1	1	1	1	0	0.188679	0	0.183673	1	1
57145851	A	G	G	G	G	G	G	1	1	1	0.625	1	1	15	12	26	16	15	12	0.609756	1	1	1	1	1	0.470588	0	0.333333	0.454545	0.615385	0.514286
86768042	T	C	C	C	C	C	C	0.28	0.294479	0.505455	0.590674	0.362903	0.231818	125	163	275	193	124	220	0.43038	0.375385	0.341772	0.406077	0.518717	0.220779	0.497238	0.330049	0.546296	0.448598	0.235602	0.288401
43799549	T	C	C	C	C	C	C	0.474576	0.271429	1	1	0.869565	1	59	70	62	15	23	50	1	1	1	1	1	0.611111	0	0.413793	0.166667	0.4	0	0.4
60206432	C	A	A	A	A	A	A	0.333333	1	1	1	1	0.421053	15	26	28	26	26	38	1	0.431034	0	0	1	1	0.352941	0.588235	0.972973	1	0.576923	0.208333
36804059	T	C	C	C	C	C	C	0.416667	0.268293	0.318182	0.464286	0.5	0.326531	48	41	66	28	42	49	0.479167	0.272727	0.282609	0.597826	0.487805	0.386364	0.365217	0.384615	0.317073	0.204545	0.4	0.493151
121236950	A	G	G	G	G	G	G	1	1	1	1	1	1	19	37	35	21	13	34	1	0.326531	1	1	1	0.9375	0.439024	0	0.722222	0.6	0.657143	0.695652
52499287	G	A	A	A	A	A	A	1	1	0.628571	1	0.448276	0.611111	39	11	35	19	29	18	0.5	0.2	1	1	0.461538	1	0.423077	0.416667	0.681818	0	0.384615	1
10890402	A	C	C	C	C	C	C	0.473684	0.555556	0.515625	0.994429	0.59596	1	133	81	128	359	99	120	0	0.423313	0.459459	0.702439	1	0.992537	1	0.428571	0	1	0	0.509009
45808783	G	A	A	A	A	A	A	1	1	1	1	1	1	119	50	117	127	90	64	1	0.444444	0.269231	0.227723	0.402985	1	1	1	1	0.535714	0.5	1
54038462	A	T	T	T	T	T	T	1	0.555556	0.6	0.589286	1	1	32	18	25	56	21	21	1	1	0.979167	0.988889	1	0	0.5	0.592593	0.5	0.565217	0	0
29995214	G	A	A	A	A	A	A	1	1	1	1	1	1	15	101	120	125	49	66	0.451613	0.469613	0.58209	0.442308	1	1	1	1	1	0.436364	0	1
57249184	G	T	T	T	T	T	T	0.383333	0.431034	0.415929	0.306452	0.416667	0.405405	120	58	113	62	96	74	0.412903	0.301075	0.368098	0.346505	0.394595	0.396624	0.378378	0.421429	0.471264	0.432432	0.411765	0.409091
47229771	T	C	C	C	C	C	C	0.459459	0.89899	0.779412	0.695364	0.580645	0.433333	37	99	136	151	93	120	0.654545	0.669065	0.625	0.644068	0.644628	0.56383	0.614286	0.644737	0.365079	0.808824	0	0
26668899	A	G	G	G	G	G	G	1	1	1	0.8	1	0.769231	13	20	35	25	30	26	1	1	1	1	0.666667	1	1	0	0	0.789474	0.5	0
36220692	T	C	C	C	C	C	C	0.666667	1	1	0.977778	1	1	15	37	45	45	22	39	0.540541	1	1	0.938776	1	0.370968	0.333333	0	1	0.347826	0.5	1
6605630	A	T	T	T	T	T	T	0.55814	1	1	0.33871	1	1	43	31	78	62	51	45	1	0.454545	0.661538	0.716981	0.571429	0.375	0.612903	0.56	0.318182	0.509091	1	0.505051
98514111	T	C	C	C	C	C	C	1	1	0.989744	0.547297	0.395349	0.503704	188	127	195	148	172	135	0.991935	0.533546	0.623656	0.598291	0.48731	1	0.605442	0	0.571429	0.483871	0.46789	0.461039
17425940	G	A	A	A	A	A	A	1	1	1	0.995	1	1	96	123	121	200	102	81	1	1	1	0.996032	1	1	0	0.381295	0.338983	1	0.286885	0.38125
27229429	A	G	G	G	G	G	G	0.4	0.477876	0.648438	0.5	0.5	0.588235	10	113	128	104	36	34	0.45	0.472973	0.37037	0.513761	0.422222	0.206897	0.546392	0.494845	0.25	0.5	0.666667	0.611111
33986894	T	C	C	C	C	C	C	0.631579	0.540541	1	1	1	0.965517	19	37	62	23	30	58	1	1	0.833333	0.4375	0.545455	0.461538	1	0	1	0	0.625	0.628571
19587227	T	C	C	C	C	C	C	0.289855	0.266667	0.327434	0.351429	0.346154	0.409836	69	45	113	350	78	61	0.313131	0.355805	0.432927	0.366864	0.396552	0.387665	0.321429	0.378378	0.404762	0.395604	0.28125	0.351064
39346541	G	T	T	T	T	T	T	0.373108	0.394737	0.407478	0.393455	0.417151	0.395522	1123	494	1578	1314	688	938	0.379898	0.404055	0.38452	0.336728	0.35647	0.417342	0.416138	0.432668	0.38209	0.424528	0.440901	0.400423
28246272	T	C	C	C	C	C	C	0.407407	0.675	0.6	0.461538	0.558824	0.384615	27	40	60	13	34	13	0.5	0.526316	0.5	0.371429	0.464286	0.576923	0.521739	0.333333	0.533333	0.423077	0.390244	0.342105
43603917	A	G	G	G	G	G	G	0.430233	0.372093	0.40708	0.504425	0.427419	0.477064	86	129	113	113	124	109	0.473684	0.459854	0.407407	0.345865	0.537931	0.15625	0.335025	0.469388	0.626087	0.460432	0.268908	0.477707
13919269	A	G	G	G	G	G	G	0.647059	0.658537	0.630435	0.642857	0.588235	0.73913	51	41	46	28	51	23	0.52381	0.292683	0.222222	0.677419	0.466667	0.508772	0.636364	0.4	0.733333	0.594595	0.68	0.571429
78669359	G	A	A	A	A	A	A	1	1	0.648352	1	0.970149	0.97561	46	47	91	78	67	41	0	0.977273	1	1	1	0.387755	1	0.480769	0	0.657143	0.492754	1
41166473	C	A	A	A	A	A	A	0.323529	0.571429	0.37931	0.454545	0.344828	0.371429	34	14	29	33	29	35	0.55814	0.428571	0.282051	0.648649	0.388889	0.371429	0.365854	0.346154	0.391304	0.388889	0.380952	0.295775
7854797	C	A	A	A	A	A	A	0.439394	0.365854	0.494505	0.579545	1	0.52	66	41	91	88	55	50	0	0	1	1	1	0.424242	1	0	0.414634	0.442857	0.520548	0
36805499	T	C	C	C	C	C	C	0.444444	0.294118	0.375	0.176471	0.322581	0.371429	18	17	32	17	31	35	0.52381	0.314286	0.3	0.416667	0.25	0.55	0.362069	0.269841	0.59375	0.384615	0.272727	0.149533
36803047	T	C	C	C	C	C	C	0.647059	0.731707	0.6	0.594595	0.675	0.535714	34	41	70	37	40	56	0.541667	0.419355	0.586207	0.516129	0.59375	0.5	0.603604	0.56701	0.537313	0.388889	0.469136	0.464286
41262012	T	C	C	C	C	C	C	1	0.529412	1	1	1	0.466667	19	17	17	14	10	15	0.404255	1	0	0	0	0	1	1	1	1	1	1
36802936	T	C	C	C	C	C	C	0.685714	0.66129	0.574713	0.666667	0.573529	0.658824	35	62	87	51	68	85	0.44186	0.703704	0.315789	0.529412	0.5625	0.6	0.495798	0.464286	0.476636	0.613333	0.477612	0.550239
28505699	C	T	T	T	T	T	T	1	0.998084	0.969972	0.994715	1	0.971014	78	522	1432	946	96	138	0.998402	0.994553	0.294762	0.376648	0.26696	0.839109	0.692015	0.613707	0.654167	0.622752	0.998904	0.993548
7855286	A	G	G	G	G	G	G	0.363636	0.438596	0.444444	0.457831	1	0.636364	44	57	81	83	35	33	0	0	0.965517	0.961039	1	0.639344	1	0	0.4375	0.438596	0.315068	0
60205988	A	G	G	G	G	G	G	0.181818	1	1	1	1	0.272727	11	16	15	26	25	11	1	0.545455	0	0	1	1	0.315789	0.25	1	1	0.428571	0.333333
49782577	C	T	T	T	T	T	T	1	0.636364	1	1	1	1	12	22	28	51	11	33	1	0	0.68	0.657895	1	1	0.28	1	1	0.5	0.481481	0.456522
126862780	A	G	G	G	G	G	G	1	1	1	1	1	1	76	127	104	129	71	81	1	0.994924	1	1	1	0.403509	0.477064	0.544554	0	1	1	0
18243210	T	G	G	G	G	G	G	0.3	0.4	0.35	0.282723	0.326531	0.352941	80	15	20	191	49	17	0.453125	0.397163	0.511111	0.4	0.439394	0.583333	0.333333	0.448276	0.216216	0.330645	0	0.320175
105367348	G	A	A	A	A	A	A	0.487265	0.959184	0.990876	0.413333	1	1	903	49	548	225	141	14	1	0.469676	0.990431	0.992157	1	0	0.486601	0.997253	0.515152	0.42608	0.393891	0
47260177	T	C	C	C	C	C	C	0.269231	0.283019	0.461538	0.326923	0.185185	0.3125	26	53	78	52	27	32	0.46875	0.35	0.25	0	0.243243	0.293103	0.45098	0.567568	0.555556	0.425	0.310345	0.344828
65805204	G	C	C	C	C	C	C	0.5	0.868421	0.730769	0.794118	0.878788	0.714286	10	38	78	34	33	49	0.30303	0.65625	0.375	0.2	0.666667	0.875	0.636364	0.7	0.882353	0.878049	0.348837	0.387097
19589735	T	C	C	C	C	C	C	0.25	0.6	0.647059	0.518182	0.36	0.363636	20	15	17	110	25	22	0.428571	0.371212	0.493506	0.427632	0.428571	0.380165	0.65	0.25	0.5	0.318182	0.446429	0.467213
109635751	A	T	T	T	T	T	T	0.6	0.428571	0.5	0.4375	0.405405	0.5	45	14	38	32	37	20	0.703704	0.542857	0	0.461538	0.846154	0.368421	0.457143	0.428571	0.444444	0.257143	0.36	0.425926
25536857	A	G	G	G	G	G	G	1	1	0.527473	0.988636	0.982456	0.540984	110	60	91	88	57	61	1	1	0.655172	0.52	1	1	0.415842	0.488889	0.396825	0	0.545455	0.443396
70224181	C	G	G	G	G	G	G	0.229885	0.58209	0.521212	0.342466	0.419753	0.226667	87	67	165	73	162	75	0.493151	0.571429	0.395062	0.374269	0.394231	0.574194	0.304124	0.410256	0.157303	0.724138	0.141414	0.21028
60987868	A	G	G	G	G	G	G	0.478113	0.30983	0.654521	0.651118	0.296484	0.345874	2947	1943	7520	7739	3356	5635	0.475382	0.457473	0.374912	0.365339	0.692148	0	0.545772	0.527752	0.606485	0.488044	0.297067	0.336917
100926990	T	C	C	C	C	C	C	0.333333	0.271186	0.328125	0.46473	0.293478	0.303571	123	118	192	241	184	112	0.435435	0.380665	0.358696	0.337478	0.424107	0.298658	0.384615	0.311688	0.484127	0.37218	0.295455	0.34375
56884023	C	T	T	T	T	T	T	0.933333	1	0.942857	0.861111	1	0.642857	15	25	35	36	14	14	0.770833	0	1	1	0	0.95	0.95	0.833333	0.5	0.809524	1	0
18467064	T	A	A	A	A	A	A	0.736842	0.925926	0.923077	0.703704	0.666667	0.807692	19	27	52	27	18	26	0.655172	0.565217	0.193548	0.464286	0.583333	0.241379	0.647059	0.787879	0.6	0.948718	0.636364	0.878788
74229691	C	A	A	A	A	A	A	0.538462	0.741935	0.753623	0.846154	0.952381	0.8	39	62	69	26	21	40	0.445455	0.602941	0.363636	0.411765	0.341463	0.555556	0.701754	0.673077	0.774194	0.732558	0.813953	0.655172
22096695	T	A	A	A	A	A	A	0.933333	1	0.988372	0.972603	0.611111	0.588235	15	35	86	73	36	51	1	0.37234	0.979592	1	0.975904	0.320755	0.441558	0.4	0	1	0.553191	0.490566
36803053	T	C	C	C	C	C	C	0.142857	0.292683	0.478873	0.421053	0.461538	0.37931	35	41	71	38	39	58	0.363636	0.352941	0.393939	0.352941	0.363636	0.196429	0.319328	0.489583	0.530303	0.459459	0.423077	0.372093
85926949	T	C	C	C	C	C	C	0.45045	0.992188	0.549959	0.987614	0.993377	0.994434	666	512	1231	1211	906	1078	0.999076	0	0.456189	0.465339	0.511288	1	0.559653	0.478428	0.993769	0.48847	0.458221	0.99879
19269494	A	G	G	G	G	G	G	0.6	0.407407	0.5	0.62	1	0.333333	10	27	32	50	25	21	0	1	0	0	0.675	0.372093	0.542857	0	0.8	1	0.514286	1
4299	C	G	G	G	G	G	G	1	0.333333	0.965753	1	0.777778	0.529412	32	15	146	38	36	34	0	0.514107	0.5	0.636364	0.236486	0.577465	1	0.398907	0.977273	1	1	0.210526
13919024	A	G	G	G	G	G	G	0.507042	0.465116	0.55102	0.594595	0.431373	0.45098	71	43	49	37	51	51	0.333333	0.147059	0.377778	0.616822	0.478261	0.375	0.509434	0.395349	0.666667	0.638298	0.52381	0.383333
122343623	G	A	A	A	A	A	A	0.6	0.349057	0.570248	0.378378	0.517241	0.470588	20	106	121	185	58	68	0.737805	0.362903	0.254545	0.258278	0.515152	0.393502	0.38	0.64	0.178571	0.541176	0.583333	0.486111
4775968	C	T	T	T	T	T	T	0.987179	1	0.361111	0.932692	0.462963	1	156	81	180	104	108	104	1	1	0.453333	0.449871	0.476636	0	0.470588	1	0	1	0.340136	1
50635201	C	T	T	T	T	T	T	0.714286	0.608696	1	1	0.428571	0.5	21	23	36	31	14	36	0	1	0.44	0.552632	0.518519	0	1	0.481481	1	0.333333	0.375	1
99905803	C	T	T	T	T	T	T	0.375	0.7	0.391304	1	0.54386	0.846154	16	10	23	17	57	13	0.941176	0.428571	0.212121	0.222222	0.2	0.650794	0.645161	0.512821	0.363636	0.857143	0.558824	0.714286
101227644	A	G	G	G	G	G	G	0.615385	0.375	0.5	0.394737	0.565217	0.538462	26	24	26	38	46	39	0.238095	0.583333	0.35	0.205128	1	0.404255	0.244444	0.658537	0.532609	0.611111	0.25	0.362319
57249191	G	T	A	A	A	A	T	0.432203	0.52459	0.422414	0.384615	0.446602	0.380282	118	61	116	65	103	71	0.487805	0.335135	0.431373	0.402516	0.333333	0.395745	0.390863	0.425676	0.478261	0.468354	0.428571	0.464865
65598424	C	T	T	T	T	T	T	0.333333	0.52381	0.34375	0.647059	0.733333	1	24	21	32	17	15	17	1	0.740741	0.4	0.434783	0.590909	0	0	0.444444	1	0.48	0.444444	0.5
43917858	G	T	T	T	T	T	T	0.609756	0.913043	0.678571	0.428571	0.8	0.692308	41	23	28	14	15	13	0.411765	0.3125	0.346154	0.636364	0.416667	0.733333	0.642857	0.722222	0.777778	0.545455	0.466667	0.565217
32405729	G	A	A	A	A	A	A	1	1	0.536585	0.948276	1	0.494505	110	58	123	116	62	91	1	0.381944	0.527778	0.569892	1	1	0.565789	0.642857	0.40625	0.5	0.471698	0.368
60610385	G	A	A	A	A	A	A	0.4	0.391304	1	1	1	0.666667	20	23	64	32	29	18	1	1	0.916667	1	1	1	0	0	0	0	0	1
13084948	T	C	C	C	C	C	C	0.358696	0.309524	0.319149	0.392857	0.453125	0.314286	92	42	94	168	64	105	0.454023	0.261682	0.533333	0.417112	0.393333	0.459302	0.414474	0.36	0.456376	0.272727	0.276423	0.307692
7820725	A	C	C	C	C	C	C	0.444444	0.454545	0.341463	0.487805	0.964286	1	45	22	41	41	28	39	0.475	0	1	1	1	0.933333	0.307692	0	0.322581	0.5	0.615385	0
119944082	A	G	G	G	G	G	G	0.521739	0.428571	0.447368	0.442308	0.428571	0.285714	23	28	38	52	49	28	0.419355	0.625	0.531915	0.470588	0.666667	0.325581	0.454545	0.482143	0.153846	0.410256	0.2	0.277228
13084860	T	C	C	C	C	C	C	0.425743	0.454545	0.444444	0.517857	0.347826	0.328358	101	22	63	112	46	67	0.436709	0.389474	0.375	0.391089	0.496241	0.554545	0.481481	0.31	0.5	0.355932	0.3375	0.35514
49772625	C	T	T	T	T	T	T	1	0.4	1	1	1	1	57	10	26	64	16	33	1	0	0.74359	0.340426	1	1	0.388889	1	1	0.409091	0.424242	0.560976
66681794	T	G	G	G	G	G	G	0.415094	0.472222	1	0.421053	1	0.5	53	36	78	19	30	42	0.428571	1	0	0	0.290323	0.375	0.539216	0.589041	0.75	1	0.303571	1
44419517	T	C	C	C	C	C	C	1	1	1	0.980198	1	0.987952	193	118	277	202	164	166	0.530488	0.460452	0.990446	1	1	0.458678	1	0.552301	1	0.977273	0.466321	0
49900425	T	C	C	C	C	C	C	0.466667	0.384615	0.518519	0.566667	0.714286	0.346154	30	26	27	30	21	26	0.425532	0.227273	0.428571	0.461538	0.736842	0.666667	0.421053	0.390244	0.553571	0.225	0.466667	0.462963
56809308	G	A	A	A	A	A	A	1	1	1	1	1	1	50	22	57	12	21	35	0	0.612903	1	1	1	0.625	0.6	0.631579	1	1	1	0
5471907	T	C	C	C	C	C	C	0.605263	1	0.30303	0.408	0.421053	0.941176	76	55	66	125	38	34	1	1	0	0	1	1	0.4	1	0.368421	0	0.38	0
65598432	G	T	T	T	T	T	T	0.333333	0.52381	0.393939	0.684211	0.692308	1	24	21	33	19	13	19	1	0.730769	0.4375	0.479167	0.55	0	0	0.473684	1	0.48	0.473684	0.478261
64860563	T	C	C	C	C	C	C	1	1	1	0.975309	1	1	13	60	114	81	40	50	0.986842	1	0	0	1	0.756098	1	1	1	0.708861	1	0
38517739	A	G	G	G	G	G	G	0.315789	0.241379	0.434343	0.526316	0.363636	0.241935	57	58	99	76	55	62	0.366667	0.33871	0.333333	0.416667	0.489796	0.408451	0.344828	0.35	0.458333	0.457627	0.28	0.355769
7786783	C	G	G	G	G	G	G	0.272727	0.380952	0.428571	0.470588	0.375	0.388889	22	21	21	17	16	36	0.610169	0.533333	0	0.916667	0.615385	0	0.388889	0.25	0.3125	0.375	0.382353	0.410256
43643096	G	T	T	A	T	T	A	0.568966	0.409091	0.430556	0.341772	0.413793	0.42623	58	22	72	79	58	61	0.43956	0.5	0.336538	0.467105	0.354167	0	0.418919	0.404762	0.409836	0.333333	0.404762	1
43957165	G	C	C	C	C	C	C	1	1	1	1	1	1	904	1125	1183	713	1060	1241	1	0.595745	0	0	1	1	1	0.998563	1	1	0.429714	0.455399
73132685	A	G	G	G	G	G	G	0.46875	1	1	1	1	0.615385	32	14	19	28	19	13	0.522727	1	1	1	1	1	0	0.681818	0.744681	0.4	0.222222	0
96029274	C	A	A	A	A	A	A	1	0.647059	1	1	1	1	58	17	24	22	16	20	0	0.5	0.909091	1	0.833333	0.714286	0	0.666667	1	1	1	0.512195
13084906	T	C	C	C	C	C	C	0.360465	0.526316	0.408451	0.495868	0.403846	0.474359	86	38	71	121	52	78	0.622517	0.352941	0.530303	0.455621	0.426087	0.25	0.47541	0.428571	0.422222	0.376623	0.376344	0.443396
151129593	T	A	A	A	A	A	A	0.625	1	0.875	0.391304	0.8	0.571429	24	18	24	23	20	42	0.37037	0.333333	0.238095	0.666667	0	0.470588	1	0.956522	1	0.272727	1	0.448276
30562052	T	A	A	A	A	A	A	1	1	1	0.976744	1	1	19	11	14	86	32	15	1	0.99	0.931034	1	1	0.990476	1	0.5	0	0	0.55	0.511111
21794612	A	G	G	G	G	G	G	0.428571	0.846154	1	0.517241	0.705882	1	21	13	19	29	17	14	0.588235	1	0	0	1	1	0.62069	1	0	0.785714	1	0
25541189	G	A	A	A	A	A	A	0.966667	1	0.966667	0.575758	1	0.333333	30	15	30	33	15	21	0.614035	0.746032	1	1	0.983607	0.558442	0	0.4375	0	0	1	1
26099165	C	T	T	T	T	T	T	0.604938	0.692308	0.586957	0.540816	0.586957	0.582609	324	52	184	98	138	115	0.514286	0.60804	0.428571	0.521739	0.489796	0.461538	0.503268	0.55	0.619048	0.45614	0.484375	0.456432
65814754	A	G	G	G	G	G	G	0.984848	0.363636	1	1	1	1	66	22	35	40	39	43	1	1	1	1	1	1	1	0	0	0	0.472222	0.375
60987100	A	G	G	G	G	G	G	0.413534	0.378462	0.599421	0.535736	0.266033	0.295082	133	325	1036	1637	421	732	0.474727	0.479746	0.318602	0.374052	0.622601	0	0.486974	0.497881	0.592145	0.49232	0.288267	0.360671
86768067	T	C	C	C	C	C	C	0.394231	0.215686	0.410156	0.511236	0.223301	0.272727	104	153	256	178	103	209	0.505988	0.481728	0.35461	0.258462	0.528409	0.263158	0.307229	0.359116	0.433735	0.404762	0.187845	0.442177
77913181	A	G	G	G	G	G	G	0.473684	0.430769	0.391892	0.604167	0.383562	0.517241	38	65	74	144	73	116	0.376812	0.537415	0.298851	0.388186	0.521739	0.362319	0.474453	0.616	0.45679	0.421053	0.42623	0.423445
103505441	A	G	G	G	G	G	G	1	1	0.524038	0.990164	0.547059	0.543046	73	139	208	305	170	151	1	1	1	1	1	0	0	0.521739	0.640625	0.481108	0.463415	0
73077191	G	C	C	C	C	C	C	1	0.412698	1	0.442857	1	0.553846	86	63	134	70	101	130	0.45122	0.454545	0.532258	0.541667	0.474576	0	1	1	0.605505	0.444444	1	0.409091
21676698	C	T	T	T	T	T	T	0.520761	0.462963	0.428571	0.477941	0.503125	0.5	578	54	112	136	320	126	0.461078	0.540816	0.455285	0.478261	0.382166	0.439394	0.397129	0.445255	0.535484	0.43662	0.415584	0.410256
36804032	T	C	C	C	C	C	C	0.285714	0.176471	0.45283	0.434783	0.5	0.536585	42	34	53	23	28	41	0.288889	0.304348	0.424242	0.443038	0.512821	0.414634	0.372549	0.461538	0.487805	0.333333	0.459459	0.390625
50854370	T	C	C	C	C	C	C	0.444444	0.464286	1	0.641509	0.564103	0.347826	45	56	58	53	39	23	0.361111	1	1	1	1	0.578947	0	0.5	0	0	0.529412	0
36802988	T	C	C	C	C	C	C	0.548387	0.465116	0.5	0.647059	0.604651	0.544118	31	43	80	34	43	68	0.440678	0.65625	0.241379	0.449275	0.405405	0.511111	0.468085	0.61	0.323077	0.659091	0.578947	0.47929
117837266	G	T	T	T	T	T	T	1	1	1	1	1	1	24	18	94	74	33	29	1	1	1	1	0.764706	1	1	0.604651	0	0.414634	0.72973	0
105366972	C	T	T	T	T	T	T	0.406308	0.982857	0.995575	0.435388	1	1	1078	175	1130	503	276	56	0.99932	0.49778	0.997222	0.993166	1	0	0.488282	0.997997	0.532868	0.434237	0.394472	0
41827893	A	G	G	G	G	G	G	0.468571	0.455975	0.614583	0.583333	0.587912	0.489899	175	318	288	300	182	198	0.432961	0.457187	0.625984	0.548476	0.470899	0.406218	0.428115	0.422619	0.494382	0.468085	0.46988	0.491103
27195571	C	T	T	T	T	T	T	0.791667	0.507973	0.45509	0.49531	0.564706	0.526946	24	439	835	533	170	167	0.505732	0.473965	0.539759	0.521848	0.457666	0.435216	0.41543	0.512304	0.447368	0.582474	0.501946	0.464935
76083511	T	C	C	C	C	C	C	0.363636	0.818182	0.6	0.909091	1	1	22	11	30	22	11	10	1	0.457143	1	1	0	0	1	0.5	0.533333	0.722222	0	1
82165300	G	T	T	T	T	T	T	0.703704	0.897959	0.853211	0.765625	0.652174	0.706897	27	49	109	64	69	58	0.68595	0.768293	0.306122	0.376238	0.447368	0.277778	0.776699	0.745763	0.68	0.842593	0.6375	0.56
72809899	T	G	G	G	G	G	G	0.572917	0.638298	0.431579	0.54321	0.982759	0.52381	96	47	95	81	58	84	0.556757	1	0.977778	1	0	0.594142	0.623377	0.557143	0.372549	0	0.539062	0
50182579	G	A	A	A	A	A	A	1	1	1	1	1	1	273	370	468	229	508	380	0.475248	1	1	1	1	1	0.627907	1	0.505051	0.462871	0.457286	0
20889549	T	C	C	C	C	C	C	0.416667	0.45	0.481818	0.490196	0.631579	0.393939	24	40	110	51	38	66	0.497925	0.366972	0.211268	0.388889	0.514286	0.609375	0.369048	0.382716	0.523077	0.506757	0.355731	0.666667
47230140	G	A	A	A	A	A	A	0.583333	0.666667	0.615385	0.576923	0.702703	0.471698	12	15	26	26	37	53	0.567568	0.425	0.62069	0.521739	0.5	0.326531	0.714286	0.458333	0.5	0.666667	0.294118	0.555556
33247804	T	C	C	C	C	C	C	0.6	1	0.631579	1	1	1	15	10	19	18	12	13	0.814815	0.695652	0.829268	0.757143	0.944444	0.68254	0.5	0.571429	0.181818	0.6	0.62069	0.567568
27990277	A	G	G	G	G	G	G	1	0.32	1	1	0.975	1	29	25	40	68	40	20	0	1	1	1	1	1	0	0.344828	0.283019	0.675	1	0.526316
49781347	C	T	T	T	T	T	T	1	0.5	1	0.97619	1	1	31	10	16	42	14	25	1	0	0.54717	0.301587	1	1	0.8	1	1	0.541667	0.333333	0.487179
25427710	T	C	C	C	C	C	C	1	1	1	1	1	1	10	85	93	223	41	32	0.987915	1	1	0.995726	1	1	0	0.259259	0	0.291971	1	1
27526595	G	A	A	A	A	A	A	0.285714	0.625	1	0.938462	1	1	14	32	99	65	23	55	0.47541	0.485294	1	1	0.488889	0	0.4	1	0.6	1	0.46875	0.466667
150178206	A	G	G	G	G	G	G	0.427957	0.494949	0.390956	0.378158	0.446497	0.483871	930	792	1747	1346	1299	1023	0.479412	0.390523	0.41594	0.273038	0.468182	0.336957	0.493611	0.427964	0.438418	0.490767	0.418239	0.525507
47234835	A	T	T	T	T	T	T	0.55	0.809249	0.805714	0.680952	0.514085	0.462025	40	173	175	210	142	158	0.551948	0.657277	0.567568	0.445	0.617391	0.44358	0.617647	0.722892	0.555556	0.688442	0.212838	0.279851
37353793	T	C	C	C	C	C	C	1	0.416667	0.6	0.539474	1	0.96	124	24	45	152	112	50	0	0.6	0.448276	0.491803	1	1	1	0.5	0.45614	0.561404	0	1
36178808	G	A	A	A	T	A	T	0.570136	0.518519	0.460432	0.40404	0.462963	0.507463	221	27	139	99	108	67	0.399015	0.459574	0.381356	0.523605	0.447619	0.491071	0.463415	0.442105	0.472081	0.438356	0.460317	0.486957
57240019	A	G	G	G	G	G	G	0.354331	0.46	1	0.954839	1	0.480392	127	100	109	155	125	102	1	0.45283	0.415929	0.511111	0	1	0.390071	0.380597	1	1	0.642276	0
34309591	A	G	G	G	G	G	G	0.689055	0.647059	0.666667	0.75	0.421053	0.454545	402	17	33	56	19	11	0.363636	0.698413	0.562044	0.639903	0.409091	0.554054	0.366667	0.5	0.697674	0.272727	0.428571	0.68
[truncated: 9,348 more rows]
