# Supplementary material for: Single nucleotide polymorphism discovery in bovine liver using RNA-seq technology
Source: PLoS One. 2017 Feb 24;12(2):e0172687. doi: 10.1371/journal.pone.0172687 (PMC5325534; doi:10.1371/journal.pone.0172687)
Supplement: S27 Table — (XLSX) [file pone.0172687.s027.xlsx]

## Sheet: 3. =10>ONLY
S27 Table: SNPs filtering data set with a minimum depth of 10 SNP reads that support the polymorphic nucleotide base of Hereford breed
	REF	CP 35	CP 36	CP 37	CP 38	CP 39	CP 40	SNP% CP35	SNP% CP36	SNP% CP37	SNP% CP38	SNP% CP39	SNP% CP40	READS CP35	READS CP36	READS CP37	READS CP38	READS CP39	READS CP40	SNP% CP19	SNP% CP20	SNP% CP21	SNP% CP22	SNP% CP23	SNP% CP24	SNP% CP27	SNP% CP28	SNP% CP29	SNP% CP30	SNP% CP31	SNP% CP32
95546583	G	T	T	T	T	T	T	0.916667	1	0.631579	1	1	1	12	27	19	35	29	28	0	0	0	0	0	0	0	0	0	0	0	0
11079570	T	C	C	C	C	C	C	1	1	1	1	1	1	54	58	60	59	79	113	0.640777	0	0	0	0	0	0	0	0	0	0	0
511723	G	A	A	A	A	A	A	1	1	1	1	1	1	36	40	14	26	32	41	0	0.275	0	0	0	0	0	0	0.583333	0	0	0
53966283	A	C	C	C	C	C	C	1	0.606061	0.471698	1	1	1	50	33	53	16	18	51	0	0	0	0	0	0	0	0	0	0	0	0
101404929	C	T	T	T	T	T	T	1	1	0.863636	1	1	1	43	30	22	50	35	28	0.434783	0	0	0	0	0	0	0.395833	0	0	0	0
110373625	A	G	G	G	G	G	G	0.608696	1	1	1	1	1	23	26	17	27	18	36	0	0	0	0.416667	0	0	0.181818	0	0	0	0	0
34725167	G	T	T	T	T	T	T	0.458084	1	0.974522	1	0.464567	1	334	254	157	258	254	254	0	0	0	0	0	0	0	0	0	0	0	0
32723051	A	G	G	G	G	G	G	1	0.432432	1	1	1	1	51	37	16	48	51	54	0	0	0	0	0	0	0	0	0.584615	0	0	0
107215115	C	G	G	G	G	G	G	0.886792	0.467742	0.83871	1	1	0.979592	53	62	31	151	81	49	0.44	0	0	0	0	0	0	0	0	0	0	0
56885835	T	C	C	C	C	C	C	0.982143	0.814815	0.933333	0.968254	0.939394	0.942308	112	54	15	63	33	52	0	0	0	0	0	0	0.878788	0	0	0	0	0
944096	A	G	G	G	G	G	G	1	1	1	0.557377	1	1	83	86	54	61	59	82	0	0	0	0	0	0	0	0.44186	0	0	0	0.571429
104348197	C	T	T	T	T	T	T	0.552632	0.65	1	1	1	1	38	20	10	19	102	41	0	0	0	0	0	0	0	0	0	0	0.714286	0
102100672	T	C	C	C	C	C	C	0.542857	1	1	1	0.978495	0.5	70	67	40	85	93	154	0	0	0	0	0	0	0	0	0	0	0	0.574074
48598475	T	C	C	C	C	C	C	1	1	0.692308	1	0.428571	1	27	42	13	21	28	56	0	0	0	0	0	0	0	0	0.702703	0	0	0
48586007	T	C	C	C	C	C	C	1	1	0.466667	1	0.25	1	25	37	15	72	28	46	0	0	0	0	0	0	0	0	0.369565	0	0	0
81016702	T	C	C	C	C	C	C	0.6125	1	0.68	0.526316	1	1	80	97	25	114	90	122	0	0	0	0	0	0	0	0	0	0	0	0.509434
22008038	G	C	C	C	C	C	C	1	0.642857	1	1	0.692308	1	50	28	27	24	26	43	0	0	0	0	0	0	0	0.555556	0.5	0	0	0
48598297	C	T	T	T	T	T	T	1	1	0.44	1	0.375	1	35	36	25	38	48	59	0	0	0	0	0	0	0	0	0.62963	0	0	0
6711082	C	T	T	T	T	T	T	1	1	0.583333	0.666667	1	1	33	13	12	18	16	30	0	0	0	0	0	0	0.5	0	0.636364	0	0	0
117175873	G	T	T	T	T	T	T	0.565217	0.6	0.555556	1	1	1	23	20	27	13	10	22	0	0	0	0	0	0	0	0.666667	0	0	0	0
28505690	T	A	A	A	A	A	A	0.697658	0.615514	0.668161	0.622212	0.992891	0.445378	1452	593	223	2197	844	238	0	0	0	0	0	0	0	0	0	0	0	0
2568630	T	A	A	A	A	A	A	0.494253	1	1	0.522088	0.992218	0.503597	174	138	179	249	257	278	0	0.471545	0	0	0	0	0	0	0	0	0	0
82550174	G	T	T	T	T	T	T	1	1	0.65	1	1	1	23	31	20	25	28	27	1	0.25641	0	0	0	0	0	0.37931	0	0	0	0
114282767	A	G	G	G	G	G	G	1	1	0.636364	0.470588	0.366667	0.510204	39	29	11	34	30	49	0	0	0	0	0	0	0	0	0	0	0	0
114283668	T	C	C	C	C	C	C	1	1	0.458333	0.466667	0.42029	0.617021	80	92	24	90	69	94	0	0	0	0	0	0	0	0	0	0	0	0
117182830	T	A	A	A	A	A	A	0.2	0.26087	0.5	1	1	1	15	23	12	15	22	14	0	0	0	0	0	0	0	0	0	0	0	0
82550173	G	C	C	C	C	C	C	1	1	0.636364	1	1	1	25	33	22	30	31	30	0.972973	0.25641	0	0	0	0	0	0.451613	0	0	0	0
51854995	C	T	T	T	T	T	T	0.486559	0.463918	0.979167	0.464286	1	0.515544	372	388	192	448	249	386	0	0	0	0	0	0	0	0	0	0	0	0
7602727	T	C	C	C	C	C	C	0.65	0.47619	1	0.416667	0.6	0.736842	20	21	11	24	15	19	0	0	0	0	0	0	0	0	0	0	0	0
81016668	A	G	G	G	G	G	G	0.618421	1	1	1	1	1	76	92	26	108	105	124	0	0	0	0	1	0.166667	0	0	0	0	0	0.57377
31617813	G	A	A	A	A	A	A	0.577778	1	0.642857	1	1	1	45	36	42	31	39	39	0.428571	0	0	0	0	0.975	0	0	0	0	0	0
846721	C	T	T	T	T	T	T	0.516667	0.377358	0.464286	1	1	0.454545	60	53	56	41	63	66	0	0	0	0	0	0	0	0	0	0	0	0
75474763	T	C	C	C	C	C	C	0.339623	1	1	1	1	0.285714	53	38	10	12	15	35	0	0	0	0	0	0.285714	0	0	0	0	0.538462	0
86566246	G	A	A	A	A	A	A	1	0.444444	1	1	0.611111	1	26	18	27	22	18	50	0	0	0.666667	0.607143	0	0	0	0	0	0	0	0
117182843	A	G	G	G	G	G	G	0.230769	0.142857	0.4	1	1	1	13	21	10	14	21	14	0	0	0	0	0	0	0	0	0	0	0	0
51245299	C	T	T	T	T	T	T	1	1	1	1	1	1	23	21	23	27	33	43	0	0.611111	0	0	0	0.706897	0	0	0	0	0.5	0.409091
88263639	G	A	A	A	A	A	A	0.552632	0.476923	0.614458	0.506849	1	0.552941	76	65	83	73	42	85	0	0	0	0	0	0	0	0	0	0	0	0
10091566	G	A	A	A	A	A	A	0.56044	1	1	0.514706	1	0.513761	91	111	74	136	128	109	0	0	0	0	0	0	0	0	0	0.491228	0.414634	0
34806710	A	C	C	C	C	C	C	0.3	0.681818	0.6	0.764706	0.826087	0.454545	10	22	30	17	23	33	0	0	0	0	0	0	0	0	0	0	0	0
75468221	A	C	C	C	C	C	C	0.48	1	0.65	0.571429	0.517241	0.390244	75	67	20	14	29	41	0	0	0	0	0	0	0	0	0	0	0	0
1468350	G	A	A	A	A	A	A	0.5625	0.48	0.625	0.630435	0.481481	1	32	25	16	46	54	78	0	0	0	0	0	0	0	0.181818	0	0	0	0
10091879	A	G	G	G	G	G	G	0.551724	0.992063	1	0.485149	1	0.528986	87	126	72	101	171	138	0	0	0	0	0	0	0	0	0	0.619718	0.347826	0
88263859	T	G	G	G	G	G	G	0.539326	0.55914	0.511111	0.433962	1	0.53125	89	93	90	53	58	96	0	0	0	0	0	0	0	0	0	0	0	0
27865073	G	A	A	A	A	A	A	0.957746	0.929368	0.92	0.927497	0.933702	0.478078	355	269	75	731	724	1186	0.330769	0	0	0	0.505882	0	0	0	0	0.754128	0	0
73508742	T	C	C	C	C	C	C	0.666667	0.454545	0.538462	0.642857	0.625	0.619048	21	22	13	14	16	21	0	0	0	0	0	0	0	0	0	0	0	0
57145921	T	G	G	G	G	G	G	0.533333	0.666667	0.764706	0.458333	0.545455	0.571429	15	18	17	24	11	28	0	0	0	0	0	0	0	0	0	0	0	0
8052277	G	A	A	A	A	A	A	0.459677	0.585714	1	0.575342	1	1	124	70	61	73	81	144	0.565217	0	0	0	0	0	0	0	0	0	0.530864	0
10091006	T	G	G	G	G	G	G	0.559322	1	1	0.416667	1	0.453782	59	58	28	72	70	119	0	0	0	0	0	0	0	0	0	0.484848	0.45	0
14728643	T	G	G	G	G	G	G	1	0.541667	0.382353	0.586957	0.464286	0.510638	29	48	34	46	28	47	0	0	0	0	0	0	0	0	0	0	0	0
14592845	T	A	A	A	A	A	A	1	0.593407	0.7	0.489796	0.578313	1	90	91	60	98	83	104	0	0	0	0	0	0.363636	0	0	0	0	0	0.545455
71299812	A	C	C	C	C	C	C	1	0.978723	0.566038	0.555556	0.5	0.441558	52	47	53	36	38	77	0	0	0	0	0	0	0	0.592593	0	0	0	0
75474094	T	C	C	C	C	C	C	0.531915	0.933333	1	1	1	0.619048	47	30	11	10	10	21	0	1	0	0	0	0	0.444444	0	0	0	0.2	0
27865124	G	A	A	A	A	A	A	0.936747	0.901887	0.863014	0.910906	0.928571	0.5373	332	265	73	651	672	1126	0.309783	0	0	0	0.599585	0	0	0	0	0.743879	0	0
49145267	C	T	T	T	T	T	T	1	0.485714	1	0.551282	0.588785	0.555556	51	70	16	156	107	81	0	0	0	0	0	0	0	0	0	0	0.166667	0.594595
62978172	G	T	T	T	T	T	T	0.283105	0.394904	0.363636	1	0.984615	0.391111	219	157	55	70	65	225	0	0	0	0	0	0	0	0	0	0	0	0
105655877	C	T	T	T	T	T	T	0.507042	0.379433	0.505814	0.446367	1	0.555891	284	282	172	289	206	331	0	0	0	0	0	0	0	0	0	0	0	0
84336331	G	A	A	A	A	A	A	1	0.708333	1	1	0.25	0.367347	47	24	41	21	20	49	0	0.558824	0	0	0.375	0	0	0	0	0	0	0
51572755	C	T	T	T	T	T	T	0.461538	0.5	1	0.466667	1	0.588235	13	18	11	15	17	17	0	0	0	0	0	0	0	0	0	0.625	0	0
103276827	C	T	T	T	T	T	T	0.472222	0.675676	0.666667	0.553191	0.407407	0.615385	36	37	12	47	27	39	0	0	0	0	0	0	0	0	0	0	0	0
101404580	G	A	A	A	A	A	A	1	0.358974	0.25	1	0.363636	0.416667	39	39	16	55	55	48	0	0	0	0	0	0	0	0	0	0	0	0
81016774	C	T	T	T	T	T	T	0.52459	1	0.692308	0.553846	1	1	61	57	13	65	54	56	0	0	0	0	1	0	0	0	0	0	0	0.4
14535392	C	T	T	T	T	T	T	0.985748	0.491379	0.454545	0.305	0.519231	0.591065	421	348	176	400	312	291	0	0	0	0	0	0	0	0	0	0	0	0
4405023	G	A	A	A	A	A	A	0.607143	0.590909	0.615385	0.5625	0.47619	0.479452	28	44	39	32	42	73	0	0	0	0	0	0	0	0	0	0	0	0
80878031	A	G	G	G	G	G	G	1	0.513514	1	0.36	0.9375	1	39	37	15	25	16	38	0	0	0	0	0	0	0.466667	0	0	0	0.621622	0.391304
117177925	A	C	C	C	C	C	C	0.5	0.583333	0.607143	1	1	1	24	24	28	21	14	20	0	0	0.375	0	0	1	0	0	0	0	0	0
51245613	T	G	G	G	G	G	G	0.404255	1	1	0.916667	1	1	47	31	42	12	25	44	0	0.484375	0	0	0	0.276596	0	0	0	0	0.647059	0.6
56574802	C	G	G	G	G	G	G	0.407692	1	1	1	1	0.449735	130	104	62	135	96	189	0	0.443089	0.343434	0.425532	0.348993	0	0	0	0	0	0	0
26736014	C	T	T	T	T	T	T	0.361702	0.669643	1	0.578313	0.31405	0.363636	94	112	93	83	121	99	0	0	0	0	0	0	0	0	0	0	0	0
100479019	A	G	G	G	G	G	G	0.479167	0.655172	1	0.606061	0.5	1	48	29	66	33	60	80	0	0	0.416667	0.546218	0	0	0	0	0	0	0	0
33089474	G	A	A	A	A	A	A	0.555556	1	0.285714	0.526316	1	0.508772	18	23	28	19	29	57	0	0	0	0	0	0	0	0.222222	0	0	0	0.428571
88263733	A	G	G	G	G	G	G	0.466667	0.466667	0.304348	0.461538	1	0.5	45	30	69	13	17	40	0	0	0	0	0	0	0	0	0	0	0	0
43903648	T	G	G	G	G	G	G	1	1	1	0.655172	1	0.444444	15	15	10	29	27	27	0.527778	0	0	0	0	0	0.461538	0.375	0	0	0.551724	0
87283120	G	A	A	A	A	A	A	1	0.513514	1	1	0.530864	0.585034	56	37	53	77	81	147	0	0.523438	0	0	0	0	0	0.581818	0	0	0	0.340909
33237226	T	G	G	G	G	G	G	0.583333	0.549451	0.702703	0.333333	0.5	0.493274	60	91	74	24	182	223	0	0	0	0	0	0	0	0	0	0	0	0
28505677	T	C	C	C	C	C	C	0.684289	0.621429	0.668317	0.620366	0.992095	0.43913	1343	560	202	2023	759	230	0	0	0.241199	0	0	0.636761	0	0	0	0	0	0
111430815	C	T	T	T	T	T	T	0.522222	1	1	0.991304	1	0.54955	90	111	68	115	90	111	0	0.556452	0	0	0.37037	0	0	0.584615	0	0	0	0.409091
119634211	C	T	T	T	T	T	T	0.426357	1	1	1	0.666667	0.558559	129	124	81	136	57	111	0	0	0	0	0	0	0.591837	0	0	0.496241	0.44086	0
28608038	T	C	C	C	C	C	C	1	0.52381	0.589744	0.5	0.538462	1	30	21	39	18	13	25	0	0	0	0	0	0	0	0	0	0.333333	0	0.714286
64513504	A	G	G	G	G	G	G	0.616438	0.677419	1	1	0.47619	0.426471	73	31	43	41	63	68	0.413793	0	0	0	0.358974	0	0	0	0	0	0.328767	0
89344678	G	A	A	A	A	A	A	0.502882	0.438503	0.537604	0.997959	0.994609	0.452077	694	748	718	980	371	626	0	0	0	0	0	0	0.378676	0	0	0	0.458702	0
53843275	C	G	G	G	G	G	G	1	0.983333	1	0.428571	1	1	78	60	34	98	42	57	0	0	0	0	0.410959	0	0	0.421687	0.5	0	0	1
100478982	G	A	A	A	A	A	A	0.47619	0.571429	1	0.517241	0.446809	1	42	42	71	29	47	71	0	0	0.444444	0.492188	0	0	0	0	0	0	0	0
10146072	A	G	G	G	G	G	G	0.4	1	0.991304	0.510638	1	0.548872	95	121	115	94	89	133	0	0	0	0	0	0	0	0	0.507463	0.512195	0.37037	0
117177930	C	T	T	T	T	T	T	0.5	0.565217	0.645161	1	1	1	26	23	31	21	14	17	0	0	0.5	0.153846	0	1	0	0	0	0	0	0
80879329	A	G	G	G	G	G	G	0.823529	0.318182	1	0.5625	0.555556	1	17	22	12	16	18	23	0	0	0	0	0	0	0.653846	0	0	0	0.55	0
4598642	T	G	G	G	G	G	G	0.474874	0.488806	0.468354	0.55	0.516393	0.538136	398	268	632	100	244	472	0	0	0	0	0	0	0	0	0	0	0	0
30728396	G	T	T	T	T	T	T	0.769231	0.352941	0.690476	1	1	0.761905	52	34	42	45	42	105	0	0	0	0	0	1	0	0	0	0.561644	0	0
19885006	G	T	T	T	T	T	T	1	1	1	1	1	1	23	17	11	25	43	32	1	0	0	0	0	0	0	0	1	0	0	1
57964620	G	A	A	A	A	A	A	0.518519	0.791667	0.6	1	1	0.52	27	24	15	32	34	25	0	0	0.52	0.393939	0	0	0	0.518519	0	0	0	0
20698693	A	G	G	G	G	G	G	0.535985	1	0.982051	0.499266	0.537563	1	528	534	390	681	599	792	0	0	0	0	0	0	0.549213	0	0.469185	0.539347	0	0
80225992	C	T	T	T	T	T	T	1	1	1	0.636364	0.636364	1	17	17	18	33	11	28	0	0	0	0	0.615385	0	0	0.380952	0	0.666667	0	0.619048
56574427	C	T	T	T	T	T	T	0.454545	1	1	1	1	0.424242	154	110	70	143	75	231	0	0.478927	0.490741	0.460377	0.464	0	0	0	0	0	0	0
51374615	C	T	T	T	T	T	T	0.371134	0.444444	0.968254	0.445652	1	0.53271	97	90	63	92	52	107	0.383838	0	0	0	0	0	0	0	0	0.394958	0	0
57146084	G	A	A	A	A	A	A	0.548387	0.368421	0.363636	0.470588	0.68	0.55	31	19	11	34	25	40	0	0	0	0	0	0	0	0	0	0	0	0
1067864	C	T	T	T	T	T	T	1	0.404762	1	1	1	1	31	42	24	20	22	44	0	0	0	0	0.322581	0	0.384615	0	0.46	0.459459	0.5	0.304348
5955951	T	C	C	C	C	C	C	0.997561	0.456399	0.678571	0.995619	0.97048	0.994819	820	1422	28	913	271	579	0.398184	0	0	0	0	0	0.984848	0	0	0	0.316597	0.424799
53843219	G	A	A	A	A	A	A	1	0.965517	0.933333	0.443182	1	1	81	58	45	88	53	83	0	0	0	0	0.440678	0	0	0.5	0.432432	0	0	1
49226793	G	A	A	A	A	A	A	1	0.333333	1	0.454545	0.347826	0.368421	27	24	35	22	23	19	0	0	0	0	0	0	0	0	0	0	0	0.555556
57317869	C	G	G	G	G	G	G	0.44588	0.990698	0.996979	0.99932	0.534702	0.533123	619	430	662	1471	1023	951	0	0	0.492829	0.525743	0	0.543179	0	0	0	0	0	0
9242413	A	G	G	G	G	G	G	1	1	1	0.78	0.991736	1	95	81	44	100	121	156	0.63253	0.637931	0	0	0	0.496644	0	0.566667	0.5	0	0	0
86458307	G	A	A	A	A	A	A	0.815451	1	0.656977	0.717073	1	0.748175	233	582	172	205	404	274	1	0	0	0	1	0	0	0	0	0	0	0
57146087	C	G	G	G	G	G	G	0.545455	0.428571	0.25	0.472222	0.653846	0.581395	33	21	12	36	26	43	0	0	0	0	0	0	0	0	0	0	0	0
11496511	G	A	A	A	A	A	A	1	1	1	1	1	1	62	29	33	56	24	62	0.583333	0.662162	0	0	0.477273	0.465116	0	0	0	0.421053	0	0.470588
117164328	A	G	G	G	G	G	G	0.484848	0.380952	0.414634	1	1	1	33	21	41	15	24	16	0	0	0.285714	0	0.454545	0.625	0	0	0	0	0	0
45593377	C	T	T	T	T	T	T	0.455738	0.475104	0.536913	0.44113	0.523546	0.480094	305	482	298	637	361	427	0	0	0	0	0	0	0	0	0	0	0	0
22262562	A	G	G	G	G	G	G	0.405405	0.47619	1	0.322581	0.48	0.606557	37	21	71	31	25	61	0.383333	0	0	0	0	0	0	0	0	0	0	0
89310096	C	T	T	T	T	T	T	1	0.47619	0.487805	1	1	1	38	21	41	20	19	29	0	0	0	0	0	0.604317	0.65	0.5	0	0	0.318182	0
100927080	C	T	T	T	T	T	T	0.644737	1	0.708333	0.590909	0.623529	1	76	47	48	132	85	242	0	0.496269	0	0	0.30597	0	0.517857	0	0	0.366864	0	0
15406885	C	T	T	T	T	T	T	1	1	1	1	1	1	18	18	10	25	16	25	0	0	0.285714	0	0	1	0	0.972222	0.466667	0.428571	0	0
27865080	G	A	A	A	A	A	A	0.956873	0.932384	0.924051	0.929412	0.936611	0.58814	371	281	79	765	773	1231	0.66348	0.254861	0	0	0.529661	0	0	0	0	0.768293	0.206704	0
34808155	C	T	T	T	T	T	T	0.352941	0.818182	0.333333	0.53125	0.6	0.192308	17	22	18	32	20	26	0	0	0	0	0	0	0	0	0	0	0	0
86024771	G	A	A	A	A	A	A	0.590909	0.586207	0.978723	0.684932	0.518519	0.527778	22	58	47	73	54	36	0	0	0	0	0.530612	0.541667	0	0	0	0	0	0
45741384	G	T	T	T	T	T	T	0.535714	0.638889	0.15	0.434783	0.428571	0.6	28	36	20	23	49	15	0	0	0	0	0	0	0	0	0	0	0	0
74043486	A	G	G	G	G	G	G	0.230769	1	1	1	1	1	13	13	18	15	10	16	0	0.875	0.25	0.823529	0	0.5	0	0	0	0	0	0
18351898	G	A	A	A	A	A	A	1	0.515152	0.7	0.947368	0.488372	0.636364	26	33	10	19	43	44	0	0.348837	0	0	0	0	0	0.45	0	0	0	0.724138
88405748	C	T	T	T	T	T	T	0.25	0.818182	0.333333	0.666667	1	0.586207	20	11	21	18	22	29	0	0	0	0	0	0	0	0	0.375	0.517241	0	0
65826755	C	T	T	T	T	T	T	1	1	0.785714	1	0.68	1	16	19	14	14	25	44	0	0	0	0	0.461538	0	0.7	0.6	0	0	0.357143	0.588235
86473355	C	T	T	T	T	T	T	0.745455	1	0.4	0.75	1	0.846154	55	93	10	24	70	52	1	0	0	0	0.985915	0	0	0	0	0	0	0
26312023	G	A	A	A	A	A	A	0.642857	0.666667	1	0.538462	1	1	14	27	16	26	11	39	0.5	0	0	0	0	0.818182	0	0.777778	0	0	0	0
57146307	T	C	C	C	C	C	C	0.435897	0.4	0.351351	0.410256	0.6	0.553571	39	35	37	39	40	56	0	0	0	0	0	0	0	0	0	0	0	0
31618251	A	G	G	G	G	G	G	0.416667	1	0.326531	1	1	1	60	65	49	57	65	123	0.5625	0	0	0	0	1	0.431034	0	0	0	0	0
6860802	G	C	C	C	C	C	C	0.941176	1	0.533333	1	1	0.722222	17	12	15	10	11	18	1	0.2	0	0	0	0	0	0	0	0.384615	0.875	0
117182752	A	G	G	G	G	G	G	0.4375	0.28	1	1	1	1	16	25	10	10	20	20	0	0	1	0	0	1	0	0	0	0	0	0
27865086	T	A	A	A	A	A	A	0.962687	0.932886	0.929412	0.930025	0.941397	0.515397	402	298	85	786	802	1234	0.343985	0.216236	0	0	0.592	0	0	0	0.559563	0.782828	0	0
127752919	G	A	A	A	A	A	A	1	1	0.559211	0.553191	1	1	96	64	152	47	135	205	0	0.271186	0.531915	0.57732	0.5	0	0	0	0.526316	0	0	0
110827895	T	G	G	G	G	G	G	1	1	1	1	1	1	23	26	19	23	24	24	0	0	0.285714	0.448276	0.333333	0.26087	0.894737	0	0.466667	0	0.25	0.363636
14516095	G	A	A	A	A	A	A	0.964286	0.542857	0.176471	0.62069	0.580645	0.514286	28	35	17	29	31	35	0	0	0	0	0	0.72	0	0	0	0	0	0
110094279	G	A	A	A	A	A	A	0.285714	1	0.727273	1	1	1	14	22	11	31	22	19	0	0.736842	0	0	1	0	0	0	0.272727	0	0	0.333333
87009017	C	T	T	T	T	T	T	0.63	0.602041	0.541353	0.432836	1	0.48062	100	98	133	67	56	129	0	0.561404	0	0	0.461538	0	0	0	0	0	0	0
39013451	C	T	T	T	T	T	T	1	0.285714	0.333333	0.6	1	0.516129	19	14	24	10	16	31	0	0	0	0	0	0	0.8	0	0	0	0.285714	0
28037500	C	T	T	T	T	T	T	0.25	0.842105	1	1	1	0.5	24	19	10	12	20	30	0	0	0	0	0.578947	0.6	0	0.25	0	0	0	0.517241
18351965	C	A	A	A	A	A	A	1	0.473684	0.55	1	0.545455	0.775862	30	38	20	24	55	58	0	0.439024	0	0	0	0	0	0.535714	0	0	0	0.72549
6860790	A	G	G	G	G	G	G	0.842105	1	0.5625	1	1	0.666667	19	11	16	10	10	15	1	0.285714	0	0	0	0	0	0	0	0.391304	0.75	0
87009471	T	C	C	C	C	C	C	0.468085	0.54	0.649123	0.708333	1	0.527273	47	50	57	24	21	55	0	0.5	0	0	0.75	0	0	0	0	0	0	0
19639710	C	A	A	A	A	A	A	0.483871	1	1	1	1	1	31	20	42	13	30	49	0	0	0	0	0.322581	0.519802	0	0	0	0	1	1
52235171	T	A	A	A	A	A	A	1	0.426471	0.476923	0.692308	1	0.517241	45	68	65	26	32	29	0	0	0	0	0	0.461538	0	0.8	0	0.210526	0	0
22262224	A	G	G	G	G	G	G	0.472222	0.5	1	0.411765	0.241379	0.404255	36	16	18	34	29	47	0.388889	0	0	0	0	0	0	0	0	0	0	0
3113989	C	T	T	T	T	T	T	0.404218	0.441463	0.432348	0.391304	0.465839	0.49896	569	410	643	276	322	481	0	0	0	0	0	0	0	0	0	0	0	0
14548959	G	A	A	A	A	A	A	0.324324	0.5	0.333333	0.472527	0.4	0.6	74	64	69	91	50	110	0	0	0	0	0	0	0	0	0	0	0	0
77239071	C	T	T	T	T	T	T	1	0.444444	1	1	1	1	17	18	13	14	17	17	0	0	0	0	0.411765	0.422222	0.315789	0	0.277778	0	0.4	1
61206657	C	T	T	T	T	T	T	0.526316	0.5	0.8	0.666667	0.5	1	19	20	10	24	14	29	0	0	0.272727	0.511628	0.344828	0	0	0	0	0	0.25	0
65129416	G	T	T	T	T	T	T	0.52381	0.136364	1	0.605263	1	0.430556	21	22	23	38	36	72	0	0	0.368421	0.230769	0	0.5	0	0	0	0	0	0
8736089	C	T	T	T	T	T	T	0.363636	0.666667	0.222222	0.5625	0.73913	0.977273	11	21	18	32	23	44	0	0	0	0	0	0	0	0	0.423077	0.513514	0	0
117183269	A	T	T	T	T	T	T	0.455556	0.46875	0.473684	1	1	0.977273	90	64	38	16	11	44	0	0	0.285714	0	0	1	0	0.5	0	0	0	0
45740928	T	C	C	C	C	C	C	0.611111	0.483871	0.2	0.28125	0.458333	0.551724	18	31	10	32	24	29	0	0	0	0	0	0	0	0	0	0	0	0
28426069	G	A	A	A	A	A	A	1	1	1	1	1	1	137	90	26	122	184	150	0.807692	0.971429	0	0	0	0	0	0	0.636364	1	0	0
41829575	C	T	T	T	T	T	T	0.55	0.545455	1	1	0.388889	1	20	11	10	13	18	38	0	0	0.5	0.533333	0	0.512821	0	0.357143	0	0	0	0
120045333	C	T	T	T	T	T	T	0.15748	1	1	0.973684	0.928571	1	127	34	14	76	28	66	0	0	0.171171	0	0	0.211538	0	0.168831	0	0	1	0.942857
77241184	G	A	A	A	A	A	A	1	0.627907	1	1	1	1	32	43	26	19	27	31	0	0	0	0	0.259259	0.609756	0.363636	0	0.363636	0	0.470588	1
1577741	G	T	T	T	T	T	T	0.72973	0.823529	0.647059	0.590164	0.351351	1	37	17	17	61	37	54	0	0	0	0	0	0	0.5	0.666667	0.421053	0	0	0
14708038	G	T	T	T	T	T	T	1	0.25	0.761905	0.516129	0.558824	1	35	12	21	31	34	30	0	0	0	0	0	0	0	0.409091	0	0.461538	0.314286	0.405405
7762752	A	T	T	T	T	T	T	0.564103	0.55	0.389831	0.666667	0.2	0.52381	78	20	59	18	10	21	0	0	0	0	0	0	0	0	0	0.4	0	0
89378514	G	A	A	A	A	A	A	0.636364	0.592593	0.522727	1	1	0.409091	33	27	44	34	26	44	0	0	0	0	0	0	0.636364	0	0	0	0.666667	0.363636
14736004	T	C	C	C	C	C	C	0.37594	0.994872	1	1	1	1	133	390	55	589	666	361	0	0.486692	0	0	0	0	0	0	1	0.990698	0	0.400709
36939144	C	T	T	T	T	T	T	1	0.4	0.818182	0.529412	0.461538	1	27	20	11	17	13	16	0.653846	0	0	0	0.428571	0.653846	0	0	0	0	0	0
53844173	C	G	G	G	G	G	G	1	1	0.545455	0.588235	1	1	26	16	11	17	28	26	0	0	0	0	0.42623	0	0	0.695652	0.553191	0	0	1
75600733	C	T	T	T	T	T	T	1	1	0.382353	1	1	1	57	33	34	72	66	34	0.993902	0	0.931034	1	0	0	0	0	0	0	0	0
74071199	C	A	A	A	A	A	A	0.537367	1	1	1	1	1	281	336	186	221	286	442	0	0.498084	0.587393	0.467787	0	0.530179	0	0	0.484716	0	0.51227	0
86024561	C	T	T	T	T	T	T	0.568627	0.658537	0.916667	0.4	0.55	0.511111	51	41	36	30	40	45	0	0	0	0	0.571429	0.580645	0	0	0	0	0	0
20590141	A	G	G	G	G	G	G	1	0.507692	1	0.392857	1	0.534884	87	65	111	84	70	129	0	0	0	0	0	0	0	0.45122	0	0.634146	0.9	0
22262249	C	T	T	T	T	T	T	0.477273	0.344828	0.848485	0.526316	0.292683	0.333333	44	29	33	38	41	45	0.375	0	0	0	0	0	0	0	0	0	0	0
51089842	C	G	G	G	G	G	G	0.342105	0.452381	1	0.618182	1	0.384615	38	42	12	55	37	13	0.441176	0	0	0	0	0	0	0	0	0.916667	0	0
65826727	A	G	G	G	G	G	G	0.8	0.357143	0.625	1	0.615385	0.714286	15	14	16	17	26	42	0	0	0	0	0	0	0.777778	0	0	0	0.533333	0.363636
21085287	G	A	A	A	A	A	A	0.55814	1	0.408451	0.439716	0.577586	0.450704	172	165	71	141	116	142	1	0	0	0	0	0	0	0	0	0	0	0
59683383	T	C	C	C	C	C	C	0.393548	0.565217	0.3	0.391304	0.357143	0.419643	155	92	120	46	42	112	0	0	0	0	0	0	0	0	0	0	0	0
91991339	C	T	T	T	T	T	T	1	1	1	1	1	1	108	54	33	33	16	38	0	0.633333	0	0	0.583333	1	0	0.647059	0	0.444444	0	0.266667
97249410	T	A	A	A	A	A	A	0.55814	0.540541	0.32	1	0.607143	0.481481	43	37	25	21	28	27	0.582524	0	0	0	0	0	0	0	0.506667	0	0	0
20531113	T	C	C	C	C	C	C	1	1	1	1	1	1	10	31	15	25	18	18	1	0.444444	0	0	0	0.6	1	0	0	0.545455	0	0
27684604	C	T	T	T	T	T	T	0.4375	0.416667	0.777778	0.653846	0.589744	0.516129	16	24	36	26	39	62	0	0	0	0	0	0	0	0.521739	0	0.468085	0	0
77240520	C	G	G	G	G	G	G	1	0.355932	1	1	1	1	82	59	116	28	21	44	0	0	0	0	0.490909	0.418182	0.3125	0	0.411765	0	0.333333	1
57331806	G	A	A	A	A	A	A	0.56	1	1	1	0.441176	0.327273	25	28	14	42	34	55	0	0	0.688889	0.573529	0	0.685185	0	0	0	0	0	0
77240821	C	T	T	T	T	T	T	1	0.4375	1	1	1	1	101	96	101	51	27	34	0	0	0	0	0.55	0.480519	0.227642	0	0.431818	0	0.372881	1
8735742	G	A	A	A	A	A	A	0.35	0.56	0.209302	0.541667	0.36	1	40	50	43	24	25	76	0	0	0	0	0	0	0	0	0.303571	0.347222	0	0
60849620	C	A	A	A	A	A	A	1	0.533333	0.48	0.421687	0.99115	0.992481	128	120	25	166	113	133	0.416244	0.509804	0	0	0.564286	0	0	0.572115	0	0	0	0
64892808	C	T	T	T	T	T	T	0.578125	0.372549	1	0.736842	0.454545	0.452632	64	51	24	19	22	95	0	0.45098	0	0	0.541667	0	0	0	0	0	0	0.25
117177962	G	A	A	A	A	A	A	0.388889	0.388889	0.657143	1	1	1	18	18	35	16	16	12	0	0	0.333333	0	0.75	1	0	0	0	0	0	0
27155606	G	A	A	A	A	A	A	0.777778	0.5	0.5	0.708333	0.904762	0.592593	18	12	10	24	21	54	0.197802	0.16129	0	0	0	0.234694	0	0	0.27027	0.769231	0	0
32897352	G	T	T	T	T	A	T	0.435976	0.460123	0.453039	0.44	0.517857	0.433673	328	163	181	100	112	196	0	0	0	0	0	0.391608	0	0	0	0	0	0
16835255	A	G	G	G	G	G	G	0.544444	0.326923	1	0.478261	0.455882	0.506849	90	52	55	46	68	73	0	0	0	0	0	0	0	0	0.52381	0	0	0.444444
36026513	G	A	A	A	A	A	A	1	1	0.547619	0.666667	0.580645	0.3625	90	49	42	39	31	80	0.417323	0	0	0	0	0	0	0	0.479452	0.536585	0.390244	0
28714376	C	T	T	T	T	T	T	0.833333	1	0.928571	1	1	1	24	13	14	11	36	79	0	1	0	0	0.428571	1	0	0	0	1	0	0
117177504	A	G	G	G	G	G	G	0.466667	0.431373	0.6	1	1	1	60	51	80	19	24	43	0	0	0.363636	0.777778	0.583333	0	0	0.444444	0	0	0	0
127756206	A	T	T	T	T	T	T	0.998693	0.995935	0.521797	0.449275	1	1	765	492	757	276	464	696	0	0.529851	0.535613	0.595833	0.480226	0	0	0	0.508403	0	0	0
15686136	T	C	C	C	C	C	C	1	1	0.411765	0.538462	0.703704	1	37	34	17	26	27	38	0	0	0.5	0.5	0.777778	0	0	0.571429	0	0	0	0
3114228	G	C	C	C	C	C	C	0.457481	0.456939	0.441099	0.446735	0.500942	0.508996	2199	1823	1893	1164	1593	2112	0	0	0	0	0	0.519764	0	0	0	0	0	0
75600762	G	T	T	T	T	T	T	1	1	0.375	1	1	1	66	41	32	106	81	37	1	0	0.942857	1	0	0	0	0	0.142857	0	0	0
77240432	T	C	C	C	C	C	C	1	0.311111	1	1	1	1	74	45	102	19	14	33	0	0	0	0	0.368421	0.462264	0.39	0	0.444444	0	0.363636	1
32469706	T	G	G	G	G	G	G	0.763889	0.825688	0.807018	0.725806	0.578125	0.689441	72	109	57	62	64	161	0	0	0	0	0	0.242424	0	0.648649	0	0.704918	0	0.513514
22531927	C	T	T	T	T	T	T	1	1	1	1	1	1	13	24	10	28	28	38	0	0.261905	0	0	0	1	0.357143	0.454545	0.473684	0.173913	1	0
102880647	C	T	T	T	T	T	T	0.423684	0.432367	0.993952	0.504212	0.495396	0.471279	380	414	992	831	1086	1619	0	0	0	0	0.489982	0	0	0.552826	0	0	0	0
104340299	T	G	G	G	G	G	G	0.5	0.592593	1	1	1	1	28	27	13	40	34	36	0.666667	0	0	0	0	0	1	0	0.766667	0	0.388889	0
22531552	G	C	C	C	C	C	C	1	1	1	1	1	1	76	56	40	76	66	101	0	0.595506	0	0	0	1	0.493333	0.34375	0.313725	0	1	0
66982081	C	T	T	T	T	T	T	0.439394	1	0.714286	0.318182	1	0.287879	66	31	42	22	11	66	0	0.380952	0	0	0.272727	0.317073	0	0	0	0.540541	0	0
103894653	G	A	A	A	A	A	A	0.488665	1	0.377358	0.467223	0.445565	0.452489	397	538	106	839	496	442	0	0	0	0	0.491007	0	0	0	0.493793	0	0	0
86024128	T	C	C	C	C	C	C	0.466667	0.413793	1	0.4	0.5	0.425532	45	29	63	25	36	47	0	0	0	0	0.615385	0.344262	0	0	0	0	0	0
27685029	C	T	T	T	T	T	T	0.545455	0.45	0.511628	0.291667	0.581395	0.5	22	20	43	24	43	58	0	0	0	0	0	0	0	0	0	0.641026	0	0
7805751	G	A	A	A	A	A	A	0.5	0.333333	0.5	0.269231	0.392857	0.576923	68	12	24	26	28	26	0	0	0	0	0	0	0	0	0	0.333333	0	0
46407619	G	A	A	A	A	A	A	0.578947	0.647059	1	1	0.571429	1	19	17	15	23	21	43	0.409091	0	0	0	0	0.416667	0.277778	0	0	0.4	0.666667	0.391304
20015099	G	A	A	A	A	A	A	0.666667	0.666667	1	0.521739	0.483871	0.413793	21	15	10	23	31	29	0.5	0	0	0	0	0	0	0.625	0	0	0.4	0
75600834	A	G	G	G	G	G	G	1	1	0.37037	1	1	1	68	80	27	169	123	58	1	0	1	1	0	0	0	0	0.142857	0	0	0
117163939	T	C	C	C	C	C	C	0.75	0.47619	0.46875	1	1	1	28	42	32	22	16	19	0	0	0.75	0.615385	0	0.625	0	0.5	0	0	0	0
100481720	A	G	G	G	G	G	G	0.384615	0.28125	0.777778	0.538462	0.708333	1	39	32	18	52	24	47	0	0	0.923077	0.566038	0	0	0	0	0	0	0	0
29239848	C	T	T	T	T	T	T	0.439024	0.413793	0.64	0.431818	0.417722	0.453333	82	58	25	88	79	75	0	0	0	0	0	0	0.6	0	0	0	0	0
117176075	C	A	A	A	A	A	A	0.384615	0.387097	0.47619	1	1	1	39	31	21	13	19	26	0	0	0	0	0.75	0.333333	0	1	0	0	0	0
117163940	G	T	T	T	T	T	T	0.75	0.5	0.433333	1	1	1	28	42	30	22	16	18	0	0	0.75	0.615385	0	0.666667	0	0.5	0	0	0	0
77240455	A	C	C	C	C	C	C	0.978495	0.36	0.991597	1	0.894737	0.947368	93	50	119	25	19	38	0	0	0	0	0.4	0.46281	0.354331	0	0.423077	0	0.380952	1
7845455	A	G	G	G	G	G	G	0.559406	0.459459	0.516667	0.442786	0.426966	0.573333	202	111	60	201	89	150	0	0	0	0	0	0	0.47619	0	0	0	0	0.354839
31539260	T	C	C	C	C	C	C	1	0.789474	0.961538	0.818182	1	0.790698	22	19	52	11	23	43	0.6	0	0	0	0	0	1	0	0.888889	0	0.727273	0
8052163	G	A	A	A	A	A	A	0.559211	0.446809	1	0.594828	1	1	152	94	64	116	109	136	1	0	0	0	0.438889	0	0	0.574468	0	0	0.444444	0
86024598	T	C	C	C	C	C	C	0.617021	0.642857	1	0.413793	0.454545	1	47	28	34	29	22	38	0.521739	0	0	0	0.828571	0.642857	0	0	0	0	0	0
117177228	C	T	T	T	T	T	T	0.464567	0.423077	0.512605	1	1	1	127	104	119	44	23	72	0	0	0.425532	0.457143	0.411765	0.52381	0	0.461538	0	0	0	0
86693993	C	T	T	T	A	T	T	0.653846	0.571429	0.333333	0.2	0.357143	1	26	14	39	10	14	10	0	0	0	0	0	0	0	1	0	0	0	0
15862290	A	T	T	T	T	T	T	1	0.388889	0.625	1	0.427184	0.970149	24	36	16	26	103	67	0	0	0	0	0	0.28	0.416667	0	0	0	0.952381	0.647059
43451497	A	G	G	G	G	G	G	0.475177	0.99505	1	0.507177	0.464286	0.989796	141	202	100	209	140	196	0.457286	0	0	0	0	0.579545	0	0.330508	0.474286	0.482955	0	0
89838171	G	A	A	A	A	A	A	1	0.47619	1	1	1	1	13	21	23	13	17	13	1	0	0	0	0	0	0	0	1	0.888889	0	0.5
70515127	C	T	T	T	T	T	T	1	1	1	0.996855	0.987342	0.560284	1056	796	384	318	237	564	0	1	0.439394	0.504808	0.477541	0.497436	0	0	0	0.541833	0	0
70515152	A	G	G	G	G	G	G	1	0.995283	1	1	1	0.566879	884	636	326	266	182	471	0	1	0.454936	0.534392	0.436842	0.506061	0	0	0	0.546835	0	0
10052141	G	A	A	A	A	A	A	0.705882	0.266667	0.285714	0.971429	0.483871	0.714286	17	30	14	70	31	28	0	0	0	0	0	0	0	0	0	0.78125	0.565217	0
117176860	A	C	C	C	C	C	C	0.364742	0.357977	0.366667	1	0.942857	0.980583	329	257	300	67	35	103	0	0	0.373134	0.322314	0.695652	0.156863	0	0.388889	0	0	0	0
37552936	G	A	A	A	A	A	A	1	1	0.538462	0.608696	0.431373	0.681818	50	36	13	46	51	66	0	0	0	0	0.227273	0	0	0	0.410714	0.974359	0.578947	0
56859657	G	A	A	A	A	A	A	1	0.339286	0.38	0.446809	0.416667	1	63	56	50	47	48	71	0	0	0	0	0	0	0.441176	0	0	0	0.5	0.576471
22531638	C	T	T	T	T	T	T	1	1	1	1	1	1	58	53	32	55	43	71	0	0.534247	0	0	0	1	0.561404	0.44	0.4	0	1	0
32445210	G	A	A	A	A	A	A	1	0.484375	0.5	1	1	0.517241	48	64	22	55	39	58	0	0.40625	0	0	1	0	0.5	0	0	0	0.543478	0
51930590	C	G	G	G	G	G	G	0.454988	0.384615	0.419619	0.449198	0.407547	0.458438	411	260	367	187	265	397	0	0	0	0	0	0.533406	0	0	0	0	0	0
22205320	T	G	G	G	G	G	G	0.993902	1	0.947917	1	1	0.994318	164	123	96	104	107	176	0.42	0.427586	0	0	0.990476	0.377049	0.506608	0.41	0.382353	0	0.391304	0
28357337	G	T	T	T	T	T	T	0.390863	0.428571	0.1875	0.428169	0.619048	0.33945	197	147	64	355	231	109	0	0	0	0	0	0	0	0.366071	0	0	0	0
113572428	G	A	A	A	A	A	A	1	0.363636	0.571429	1	1	0.55102	36	22	14	25	36	49	0	0.454545	0	0	1	0	0.692308	0	0	0	0.3125	0
20015114	C	T	T	T	T	T	T	0.714286	0.75	1	0.48	0.565217	0.413793	21	12	10	25	23	29	0.518519	0.5	0	0	0	0	0	0.529412	0	0	0.357143	0
10749335	C	T	T	T	T	T	T	0.470588	1	0.925926	0.472222	1	0.505495	51	33	27	36	39	91	0	0	0.291667	0.489583	0	0	1	0	0	0	0	0.583333
13832875	C	T	T	T	T	T	T	0.5	0.483146	0.653061	0.546667	0.565789	0.595238	78	89	49	75	76	126	0	0	0.350877	0.510204	0	0	0	0	0	0.487805	0	0
65882968	T	G	G	G	G	G	G	0.508274	0.53144	0.493653	0.443869	0.99435	0.459807	423	493	709	579	354	622	0	0.469734	0	0	0	0	0.512456	0	0	0	0.462921	0
15406222	T	A	A	A	A	A	A	0.3125	0.545455	0.416667	0.566667	0.3125	1	16	11	12	30	16	49	0	0	0.192308	0.673913	0	0	0	0	0	0.304348	0	0
75463611	C	T	T	T	T	T	T	0.501176	0.998381	1	1	0.990461	0.489768	1275	1235	654	774	629	733	0	0.451169	0.491132	0.493988	0	0.568333	0.511971	0	0	0	0.480357	0
34779588	C	T	T	T	T	T	T	0.411348	1	1	1	0.394231	0.991111	141	128	101	135	104	225	0	0	0	0	0	0.515957	0.401235	0	1	0	0.491379	0.41129
51185375	G	A	A	A	A	A	A	0.432692	0.540984	1	0.471014	1	0.525974	104	122	42	138	106	154	0.994083	0	0	0	0	0	0	0	0	1	0	0
60316962	G	A	A	A	A	A	A	0.393939	0.435897	0.6	0.461538	1	0.534884	33	39	30	52	33	43	0.404762	0	0	0	0	0	0	0	0.577778	0.470588	0	0
28354167	G	A	A	A	A	A	A	0.328571	0.269231	0.302632	0.213333	0.987013	1	140	78	76	150	77	128	0	0.698795	0	0	0.444444	0	0	0	0	0	0	0
102697345	A	T	T	T	T	T	T	1	0.2	0.461538	0.215686	0.32	1	17	40	13	51	25	12	0.157303	0	0	0.263158	0	0	0	0.156863	0.196078	0	0.322581	0.148148
15406837	T	G	G	G	G	G	G	1	1	1	1	1	0.987952	49	37	26	66	32	83	0	0	0.304348	0.315789	0	1	0	0.971014	0.507463	0.414286	0	0.555556
21798101	C	T	T	T	T	T	T	1	0.615385	0.411765	1	1	0.568421	69	91	34	112	102	95	0.64	0	0.682927	0.395062	0.373333	0	0	0	0.585938	0	0	0
89837568	G	T	T	T	T	T	T	1	0.6	1	1	1	1	13	15	19	12	10	21	0.391304	0	0	0	0	0.428571	0	0.777778	0.714286	1	0	0.375
43451658	G	A	A	A	A	A	A	0.584906	1	1	0.448276	0.411765	0.981481	53	46	22	29	34	54	0.488372	0	0	0	0	0.692308	0	0.424242	0.47619	0.444444	0	0
22843799	G	A	A	A	A	A	A	0.477273	0.576923	1	0.622222	1	0.507042	44	26	10	45	39	71	0	0	0	0	0.30303	0.52381	0.451613	0.411765	0	0	0.6	0
22531485	C	A	A	A	A	A	A	1	1	1	1	1	1	66	64	40	66	69	105	0	0.695122	0	0	0	0.988506	0.566265	0.424242	0.439024	0	1	0
59816122	C	G	G	G	G	G	G	1	1	0.666667	1	1	0.666667	77	55	63	59	60	123	0.59542	0	0.619883	0.60241	0.513274	0	0	0	0	0.594595	0	0.525424
70518630	G	A	A	A	A	A	A	1	1	1	1	1	0.65	20	31	10	15	12	20	0	1	0.611111	0.62069	0.590909	0.311111	0	0	0	0.636364	0	0
75493695	G	A	A	A	A	A	A	0.3	1	1	1	1	0.583333	30	33	11	15	13	24	0	0	0	0.5	0	1	1	0	0	0.172414	0.333333	0
102697303	G	C	C	C	C	C	C	1	0.322581	0.388889	0.25	0.354839	1	34	62	18	60	31	25	0	0	0.173913	0.255102	0.232877	0	0	0.163934	0.238806	0	0.210526	0.166667
13832902	C	G	G	G	G	G	G	0.473684	0.457831	0.612245	0.656716	0.5	0.581395	76	83	49	67	60	129	0	0	0.402778	0.552632	0	0	0	0	0	0.461538	0	0
14741956	T	A	A	A	A	A	A	0.291262	1	1	0.993506	0.989305	0.99187	103	216	73	154	187	123	0	0.408654	0	0	0	0	0	0.5625	0.99723	0.992424	0	0.440476
110110118	T	C	C	C	C	C	C	0.388889	1	0.6	0.5	0.454545	0.702703	18	14	10	16	11	37	0	0	0	0	0.304348	1	0	0	0	0.5	0	0
109391791	C	G	G	G	G	G	G	0.37	0.520833	0.430556	1	0.538462	0.387755	100	96	72	122	104	98	0	0	0.5	0.461538	0	0	0	0	0	0.45082	0	0
25861405	C	A	A	A	A	A	G	0.145161	0.265487	0.314286	0.263736	0.666667	1	124	113	35	364	105	250	0.198649	0	0	0	0	0	0.3	0	0	0	0	0.33101
21798280	G	A	A	A	A	A	A	1	0.5	0.447368	1	1	0.510417	111	94	38	148	117	96	0.608871	0	0.369565	0.589147	0.527778	0	0	0	0.540698	0	0	0
22531710	T	C	C	C	C	C	C	1	1	1	1	1	1	36	35	20	29	29	72	0	0.5	0	0	0	1	0.673077	0.533333	0.472727	0	1	0
59589241	G	A	A	A	A	A	A	0.8	1	1	0.642857	0.44	0.388889	10	12	23	14	25	18	0	0.285714	0	0	0	0	0	0	1	0.666667	0	0.5
27684519	G	A	A	A	A	A	A	0.416667	0.333333	0.851064	0.413793	0.454545	0.4	12	12	47	29	33	75	0	0	0	0	0	0	0	0.666667	0	0.386364	0	0
7841409	G	A	A	A	A	A	A	0.375	0.387097	0.607143	0.466667	0.25	0.478261	16	31	28	15	12	23	0	0	0	0	0	0	0.391304	0	0	0	0	0.363636
75508300	C	T	T	T	T	T	T	0.475	1	1	1	1	0.460317	120	73	63	37	20	63	0	0.5	0.466667	0.631579	0	0.416667	0.333333	0	0	0.153846	0.636364	0
6884	C	A	A	A	A	A	A	1	0.538462	0.473684	0.944444	0.428571	1	22	13	19	18	14	29	0	0.9375	0	0	0	0	0.533333	0	0	0	0.333333	0.789474
113619534	A	C	C	C	C	C	C	1	0.75	0.666667	1	1	0.384615	27	24	12	54	55	26	0	0.709677	0	0	1	0.333333	0	0	0.684211	0.285714	0	0
76545697	T	C	C	C	C	C	C	0.6	0.6875	1	1	1	0.407407	10	16	20	11	16	27	0.457143	0.368421	0	0	0.25	0.470588	0	0	0.68	0.705882	0	0
35597754	A	G	G	G	G	G	G	0.487207	0.998584	0.578249	0.519608	0.506699	0.503	938	3531	377	816	1642	3167	0.515254	0	0	0	0	0	0	0	0.361404	0.49631	0.465677	0
117177323	T	C	C	C	C	C	C	0.553571	0.590164	0.575	1	1	1	56	61	80	11	13	46	0	0	0.46875	0.592593	0.571429	1	0	0.333333	0	0	0	0
117177156	A	G	G	G	G	G	G	0.489712	0.515695	0.554688	1	1	1	243	223	256	96	49	141	0	0	0.285714	0.39759	0.525	1	0	0.615385	0	0	0	0
31538643	A	G	G	G	G	G	G	1	0.588235	1	0.5625	1	0.516129	97	51	77	16	18	62	0.75	0	0	0	0	0	1	0	0.484848	0	0.7	0
119634083	T	C	C	C	C	C	C	0.345238	1	1	1	0.424242	0.534247	84	105	60	83	33	73	0	0	0	0	0.490909	0	0.602273	0.416667	0	0.536082	0.551282	0
117163605	C	T	T	T	T	T	T	0.411765	0.444444	0.533333	1	1	1	17	18	15	11	17	18	0	0	0.692308	1	0	0	0	1	0	0	0	0
117177226	A	G	G	G	G	G	G	0.484848	0.442478	0.508333	1	1	1	132	113	120	45	25	73	0	0	0.46	0.444444	0.411765	1	0	0.423077	0	0	0	0
22843818	A	T	T	T	T	T	T	0.473684	0.5	1	0.606061	1	0.508475	38	14	12	33	25	59	0	0	0	0	0.387097	0.484375	0.606061	0.411765	0	0	0.535714	0
103870552	C	T	T	T	T	T	T	0.453125	1	0.552632	0.486111	0.425743	0.487395	64	72	76	72	101	119	0.456311	0	0	0	0.476923	0	0.301887	0	0	0	0.513514	0
117177229	A	G	G	G	G	G	G	0.46875	0.422018	0.508475	1	1	1	128	109	118	45	24	73	0	0	0.411765	0.472222	0.4375	1	0	0.423077	0	0	0	0
83825388	A	C	C	C	C	C	C	1	1	1	1	1	0.272727	26	19	32	33	16	33	0	0	0	0	0.5	0.3	0.971429	0.473684	0.387755	0	0	1
52419373	T	C	C	C	C	C	C	0.987421	1	1	1	1	1	159	150	62	107	114	119	0	0	0	0	1	0.527778	0	0.493506	0.479452	0.407407	0.465347	0.978261
59710013	G	T	T	T	T	T	T	0.782609	0.925926	0.802817	1	0.818182	0.636364	69	27	71	23	11	33	0	0.571429	0	0	0	1	0	1	0.761905	0	0	0
102697275	T	C	C	C	C	C	C	1	0.369231	0.333333	0.4	0.4	1	43	65	24	50	25	33	0	0	0.222222	0.314286	0.19403	0	0	0.315789	0.295775	0	0.193548	0.342857
11162830	C	A	A	A	A	A	A	1	0.947368	0.619048	1	0.694444	1	13	38	21	22	36	51	0.376623	0.692308	0.63	0.531034	0.461538	0	0	0	0	0	0.631579	0.314286
117177107	T	C	C	C	C	C	C	0.502008	0.561576	0.529412	1	1	0.984733	249	203	272	74	46	131	0	0	0.330357	0.45283	0.585366	1	0	0.592593	0	0	0	0
28505783	C	T	T	T	T	T	T	0.697897	0.591022	0.673077	0.620847	1	1	1046	401	156	1535	597	162	0.566852	0	0	0	0.213768	0.99619	0.223464	0	0	0.729548	0	0.236585
28473273	C	T	T	T	T	T	T	0.882353	0.971429	0.75	0.894737	1	0.571429	34	35	12	76	94	42	0.916667	0.923077	0	0	0.714286	0	0	0	0	0.906977	0	0
75493974	C	T	T	T	T	T	T	0.436364	1	1	1	1	0.178571	55	47	47	17	11	28	0	0	1	1	0.454545	0	0.181818	0	0	0	0.375	0
117155217	A	G	G	G	G	G	G	0.68	0.777778	0.692308	1	0.852941	0.77193	25	18	13	11	34	57	0	0	0.272727	0.529412	0.571429	0.5	0	0	0	0.6	0	0.7
30044890	G	A	A	A	A	A	A	1	0.571429	1	0.608696	1	1	42	21	39	23	82	90	0.528302	0.571429	0.833333	0.419355	0	0	0	0.676471	0	0	0	0.571429
27155072	C	T	T	T	T	T	T	0.73125	0.752336	0.976744	0.75	0.702703	0.503846	160	214	43	476	185	260	0.401961	0	0	0	0.315217	0.741047	0	0.280992	0.313761	0.791277	0	0
15406760	G	A	A	A	A	A	A	1	1	1	1	1	1	76	78	58	120	62	163	0	0	0.371429	0.454545	0	1	0	0.98913	0.55102	0.432432	0	0.62963
28505774	T	C	C	C	C	C	C	0.694932	0.575	0.662338	0.608494	0.998285	0.987654	1026	400	154	1507	583	162	0.548624	0	0	0	0.217391	0.998092	0.231638	0	0	0.725664	0	0.238771
28354288	T	C	C	C	C	C	C	0.371429	0.346154	0.255814	0.22973	1	1	105	78	43	148	64	98	0	0.625	0	0	0.568182	0	0	0.444444	0	0	0	0
43688806	G	A	A	A	A	A	A	0.555556	0.5	1	0.416667	0.341772	1	99	92	21	120	79	64	0	0	0	0	0	0	0	0.413223	0.457746	0.425287	0.547945	0.40458
7812392	C	T	T	T	T	T	T	0.488889	0.470588	0.833333	0.483871	0.8	0.644444	45	17	42	31	20	45	0	0.375	0	0	0.4	0	0	0	0	1	0.380952	0
75493656	G	C	C	C	C	C	C	0.333333	1	1	1	1	0.545455	21	31	13	12	17	11	0	0	0.666667	0.818182	0	0.8	0.8	0	0	0.235294	0	0
82353235	C	A	A	A	A	A	A	0.4375	0.578947	0.333333	0.636364	0.96	0.28	16	19	12	11	25	25	0.477273	0	0	0	0.416667	0	0	0.37931	0	0	0.409091	0
113564770	G	A	A	A	A	A	A	0.465344	0.520523	0.991939	0.997088	0.525111	0.508973	6954	7723	4962	7556	5416	6185	0.998146	0	0	0	0	0.489044	0	0.478356	0	0.501004	0	0
81689575	G	A	A	A	A	A	A	1	1	0.298077	1	1	1	66	76	104	55	54	118	0.318182	0	0	0.142857	0.333333	0	0.472222	0.537037	1	0	0.444444	0.517241
60207650	T	C	C	C	C	C	C	0.68	0.6	1	1	0.625	0.5	25	35	49	37	40	52	0	0	0	0	0.492958	0	0.285714	0.676471	1	0.428571	0	0
11162952	T	C	C	C	C	C	C	1	0.977273	0.653846	1	0.479167	1	32	44	26	56	48	64	0.556604	0.579365	0.555556	0.388489	0.404255	0	0	0	0	0	0.606061	0.5
75506951	A	T	T	T	T	T	T	0.495606	0.995378	0.990476	0.998473	0.996441	0.494118	569	649	105	655	281	255	0	0.359574	0.507246	0.505682	0.62298	0.493333	0.527778	0	0	0	0.442922	0
90349997	G	T	T	T	T	T	T	0.280488	0.388889	0.25	0.321429	0.333333	0.464286	82	36	72	56	18	28	0	0	0	0	0	0	0	0	0.266667	0	0	0.285714
7812514	G	A	A	A	A	A	A	0.55	0.5	0.782609	0.5	0.5	0.235294	40	22	23	10	16	17	0	0	0	0	0	0	0	0	0	1	0.583333	0
29229561	A	G	G	G	G	G	G	1	0.513514	1	1	0.433333	0.635294	41	37	35	23	30	85	0.5	0	0	0	0	0	0	0	1	1	0	0.6
1322056	T	C	C	C	C	C	C	1	1	0.84	1	1	0.454545	27	20	25	23	10	33	1	0.457143	0	0	0.538462	0	0	0.44	0.358974	0.571429	0	0.45
43688366	T	G	G	G	G	G	G	0.545455	0.4	1	0.432432	0.428571	1	143	105	24	185	126	117	0	0	0	0	0	0	0	0.452991	0.445205	0.494737	0.529412	0.414062
11162931	A	C	C	C	C	C	C	1	0.962963	0.62963	1	0.488889	0.983333	32	54	27	54	45	60	0.550459	0.578947	0.546218	0.440559	0.395349	0	0	0	0	0	0.675	0.444444
63086077	G	A	A	A	A	A	A	0.595506	1	1	1	0.515625	1	89	103	23	112	64	59	0.377778	0	0.333333	0.446154	0	0.3125	0.285714	0	1	0.54023	0	0.382857
725034	G	A	A	A	A	A	A	1	0.488372	0.979167	0.987342	1	1	86	86	48	79	54	76	0	0.507042	0	0	0	0.573529	0.375	0.555556	0.993289	0.44	0.311111	0.288462
1322358	A	G	G	G	G	G	G	1	1	0.571429	1	0.935484	0.477273	65	37	14	64	31	44	1	0.458333	0	0	0.341463	0	0	0.44186	0.315789	0.595238	0	0.424242
154354145	G	C	C	C	C	C	C	0.393939	0.646341	0.533333	0.50303	0.492891	0.598802	99	82	30	165	211	167	0	0	0	0	0	0	0.45	0	0.367925	0.94898	0	0
52348629	G	T	T	T	T	T	T	0.446809	0.37931	0.25	0.473684	0.357143	0.289474	47	29	24	19	14	38	0	0	0	0	0	0.2	0	0	0	0.333333	0	0.277778
117727518	T	C	C	C	C	C	C	1	0.377778	1	0.992188	1	0.482143	105	135	62	128	56	112	1	0.453333	0	0	0	0	0.522727	1	0	0	0	0.504854
20590807	C	T	T	T	T	T	T	1	0.588235	1	0.453125	1	0.409639	49	34	46	64	59	83	0	0	0	0	0	0	0	1	0	0.521739	1	0.567164
112501352	G	A	A	A	A	A	A	0.527473	0.326923	0.727273	0.361111	0.6625	0.489362	91	52	33	72	80	94	0.378261	0.4	0	0	0.52	0	0	0	0	0	0	0.44
113567470	G	C	C	C	C	C	C	0.618182	0.636364	1	1	0.543478	0.764706	55	33	33	77	46	34	1	0	0	0	0	0.625	0	0.581395	0	1	0	0
30879608	T	C	C	C	C	C	C	0.45	0.571429	1	0.451613	1	0.475	20	21	13	31	12	40	0	0	0	0	0.547619	0.239437	0	1	0.413793	0	0	0.4
57935120	G	C	C	C	C	C	C	0.537143	0.465909	0.543103	1	1	0.558824	175	88	116	55	70	102	0	0	0.466667	0.6	0	0.559322	0	0.616667	0.541284	0	0	0
27685452	C	G	G	G	G	G	G	0.545455	0.2	0.2	0.37931	0.277778	0.277778	11	20	10	29	18	36	0	0	0	0	0	0	0	0	0	0.56	0	0
90350002	G	T	A	A	T	A	A	0.344828	0.358974	0.243243	0.368421	0.388889	0.366667	87	39	74	57	18	30	0	0	0	0	0	0	0	0	0.34375	0	0	0.409091
45521072	A	T	T	T	T	T	T	0.519231	1	1	0.487179	1	0.462963	52	34	64	39	53	108	0.444444	0	0	0	0	0	0	0.468085	0.948276	0.451327	0.426471	0.416667
20128689	A	G	G	G	G	G	G	1	1	0.52381	1	1	1	62	29	21	46	26	93	0.333333	0	0.25	0.3125	0.25	0.5	0.928571	0	0.485714	0	0.380952	0.777778
112501353	C	A	A	A	A	A	A	0.527473	0.346939	0.705882	0.346667	0.65	0.5	91	49	34	75	80	92	0.403509	0.383234	0	0	0.544828	0	0	0	0	0	0	0.455696
36574867	G	T	T	T	T	T	T	0.385714	0.25	0.55	0.5	0.333333	0.275862	70	60	20	28	30	58	0	0	0	0	0	0	0.407407	0	0	0.261905	0.340909	0
1093876	C	T	T	T	T	T	T	0.833333	0.595238	0.888889	0.473684	0.596491	0.410256	60	42	45	38	57	78	0	0.294118	0	0	0	0.483333	0	0	0.234043	0.396226	0.851852	0.266667
16347013	A	G	G	G	G	G	G	1	1	1	0.529412	1	1	50	28	18	68	40	54	0	0	0	0	0.333333	0.5	0.727273	0.758621	0	0.485714	0.961538	0.5
34807340	G	A	A	A	A	A	A	1	0.545455	0.433333	0.407407	0.607143	0.511628	31	22	30	27	28	43	0	0	0	0	0	0.666667	0.5	0.451613	0	0.625	0	0
65129381	T	G	G	G	G	G	G	1	1	0.823529	0.487179	1	1	22	21	17	39	42	54	0	0	0.578947	0.6875	0	0.480519	1	0	0.474576	0	0.862069	0
117176293	G	A	A	A	A	A	A	0.763636	0.404762	0.765625	1	1	1	55	42	64	12	11	55	0	0	0.541667	0.6	0.857143	1	0	0.714286	0	0	0	0
51058874	T	C	C	C	C	C	C	0.636364	1	1	1	0.948718	0.703704	11	22	13	39	39	54	1	0	0	0	0.5	0.68	0	0	0	0.982456	0	0.909091
15856431	G	A	A	A	A	A	A	0.990476	0.578947	0.666667	0.992424	0.52459	1	105	57	30	132	61	72	0	0	0	0	0.4	0.691589	0.294118	0.580952	0	0	1	0.575
62697292	A	G	G	G	G	G	G	0.480519	0.503521	0.541528	0.487719	0.995261	1	308	284	301	285	211	305	0	0	0.60303	0.635097	0.478448	0	0.480818	0	0	0	0.611354	0
20590237	T	C	C	C	C	C	C	1	0.365854	1	0.441176	1	0.539394	99	82	146	102	63	165	0	0	0	0	0	0	0	1	0	0.598291	0.976744	0.575949
28354841	A	G	G	G	G	G	G	0.323529	0.416667	0.2	0.411765	0.952381	1	34	24	15	34	42	38	0	0.740741	0	0	0.583333	0	0	0.8	0	0	0	0
61144972	C	T	T	T	T	T	T	1	1	0.8	0.7	0.522727	0.666667	53	32	10	40	44	54	0.657143	0	0	0	0	0	0	1	0.636364	0.222222	1	0
21835531	T	C	C	C	C	C	C	0.7	1	1	0.6	1	0.517241	10	20	29	10	29	29	0.454545	0.478261	1	1	0	0	0	0	0	0.714286	0	0
59683423	G	A	A	A	A	A	A	0.412844	0.384615	0.381579	0.540541	0.382353	0.394737	109	65	76	37	34	76	0	0	0	0	0.571429	0.571429	0.190476	0	0	0	0	0
7805388	G	A	A	A	A	A	A	0.594595	0.6	0.555556	0.529412	0.272727	0.4	37	15	18	17	22	25	0	0	0	0	0.333333	0	0	0	0	1	0.461538	0
117177786	T	G	G	G	G	G	G	0.333333	0.4	0.44186	0.909091	1	1	18	45	43	22	19	23	0	0	0.181818	0.545455	0.6	1	0	0.625	0	0	0	0
92474134	T	C	C	C	C	C	C	0.546875	0.4	0.269231	0.575758	0.5625	0.653061	64	50	26	33	16	49	0.475	0.533333	0	0.368421	0.5	0	0	0	0	0	0	0
4040944	A	G	G	G	G	G	G	1	1	1	0.419355	1	1	36	28	16	31	11	25	0.666667	0.458333	0	0	1	0	0	1	0	0	0.928571	0.25
45125355	C	T	T	T	T	T	T	0.666667	0.416667	1	0.52	1	1	12	24	14	25	10	10	0.508197	0.517241	0.407407	0.527778	0	0	0.210526	0	0.647059	0.36	0.3125	0
121237371	C	T	T	T	T	T	T	0.585366	0.961538	0.7	0.301887	0.444444	1	41	26	30	53	36	29	0.433962	0.492063	0.35	0.403509	0.5	0.222222	0	0	0.490196	0	0	0
11163111	G	A	A	A	A	A	A	1	1	0.689655	0.970588	0.46875	1	37	28	29	34	32	60	0.569767	0.574074	0.609375	0.517544	0.605263	0	0	0	0	0	0.758621	0.394737
15864361	A	G	G	G	G	G	G	1	0.626866	0.511811	0.987421	0.51417	0.996441	290	201	127	318	247	281	0	0	0	0	0.519417	0.576471	0.446043	0.410256	0	0	0.994048	0.593023
42692840	A	G	G	G	G	G	G	0.727273	1	0.416667	0.478261	0.478261	0.411765	11	29	36	23	46	34	0	0	0.56	0.56621	0	0	0	0	0.55	0.740741	0	0
121237297	T	C	C	C	C	C	C	0.5	1	0.821429	0.4	0.36	1	36	20	28	30	25	26	0.493827	0.380952	0.454545	0.34	0.611111	0.172414	0	0	0.538462	0	0	0
3024773	T	A	A	A	A	A	A	0.988636	1	1	1	1	0.983871	88	67	19	90	52	62	0	0.982759	0	0	0.979021	0.9875	0	0	1	0.942857	0	0
15862922	C	T	T	T	T	T	T	1	0.448	0.5625	1	0.467949	1	217	125	48	217	156	137	0	0	0	0	0.487805	0.460993	0.584906	0.480263	0	0	1	0.4
3024877	T	C	C	C	C	C	C	1	1	1	1	1	1	104	69	20	94	42	75	0	1	0	0	1	1	0	0	1	0.936508	0	0
61447225	T	C	C	C	C	C	C	1	1	1	1	1	1	18	15	18	10	23	37	0	1	0.818182	0.354839	0.8	0.285714	0.666667	0	0.230769	0.307692	0	0.473684
51327357	A	C	C	C	C	C	C	0.966667	1	0.47619	1	1	1	30	19	21	20	16	17	1	0	0	0	0	0.5	0	1	0	0.461538	0.428571	1
7115363	A	T	T	T	T	T	T	0.5625	0.490196	0.636364	1	0.7	0.4875	48	51	22	92	30	80	0	0.423358	0.666667	0.608696	0	0	0	0	0.625	0.51	0	0
786988	T	C	C	C	C	C	C	0.296296	1	0.540984	1	1	0.644444	27	39	61	39	48	45	0.471698	0.586207	0	0	0	0	0.509434	0.4	1	0.472222	0	0
127755566	A	G	G	G	G	G	G	1	1	0.439103	0.508065	1	1	339	192	312	124	248	325	0	0.530864	0.469697	0.491639	0.474576	0.649123	0	0	0.608696	0.148936	0.532934	0
1767406	A	G	G	G	G	G	G	0.996399	0.382038	0.431694	0.374558	0.439024	1	833	746	732	849	615	520	0.461214	0.442641	0.367781	0.480801	0	0.383639	0	0	0	0.449893	0	0
98025048	G	C	C	C	C	C	C	1	0.3125	0.772727	1	0.461538	1	20	16	22	19	13	24	0	0	0	0.5	0.6	0.615385	0	0	1	0.578947	0.230769	0
103937975	G	A	A	A	A	A	A	0.971429	0.68	0.666667	0.7	0.549296	1	35	25	39	50	71	58	0.586207	0.714286	0.290909	0.483871	1	0	0	0.473684	0	0	0	0
50431895	A	C	C	C	C	C	C	0.367089	0.989583	0.363636	0.440994	1	1	79	96	11	161	83	106	1	0.723077	0	0	0.538462	0	0.25	0	0	0.635417	0	0
14568444	A	G	G	G	G	G	G	0.952381	0.888889	1	1	0.511628	0.940476	105	36	130	45	43	336	0	0.684211	0	0	0	0	0	1	0.820896	0.826087	0	0.955056
7114036	C	G	G	G	G	G	G	0.545455	0.397059	0.6	1	0.486842	0.441558	88	68	30	137	76	154	0	0.364198	0.589474	0.580645	0	0	0	0	0.471204	0.461538	0	0
2496754	G	T	T	T	T	T	T	0.333333	0.764706	1	1	0.703704	0.541667	27	17	11	18	27	24	0.391304	0.333333	0	0	0.333333	0.6	0.478261	0.692308	0.515152	0	0	0
8594141	C	T	T	T	T	T	T	0.59322	1	0.761905	0.395833	1	1	59	44	21	48	22	68	1	0	0.3125	0.510638	0.769231	0.222222	0.4	0	0	0	0	0.538462
48563017	T	C	C	C	C	C	C	0.391304	1	1	1	1	0.973684	46	44	13	31	37	38	1	0	0.425926	0.632653	0.364865	1	0	0	0.47619	0.473684	0	0
82171802	G	T	T	T	T	T	T	0.991734	0.501804	0.974332	0.49631	0.501328	0.489602	6291	5821	2805	6369	3766	4520	0	0.509538	0	0	0	0.48937	0.494722	0	0	0.981368	0.491335	0
113618555	C	T	T	T	T	T	T	0.257576	0.112676	0.153846	0.314286	0.472527	0.16129	66	71	13	70	91	31	0	0	0	0	0	0	0.275862	0	0	0	0.208333	0
40385224	C	A	A	A	A	A	A	0.615385	1	1	1	1	1	13	15	11	16	26	33	1	0	0	0	0	0.514286	1	0	1	0.483871	0	0.62963
15856421	T	C	C	C	C	C	C	1	0.566038	0.645161	1	0.539683	1	108	53	31	139	63	75	0	0	0	0	0.442748	0.730435	0.352941	0.598039	0	0	1	0.642857
7114034	T	C	C	C	C	C	C	0.551724	0.405797	0.612903	1	0.486486	0.458065	87	69	31	138	74	155	0	0.37037	0.610526	0.609589	0	0	0	0	0.479167	0.465649	0	0
31095934	T	C	C	C	C	C	C	0.789474	1	1	1	1	1	19	24	10	12	27	41	0.586957	1	0.390244	0.571429	0	0.5	1	0.375	0	0	0	0.388889
82171949	C	T	T	T	T	T	T	0.998447	0.485511	0.991955	0.487652	0.490102	0.485057	5794	5763	2859	6236	3738	4216	0	0.501111	0	0	0	0.490781	0.488487	0	0	0.993829	0.491446	0
39664519	C	A	A	A	A	A	A	0.424242	0.333333	0.458333	0.4375	1	0.425	33	27	24	16	77	80	0	0.413793	0	0.240741	0.317073	0	0.272727	0	0	0	0.461538	0.4
50565398	G	C	C	C	C	C	C	0.990291	0.724919	0.963636	0.929412	0.990698	0.766234	103	309	55	170	215	231	0.175824	0.240964	0.62069	0	0.477273	0	0.695652	0	0.394595	0.766667	0.647887	0.375
45571253	C	T	T	T	T	T	T	0.439024	0.291667	0.771429	0.515152	0.533333	0.5	41	48	35	66	45	70	0	0	0	0	0	0	0.580645	0.392857	0	0	0.666667	0.44
81126846	C	A	A	A	A	A	A	0.236842	0.3	0.304348	0.333333	0.32	0.235294	38	30	23	12	25	17	0	0	0	0	0	0	0	0	0	0.307692	0	0.454545
23865525	T	C	C	C	C	C	C	0.583333	0.535714	0.533333	0.25	0.307692	0.588235	24	28	15	16	13	17	0	0	0	0	0.5	0	0	0.5	0.545455	0	0.285714	0
5875651	T	C	C	C	C	C	C	0.4	0.533333	0.653846	1	1	1	25	15	52	12	35	44	0	0.307692	0	0	0.285714	0	0.26087	0	0.805556	0.4	1	0.5625
7114041	C	T	T	T	T	T	T	0.554217	0.397059	0.607143	1	0.506667	0.443709	83	68	28	135	75	151	0	0.375796	0.597826	0.611842	0	0	0	0	0.486188	0.472441	0	0
114611577	T	C	C	C	C	C	C	0.575342	1	0.72	0.441176	0.480519	0.491525	73	76	25	102	77	59	0	0.280702	0.62069	0.386364	0.46875	0.527778	0	0	0	0	0.466667	0
90302179	A	G	G	G	G	G	G	0.368421	0.357143	0.416667	0.230769	0.258065	0.15	19	28	36	26	31	20	0	0.4	0	0	0	0	0	0	0	0.181818	0.25	0
121237188	T	C	C	C	C	C	C	0.72	1	0.666667	0.515152	0.393939	1	25	35	30	33	33	37	0.509804	0.729167	0.4	0.447368	0.230769	0.448276	0	0	0.589744	0	0	0
121237564	A	G	G	G	G	G	G	0.534884	1	0.490566	0.568966	0.522727	1	43	47	53	58	44	46	0.540541	0.46	0.266667	0.436364	0.358974	0.625	0	0	0.491228	0	0	0
87280629	G	A	A	A	A	A	A	0.485714	0.588235	0.457143	0.564103	1	0.654762	70	51	35	39	36	84	0	0	0.590909	0.578947	0.641975	1	0	0	0	0	0	0
98025053	G	A	A	A	A	A	A	1	0.333333	0.809524	1	0.466667	1	21	18	21	21	15	26	0	0	0	0.625	0.6	0.642857	0	0	1	0.578947	0.230769	0
1777230	T	C	C	C	C	C	C	1	0.425532	0.630435	0.421739	0.589404	1	131	141	46	230	151	104	0.578544	0.565574	0.5125	0.56	0	0.280702	0	0	0	0.641975	0	0
72753272	T	C	C	C	C	C	C	1	1	1	1	1	1	11	17	26	26	14	23	0.560606	0.518519	0.538462	0.484848	0.846154	0	0.666667	0	0.655172	0.521739	0.294118	0
127802909	G	A	A	A	A	A	A	1	1	0.380952	0.615385	1	1	10	13	21	13	15	28	0.666667	0	0.75	1	0	0.666667	0	1	0	0	0	0
14603830	C	T	T	T	T	T	T	0.75	1	1	1	1	1	16	15	14	16	35	21	1	0	0	0	0	0	0.733333	0.75	0	0.615385	1	0.73913
97385087	G	C	C	C	C	C	C	1	1	0.463415	0.996678	1	1	215	226	246	301	443	213	0.486443	0.518018	0	0	1	0	1	0	0.997106	0	0.547222	0
86334986	T	C	C	C	C	C	C	0.487179	0.376147	0.484848	0.486239	0.978261	0.310345	39	109	33	109	46	58	0.385185	0	0.48	0.462687	0.405405	0	0	0	0	0	0.481481	0
7806371	A	G	G	G	G	G	G	0.486111	0.269231	0.583333	0.48	0.5	0.645833	72	26	36	25	28	48	0.555556	0	0	0	0	0	0	0.6	0	0.904762	0	0
50565400	G	T	T	T	T	T	T	0.990099	0.71987	0.980769	0.928994	1	0.771552	101	307	52	169	214	232	0	0.253012	0.6	0.290323	0.5	0	0.680851	0	0.416216	0.766667	0.619718	0.365079
28505360	G	C	C	C	C	C	C	0.46621	0.460317	0.578261	0.420826	0.975524	0.409605	1169	504	230	1623	572	1062	0	1	0	0	0	0.968085	0	0.225166	0	0.225153	0	0
50560914	C	T	T	T	T	T	T	0.5	0.293103	1	1	1	1	58	58	36	64	50	56	0.644737	0	0.333333	0.452055	0	0.7	0	0	0.4875	0.645161	0.647059	0
102893472	G	C	C	C	C	C	C	0.377358	0.666667	1	1	0.522523	0.561404	53	69	40	177	111	114	0	0	0.463768	0.6	0.594595	0.59375	0	1	0	0	0	0
69944908	A	G	G	G	G	G	G	0.375	1	1	0.625	0.263158	0.390244	24	18	35	16	19	41	0.307692	0.272727	0	0	0.5	0	0.380952	1	0	0.317073	0	0
117196233	C	T	T	T	T	T	T	0.660714	0.486486	0.289474	1	1	1	56	37	38	19	18	35	0	0	1	0.833333	1	0.4	0	0.333333	0	0	0	0
21687290	T	A	A	A	A	A	A	0.27027	0.348837	0.571429	0.28125	0.176471	0.28	37	43	63	32	34	50	0	0	0	0	0	0.486111	0	0	0	0.188679	0.384615	0
39665000	A	T	T	T	T	T	T	0.285714	0.269231	0.343284	0.454545	0.314815	0.258621	119	52	67	22	54	58	0	0	0	0	0	0	0.204082	0.25	0.275	0.333333	0	0
44722066	A	G	G	G	G	G	G	1	1	0.391304	0.5	1	0.977273	35	26	23	28	23	44	0.529412	0	0	0	0	1	1	0	1	0.47619	0	0
11139174	A	C	C	C	C	C	C	0.586957	0.428571	0.60625	0.4	0.520833	0.627273	46	21	160	25	96	110	0.334177	0.503937	0.552239	0.403646	0	0	0	0.517241	0	0	0	0
7114532	G	T	T	T	T	T	T	0.512821	0.484848	0.631579	1	0.615385	0.481013	39	33	19	73	39	79	0	0.444444	0.605263	0.712871	0	0	0	0	0.556818	0.55814	0	0
70217185	T	G	G	G	G	G	G	0.3	1	0.909091	0.153846	0.333333	0.310345	10	10	11	13	18	29	1	0.5	0	0	0	0.333333	0	0	0	0	0.333333	0
99437899	G	A	A	A	A	A	A	1	0.4	0.405405	0.391304	0.875	1	38	20	37	23	16	34	0.535714	0	0	0	0	0.444444	0.4	0.4375	0.255814	0.375	0.633333	0.15
45281499	G	A	A	A	A	A	A	0.488372	0.458333	1	0.5	1	1	43	24	27	22	21	39	0.666667	0.4	0.333333	0.5	0	0	0.21875	0	0.638889	0.230769	0.625	0
63100603	G	A	A	A	A	A	A	0.474359	1	1	1	0.480769	1	78	55	33	75	52	56	0.337662	0	0.482143	0.48227	0	0.438053	0.414634	0	1	0.550459	0	0.423077
27192880	G	A	A	A	A	A	A	0.475059	0.553476	0.521127	0.59012	0.561934	0.419355	421	374	71	749	331	372	0.35446	0.253687	0	0	0	0.689024	0	0.375	0	0.623301	0	0
127755032	A	G	G	G	G	G	G	1	1	0.627119	0.285714	0.994444	1	50	36	59	28	180	154	0	0.652174	0.5	0.451613	0.591837	0.490909	0	0	0.615385	0.25	0.533333	0
7684122	A	T	T	T	T	T	T	1	0.607143	0.75	1	0.666667	1	73	56	32	22	15	34	0	0	0	0	0.666667	0	1	0	0.611111	0.642857	1	0.285714
15855229	C	T	T	T	T	T	T	1	0.604938	0.6	1	0.555556	1	112	81	10	164	81	75	0	0	0	0	0.405797	0.632911	0.777778	0.473684	0	0	1	0.666667
6038529	A	G	G	G	G	G	G	0.32	0.415094	0.703704	0.616667	0.325	0.19403	75	53	54	60	160	134	0.261905	0	0	0	0	0	0	0	0.5	0.433333	0.20339	0.37931
63090518	A	G	G	G	G	G	G	0.50995	0.997416	0.995833	1	0.557851	1	402	387	240	281	242	306	0.511041	0	0.482428	0.432343	0	0.392405	0.505102	0	0.995714	0.478261	0	0.479741
106291424	C	T	T	T	T	T	T	0.448276	0.6875	1	1	0.789474	0.5	29	16	29	32	19	40	0	0	0	0	0	0.235294	1	0	0.675	0.404255	1	0.333333
97228546	T	G	G	G	G	G	G	0.909091	0.714286	0.62963	0.952381	0.65	1	11	21	27	21	20	52	1	0	0.428571	0.888889	0	0	0	1	0.772727	0	0	0
127753156	C	G	G	G	G	G	G	1	1	0.453125	0.394737	1	1	183	96	192	76	213	273	0	0.430556	0.596154	0.695122	0.378788	0.768116	0	0	0.543478	0	0.674157	0
53055210	A	G	G	G	G	G	G	1	1	0.173913	0.478261	0.423729	1	32	23	23	23	59	93	0.8	0.607843	0	0	0.5	0	0	0	0	0	0.866667	0.545455
7684121	G	T	T	T	T	T	T	1	0.614035	0.75	1	0.666667	1	74	57	32	21	15	35	0	0	0	0	0.666667	0	1	0	0.6875	0.642857	1	0.285714
10303605	C	A	A	A	A	A	A	0.297297	0.472727	1	0.977273	1	0.337662	37	55	40	44	38	77	1	0.4	0	0	0	0.465909	0.192308	0.630435	0	0.405941	0	0.242857
59710141	C	T	T	T	T	T	T	1	1	0.826087	0.972222	1	0.945205	63	65	69	36	18	73	0	1	0	0	1	1	0	1	1	0	0	0
37861659	A	G	G	G	G	G	G	0.444444	0.636364	1	0.5	1	0.657143	36	33	41	20	28	70	0.5	0.536585	0.301587	0.468085	0.589744	0.431818	0	0	0.675676	0	0	0
8581888	T	A	A	A	A	A	A	0.621622	0.75	0.42	0.176471	0.307692	0.566667	37	20	50	17	13	30	0.588235	0.365854	0	0	0	0	0.363636	0.25	0.142857	0.4	0	0
97229215	A	C	C	C	C	C	C	0.7	0.882353	0.9	1	1	0.647059	20	17	10	18	12	17	1	0	1	0.857143	0	0	0	1	0.545455	0	0	0
1769199	A	G	G	G	G	G	G	1	0.504587	0.52809	0.537209	0.576792	1	471	327	178	430	293	247	0.484581	0.548896	0.612403	0.624242	0	0.532143	0	0	0	0.62381	0	0
67593676	G	T	T	T	T	T	T	0.1875	0.361702	0.46875	0.2	0.375	0.234043	32	47	32	15	16	47	0.238095	0	0	0	0	0	0.277778	0	0.318182	0.277778	0	0
36026612	G	A	A	A	A	A	A	1	1	0.62963	0.444444	0.617647	0.987654	91	44	54	36	34	81	0.418803	0.459016	0.568966	0.536585	1	0	0	0	0.384615	0.3	0.30303	0
80226749	C	T	T	T	T	T	T	1	1	0.540984	0.992806	1	1	111	111	61	139	116	138	1	0	0.355263	0.356436	0.963636	0	0	0.490196	0.4	0.971429	0	0.3125
15856776	C	T	T	T	T	T	T	1	0.445783	0.716981	1	0.544444	1	101	83	53	184	90	74	0	0	0	0	0.440367	0.65942	0.833333	0.523438	0	0	1	0.576923
121237512	C	T	T	T	T	T	T	0.419355	1	0.404762	0.371429	0.433333	1	31	37	42	35	30	38	0.507937	0.46	0.222222	0.454545	0.382353	0.392157	0	0	0.543478	0	0	0
120989352	G	C	C	C	C	C	C	0.244444	0.255814	0.333333	0.243243	0.333333	0.272727	45	43	15	37	45	66	0.342466	0	0	0	0	0	0	0	0.242424	0	0.212121	0.22449
83012018	G	T	T	T	T	T	T	0.444444	1	0.404762	1	0.625	0.474359	108	63	42	56	32	78	1	0	0.6	0.641509	0.534884	0	0	0.514286	0	0	0	0
14419033	A	G	G	G	G	G	G	1	0.473684	0.75	0.533333	1	0.444444	13	19	12	15	10	27	0	0.5625	0.3	0.458333	0	0	0	0.277778	0.638889	0	1	0.307692
28472503	G	A	A	A	A	A	A	0.193161	0.325313	0.32563	0.267266	0.739865	0.238692	2749	1039	476	3562	1184	1437	0	0.530864	0	0	0	0	0	0.308617	0	0.595838	0	0
49227092	G	A	A	A	A	A	A	1	0.724138	1	0.512195	1	0.484848	43	29	30	41	39	33	0.727273	0	0	0.354167	0.653846	0	0	0.6875	1	0	0	0.645161
14860243	C	G	G	G	G	G	G	0.304348	0.789474	0.9	0.781818	0.774194	0.8	23	19	10	55	31	35	0.459459	0.666667	0.666667	0.857143	0	0	0	0.4	0	0	0	0.647059
3335646	G	T	T	T	T	T	T	0.460251	0.632479	0.428571	0.298507	0.489362	0.45933	239	117	105	67	94	209	0.408451	0.61809	0	0	0.553191	0.541237	0	0	0	0	0	0
16943779	G	T	T	T	T	T	T	0.7	1	1	1	1	0.45	10	13	13	14	10	20	0	0	1	1	0	0.333333	1	0	0	0.7	0.470588	0
59400242	T	C	C	C	C	C	C	0.493827	0.583333	0.6	0.59596	0.48913	1	81	84	75	99	92	111	0	0	0	0	0	0	0.518519	0	0.5	0.404762	1	0.695652
117183428	C	A	A	A	A	A	A	0.431034	0.414634	0.428571	0.923077	0.952381	1	58	41	42	13	21	33	0	0	0.8	0.833333	0	0.875	0	1	0	0	0	0
65913210	G	A	A	A	A	A	A	0.333333	0.333333	0.3	0.466667	1	0.396226	15	24	10	15	15	53	0	0.413793	0	0	0	0	0.571429	0.769231	0	0	0.444444	0
43562983	C	T	T	T	T	T	T	1	1	1	0.989011	0.923077	1	58	82	28	91	52	48	0.978261	1	0.492308	0.453488	1	0	0	0.452381	0.431034	0.477612	0	0
114612564	G	A	A	A	A	A	A	0.533333	1	0.578947	0.611111	0.423077	0.463415	30	14	19	36	26	41	0	0.444444	0.714286	0.488372	0.483871	0.4375	0	0	0	0	0.428571	0
35134899	A	G	G	G	G	G	G	0.230769	0.818182	1	0.416667	0.214286	0.266667	13	11	11	12	14	15	0	0	0.4	0.222222	1	0	0	0	0	0.444444	0	0.285714
71362066	C	T	T	T	T	T	T	1	1	0.9	0.277778	0.4	0.529412	32	14	10	18	15	34	0	0	0.48	0.433962	0.53125	0.482143	0	0.153846	0	0.522727	0.636364	0.272727
8593695	G	A	A	A	A	A	A	0.487805	1	0.454545	0.333333	1	1	41	26	22	36	28	38	1	0	0.541667	0.326087	0.689655	0.303571	0.472222	0	0	0	0	0.352941
59710048	T	C	C	C	C	C	C	0.82716	0.952381	0.811594	1	0.846154	0.771429	81	42	69	30	13	35	0	0.818182	0	0	1	1	0	1	0.807692	0	0	0
27150994	A	G	G	G	G	G	G	0.875	0.938776	0.871795	0.951807	0.991228	1	32	49	39	83	114	14	0.875	1	0	0.909091	0	0.428571	0	1	0.416667	0.421053	0	0
2847546	A	G	G	G	G	G	G	0.571429	0.673077	0.148148	0.392157	0.202797	0.180952	49	52	27	51	143	105	0	0	0	0	0	0	0.166667	0.583333	0.1875	0.184211	0.1875	0.28125
62311652	A	G	G	G	G	G	G	0.393258	1	1	0.679245	0.423729	0.373333	89	60	39	53	59	75	1	0.494118	0	0	0.506667	0.475	0	0.820513	0	0	0	0
69945017	C	A	A	A	A	A	A	0.342857	1	1	0.473684	0.5	0.423077	35	15	38	19	12	52	0.333333	0.384615	0	0	0.5	0	0.470588	1	0	0.479167	0	0
15359747	C	G	G	G	G	G	G	0.548387	1	0.6	0.539683	1	0.4	31	32	15	63	14	25	0	0	0	0	0.533333	0.438202	0	1	0	1	0	0.5625
41284703	G	A	A	A	A	A	A	0.419355	1	1	1	1	1	62	62	36	152	72	64	0.45098	1	0	0	0	0	0.428571	0.508772	0.558824	0.406593	1	0.514286
75569293	T	G	G	G	G	G	G	1	0.333333	0.583333	1	0.428571	1	54	39	12	42	49	46	1	1	0.304348	0.283019	0	0.44898	0	0.307692	0.45098	0	0	0
8594180	C	T	T	T	T	T	T	0.6875	1	1	1	1	1	48	32	15	26	18	31	1	0	0	0.423077	0.888889	1	0.533333	0	0.741935	0	0	0.551724
15369384	T	C	C	C	C	C	C	0.608392	1	0.586667	0.62141	1	0.570342	286	321	150	383	233	263	0	0	0	0	0.535135	0.439024	0.373984	1	0	0.988095	0	0.502347
20923433	A	G	G	G	G	G	G	1	0.714286	0.7	0.409091	0.454545	0.432432	13	14	10	22	11	37	0	0	0.32	0.494118	0	0	0	1	0	0.512821	0.304348	0.538462
42627580	T	C	C	C	C	C	C	1	1	1	1	1	1	49	48	13	45	55	49	0	0.333333	1	1	0.482759	0.236842	0	0	0.410256	0	1	1
70253900	T	C	C	C	C	C	C	1	1	1	1	1	1	42	56	22	80	47	41	1	0	0	0	0	0.375	0.428571	0.55814	1	0.590909	1	0.513514
117183427	C	G	G	G	G	G	G	0.507937	0.4375	0.44186	1	1	1	63	48	43	13	22	37	0	0	1	0.857143	0	1	0	1	0	0	0	0
66269692	T	G	G	G	G	G	G	0.71875	0.691176	0.791667	0.625	0.666667	0.533333	32	68	24	48	27	30	0	0	0.346939	0	0	0	0	0.657143	0.606061	0.515152	0.717949	0.653846
49493054	C	G	G	G	G	G	G	1	1	1	1	1	1	21	14	10	12	15	12	1	0	0.415094	0.532258	0	1	0	1	0	0.952381	0.571429	0
15359778	A	G	G	G	G	G	G	0.517241	1	0.6	0.491228	1	0.527778	29	36	15	57	18	36	0	0	0	0	0.6	0.47561	0	1	0	1	0	0.533333
15369396	C	T	T	T	T	T	T	0.6	0.996711	0.572368	0.609756	1	0.56705	275	304	152	369	219	261	0	0	0	0	0.491429	0.434426	0.407692	1	0	0.98374	0	0.502347
15369397	T	G	G	G	G	G	G	0.606618	1	0.589404	0.612903	1	0.568182	272	308	151	372	218	264	0	0	0	0	0.5	0.439024	0.423077	1	0	0.98	0	0.509259
64517523	A	G	G	G	G	G	G	0.642857	0.625	1	1	0.5	0.555556	14	32	20	37	32	36	0	0.724138	1	1	0.545455	0.242424	0	0	0	0	0	0.285714
45362898	A	G	G	G	G	G	G	0.567568	0.510638	1	0.452381	1	1	37	47	40	42	50	74	0.355263	0.487395	0.627451	0.563636	0	0	0.365854	0	0.621622	0.507692	0.478261	0
97249216	G	C	C	C	C	C	C	0.617647	0.366667	0.340426	1	0.394737	0.410256	34	30	47	28	38	39	0.438202	0	0.312139	0.439189	0	0	0	0.931034	0.486842	0	0	0
28775778	C	G	G	G	G	G	G	1	1	1	1	1	1	66	46	90	51	41	103	0.435644	0.489583	0.5	0.387097	0.52809	0.590164	0	0.538462	0.486111	1	0	0.537037
38507123	C	A	A	A	A	A	A	0.464286	0.46875	1	0.98	0.48	0.983871	28	32	32	50	25	62	0.36	0	0	0	0	0.392857	0.611111	0	1	0.617647	0.888889	0
112248064	A	T	T	T	T	T	T	0.508772	0.423729	0.486486	1	0.505618	0.473684	57	59	37	22	89	133	0.333333	0.395833	0.516129	0.522059	0	0	0	0	0.555556	0.571429	0	0
4116	G	C	C	C	C	C	C	0.6	0.279621	0.551724	0.6	0.382609	0.142857	135	211	58	180	115	35	0	0	0.578947	0.271186	0	0	0.666667	0	0	0.242991	0.138889	0.155172
37824068	A	G	G	G	G	G	G	1	1	1	1	1	1	122	120	37	239	130	121	1	1	0.989691	0.985294	0	0	0	1	0.522807	0	0	0
57898865	G	A	A	A	A	A	A	1	0.307902	0.366594	0.337793	0.34763	1	428	734	461	897	443	554	0	0.993769	0.404427	0.369748	0.355844	0	0	0.363636	0.377814	0	0	0
27192957	G	A	A	A	A	A	A	0.447917	0.526946	0.530973	0.563041	0.546632	0.4	480	501	113	1039	386	495	0.308877	0.23546	0	0	0.214559	0.629454	0	0.332203	0.234234	0.568389	0	0
37803314	G	A	A	A	A	A	A	0.998441	1	1	1	0.99777	1	1283	762	1455	929	897	1439	1	0.997382	0.998147	0.99771	0	0	0	0.997171	0.514846	0	0	0
49490748	T	C	C	C	C	C	C	1	1	1	1	1	1	41	35	29	59	44	53	1	0	0.368421	0.40625	0	0.954545	0.555556	1	0	0.952381	0.277778	0
63101304	T	C	C	C	C	C	C	0.862069	1	1	1	0.407407	1	29	17	13	29	27	40	0.59375	0	0.470588	0.567164	0	0.510417	0.5	0	1	0.557377	0	0.592593
7797285	C	T	T	T	T	T	T	0.603175	0.508772	0.304348	0.570175	0.552632	0.526316	126	114	46	114	76	38	0	0.481481	0	0	0.568627	0	0	0	0	0.959596	0.58	0
121237497	T	G	G	G	G	G	G	0.454545	1	0.472222	0.358974	0.466667	1	33	37	36	39	30	39	0.477612	0.520833	0.263158	0.612245	0.484848	0.365385	0	0	0.55814	0	0	0
106296290	C	G	G	G	G	G	G	0.521739	0.52	1	1	0.375	0.5625	23	25	21	12	16	32	0	0	0	0	0	0.4	1	0	0.272727	0.636364	1	0.2
11871181	C	T	T	T	T	T	T	0.516129	0.589744	1	0.513514	1	0.512821	31	39	30	37	39	117	1	0.48	0	0	0	0.557252	0.761905	0.536585	0	0.333333	0	0
103896921	G	A	A	A	A	A	A	1	1	0.367347	0.411765	0.506849	0.408451	135	212	49	459	219	213	0.469367	0.449519	0	0	1	0.46988	0	0	0.45092	0.398496	0	0
35196239	G	C	C	C	C	C	C	0.454545	0.518519	0.611111	0.68	0.333333	0.636364	22	27	18	25	15	22	0	0	0	0	0	0	0	0.423077	0.441176	0.419355	0.5	1
41993569	C	T	T	T	T	T	T	1	0.395349	0.242424	1	0.727273	0.371429	32	43	33	13	22	35	0.432432	0	0	0	0.533333	0.476923	0	0	1	0.4	0	0.446809
72827173	G	A	A	A	A	A	A	0.227273	0.295455	0.225806	0.294118	0.409091	0.322581	44	132	31	68	44	31	0.1875	0.295082	0	0	0.253968	0.28866	0.304348	0	0	0	0	0
15370106	A	G	G	G	G	G	G	0.385714	1	0.647059	0.532258	1	0.421687	70	50	17	62	23	83	0	0	0	0	0.5	0.304348	0.392857	0.92	0	1	0	0.428571
5557875	A	G	G	G	G	G	G	0.461538	0.576923	1	1	0.536585	1	26	26	10	51	41	54	0	0	0.818182	0.87037	0.5	0.947368	0	1	0	0	0	0
67663514	A	T	T	T	T	T	T	1	1	1	1	1	1	54	47	20	38	41	64	1	0.282258	0	0.139535	1	1	0	0	1	1	0	0.139785
106291246	C	T	T	T	T	T	T	0.392857	0.647887	1	1	0.633333	0.455357	56	71	82	137	60	112	0	0	0	0	0	0.434783	0.983696	0	0.477941	0.427536	1	0.367647
13589571	C	A	A	A	A	A	A	0.5	0.357143	0.384615	0.352941	0.333333	0.409091	18	14	13	17	12	22	0.259259	0	0	0	0	0	0	0.25	0.3	0.363636	0.368421	0.36
39660003	A	G	G	G	G	G	G	0.52381	0.657143	0.695652	0.59375	1	0.62069	42	35	23	32	24	29	0	0	0.714286	0.545455	0.333333	0	0.4375	0.5	0	0	0.625	0.5
28469767	T	G	G	G	G	G	G	0.389068	0.527027	0.288591	0.558442	0.973214	0.856098	311	74	149	154	112	410	0.945946	0.448378	0	0	0.863636	0	0	0	0	0.902174	0	0
145031979	T	C	C	C	C	C	C	0.472527	0.493617	0.5	0.5	1	0.443983	182	235	144	240	202	241	0	0	0.475248	0.5	0.5625	0.415842	0.539823	0	0	0	0.484615	0
37808442	T	C	C	C	C	C	C	0.997596	1	1	1	0.995736	1	416	328	243	564	469	532	0.996633	0.99026	1	1	0	0	0	1	0.586987	0	0	0
52622479	G	A	A	A	A	A	A	1	1	1	1	1	1	103	53	33	77	86	101	0	0	0	0	1	0.454545	0	0.657895	1	0.933333	0.536232	1
59402161	C	T	T	T	T	T	T	0.568966	0.419355	0.428571	0.371429	0.511628	1	58	62	28	35	43	52	0	0	0	0	0	0	0.6	0	0.388889	0.481481	0.941176	0.472727
48663639	G	A	A	A	A	A	A	1	0.342404	0.963636	0.999036	0.996441	0.401813	537	882	110	1037	562	662	0.46988	0	0.492481	0.503834	0.396804	0.407598	0.219512	0	0.619764	0.392379	0.366554	0.422846
37808456	C	G	G	G	G	G	G	0.997085	1	1	1	0.994872	1	343	276	209	465	390	442	1	0.99	1	1	0	0	0	1	0.593162	0	0	0
40379551	G	A	A	A	A	A	A	0.647059	1	1	1	1	0.5	17	26	25	22	25	44	0.419355	0.391304	0.4375	0.52	1	0.612903	0.625	0.521739	0.210526	0	0	0
7115364	A	G	G	G	G	G	G	1	0.490196	0.636364	1	0.7	0.493671	46	51	22	94	30	79	0.419512	0.444444	0.649123	0.601504	0	0	0.65	0	0.650943	0.5	0	0
104337662	C	A	A	A	A	A	A	0.280374	0.28125	0.275862	0.255814	0.210526	0.25	107	64	29	43	38	56	0	0	0	0	0	0.285714	0.269231	0	0.231884	0.368421	0	0
15368612	A	C	C	C	C	C	C	0.558704	1	0.494118	0.504717	1	0.575107	247	172	85	212	131	233	0	0	0	0	0.475676	0.426752	0.38961	0.987879	0	0.970588	0	0.486301
36026903	C	G	G	G	G	G	G	1	1	0.368421	0.347826	0.444444	1	54	41	19	23	18	26	0.339623	0.291667	0.366667	0.416667	1	0	0	0	0.5	0.5	0.351351	0
8593661	T	C	C	C	C	C	C	0.534884	1	1	1	1	1	43	31	19	31	25	42	1	0	0.578947	0.369565	0.707317	1	0.484848	0	0.609756	0	0	0.390244
11138956	C	G	G	G	G	G	G	0.436508	0.323529	0.579268	0.642202	0.497674	0.483871	126	68	164	109	215	248	0.557252	0.573248	0.502439	0.464789	0	0	0	0.47191	0	0	0	0
59584166	C	A	A	A	A	A	A	0.5	0.347826	0.458333	0.272727	0.6	0.380952	16	23	24	11	10	21	0.333333	0	0	0.321429	0.333333	0	0	0	0.3125	0.5	0.37037	0
55605222	A	G	G	G	G	G	G	0.227273	0.230769	0.346154	0.2	0.416667	0.25	22	13	26	10	12	52	0.5	0	0	0	0	0	0.5	0	0	0.285714	0	0
4981592	T	G	G	G	G	G	G	1	0.538462	0.1875	0.519231	0.35	0.98	35	26	16	52	20	50	0	0	0.823529	0.605263	0	0.642857	0	0	0.633333	0.486486	0	0
59401685	C	T	T	T	T	T	T	0.451977	0.506173	0.480663	0.572139	0.515873	1	177	162	181	201	126	187	0	0	0	0	0	0	0.5	0	0.522613	0.525862	0.971429	0.62766
59401723	C	T	T	T	T	T	T	0.523529	0.518072	0.454545	0.564767	0.462264	1	170	166	176	193	106	181	0	0	0	0	0	0	0.517483	0	0.497006	0.507389	0.977941	0.646341
27603833	T	C	C	C	C	C	C	0.826087	1	1	0.885714	1	1	23	17	19	35	38	104	0	0	1	1	1	0.5625	0	0	0.818182	0.954545	0	0
61409606	G	A	A	A	A	A	A	1	0.944444	1	1	1	0.923077	33	18	11	12	15	26	0	0.9	0.875	0.538462	1	0.555556	0.533333	0	0	0.457143	0	0.636364
9313711	A	G	G	G	G	G	G	0.230769	0.32	0.333333	0.307692	0.290909	0.315789	13	25	12	13	55	57	0	0	0	0.5	0.5	0	0	0	0	0	0.428571	0
43519799	T	C	C	C	C	C	C	1	1	1	1	1	1	107	78	20	154	99	111	1	1	0.432099	0.507177	1	0.409091	0	0.437838	0.481308	0.366864	0	0
48884493	A	G	G	G	G	G	G	1	1	1	1	1	1	107	140	59	114	86	89	0.468354	0	0.484375	0.413462	1	0.628571	0.522581	0.64557	0.471545	0	0	1
9090746	T	A	A	A	A	A	A	0.375	1	1	1	1	1	24	12	10	24	13	27	1	0.71875	0.925926	1	0.388889	0.5	0	0.47619	0	0	0	0
60333709	A	G	G	G	G	G	G	1	0.178571	0.454545	1	1	1	22	28	11	12	16	13	0	1	0.3	0.5	0.875	0	0.5	0.222222	0.272727	0.235294	0.375	0
95770871	A	G	G	G	G	G	G	0.166667	0.148148	0.241379	0.235294	0.325	0.155556	18	27	29	68	40	45	0	0	0.211538	0	0.1875	0	0	0.16129	0	0.138462	0.222222	0
146114273	C	T	T	T	T	T	T	0.321429	0.368421	0.5625	0.564103	1	0.338235	28	38	32	39	44	68	0	0	0.47619	0.666667	0.521739	0.264706	0.307692	0	0	0	0.571429	0
15368696	C	T	T	T	T	T	T	0.591111	1	0.414894	0.409756	1	0.502646	225	169	94	205	131	189	0	0	0	0	0.473333	0.32967	0.328947	1	0	0.972973	0	0.469512
39461014	T	C	C	C	C	C	C	0.904762	0.395833	0.75	0.5625	1	0.375	42	48	32	64	27	64	0.549296	0	0	0	0	0	0	0.645161	0.959184	0.489796	0.555556	0.447368
59487203	T	C	C	C	C	C	C	0.391304	0.259259	0.727273	0.428571	0.192308	0.153846	23	27	11	14	26	13	0	0	0	0.3	0	0	0.461538	0	0.428571	0.625	0	0
59413545	G	A	A	A	A	A	A	0.435897	0.461538	0.542857	0.466667	0.677419	1	78	52	105	45	62	85	0	0	0	0	0	0	0.516129	0	0.536585	0.574468	0.983051	0.647059
8594212	A	G	G	G	G	G	G	0.714286	1	1	1	1	1	35	25	15	26	15	27	1	0	0	0.55	1	1	0.6	0	0.645161	0	0	0.592593
62312047	T	G	G	G	G	G	G	0.355556	1	1	0.3	0.407407	0.428571	45	40	29	30	27	28	1	0.568182	0	0	0.433333	0.533333	0	0.636364	0	0	0	0
34491452	G	A	A	A	A	A	A	0.522936	1	0.518072	0.490566	1	0.596774	109	122	83	53	34	62	0	0	0	0	0.6	0.727273	0.647059	0.846154	0	0	0	1
8581889	T	A	A	A	A	A	A	0.621622	0.7	0.407407	0.157895	0.153846	0.571429	37	20	54	19	13	35	0.6	0.325581	0	0	0	0	0.363636	0.25	0.136364	0.255814	0.375	0
19015303	G	T	T	T	T	T	T	0.30137	0.27451	0.271429	0.25	0.263158	0.270833	73	51	70	44	19	48	0	0	0.181818	0	0	0	0.428571	0	0.4	0	0.316239	0
59414601	T	C	C	C	C	C	C	0.434783	0.628571	0.764706	0.555556	0.424242	1	23	35	17	36	33	45	0	0	0	0	0	0	0.8	0	0.44	0.583333	0.882353	0.8
13622082	G	A	A	A	A	A	A	0.508065	1	0.392157	0.428571	1	1	124	85	51	77	87	130	0	0.481308	0.466667	0.502907	0	0.580311	0	0.512195	0	0.494505	1	0
70221415	T	C	C	C	C	C	C	0.375	1	0.5	0.486486	0.444444	0.548387	24	29	12	74	27	31	1	1	0	0	0	0	0	0	0.529412	0	0.535714	0
15367964	G	A	A	A	A	A	A	0.495798	1	0.633333	0.388889	1	0.614173	119	76	30	90	58	127	0	0	0	0	0.5375	0.53913	0.32	1	0	0.978261	0	0.47619
1781139	T	C	C	C	C	C	C	1	0.45977	0.573529	0.56	0.418919	1	75	87	68	75	74	97	0.617647	0.546296	0.528302	0.495652	0.615385	0.402985	0	0	0	0.526316	0	0
42627781	G	C	C	C	C	C	C	1	1	1	1	1	1	46	37	18	47	42	66	0	0.507042	1	1	0.285714	0.347826	0	0	0.581395	0	1	1
57198971	A	C	C	C	C	C	C	1	1	0.56	0.6	0.548387	1	11	21	25	20	31	36	0	0.52381	0.631579	0.479167	0.3	0	1	1	0	0	0	0.5
112954527	G	A	A	A	A	A	A	0.182609	0.258333	0.323077	0.989247	0.983871	0.218182	345	360	390	279	186	385	0.29009	0.268997	0	0	0	0.239748	0.258772	0.337349	0	0.331915	0	0.960159
7477764	A	C	C	C	C	C	C	1	1	0.430233	0.529412	0.592593	1	28	30	86	17	27	55	1	0.347826	0	0	0.363636	1	0	1	0	0	0.575758	0
32377118	C	T	T	T	T	T	T	0.857143	0.708333	0.571429	0.393939	0.588235	0.666667	21	48	42	33	34	30	0.684211	0	0.28	0	0.333333	0.230769	0	0.307692	0.642857	0.333333	0	0.714286
107179713	C	T	T	T	T	T	T	1	0.35	0.390625	0.470588	0.513514	1	93	80	64	68	74	85	0.473684	0	0	0	0.625	0.405063	0	0.479167	0.442105	0.457627	0.327869	0.255319
100470999	C	T	T	T	T	T	T	0.490909	0.586207	1	0.564516	0.638298	0.538462	110	58	49	62	47	91	0	0	0	0	0	0.333333	0	0.489362	0.398058	0.882353	0.462963	1
45489716	A	T	T	T	T	T	T	0.5	0.296296	0.2	0.269231	0.925926	0.588235	42	27	10	26	27	51	0	0	0	0	0	0.774648	0.333333	0	0.56	0.860465	0	0
1577519	T	C	C	C	C	C	C	1	1	1	1	1	1	18	13	12	15	16	35	1	0	0	0	1	0.75	1	1	0	0	1	0
90246620	G	T	T	T	T	T	T	0.25	0.245763	0.280822	0.256757	0.28	0.214286	140	118	146	74	50	28	0	0	0	0	0.3	0	0	0.21875	0.244186	0.216667	0.3	0
45673338	C	T	T	T	T	T	T	0.642857	1	0.192308	1	1	1	28	38	26	57	29	38	0.6	0	0	0	0.451613	1	0.235294	0.488889	0.267857	0.460526	0.642857	0.441176
62312138	A	G	G	G	G	G	G	0.345455	0.52381	0.421053	0.35	0.217391	0.36	55	42	38	40	23	25	0.47561	0.395062	0	0	0.414634	0.428571	0	0.259259	0	0	0	0
26413768	G	A	A	A	A	A	A	0.470588	0.411765	1	0.8	1	1	17	17	42	20	18	39	0.666667	1	0	0	1	0.777778	0	0	0	0	0.642857	0.363636
53049906	A	C	C	C	C	C	C	0.986111	0.85	0.296875	0.471429	0.355263	0.891566	72	80	64	70	76	83	0.927083	0.223684	0.217391	0.165049	0.25	0	0	0	0	0	0.882353	0.955556
28641555	C	A	A	A	A	A	A	0.25641	0.268293	0.275362	0.210526	0.363636	0.222222	117	41	69	19	11	99	0	0.3	0.21875	0	0	0	0	0.346154	0.272727	0	0	0.241379
43382113	G	C	C	C	C	C	C	1	0.99569	1	1	1	1	277	232	224	312	281	382	0.458955	0.55303	0	0	0.542424	0.511696	1	0	0.547847	0.539241	0.648241	0.992063
103939251	C	T	T	T	T	T	T	1	0.578947	0.388889	0.383333	0.307692	1	30	19	18	60	65	57	0.565217	0.415385	0.315789	0.423077	1	0	0	0.73913	0	0	0	0
105007874	G	T	T	T	T	T	T	0.372093	0.648148	0.5	0.510638	0.322581	0.469388	43	54	28	47	31	49	0	0	0	0	0	0	0.36	0.537037	0.36	0.413043	0.575758	0.383333
106295958	A	G	G	G	G	G	G	0.44	0.586207	1	1	0.5	0.465116	25	29	20	31	20	43	0	0	0	0	0	0.666667	1	0	0.384615	0.540541	1	0.208333
63650161	A	G	G	G	G	G	G	1	1	1	1	1	1	39	10	42	18	26	65	0.980392	0	0	0	0	0.372038	1	0	0.978947	0.478735	1	1
27786760	A	G	G	G	G	G	G	0.95	0.583333	0.5	0.35	0.758621	0.68	40	12	10	20	29	25	0	0.583333	0	0	0	0	1	0	0.4	0.4	0.5	0.75
35196336	T	C	C	C	C	C	C	0.5	0.454545	0.774194	0.136364	0.434783	0.608696	22	22	31	22	23	23	0	0	0	0	0	0	0	0.55	0.354839	0.321429	0.5	1
70414596	G	T	T	T	T	T	T	0.295918	0.333333	0.363636	0.282051	0.355932	0.353982	98	63	55	39	59	113	0	0.323077	0	0.295775	0	0.222222	0.333333	0	0.309524	0	0.32	0
59401782	G	A	A	A	A	A	A	0.473451	0.512315	0.521898	0.553672	0.452174	1	226	203	274	177	115	192	0	0.428571	0	0	0	0	0.516854	0	0.421801	0.480769	0.987755	0.503497
92935270	T	C	C	C	C	C	C	1	1	1	1	0.533333	1	20	23	14	21	15	37	1	1	0.642857	0.526316	0	0	0	0.947368	0.560976	0.25	0.181818	0.25
62311862	T	G	G	G	G	G	G	0.294118	1	1	0.485294	0.544118	0.25	85	60	47	68	68	56	1	0.75	0	0	0.538462	0.44	0	0.675	0	0	0	0
81040505	G	T	T	T	T	T	T	0.523256	1	0.402985	0.184211	0.538462	1	86	32	67	38	13	47	0.482759	0.47619	0.597826	0.640719	0.622642	0.658824	0	0	0	0	0	0
10472998	A	C	C	C	C	C	C	1	0.461538	0.928571	0.333333	0.681818	1	11	13	14	15	22	14	0	1	0.5	0.391304	0.625	0.25	1	0	0.277778	0	0.2	0
71345931	A	G	G	G	G	G	G	1	1	1	1	0.962264	1	50	53	42	62	53	93	1	0.492754	1	1	0	0.480769	0	0	0.536232	1	0	0.291667
15369877	G	T	T	T	T	T	T	0.550442	1	0.49505	0.511971	1	0.506192	565	504	303	543	380	646	0	0	0	0	0.5	0.488764	0.497436	0.996416	0	0.97	0	0.453988
119161498	C	T	T	T	T	T	T	1	1	0.465116	1	1	0.423529	53	50	43	70	64	85	1	0.385965	0	0	0	0	1	0	1	0.481481	0.428571	0.4375
82176047	T	A	A	A	A	A	A	1	0.578947	0.413043	1	1	1	50	38	46	22	48	77	1	0.545455	0	0	0	1	0.444444	0	0.538462	1	0	0.314286
75508108	T	C	C	C	C	C	C	0.5	1	1	1	1	0.44	32	37	42	34	27	25	0	1	0.9	0.5	0.6	0.176471	0.666667	0	0	0.142857	0.8125	0
140958707	C	T	T	T	T	T	T	1	0.727273	1	0.4	0.357143	0.5	17	11	21	10	14	14	1	0.714286	0	0	0.2	0.5	0.435897	1	0	0	0	0
102827732	C	T	T	T	T	T	T	0.516129	0.4	1	0.983051	0.472527	0.409449	62	55	32	59	91	127	0	0	0.5625	0.597315	0	0.45098	1	0.522727	0	0	0	0.517241
127772749	A	G	G	G	G	G	G	0.333333	0.25	0.190476	0.272727	0.183333	0.264151	12	16	42	11	60	53	0.285714	0.166667	0	0	0	0	0	0	0	0.222222	0.444444	0.25
10591124	A	C	C	C	C	C	C	1	1	0.529412	1	0.642857	1	43	35	17	28	28	31	0.409091	0	0.375	0.166667	0.444444	1	0	0.333333	1	0.666667	0.333333	0.32
140958679	C	T	T	T	T	T	T	1	0.538462	1	0.545455	0.352941	0.428571	19	13	20	11	17	21	1	0.692308	0	0	0.307692	0.2	0.545455	1	0	0	0	0
23826366	T	C	C	C	C	C	C	0.222222	0.384615	0.615385	0.7	0.916667	0.413793	18	26	26	10	12	29	0	0	0.428571	0	0.5	0.285714	0.444444	0	0	0.875	0	0.6
28776477	G	A	A	A	A	A	A	1	1	1	1	1	1	38	52	43	37	33	71	0.596774	0.45	0.571429	0.608696	0.666667	0.622951	0	0.375	0.466667	0.940299	0	0.583333
61146648	G	T	T	T	T	T	T	0.290323	0.228571	0.315789	0.176471	0.321429	0.254545	62	35	38	17	28	55	0	0	0	0	0.254545	0	0	0.333333	0.27027	0	0.291667	0.32
27786768	G	A	A	A	A	A	A	0.95	0.5	0.5	0.315789	0.8	0.653846	40	14	10	19	25	26	0	0.552632	0	0	0	0	1	0	0.4	0.4	0.5	0.75
45142115	G	A	A	A	A	A	A	0.52	0.538462	1	0.410714	1	1	50	52	21	56	58	69	0.504348	0.672727	0.518519	0.555556	0	0	0.555556	0	0.511364	0.535714	0.5	0
39665711	G	A	A	A	A	A	A	0.367347	0.516129	0.727273	0.434783	1	0.472727	49	31	22	23	90	55	0.526316	0.44	0	0.227273	0.315789	0	0	0.642857	0	0	0.642857	0.615385
146114227	G	A	A	A	A	A	A	0.366667	0.5	0.6	0.509804	1	0.387097	30	32	30	51	55	62	0	0	0.40625	0.674419	0.538462	0.368421	0.631579	0	0	0	0.64	0
12760338	G	T	T	T	T	T	T	0.285714	0.448276	0.421053	0.3125	0.344828	0.30303	21	29	57	16	29	66	0.278689	0	0.232558	0	0.333333	0	0.322581	0	0.416667	0	0.428571	0
27786765	A	G	G	G	G	G	G	0.95	0.583333	0.5	0.25	0.777778	0.653846	40	12	10	20	27	26	0	0.567568	0	0	0	0	1	0	0.4	0.4	0.5	0.75
82521834	G	A	A	A	A	A	A	1	0.435135	0.991329	0.492986	0.49497	0.471642	645	370	692	499	497	670	0.454401	0	0.640091	0.627566	0.541144	0	0	0	1	0.526502	0	0
41827446	A	C	C	C	C	C	C	0.125	0.237288	0.26087	0.180556	0.170213	0.333333	48	59	23	72	47	33	0	0	0	0	0.2	0.25	0	0.222222	0.148148	0.180328	0	0.222222
97249383	G	A	A	A	A	A	A	0.542857	0.560976	0.448276	1	0.580645	0.461538	35	41	29	22	31	26	1	0	0.491379	0.486842	0	0	0	1	0.533333	0	0	0
7247628	G	C	C	C	C	C	C	0.284483	0.258621	0.258065	0.193548	0.355769	0.310044	116	58	31	31	104	229	0	0.28125	0	0.46875	0	0	0	0.153846	0	0.26087	0.192982	0.22449
30879841	A	G	G	G	G	G	G	0.4375	0.411765	0.909091	0.272727	1	0.444444	16	17	11	11	17	18	0	0	0	0	0.622642	0.588235	0	1	0.789474	0	0	0.4
21800015	G	T	T	T	T	T	T	1	1	0.909091	1	1	1	79	96	11	46	51	27	0.460674	1	0.5	0.363636	0.409524	1	0.571429	0.5	0.443299	0	0	0.592105
1563597	C	A	A	A	A	A	A	0.278351	0.277108	0.285714	0.271429	0.280702	0.303922	97	83	77	70	57	204	0	0.22973	0	0	0	0.386364	0	0.44	0	0	0.239437	0.333333
94046319	G	T	T	T	T	T	T	1	0.453416	0.666667	0.437158	0.449102	0.564626	172	161	42	183	167	147	0	0.444444	0	0	0.543103	0.405172	0.607143	0	0.516854	0.991304	0	0
37240441	G	C	C	C	C	C	C	0.37069	0.350877	0.291667	0.424658	0.382979	0.358491	116	57	48	73	47	106	0.331461	0	0.311927	0	0	0	0	0.368421	0	0.351648	0.365385	0.38806
40379750	G	A	A	A	A	A	A	0.5	1	1	1	1	0.431373	26	26	35	52	38	51	0.446809	0.642857	0.645161	0.82	1	0.574074	0.282609	0.458333	0	0	0	0
39664560	T	C	C	C	C	C	C	0.388889	0.393939	0.567568	0.518519	1	0.426966	36	33	37	27	109	89	0.314286	0.542857	0.289474	0.264151	0.319149	0	0.222222	0.444444	0	0	0.44	0.4
25156032	T	C	C	C	C	C	C	0.411215	0.515152	0.564496	0.55625	0.998051	0.995232	107	132	783	320	513	839	0.517157	0	0.7	0.756757	0.576471	0	0.38914	0.443709	0	0	0	0.6
3756444	A	C	C	C	C	C	C	1	1	0.923077	1	1	1	28	17	26	22	31	56	0	0	0	0	1	0	1	1	0	1	0.866667	1
49658714	T	C	C	C	C	C	C	1	1	1	1	1	1	53	73	51	31	41	71	0	0.266667	0.574074	0.467742	0	0	1	0.2	0.941176	0.532258	0.962963	1
36893197	C	A	A	A	A	A	A	1	0.285714	0.28	0.5	0.55814	1	29	49	25	26	43	39	0	0	1	1	0.315789	0.339286	0	0	0	0.9375	0	0
71501427	G	A	A	A	A	A	A	0.310345	1	0.7	0.424242	0.3125	0.62069	29	37	10	66	32	29	0	0.450704	0.357143	0.327273	0.45	0	0.538462	0.5625	0	0.529412	0.125	0
145059132	C	T	T	T	T	T	T	0.52459	0.439024	0.3	0.536585	0.981132	0.629032	61	41	10	82	53	62	0.487654	0	0	0	0	0.478873	1	0	0	0	0.423077	1
59768585	T	C	C	C	C	C	C	0.695652	0.6	0.666667	0.545455	1	0.785714	23	15	21	11	12	28	0.826087	0.647059	0.451613	0.32	0	0	0	0.583333	0.62963	0.65	0.166667	0
9783028	C	A	A	A	A	A	A	0.272727	0.259259	0.533333	0.315789	0.210526	0.272727	33	27	15	19	19	66	0.258065	0.266667	0	0	0.26087	0	0.233333	0	0.26	0.318182	0.25	0
47423947	G	A	A	A	A	A	A	1	1	1	0.46114	0.415584	1	221	170	109	193	154	239	0	0	0.460606	0.523256	0	0.59447	0.427746	0.533898	0.429185	0.474747	0.418079	1
34229033	C	T	T	T	T	T	T	1	1	1	1	1	1	22	29	12	44	21	40	0.358974	1	0.45	0.228571	0.642857	0.4375	1	1	0	0.588235	0.28	0
70414581	G	T	T	T	T	T	T	0.28	0.305556	0.321429	0.263158	0.375	0.281553	100	72	56	38	56	103	0.270833	0.30303	0	0.295455	0	0	0	0	0	0.361111	0.285714	0.297872
88733503	G	T	T	T	T	T	T	1	0.458333	0.454545	0.888889	0.875	1	39	24	22	18	16	16	0	1	0.666667	0.454545	0	1	0.4	0	0	0.7	0.444444	0
62775973	C	T	T	T	T	T	T	1	1	1	0.666667	0.7	0.566667	35	36	22	21	20	30	1	1	0.2	0.489362	0.444444	0.357143	1	0	0.433333	0	0	0
107179618	G	A	A	A	A	A	A	1	0.493976	0.313433	0.308642	0.6125	1	97	83	67	81	80	130	0.431818	0	0	0	0.484375	0.588235	0	0.565217	0.396825	0.455882	0.383721	0.413793
39660156	C	T	T	T	T	T	T	0.744186	0.555556	0.510638	0.512195	1	0.785714	43	54	47	41	69	70	0.545455	0.5	0.428571	0.807692	0.857143	0	0.363636	0.266667	0	0	0	0.333333
28303176	A	G	G	G	G	G	G	0.28125	0.138889	1	0.384615	0.241379	0.222222	32	36	10	26	29	27	0.3125	0	0	0.52381	0.225806	0.264706	0	0.375	0.269231	0.294118	0	0
97228180	C	T	T	T	T	T	T	0.3	0.789474	0.454545	1	0.6	0.714286	10	19	11	16	10	21	1	0	0	0	0	0	1	1	0.857143	0	0	0
112998830	A	C	C	C	C	C	C	1	1	1	1	1	1	10	10	20	15	17	17	0	1	0	0	0	0	1	1	0	1	1	1
15367107	G	A	A	A	A	A	A	0.439394	1	0.64	0.252632	1	0.566265	66	58	25	95	51	83	0	0	0	0	0.474074	0.555556	0.466667	1	0	1	0	0.40625
59589506	G	A	A	A	A	A	A	0.727273	1	1	0.636364	0.684211	0.571429	11	18	20	11	19	21	0	0.666667	0	0.4	0.333333	0	0	0.4	1	0.8	0.6	0.428571
99662015	T	C	C	C	C	C	C	0.4	0.288889	0.192982	0.46875	0.166667	0.40625	30	45	57	32	18	32	0.333333	0	0.333333	0.142857	0	0	0	0	0.230769	0	0.25641	0.636364
80225902	T	C	C	C	C	C	C	1	1	0.866667	1	1	1	23	22	15	40	15	18	1	0	0.6	0.5	1	0	0	0.6	0.535714	1	0	0.642857
75374491	C	T	T	T	T	T	T	0.495098	0.362369	0.360248	0.42623	0.570621	0.524444	204	287	161	183	177	225	0.342007	0	0	0	1	1	0	0	0	0.410891	0	0
99880088	G	A	A	A	A	A	A	0.578313	0.291209	0.206897	0.424242	0.186047	0.266187	83	182	58	66	129	139	0	0.230337	0	0	0.161538	0	0.176829	0	0.574163	0	0.280303	0.551402
1896118	G	A	A	A	A	A	A	0.636364	0.578947	1	1	0.8	1	22	19	16	30	20	35	0	0.342857	0	0.416667	0	0	1	0.583333	0.97619	0.464286	0.611111	0.647059
107179436	A	G	G	G	G	G	G	1	0.508475	0.536585	0.52	0.513514	1	82	59	41	75	74	85	0.471074	0	0	0	0.512195	0.518987	0	0.551724	0.471429	0.574468	0.545455	0.468085
150732551	T	G	G	G	G	G	G	1	1	1	0.5625	1	0.625	16	26	17	16	26	24	0.333333	0.625	0.3	0.181818	0.368421	0	1	0	1	1	0.416667	0
70414585	G	T	T	T	T	T	T	0.297872	0.285714	0.301887	0.235294	0.28	0.252525	94	63	53	34	50	99	0.22449	0.225806	0.267857	0	0	0	0	0.230769	0.243243	0.233333	0	0.266667
5875560	T	A	A	A	A	A	A	0.487805	0.285714	0.721519	0.391304	0.919355	0.925373	41	14	79	23	62	67	0	0	0	0	0.305556	0.561983	0.375	0	0.625	0.5	0.982143	0.428571
28608963	T	C	C	C	C	C	C	0.216216	0.227273	0.153846	0.153846	0.451613	0.179487	37	22	26	13	31	78	0	0.142857	0	0.217391	0.263158	0.428571	0	0	0	0	0	0.380952
75474178	C	T	T	T	T	T	T	0.623377	1	1	1	1	0.393939	77	52	26	17	20	33	0	1	0.6	1	0.75	0.4	0.642857	0	0	0.26087	0.416667	0
6800940	A	G	G	G	G	G	G	0.354839	0.7	0.418182	0.666667	0.304348	0.520548	31	20	55	30	46	73	0.5625	0.266667	0	0.318182	0	0.483333	0	0	0	0.297297	0.538462	0.555556
86767559	G	A	A	A	A	A	A	0.330882	0.40625	0.384615	0.989011	0.978261	0.442211	136	128	104	182	138	199	0.99095	0.446237	0.318182	0.369565	0.365079	0.355263	0	0	0.402235	0	0	0.344086
49490442	A	G	G	G	G	G	G	1	1	1	0.996283	0.993197	1	284	230	147	269	294	279	1	0	0.576	0.469027	0	1	0.540373	1	0	0.982833	0.482143	0
114321037	C	T	T	T	T	T	T	1	1	1	0.351351	1	1	19	17	16	37	36	34	0.633333	0.142857	1	1	0.272727	0	1	0	0	0	0.363636	1
60851369	C	G	G	G	G	G	G	1	1	1	1	1	1	262	223	135	362	232	179	1	1	1	1	0	0	0.533333	0.536458	1	0	0	0
11871487	G	A	A	A	A	A	A	0.433333	0.321429	1	0.461538	1	0.492537	30	28	20	13	22	67	1	0.56383	0	0	0	0.565217	0.681818	0.583333	0	0.392857	0	0
13163194	A	G	G	G	G	G	G	0.492754	0.555556	0.205128	1	0.410714	0.53125	69	72	39	64	56	64	0	0.519231	0	0	0.444444	0	0.45	0	0.392857	0.540816	0.461538	0.46875
23895202	G	A	A	A	A	A	A	1	0.583333	1	0.571429	0.333333	0.433333	27	24	21	21	15	30	0.764706	0	0.708333	0.793103	0.6	0.6	0	0.538462	0	0	0	0
13402574	G	A	A	A	A	A	A	0.340426	0.381818	0.738095	0.454545	0.416667	0.772727	47	55	42	33	48	44	0.428571	0	0	0	0	1	0	0.483871	0	0.4375	0.4	0.442308
127772716	A	G	G	G	G	G	G	0.4375	0.625	0.564103	0.75	0.471698	0.607843	16	16	39	12	53	51	0	0.454545	0	0.55	0	0.555556	0	0.6	0	0.6	0.5	0.285714
19858386	A	G	G	G	G	G	G	0.470588	1	0.411765	0.322581	1	1	17	12	17	31	15	21	0	0	0.733333	0.666667	0	0.6	0.416667	0.857143	0.37931	0	0.642857	0
49659023	A	C	C	C	C	C	C	1	1	1	1	1	0.404255	40	50	44	16	28	47	0	0.4	0.4	0.535211	0	0	0.277778	0.588235	1	0.394737	1	0.9
13919018	A	G	G	G	G	G	G	0.142857	0.146341	0.233333	0.27907	0.214286	0.131148	49	41	30	43	42	61	0	0	0	0.214953	0.228571	0	0.269841	0	0	0.305556	0	0.22
70274878	G	A	A	A	A	A	A	0.59375	1	0.62069	0.477366	0.993007	0.989247	288	205	145	243	143	186	0.991228	0	0	0	0	0.397059	0	0.527363	0.979104	0.495536	0.983607	0.406593
114321301	C	G	G	G	G	G	G	1	1	1	0.24	1	1	28	27	36	25	11	24	0.15	0.35	1	1	0.384615	0	1	0	0.25	0	0.214286	1
97248824	A	T	T	T	T	T	T	0.5	0.530303	0.125	0.97619	0.325581	0.340426	40	66	24	42	43	47	0.553571	0	0.317073	0.462264	0	0	0	1	0.575342	0	0	0
114321074	T	G	G	G	G	G	G	1	1	1	0.428571	0.969697	0.969697	23	15	15	35	33	33	0.62963	0.115385	1	1	0.25	0	1	0	0.2	0	0.285714	1
58053997	C	A	A	A	A	A	A	0.24359	0.225	0.344828	0.258065	0.2	0.290323	78	40	29	31	20	31	0	0.466667	0	0	0.375	0	0.307692	0	0	0.272727	0.257143	0
140958740	C	T	T	T	T	T	T	1	0.588235	1	0.538462	0.5	0.333333	14	17	29	13	10	18	1	0.6875	0	0	0.222222	0.458333	0.5	1	0	0	0	0.210526
62312157	T	C	C	C	C	C	C	0.314286	0.5	0.636364	0.302326	0.25	0.208333	70	44	44	43	24	24	0.567308	0.5	0	0	0.395604	0.368421	0	0.5	0	0	0	0
96574697	T	C	C	C	C	C	C	1	1	0.342857	1	1	1	78	45	35	30	39	34	0	1	0.882353	0.692308	1	0.714286	0	0.818182	0	0.357143	0	0
13402555	C	T	T	T	T	T	T	0.354167	0.422222	0.464286	0.526316	0.428571	0.815789	48	45	28	38	49	38	0.352941	0	0	0	0	1	0	0.483871	0	0.615385	0.333333	0.348837
86810756	G	A	A	A	A	A	A	1	0.385965	0.405556	0.375839	0.411043	1	273	228	180	149	163	167	0.40597	0	0	0	0.492611	0	0	0	0.385321	1	0.984127	0.433673
28356027	C	T	T	T	T	T	T	0.271605	0.363636	0.411765	0.301587	0.969697	1	81	33	17	126	33	45	0	0.694444	0	0	0.947368	0	0.347826	1	0	0	0.228571	0.226415
4062	T	A	A	A	A	A	A	0.138889	0.148148	0.145833	0.153846	0.186047	0.371429	36	27	48	39	43	35	0	0.181818	0	0	0	0	0	0.285714	0	0.269231	0.243902	0.292683
82927882	G	T	T	T	T	T	T	1	1	0.7	1	1	1	24	38	40	39	30	32	1	0.32	0.368421	0.586957	0.52381	0.545455	0	0	0.583333	0.717949	0.5	0.690476
8582829	C	G	G	G	G	G	G	0.333333	0.4375	0.320896	0.464286	0.333333	1	45	48	134	28	15	46	0.594771	0	0	0	0	0	0.515152	0.4375	0	0.481481	1	0
25861344	G	C	C	C	C	C	C	0.338983	0.443182	0.642857	0.452703	1	1	118	88	28	296	82	174	0.392321	0.469595	0	0	0	0.981132	0.282051	0.492647	0.469697	0.217391	0.282258	0.438095
121237530	C	T	T	T	T	T	T	0.435897	1	0.410256	0.55102	0.45	1	39	43	39	49	40	39	1	0.431373	0.238095	0.418182	0.410256	1	0	0	0.5	0	0	0
99905777	C	G	G	G	G	G	G	0.333333	0.416667	0.205882	0.222222	0.457143	0.313725	39	36	34	18	35	51	0.473684	0	0.24	0	0	0.446429	0	0.272727	0	0.333333	0.119403	0.214286
1093739	A	G	G	G	G	G	G	0.805556	0.68	1	0.75	0.596154	0.469388	36	25	66	28	52	49	0	0.264151	0	0	1	0.641509	0	0.181818	0.904762	0.468085	1	0
62094135	G	C	C	C	C	C	C	0.457627	1	1	0.637931	1	0.996063	118	185	81	116	178	254	0	0	0.993103	1	0	0	0.72	0.54023	1	0	0	1
89795244	T	C	C	C	C	C	C	0.333333	0.4	0.4	0.25	0.25	0.205882	36	25	20	24	36	34	0.204082	0.263158	0	0.214286	0.2	0	0	0.25	0.190476	0.214286	0.466667	0
77223428	G	A	A	A	A	A	A	1	0.46875	0.84375	1	1	1	33	32	32	21	37	47	0	0	0.590909	0.722772	1	0.538462	0.576923	0	0.369565	0	0.678571	1
75374437	T	C	C	C	C	C	C	1	0.435897	0.492424	0.989744	0.976608	1	209	312	132	195	171	230	0.391156	0.984772	0.523364	0.357143	1	1	0	0.376068	0	0.427273	0	0
35720140	G	A	A	A	A	A	A	1	1	0.833333	0.666667	0.6	0.78125	37	34	18	18	25	32	0.7	1	0	0	0	0	0	0	1	0.461538	0.888889	1
97250772	A	G	G	G	G	G	G	0.613208	0.544554	0.640625	1	0.529412	0.588889	106	101	64	105	85	90	1	0	0.536364	0.455782	0.539773	0	0	1	0.559211	0	0	0
35424176	T	C	C	C	C	C	C	0.236842	0.304348	0.761905	0.172414	0.15	0.14	38	23	21	29	60	50	0.155172	0.345455	0	0	0.297297	0	0	0.233333	0.4	0.35	0	0.16
42369331	A	G	G	G	G	G	G	0.588235	0.166667	0.272727	0.333333	0.209302	0.40678	17	12	33	18	43	59	0.2	0	0	0.4375	0	0	0.333333	0	0.214286	0.416667	0.363636	0.1875
7787429	T	C	C	C	C	C	C	0.5	0.5	0.678571	0.327869	0.5	0.333333	26	20	28	61	34	45	0.283582	0.291667	0.5	0	0.307692	0	0	0.311111	0.282051	0.380952	0.3	0.361111
14147234	A	G	G	G	G	G	G	0.236842	0.193548	0.289474	0.25	0.190476	0.13253	38	31	38	32	63	83	0	0	0.185185	0	0.16129	0.375	0	0.128205	0.166667	0.162162	0	0.294118
102509715	C	A	A	A	A	A	A	1	0.598039	0.981818	1	1	0.517241	82	102	55	59	47	116	1	0.448276	0	0	0	0.686275	0.350877	0.411765	0.45283	0.932203	1	0
153319999	A	G	G	G	G	G	G	1	0.5	1	1	0.384615	0.413793	23	16	10	11	26	29	0.607843	1	0	0	0.52381	0	0	0.5	0	0.521739	0.333333	1
39660209	C	A	A	A	A	A	A	0.538462	0.472222	0.419355	0.551724	0.857143	0.761905	13	36	31	29	21	21	0	0.375	0	1	0	0	0.5	0.6	0.515152	0.8	0	0
31474534	C	T	T	T	T	T	T	0.290323	0.525424	0.998093	0.502146	0.484305	0.521912	62	236	1049	233	223	753	0	0	0	0	0	0	0.435432	0.992727	0.526178	0.453682	0.603627	0.502222
46076543	A	G	G	G	G	G	G	0.307692	0.23913	0.179104	0.196429	0.15	0.136364	39	46	67	56	80	110	0	0.17757	0	0.216667	0.196429	0	0.137931	0.155844	0.175439	0.198347	0	0.142857
7305	G	A	A	A	A	A	A	0.180851	0.153846	0.233333	0.336134	0.142857	0.41791	94	65	120	119	140	134	0	0.162162	0	0	0	0	0	0.290323	0.367647	0.209302	0.333333	0.295775
97229073	T	A	A	A	A	A	A	0.558824	0.652174	0.842105	1	0.666667	0.661017	34	46	19	42	15	59	0	0	1	0.833333	0	0	1	1	0.742857	0	0	0
95770670	A	G	G	G	G	G	G	0.268293	0.416667	0.631579	0.336735	0.295455	0.330189	41	60	57	98	88	106	0.389262	0	0	0.172414	0.65625	0.253968	0	0.296296	0.233766	0.305556	0.169811	0
70274402	G	A	A	A	A	A	A	0.614973	1	0.814815	0.510204	1	1	187	114	108	147	116	159	1	0	0	0	0	0.511429	0	0.607362	0.995984	0.562842	0.960784	0.5
13257130	G	A	A	A	A	A	A	0.5	1	1	1	1	1	10	15	11	11	15	15	0.172414	0.782609	1	1	0.142857	0	0.964286	0	0	0.636364	1	0
26509945	T	C	C	C	C	C	C	0.36	1	1	1	1	1	125	29	32	40	35	38	1	0	0	0	0.375	0.333333	0.55102	0.5	0	0.8	1	1
14858375	G	A	A	A	A	A	A	0.533333	1	1	1	1	1	30	19	11	25	17	26	0.333333	1	1	1	1	0	0	0.4	0	0	0	1
49491975	C	T	T	T	T	T	T	1	1	1	1	1	1	73	55	29	97	67	89	1	0	0.456522	0.511905	0	1	0.944444	1	0	1	0.288136	0
85756253	C	T	T	T	T	T	T	1	0.791667	1	0.25	1	1	12	24	13	16	12	34	1	1	1	1	0	0	0	0	0.4	0.4	0.444444	0
41041788	T	C	C	C	C	C	C	1	1	1	1	1	1	29	36	12	32	18	28	0.622222	0.772727	0.4375	0.294118	0.375	0.294118	0.684211	0	0.36	0.363636	1	1
8593360	C	T	T	T	T	T	T	0.432432	1	1	1	1	1	37	42	18	29	11	41	1	0	0.678571	0.580645	0.8	1	0.521739	0	0.555556	0	0	0.5
31698922	C	T	T	T	T	T	T	1	1	0.627907	0.529412	0.44898	0.457627	55	25	43	17	49	59	0.513158	0	0.445783	0.474227	0	0.995781	0	0	0.470588	1	0	0.370968
70274894	G	A	A	A	A	A	A	0.568266	1	0.614754	0.454545	0.992126	0.994152	271	187	122	231	127	171	0.988962	0	0	0	0	0.420455	0	0.528205	0.982993	0.483721	0.990826	0.447059
97249482	G	A	A	A	A	A	A	0.542857	0.536585	0.384615	1	0.5	0.407407	35	41	26	27	18	27	1	0	0.466667	0.568345	0	0	0	1	0.555556	0	0	0
23895196	A	G	G	G	G	G	G	1	0.608696	1	0.52381	0.333333	0.433333	27	23	21	21	15	30	0.764706	0	0.75	0.793103	0.681818	0.59375	0	0.538462	0	0	0	0
45489033	C	T	T	T	T	T	T	0.130435	0.514286	0.241379	0.514286	1	0.361111	23	35	29	35	22	36	0	0	0	0	0	1	0.454545	0	0.55814	0.972973	0	0
80332560	C	G	G	G	G	G	G	1	0.485714	0.592593	0.533333	1	0.8	43	35	54	15	12	20	0	1	0.5	0.533333	0	0	0.5	0.666667	0	0	0.666667	0.769231
4151691	G	T	T	T	T	T	T	0.325301	0.28	0.271186	0.243243	0.25	0.326923	83	25	59	37	32	52	0.22093	0.252874	0	0	0.333333	0.25	0.382353	0	0.254545	0	0.230769	0
54720947	G	C	C	C	C	C	C	0.470588	0.48	0.5	0.444444	0.470588	0.448276	17	25	16	27	17	29	0.6	0	0.529412	0	0	0	0	0.5	0.533333	0.454545	0	0.428571
75374329	C	T	T	T	T	T	T	0.496124	0.439597	0.347826	0.413146	0.5625	0.448399	258	298	138	213	208	281	0.444444	0	0	0	0.994737	1	0	0	0	0.502075	0	0
114321338	A	G	G	G	G	G	G	1	1	1	0.55	1	1	27	27	43	20	15	30	0.222222	0.408163	1	1	0.454545	0	1	0	0.368421	0	0.333333	1
75371025	C	A	A	A	A	A	A	1	0.362319	0.421053	1	1	1	74	69	19	97	38	61	0.405797	1	0.5	0.483607	1	1	0	0.246575	0	0.386667	0	0
75374572	G	A	A	A	A	A	A	0.477064	0.386207	0.301205	0.363636	0.479167	0.516779	109	145	83	88	96	149	0.382609	0	0	0	1	1	0	0	0	0.386555	0	0
62938352	C	A	A	A	A	A	A	0.274648	0.255319	0.315789	0.303571	0.346154	0.319672	142	94	171	56	52	122	0	0.295302	0	0	0	0.318182	0	0.269231	0.322034	0.261538	0.347826	0.246154
72054461	A	G	G	G	G	G	G	0.238462	0.224299	0.338028	0.345238	0.156863	0.130081	130	107	71	84	102	123	0	0.171717	0.186441	0	0.237288	0	0.155963	0.134831	0.228346	0.164179	0.232	0.170455
28505364	C	A	A	A	A	A	A	0.449612	0.433071	0.570815	0.400623	0.965265	0.391642	1161	508	233	1605	547	1029	0	0.962963	0.322296	0.408123	0	0.977011	0	0	0	0.795367	0	0
24811084	T	C	C	C	C	C	C	0.410256	0.3	0.380952	0.357143	0.275862	0.282609	39	20	21	28	29	46	0.293103	0.3	0	0	0	0	0.1875	0.466667	0.344828	0.185185	0.333333	0.153846
42694756	C	T	T	T	T	T	T	1	0.350649	1	0.309524	1	1	125	77	26	84	38	72	0.374449	0.539604	0.234043	0.410448	1	0.395833	0.428571	0.472527	0.477941	0	0.235294	0.350877
117177898	C	T	T	T	T	T	T	0.444444	0.542857	0.636364	1	1	1	18	35	22	27	11	20	0	0	1	1	0.5	1	0.384615	1	0	0	0	0
7683863	T	G	G	G	G	G	G	1	1	1	1	1	1	65	65	57	29	10	36	1	0	0	0.166667	0.333333	0	1	0	1	0.761905	1	1
26657140	G	A	A	A	A	A	A	0.269841	0.386667	0.333333	0.641026	0.675676	0.324324	63	75	12	39	37	37	0.175	0.142857	0.211268	0	0.236842	0.170732	0	0.530612	0.377049	0.361702	0.306667	0.382979
49249459	A	G	G	G	G	G	G	1	0.990909	0.978261	1	1	1	71	110	46	45	73	80	0.308725	1	0.35	0.375	0.369565	1	1	0	0	0.871795	0.428571	0.532847
36805423	T	C	C	C	C	C	C	0.27027	0.12766	0.565217	0.333333	0.217391	0.134831	37	47	23	15	69	89	0.272727	0.52381	0	0	0	0.521739	0	0.166667	0.217391	0.214286	0	0
43728573	C	G	G	G	G	G	G	1	0.511628	1	1	1	1	44	43	16	41	22	30	1	0.444444	0	0.419355	0.4	0.75	1	1	0	0	0.4375	0.333333
56974414	T	C	C	C	C	C	C	0.565156	0.507463	0.988662	0.57513	0.522222	0.5	706	402	441	193	450	286	0	0	0	0	0	0.477477	0.534125	0	0.997585	0.930108	0	0.993976
52640740	T	A	A	A	A	A	A	0.241379	0.263158	1	0.269231	0.833333	0.318182	29	19	22	26	24	44	1	0.942857	0.466667	0.229167	0	0.377049	0	0.185185	0	0	0	0
45676882	C	T	T	T	T	T	T	0.454545	1	0.35	1	1	1	22	20	20	11	23	31	0.352941	0	0	0	0.333333	1	0.357143	0.75	0.5	0.612903	0.65	0.526316
43520381	A	G	G	G	G	G	G	1	1	1	1	1	1	104	122	24	120	166	167	1	1	0.267241	0.533981	0.990148	0.554839	0.409091	0.524064	0.494163	0.505495	0	0
117653127	T	A	A	A	A	A	A	0.420561	1	1	0.441667	0.433962	0.348624	107	112	37	120	53	109	0.43617	0.505747	0.740741	0.621212	0	0.333333	0	0.6875	0	0	0	0.6
55191791	C	A	A	A	A	A	A	0.541667	0.46875	1	0.489362	0.607143	1	24	32	10	47	28	15	0.971014	0	0.5	0.857143	0.461538	0.96875	0.2	0	0	0	0.428571	0
28356104	C	A	A	A	A	A	A	0.216667	0.317073	0.482759	0.205645	0.963636	0.681818	120	82	29	248	55	66	0	0	0.571429	0.373134	0.351351	0.857143	0	1	0	0	0	0
26509860	T	G	G	G	G	G	G	0.459459	1	1	1	1	1	74	17	32	21	17	25	1	0	0	0	0.454545	0	0.545455	0.75	0	1	1	1
47424814	T	C	C	C	C	C	C	1	1	1	0.470588	0.631579	1	46	21	56	51	38	44	0	0	0.522727	0.488	0	0.519231	0.866667	0.5	0.4	0.507692	0.589744	1
73483482	A	G	G	G	G	G	G	0.25	0.148148	0.25	0.225806	0.157143	0.116667	32	27	48	31	70	60	0	0.191011	0.205882	0.15	0.176471	0	0	0	0.421053	0	0	0.296296
75374324	C	A	A	A	A	A	A	0.483193	0.392086	0.355556	0.373134	0.553299	0.420664	238	278	135	201	197	271	0.413598	0	0	0	0.988372	0.99187	0	0	0	0.477064	0	0
98444653	C	T	T	T	T	T	T	0.409091	0.363636	0.35	1	0.44186	0.369565	22	22	20	15	43	46	1	0	0.444444	0.666667	0.461538	0	0	0	0	0.655172	0	0
29162708	C	T	T	T	T	T	T	0.408333	0.344262	0.354839	0.455959	0.465116	0.594828	120	183	93	193	129	116	0	0.430464	0	0	0.381166	0	1	0	0	0.357143	0.381818	0.366972
145058604	A	G	G	G	G	G	G	0.545455	0.549296	0.324324	0.465347	1	0.608247	66	71	37	101	65	97	0.588235	0	0	0	0	0.646341	1	0	0	0	0.5625	0.990196
51335095	A	C	C	C	C	C	C	0.719298	0.459016	0.255814	0.448276	1	1	57	61	43	58	44	75	0	0.6	0	0	0	0.393443	0.432432	0.354167	0.972973	0.45977	0.978261	0
13306240	G	A	A	A	A	A	A	0.608696	1	1	1	1	0.407407	23	25	14	24	15	27	0.62069	1	0.5625	0.482759	0.529412	0.515152	0	1	0.619048	0	0	0
70274905	T	C	C	C	C	C	C	0.543726	1	0.609756	0.461864	1	1	263	179	123	236	130	159	1	0	0	0	0	0.454183	0	0.549451	0.981343	0.487562	0.990566	0.469512
3742	G	A	A	A	A	A	A	1	1	0.989362	1	1	1	220	180	94	393	194	206	0.500792	1	0.41129	0.411392	0.504926	0	1	0	0.494565	0.478992	1	0.513274
22621151	T	C	C	C	C	C	C	1	1	0.909091	1	1	1	12	16	11	11	11	14	0.521739	0.444444	1	1	1	1	0.352941	0	0	0	0.416667	0.5
74587505	G	T	T	T	T	T	T	0.242424	0.26	0.27027	0.428571	0.32	0.231481	99	50	74	42	25	108	0	0.272727	0.211538	0.211765	0	0	0.259259	0.210526	0.301075	0.2625	0.350649	0
41985207	C	A	A	A	A	A	A	0.278689	0.232143	0.233333	0.25	0.292308	0.289062	122	56	30	76	65	128	0.31068	0.317073	0	0.405063	0.307692	0	0.333333	0	0	0	0.230769	0
25113556	C	T	T	T	T	T	T	1	1	1	1	1	1	28	14	12	16	32	20	0.352941	1	0.764706	0.333333	1	1	0.6	0	0.444444	0	0.425	0.411765
87345221	G	A	A	A	A	A	A	0.733333	0.962025	0.977528	1	0.970588	0.960784	45	79	89	76	34	102	0.712766	0.362319	0.272727	0.7	0.275862	0.491525	0.561798	0.592593	0	0	0.967213	1
60208096	A	C	C	C	C	C	C	0.625	0.588235	1	1	0.470588	0.660377	32	51	46	66	34	53	0	0	0	0	0.582278	0.576	0.416667	0.606557	1	1	0	0.5
16225709	T	G	G	G	G	G	G	0.625	0.541667	0.428571	0.7	1	0.5	24	24	42	10	14	24	0.266667	0	0.529412	0.513514	1	0.470588	0.409091	0.5	0	0	0	0.444444
26509778	C	T	T	T	T	T	T	0.410714	1	1	1	1	1	56	16	17	11	17	18	1	0	0	0	0.4375	0	0.542857	0.769231	0	1	1	1
45443817	T	C	C	C	C	C	C	0.445783	1	1	0.571429	0.689655	1	83	63	57	49	29	131	0.626667	0	0	0	0.5	1	0.456311	0.478261	0	0	0.985714	1
15370187	G	A	A	A	A	A	A	0.290323	1	0.181818	0.424242	1	0.288889	31	29	22	33	21	45	0	0	0	0	0.2	0.636364	0.294118	1	0	1	0	0.395349
97228803	A	G	G	G	G	G	G	1	0.754717	0.717391	1	0.969697	1	30	53	46	75	33	55	1	0	1	0.833333	0	0	1	1	0.95122	0	0	0
97249463	C	T	T	T	T	T	T	0.552632	0.5	0.333333	1	0.458333	0.434783	38	44	27	23	24	23	1	0	0.511628	0.548387	0	0	0	1	0.564103	0	0	0
93926565	G	T	T	T	T	T	T	0.328571	0.34	0.45283	0.3	0.267857	0.263158	70	50	53	100	56	57	0.300885	0	0.346154	0.336283	0	0.240741	0	0.35	0	0.181818	0.320755	0.223529
65826796	G	C	C	C	C	C	C	0.607143	0.566667	0.619048	0.529412	0.37931	0.489362	28	30	21	34	29	47	0	0.191489	0	0	0	0.166667	0.571429	0.333333	0.5	0.35	0.888889	0.538462
83467815	C	T	T	T	T	T	T	1	0.625	1	1	1	1	22	16	15	12	77	61	0	1	1	0.8	1	0	0	1	0.466667	0	0.4	0.307692
42694762	C	G	G	G	G	G	G	1	0.346667	1	0.329268	1	1	121	75	24	82	37	72	0.373832	0.545	0.25	0.438462	1	0.44	0.454545	0.494118	0.469231	0	0.24	0.320755
56136735	A	G	G	G	G	G	G	0.413793	0.47619	0.681818	0.473684	0.416667	0.611111	29	21	22	19	12	18	0	0.142857	0.25	0.434783	0.208333	0.333333	0	0	0.454545	0.6	0.5	0.5
39660926	G	A	A	A	A	A	A	0.366667	0.571429	0.277778	0.652174	1	0.511628	30	35	18	23	27	43	0	0.473684	0.4375	0.771429	0.5	0	0.5	0.272727	0	0	0	0.777778
17274991	C	T	T	T	T	T	T	0.184783	0.224138	0.180328	0.191176	0.206897	0.223529	92	58	61	68	29	85	0.215686	0.4	0	0	0	0	0.253521	0	0.228571	0.25	0.218391	0
45887466	G	C	C	C	C	C	C	0.575758	0.567568	1	0.466667	0.346154	0.557692	33	37	13	30	26	52	0	0	0.56	0.45614	0	0	0.636364	0	0.563636	0	1	0.655172
27682405	T	C	C	C	C	C	C	0.65	1	0.604167	0.586207	1	0.523256	80	60	48	58	102	172	0.820896	0.681818	0.526316	0.580357	0.772727	0.24	0.481481	0	0	0	0.619718	0
17647655	C	G	G	G	G	G	G	1	0.580645	0.393939	0.55	1	0.625	14	31	33	20	11	16	0	0.677419	0.529412	0.285714	0.24	0.818182	0.6	0.380952	0	0.157895	0.571429	0.25
74118322	A	G	G	G	G	G	G	1	0.456897	0.482927	0.987952	1	0.446469	205	232	205	166	189	439	0.412766	1	1	0.99654	0.503185	0	0	0.381679	0	0.442308	0	0
67663414	A	C	C	C	C	C	C	1	1	1	1	1	1	74	81	14	36	26	65	1	0.388158	0.209677	0.197183	1	0.974359	0.192982	0.188406	1	1	0	0.213592
42369334	A	G	G	G	G	G	G	0.2	0.5	0.171429	0.470588	0.2	0.271186	15	10	35	17	40	59	0.85	0	0	0.214286	0	0	0	0	0.230769	0.208333	0.363636	0.3125
22797549	T	G	G	G	G	G	G	0.326087	0.357143	0.434783	0.36	0.346154	0.242424	46	28	23	25	26	33	0.280899	0.42029	0.466667	0.309091	0.40678	0	0	0.322034	0	0	0.227273	0
56974392	A	G	G	G	G	G	G	0.561328	0.505435	0.988889	0.57346	0.522248	0.474638	693	368	450	211	427	276	0	0	0	0	0	0.514286	0.554326	0	1	0.937173	0	0.991667
7654201	G	T	T	T	T	T	T	1	1	0.95	1	1	1	18	11	20	11	20	22	1	0.866667	1	0.977778	0.5	0.1875	0	0	0	0.9375	0	0.857143
26509767	T	C	C	C	C	C	C	0.385965	1	1	1	1	1	57	16	21	11	17	19	1	0	0	0	0.4375	0	0.558824	0.769231	0	1	1	1
49898323	T	C	C	C	C	C	C	0.34375	0.217391	0.375	0.26087	0.214286	0.268293	32	23	16	23	42	41	0.3	0	0.6	0.307692	0	0	0	0	0.192308	0	0.363636	0.3
47195811	G	T	T	T	T	T	T	0.272059	0.241071	0.260274	0.262295	0.225	0.273224	136	112	146	61	40	183	0	0.194175	0.220183	0	0	0	0.294521	0.147059	0.282828	0.280899	0.219512	0.279412
25476958	A	G	G	G	G	G	G	0.625	0.756098	0.535714	0.527027	1	1	56	41	28	74	48	119	0.450704	0.243478	0.42246	0.426036	0.275862	0	0.517241	0.56	0.585366	0.522727	0.45098	0.383562
48922374	A	G	G	G	G	G	G	0.46875	1	1	1	0.73913	1	32	13	33	29	23	37	0.6	0	1	1	0	0.511628	0.653846	0	0.405405	0.5	0.3	0.633333
89320872	T	C	C	C	C	C	C	0.192661	0.217391	0.289941	0.165563	0.111111	0.149351	109	69	169	151	72	154	0.168831	0.24	0	0	0.329114	0	0.188679	0	0.233645	0.364706	0	0
41262012	T	C	C	C	C	C	C	1	1	1	1	1	1	17	24	49	29	15	30	0.404255	1	0	0	0	0	1	0.529412	1	1	1	0.466667
72054449	A	G	G	G	G	G	G	0.208955	0.15534	0.207792	0.204545	0.16	0.183206	134	103	77	88	100	131	0.176923	0.171717	0	0.14	0	0.178082	0.146789	0	0.22314	0.197183	0.15873	0.130435
88696686	T	C	C	C	C	C	C	0.2	0.285714	0.125	0.285714	0.3	0.203883	40	42	40	28	90	103	0.171429	0	0.157895	0	0	0.225	0	0.4	0.122807	0	0.529412	0.204082
33639095	C	T	T	T	T	T	T	1	0.380165	0.988701	1	0.428016	1	288	363	177	320	257	418	0	0.993289	0.228426	0.331169	1	0.308642	0.334047	0.346154	0.456835	0.443769	0.4081	0.358491
1466620	T	C	C	C	C	C	C	0.210526	0.153846	0.2	0.21875	0.294118	0.28169	19	13	20	32	17	71	0	0.266667	0.25	0.185185	0	0.180556	0	0	0.2	0.288136	0.210526	0.192308
69357258	A	G	G	G	G	G	G	0.283333	0.225	0.333333	0.666667	0.2	0.304348	60	40	12	12	10	23	0	1	0	0	0	0	0.75	0	0.285714	0	0.4	0
25861350	G	A	A	A	A	A	A	0.285714	0.390244	0.6	0.418773	1	1	112	82	25	277	72	156	0.3125	0.460967	0	0	0	1	0.315789	0.458015	0.576	0.196507	0.283333	0.515152
90650469	C	T	T	T	T	T	T	0.307692	1	0.676471	1	0.52459	1	52	34	34	21	61	94	1	0	0	0	0.466667	0	0.921569	0.545455	0.5	0.5	1	0
64513237	A	G	G	G	G	G	G	0.326923	0.214286	1	1	0.454545	0.540541	52	14	21	23	55	74	0	0.543478	0.96	1	0.375	0.485294	0	0	0	0	0	0.6
79377718	A	G	G	G	G	G	G	1	0.55	0.405797	1	1	1	88	60	69	54	18	53	0	0.388889	1	0.974359	1	0.352941	0	0	0	0.45	0.22	1
93140421	G	T	T	T	T	T	T	0.288889	0.307692	0.325581	0.228571	0.259259	0.40708	45	26	43	35	27	113	0	0	0.466667	0.25	0.333333	0	0.283582	0	0.253333	0	0.323529	0.33871
48912195	T	C	C	C	C	C	C	1	1	1	1	1	1	37	51	45	37	27	50	0	1	1	1	1	0.595238	0	0.444444	0.431818	0	0	0.961538
45676989	G	A	A	A	A	A	A	0.473684	1	0.529412	1	1	1	19	20	17	28	39	35	0.4	0	0	0	0.730769	1	0.857143	0.590909	0.588235	0.692308	0	0.576923
114321362	T	G	G	G	G	G	G	1	1	0.947368	0.588235	1	1	28	27	38	17	14	28	0	0.369565	1	1	0.454545	0	1	0.166667	0.48	0	0.5	1
35167633	C	T	T	T	T	T	T	0.705882	0.644444	0.368421	0.45122	0.478261	0.526316	34	45	19	82	46	38	0	0.277778	0.428571	0.278689	0.529412	0.413793	0.545455	0	0	0	0.541667	0.6
87345218	G	T	T	T	T	T	T	0.74359	0.957746	0.975	0.940299	0.966667	0.968085	39	71	80	67	30	94	0.695652	0.4	0.34375	0.632653	0.259259	0.508475	0.635838	0.54717	0	0	0.983871	0.985915
90650379	A	T	T	T	T	T	T	0.424242	1	0.520833	1	0.5375	1	66	29	48	28	80	108	0.985075	0	0	0	0.542857	0	0.969231	0.536585	0.538462	0.352941	1	0
26509937	G	A	A	A	A	A	A	0.360656	1	1	1	1	1	122	26	29	36	31	39	1	0	0	0	0.333333	0.333333	0.604167	0.533333	0	1	1	1
71724219	A	G	G	G	G	G	G	0.214286	0.151515	0.4375	0.137931	0.28125	0.125	14	33	16	29	32	40	0	0	0	0	0.368421	0	0.222222	0.384615	0.363636	0.454545	0	0
27682400	T	C	C	C	C	C	C	0.638554	1	0.571429	0.607143	1	0.532544	83	59	42	56	99	169	0.916667	0.696629	0.517544	0.542056	0.704545	0.270833	0.517857	0	0	0	0.633803	0
42694662	A	G	G	G	G	G	G	1	0.484536	1	0.428571	1	1	102	97	51	91	56	79	0.49434	0.502732	0.353846	0.460317	1	0.507692	0.4	0.402597	0.384615	0	0.42	0.438596
9324418	A	G	G	G	G	G	G	0.333333	0.25	0.166667	0.3	0.285714	0.184211	12	32	24	10	35	38	0.6	0	0	0	0	0.625	0	0	0	0.227273	0.521739	0
59334153	A	G	G	G	G	G	G	0.99893	0.514894	0.99117	0.996656	1	0.531131	935	940	453	1196	685	787	0.504416	0.493151	1	0.994595	0.997164	0	0	0.521536	0	0	0.976378	0
73733378	G	A	A	A	A	A	A	0.27193	0.253012	0.186441	0.259259	0.277778	0.166667	114	83	59	54	36	96	0.206186	0.192982	0	0.221311	0	0	0.229167	0.185185	0.246377	0.182927	0.15625	0.25
57000788	T	C	C	C	C	C	C	0.166667	0.166667	0.363636	0.5	0.5	0.222222	18	12	11	14	10	18	0	0.235294	0	0.2	0.7	0	0	0.333333	0.142857	0.4	0.363636	0
42694672	G	C	C	C	C	C	C	1	0.421569	1	0.419048	1	1	109	102	47	105	54	77	0.501859	0.502703	0.31746	0.457516	1	0.5	0.413043	0.45	0.364238	0	0.358491	0.435484
120125738	G	A	A	A	A	A	A	0.475728	1	0.528302	1	1	1	103	189	53	196	90	150	0.57754	0	0.496063	0.486842	0.43617	0.388889	0	0.537572	0.454902	0.530864	0.563025	1
14085071	T	C	C	C	C	C	C	1	0.6	1	0.785714	0.535714	0.575	23	20	10	14	28	40	0	1	1	1	0.44186	0.294118	0	0	0	0	0.64	0.590909
25874287	C	T	T	T	T	T	T	1	0.988889	1	1	1	1	59	90	36	79	52	42	0	0	0	0	0.947368	0.512821	1	1	1	1	0	1
97228949	A	G	G	G	G	G	G	1	0.695652	0.566667	1	0.727273	1	17	23	30	21	11	28	1	0	0.777778	1	0	0	1	1	0.684211	0	0	0
20633969	T	C	C	C	C	C	C	1	1	1	1	1	1	21	20	24	26	20	31	0.496	0.307692	0.684211	0.489362	0.513514	1	0.333333	0	1	0.424242	0.625	0.6
49745596	C	A	A	A	A	A	A	0.357143	0.222222	0.27027	0.304348	0.375	0.268293	56	36	37	23	16	41	0.225	0.196078	0	0.294118	0.297297	0	0	0.375	0.23913	0.1875	0.289855	0.166667
28502674	G	A	A	A	A	A	A	0.659627	0.599233	0.683297	0.611994	0.998598	0.986369	2415	1043	922	2518	1427	807	0.479732	0.571429	0.537572	0.496342	0.581741	0.995215	0	0.259627	0.467027	0.635487	0	0
133972382	A	C	C	C	C	C	C	0.786667	0.591346	0.653061	0.46875	1	0.521739	150	208	98	96	63	115	0	0.85124	0.973333	1	0	0	0	0	0.638095	0.5	0.545455	0
51333869	T	C	C	C	C	C	C	0.549451	0.471264	1	1	1	1	91	87	30	152	130	138	0.572139	0	0	0	0	1	0.479167	1	0.973214	0.484277	1	0
29862750	G	C	C	C	C	C	C	0.538462	1	1	1	1	0.372093	26	33	30	22	28	43	0.621622	0	0	0	0.407407	1	1	0	1	0.5	0.454545	0.416667
15185625	A	G	G	G	G	G	G	0.277778	0.181818	0.411765	0.4375	0.333333	0.407407	36	33	17	16	36	54	0.215686	0	0.3	0.239437	0	0.266667	0.318182	0.333333	0.22449	0.3125	0.333333	0
70274613	T	A	A	A	A	A	A	0.581818	0.986842	0.450549	0.554745	0.991453	0.970803	165	152	91	137	117	137	0.976415	0	0	0	0	0.531674	0	0.478261	0.97541	0.569444	0.940594	0.56
98444414	C	T	T	T	T	T	T	0.5	0.444444	0.571429	1	0.269231	0.545455	40	18	28	11	26	55	1	0	0.785714	0.75	0.8	0	0	0	0	0.490909	0	0
69373211	T	C	C	C	C	C	C	1	1	1	1	1	0.55914	102	150	59	178	119	93	0	1	0.433333	0.495726	0.456	0.47027	0.473684	0.430769	0.980296	0.987952	0	0.328947
59415479	G	A	A	A	A	A	A	0.346154	0.527778	0.311111	0.485714	0.464286	1	26	36	45	35	28	40	0	0	0	0	0	0	1	0	0.466667	0.6	1	0.571429
45676891	C	T	T	T	T	T	T	0.368421	1	0.318182	1	0.916667	1	19	23	22	13	24	33	0.432432	0	0	0	0.363636	1	0.3	0.666667	0.516129	0.647059	0.636364	0.545455
105007701	C	T	T	T	T	T	T	0.325581	0.150685	0.354839	0.25	0.290323	0.39726	86	73	31	48	62	73	0.188679	0.32	0.196078	0	0.295455	0	0.285714	0.222222	0.207921	0.319444	0.24	0
41872619	T	C	C	C	C	C	C	0.235294	0.3	0.166667	0.179487	0.176471	0.178571	17	30	36	39	68	56	0	0	0.214286	0.241379	0.230769	0.22449	0.26087	0	0.188406	0.171429	0.214286	0
93926557	G	T	T	T	T	T	T	0.432836	0.297872	0.47541	0.270833	0.233333	0.285714	67	47	61	96	60	56	0.32	0	0.32	0.408696	0	0.271186	0	0.380952	0	0.234375	0.283019	0.287356
49249576	C	A	A	A	A	A	A	1	0.992701	1	0.985075	1	1	106	137	71	67	74	140	0.323671	0.963768	0.333333	0.378049	0.431227	0.971014	1	0	0	0.958904	0.578947	0.550562
99777762	T	G	G	G	G	G	G	0.472868	1	1	1	1	0.993711	129	122	60	98	91	159	0	1	0.468085	0.485	0.474138	0.983871	0	1	0	0	0.569767	1
3586206	C	G	G	G	G	G	G	1	1	0.351351	1	0.380952	1	28	30	74	14	21	54	0.27619	1	0.55102	0.5	1	0.536	0	0.518519	0	0	0.461538	0.404255
28472453	A	T	T	T	T	T	T	0.387226	0.466172	0.518851	0.455577	0.997534	0.998562	3241	1212	557	4142	1622	1391	0.995338	0.980552	0	0	0.716548	0.305858	0	0.364821	0	0.976657	0	0
5869682	T	C	C	C	C	C	C	0.921053	0.625	0.846154	0.928571	0.595238	0.52381	38	16	13	42	42	42	0.806452	0	0	0	0	0.195122	1	0	0.828125	1	0.542857	0.583333
57300689	T	G	G	G	G	G	G	0.333333	1	1	1	0.509434	0.619718	27	23	38	26	53	71	0.604651	0.913043	0.596491	0.575342	0	0.5	0.6	0	0.655172	0.538462	0	0
44957176	G	A	A	A	A	A	A	0.529412	0.361111	0.341463	0.368421	0.352941	0.453125	51	36	41	19	17	64	0.36	0	0	0.666667	0.4	0.454545	0	0	0.275862	0.461538	0.311111	0
48838675	A	G	G	G	G	G	G	1	1	1	1	1	1	11	14	21	15	11	42	0	0	0.724138	0.657143	0.6	1	0.631579	0	0.8125	0.6	0.5	1
70274713	C	T	T	T	T	T	T	0.453061	1	0.495413	0.453488	1	1	245	189	109	172	139	147	1	0	0	0	0	0.505721	0	0.457831	0.99361	0.476744	0.984733	0.509174
88129019	G	A	A	A	A	A	A	1	1	1	1	1	1	36	40	21	33	41	41	1	1	0.387097	0.580645	1	1	0	0	0	0.431373	0.428571	0.7
44795140	G	A	A	A	A	A	A	0.380952	0.391304	0.960784	0.285714	1	1	42	23	51	21	15	31	1	0.380952	0.4	0.571429	0	0	0.487805	0.363636	0.4	0.272727	0.674419	0
97761546	C	G	G	G	G	G	G	0.413793	0.431034	0.425532	0.44	0.2	0.388889	58	58	47	50	15	18	0.555556	0.4375	0	0.571429	0	0	0	0	0.411765	0.416667	0.439024	0
51683014	C	T	T	T	T	T	T	0.333333	1	1	1	0.962963	0.271429	27	13	25	12	27	70	0.313433	0.511905	0	0	0.9375	0.193182	0.977273	0.291667	0	0.882353	0	1
56727620	A	G	G	G	G	G	G	0.233333	0.130435	0.289474	0.208333	0.126761	0.163399	30	23	38	24	71	153	0.171875	0	0.181818	0.387097	0.230769	0.192308	0.25	0	0.277778	0	0	0
77913159	A	G	G	G	G	G	G	0.333333	0.242188	0.285714	0.191781	0.21645	0.197115	135	128	84	73	231	416	0	0.167742	0.186813	0	0.248649	0	0.268293	0.190476	0.207792	0.291139	0.147059	0.303279
104346207	T	G	G	G	G	G	G	1	0.95	0.923077	1	0.97561	1	29	20	13	20	41	39	1	0	0.461538	0.1875	0.5	1	0	0	0.625	0.625	1	1
45676546	T	C	C	C	C	C	C	0.44	1	0.526316	1	1	1	75	86	95	73	58	145	0.576087	0	0	0	0.470588	1	0.407767	0.607843	0.522388	0.449612	0.507246	0.97619
5766886	C	T	T	T	T	T	T	0.301942	0.940909	0.946731	0.142857	0.974803	0.914787	1699	220	413	21	635	399	0.681481	1	0.276832	0.272092	1	0	0	0	0.60691	0	0.936937	0
26663262	G	A	A	A	A	A	A	0.269231	0.272727	0.181818	0.380952	0.384615	0.277778	26	22	11	21	13	18	0.166667	0.347826	0	0	0.272727	0	0	0.5	0.333333	0.5	0.2	0
66480571	T	C	C	C	C	C	C	0.5	1	1	1	0.6	1	18	20	11	23	15	34	0.666667	0	0.875	0.222222	0	0.722222	1	0	1	0.590909	0	0.583333
5847771	C	T	T	T	T	T	T	0.6	0.210526	0.307692	0.166667	0.477273	0.28	40	19	13	54	44	50	0	0	0	0	0	0	0.4	0	0.571429	0.736842	0.263158	0.636364
38206822	G	A	A	A	A	A	A	0.333333	0.4	0.254902	0.298507	0.244444	0.366972	96	95	51	67	45	109	0	0.298701	0.240741	0.277778	0.192982	0	0.265306	0.266667	0.321839	0.287879	0.3125	0
52151939	A	C	C	C	C	C	C	0.980769	0.37931	0.384615	0.520833	0.235294	0.521127	52	58	52	48	34	71	0.480263	0	0.34	0.45	0.448718	1	0	0	0	0	0.45	0.42
93926492	C	A	A	A	A	A	A	0.428571	0.434783	0.447368	0.326316	0.233333	0.372093	56	46	38	95	60	43	0.391304	0	0.5	0.455446	0	0	0.545455	0.290323	0	0	0.28	0.347826
749522	T	C	C	C	C	C	C	0.621622	1	0.2	1	1	1	37	45	10	46	47	37	0.5	0.4	0.5	0.351351	0	0	0.791667	0.617021	0	0.555556	0.678571	1
28614450	G	C	C	C	C	C	C	1	1	1	0.481481	0.368421	1	12	11	15	27	19	40	0	1	1	0.923077	1	0	0	0.5	0	1	0	0
88876551	T	C	C	C	C	C	C	1	1	1	1	1	0.61039	48	35	20	54	56	77	0.544	0	0.551724	0.526316	0.592105	0.305085	0	0.534483	0.527273	1	0.615385	0.988372
20416452	C	T	T	T	T	T	T	0.484848	0.55	0.6	0.677966	0.540541	0.681818	33	20	10	59	37	22	0.241379	0.211538	0	0	0.147059	0.1875	0.666667	0.540541	0.5	0.615385	0.625	0.375
143192302	T	C	C	C	C	C	C	1	1	0.493671	1	0.368421	0.444444	20	16	79	52	76	117	0.36	0.593583	0	0	0.153846	0.430556	1	0	0.431373	0.916318	1	0
48366871	G	T	T	T	T	T	T	0.5	0.465116	0.413793	0.47619	0.428571	0.406593	48	43	29	21	35	91	0.5	0.4	0	0	0	0.432432	0.36	0	0.375	0.407407	0.381818	0.413793
43408817	G	T	T	T	T	T	T	0.388889	0.333333	0.444444	0.5	0.4	0.407407	18	18	18	14	10	27	0	0.4	0	0.357143	0	0.15	0.413793	0.5	0.25	0.583333	0.4	0
35714762	T	C	C	C	C	C	C	0.998515	1	0.809045	0.808108	0.809199	0.737686	1347	1220	199	740	587	873	0.764637	0.764331	0	0	0	0	0	0.778075	1	0.683992	0.753994	1
35424212	T	C	C	C	C	C	C	0.575	0.583333	0.642857	0.294118	0.384615	0.416667	40	12	14	34	65	48	0.233333	0.551724	0.4	0	0.678571	0.333333	0.25	0.28	0	0.285714	0	0.466667
24931271	A	T	T	T	T	T	T	1	1	0.483871	1	1	1	26	14	31	23	23	17	0.711538	1	0	0	0	1	0.357143	0.333333	1	0.666667	0	1
5411871	A	G	G	G	G	G	G	0.529412	0.764706	1	0.384615	0.421053	0.275862	34	17	36	13	19	29	0.238095	0	0.277778	0.421053	0	0	0.195122	1	0.461538	0.431818	0.473684	0.461538
59466235	A	G	G	G	G	G	G	1	1	0.37037	1	0.333333	1	23	38	27	23	24	42	0.576471	0	0	0	0	0.36	0.566038	1	0.418605	0.939394	0.4375	1
89795258	T	C	C	C	C	C	C	0.371429	0.130435	0.294118	0.210526	0.172414	0.321429	35	23	17	19	29	28	0.186047	0.333333	0	0.5	0.333333	0	0	0	0.4375	0.307692	0	0
144790879	T	C	C	C	C	C	C	1	0.375	0.479167	0.983193	1	0.387097	91	96	48	119	54	124	0	0.990244	0.294118	0.558824	0	0.459821	0.96	0	0	0	0.977273	0.583333
10246537	G	C	C	C	C	C	C	0.285714	0.25	0.266667	0.384615	0.368421	0.205479	14	20	15	13	38	73	0.176471	0.384615	0	0.25	0	0.289474	0	0.333333	0.454545	0.222222	0.25	0
42694732	G	C	C	C	C	C	C	1	0.39	1	0.288288	1	1	140	100	37	111	49	80	0.417625	0.563636	0.34375	0.440476	1	0.466667	0.4	0.489796	0.439024	0	0.293103	0.426471
95770212	A	G	G	G	G	G	G	0.297872	0.171429	0.395833	0.25	0.173913	0.132653	47	35	48	52	69	98	0.169014	0.327381	0.193548	0.181818	0.185185	0.153846	0	0.151515	0.138462	0.26506	0.147059	0.111111
92297411	G	A	A	A	A	A	A	0.888889	0.55	1	1	0.631579	0.957143	27	40	22	27	19	70	1	1	1	1	0.631579	1	0	0	0	0	0	0
25472179	A	C	C	C	C	C	C	0.413043	0.487805	0.444444	0.373016	1	1	46	41	18	126	55	86	0.545775	0	0	0	0.511364	0.993197	0.684211	0	0.611465	0	0.516667	0.45977
127768042	A	G	G	G	G	G	G	0.5625	0.15	0.285714	0.463415	0.53125	0.508772	16	20	14	41	64	57	0	0	0.285714	0	0	0.25	0	0.444444	0.714286	0.217391	0.75	0.444444
45673326	C	T	T	T	T	T	T	0.592593	1	0.173913	1	0.958333	1	27	34	23	49	24	37	0.559524	0	0	0	0.517241	1	0.307692	0.538462	0.304348	0.515152	0.592593	1
97228870	G	A	A	A	A	A	A	0.76	0.741935	0.735294	1	0.85	0.911765	25	31	34	52	20	34	1	0	0.75	0.888889	0	0	1	1	0.970588	0	0	0
116980110	G	T	T	T	T	T	T	0.257143	0.314286	0.357143	0.302632	0.37931	0.3	35	35	14	76	29	20	0	0.315789	0.351351	0	0	0.27027	0	0.274194	0.289855	0.365385	0.333333	0.321429
97228565	C	T	T	T	T	T	T	0.785714	0.708333	0.692308	1	0.714286	0.780488	14	24	39	39	35	82	0.857143	0	0.571429	0.9	0	0	1	1	0.806452	0.157895	0	0
59769425	T	C	C	C	C	C	C	0.405405	0.195652	0.27957	0.4375	0.25	0.214286	37	46	93	32	68	112	0.461538	0	0	0.2	0.217391	0.227273	0	0.307692	0.15	0.232143	0.28	0.318182
53050904	A	G	G	G	G	G	G	1	1	0.464286	0.57377	0.4	1	143	133	56	61	65	122	1	0.447368	0.552941	0.528	0.535714	0	0	0	0	0	0.987342	1
98444395	A	G	G	G	G	G	G	0.522727	0.444444	0.5	1	0.238095	0.52381	44	18	34	14	21	63	1	0	0.692308	0.705882	0.888889	0	0	0	0	0.555556	0	0
5766834	C	T	T	T	T	T	T	0.315789	0.902098	0.908228	0.142857	0.97654	0.932271	1235	143	632	14	341	251	0.750853	1	0.25979	0.26659	1	0	0	0	0.585492	0	0.933254	0
6969737	G	T	T	T	T	T	T	0.382353	0.428571	0.466667	0.45	0.434783	0.489362	34	28	75	40	23	47	0.337838	0.33945	0.25	0.327586	0.303279	0	0	0.28	0.303571	0.482143	0.363636	0.285714
15370210	A	G	G	G	G	G	G	0.206897	1	0.148148	0.433333	1	0.261905	29	27	27	30	18	42	0	0	0	0	0.25	0.625	0.310345	1	0	1	0	0.489796
1896007	C	T	T	T	T	T	T	0.642857	0.555556	0.966667	1	0.625	1	28	45	30	45	32	49	0	0.486486	0.37037	0.266667	0	0	1	0.473684	1	0.395833	0.705882	0.71875
10632848	A	G	G	G	G	G	G	0.36	0.461538	0.16	0.55	0.5	0.454545	50	13	25	20	20	33	0.541667	0.307692	0.2	0.666667	0	0.263158	0	0	0.25	0.26087	0.25	0.375
102509215	G	A	A	A	A	A	A	1	0.37037	1	1	1	0.459459	43	27	27	29	23	37	1	0.421875	0	0	0	0.206897	0.444444	0.666667	0.72	1	1	0
51333978	A	G	G	G	G	G	G	0.705882	0.384615	0.387097	0.565789	1	1	68	52	31	76	91	79	0	0	0	0	0	0.597403	0.547619	1	0.988764	0.541667	1	0
78258939	G	C	C	C	C	C	C	0.588235	1	0.45122	1	1	0.583732	102	70	82	98	123	209	1	0.476852	0.496894	0.557447	0	0.559633	0.642202	0	0.522876	0	1	0
116980109	A	T	T	T	T	T	T	0.225806	0.294118	0.3	0.261538	0.322581	0.3125	31	34	10	65	31	16	0	0.257143	0.388889	0	0	0.272727	0	0.264151	0.233333	0.320755	0.333333	0.28
26377055	C	T	T	T	T	T	T	0.714286	1	0.666667	1	0.909091	0.454545	21	19	15	30	11	11	0	0.625	0.25	0.526316	1	0	1	1	0	0	0.666667	0.3125
22032722	C	T	T	T	T	T	T	1	0.378378	1	0.666667	0.28125	0.62	15	37	62	18	32	50	1	0.645161	0	0	0	0.44186	1	0.333333	0	0.254545	0.909091	0
26534093	T	G	G	G	G	G	G	0.453782	0.482679	0.468531	0.99633	0.4	1	357	433	286	545	325	391	0.996805	0	0	0	0.425	0.477387	0.557851	0	0	0	0.991453	0.991098
127758707	A	G	G	G	G	G	G	0.241379	0.132353	0.281818	0.26	0.170854	0.164319	87	68	110	50	199	213	0	0.142857	0.288889	0.327273	0.145455	0	0.361111	0.2	0	0	0.196721	0.228571
60231678	T	A	A	A	A	A	A	0.45749	0.422961	0.981735	0.992366	0.447447	0.365201	494	331	219	393	333	523	0	0	0	0	0.442786	0.522793	0.504098	0.401487	0.995062	0.984071	0	0.457534
22698423	A	T	T	T	T	T	T	1	1	1	1	1	0.923077	17	22	27	14	19	26	1	0	0.307692	0.481013	0.181818	1	1	1	0	0.6	0	1
22490962	T	C	C	C	C	C	C	1	1	1	1	0.993902	1	268	232	345	214	164	274	1	0.389937	0.545455	0.537688	0.6	0	1	0	0.512821	0.503125	1	0.553191
79829141	A	C	C	C	C	C	C	1	1	0.482759	0.580645	0.545455	0.4	36	37	29	31	11	45	1	0.478261	0.346939	0.373494	1	0.459459	0	0.8	0	0	0	0.2
9313707	A	G	G	G	G	G	G	0.545455	0.259259	0.333333	0.384615	0.436364	0.421053	11	27	12	13	55	57	0	0.25	0	0.666667	0.5	0	0	0	0	0.5	0.75	0.363636
57794062	G	A	A	A	A	A	A	1	1	1	1	1	1	77	94	34	115	65	143	0	1	0.5	0.627451	1	0.511628	0.443182	0.990385	0	0.581395	0	1
34356628	A	G	G	G	G	G	G	0.230769	0.6	0.75	0.181818	0.15	0.238095	26	10	16	11	20	21	0.7	0	0	0.210526	0.4	0	0	0	0.5	1	0	0
43731578	A	G	G	G	G	G	G	0.454545	0.75	0.941176	0.545455	0.458333	0.484848	22	16	17	11	24	33	0.5	0.4	0	0	0.578947	0	0.666667	0.375	0.454545	0.375	0.571429	0.375
72277599	G	T	T	T	T	T	T	0.51773	1	0.340659	1	1	0.450382	141	102	91	135	89	131	0.463687	0.990566	1	0.992308	0	0	0	0	0.472441	0.479592	0	0.573913
70245699	A	G	G	G	G	G	G	0.233871	0.283019	0.165049	0.368421	0.205882	0.224719	124	53	103	19	34	89	0.416667	0	0	0	0.275862	0.154762	0.375	0.333333	0	0.216216	0.190476	0.183673
35718034	A	G	G	G	G	G	G	0.999266	1	0.723724	0.767828	0.781132	0.740385	1362	1315	333	603	530	728	0.782735	0.798265	0	0	0	0	0	0.729352	0.999178	0.680258	0.689855	1
14147280	A	G	G	G	G	G	G	0.131579	0.194444	0.428571	0.464286	0.211765	0.15493	38	36	35	28	85	71	0.25	0.204082	0	0	0.22449	0.681818	0	0.309524	0.170732	0.413043	0	0
45499682	T	C	C	C	C	C	C	0.567568	1	1	1	1	1	37	55	37	51	37	50	0.6	0	0	0	0.777778	0.384615	1	1	1	0.974359	0.5	0
1093835	A	C	C	C	C	C	C	0.815385	0.675	1	0.466667	0.519231	0.458333	65	40	45	30	52	72	0	0.190476	0	0	1	0.509434	0	0.4	0.943396	0.411765	0.95	0.2
39659944	A	G	G	G	G	G	G	0.441176	0.75	0.55	0.5625	1	0.583333	34	16	20	16	16	12	0	0.272727	0.833333	0.375	0.555556	0	0.857143	0.666667	0	0	0.6	0.4
44342892	G	C	C	C	C	C	C	0.402967	0.37246	0.368509	0.384181	0.396849	0.373178	809	886	597	531	1333	1029	0	0.357456	0.347518	0.326608	0	0	0	0.361111	0.41039	0.4	0.402834	0.368831
3606012	T	C	C	C	C	C	C	1	1	1	0.586207	1	1	12	28	12	29	16	34	0.490196	0.444444	1	1	0	0.625	1	0.55	0	0.785714	0.368421	0
77537101	G	A	A	A	A	A	A	0.231343	0.333333	0.243243	0.237113	0.201681	0.231405	134	105	74	194	119	121	0.289199	0	0.173333	0.303371	0.171875	0	0.146341	0.157143	0.243478	0.313869	0.183673	0.176471
29764707	C	T	T	T	T	T	T	0.5	1	1	0.981818	1	0.432	84	92	75	110	79	125	0.480583	0	0	0	0.516393	1	1	0	0.994652	0.572816	0.43956	0.591241
42694699	G	C	C	C	C	C	C	1	0.398148	1	0.373984	1	1	120	108	49	123	70	88	0.455197	0.538793	0.290323	0.505747	1	0.58	0.454545	0.463158	0.430464	0	0.344262	0.394366
43408820	G	T	A	T	T	A	T	0.235294	0.3125	0.5	0.388889	0.454545	0.454545	17	16	20	18	11	22	0.3	0.394737	0	0.392157	0	0.233333	0.342105	0	0.235294	0.466667	0.333333	0.333333
51683372	C	T	T	T	T	T	T	0.5	0.916667	1	1	1	0.5	34	24	24	41	30	34	0.408602	0.376623	0	0	0.921569	0.631579	1	0.342857	0	0.924528	0	1
25865940	G	A	A	A	A	A	A	1	0.376471	1	1	1	1	65	85	34	40	24	29	0	0	0	0	0.6	0.467742	1	1	1	1	0	1
45711378	G	T	T	T	T	T	T	0.27193	0.331034	0.285714	0.393443	0.272727	0.259259	114	145	84	61	11	54	0.258065	0	0	0	0	0.347826	0.4375	0.357143	0.303571	0.266667	0.316327	0.21875
62938341	C	A	A	A	A	A	A	0.345588	0.34	0.326797	0.392157	0.302326	0.362963	136	100	153	51	43	135	0	0.306569	0	0.3125	0	0.364286	0.338658	0.275862	0.284553	0.253968	0.326531	0.298701
60208202	T	C	C	C	C	C	C	0.513514	0.711111	1	1	0.58	0.714286	37	45	51	53	50	77	0	0	0	0	0.621212	0.621622	0.71875	0.557143	1	1	0	0.693548
4831787	A	G	G	C	C	G	C	0.230769	0.3125	0.320755	0.142857	0.342857	0.568182	52	16	53	21	35	44	0.266667	0.392111	0.283019	0.323077	0.206897	0.341014	0.321696	0	0	0	0.48	0
26413758	C	G	G	G	G	G	G	0.470588	0.3	1	0.761905	1	1	17	20	41	21	18	38	0.666667	1	0	0	1	0.7	0	1	0	0	0.5625	0.3
16347174	C	A	A	A	A	A	A	1	1	1	0.230769	1	1	30	34	14	39	37	56	0	0.4	0.214286	0.382353	1	0.55	0.478261	0.833333	0	0.708333	0.866667	0.5
10091776	A	G	G	G	G	G	G	0.180556	0.144444	0.375	0.130435	0.132743	0.311828	72	90	56	69	113	93	0.262821	0.219178	0	0	0.151515	0.26087	0	0	0.452055	0.209302	0.238095	0.184615
43829762	C	A	A	A	A	A	A	0.324324	0.323944	0.3	0.275862	0.377778	0.323077	37	71	10	87	45	65	0.392857	0	0	0	0.371429	0.315789	0	0.398438	0.229508	0.244898	0.305556	0.375
26509678	G	A	A	A	A	A	A	0.389831	1	1	1	1	1	59	16	30	18	11	14	1	0	0	0	0.833333	0	0.516129	0.75	0	1	1	1
34767592	A	C	C	C	C	C	C	0.524436	0.997375	0.994083	0.996648	0.997135	0.534351	532	381	338	895	698	524	0.997019	0.505562	0.456647	0.49725	0.995726	0.998073	0	0.47875	0	0.518367	0	0.308571
28344338	G	A	A	A	A	A	A	0.135135	0.314815	0.151515	0.196078	0.25	0.190476	74	54	66	51	32	63	0.212766	0.148148	0	0	0	1	0.168317	0	0	0.183099	0	0.238095
31479156	A	C	C	C	C	C	C	0.540541	0.555556	0.59375	0.535714	1	0.424242	37	27	32	28	17	33	0	0	0.210526	0.583333	0	0	0.307692	1	0.666667	0.368421	0.727273	0.5
72027128	G	T	T	T	T	T	T	0.4	1	1	1	1	1	20	16	19	20	13	16	0.596154	0.545455	0.555556	0.424242	1	0.6	0	1	0	0.777778	0	0.615385
49248485	C	T	T	T	T	T	T	0.992857	1	1	1	0.977011	1	140	142	44	66	87	189	0.455556	1	0.364865	0.484375	0.497976	1	1	0	0	0.955556	0.37931	0.549133
112025614	G	A	A	A	A	A	A	0.612903	0.727273	0.709677	1	0.62963	0.46	31	22	31	26	27	50	0	0.882353	0.36	0.214286	0	0.4	0.6	0	0.447368	0.575	1	0.380952
42694678	A	G	G	G	G	G	G	1	0.436893	1	0.408696	1	1	120	103	46	115	62	79	0.541985	0.553299	0.35	0.519737	1	0.540984	0.4	0.481013	0.392857	0	0.383333	0.409091
65448731	C	T	T	T	T	T	T	0.467836	1	0.971014	0.526786	0.5125	0.475936	171	183	69	224	160	187	0	0.994624	0.428571	0.604167	0	1	0	0	0.553097	0.503268	0	0.598361
45499739	A	G	G	G	G	G	G	0.648649	1	1	1	1	1	37	39	23	37	26	46	0.614035	0	0	0	0.884615	0.407407	1	1	1	1	0.473684	0
101817010	T	A	A	A	A	A	A	0.333333	0.631579	0.461538	0.547619	0.2	0.290909	48	38	13	42	40	55	0	0.266667	0.145161	0	0.166667	0.15	0.411765	0.458333	0.289474	0.472222	0.441176	0.394737
45499511	A	G	G	G	G	G	G	0.416667	1	1	1	1	1	24	58	29	66	33	41	0.64	0	0	0	0.6875	0.339286	1	1	1	0.981132	0.5	0
41874238	T	C	C	C	C	C	C	0.333333	0.428571	0.565217	0.363636	0.2	0.172414	15	14	23	44	110	87	0.3	0.473684	0	0	0.275862	0	0.266667	0.176471	0.411765	0.45	0.193548	0.25
75508732	A	G	G	G	G	G	G	1	0.996047	1	0.995902	1	1	498	506	49	488	289	247	0.515413	0.462302	1	1	1	0.463415	0.3	0	0.506515	0.533333	0.444444	0.504717
42694245	G	A	A	A	A	A	A	1	0.590164	1	0.520833	0.990654	1	185	183	102	192	107	190	0.505208	0.513966	0.365079	0.414474	1	0.485149	0.559701	0.59633	0.481481	0	0.485437	0.439252
42694248	C	T	T	T	T	T	T	1	0.565714	1	0.505495	0.990566	1	179	175	98	182	106	183	0.515464	0.5	0.352459	0.402778	1	0.469388	0.524194	0.598214	0.481013	0	0.495238	0.471698
72826995	T	A	A	A	A	A	A	0.381818	0.457055	0.434783	0.453441	0.437158	0.483516	165	326	69	247	183	91	0	0.323171	0.360656	0.525424	0.433333	0.397394	0.463415	0	0.348315	0	0.181818	0.363636
59769420	T	C	C	C	C	C	C	0.3	0.285714	0.229167	0.264706	0.208955	0.307018	40	49	96	34	67	114	0.230769	0	0.421053	0.181818	0.416667	0.136364	0	0.266667	0.153846	0.160714	0.235294	0.142857
114321268	T	C	C	C	C	C	C	1	1	1	0.289474	1	1	29	24	26	38	10	20	0.235294	0.333333	1	1	0.454545	0	1	0.4	0.4	0	0.222222	1
92775563	T	C	C	C	C	C	C	0.323171	0.396985	0.422018	0.305085	0.288462	0.238095	164	199	109	177	104	147	0	0.202532	0.486486	0.534483	0	0	0	0.226415	0.3	0.270588	0.270833	0.439252
16347077	A	G	G	G	G	G	G	1	1	1	0.584906	1	1	55	38	18	53	44	57	0	0.470588	0.578947	0.410714	1	0.423077	0.647059	0.866667	0	0.560976	0.904762	0.482759
26509753	A	G	G	G	G	G	G	0.46875	1	1	1	1	1	64	17	27	14	18	18	1	0	0	0	0.647059	0	0.583333	1	0	1	1	1
35720204	A	T	T	T	T	T	T	1	1	0.9375	0.6875	0.583333	0.756098	41	31	16	16	24	41	0.526316	1	0	0	0	0	0	1	1	0.6	0.6	1
35973199	T	G	G	G	G	G	G	0.53012	1	1	0.99	0.563636	0.982955	166	133	160	100	110	176	0.994819	0.480769	0.980769	0.979239	1	0.368984	0	0	0	0.519231	0.504854	0
52152247	T	C	C	C	C	C	C	1	0.52	0.427215	0.470914	0.443645	0.5	450	600	632	361	417	700	0.464764	0	0.512648	0.518519	0.526316	1	0	0	0	0	0.533898	0.571134
28502668	A	G	G	G	G	G	G	0.708178	0.661647	0.735974	0.679158	0.999319	0.997546	2409	996	909	2375	1469	815	0.500958	0.857143	0.590932	0.524351	0.613277	0.995238	0	0.320669	0.490141	0.658399	0	0
49080917	C	G	G	G	G	G	G	0.223022	0.294964	0.263889	0.23913	0.2	0.238806	139	139	72	138	120	134	0.215909	0.252252	0	0.3	0	0.181818	0.170213	0.25	0.210811	0.193878	0.268293	0.186916
97228797	T	G	G	G	G	G	G	0.766667	0.706897	0.695652	1	0.914286	0.839286	30	58	46	78	35	56	0.909091	0	1	0.833333	0	0	1	1	0.95122	0	0	0
11462132	C	T	T	T	T	T	T	1	1	1	1	0.657143	1	63	56	20	56	35	84	0	0.466667	1	0.923077	1	0.583333	0.5	0	0	0.625	0.97561	0.354839
103392841	T	C	C	C	C	C	C	0.128	0.160494	0.188889	0.130081	0.216	0.2	125	81	90	123	125	170	0.207692	0	0.148148	0.163121	0.150538	0.186207	0	0	0.215686	0.333333	0.391304	0
44444143	G	A	A	A	A	A	A	0.866667	0.4	1	1	0.375	1	15	15	12	25	16	18	0.875	0.846154	0	0	0.5	0	0	0.555556	0.588235	1	0.583333	0.473684
47260177	T	C	C	C	C	C	C	0.45098	0.567568	0.555556	0.425	0.310345	0.344828	51	37	45	40	58	58	0.46875	0.35	0.25	0	0.243243	0.293103	0.269231	0.283019	0.461538	0.326923	0.185185	0.3125
13324953	T	C	C	C	C	C	C	0.576923	1	1	1	1	0.535714	26	30	26	32	45	56	0.689655	1	0.7	0.710526	0.65625	0.46875	0	1	0.431818	0.25	0	0
9188425	T	C	C	C	C	C	C	0.574194	1	0.487903	1	0.460317	1	155	204	248	89	63	189	1	0	0.471545	0.430108	0	1	0.419118	0	0	0.497143	0.966387	0.532609
25857198	A	G	G	G	G	G	G	0.342657	0.286885	0.254902	0.224299	0.673913	1	143	122	51	321	138	383	0.9093	0	0	0	0.602113	0.768	0.342105	0.222222	0.408	0	0	0.325581
74930663	T	G	G	G	G	G	G	1	1	1	0.989362	0.977273	1	140	111	83	94	176	154	0	1	0.972973	1	1	0.475	0	0.544118	0	0.588235	0.518072	0.663717
28502622	G	A	A	A	A	A	A	0.740923	0.677064	0.760331	0.711217	1	0.987207	1625	545	605	1257	884	469	0.518905	1	0.583772	0.530664	0.629948	0.986755	0	0.311111	0.451051	0.660532	0	0
23264676	A	G	G	G	G	G	G	1	0.627451	0.651163	1	1	1	51	51	43	78	36	55	1	0	1	1	0	0	0.605263	0.507042	0	0.659574	0.581395	0.722222
69357257	A	G	G	G	G	G	G	0.3	0.5	0.461538	0.727273	0.2	0.434783	60	42	13	11	10	23	0	1	0	0.3	0	0	0.75	0	0.571429	0	0.8	0
44777939	A	C	C	C	C	C	C	1	0.45679	1	0.982558	1	1	77	81	24	172	47	52	1	0	0.452381	0.476744	0	0.447368	0.7	0.570312	1	0.571429	0.54717	0.476923
49247751	A	G	G	G	G	G	G	1	1	0.987654	1	1	1	242	312	81	148	160	302	0.489796	0.972973	0.511111	0.41989	0.450593	1	1	0	0	0.974026	0.505155	0.469649
44951461	G	A	A	A	A	A	A	0.416667	1	1	1	1	1	84	82	66	29	47	205	0.549296	0.414634	1	1	0.457364	0	0	1	1	0.391304	0.409722	0
47790828	T	C	C	C	C	C	C	0.555556	0.428571	0.545455	0.285714	0.130435	0.242424	18	14	22	49	46	33	0.422222	0.296296	0.2	0.232877	0.45	0	0	0	0.263158	0.529412	0.333333	0.266667
26662998	C	A	A	A	A	A	A	0.452381	0.425532	0.4375	0.75	0.295455	0.178571	42	47	16	20	44	28	0.233333	0	0.208333	0	0.3	0	0.368421	0.586957	0.636364	0.40625	0.275	0.333333
18473622	A	G	G	G	G	G	G	0.47619	0.692308	0.733333	0.24	0.157895	0.318182	21	13	15	25	38	44	0.53125	0.454545	0.342857	0.333333	0	0	0.6	0	0.583333	0.285714	0	0.296296
1244368	A	G	G	G	G	G	G	0.5	0.985816	0.45045	0.478261	0.62963	0.375587	156	141	111	115	162	213	1	0	0	0	0	0.470588	0.482143	0.52518	0.384956	0.377953	0	1
59971385	A	G	G	G	G	G	G	0.553846	0.472222	0.481132	0.568345	0.510264	1	130	144	318	139	341	466	0	0	0.451962	0.532415	0	0.45781	0	0	0.461538	0.518519	0.995434	0.992832
49906176	C	T	T	T	T	T	T	0.307692	0.192308	0.2	0.342857	0.204545	0.212766	39	52	10	105	44	47	0.243902	0	0.227273	0.214286	0	0.314286	0	0.183333	0.236111	0.274194	0.346154	0.25
18463096	T	A	A	A	A	A	A	0.323529	0.421053	0.176471	0.823529	0.47619	0.357143	34	19	17	34	21	70	0.5	0.571429	0.25	0	0	0	0	0.619048	0.466667	0.419355	0	0.588235
80332487	G	A	A	A	A	A	A	1	0.5	0.507463	0.307692	1	0.7	47	44	67	13	13	20	0	1	0.782609	0.5	0	0	0.6	0.833333	0	0	0.528302	0.611111
35188116	G	A	A	A	A	A	A	0.607143	0.62069	0.533333	0.515152	0.461538	0.367347	56	29	30	33	26	49	0	0.615385	1	1	0.530612	0	0.3	0	0	0	0.5	0
54510476	C	T	T	T	T	T	T	1	0.590909	0.727273	0.421053	0.4	1	32	44	11	38	20	46	0	0	0	0	0	1	1	0	0.52459	0.5	1	0.956522
27767801	C	A	A	A	A	A	A	0.276596	0.470588	0.461538	0.5	0.352941	0.363636	47	34	26	12	17	33	0.45	0.307692	0	0	0.3125	0	0.52	0.5	0.3	0	0.5	0.380952
96025945	G	T	T	T	T	T	T	1	1	1	1	1	1	67	74	23	57	60	75	1	0.387097	0	0	0.458333	0.65625	1	0.645161	0.537313	0.969231	0.636364	0.55814
52152205	G	A	A	A	A	A	A	1	0.46345	0.375	0.43318	0.400763	0.473748	460	684	744	434	524	819	0.435428	0	0.522346	0.534404	0.508844	1	0	0	0	0	0.478743	0.514834
56445982	A	G	G	G	G	G	G	0.272727	0.266667	0.5625	0.352941	0.55	0.3125	11	15	16	17	20	16	0.258065	0.235294	0.5	0.578947	0.5625	0	0	0.571429	0	0.238095	0	0.222222
28764056	C	A	A	A	A	A	A	0.390244	0.269231	0.297872	0.230769	0.227273	0.243902	82	52	47	26	22	82	0	0.311688	0	0.305556	0.263158	0.384615	0.384615	0	0.3	0.26087	0.3	0
57555691	T	A	A	A	A	A	A	0.486111	0.3	0.848485	0.65	0.15	0.309859	72	40	33	40	20	71	0	0.583333	0.333333	0.344828	0	0.5	0	0.846154	0	0	0.444444	0.545455
32833605	C	A	A	A	A	A	A	0.385714	0.339286	0.296296	0.307692	0.3125	0.373832	70	56	27	65	48	107	0.33945	0.282353	0	0.366337	0.296875	0.392157	0	0.21875	0.308511	0.338028	0.326531	0
66151744	G	T	T	T	T	T	T	0.25	0.25	0.3125	0.327273	0.27027	0.157895	20	28	16	55	37	38	0.272727	0	0.233333	0.294118	0	0	0.333333	0.257143	0.264151	0.269231	0.222222	0.275862
93671783	T	G	G	G	G	G	G	1	1	1	1	1	0.466667	18	29	12	38	14	15	0.550725	1	1	1	0.377778	1	0	0	0.295455	0.228571	0.352941	0.52
49250533	T	C	C	C	C	C	C	1	1	1	1	1	1	103	143	87	92	66	123	0.38674	1	0.586207	0.317647	0.5125	1	1	0	0	0.936709	0.655172	0.464516
39660273	G	A	A	A	A	A	A	0.666667	0.690476	0.315789	0.72	1	0.823529	33	42	19	25	73	34	0.75	0.416667	1	1	0.625	0	0.428571	0	0	0	0	0.857143
114321243	G	T	T	T	T	T	T	1	1	1	0.358974	1	1	28	22	23	39	13	17	0.3125	0.388889	1	1	0.5	0	1	0.444444	0.375	0	0.2	1
57793815	T	C	C	C	C	C	C	1	1	1	1	1	1	101	109	80	120	118	144	0	1	0.387097	0.521739	1	0	0	0.980198	0.468421	0.932203	1	0.572519
1155928	G	A	A	A	A	A	A	0.380952	0.4	0.244444	0.368421	0.4	0.392857	42	15	45	19	10	28	0.310345	0	0.380952	0.470588	0	0.277778	0.4	0	0.375	0.304348	0.333333	0.2
93681857	T	C	C	C	C	C	C	0.612903	1	1	0.4	1	0.605634	31	18	18	30	45	71	1	0.625	0.84375	0.626667	0	1	0	0.439024	0.45	0.5	0	0
63663935	C	A	A	A	A	A	A	0.348684	0.404762	0.454545	0.385965	0.411765	0.374468	152	84	121	114	102	235	0.338983	0.433775	0	0	0	0.347328	0.311475	0.490566	0.334764	0.304598	0.364706	0.320388
5411894	T	C	C	C	C	C	C	0.5	0.866667	1	0.375	0.5	0.24	38	15	29	16	20	25	0.384615	0.214286	0.235294	0.34375	0	0	0.214286	1	0.461538	0.394737	0.487179	0.615385
19005185	G	T	T	T	T	T	T	0.308824	0.270588	0.25	0.310345	0.272727	0.259259	68	85	132	58	11	27	0.428571	0.289474	0	0.220588	0	0	0	0.5	0.266667	0.289855	0.297872	0.25
103924439	T	C	C	C	C	C	C	1	0.369048	0.666667	0.536765	0.519481	1	64	84	42	136	77	72	0.391304	1	1	1	1	0	0	0.575	0	0	0	0
20729154	T	C	C	C	C	C	C	1	0.448276	1	1	1	1	32	29	35	23	23	33	0.5	0.625	1	1	1	0.675	0	0	0	1	0	0.52381
7850056	A	G	G	G	G	G	G	1	1	1	1	1	1	54	27	61	19	53	76	1	0	1	1	0	0	0	1	0.954545	0.921053	0	1
25636740	A	T	T	T	T	T	T	0.230769	0.319149	0.347826	0.293103	0.291667	0.25	26	47	23	58	24	52	0.188679	0	0	0.358491	0.235294	0.342857	0	0.305556	0.290909	0.286957	0.333333	0.266667
65785177	G	T	T	T	T	T	T	0.356436	0.295238	0.308642	0.240741	0.23913	0.242991	202	105	81	54	46	107	0	0.254237	0.211111	0.226562	0	0.7	0.259259	0	0.272727	0	0.333333	0.30303
127782080	A	G	G	G	G	G	G	0.636364	0.318182	0.6	0.461538	0.263889	0.490909	11	22	30	13	72	55	0	0	0	0.363636	0.6	0.166667	0	0.4	0	0.368421	0.75	1
97228817	T	A	A	A	A	A	A	0.758621	0.7	0.72093	1	0.892857	0.849057	29	50	43	72	28	53	1	0	1	0.846154	0	0	1	1	0.953488	0	0	0
37108400	G	A	A	A	A	A	A	0.464706	0.550898	0.536585	0.456311	0.425926	0.444444	170	167	205	206	162	279	0.430769	0.534314	0.450704	0.495455	1	0	0	0	0	0.395604	0	0.451327
101089354	A	G	G	G	G	G	G	0.210526	0.35	0.481481	0.428571	0.185185	0.258065	19	20	27	14	27	31	0	0.477273	0	0.25	0.333333	0	0.333333	0	0.6	0	0	0.8
58001324	C	T	T	T	T	T	T	0.272727	0.461538	0.185185	0.176471	0.581395	0.382353	11	39	27	51	43	34	0.276316	0.377778	0.245614	0.263158	0	0.298507	0.25	0.142857	0.517647	0.235294	0.333333	0
86047925	C	A	A	A	A	A	A	0.362745	0.318471	0.387597	0.35443	0.347826	0.381356	204	157	258	79	115	236	0.319444	0	0	0	0.288889	0.351562	0.388889	0.382353	0.316456	0.277108	0.301587	0.407407
37107825	G	T	T	T	T	T	T	0.414062	0.47619	0.346939	0.455696	0.382979	0.487342	128	84	98	79	94	158	0.480226	0.422594	0.358333	0.315217	1	0	0	0	0	0.482051	0	0.387097
58053955	C	A	A	A	A	A	A	0.317073	0.3125	0.333333	0.346154	0.2	0.391304	82	32	33	26	15	23	0	0.470588	0	0.34375	0.666667	0	0.294118	0	0.294118	0.428571	0.285714	0
9624313	A	G	G	G	G	G	G	0.27027	0.25974	0.75	0.337662	0.377778	0.225806	74	77	28	77	90	62	0.146341	0.4	0.162162	0.205882	0.267606	0.125	0.416667	0.182796	0.384615	0.404762	0.209677	0.2
65448896	C	A	A	A	A	A	A	0.491525	0.979592	1	0.55814	0.526316	0.517647	59	49	26	43	57	85	0	1	0.5	0.772727	0	1	0	0	0.566667	0.508772	0	0.611111
45900902	G	A	A	A	A	A	A	1	1	0.368421	0.527778	0.5	1	40	25	19	36	34	45	0.316456	0	0	0	0.432432	1	0.69697	0.230769	0.614035	0.47619	0.516129	1
43743417	A	G	G	G	G	G	G	0.5	0.28	0.538462	0.363636	0.515152	0.513158	28	25	13	55	33	76	0.393548	0	0	0	0.965116	0	0	0	0.39	0.485714	1	0.363636
103469823	G	A	A	A	A	A	A	0.46	1	0.650485	1	1	0.48125	150	78	103	149	139	160	1	0	0.634615	0.451807	0.480392	0.545024	0.507812	0.49	0.40625	0.530973	0	0.438356
136780139	T	C	C	C	C	C	C	1	1	1	1	1	0.666667	60	34	18	108	54	21	1	0.402778	0.389831	0.527027	0.413793	0.344828	0	1	1	0.995169	0.487805	0
21800779	C	A	A	T	A	A	A	0.352941	0.371069	0.25	0.419355	0.351852	0.4	136	159	32	93	54	65	0.313253	0.254545	0	0	0.333333	0	0.37963	0.311688	0.386207	0.3125	0.391608	0.357143
30358006	A	G	G	G	G	G	G	1	1	0.515556	0.5	1	0.576531	172	111	225	102	131	196	0	0.539683	0.575	0.494647	0.5	0.974249	0.509677	0.482759	0.48951	0	0.404762	0.517544
49933488	C	T	T	T	T	T	T	0.333333	0.428571	0.5	0.615385	0.444444	0.396226	21	28	12	39	27	53	0.190476	0	0	0	0.333333	0.241379	0.538462	0.789474	0.510638	0.254902	0.384615	0.375
54759667	C	T	T	T	T	T	T	1	0.411765	0.235294	0.54717	0.564103	1	23	51	34	53	39	48	0	0	0	0	0	0.4375	1	0.318182	0.508197	0.395349	1	1
49137277	T	C	C	C	C	C	C	1	0.362069	0.409091	0.972222	0.372881	0.367347	52	58	22	36	59	98	0.5	0	0.15	0	0	0.6875	0.611111	0	0.547619	0.318471	0.575758	1
36824897	T	C	C	C	C	C	C	0.384615	0.407407	0.666667	0.722222	0.324324	0.363636	13	27	39	18	74	88	0	1	0	0	0.333333	0.181818	0.333333	0.571429	0.642857	0	0	0.714286
18650801	G	A	A	A	A	A	A	1	0.181818	0.416667	0.538462	0.75	0.62963	34	22	12	13	16	27	1	0	0	1	0	0	0	1	1	0	0.428571	0
58075891	T	C	C	C	C	C	C	0.222222	0.176471	0.818182	0.3125	0.294118	0.625	18	17	11	16	17	16	0.35	0	0.368421	0.196078	0.277778	0.571429	0.571429	0	0.555556	0.470588	0	0
53051464	A	G	G	G	G	G	G	0.381579	0.673913	0.25	0.3	0.459459	0.240741	76	46	12	20	37	54	0.583333	0.533333	0	0.296296	0	0.16	0.227273	0	0.548387	0	0.37037	0.5
42694280	A	G	G	G	G	G	G	1	0.529412	1	0.548611	0.988506	1	150	136	85	144	87	169	0.514793	0.490909	0.420635	0.515873	1	0.5	0.530973	0.589744	0.509804	0	0.454545	0.45679
39760013	A	G	G	G	G	G	G	0.333333	0.333333	0.205882	0.5625	0.236715	0.259804	69	33	34	48	207	204	0.204082	0.356164	0.333333	0.205479	0.188889	0	0	0.173913	0.375	0.5	0.514286	0
67627075	T	C	C	C	C	C	C	1	1	1	1	1	1	26	18	17	14	21	39	1	0	0.393939	0.56	1	1	0.666667	1	0.392857	0.478261	0	0.428571
49906167	C	A	A	A	A	A	A	0.277778	0.1875	0.2	0.340206	0.236842	0.204545	36	48	10	97	38	44	0.271429	0	0.3	0.222222	0	0.3125	0	0.218182	0.227273	0.245614	0.32	0.25
52481486	T	G	G	G	G	G	G	0.296296	0.3125	0.307692	0.227273	0.25	0.290323	27	16	13	22	20	31	0.242424	0.37037	0	0.44	0.391304	0	0.375	0.5	0	0.285714	0	0
49490123	A	C	C	C	C	C	C	1	0.996212	0.479532	0.995614	0.53125	0.995614	231	264	171	228	224	228	0.993827	0	0.688073	0.416667	0	0.97619	0.448133	1	0	0.923077	0.478261	0
117177912	A	C	C	C	C	C	C	0.45	0.655172	0.695652	1	1	1	20	29	23	27	14	22	0	0.272727	1	1	1	1	0.454545	1	0	0	0	0
28505773	G	T	T	T	T	T	T	0.685255	0.572816	0.662338	0.603359	1	1	1058	412	154	1548	587	160	1	0	0.293839	0.351684	0.214203	0.998088	0	0.235043	0.433092	0.998049	0	0.931204
28505769	C	T	T	T	T	T	T	0.666667	0.558824	0.633987	0.587533	0.998282	0.974576	1026	408	153	1508	582	118	0.963457	0	0.277691	0.308848	0	0.986425	0.618497	0	0	0.997893	0.562914	0.635697
92934980	A	G	G	G	G	G	G	1	1	1	1	1	0.5625	16	17	16	10	12	32	0.706897	1	0.363636	0.409091	0.666667	0.485714	0.8	0.428571	0.615385	0.56	0.272727	0.1875
106625116	C	G	G	G	G	G	G	0.490909	0.423077	0.583333	0.411765	0.358974	0.369565	55	52	12	34	39	46	0.238095	0.5	0.352941	0.263158	0.347826	0.647059	0.3125	0	0.4	0.3	0	0.210526
59401943	T	C	C	C	C	C	C	0.205479	0.19469	0.161538	0.26087	0.171875	0.232	146	113	130	69	64	125	0	0.221311	0.264463	0.22963	0.203704	0.203252	0	0.282051	0.19	0.243902	0.134021	0.188889
62505896	T	G	G	G	G	G	G	1	0.551429	1	0.492925	0.996255	0.508591	334	350	250	424	267	291	0	0	0.508403	0.411111	1	0.975477	0	0.548052	0.523732	0.98806	0	0.531987
21197549	G	T	T	T	T	T	T	0.375	0.311111	0.387755	0.565217	0.413793	0.394366	88	45	49	23	29	71	0.480392	0.243243	0	0.383333	0.309524	0.354839	0.31	0	0.277778	0.210526	0.452381	0.363636
117155991	A	G	G	G	G	G	G	0.418182	0.377778	0.461538	0.291667	0.258065	0.357143	55	45	13	24	31	56	0.555556	0	0.5	0.705882	0	0.3	0	0	0	0.181818	0.461538	0.4
60206933	G	A	A	A	A	A	A	0.423077	0.411765	1	1	0.230769	0.36	26	34	45	23	13	25	0	0	0	0	0.418605	0.597403	0.511628	0.3125	1	0.935484	0	0.592593
28764017	C	A	A	A	A	A	A	0.434783	0.296296	0.391304	0.428571	0.294118	0.278689	69	27	23	14	17	61	0	0.326531	0.204082	0.446809	0.227273	0.4	0.375	0	0	0.325581	0.372549	0.388889
95770298	A	G	G	G	G	G	G	0.3	0.461538	0.442308	0.326923	0.347826	0.288136	50	52	52	104	92	118	0.280952	0.368687	0.196078	0.340426	0.410714	0.261261	0.176471	0.311111	0.317647	0.446429	0	0
27906965	C	G	G	G	G	G	G	1	0.491484	0.47508	0.488889	0.997262	1	408	411	943	495	1461	2019	0.998302	0	0.586207	0.37037	1	1	0	0.969565	0	0	0.473684	0
6185872	G	A	A	A	A	A	A	0.418605	1	1	0.59375	0.521739	1	43	29	32	32	23	60	0	0.456311	0.986577	0.96861	0.534091	0.64	0.459459	0.939394	0	0.5	0	0
23657565	A	G	G	G	G	G	G	0.16129	0.133333	0.294118	0.261905	0.34375	0.302326	31	45	34	42	64	43	0.392857	0	0	0.137931	0.416667	0	0.25	0.4	0	0.25	0	0.6
79377257	G	C	C	C	C	C	C	1	1	1	1	1	1	87	53	43	43	24	34	0	1	0.962963	1	1	0.478261	0	0	0	0.521739	1	1
45434672	G	T	T	T	T	T	T	0.293333	0.52	0.42	0.490196	0.540541	0.436364	75	50	50	51	37	55	0.207547	0.2	0.266667	0.185567	0.193548	0.311111	0.363636	0.5	0.206612	0.441176	0.372549	0.415385
37899059	G	C	C	C	C	C	C	0.311741	0.284553	0.384615	0.368932	0.261538	0.285714	247	123	65	103	65	133	0	0	0	0.3	0.268293	0.224138	0.285714	0.333333	0.322034	0.447368	0.4	0.28125
4830938	T	A	A	A	A	A	A	0.517241	0.583333	0.5	0.571429	0.466667	0.474576	29	12	12	21	45	59	0.403509	0.78125	0.173913	0.202899	0	0	0	0.545455	0.62963	0.416667	0.375	0.555556
59791586	G	T	T	T	T	T	T	0.342857	0.2	0.666667	1	1	0.463415	35	30	18	45	29	41	0.510204	0.393939	0.972222	1	0	0.534483	0	0.566667	0	0	0.666667	0
4236474	G	A	A	A	A	A	A	1	1	0.291667	0.5	0.346154	1	51	75	24	90	26	45	0.72549	1	1	1	0	0	0	0.627119	0	0	0.76	0
35720229	A	C	C	C	C	C	C	1	0.941176	0.769231	0.6875	0.6	0.659091	39	34	13	16	30	44	0.52381	1	0	0	0	0	0	1	1	0.666667	0.444444	1
49906179	A	G	G	G	G	G	G	0.324324	0.192308	0.2	0.342857	0.234043	0.244444	37	52	10	105	47	45	0.272727	0	0.3	0.259259	0	0.314286	0	0.2	0.242857	0.306452	0.37037	0.25
20890271	T	C	C	C	C	C	C	0.225352	0.263889	0.1875	0.217391	0.245455	0.184	71	72	48	46	110	125	0.144144	0.211268	0.215686	0	0.385965	0.166667	0.3	0	0.126984	0.2	0.25	0.305556
86934548	A	G	G	G	G	G	G	1	0.416667	0.909091	0.4375	0.454545	1	10	12	11	16	11	33	0.4	0	1	0.444444	0	0	0	0	0.857143	1	1	0.5
57375251	A	G	G	G	G	G	G	1	0.4	0.684211	0.785714	1	0.5625	16	10	19	14	11	16	0.37037	0	0	0.214286	0	1	1	0	0.5	0.333333	1	1
38207254	A	G	G	G	G	G	G	0.25641	0.242857	0.181818	0.136364	0.183099	0.3	78	70	44	110	71	140	0.225	0.197531	0.145833	0.225	0.145833	0	0.305556	0	0.177778	0.204819	0.367347	0.292683
49245129	C	T	T	T	T	T	T	1	0.495677	0.990148	0.615894	1	0.531469	232	347	203	151	198	286	0.588732	0	0.519608	0.553191	0.519637	0.45	0	0.99005	1	0	0	1
36178726	C	A	A	A	A	A	A	0.296296	0.384615	0.277108	0.289474	0.282609	0.233333	135	78	166	38	46	150	0	0	0.263636	0.262626	0.207547	0.195652	0.276316	0.347826	0.296296	0.264706	0.309524	0.333333
53051463	A	G	G	G	G	G	G	0.426667	0.510638	0.166667	0.380952	0.324324	0.189655	75	47	12	21	37	58	0.55	0.4	0.3	0.333333	0	0.166667	0.304348	0	0.3125	0	0.285714	0.34375
9187889	A	G	G	G	G	G	G	0.618182	1	0.600806	0.982609	0.432836	0.993421	165	158	248	115	67	152	1	0	0.430894	0.50289	0	1	0.527027	0	0	0.641304	0.983871	0.539683
71637726	C	T	T	T	T	T	T	0.461538	0.625	1	0.645161	0.421053	0.380952	13	16	10	31	19	21	0.954545	0	0	0.295455	0.176471	0.633333	0.470588	0.178571	0.619048	0.52	0.296296	0.388889
7849392	T	C	C	C	C	C	C	1	1	1	1	1	1	28	18	28	27	25	55	1	0	1	1	0	0	0	1	1	1	0	1
51730677	C	T	T	T	T	T	T	0.528302	0.534247	1	1	1	1	106	73	67	118	83	109	1	0	0	0	0.407407	1	1	0.561644	0.570175	0.992	0.531915	0
114610945	G	C	C	C	C	C	C	0.482759	1	0.583333	0.472727	0.517241	0.45283	87	91	48	110	58	106	0.490566	1	0.566667	0.561404	0.536585	0.355556	0	1	0	0	0	0
28764026	C	A	A	A	A	A	A	0.357143	0.310345	0.416667	0.25	0.25	0.311475	70	29	36	16	20	61	0	0.303571	0	0.367347	0.25	0.292683	0.448276	0	0.272727	0.285714	0.310345	0.368421
132738376	T	C	C	C	C	C	C	1	1	1	1	1	1	21	57	28	33	38	46	1	0.578947	0.578947	0.333333	1	0	0.612903	0.4	1	0.5	0	1
112240847	A	G	G	G	G	G	G	0.540117	0.516854	0.48034	0.503028	0.529164	0.515441	2231	1869	941	2642	1423	2299	0	0.489589	0	0	0.503454	0.536743	0.546419	0	0.997147	0.521931	0	0.494032
100286683	C	A	A	A	A	A	A	0.421053	0.310345	0.6	0.434783	0.5	0.358025	38	29	15	23	16	81	0.333333	0.21875	0.333333	0.432432	0.3	0.393939	0.37037	0	0.257143	0.380952	0.323529	0.285714
26665269	A	G	G	G	G	G	G	0.187879	0.172727	0.375	0.216216	0.269231	0.244444	165	110	40	37	52	90	0.352273	0	0.251799	0.338235	0.166667	0	0.205128	0.137931	0.215385	0.3	0.366197	0.138889
89797436	T	C	C	C	C	C	C	0.999376	0.508403	0.99536	0.499454	0.997543	0.999364	1603	1428	862	1830	1221	1573	0.485572	0.56212	0.569647	0.521175	0.998833	0.46758	0.439787	0.469711	0.467241	0	0.505732	0.521058
54543240	T	C	C	C	C	C	C	1	1	1	0.627907	1	1	20	40	29	43	28	30	0	0.99	0	0.42623	1	0.75	1	0.472222	1	0	1	0
58098590	T	C	C	C	C	C	C	1	1	1	1	1	0.442308	31	30	26	33	33	52	0.534483	0	0.5	0.488372	1	0.53125	1	0.423077	0	0.627119	1	0.35
13919132	A	G	G	G	G	G	G	0.296296	0.277778	0.5	0.548387	0.341463	0.465517	54	36	32	31	41	58	0.318182	0.25	0	0.318841	0.285714	0.285714	0.369565	0.472222	0.24	0.410256	0.203704	0.290909
89827895	T	C	C	C	C	C	C	0.5	0.307692	0.7	0.5	0.363636	0.526316	12	13	10	18	22	19	0.357143	0.833333	0	0	0.333333	0.428571	0.5	0	0	0.461538	0.5	0.5
38207305	A	G	G	G	G	G	G	0.206349	0.218182	0.409091	0.139535	0.208333	0.3125	63	55	44	86	48	112	0.144	0.267606	0.290323	0.274194	0.234694	0.171429	0	0	0.15	0.287879	0.411765	0.282051
16218865	A	C	C	C	C	C	C	0.464286	0.52	0.166667	0.631579	0.464286	0.695652	28	25	12	19	28	23	0.428571	0	0.233333	0.421053	0.5	0	0.5	0.384615	0.5	0	0.583333	0.411765
26099179	G	T	T	T	T	T	T	0.340249	0.287879	0.326531	0.208791	0.388889	0.274038	241	132	147	91	54	208	0	0.335329	0.293478	0	0.395833	0	0.368821	0.268293	0.291045	0.28	0.264463	0.35
136700277	A	G	G	G	G	G	G	0.484375	1	0.519856	1	1	1	64	35	277	109	38	48	1	1	0	0	0.357143	0	1	0	0.375	0.576087	0.71875	1
44533238	A	G	G	G	G	G	G	0.4	0.166667	0.35	0.181818	0.136364	0.4	20	18	20	11	22	15	0.190476	0.384615	0	0	0	0	0	0.666667	0	0	0.75	0.666667
2521164	A	G	G	G	G	G	G	0.725	0.354839	0.357143	0.419355	0.388889	0.6	40	31	14	31	36	50	0.236111	0.438356	0.533333	0.65625	0.533333	0.3125	0	0.470588	0.516129	0.173077	0	0
25914155	G	A	A	A	A	A	A	0.794872	1	1	1	1	0.535714	39	22	44	22	17	28	0	0.378378	0	0	0.632911	0	1	0.346154	1	1	1	1
77913204	A	G	G	G	G	G	G	0.422764	0.208333	0.189873	0.153846	0.342342	0.359102	123	120	79	65	222	401	0.156522	0.173611	0	0	0.48503	0.270758	0.25	0.290323	0.257576	0.214286	0.333333	0.271845
89827394	C	A	A	A	A	A	A	0.218182	0.259259	0.242424	0.384615	0.181818	0.25	55	27	33	26	22	64	0.25	0	0.304348	0.245283	0	0.25	0.266667	0.454545	0.227273	0	0.30303	0.263158
24811103	T	C	C	C	C	C	C	0.357143	0.16	0.21875	0.37931	0.266667	0.272727	42	25	32	29	30	55	0.403846	0.533333	0.25	0.185185	0	0.3125	0	0.266667	0.241379	0.290323	0	0.2
35153496	T	A	A	A	A	A	A	0.292135	0.315789	0.212121	0.227848	0.125	0.295455	89	76	132	79	64	132	0	0.264957	0	0	0.170213	0.180723	0.5	0.25	0.17757	0.179104	0.4	0.378378
79379644	T	A	A	A	A	A	A	1	0.904762	1	1	1	1	15	21	14	23	11	11	0	1	1	1	1	0.176471	0	0.454545	0	0.307692	1	1
34356559	A	G	G	G	G	G	G	0.409091	0.272727	0.461538	0.692308	0.333333	0.533333	22	11	13	13	12	15	0.428571	1	0	0.272727	0.5	0	0	0.285714	0.5	0.75	0	0
10482584	A	T	T	T	T	T	T	0.595588	0.612245	0.705202	0.724138	0.673469	0.650943	136	98	173	58	49	212	0.621145	0	0	0.26087	0.189542	0.670588	0.590361	0	0.683673	0.56338	0.6	0.818182
77409580	T	A	A	A	A	A	A	0.210526	0.611111	0.4	0.631579	0.354839	0.111111	19	18	15	19	31	45	0	0	0	0	0.545455	0.192308	0.611111	0.666667	0.6	0	0.28	0.461538
56722713	C	G	G	G	G	G	G	0.315789	0.336449	0.35	0.3	0.27907	0.297297	76	107	60	70	86	74	0.308642	0	0.295082	0.284722	0.365079	0	0	0.3625	0.336634	0.402778	0.280702	0.280702
63801482	G	A	A	A	A	A	A	1	0.548387	1	1	1	1	38	31	38	55	38	58	0.985294	0.342466	1	0.982759	0	0	0	0.953488	0.977011	0.373333	0.481481	0.490909
68473508	G	T	T	T	T	T	T	0.347222	0.255556	0.281553	0.283784	0.351852	0.354545	144	90	103	74	54	110	0.347458	0	0	0	0.27027	0.356164	0.234694	0.423077	0.275229	0.316667	0.383721	0.3125
72054431	A	G	G	G	G	G	G	0.189655	0.2	0.267606	0.261364	0.186813	0.210084	116	100	71	88	91	119	0.229008	0.274725	0.1875	0.188235	0.166667	0	0.166667	0.217949	0.34188	0.157895	0.226087	0.205128
28608943	T	C	C	C	C	C	C	0.4375	0.210526	0.3	0.583333	0.59375	0.416667	32	19	20	12	32	72	0	0.521739	0.176471	0.466667	0.266667	0.4	0.363636	0	0	0.380952	0.348837	0.666667
10246642	C	T	T	T	T	T	T	0.62069	0.35	0.352941	0.707317	0.594203	0.237624	29	20	17	41	69	101	0.606061	0.769231	0	0	0	0	0	0.560606	0.526316	0.40625	0.625	0.421053
77913101	A	G	G	G	G	G	G	0.578125	0.558559	0.56383	0.25	0.414894	0.511976	128	111	94	92	188	334	0.361111	0.330435	0.311321	0.292683	0.574803	0.334728	0	0.26087	0.24	0.425676	0.362319	0.436364
127758756	A	G	G	G	G	G	G	0.238806	0.380952	0.367347	0.395833	0.262136	0.329897	67	63	98	48	206	194	0.270833	0	0.534884	0.241935	0.333333	0.195876	0.565217	0.176471	0	0.258065	0.230769	0.225806
70223328	A	G	G	G	G	G	G	0.345455	0.298507	0.393443	0.227273	0.258993	0.267148	165	67	61	22	139	277	0.150943	0.136364	0.296774	0.326772	0.165049	0.218884	0.4	0.333333	0.246914	0.121951	0.142857	0.311828
2521183	C	G	G	G	G	G	G	0.829268	0.387097	0.5	0.481481	0.416667	0.673077	41	31	10	27	36	52	0.311475	0.493333	0.421053	0.75	0.583333	0.470588	0	0.5	0.560606	0.26	0	0
42694309	A	C	C	C	C	C	C	1	0.5	1	0.572519	0.988889	0.993506	143	114	97	131	90	154	0.526596	0.466667	0.481481	0.562963	1	0.490909	0.495868	0.666667	0.54	0	0.402299	0.485714
54307537	T	C	C	C	C	C	C	0.578947	0.578947	0.846154	0.6875	0.478261	1	19	19	13	16	23	23	0	1	0	0	0	1	0	1	0.5	0.52381	1	0.210526
18796215	T	C	C	C	C	C	C	0.297297	0.245902	0.217391	0.2	0.275862	0.172414	37	61	23	20	29	29	0	0.166667	0.222222	0.322581	0	0.7	0.181818	0	0	0.26087	0.37037	0.25
13919118	A	G	G	G	G	G	G	0.225806	0.162162	0.53125	0.361111	0.305556	0.474576	62	37	32	36	36	59	0.266667	0.157895	0	0.324324	0.217391	0.293333	0.340426	0.365854	0.265306	0.472222	0.155172	0.267857
10632849	A	G	G	G	G	G	G	0.46	0.461538	0.4	0.8	0.7	0.852941	50	13	25	20	20	34	0.75	0.428571	0	0.695652	0.285714	0.235294	0.833333	0	0.25	0.545455	0.272727	0.444444
47260053	T	C	C	C	C	C	C	0.310345	0.233333	0.222222	0.275	0.25	0.241379	29	30	18	40	32	29	0.183099	0.145833	0.35	0.222222	0.52381	0.323529	0.16129	0	0.212766	0.136364	0.166667	0.173913
105220266	T	A	A	A	A	A	A	0.639269	0.641176	0.709091	0.8125	0.623377	0.582822	219	170	55	160	77	163	0	0.298969	0.149254	0	0.135135	0	0.705426	0.814815	0.688797	0.713043	0.753425	0.818182
57794017	T	C	C	C	C	C	C	1	1	1	1	1	1	115	110	45	137	83	154	0	1	0.5	0.538462	1	0.454545	0.440678	1	0.482143	0.653333	0	1
26802057	A	T	T	T	T	T	T	0.210526	0.3125	0.833333	0.5	0.294118	0.358974	19	32	12	18	34	39	0	0	0	0	0	0	0.421053	1	0.521739	0.428571	0.666667	0.541667
100926991	T	C	C	C	C	C	C	0.238095	0.230769	0.385246	0.227273	0.171875	0.250784	105	78	122	264	128	319	0.328571	0.306061	0.252632	0.239209	0.222727	0	0.188525	0.151261	0.26738	0.454545	0.164835	0
13919111	A	G	G	G	G	G	G	0.262295	0.225	0.548387	0.611111	0.297297	0.440678	61	40	31	36	37	59	0.259259	0.179487	0	0.415584	0.235294	0.308642	0.3	0.452381	0.354167	0.435897	0.224138	0.293103
23656977	A	G	G	G	G	G	G	0.736842	0.428571	0.407407	0.30303	0.555556	0.541667	19	21	27	33	36	24	0.571429	0.608696	0.5625	0.75	0.470588	0	0	0.833333	0.25	0	0	0
84744483	C	A	A	A	A	A	A	0.408088	0.401198	0.286585	0.397059	0.421053	0.301205	272	167	164	68	95	166	0.314961	0.325714	0.297297	0	0	0.3625	0	0.352113	0.395722	0.45	0.375887	0.418803
75540398	C	T	T	T	T	T	T	0.43662	1	0.450658	0.465693	0.439856	0.465347	213	136	304	685	557	1111	0.996337	0	1	0.987013	0	0	0	0	0.46875	0.45906	0	0.42638
47556332	G	A	A	A	A	A	A	0.410891	0.434783	0.35567	0.333333	0.504854	0.356354	202	92	194	171	103	362	0	0.349462	0.184615	0.337349	0.380952	0.4375	0.503311	0.3	0	0.351779	0.347458	0.285714
43743316	G	C	C	C	C	C	C	0.333333	0.307692	0.809524	0.307692	0.488889	0.4375	33	26	21	52	45	80	0.474026	0	0	0	0.985294	0	0	0	0.454545	0.396552	1	0.456522
21269848	A	C	C	C	C	C	C	1	1	1	1	1	1	41	31	14	14	11	28	1	1	0.972222	0.988372	1	0.44	0	1	0	0.52	0.166667	0
41166474	C	A	A	T	A	A	A	0.219512	0.206897	0.421053	0.473684	0.37037	0.314286	41	29	19	19	27	70	0.404762	0.294118	0	0.40625	0	0	0.323529	0.5	0.275862	0.310345	0.344828	0.235294
86767773	A	G	G	G	G	G	G	0.195122	0.393939	0.261905	0.966667	0.977778	0.3	41	33	42	60	45	50	0.965116	0.444444	0.333333	0.396825	0.458333	0.736842	0	0	0.423077	0	0	0.428571
73639744	G	T	T	T	T	T	T	0.441176	1	0.865672	0.478261	0.86	1	68	19	67	23	50	168	0	0.335484	0	0	0	1	0.75	0	1	0.996845	0.981481	0.674419
62553299	T	C	C	C	C	C	C	1	1	1	0.166667	1	1	44	34	67	18	18	52	0.722222	1	0.275862	0.341463	0	0.615385	1	0	0.375	1	0.55	0.384615
9303571	A	G	G	G	G	G	G	0.545455	1	0.459459	1	0.432432	1	22	22	37	31	37	54	0.4	0.342105	0.473684	0.521739	0.541667	0.392857	0.833333	0.666667	0	0.375	0.681818	0.307692
48366814	G	T	T	T	T	T	T	0.254545	0.294118	0.318182	0.3125	0.214286	0.275	55	34	22	16	42	80	0.444444	0.2	0	0.275862	0	0.5	0.444444	0	0	0.322581	0.25	0.333333
44951807	T	C	C	C	C	C	C	0.448276	1	1	1	1	0.981818	29	22	14	19	20	55	0.325581	0.45614	1	1	0.512821	0	0	1	1	0.647059	0.590909	0
117851953	C	T	T	T	T	T	T	0.366667	1	1	1	1	0.473684	30	15	31	28	20	19	0.369863	1	0.733333	0.181818	0.407407	0	0.166667	0.727273	0.96	0.583333	0.421053	0.392857
28294961	G	T	T	T	T	T	T	0.289474	0.333333	0.206897	0.444444	0.25	0.355072	76	93	29	27	32	138	0.321429	0.333333	0	0.261905	0.261538	0.375	0.214286	0	0.291339	0.350877	0.34	0.238095
18194969	G	T	A	A	A	A	T	0.526316	0.434783	0.434783	0.615385	0.466667	0.507042	38	23	23	13	15	71	0.3125	0.5	0.4	0.393701	0.351351	0	0.277778	0	0.447368	0.411765	0.45283	0.55102
7787439	T	C	C	C	C	C	C	0.259259	0.157895	0.25	0.148148	0.179487	0.190476	27	19	24	54	39	42	0.190476	0.32	0.428571	0.5	0	0	0	0	0	0.277778	0.3	0.282051
49491641	G	A	A	A	A	A	A	1	1	0.666667	1	0.494253	1	95	79	24	115	87	101	1	0	0.4	0.605634	0	1	0.6	1	0	0.973684	0.695652	0
93925649	G	A	A	A	A	A	A	0.428571	0.45	0.333333	0.482759	0.636364	0.492958	63	40	78	29	33	71	0.371951	0.449275	0	0.341709	0.307018	0.524272	0.361111	0	0.433333	0.382979	0.459459	0.308824
81107200	A	G	G	G	G	G	G	0.95082	0.914634	1	0.883333	0.78125	0.915254	122	82	12	60	32	59	0.933333	0	0	0	0.83871	0	1	0	0.975309	0.935897	0.982143	0.896552
74930736	T	G	G	G	G	G	G	0.992647	1	0.984127	1	0.982051	1	272	310	189	269	390	369	0	0.993548	0.98125	0.99115	1	0.55914	0	0.616883	0	0.644172	0.601227	0.689076
72616475	T	C	C	C	C	C	C	0.296296	0.391304	0.411765	0.25	0.241379	0.162162	27	46	34	40	29	37	0.405405	0.369565	0.3125	0.235294	0.235294	0	0.193548	0.170732	0.357143	0.135135	0.285714	0.175
36783445	A	G	G	G	G	G	G	1	1	1	1	1	0.543478	29	68	38	12	34	46	0	0	1	1	0	1	1	1	0.285714	0	0.380952	1
83544586	C	T	T	T	T	T	T	1	0.315789	1	1	1	1	13	19	10	25	25	27	0	0.565217	1	1	1	0	0	1	0.625	0	0.521739	0.727273
56136731	A	G	G	G	G	G	G	0.233333	0.5	0.56	0.333333	0.333333	0.631579	30	22	25	18	12	19	0.333333	0.285714	0.3	0.363636	0.230769	0	0	0	0.333333	0.583333	0.285714	1
3228954	A	G	G	G	G	G	G	0.315789	0.6	0.647059	0.2	0.25	0.210526	19	10	17	15	20	19	0.282051	0.611111	0.227273	0.32	0.416667	0.166667	0	0	0.210526	0.888889	0	0.227273
86768498	T	C	C	C	C	C	C	0.255172	0.307692	0.40625	0.311688	0.214286	0.224576	145	143	32	154	168	236	0.355072	0.270992	0.217822	0.252336	0.318966	0.243697	0	0.169231	0.258537	0.25731	0.172414	0.333333
56727576	A	G	G	G	G	G	G	0.56	0.238095	0.34375	0.428571	0.5	0.293651	25	21	32	14	66	126	0.460317	0	0.35	0.157895	0.363636	0.388889	0.25	0	0.428571	0.4	0.5	0.2
1301296	T	C	C	C	C	C	C	1	1	1	1	1	1	31	24	40	28	42	56	0.340426	0.208333	0.354167	0.24	1	1	0.444444	1	1	0.416667	0.575758	0.56
69944881	C	T	T	T	T	T	T	0.409091	1	1	0.7	0.363636	0.4	22	14	29	10	11	40	0.3	1	0.512821	0.545455	1	0	0.3	1	0	0.354839	0	0
31724475	C	T	T	T	T	T	T	0.508475	0.541176	1	0.628788	1	1	236	85	128	132	41	161	0.464286	0.243902	0.623762	0.626866	1	0.625	0	0.673469	0.578125	0.986111	0	0
51280138	T	C	C	C	C	C	C	0.166667	0.1875	0.285714	0.222222	0.5625	0.229167	24	32	21	18	16	48	0.153846	0.555556	0.3	0.292683	0	0.190476	0.129032	0	0.37037	0.5	0.145455	0.16
86045704	C	A	A	A	A	A	A	0.309524	0.366667	0.363636	0.388889	0.358974	0.228261	42	30	33	18	39	92	0.454545	0.545455	0	0.275862	0.333333	0	0.470588	0	0.333333	0	0	0.75
72054365	A	G	G	G	G	G	G	0.27619	0.355932	0.350649	0.436364	0.318681	0.290323	105	118	77	110	91	93	0.307263	0.259542	0.272727	0.216495	0.285714	0.333333	0.139785	0.157303	0.342105	0.355263	0.279279	0.238095
65785527	A	G	G	G	G	G	G	0.227273	0.25	0.278689	0.242424	0.294118	0.207143	154	92	61	66	119	140	0.333333	0.219512	0.244444	0.232323	0.185185	0	0	0.357143	0.192308	0.384615	0.230769	0.282051
16815278	G	T	T	T	T	T	T	1	1	0.543769	1	0.998366	1	904	459	971	557	612	1021	0.540875	0.999096	0.58339	0.535135	0.501577	0.587202	0	0.994695	0.477541	0.497512	0.988652	0
49906209	C	G	G	G	G	G	G	0.351351	0.188679	0.181818	0.361111	0.28	0.244444	37	53	11	108	50	45	0.244186	0	0.347826	0.196721	0	0.361111	0	0.260274	0.220779	0.363636	0.428571	0.348837
61160496	G	A	A	A	A	A	A	0.460581	0.508108	0.494949	0.503311	0.382239	0.583333	241	185	99	302	259	144	0.440281	0	0	0	0	0	0.651515	1	0.536313	0.491071	0.978495	0
31482161	G	A	A	A	A	A	A	0.568182	0.173913	0.853659	1	0.875	0.473684	44	23	41	16	16	38	1	0	0.444444	0.1875	0	0.4375	0.769231	0	0.875	0.833333	0.565217	0
130708945	A	T	T	T	T	T	T	0.6	0.64497	0.581699	0.656934	0.617978	0.534014	250	338	306	274	267	294	0	0.405556	0	0.331522	0.566572	0	0.513636	0.593607	0.575188	0.59292	0.638655	0.586047
95770650	A	G	G	G	G	G	G	0.204545	0.589286	0.672414	0.49	0.494624	0.485437	44	56	58	100	93	103	0.44898	0.357664	0.28866	0.382979	0.392857	0.320755	0.26087	0.282609	0.513158	0.408696	0.305085	0.142857
73239712	C	T	T	T	T	T	T	0.565217	1	1	0.472222	0.454545	0.511111	23	35	10	36	22	45	0	0.527778	0	0	0.444444	0.952381	0.531915	0.684211	1	0.5	0.533333	0
10592959	T	C	C	C	C	C	C	1	1	0.633333	1	0.594595	1	64	37	30	34	37	65	0.243243	0	0.521739	0.508772	0.5	1	0.615385	0.4	0.897436	0.586207	0.583333	0.542857
31438380	C	G	G	G	G	G	G	0.459459	0.352941	0.510204	0.666667	1	0.526316	37	34	49	18	15	38	0	0	0.5	0.631579	0.75	0	0	1	0.6	0.608696	0.333333	0.263158
13919116	A	G	G	G	G	G	G	0.253968	0.210526	0.53125	0.432432	0.314286	0.45	63	38	32	37	35	60	0.337662	0.189189	0	0.4	0.212766	0.358974	0.333333	0.342105	0.28	0.444444	0.20339	0.263158
79816832	A	G	G	G	G	G	G	1	1	0.636364	0.423077	0.487805	0.612903	39	33	44	26	41	31	1	0.684211	0.486486	0.45614	1	0.695652	0	0.473684	0	0	0	0.538462
26509493	C	T	T	T	T	T	T	0.296296	1	1	1	1	1	54	15	22	11	14	17	1	0	0	0	0.482759	0.555556	0.433333	1	0	1	1	1
104645339	T	A	A	A	A	A	A	0.269231	0.15625	0.461538	0.291667	0.4	0.230769	26	32	13	24	25	39	0	0	0.5	0.534884	0.3	0.32	0.45	0.208333	0.425	0	0	0.25
22263267	G	A	A	A	A	A	A	1	1	1	1	1	0.75	10	11	13	13	12	12	0.388889	0.37037	0.482759	0.62069	1	1	1	0.545455	0.583333	0.454545	0	0.482759
42694053	T	C	C	C	C	C	C	1	0.5625	1	0.536458	0.991071	1	188	192	86	192	112	120	0.533333	0.432624	0.536842	0.444444	1	0.548077	0.516484	0.588235	0.534314	0	0.603774	0.540323
57370669	T	G	G	G	G	G	G	1	0.52381	0.913043	0.333333	0.5	0.40625	16	21	23	12	14	32	0	0	0.666667	0.466667	0	0	1	0	0.4	0.333333	1	1
48030243	T	G	G	G	G	G	G	0.34375	1	0.5	0.490566	1	1	32	31	44	53	21	43	1	0.22	0.432432	0.512195	1	1	1	0	0	0	0	0.361702
36178733	C	A	A	A	A	A	A	0.278195	0.333333	0.268293	0.285714	0.232558	0.262411	133	75	164	42	43	141	0	0.256545	0.285714	0.253731	0.24	0	0.266234	0.363636	0.324074	0.235294	0.294118	0.333333
8301738	T	G	G	G	G	G	G	0.304348	0.175439	0.193548	0.380282	0.313433	0.387097	23	57	31	71	67	31	0.142857	0.166667	0	0	0	0.222222	0.157895	0.511111	0.428571	0.466667	0.40678	0.444444
13919064	A	G	G	G	G	G	G	0.273973	0.186441	0.642857	0.258621	0.24	0.2	73	59	42	58	50	85	0.365854	0	0.203704	0.445455	0.282353	0.269737	0.325301	0.396552	0.346154	0.360656	0	0
72616508	T	C	C	C	C	C	C	0.296296	0.265306	0.551724	0.333333	0.212121	0.230769	27	49	29	39	33	39	0.416667	0.428571	0.238095	0.171429	0.294118	0	0.263158	0	0.37037	0.275	0.40678	0.219512
24811074	T	C	C	C	C	C	C	0.275	0.533333	0.318182	0.21875	0.1875	0.227273	40	15	22	32	32	44	0.20339	0.486486	0.375	0.375	0.142857	0	0	0.375	0.222222	0.21875	0.375	0.181818
47999189	A	G	G	G	G	G	G	0.434783	0.916667	0.351351	0.461538	0.473684	0.396552	23	12	37	26	19	58	0.346939	0.270833	0.46	0.315789	0.333333	0.25	0.253731	0.45	0.315789	0.428571	0.5	0.307692
94379717	A	G	G	G	G	G	G	0.303571	0.221239	0.216667	0.172727	0.379747	0.266234	112	113	120	110	79	154	0.150602	0	0.410959	0.136364	0	0.294643	0.22439	0.313433	0.214286	0.438889	0.391892	0.184874
25472306	G	A	A	A	A	A	A	0.666667	0.368794	0.266667	0.441919	0.975904	1	106	141	30	396	166	162	0.996317	0	0	0	0	1	0.545455	0.727848	0	0.409091	0.588889	0.654867
95770250	A	G	G	G	G	G	G	0.170732	0.179487	0.325	0.190476	0.191176	0.265957	41	39	40	63	68	94	0.239437	0.360544	0.276923	0.278846	0.255814	0.215054	0.122449	0.175	0.193548	0.253165	0	0.157895
7939704	G	C	C	C	C	C	C	1	0.526316	0.923077	0.480769	1	1	31	19	26	52	32	53	0.506494	1	1	1	0	0.533333	0	0.526316	0	0.5	0.695652	0.375
9187303	T	C	C	C	C	C	C	0.518072	0.993377	0.490566	1	0.509677	1	249	302	265	193	155	306	1	0	0.493976	0.517241	0	0.990385	0.647059	0	0	0.572581	1	0.5
9189132	G	A	A	A	A	A	A	0.614035	1	0.452632	1	0.333333	1	57	44	95	26	27	52	1	0	0.363636	0.380952	0	1	0.631579	0	0	0.557143	1	0.68
6549774	G	T	T	T	T	T	T	0.408163	0.413043	0.705882	0.388889	0.357143	0.373134	49	46	34	36	42	67	0	0.366197	0	0	0.268657	0.655738	0.5	0.393939	0.436782	0.485714	0.413793	0.338983
14147285	A	G	G	G	G	G	G	0.205128	0.34375	0.4	0.548387	0.313953	0.246575	39	32	35	31	86	73	0.214286	0.195652	0.290323	0	0.470588	0.73913	0.263158	0.309524	0.302326	0.488889	0	0
4096	C	T	T	T	T	T	T	0.434243	1	1	1	0.99373	0.997573	403	300	161	568	319	412	0.572609	1	0.467066	0.549065	0.464286	0	1	0	0.541502	0.536585	0.968254	0.544554
28502833	G	T	T	T	T	T	T	0.72549	0.740741	1	0.78125	0.824561	0.388889	51	27	15	64	57	54	0.704762	0	0.477612	0.39604	0.565217	0.516129	0.339623	0.6	0.409091	0.786667	0.384615	0.5
112011296	A	G	G	G	G	G	G	0.258065	0.147059	0.185185	0.266667	0.27027	0.161765	31	34	81	45	37	68	0.150685	0	0.24	0.21519	0.347826	0.36	0.195652	0.25	0.272727	0.236364	0.24	0
94379711	G	A	A	A	A	A	A	0.293578	0.218182	0.232143	0.165049	0.342466	0.244604	109	110	112	103	73	139	0.156627	0	0.333333	0.134328	0	0.296296	0.236181	0.333333	0.209877	0.439306	0.4	0.176991
27683367	T	C	C	C	C	C	C	0.545455	0.631579	0.307692	0.84375	0.473684	0.522727	22	19	13	32	38	44	0.714286	0.6875	0.368421	0.630769	0.5	0.702128	0.5	0	0	0	0.444444	0
9187560	C	T	T	T	T	T	T	0.458904	1	0.520619	1	0.507246	1	146	99	194	86	69	121	1	0	0.633588	0.545	0	1	0.46875	0	0	0.551181	1	0.513889
21661679	G	A	A	A	A	A	A	1	1	0.981818	1	1	1	61	67	55	140	90	101	0	0.675	1	1	0.515152	1	0	0.619048	0.56	0.843137	1	0
101227437	A	G	G	G	G	G	G	0.145161	0.4	0.235294	0.727273	0.461538	0.484848	62	15	17	11	26	33	0.263158	0.333333	0.25	0	1	0.263158	0	0	0.166667	0.421053	0.238095	0.75
39682381	A	G	G	G	G	G	G	0.523077	0.381818	0.351351	0.517241	0.380952	0.470588	65	55	37	29	42	51	0.421053	0.222222	0.666667	0.529412	0.785714	0	0	0.5	0.314286	0.2	0	0.222222
46077044	A	G	G	G	G	G	G	0.297297	0.152174	0.41791	0.225352	0.141026	0.172414	74	46	67	71	78	116	0.357143	0.303279	0	0.146067	0.356164	0.179487	0	0.222222	0.387755	0.246269	0.176471	0.269663
40965013	T	A	A	A	A	A	A	0.574074	1	0.576389	0.461538	0.677419	0.99	54	36	144	39	62	100	1	0.491124	0.485294	0.467456	0	0.485876	0.35	0	1	0.5	0.344828	0.393939
49247760	G	A	A	A	A	A	A	1	1	1	1	0.515152	1	240	310	83	146	165	296	0.471264	0.971223	0.48913	0.411765	0.460938	1	1	0	0	0.980132	0.494737	0.476038
45434202	G	C	C	C	C	C	C	0.358974	0.394737	0.257143	0.45283	0.387097	0.280702	78	76	35	53	31	57	0.192982	0.181818	0.428571	0.2	0	0.177778	0.580247	0.372549	0.160714	0.545455	0.209677	0.322034
61123980	C	A	A	A	A	A	A	0.5625	0.531532	1	1	1	1	144	111	75	157	96	97	0.349558	0	0.55102	0.526316	1	1	0.472527	1	0.435644	0	1	0
43997114	G	A	A	A	A	A	A	1	0.27451	1	1	1	1	43	51	30	72	62	68	0.505263	1	1	1	0.980392	0	1	0.483871	0.54717	0	0	0
73483582	A	G	G	G	G	G	G	0.254902	0.212121	0.25	0.145833	0.186047	0.241379	51	33	44	48	86	58	0.258503	0.33945	0.15	0.263158	0.403846	0	0.157895	0.222222	0.25	0.309859	0	0.177778
37107757	A	G	G	G	G	G	G	0.435644	0.393443	0.277778	0.328358	0.419355	0.537931	101	61	72	67	62	145	0.582418	0.372973	0.357143	0.336207	1	0	0	0	0	0.464052	0	0.52459
15614932	A	G	G	G	G	G	G	1	0.421053	0.26087	0.47561	0.44186	1	39	19	23	82	172	189	0	0.655172	0.411765	0.43956	0	0.540984	0.6	0.641975	0.567164	0.98913	0	0
51673691	G	C	C	C	C	C	C	0.538462	0.583333	0.571429	0.142857	0.5	0.25	13	12	21	21	12	20	0.56	0.24	0	0.5625	0.428571	0	0	0.5	0.571429	0.153846	0.416667	0.4
28607930	T	C	C	C	C	C	C	0.516129	0.461538	0.56	0.72	0.285714	0.466667	31	26	50	25	14	45	0.6	0	0	0.333333	0.666667	0.5	0.230769	0.6	0.28	0.25	0.535714	0.26087
7942630	G	T	T	T	T	T	T	1	1	1	0.324324	1	1	13	14	14	37	21	31	0.16129	0.92	1	1	1	1	0	0.347826	0	0.478261	0.214286	0.45
86125169	T	C	C	C	C	C	C	0.347826	0.2	0.2	0.25	0.191489	0.146341	23	20	25	12	47	41	0.289474	0	0.190476	0	0.222222	0.210526	0.333333	0	0.413793	0	0.352941	0.571429
54029273	C	T	T	T	T	T	T	1	1	1	1	1	1	92	42	74	72	68	96	0.42236	0.992366	0.956522	0.965517	0.601626	0.494949	0.418919	0	0.333333	0.586538	0.48	1
77913180	A	G	G	G	G	G	G	0.318519	0.34127	0.317073	0.328947	0.293878	0.270396	135	126	82	76	245	429	0.181159	0.290323	0	0.313808	0.363636	0.235507	0.325	0.242424	0.24	0.344595	0.27027	0.318966
86767502	C	G	G	G	G	G	G	0.38961	0.520231	0.284404	0.993443	0.979592	0.477366	154	173	109	305	196	243	0.513846	1	0.535714	0.462585	0	0.38961	0	0	1	0	0	1
47232028	A	G	G	G	G	G	G	0.541667	1	0.465517	0.5	0.730769	0.575	48	47	58	38	26	40	0	0.478873	0.388889	0.410256	0.423077	0	0.369231	0.571429	0.479167	0	0.952381	1
48235519	T	C	C	C	C	C	C	0.470588	0.595238	0.590909	0.604651	0.478261	1	34	42	22	43	23	54	0	1	1	1	1	1	0	0	0	0	0	0
51077504	G	T	T	T	T	T	T	0.521739	0.518519	0.5	0.264706	0.466667	0.692308	23	27	18	34	15	26	0.632184	0.55102	1	1	0	0	0	0.5	0	0	0	0.541667
9188973	A	G	G	G	G	G	G	0.482759	1	0.526316	1	0.473684	1	58	69	76	66	38	67	1	0	0.5	0.566265	0	1	0.56	0	0	0.567308	0.981481	0.571429
86472818	T	C	C	C	C	C	C	0.357143	0.164179	0.4	0.222222	0.34375	0.190476	28	67	15	18	32	21	0	0	0	0.5	0.5625	0.571429	0.444444	0	0	0	0.6	0.266667
8586542	C	A	A	A	A	A	A	0.396947	0.409091	0.48951	0.382353	0.491071	0.365979	131	66	143	68	112	194	0.393443	0.46875	0	0	0	0.603636	0.383838	0.464286	0.5	0.285714	0.308511	0.396947
63801354	C	A	A	A	A	A	A	0.5	0.5	1	0.529412	0.555556	0.412698	32	34	37	51	18	63	0.476636	1	0.470588	0.47541	0.492063	0.473404	0	0.394737	0.986301	0	0	0
66269685	T	G	G	G	G	G	G	0.439024	0.481928	0.645161	0.362069	0.651163	0.625	41	83	31	58	43	40	0	0	0.424779	0.558824	0	0	1	0.454545	0.431818	0.622222	0.606061	0.38
13919092	A	G	G	G	G	G	G	0.146667	0.333333	0.363636	0.339286	0.320755	0.25	75	51	44	56	53	80	0.230769	0.18	0	0.205357	0.306667	0.344828	0.230769	0.233333	0.348485	0.392157	0.233766	0.323529
61609757	T	C	C	C	C	C	C	0.246377	0.134615	0.306122	0.166667	0.202532	0.223684	69	52	49	102	79	76	0.192308	0	0.363636	0.142857	0.266667	0.230769	0.219512	0.276316	0.290698	0.183333	0.24	0.151515
21197541	G	T	T	T	T	T	T	0.271605	0.319149	0.272727	0.285714	0.458333	0.367647	81	47	55	21	24	68	0.46	0.34	0	0.322581	0.371429	0.288889	0.339286	0	0.263158	0.25	0.382353	0.235294
26696668	C	T	T	T	T	T	T	0.1875	0.155556	0.166667	0.192308	0.25	0.244898	64	45	72	26	12	49	0.272727	0.315789	0.147541	0	0	0	0.342105	0.333333	0.288889	0.266667	0.184615	0.323529
19806768	G	T	A	T	T	T	T	0.319588	0.444444	0.294872	0.307692	0.347826	0.270588	97	45	78	26	23	85	0.217742	0.394737	0.28169	0.343066	0.272727	0.346939	0.35	0.166667	0.345455	0	0.20339	0.342857
26665425	G	T	T	T	T	T	T	0.371681	0.291667	0.321429	0.333333	0.423077	0.4375	113	72	28	27	26	48	0.296296	0.340909	0	0.316901	0	0.333333	0.341463	0.428571	0.38961	0.285714	0.435484	0.292683
59769403	T	C	C	C	C	C	C	0.306122	0.22	0.13	0.232558	0.267606	0.158333	49	50	100	43	71	120	0.222222	0.166667	0.181818	0	0.25	0.285714	0.181818	0.25	0.235294	0.172414	0.319149	0.333333
5802331	C	G	G	G	G	G	G	1	0.935484	1	1	1	1	187	31	26	19	100	46	0.8	0.904762	0.994152	1	1	0	0	1	0.584375	0	0.937063	0
2130936	A	G	G	G	G	G	G	0.717949	1	0.819672	1	1	0.616667	39	30	61	37	71	120	0	0.571429	0.378378	0.532258	0.435897	1	1	1	0.733333	0.454545	0	0.333333
23657571	A	G	G	G	G	G	G	0.142857	0.186047	0.176471	0.292683	0.25	0.219512	28	43	34	41	64	41	0.24	0.5	0.5	0	0	0	0	0.466667	0.375	0.176471	0	0.3
25914700	T	C	C	C	C	C	C	0.565217	1	1	1	1	0.5	23	24	14	47	14	20	0	0.16	0	0	0.72093	0	1	0.533333	0.944444	1	1	1
45177965	A	C	C	C	C	C	C	1	0.607143	0.939394	0.526316	1	0.514286	14	28	33	19	35	35	1	0	0.571429	0.676471	0.53125	0.4	0.533333	0.666667	0.525	0.428571	0.55	0
94379729	G	A	A	A	A	A	A	0.3	0.24	0.28125	0.206897	0.380952	0.290323	120	125	128	116	84	155	0.163743	0	0.407407	0.132812	0	0.333333	0.290476	0.333333	0.230769	0.457447	0.432099	0.218487
35698446	G	A	A	A	A	A	A	0.4125	1	1	1	0.189655	0.615385	80	79	39	116	58	52	1	0.411765	1	1	0.378378	0.469388	0	0.537736	0.477273	0.244444	0	0
47051146	G	A	A	A	A	A	A	1	0.350649	0.923077	0.987654	1	1	195	154	52	162	98	95	0.575	0.971631	0.983871	0.984375	1	0.448276	0.634409	0	0	0	0	0.965517
39761215	A	G	G	G	G	G	G	0.213415	0.268657	0.187845	0.355263	0.230435	0.298013	164	134	181	152	230	302	0.257143	0.283333	0.444444	0.197368	0.203883	0.179856	0.248731	0.223529	0.25	0.18797	0.178082	0.201681
49906216	C	T	T	T	T	T	T	0.351351	0.192308	0.166667	0.373832	0.285714	0.23913	37	52	12	107	49	46	0.259259	0.140351	0.363636	0.21875	0	0.325	0	0.263889	0.223684	0.357143	0.419355	0.348837
38599864	A	G	G	G	G	G	G	1	0.392857	0.430233	1	0.569231	1	121	84	86	40	65	99	0.478571	1	0.307359	0.382576	0.390244	0	0	1	0.530435	0	0.617021	1
7935831	C	T	T	T	T	T	T	1	1	1	1	1	1	172	119	92	143	132	173	0	1	1	1	0.351351	0.353846	0	0.642857	1	1	0.4375	0.528736
102509626	A	G	G	G	G	G	G	1	0.516129	0.964912	1	1	0.461538	82	93	57	61	71	104	1	0.52	0	0	0	0.551724	1	0.4	0.98	0.869565	0.946667	0
86686544	A	G	G	G	G	G	G	0.553191	1	1	0.482143	1	1	141	56	61	56	20	46	0.245614	1	1	1	0.272727	0	1	1	0.479167	0	0.363636	0
74037660	C	A	A	A	A	A	A	1	1	0.545455	0.410256	1	1	64	62	33	39	68	71	0.536842	0.401961	0.407407	0.58427	0.431373	1	0.385965	0.45283	0.535714	0.545455	0	1
43603932	A	G	G	G	G	G	G	0.171429	0.150327	0.19697	0.162162	0.18254	0.17284	210	153	132	148	126	162	0.225941	0.231047	0	0.19403	0.174497	0.16129	0.229885	0.232558	0.262712	0.213675	0.30597	0.133333
46077056	A	G	G	G	G	G	G	0.25	0.211538	0.373134	0.309859	0.324675	0.20339	72	52	67	71	77	118	0.307692	0.336364	0	0.225806	0.378788	0	0.258621	0.321429	0.385135	0.29078	0.255814	0.242105
100925801	T	C	C	C	C	C	C	0.170732	0.2	0.259259	0.228571	0.353846	0.247706	41	40	27	70	65	109	0.276596	0.294872	0.248408	0.278523	0.352381	0.188482	0.25641	0	0.253165	0.328358	0.126761	0.188679
1895868	A	G	G	G	G	G	G	0.552632	0.55814	0.884615	1	0.5	1	38	43	52	43	32	74	0	0.745098	0.35	0.210526	0.4375	0	1	0.516129	1	0.333333	0.62	0.615385
44533291	A	G	G	G	G	G	G	0.310345	0.3	0.421053	0.461538	0.6875	0.263158	29	20	19	13	16	19	0.375	0	0	0	0.5	0	0	0.444444	0.6	0	0.857143	1
2845233	A	T	T	T	T	T	T	0.346154	0.3125	0.1875	0.422222	0.151261	0.192982	52	32	32	90	119	114	0.233083	0.196078	0.214689	0	0.243902	0	0	0.655172	0.525424	0.477612	0.239437	0.16092
94379819	G	T	T	T	T	T	T	0.246575	0.315789	0.25	0.176871	0.284314	0.42	146	114	136	147	102	150	0.177083	0	0.286765	0	0	0.54023	0.295567	0.340909	0.288889	0.447368	0.463158	0.188976
102509784	T	A	A	A	A	A	A	0.986486	0.672414	0.973684	1	1	0.506329	74	58	38	36	31	79	1	0.512821	0	0	0	0.631579	1	0.384615	1	0.946429	1	0
49906215	G	C	C	C	C	C	C	0.342105	0.188679	0.166667	0.377358	0.28	0.23913	38	53	12	106	50	46	0.247059	0.148148	0.380952	0.215385	0	0.325	0	0.263889	0.226667	0.357143	0.419355	0.348837
96886797	G	T	T	T	T	T	T	0.227273	0.302326	0.314286	0.219512	0.25641	0.307692	66	43	35	41	39	52	0.418919	0.258824	0	0.296296	0	0	0.297872	0.4	0.271429	0.305085	0.371429	0.346667
145890257	C	T	T	T	T	T	T	1	0.528846	0.513514	1	1	0.475177	205	208	148	159	100	141	0	0.546816	0.661972	0.585859	0	0.504673	0.994764	0	1	1	0	0.5625
25472306	G	A	A	A	A	A	A	0.528302	0.368794	0.266667	0.441919	0.975904	1	106	141	30	396	166	162	0.996317	0	0	0	0	1	0.545455	0.727848	0	0.409091	0.588889	0.654867
24107310	A	G	G	G	G	G	G	1	0.54902	1	1	0.413793	1	34	51	12	21	87	195	1	0	0.666667	0.478261	0.666667	0.378049	1	0	0.227273	0.387097	0.5	1
28505211	A	C	C	C	C	C	C	0.678963	0.544526	0.61745	0.622615	0.687595	0.330364	1735	685	298	2149	1322	1235	0.733155	0	0	0	0	0.873536	0.588972	0.748886	0	0.861229	0.510092	0.507353
59495377	C	G	G	G	G	G	G	0.51087	1	0.338235	0.406593	0.538462	0.48855	92	59	68	91	104	131	0.435897	0	0	0	0.641026	0	0.982456	0.538462	1	0.362205	0.353448	0.313559
28469956	A	G	G	G	G	G	G	0.250543	0.334904	0.283149	0.278806	0.965645	0.751418	5069	2335	1448	5459	1892	5467	0.944822	0.370357	0	0.428571	0.82219	0	0	0	0.68839	0.956324	0	0
14723156	A	G	G	G	G	G	G	0.210526	1	0.619048	1	0.574074	0.566667	19	13	21	29	54	60	0	1	0.85	0.516129	0.54	1	0.6	0	0	0	0.538462	0.272727
49491104	G	A	A	A	A	A	A	1	1	0.363636	1	0.59292	0.990476	115	91	33	120	113	105	1	0	0.608108	0.456	0	1	0.64	1	0	1	0.590909	0
58996086	T	C	C	C	C	C	C	0.578947	1	0.5	1	1	1	19	14	20	17	14	24	1	0.447761	0.659574	0.538462	0.571429	0	0	1	1	0.846154	0.363636	0
87008066	T	G	G	G	G	G	G	0.971429	1	1	0.527778	1	0.5	70	37	45	36	42	78	0.543478	0.66	0	0	0.757576	0.494737	0.941176	0	1	0.483871	0.46875	1
50413871	T	C	C	C	C	C	C	0.215	0.241611	0.29562	0.225649	0.223819	0.20933	400	745	274	616	487	836	0.243007	0.256471	0.221739	0.230942	0.25283	0	0.215596	0.274841	0.243466	0.287582	0.272566	0.262557
47904102	C	A	A	A	A	A	A	1	1	1	0.722222	0.533333	0.484848	18	14	15	18	15	33	0.482759	0	0.408163	0.4	0.464286	0	0.947368	1	0.388889	0	1	1
29909809	A	G	G	G	G	G	G	1	0.5	1	1	1	1	40	34	10	30	35	52	1	0.972973	0.653846	0.567568	1	0.470588	0.545455	0	0.641026	1	0	0
36881386	C	T	T	T	T	T	T	1	0.589744	0.705882	0.464286	0.333333	1	26	39	17	28	12	34	0.508772	0.454545	1	1	0.522727	0.645161	0.358491	0	0	0.956522	0	0
88697762	T	C	C	C	C	C	C	0.388889	0.4375	0.6875	0.227273	0.354167	0.338235	36	48	16	22	144	136	0.430556	0.428571	0.227273	0.272727	0	0.428571	0	0.307692	0.462963	0.578947	0.352941	0.296296
94379732	C	T	T	T	T	T	T	0.297521	0.238095	0.287879	0.196581	0.376471	0.285714	121	126	132	117	85	154	0.176829	0	0.4125	0.149606	0	0.339286	0.288462	0.323944	0.233333	0.463158	0.445783	0.20339
60987017	A	G	G	G	G	G	G	0.422414	0.293286	0.48265	0.38255	0.238223	0.285995	348	283	317	745	743	2549	0.333333	0.343369	0.281705	0.302138	0.494062	0	0.283019	0.310734	0.456829	0.422787	0.231618	0
94379195	A	G	G	G	G	G	G	0.133333	0.344828	0.727273	0.3125	0.216216	0.263158	30	29	11	64	37	57	0.186667	0.28125	0.35	0.22	0.206897	0.25	0.166667	0.37931	0.45098	0.461538	0.4	0
19299099	A	G	G	G	G	G	G	1	0.61658	1	0.628049	0.55	1	250	193	74	164	140	128	0.393189	0	0.66092	0.51773	0.608434	1	0.492754	1	0	0.503401	0	0.975124
26099191	G	T	T	T	T	T	T	0.361789	0.319728	0.35625	0.326316	0.3	0.296651	246	147	160	95	60	209	0	0.288344	0.27551	0.20122	0.351064	0	0.398792	0.295455	0.411429	0.35443	0.33913	0.40708
48290565	C	T	T	T	T	T	T	0.320513	0.278689	0.375	0.34	0.421053	0.342857	78	61	48	50	57	70	0	1	0	0.264957	0.485294	0	0.217742	0	1	0	0	0.473684
44533284	A	G	G	G	G	G	G	0.321429	0.285714	0.705882	0.384615	0.684211	0.352941	28	21	17	13	19	17	0.875	0	0	0	0.75	0	0	0.25	0.333333	0	0.894737	1
28356177	A	G	G	G	G	G	G	0.268817	0.380952	0.346154	0.263415	1	1	93	63	26	205	54	56	0.656489	0	1	0.971831	1	1	0	0	0	0	0	0
13919128	A	G	G	G	G	G	G	0.271186	0.264706	0.5	0.575758	0.342105	0.483333	59	34	34	33	38	60	0.367647	0.263158	0.207547	0.323529	0.238095	0.378049	0.395833	0.447368	0.245283	0.410256	0.196429	0.333333
110827091	G	A	A	A	A	A	A	1	0.992	0.986301	0.990654	0.990654	0.994709	128	125	73	107	107	189	0.632184	0	0.596154	0.590643	0.607843	1	0.990566	0	0.984127	0.565217	0.6	0.759036
38599672	C	T	T	T	T	T	T	1	0.5	0.419355	1	0.485437	1	144	94	93	74	103	177	0.430894	1	0.482587	0.424749	0.462687	0	0	1	0.56	0	0.416667	1
45432323	T	C	C	C	C	C	C	0.483333	1	1	1	1	1	60	59	31	40	39	66	0.588889	0	0.575758	0.606383	1	1	0.418182	1	0.592593	0	0.409091	0.666667
46076542	A	G	G	G	G	G	G	0.243902	0.195652	0.283582	0.298246	0.179487	0.214286	41	46	67	57	78	112	0.226087	0.346535	0.185185	0.229508	0.267857	0	0.266667	0.164557	0.361345	0.305085	0.228571	0.211268
53966314	C	A	A	A	A	A	A	0.39759	0.267857	0.185185	0.382353	0.363636	0.402174	83	56	54	34	33	92	0.338235	0	0	0.422535	0.380952	0	0.340426	0.428571	0.381818	0.323529	0.341463	0.42
53968355	C	T	T	T	T	T	T	0.270492	0.236364	0.303704	0.290698	0.243243	0.273632	244	110	135	86	74	201	0.277551	0	0	0.285714	0.278351	0.338235	0.329114	0.311111	0.273292	0.257732	0.309091	0.336842
151140336	G	C	C	C	C	C	C	1	1	1	0.666667	1	0.576923	38	23	20	24	20	26	0.630435	0.272727	0.241379	0.5	0	0.5	0.571429	1	0.956522	0.45	0.882353	0.617647
23873217	C	A	A	A	A	A	A	0.281553	0.347222	0.356164	0.333333	0.238095	0.366197	103	72	73	18	21	71	0	0	0	0.413043	0.428571	0.5	0.308511	0.4	0.301587	0.276596	0.36	0.318182
1155929	G	A	A	A	A	A	A	0.555556	0.6	0.458333	0.444444	0.4	0.592593	45	15	48	18	10	27	0.580645	0.413793	0.407407	0.488372	0	0.538462	0.307692	0	0.458333	0.391304	0.35	0.5
22432915	T	C	C	C	C	C	C	1	1	1	0.666667	1	1	20	12	19	12	13	12	1	0	0.52	0	1	0	1	1	0.533333	1	1	0
47248050	T	A	A	A	A	A	A	0.333333	1	0.302632	0.374532	0.3125	0.319005	261	148	152	267	240	442	0	0.297125	0.276382	0.32967	0	0	0.32197	0.357798	0.46888	0	1	0.978495
45439563	T	C	C	C	C	C	C	0.573333	0.512821	1	1	1	1	75	78	18	67	46	61	0.690909	0	0.55	0.735294	0	1	1	0	0	0.5	1	1
20890288	T	C	C	C	C	C	C	0.246154	0.216216	0.238095	0.304348	0.216495	0.248	65	74	42	46	97	125	0.382353	0.287879	0	0	0.442308	0.214286	0.333333	0.333333	0.185185	0.357143	0	0.324324
27530613	C	T	T	T	T	T	T	0.304348	0.258065	0.375	0.414634	0.27451	0.325581	46	31	16	82	51	43	0.243243	0.652174	0	0	0.22449	0.25	0	0.342857	0.447368	0.413793	0.45	0.321429
66681782	A	G	G	G	G	G	G	0.541667	0.560606	0.695652	1	0.277778	1	96	66	23	93	54	41	0.407895	1	0	0	0.3	0.3	0.361702	0.382353	1	0.357143	0.925926	0.435897
21635283	A	C	C	C	C	C	C	0.348837	0.25	0.352941	0.214286	0.244444	0.150943	43	24	17	42	45	53	0.314815	0.27451	0.181818	0.295455	0.18	0.292683	0	0.304348	0.285714	0.23913	0.368421	0.222222
59766112	T	C	C	C	C	C	C	0.5	0.416667	0.333333	0.461538	0.294118	0.565217	20	12	27	13	17	23	0.583333	0	0	0	0.384615	0.461538	0	0.5	0.375	0.307692	0.357143	1
20591763	G	T	T	T	A	A	T	0.4	0.461538	0.2	0.444444	0.4	0.434783	15	13	15	18	10	23	0.318182	0.589744	0.297297	0.354839	0.486486	0.545455	0	0	0.230769	0.416667	0.5	0
72225097	T	G	G	G	G	G	G	0.323529	1	0.571429	1	0.964286	0.377778	34	17	14	16	28	45	0.465116	1	1	0.973684	0.157895	0.315789	0	0.214286	0.307692	0.48	0.3125	0.411765
43603867	A	G	G	G	G	G	G	0.169697	0.307692	0.369369	0.211921	0.176471	0.216561	165	130	111	151	119	157	0.281768	0.237885	0.166667	0.167832	0.393162	0.25	0.147541	0.185484	0.266667	0.330275	0.228346	0.2
19025309	T	A	A	A	A	A	A	0.5	0.294118	0.277778	0.454545	0.5	0.538462	16	17	18	22	12	26	0	0.190476	0.175439	0.434783	0	0.292683	0.533333	0.666667	0.777778	0.3125	0.272727	0.3125
16736372	A	G	G	G	G	G	G	0.538462	1	1	0.5	1	0.666667	13	15	16	28	12	21	0	1	0	0	0	0	0.444444	1	1	1	1	0.666667
57896559	G	C	C	C	C	C	C	1	0.327381	0.957143	0.346749	0.393701	1	125	168	70	323	127	144	0	0.995763	0.337017	0.320475	0.362288	0.46347	0.450382	0.993311	1	0.509479	0	0
16225282	A	G	G	G	G	G	G	0.333333	0.5	0.413793	0.4	1	0.583333	12	12	29	10	21	24	0	0	0	0.3	1	0.444444	0.833333	1	0.333333	0	0	0.727273
60870380	C	T	T	T	T	T	T	1	1	1	1	1	1	19	32	21	30	23	45	0.228395	1	0.578125	0.491667	0.36	0	1	0.521739	1	1	0.230769	1
81098475	A	G	G	G	G	G	G	1	0.493789	0.993971	0.469008	0.487389	0.528578	2621	1288	1327	1452	1467	2187	0.51468	0	0	0	0.999588	0	0.422744	0	1	0.977361	0.99181	0.477477
24276123	C	A	A	A	A	A	A	0.276423	0.329114	0.357143	0.285714	0.326087	0.352459	123	79	56	70	92	122	0.330612	0	0	0.394161	0.328358	0.456522	0.253165	0.269231	0.330144	0.267717	0.358025	0.350282
57555434	A	G	G	G	G	G	G	1	0.484848	1	1	0.5	0.73913	37	33	57	24	10	23	1	0	0.785714	0.836735	0	0.6	0	1	0	0.55	1	0.363636
88696112	C	T	T	T	T	T	T	0.479424	0.407547	0.306859	0.454839	0.264476	0.370429	486	530	277	620	639	629	0	0.281081	0.365269	0.342282	0.337838	0.31875	0.215084	0.417607	0.388592	0.371795	0.357002	0.303725
145596868	T	C	C	C	C	C	C	1	0.5	0.333333	1	1	0.5	30	20	12	27	36	26	1	0.545455	0.625	0.5	0	0	0.5	0	1	0.580645	1	0
14156	A	G	G	G	G	G	G	0.933333	0.545455	1	1	0.697674	0.764706	30	11	12	12	43	17	1	0	0	0	0.666667	0.470588	0.5	0.666667	0.741935	0.833333	0.625	0.857143
38207290	A	G	G	G	G	G	G	0.34375	0.48	0.425532	0.234568	0.269231	0.410256	64	50	47	81	52	117	0.294118	0.246575	0.3125	0.358209	0.271845	0.196429	0.4	0.166667	0.375	0.295775	0.378378	0.289474
28764022	C	A	A	A	A	A	A	0.393939	0.321429	0.527778	0.388889	0.277778	0.348485	66	28	36	18	18	66	0.275862	0.321429	0	0.479167	0.26087	0.416667	0.461538	0	0.285714	0.302326	0.436364	0.444444
39660227	C	A	A	A	A	A	A	0.586207	0.421053	0.371429	0.428571	0.981132	0.72973	29	38	35	28	53	37	0.5	0.375	1	0.875	0.75	0	0.444444	0	0	0	0	1
36753954	C	A	A	T	A	A	T	0.532847	0.43617	0.632653	0.366667	0.411765	0.557692	137	94	49	30	17	52	0.52381	0.413043	0	0.375	0.466667	0.5625	0.428571	0.444444	0.402299	0.315789	0.432432	0
7855396	C	T	T	T	T	T	T	0.555556	1	0.375	0.571429	0.657895	1	27	31	24	28	38	52	1	1	0	0	0	0.475	0.466667	0.689655	0.631579	0.590909	0	0.733333
126999391	C	A	A	A	A	A	A	0.364486	0.333333	0.361702	0.386667	0.311475	0.285714	107	81	47	75	61	133	0	0.345794	0.278689	0.333333	0.408451	0.5	0.352941	0.344828	0.31	0	0.269841	0.327273
16346980	C	A	A	A	A	A	A	1	1	1	0.527273	1	1	37	19	15	55	26	44	0	0.422222	0.869565	0.5	1	0.615385	0.888889	0.64	0	0.5	0.9	0.62069
94379735	A	G	G	G	G	G	G	0.294574	0.246032	0.27907	0.198347	0.385542	0.312102	129	126	129	121	83	157	0.176471	0	0.45122	0.142857	0	0.37037	0.292237	0.352941	0.235955	0.446154	0.458824	0.222222
22262832	T	C	C	C	C	C	C	1	1	1	1	1	0.571429	19	22	15	12	24	35	0.378378	0.588235	0.7	0.550562	1	1	1	0.428571	0.3	0.444444	0	0.625
21292767	T	C	C	C	C	C	C	0.789474	0.307692	0.642857	0.461538	0.714286	0.5	19	13	14	13	14	16	0.888889	0.733333	0.571429	0.76	0.333333	0	0	0	0.272727	0.5	0	0.8
21271064	C	T	T	T	T	T	T	1	1	1	1	1	1	32	22	25	28	30	38	1	1	1	1	1	0.530303	0	1	0	0.551724	0.363636	0
65448794	G	A	A	A	A	A	A	1	1	1	1	0.994898	0.507692	193	212	98	204	196	260	0	1	0.5	0.710692	0.56383	1	0	1	0.55303	0.989189	0	0.631579
4256853	A	G	G	G	G	G	G	0.333333	0.392857	0.255639	0.272189	0.186567	0.426471	45	224	133	169	134	68	0.315789	0.316384	0.273438	0.300885	0.480519	0.178344	0	0.244444	0.316176	0.402778	0.27451	0.211538
28333067	A	T	T	T	T	T	T	0.991667	0.979167	0.545455	0.98	1	1	120	48	22	150	115	10	0.923077	0	0.882353	0.8	0	0.692308	0.851852	0	0	0.963636	0.924242	0.910714
51636959	T	C	C	C	C	C	C	1	0.513514	1	1	1	0.987179	107	111	46	135	89	156	0	0.556738	0.979167	0.996032	1	0	0.434343	0.989247	1	1	0	0
26509361	A	G	G	G	G	G	G	0.434783	1	1	1	1	1	69	19	11	27	24	23	1	0	0	0	0.666667	0.583333	0.641026	1	0	1	1	1
25121082	T	C	C	C	C	C	C	1	1	1	1	1	1	54	38	68	51	94	130	0.46988	1	0.69697	0.441558	1	1	0.44186	0	0.928571	0.484211	0.493671	0.5
34675199	A	G	G	G	G	G	G	1	0.333333	0.397059	0.411765	0.25	1	55	36	68	17	12	24	0	0	0	0	0	0.318182	1	0.6	1	0.863636	0.454545	0.615385
57696701	A	G	G	G	G	G	G	0.245455	0.190476	0.272727	0.25	0.1875	0.266667	110	63	44	64	64	75	0.292683	0.314815	0.297297	0.307692	0.333333	0.172414	0	0.157895	0.304348	0.317073	0.225	0.15625
86768122	T	C	C	C	C	C	C	0.346154	0.303191	0.355263	0.333333	0.222222	0.244681	156	188	76	210	189	282	0.357349	0.344828	0.274648	0.285714	0.403727	0	0.282828	0.194631	0.331984	0.333333	0.215686	0.247664
95770659	A	G	G	G	G	G	G	0.333333	0.714286	0.916667	0.60396	0.680851	0.623853	45	56	60	101	94	109	0.629371	0.213235	0.372093	0.311111	0.851852	0.641509	0.2	0.530612	0.337838	0.6	0.413793	0.240741
103470858	C	A	A	A	A	A	A	0.468254	0.398649	0.455285	0.43617	0.395604	0.438017	252	148	123	94	91	242	0.311284	0.397112	0.367089	0	0.27619	0.342105	0.402256	0.321429	0.412	0.413333	0.402685	0.416185
49745589	C	A	A	A	A	A	A	0.485714	0.307692	0.487805	0.4	0.35	0.425926	70	39	41	25	20	54	0.477273	0.27451	0	0.407407	0.384615	0.346939	0.242647	0.36	0.306122	0.294118	0.4	0.433333
35603908	T	C	C	C	C	C	C	1	1	0.555556	0.648649	0.590909	1	94	143	45	37	132	177	0.703704	0	0.473684	0.561224	0.372881	0	0.657143	0.657658	1	0.8125	0.529412	0.5
3302678	G	T	T	T	T	T	T	0.441955	0.413127	0.440594	0.366667	0.41844	0.434568	491	259	404	210	141	405	0.330059	0	0.302405	0.274648	0.265918	0.284091	0.474555	0.425373	0.356234	0.412245	0.415902	0.449045
76664809	T	C	C	C	C	C	C	1	1	1	1	1	1	25	24	12	32	16	30	1	1	1	1	1	1	0	0.676471	0	0.6	0	0.2
27199199	T	C	C	C	C	C	C	0.218182	0.5	0.208333	0.382979	0.315789	0.587156	55	68	24	47	114	109	0.360656	0.472973	0.234043	0.197531	0.259259	0.164179	0.45	0.68	0	0.285714	0.369565	0.215686
95770732	A	G	G	G	G	G	G	0.222222	0.246377	0.333333	0.304348	0.405063	0.264368	45	69	45	92	79	87	0.212329	0.401575	0.232143	0.207317	0.678571	0.170732	0	0.384615	0.238095	0.421053	0.307692	0
26042981	T	C	C	C	C	C	C	1	0.510638	0.542857	1	0.486486	1	75	47	35	86	37	57	0.976744	0	0	0	0.582278	0.409091	0	1	1	1	0.62	0.431579
101818425	A	T	T	T	T	T	T	0.842105	0.84	0.9	0.8	0.642857	0.742857	19	25	10	30	14	35	0	0.647059	0.190476	0	0.4	0.363636	0.6	0.823529	0.8	0.952381	0.681818	0.793103
13627193	A	G	G	G	G	G	G	0.307692	0.791667	0.3	0.6	1	1	13	24	10	20	12	14	0	0.48	0	0	1	0.178571	0	1	0.4	0.578947	0.846154	1
97251374	C	T	T	T	T	T	T	1	1	1	1	0.458015	1	143	141	79	79	131	121	1	0.668966	0.445205	0.53125	0.594872	0.537572	0.484848	0	0.537255	0.592593	0.994624	0.555556
28303187	A	G	G	G	G	G	G	0.451613	0.473684	0.6	0.466667	0.424242	0.5	31	38	10	30	33	30	0.625	0.65	0.25	0.291667	0.4375	0.368421	0.3	0.4	0.25	0.4	0.25	0.181818
60987085	A	G	G	G	G	G	G	0.352174	0.311321	0.496855	0.390288	0.178571	0.239893	460	424	318	1112	1148	2993	0.337688	0.325811	0.225585	0.256924	0.508929	0	0.346457	0.273684	0.509392	0.461066	0	0.213213
10087999	A	G	G	G	G	G	G	0.195652	0.323529	0.574074	0.170213	0.469388	0.277108	46	68	54	47	49	83	0.404762	0.311111	0.166667	0.327586	0.411765	0.4375	0.209302	0	0.304348	0.37037	0.357143	0.206897
28356270	C	A	A	A	A	A	A	0.283333	0.279412	0.238095	0.230392	1	1	120	68	21	204	37	19	0.596639	0.97619	1	1	0.956522	0	0	0	0	0	0	0
46077060	A	G	G	G	G	G	G	0.183099	0.215686	0.342857	0.246575	0.2375	0.163934	71	51	70	73	80	122	0.228571	0.327273	0	0.15625	0.369231	0.205882	0.333333	0.159091	0.356643	0.273381	0.244186	0.234694
21799447	A	G	G	G	G	G	G	0.447674	1	1	1	0.57971	1	172	174	27	76	69	94	0.606667	1	0.756757	0.613208	0.609756	1	0.392157	0.485437	0.43949	0	0	0.624
60934742	A	C	C	C	C	C	C	0.573034	0.493976	0.525	0.608696	0.313043	0.350962	89	83	40	115	115	208	0.361963	0.452	0.309859	0.402062	0.488372	0	0.578947	0.5	0.62069	0.371429	0	0.28
59397805	C	A	A	A	A	A	A	0.306667	0.367188	0.316832	0.446809	0.284314	0.348485	225	128	202	94	102	198	0.338384	0	0.375	0.355	0.327485	0	0.328467	0.384615	0.375	0.383648	0.38172	0.321839
2830962	G	A	A	A	A	A	A	0.68254	0.674603	0.775862	0.666667	0.578616	0.628483	189	126	232	186	159	323	0	0.327935	0.370526	0	0.27027	0.517028	0.747059	0.577586	0.635965	0.718062	0.623596	0.72
39482434	C	G	G	G	G	G	G	0.355932	1	0.4	0.444444	1	0.507937	59	42	30	45	35	63	0	0.529412	0.655172	0.571429	0	0.45283	1	0	0.56962	0	1	0.432432
1493001	T	C	C	C	C	C	C	1	1	1	1	1	1	10	11	11	15	20	33	1	1	1	1	0.538462	0.416667	0	0.6	0.454545	0.521739	0.416667	0.555556
112239909	A	T	T	T	T	T	T	0.538462	0.473684	0.456281	0.99129	0.520295	0.5	3731	3002	2253	3559	2168	3956	0	0.515031	0.494464	0.489698	0.515546	0.51306	0.473154	0	0.99592	0.51043	0	0.478351
53050376	A	G	G	G	G	G	G	0.39	0.37234	0.576923	0.216216	0.418033	0.511811	100	94	26	74	122	127	0.457944	0.477273	0.305085	0.487952	0.290323	0.373494	0.290909	0.270833	0.309278	0.205882	0.232558	0.289474
81209053	G	A	A	A	A	A	A	0.499007	0.485069	0.994718	0.997993	1	0.498253	3020	4119	568	4485	1971	1431	0.999377	0	0	0	0.516354	0.515343	0.459098	0	0.999068	0.986897	0.98588	0.519459
26867622	C	T	T	T	T	T	T	1	0.449045	0.98913	0.511236	1	1	220	314	92	178	137	185	0	1	0.590164	0.526087	1	1	0.363636	0	0	0	0.976471	1
94379814	A	T	T	T	T	T	T	0.268456	0.318966	0.251852	0.174497	0.294118	0.435897	149	116	135	149	102	156	0.184211	0	0.322835	0.164062	0	0.516129	0.313901	0.364706	0.290323	0.44898	0.459184	0.1875
63290120	A	G	G	G	G	G	G	0.448276	0.380952	0.722222	0.565217	0.5	0.45	29	21	36	23	16	40	0.375	0.44	0.434783	0.5	0.785714	0	0.428571	0	0.464286	0.416667	0.48	0.25
151139997	T	C	C	C	C	C	C	1	1	1	0.466667	1	0.777778	22	10	10	15	23	18	0.37037	0.558824	0.419355	0.6	0	0.454545	0	1	1	0.6	1	0.75
13084950	T	C	C	C	C	C	C	0.235294	0.238095	0.304636	0.23	0.16129	0.193277	153	126	151	100	124	119	0.178161	0.198113	0.266667	0.397849	0.210191	0.300578	0.152174	0.166667	0.189474	0.19883	0.328125	0.285714
44668900	T	C	C	C	C	C	C	0.166667	0.363636	0.333333	0.2	0.36	0.217391	18	11	12	15	25	23	0.304348	0.194444	0.411765	0.2	0.318182	0.333333	0	0.2	0.533333	0.409091	0	0.25
11110508	A	G	G	G	G	G	G	0.8	0.833333	0.764706	0.666667	0.84	0.72973	10	18	34	27	25	37	0.481481	0.265957	0.72973	0.606061	0.842105	0	0.4	0.9	0.7	0	0.592593	0.631579
21269144	G	A	A	A	A	A	A	1	1	1	1	1	1	64	48	49	43	42	81	1	1	1	1	1	0.463087	0	1	0	0.631579	0.422222	0
36983550	G	T	T	T	T	T	T	0.357143	0.322581	0.32	0.342857	0.166667	0.305556	14	31	25	35	36	36	0.206349	0.219178	0.206897	0.185185	0.387097	0.285714	0	0.314286	0.507692	0.375	0.454545	0.190476
30690462	G	A	A	A	A	A	A	0.263158	1	0.961538	1	0.857143	0.4	19	21	26	22	28	45	0.258065	0	0.473684	0	0	0.548387	0.468085	1	0.4	1	1	0.857143
79810637	G	A	A	A	A	A	A	1	1	0.380282	0.457364	0.44	0.467949	133	150	142	129	75	156	1	0.557692	0.607143	0.535088	1	0.383333	0	0.48	0	0.176471	0	0.53
56445950	A	G	G	G	G	G	G	0.736842	0.384615	0.555556	0.588235	0.545455	0.461538	19	13	18	17	22	13	0.555556	0.589744	0.4	0.264706	0.371429	0	0.666667	0.636364	0.352941	0.666667	0	0.294118
104324798	C	G	G	G	G	G	G	0.364865	0.360465	0.377049	0.401961	0.376471	0.371429	74	86	61	102	85	210	0.403409	0.414894	0.35	0	0.33945	0	0.307692	0.298701	0.408451	0.447059	0.422535	0.390244
59865797	T	C	C	C	C	C	C	0.419048	0.328571	0.381443	0.5	0.433333	0.428571	105	70	97	14	30	77	0	0.538462	0.341463	0.305556	0.153846	0.285714	0.382979	0.466667	0.369565	0.337079	0.461538	0.37931
94379822	C	T	T	T	T	T	T	0.230263	0.327434	0.246269	0.175676	0.27451	0.43038	152	113	134	148	102	158	0.17801	0	0.291971	0.164062	0	0.54023	0.315315	0.344828	0.303371	0.445596	0.452632	0.181102
19588590	T	C	C	C	C	C	C	0.5	0.235294	0.294118	0.351351	0.181818	0.280702	16	17	17	37	44	57	0.213592	0.30303	0.339623	0.289062	0.428571	0.218182	0.5	0.285714	0	0.333333	0.466667	0
13917808	A	G	G	G	G	G	G	0.413793	0.409091	0.388889	0.75	0.238095	0.369565	29	22	18	12	21	46	0.333333	0.294118	0.357143	0.204082	0.612903	0.325581	0	0.428571	0.418182	0.46875	0.470588	0.192308
127753138	A	G	G	G	G	G	G	0.222892	0.254545	0.302703	0.291139	0.209756	0.238806	166	110	185	79	205	268	0.166667	0.217391	0.306452	0	0.280488	0.266667	0.518519	0.259259	0.191489	0.300885	0.244186	0.304348
19587209	T	C	C	C	C	C	C	0.293103	0.512195	0.493151	0.419753	0.25	0.305556	58	41	73	81	104	180	0.373737	0.235741	0.377622	0.281734	0.320755	0.304348	0.238095	0.26087	0.242991	0.335211	0.44	0.4
100924928	T	C	C	C	C	C	C	0.36	0.269231	0.28125	0.174312	0.281818	0.223881	50	52	32	109	110	201	0.408163	0.287879	0.314815	0.34	0.296703	0.19469	0	0.168224	0.29	0.389831	0.29	0.150538
59419258	C	G	G	G	G	G	G	0.384146	0.313953	0.304965	0.369863	0.365385	0.351759	164	86	141	73	52	199	0.307018	0.285714	0.246154	0.316239	0.233333	0.269565	0.376238	0.241379	0.351145	0.40708	0.313725	0.283951
21271660	A	G	G	G	G	G	G	1	1	1	1	1	1	23	15	14	20	26	27	1	1	1	1	1	0.457143	0	1	0	0.555556	0.533333	0
13917209	A	G	G	G	G	G	G	0.266667	0.416667	0.454545	0.333333	0.157895	0.266667	15	12	11	15	19	15	0.290909	0.482759	0.625	0.181818	0.166667	0.347826	0	0.4	0.615385	0	0.333333	0
36805538	T	C	C	C	C	C	C	0.216667	0.343284	0.4	0.36	0.280488	0.180952	60	67	30	25	82	105	0.238095	0.258065	0.3125	0.241379	0.193548	0.785714	0.615385	0	0.447368	0	0.241379	0
28614986	G	C	C	C	C	C	C	0.5625	0.444444	0.32	0.477273	0.619048	1	32	27	25	44	21	29	0	0.5	0.545455	0.518519	0	0	1	0	1	1	0	0.411765
82824311	A	G	G	G	G	G	G	1	0.534884	1	1	0.670103	1	97	86	102	137	97	133	0.463277	0.427885	0	0	0	0.47619	1	0.448276	1	0.96748	0.974359	1
38608653	C	T	T	T	T	T	T	1	0.40625	0.5	1	0.545455	1	31	32	24	41	33	33	0.153846	1	0.55	0.736111	0.588235	0	0	1	0.44898	0	0.529412	1
28608259	T	C	C	C	C	C	C	0.276596	0.272727	0.333333	0.244898	0.5	0.152542	47	33	69	49	24	59	0.411765	0.333333	0.32	0.145455	0.454545	0.227273	0.2	0	0.3125	0.384615	0.265625	0.28
7937277	T	C	C	C	C	C	C	1	0.466667	1	0.703704	1	1	23	30	12	27	29	20	0	1	1	1	0	0.25	0	0.363636	1	1	0.647059	0.466667
4831792	A	C	C	C	C	C	C	0.566667	0.266667	0.672414	0.52	0.487805	0.595745	60	30	58	25	41	47	0.380952	0.689024	0.246575	0.197674	0.5	0.465863	0	0.333333	0.439394	0.493827	0.225	0.699248
66151587	T	C	C	C	C	C	C	1	0.722222	1	0.526316	1	1	35	18	15	38	16	54	0.447761	0.490909	1	1	0.522727	0.583333	0.75	0	1	0.5	0.516129	0
27529512	A	G	G	G	G	G	G	0.393939	0.307692	0.7	0.52	0.2	0.27027	33	13	10	25	30	37	0.5	0.446429	0	0.361111	0.545455	0.222222	0	0.5	0.529412	0.35	0.222222	0.277778
140113164	A	G	G	G	G	G	G	0.25641	0.193103	0.306122	0.174603	0.205607	0.274194	156	145	98	126	214	124	0.191781	0.248485	0.27027	0.215686	0.359375	0	0.34375	0.152439	0.239631	0.469136	0.269565	0.213592
97250754	A	G	G	G	G	G	G	0.63	0.539326	0.657143	1	0.540541	0.552941	100	89	70	83	74	85	1	0	0.514851	0.457364	0.436364	0.510204	0	0.992126	0.56391	0.539683	0.471074	0
58075903	T	C	C	C	C	C	C	0.5625	0.222222	1	0.470588	0.4375	0.176471	16	18	12	17	16	17	0.714286	0.157895	0.777778	0.538462	0.555556	0.444444	0	0	0.421053	0.470588	0	0.357143
53152022	A	G	G	G	G	G	G	1	1	0.952941	0.7	1	0.97561	55	59	85	20	20	41	1	1	0.434783	0.333333	0	1	0.428571	1	1	0	1	0
53130453	A	T	T	T	T	T	T	0.458333	0.528	0.989071	0.469136	1	1	192	125	183	81	99	141	0.488189	0	0.524752	0.480392	0	1	0.4	0.634615	1	0	1	0.485294
18330572	T	C	C	C	C	C	C	1	0.580645	0.222222	1	0.486486	1	41	31	18	33	37	65	0.490909	0	1	1	1	0.192308	0.769231	0.59375	0	0.555556	0	0.259259
90302238	A	G	G	G	G	G	G	0.785714	0.882353	1	0.96	0.85	0.684211	14	34	35	25	20	19	0.928571	0.75	0.571429	1	0.8	0	0	0.5	0.857143	0.545455	0	0.785714
31403484	T	C	C	C	C	C	C	1	0.311475	1	0.416667	0.52	0.423077	63	61	47	60	25	78	0.319588	0	0	0	0.985507	1	0.5625	1	0	0	1	0.380952
59683842	T	C	C	C	C	C	C	0.419355	1	1	1	1	1	31	25	41	18	18	30	0.727273	0.222222	0.52	0.533333	1	0.2	0	0.75	0.571429	0.473684	1	1
151131750	A	G	G	G	G	G	G	1	1	1	0.30303	1	0.631579	22	27	18	33	19	19	0.380952	0.772727	0.5	0.484848	0	0.470588	0.363636	1	0.9	0.423077	1	0.217391
13919127	A	G	G	G	G	G	G	0.362069	0.272727	0.5	0.612903	0.342105	0.517241	58	33	34	31	38	58	0.367647	0.236842	0.18	0.292308	0.285714	0.432099	0.479167	0.513514	0.24	0.475	0.345455	0.339623
151140382	A	G	G	G	G	G	G	1	1	1	0.72	1	0.766667	46	37	17	25	23	30	0.596491	0.4	0.35	0.481481	0	0.666667	0.571429	1	0.928571	0.5	0.956522	0.625
25906726	G	C	C	C	C	C	C	0.322581	0.454545	0.285714	0.4	0.564103	0.438596	31	22	21	45	39	57	0.627451	0.261905	0	0	0	1	1	0.25	0	0.46875	0.45	0
13917855	A	G	G	G	G	G	G	0.444444	0.545455	0.529412	0.571429	0.212121	0.53125	27	22	17	21	33	32	0.5	0.333333	0.333333	0.363636	0.628571	0	0	0.387097	0.458333	0.714286	0.25	0.458333
104337698	G	A	A	A	A	A	A	1	1	1	1	1	1	58	43	16	36	26	43	1	0	0.833333	0.862069	0.56	1	1	0	0.568182	0.4375	1	0.333333
85769631	C	G	G	G	G	G	G	0.66129	0.651163	1	0.473684	1	1	62	43	35	19	13	27	0.777778	1	1	1	0	0	0	1	0.341463	0.5	0.764706	0
89782539	G	A	A	A	A	A	A	0.454545	0.647059	0.818182	0.62069	0.692308	0.571429	22	34	11	29	13	21	0.560976	0.428571	0.6	0	0	0.4	0	0.875	0.6875	0.5	0.714286	0.636364
1497161	C	G	G	G	G	G	G	0.461538	0.6	0.47619	0.2	0.2	1	13	10	21	25	25	17	1	0.444444	0	0	0	0	0	0.142857	1	0.952381	0	1
46542164	T	A	A	A	A	A	A	0.964467	0.948387	0.936508	0.945455	0.605263	0.976744	197	155	126	55	38	129	0	0.433333	0.391892	0.484663	0	0.968254	0.783333	0.444444	0.833333	0.826923	0.899083	0.915888
15879693	A	C	C	C	C	C	C	0.419355	0.3	0.285714	0.424242	0.3125	0.375	31	20	14	33	32	32	0.367816	0.244444	0.2	0.166667	0.357143	0.181818	0.25	0.466667	0.468085	0.222222	0.352941	0.444444
36803053	T	C	C	C	C	C	C	0.319328	0.489583	0.530303	0.459459	0.423077	0.372093	119	96	66	37	78	172	0.363636	0.352941	0.393939	0.352941	0.363636	0.196429	0.142857	0.292683	0.478873	0.421053	0.461538	0.37931
35012951	A	G	G	G	G	G	G	0.37037	0.190476	0.342105	0.306452	0.240741	0.545455	27	21	38	62	54	33	0.208861	0.327273	0.615385	0.481013	0.583333	0.2	0	0.40625	0.270833	0.25	0	0.259259
40965129	A	G	G	G	G	G	G	0.463768	1	0.53	0.5	0.515625	1	69	31	200	38	64	144	1	0.539474	0.280374	0.418719	0	0.490385	0.397727	0	1	0.539326	0.585106	0.365385
39346532	G	T	T	T	T	T	T	0.34098	0.311146	0.310764	0.358696	0.340136	0.317745	959	646	576	644	441	1561	0.310217	0.349764	0.319863	0	0.28935	0.381868	0.294534	0.339853	0.349587	0.306338	0.32646	0.321564
49145806	A	C	C	C	C	C	C	1	0.463415	1	0.364706	1	0.571429	53	41	22	85	72	56	0.47561	0	0.5	0.380282	0.571429	0.555556	0	1	1	0	0.529412	1
48290432	A	C	C	C	C	C	C	0.596899	0.45679	0.56	0.413534	0.596154	0.621212	129	162	75	133	104	132	0	1	0.47619	0.425373	0.574257	0	0.305263	0	0.989848	0	0.382979	0.703947
59768099	T	C	C	C	C	C	C	0.107143	0.254237	0.246753	0.306122	0.253731	0.323529	56	59	77	49	67	68	0.166667	0.214286	0.375	0.222222	0.2	0.133333	0	0.375	0.393939	0.270833	0.431373	0.322581
47232823	T	G	G	G	G	G	G	0.588235	1	0.5	0.590909	0.688889	0.507937	34	29	40	22	45	63	0	0.553333	0.509434	0.648148	0	0	0.9	0.47619	0.402597	0	1	1
62389344	C	T	T	T	T	T	T	0.558824	0.333333	0.25	0.483871	0.653846	0.55	34	36	24	31	26	20	0.219178	0.371429	0.259259	0.346939	0	0.419355	0	0.653846	0.391304	0.542857	0.592593	0.647059
97331602	C	A	A	A	A	A	A	0.411765	0.384615	0.297297	0.285714	0.4	0.28125	34	13	37	28	20	32	0.35	0.5	0	0.347826	0	0.527778	0.368421	0.2	0.333333	0.391304	0.384615	0.272727
81202726	A	G	G	G	G	G	G	0.496272	0.482643	0.986063	0.99719	0.998295	0.495378	7778	7749	7821	7828	6452	5301	0.998975	0	0	0	0.524417	0.578614	0.493548	0	0.999106	0.985818	0.981837	0.510823
51093106	A	G	G	G	G	G	G	0.464286	0.484848	1	1	1	0.419355	28	33	18	86	25	31	1	0	0	0	0.441176	0.611111	1	0	0.576923	1	0.357143	1
5557968	A	G	G	G	G	G	G	1	1	0.391304	1	1	0.933333	19	14	23	11	20	15	0.421053	1	1	1	1	0.40625	0.411765	1	0	0.333333	0.371429	0
6800926	A	G	G	G	G	G	G	0.32	0.538462	0.545455	0.666667	0.388889	0.614035	25	13	44	24	36	57	0.666667	0.666667	0.266667	0.405405	0	0.590909	0	0.5	0	0.357143	0.625	0.615385
65095578	A	G	G	G	G	G	G	1	1	0.85	0.363636	1	1	14	15	20	11	21	16	0.352941	0.142857	1	0.588235	0.75	1	0	0	1	1	0	1
136703393	T	C	C	C	C	C	C	0.402354	0.997474	0.394636	0.998361	0.997916	0.999401	7901	5939	2871	7932	5758	3340	0.999494	0.996117	0.336739	0.427556	0.435386	0	0.976804	0	0.408253	0.454178	0.384572	0.994057
63635828	G	A	A	A	A	A	A	0.364198	0.258333	0.284698	0.284211	0.310078	0.292035	162	120	281	95	129	226	0.351145	0.300725	0.39	0.320872	0.258993	0	0.314199	0.289157	0.352941	0.282895	0.262626	0.293706
11110524	A	C	C	C	C	C	C	0.818182	0.833333	0.727273	0.678571	0.846154	0.777778	11	18	33	28	26	36	0.44898	0.238636	0.682927	0.527778	0.777778	0.187215	0.5	0.833333	0.677419	0	0.642857	0.789474
136703390	C	T	T	T	T	T	T	0.40231	0.99715	0.396129	0.998496	0.99758	0.998214	7964	5965	2893	7978	5784	3359	0.999372	0.996376	0.33829	0.429025	0.437171	0	0.976824	0	0.408053	0.452679	0.384071	0.993937
22745412	G	T	T	T	T	T	T	0.339623	0.327434	0.518072	0.313725	0.333333	0.380282	212	113	83	51	39	142	0.363636	0	0.348485	0.438776	0.415584	0.247059	0.40678	0.266667	0.315217	0.342105	0.287671	0.408163
101089199	A	G	G	G	G	G	G	0.333333	0.454545	0.692308	0.9	0.555556	0.625	12	11	26	10	18	24	1	0.53125	0.363636	0	0.75	0	0.666667	0	0.727273	0	0.4	0.75
9189048	T	C	C	C	C	C	C	0.525424	1	0.522727	1	0.448276	1	59	64	88	40	29	63	1	0	0.617647	0.636364	0	1	0.72	0	0	0.573333	0.98	0.6
102665080	T	C	C	C	C	C	C	0.31746	0.222222	0.318182	0.172414	0.217391	0.24	63	54	22	58	23	50	0.197531	0.256098	0.421053	0.5	0.333333	0.194444	0.38	0.2	0.171429	0	0.153846	0.311111
6152878	A	C	C	C	C	C	C	1	0.722222	1	1	1	0.68	14	18	11	13	11	25	0	0.9375	1	1	1	0.466667	0.384615	0.625	0.153846	0.5	0.347826	0.619048
4831766	G	A	A	A	A	A	A	0.857143	0.307692	0.259259	0.571429	0.586207	0.173913	42	13	54	14	29	46	0.181818	0.610465	0.548387	0.534483	0	0.235294	0.495833	0.454545	0.621622	0.235294	0	0.471154
20415350	A	T	T	T	T	T	T	0.333333	0.794326	0.883333	0.542857	0.8	0.738397	33	141	60	70	195	237	0.125	0.140625	0.347305	0	0.114286	0.73913	0.75	0.37037	0.555556	0.871508	0.890756	0.821705
87009573	T	C	C	C	C	C	C	1	0.387097	1	0.823529	1	0.378378	36	31	68	17	13	37	0.459459	0.454545	0	0	0.769231	0.517241	1	0	1	0.52381	0.5	1
88912493	T	C	C	C	C	C	C	0.285714	0.384615	0.3125	0.470588	0.444444	0.266667	14	13	16	17	27	45	0	1	0	0.166667	0.705882	0	0.166667	0.2	0.454545	0.421053	0.4	0.285714
136702018	A	T	T	T	T	T	T	0.698113	0.826087	0.423077	0.727273	0.833333	0.890909	53	46	52	44	36	55	0	0.714286	0.153846	0.173913	0.652174	0.56	0.5	0.470588	0.72549	0.62069	0.846154	0.618182
151140722	T	C	C	C	C	C	C	1	1	1	0.5	1	0.617021	51	47	21	22	31	47	0.641509	0.545455	0.533333	0.8	0	0.333333	0.230769	1	0.934783	0.45	0.863636	0.421053
42694425	A	G	G	G	G	G	G	1	0.46988	1	0.574257	1	1	97	83	77	101	69	108	0.625616	0.602339	0.611111	0.656716	1	0.537037	0.409091	0.534247	0.560811	0	0.54902	0.6
31774127	G	A	A	A	A	A	A	1	0.636364	0.65	0.5	1	0.56	26	11	20	18	17	25	0.685714	0.425532	0.342857	0.452381	0	0	0.416667	0.666667	1	1	0	1
19587185	T	C	C	C	C	C	C	0.235294	0.324324	0.206897	0.227273	0.267442	0.232	51	37	58	66	86	125	0.361963	0.278846	0.3	0.256522	0.391304	0.176871	0.214286	0.163265	0.189873	0.273408	0.266667	0.266667
10632970	A	G	G	G	G	G	G	0.592593	0.7	0.466667	0.7	0.555556	0.730769	27	10	15	10	18	26	0.642857	0.6875	0.277778	0.263158	0.461538	0.307692	1	0.666667	0	0.5	0.588235	0
25472257	A	T	T	T	T	T	T	0.446809	0.401786	0.371429	0.479876	0.993631	1	94	112	35	323	157	175	0	0.457364	0.989362	1	0.469231	0.454106	0.636364	0.27972	0	0	0.489796	0.571429
11920348	G	A	A	A	A	A	A	0.45	0.590909	0.574468	1	0.4375	1	60	44	47	10	16	33	0	1	0.5	0.571429	0.571429	0	1	0	0	0.6	0.465116	1
51441382	G	A	A	A	A	A	A	0.343284	0.272727	0.222222	0.16129	0.214286	0.222222	67	55	63	31	14	63	0.208333	0.153846	0.142857	0.238095	0.4	0.263158	0.206897	0.25	0.409091	0.290323	0.27027	0.26087
57555677	T	C	C	C	C	C	C	0.974026	0.621622	1	1	0.5625	0.603448	77	37	36	46	16	58	0.5	0.727273	0.72	0.730769	0	0.4	0	1	0	0.571429	0.970149	0.8
94379192	T	C	C	C	C	C	C	0.137931	0.4	0.8	0.294118	0.25641	0.320755	29	30	10	68	39	53	0.239437	0.28125	0.444444	0.215686	0.20339	0.28	0.2	0.37931	0.45614	0.54878	0.5	0.119048
21270127	A	G	G	G	G	G	G	1	1	1	1	1	1	58	23	25	17	10	41	1	1	1	1	1	0.647059	0	1	0	0.45	0.5625	0
38608662	A	G	G	G	G	G	G	1	0.393939	0.538462	1	0.533333	1	32	33	26	41	30	32	0.222222	1	0.590909	0.767123	0.555556	0	0	1	0.490196	0	0.5	1
98878938	A	G	G	G	G	G	G	0.580645	0.555556	0.367347	0.612903	0.538462	0.75	31	27	49	31	39	24	0.285714	0	0.8	0.458333	0	0.518519	0.142857	0.285714	0.75	0.551724	0.833333	0.44
7936184	C	T	T	T	T	T	T	1	0.980392	1	0.96875	1	1	36	51	22	32	43	57	0	0.984848	1	0.975	0.538462	0.444444	0	0.608696	1	1	0.642857	0.416667
13919190	A	G	G	G	G	G	G	0.24	0.353846	0.333333	0.337838	0.296875	0.315068	75	65	42	74	64	73	0.37931	0.142857	0.179104	0	0.385714	0.227642	0.321429	0.367647	0.321429	0.507246	0.39759	0.309859
151129593	T	A	A	A	A	A	A	1	0.956522	1	0.272727	1	0.448276	20	23	25	22	16	29	0.37037	0.333333	0.238095	0.666667	0	0.470588	0.625	1	0.875	0.391304	0.8	0.571429
27199262	T	C	C	C	C	C	C	0.365385	0.461538	0.44	0.186047	0.227273	0.25	52	52	25	43	110	156	0.267857	0.253968	0	0.231884	0.5	0.185185	0.157895	0.461538	0.388889	0.6	0.25641	0.291667
44668892	T	C	C	C	C	C	C	0.35	0.7	0.5	0.5	0.5	0.818182	20	10	10	16	26	22	0.595745	0.5	0.266667	0.52381	0.5	0.28	0	0.518519	0.461538	0.565217	0.555556	0.272727
93866203	T	C	C	C	C	C	C	0.458537	0.471831	1	1	0.468085	0.5	205	142	61	20	47	64	0.727273	1	1	1	1	0	0	0.285714	0.557692	0	0	0
60987886	A	G	G	G	G	G	G	0.475741	0.412786	0.446114	0.379419	0.271121	0.297812	2968	3973	3860	6987	5208	7770	0.375017	0.358327	0.289291	0.292401	0.555236	0	0.348721	0.275789	0.496054	0.437184	0.271586	0.258602
34769647	G	A	A	A	A	A	A	0.153846	0.411765	0.588235	0.466667	0.28	0.15	13	17	17	15	25	20	0	0.571429	0	0	0.5	0.625	0	0.444444	0.533333	0.625	0.428571	0
107724343	G	T	T	T	T	T	T	0.390244	0.384615	0.269841	0.346154	0.318182	0.330097	41	39	63	26	22	103	0.256098	0.373134	0.342105	0.253731	0.25	0.473684	0.440678	0	0.320755	0.348485	0.326531	0.333333
13919282	A	G	G	G	G	G	G	0.609756	0.470588	0.533333	0.545455	0.733333	0.708333	41	17	15	33	45	24	0.425	0.268293	0.16	0.419355	0.464286	0.264151	0.733333	0.694444	0.302326	0.538462	0.26087	0.75
88722065	G	A	A	A	A	A	A	0.489927	0.999208	0.986767	0.998784	1	0.51981	2184	2525	529	4112	1613	1262	0.509969	0	0	0	1	0	0.668293	0.999383	1	0.999187	0.996813	0.505882
36622637	G	A	A	A	A	A	A	1	0.4	0.393939	0.533333	1	1	25	20	33	15	22	42	0.4	1	0.481481	0.47191	0.903226	0.322034	0.52381	0	0.3	0	0.611111	1
26428282	T	C	C	C	C	C	C	0.545455	0.304348	0.785714	0.36	0.35	0.333333	22	23	14	25	20	21	0.552632	0.444444	0	0.3	0.157895	0.52	0.185185	0.40625	0.5	0.857143	0.444444	0
59076695	G	A	A	A	A	A	A	0.172414	0.275862	0.3125	0.4	0.3125	0.321429	29	29	16	20	16	56	0.166667	0.214286	0.27907	0.454545	0.214286	0.333333	0	0	0	1	0.433333	0.388889
4257020	A	G	G	G	G	G	G	0.32	0.433099	0.366834	0.227273	0.223776	0.27027	25	284	199	176	143	37	0.340136	0.248485	0.236364	0.241379	0.4375	0.151899	0.382979	0.347826	0.380952	0.328814	0.157895	0.276923
89795245	T	C	C	C	C	C	C	0.588235	0.25	0.45	0.423077	0.205882	0.441176	34	24	20	26	34	34	0.265306	0.333333	0.3	0.551724	0.6	0	0	0.5	0.380952	0.384615	0.733333	0
95770274	A	G	G	G	G	G	G	0.479167	0.591837	0.807692	0.564706	0.506024	0.453704	48	49	52	85	83	108	0.518293	0.505263	0.325843	0.408	0.461538	0.375	0.287879	0.783784	0.518987	0.5	0.410714	0
36802989	T	C	C	C	C	C	C	0.284211	0.372549	0.384615	0.377778	0.421053	0.293103	95	102	65	45	95	174	0.327869	0.483871	0.133333	0.3125	0.222222	0.23913	0.451613	0.190476	0.382716	0.363636	0.357143	0.362319
11110644	G	C	C	C	C	C	C	0.75	0.722222	0.483871	0.520833	0.547619	0.535714	16	18	31	48	42	56	0.455882	0.193548	0.533333	0.313953	0.607143	0	0.384615	0.72	0.584906	0	0.677419	0.783784
43957045	G	T	T	T	T	T	T	0.408602	0.594937	0.440678	0.728261	0.25	0.271845	93	79	59	92	104	103	0	0.171429	0.150943	0	0.190476	0.275862	0.631579	0.82	0.491803	0.5	0.657143	0.5
74391751	C	G	G	G	G	G	G	0.523605	1	1	1	1	0.99841	699	511	406	634	447	629	1	0	0.572072	0.513333	0.504348	0.605223	1	0	0.534413	0.493902	1	0.99697
86768071	T	C	C	C	C	C	C	0.25731	0.325843	0.404762	0.308057	0.175141	0.332192	171	178	84	211	177	292	0.326648	0.410345	0.248062	0.228571	0.47929	0.277512	0.27451	0.182432	0.296443	0.312849	0.257143	0.217391
104007180	C	T	T	T	T	T	T	0.475	0.526316	0.315789	0.318182	0.378378	0.5	40	19	19	22	37	46	0.25	0.352941	0.444444	0.204301	0	0.285714	0.214286	0.461538	0.414634	0.564103	0.363636	0.666667
81100985	C	A	A	A	A	A	A	0.478632	0.439024	0.487179	0.442478	0.394737	0.434426	117	82	39	113	76	122	0.329545	0.275229	0	0.257143	0.489362	0.25	0.48	0.333333	0.6	0.463415	0.55102	0.356164
46077013	A	G	G	G	G	G	G	0.31746	0.233333	0.26087	0.25	0.236364	0.188235	63	30	69	68	55	85	0.294872	0.336735	0.166667	0	0.383333	0.211765	0.181818	0.272727	0.438849	0.345865	0.25	0.313253
47789954	A	C	C	C	C	C	C	0.48	0.527778	0.304348	0.417722	0.40625	0.543478	25	36	23	79	32	46	0.40625	0.4	0.238095	0.181818	0.310345	0.666667	0.35	0.47619	0.291667	0.361702	0.368421	0.340909
26077720	G	C	C	C	C	C	C	1	0.4	0.352941	1	0.533333	1	34	15	17	19	15	50	1	0	0	0	0.416667	0.275862	0.473684	1	1	1	0.5625	0.272727
13919042	A	G	G	G	G	G	G	0.366667	0.456522	0.62069	0.617021	0.431818	0.359375	60	46	29	47	44	64	0.373832	0	0.326923	0.462366	0.364865	0.348214	0.56338	0.5	0.438596	0.452381	0.362069	0.375
20890281	T	C	C	C	C	C	C	0.30303	0.323944	0.292683	0.244444	0.183673	0.178862	66	71	41	45	98	123	0.24	0.19403	0.282609	0.204545	0.38	0.391304	0	0.25	0.254545	0.333333	0.6	0.114286
104339139	A	C	C	C	C	C	C	1	1	1	1	1	1	26	22	11	22	25	17	1	0	0.454545	0.458333	0.222222	1	1	0	0.757576	1	0.944444	0.882353
66681794	T	G	G	G	G	G	G	0.539216	0.589041	0.75	1	0.303571	1	102	73	28	102	56	48	0.428571	1	0	0	0.290323	0.375	0.415094	0.472222	1	0.421053	1	0.5
94379807	T	A	A	A	A	A	A	0.274648	0.338843	0.257143	0.184932	0.320755	0.442308	142	121	140	146	106	156	0.204188	0.118421	0.362903	0.181818	0	0.516129	0.334862	0.37037	0.294737	0.452736	0.494845	0.210084
9975751	C	A	A	A	A	A	A	0.3	0.245614	0.25	0.261905	0.4	0.317073	50	57	76	42	20	41	0.354167	0	0.405405	0.511628	0.388889	0.375	0.294118	0.583333	0.321429	0	0	0.264706
102509413	C	T	T	T	T	T	T	1	0.5	1	1	1	0.416667	70	62	34	47	37	84	0.987179	0.6875	0	0	0	0.410256	1	0.657143	0.960784	0.938462	1	0
68876577	T	C	C	C	C	C	C	0.2	0.5	0.714286	1	0.588235	0.357143	10	14	28	14	34	28	1	0	0	0	0.506494	0	0.578947	0	0	1	1	1
53059386	T	G	G	G	G	G	G	0.359155	0.385417	0.358025	0.496855	0.223975	0.228	142	96	81	159	317	250	0.327731	0.296875	0.313433	0.185841	0.297872	0	0.583333	0.567164	0.357143	0.325581	0.229167	0.294737
28707522	C	T	T	T	T	T	T	0.4	0.617647	0.444444	0.68	0.96	0.947368	35	34	18	25	25	38	1	1	0	0	0.625	0	0.311111	0.944444	0	0.925926	0.470588	0.5
27683045	C	T	T	T	T	T	T	0.344828	0.913043	0.48	0.882353	0.810811	0.547945	29	23	25	17	37	73	0.7	0.814815	0.535714	0.808989	0.588235	0.384615	0.625	0	0	0.384615	0.59375	0.272727
83986263	T	A	A	A	A	A	A	1	0.652174	0.580645	0.515152	0.576923	0.418605	35	23	31	33	26	43	1	0	0.947368	1	0	0.521739	0.642857	0.466667	0	0	0.466667	0.428571
100924976	T	C	C	C	C	C	C	0.225	0.268293	0.327586	0.223602	0.174825	0.227758	80	82	58	161	143	281	0.326087	0.293103	0.211921	0.289855	0.299213	0.17033	0.116667	0.277778	0.283951	0.402439	0.294964	0.213675
11289009	A	G	G	G	G	G	G	0.23913	0.285714	0.59375	0.428571	0.368421	0.236842	46	14	32	28	19	38	0.363636	0.416667	0	0	1	0.222222	0.181818	0.333333	0	0.518519	0.470588	0.380952
59768139	T	C	C	C	C	C	C	0.116279	0.173077	0.151163	0.186047	0.151515	0.2	43	52	86	43	66	65	0.666667	0.294118	0.307692	0	0.416667	0.190476	0	0.5	0.148148	0	0.190476	0
28426353	A	C	C	C	C	C	C	0.996241	1	1	0.992857	0.997423	0.913043	266	173	55	280	388	23	0.875	0.933333	0.940678	0.914286	1	0.981595	0	1	0	0.991803	0	0
13919065	A	G	G	G	G	G	G	0.416667	0.440678	0.651163	0.553571	0.392157	0.385542	72	59	43	56	51	83	0.346457	0.212766	0.169492	0.35514	0.481928	0.401274	0.385542	0.571429	0.363636	0.622951	0.390244	0.276923
26376688	C	T	T	T	T	T	T	0.638889	0.993548	0.628019	1	1	0.529412	216	155	207	169	160	204	1	0.423581	1	1	0.559006	0.476378	0	1	0	0.576271	0	0.496732
54668955	T	C	C	C	C	C	C	0.309524	0.419355	0.730769	0.375	0.833333	0.288889	42	31	52	16	18	45	0.708333	0.666667	0.510638	0.616438	0.769231	0	0	0	0.5	0	0.428571	0.5
127252480	G	T	T	T	T	T	T	0.311111	0.296296	0.461538	0.325	0.275862	0.470588	45	27	13	40	29	68	0.369048	0.34	0	0.428571	0.525	0.302521	0.428571	0.24	0.333333	0.487805	0	0.431818
151140731	C	G	G	G	G	G	G	1	1	1	0.608696	1	0.659091	52	50	22	23	31	44	0.644444	0.580645	0.545455	0.791667	0	0.363636	0.307692	1	0.933333	0.458333	0.863636	0.526316
146114076	A	G	G	G	G	G	G	0.5625	0.675676	0.5	0.689655	1	0.553846	16	37	28	29	42	65	0.517857	0.36	0.608696	0.672727	0.655172	0.415094	1	0	0	0	0.5	1
6791625	A	G	G	G	G	G	G	0.3	0.333333	0.390244	0.375	0.52381	0.438095	30	21	41	24	42	105	0.5	0.3125	0.769231	0.49505	0.555556	0.220126	0	0	0.545455	0.125	0.325	0.263158
107503797	A	G	G	G	G	G	G	0.333333	0.452381	0.463415	0.422297	0.438095	0.450893	201	252	82	296	210	224	0.508333	0	0.556604	0.484211	0.447592	0.446866	0.419048	0.46798	0	0.451087	0.530612	0
70070958	A	G	G	G	G	G	G	0.351351	0.227273	0.269231	0.176471	0.4	0.25	37	22	26	17	10	16	0.428571	0.55	0	0.333333	0.333333	0.25	0.466667	0	0.142857	0	0.4	0.521739
38608627	G	A	A	A	A	A	A	1	0.357143	0.555556	1	0.566667	1	35	42	18	51	30	35	0.192308	1	0.605263	0.783333	0.542857	0	0	1	0.470588	0	0.638889	1
6800932	A	G	G	G	G	G	G	0.37037	0.588235	0.346154	0.633333	0.325	0.546875	27	17	52	30	40	64	0.538462	0.533333	0.25	0.525	0	0.4	0	0.75	0	0.393939	0.576271	0.6
7936682	T	C	C	C	C	C	C	1	1	1	1	1	1	111	67	49	85	87	117	0	1	1	1	0.568182	0.41791	0	0.617021	1	1	0.604651	0.549296
3737495	T	C	C	C	C	C	C	1	0.375	1	0.285714	1	0.580645	18	16	10	42	28	31	0.557377	0.628571	0.206897	0.454545	0.433333	0	0	0	1	0.959184	0.76	1
26672276	C	G	G	G	G	G	G	0.697368	0.658683	0.705882	0.891566	0.781513	0.609524	152	167	68	83	119	105	0.603352	0.4	0.310811	0	0.352941	0	0.724138	0.747664	0.6375	0.849315	0.730994	0.747967
25914313	T	C	C	C	C	C	C	0.459459	1	1	1	1	0.428571	37	16	24	24	16	28	0	0.526316	0	0	0.552632	0	1	0.571429	1	1	1	1
86686604	A	G	G	G	G	G	G	0.472868	1	1	0.457627	1	1	129	63	57	59	17	25	0.25	1	1	1	0.230769	0.428571	1	1	0.534884	0	0.25	0
28472530	T	G	G	G	G	G	G	0.823529	0.448276	0.4	0.691358	0.305556	0.488372	51	29	15	81	72	43	0.291667	0.4	0.230769	0.666667	0.216216	0.367347	0	1	0.545455	0.604651	0	0.6
38608554	C	T	T	T	T	T	T	1	0.333333	0.548387	1	0.566667	1	30	42	31	52	30	40	0.55	1	0.541667	0.584906	0.5	0	0	1	0.403509	0	0.636364	1
31749263	A	G	G	G	G	G	G	0.346774	0.333333	0.221053	0.268293	0.263736	0.288991	124	42	95	82	91	218	0.157143	0.533333	0.225352	0.197674	0.212121	0.15	0.4375	0.418605	0.294118	0.288136	0.389831	0.186667
73483509	A	G	G	G	G	G	G	0.261905	0.548387	0.409091	0.289474	0.150685	0.283333	42	31	44	38	73	60	0.385135	0.351064	0.310345	0.382979	0.529412	0.294118	0	0.235294	0.458333	0.52459	0	0.241379
59493871	C	T	T	T	T	T	T	0.995305	1	0.491758	0.550607	0.43769	0.45045	426	285	364	247	329	444	0.432548	0	0	0	0.995146	0	0.979798	1	0.994565	0.422222	0.434018	0.438596
53968365	C	T	T	T	T	T	T	0.424731	0.383721	0.396396	0.425926	0.267857	0.363636	186	86	111	54	56	143	0.331325	0	0	0.295082	0.433735	0.428571	0.425234	0.482759	0.349206	0.413333	0.4	0.474359
59400804	T	C	C	C	C	C	C	0.25641	0.216102	0.329502	0.270073	0.189873	0.236948	351	236	522	137	158	249	0.308511	0.256705	0.375	0.342711	0.458904	0.198198	0	0.166667	0.321586	0.405858	0.243697	0.195122
20889547	T	C	C	C	C	C	C	0.294118	0.267081	0.25	0.376623	0.233871	0.226496	85	161	64	154	248	234	0.327801	0.336449	0.231884	0.178295	0.205479	0.28125	0.48	0.292683	0.220183	0.333333	0.35	0.1875
26376740	G	A	A	A	A	A	A	0.594595	1	0.645631	1	1	0.505102	222	172	206	180	180	196	1	0.448819	1	1	0.532934	0.46748	0	1	0	0.595745	0	0.477528
20349320	A	G	G	G	G	G	G	1	1	1	1	1	1	21	25	20	22	15	47	0.363636	0.266667	1	1	0.846154	0.647059	0	1	0.5	0.653846	1	0.5
25340055	C	T	T	T	T	T	T	1	1	1	1	1	1	23	16	24	15	10	31	1	1	0.6	0.355556	0.95	1	0.413793	1	1	0.458333	0	0
151140026	C	T	T	T	T	T	T	1	1	1	0.466667	1	0.684211	24	19	14	15	25	19	0.526316	0.5625	0.452381	0.55	0	0.52381	0	1	1	0.666667	1	0.647059
26377286	A	G	G	G	G	G	G	0.44	0.991071	0.504673	1	1	0.552448	125	112	107	136	106	143	1	0.40099	1	0.989305	0.388889	0.583333	0	1	0	0.394958	0	0.514706
20890529	T	G	G	G	G	G	G	0.518519	1	1	0.466667	0.521739	0.375	27	22	11	15	23	32	1	0.372549	0.6	0.304348	0.636364	0.424242	0	1	0.571429	0.2	0.5625	0
86768127	T	C	C	C	C	C	C	0.41358	0.397959	0.433735	0.391111	0.213542	0.317857	162	196	83	225	192	280	0.365169	0.414449	0.273381	0.312684	0.444444	0.253659	0.244898	0.206667	0.430328	0.44086	0.313725	0.257143
19015175	A	G	G	G	G	G	G	1	0.32	0.823529	0.769231	1	1	40	25	17	13	16	19	0.658537	0	1	1	1	1	0.6	1	0	0	0.444444	0
113602806	T	G	G	G	G	G	G	1	0.208333	0.285714	1	1	0.438596	36	48	21	38	105	57	0.404255	1	0	0	1	1	0	1	0.967742	0	0.352941	0
69348580	A	G	G	G	G	G	G	0.5	0.423729	0.666667	0.666667	0.818182	0.592593	64	59	12	24	11	27	0.6	0.333333	0	0.666667	0.25	0	1	0	0.666667	1	0.5	0.444444
57793944	C	G	G	G	G	G	G	1	1	1	1	1	1	129	114	70	149	102	163	0	1	0.509804	0.430769	1	0.355932	0.522388	1	0	0.974684	1	1
151140672	T	C	C	C	C	C	C	1	1	1	0.486486	1	0.574468	57	41	21	37	32	47	0.6125	0.566667	0.454545	0.486486	0	0.5	0.363636	1	0.933333	0.482759	0.956522	0.5
83986533	C	T	T	T	T	T	T	1	0.458333	0.507692	0.575	0.611111	0.476923	53	48	65	40	36	65	1	0	1	1	0	0.56	0.518519	0.368421	0	0	0.435484	0.542373
27689133	C	T	T	T	T	T	T	0.375	1	0.714286	0.666667	1	0.628571	16	15	21	12	10	35	1	1	1	1	0	0.307692	1	0	0	0.516129	0.357143	0
11110645	T	G	G	G	G	G	G	0.733333	0.722222	0.483871	0.510638	0.536585	0.535714	15	18	31	47	41	56	0.462687	0.204918	0.532258	0.333333	0.607143	0	0.333333	0.791667	0.592593	0	0.65625	0.805556
26376753	C	A	A	A	A	A	A	0.578125	1	0.590361	1	1	0.488764	192	155	166	174	146	178	1	0.444867	0.994012	1	0.482759	0.450644	0	1	0	0.633136	0	0.450617
103938967	T	C	C	C	C	C	C	0.4	0.362069	0.263158	0.318182	0.266129	0.220339	40	58	38	88	124	118	0.394737	0.435185	0.433333	0.358974	0.212121	0.142857	0	0.3	0.384615	0.461538	0.235294	0.27027
36804106	T	C	C	C	C	C	C	0.27193	0.363636	0.202247	0.323529	0.282051	0.330709	114	66	89	34	78	127	0.208333	0.307692	0.333333	0.253521	0.534884	0.382979	0.236842	0.361111	0.275862	0.310345	0.184211	0.184211
49688011	T	C	C	C	C	C	C	1	0.414634	1	1	1	0.44186	40	41	32	29	24	43	0.466667	0	0.625	0.615385	0.396226	0.434783	1	1	1	0	0.555556	0.566667
68749828	C	A	A	A	A	A	A	0.3125	0.40625	0.346154	0.3125	0.368421	0.357143	48	64	26	16	19	84	0	1	0	0.230769	0	0	0.428571	0.533333	0.5	0.447761	0.413793	0.352941
18734558	A	G	G	G	G	G	G	0.425926	0.954545	0.386364	0.342105	0.471698	1	54	44	44	38	53	54	0	0	0	0	0	0.586667	0.294118	1	0.542373	1	0.964286	1
57555576	A	C	C	C	C	C	C	1	0.52	1	1	0.875	0.575758	48	50	39	35	16	33	0.333333	0.666667	0.777778	0.791667	0	0.875	0	1	0	0.6	1	0.733333
13919189	A	G	G	G	G	G	G	0.243243	0.318182	0.190476	0.479452	0.311475	0.375	74	66	42	73	61	72	0.369048	0.271429	0	0.282051	0.264706	0.282258	0.487805	0.432836	0.349398	0.402778	0.313253	0.271429
102509431	C	T	T	T	T	T	T	1	0.492308	1	1	1	0.421687	70	65	39	45	37	83	1	0.758621	0	0	0	0.393939	1	0.638889	0.979592	0.952381	1	0
26376660	C	G	G	G	G	G	G	0.626794	1	0.605911	1	1	0.52381	209	158	203	169	165	231	1	0.414815	1	1	0.579545	0.488462	0	1	0	0.576923	0	0.506329
53275396	G	T	T	T	T	T	T	0.75	0.8	0.866667	0.82	0.470588	0.458333	20	35	15	50	34	24	0.4	0	0.25	0	0.333333	0	0.8	0.914894	1	0.666667	0.846154	0.764706
19700201	T	C	C	C	C	C	C	0.416667	0.26087	0.277778	0.307692	0.159091	0.22	48	46	54	78	44	100	0.405063	0.476744	0.335484	0.311111	0.488189	0.188525	0	0	0.283582	0.5	0.228571	0.235294
75817691	C	T	T	T	T	T	T	1	0.354167	0.307692	0.990476	0.428571	0.530612	38	48	26	105	49	49	0	0	0.509091	0.471154	0	0.985714	1	0.457831	1	0	1	0
62389341	A	T	T	T	T	T	T	0.484848	0.324324	0.25	0.5	0.615385	0.526316	33	37	24	30	26	19	0.25	0.342857	0.384615	0.361702	0	0.428571	0	0.64	0.363636	0.548387	0.583333	0.611111
36802964	T	C	C	C	C	C	C	0.300885	0.398496	0.320388	0.5	0.272727	0.325123	113	133	103	68	132	203	0.368421	0.214286	0.243243	0.264706	0.408163	0.351852	0.461538	0.285714	0.381443	0.3125	0.465517	0.174419
13084894	T	C	C	C	C	C	C	0.246269	0.20202	0.353333	0.156627	0.217822	0.261261	134	99	150	83	101	111	0.350877	0.240964	0.25	0.259459	0.330827	0.27907	0.193182	0.25641	0.228571	0.378788	0.22449	0.25974
46040697	G	A	A	A	A	A	A	0.426357	0.47	0.967033	1	1	0.993976	258	200	182	243	228	166	0.506073	0.614035	0.5	0.597938	0	1	0.464286	0.993548	0.438424	0	0.563158	0.996124
110111014	T	G	G	G	G	G	G	0.571429	1	1	0.5	0.653846	0.384615	42	41	34	34	26	39	1	1	0.269231	0.372881	0.25	0	0	1	0.46	0.596154	0.464286	0.518519
136700469	T	C	C	C	C	C	C	0.467181	1	0.4832	0.996503	0.989011	1	259	102	625	286	91	100	1	0.948276	0.477876	0.440529	0.30303	0	1	0	0.433735	0.6	0.555556	1
72054480	A	G	G	G	G	G	G	0.543103	0.377551	0.544118	0.520548	0.406593	0.302752	116	98	68	73	91	109	0.308411	0.518072	0.326531	0.269663	0.62	0.245283	0.339806	0.296296	0.486486	0.439394	0.387931	0.280488
28505707	A	G	G	G	G	G	G	0.708837	0.633648	0.654321	0.62784	0.996757	0.357143	1573	636	243	2421	925	154	1	0	0	0	0.254596	0.99723	0.810811	0.220848	0	0.853783	0.819149	0.847328
66063604	A	G	G	G	G	G	G	1	1	0.418182	0.428571	0.552632	1	42	23	55	21	38	57	0.418605	0.478261	0.464286	0.5	0.357143	1	0.541667	0	0.954545	0	1	0.512195
127755004	C	T	T	T	T	T	T	1	1	0.619048	0.384615	1	1	50	38	42	26	157	162	0.206897	0.678571	0.636364	0.384615	0.54	0.521739	1	0	1	0.548387	1	0.315789
44976985	T	C	C	C	C	C	C	0.386667	0.45	0.48	0.43956	0.549296	1	75	40	25	91	71	102	0.5	0	0.5625	0.430233	0	0	0.266667	0.536232	0.474747	1	1	0.365079
8302130	T	G	G	G	G	G	G	0.384615	0.311111	0.636364	0.264706	0.37037	0.225806	39	45	33	34	27	31	0.173913	0.431373	0	0.391304	0.261538	0.409091	0.363636	0.413793	0.655172	0.357143	0.344828	0.222222
83319706	G	T	T	T	T	T	T	0.413793	0.392157	0.447368	0.428571	0.45098	0.388889	116	51	76	49	51	144	0.347826	0.322034	0.244898	0.496183	0.473684	0.375	0.425926	0.217391	0.362319	0.391304	0.382353	0.315789
43603949	A	G	G	G	G	G	G	0.203125	0.240876	0.40458	0.240876	0.225806	0.272109	192	137	131	137	124	147	0.331858	0.290323	0.247191	0.242424	0.404255	0.392857	0.131579	0.252174	0.29703	0.321101	0.25641	0.255319
145890025	G	C	C	C	C	C	C	1	0.545455	0.589744	1	1	0.491803	216	209	156	208	112	183	0.522255	0.614286	0.666667	0.631068	0	0.471074	1	0	0.994949	0.992481	0	0.570312
35422712	T	C	C	C	C	C	C	0.380952	0.2	0.533333	0.222222	0.275862	0.325581	42	10	30	18	29	43	0.4	0.361702	0.258065	0.416667	0.186441	0.176471	0	0.384615	0.5625	0	0.5625	0.466667
89320857	T	C	C	C	C	C	C	0.271028	0.239437	0.486301	0.297468	0.2	0.25	107	71	146	158	70	148	0.273973	0.359551	0.425287	0.290698	0.298701	0.16092	0.245283	0.235294	0.423423	0.414634	0.276596	0.178571
128077650	G	C	C	C	C	C	C	1	0.75	0.363636	0.909091	1	0.64	10	12	11	11	13	25	0.613636	0.576923	0.8	0.647059	0	0	0.5	0.714286	0.7	0.95	1	0
104356819	T	C	C	C	C	C	C	0.452055	0.52381	1	0.990291	1	1	146	105	128	103	120	214	1	0	0.466667	0.45098	0.405405	1	1	0	0.536458	0.486911	1	0.45977
103687193	T	C	C	C	C	C	C	0.633333	0.222222	0.625	0.423077	0.6	0.466667	30	27	16	26	30	30	0.333333	0.4	0.325581	0.678571	0.6	0.272727	0	0.435897	0.388889	0.676471	0.409091	0.290323
5411928	G	C	C	C	C	C	C	0.441176	1	1	0.28	0.470588	0.173913	34	18	20	25	17	23	0.263158	0.357143	0.37037	0.431818	0	0.470588	0.305556	1	0.7	0.297297	0.456522	0.555556
127794465	T	C	C	C	C	C	C	1	1	0.309524	0.703704	0.961538	1	25	35	42	27	52	59	0.636364	1	1	1	1	0.514286	0	1	0.5	0.166667	0	0
34356636	A	G	G	G	G	G	G	0.32	0.4	0.5	0.5	0.526316	0.380952	25	10	16	10	19	21	0.8	0	0	0	1	0.571429	0	0	0.6	0.666667	0.5	0.333333
21269616	A	G	G	G	G	G	G	1	1	1	1	1	1	35	37	25	10	12	29	1	1	1	1	1	0.538462	0	1	0	0.52	0.785714	0
26377002	C	T	T	T	T	T	T	0.569444	1	0.424242	1	1	0.571429	144	109	99	139	109	147	1	0.558036	1	0.995745	0.4875	0.356164	0	1	0	0.471545	0	0.542169
26376521	C	T	T	T	T	T	T	0.535354	1	0.622378	1	1	0.550562	198	171	143	167	143	267	1	0.47138	1	1	0.533333	0.537931	0	1	0	0.542857	0	0.469274
57000629	T	C	C	C	C	C	C	0.176471	0.3125	0.818182	0.230769	0.545455	0.363636	17	16	11	13	11	11	0.363636	0.45	0	0.166667	0.733333	0	0.3	0.636364	0.466667	0.5	0.4	0.277778
26376661	G	A	A	A	A	A	A	0.611111	0.96319	0.596059	0.976471	0.982353	0.508403	216	163	203	170	170	238	0.997674	0.420074	0.961373	0.987952	0.578035	0.462687	0	0.9875	0	0.574468	0	0.515723
65827132	A	T	T	T	T	T	T	0.444444	0.564103	0.65	0.5	0.47619	0.5625	18	39	20	38	21	48	0.422222	0.438596	0.37931	0.361111	0.157895	0.533333	0.512195	0.363636	0.444444	0.291667	0.6	0.541667
2107247	A	G	G	G	G	G	G	0.666667	1	1	1	1	0.727273	27	21	18	17	25	22	0.633333	1	0	0	0.714286	0	0.473684	1	1	0.423077	1	1
38612534	T	C	C	C	C	C	C	1	0.583333	0.631579	1	0.641026	1	37	24	19	30	39	28	0.722222	1	0.631579	0.627907	0.516129	0	0	1	0.846154	0	0.363636	1
28313270	A	G	G	G	G	G	G	0.181818	0.153846	0.533333	0.32	0.272727	0.173913	22	13	15	25	11	23	0.467532	0.422018	0.470588	0.347222	0.416667	0.368421	0	0.285714	0.354839	0.354839	0	0
49900420	T	C	C	C	C	C	C	0.218182	0.255319	0.293103	0.152941	0.25	0.210526	55	47	58	85	28	57	0.304348	0	0.459459	0.464286	0.55	0.25	0	0.208333	0.153846	0.482759	0.363636	0
85205713	A	T	T	T	T	T	T	0.924242	0.941176	0.936937	0.913043	0.607595	0.9	66	51	111	23	79	90	0.368421	0.535211	0.512821	0.713043	0.914286	0.883929	0.929412	0.363636	0.436782	0.514286	0.401786	0.511111
151140147	A	G	G	G	G	G	G	1	1	1	0.666667	1	0.615385	30	24	23	12	14	26	0.771429	0.56	0.545455	0.52381	0	0.6	0.6875	0.866667	1	0	1	0.590909
86768438	T	C	C	C	C	C	C	0.344371	0.337838	0.7	0.4	0.165714	0.251046	151	148	40	190	175	239	0.332103	0.345638	0.256944	0.404858	0.440945	0.284722	0.166667	0.36747	0.431818	0.337278	0.333333	0.362069
83986532	C	T	T	T	T	T	T	1	0.458333	0.507692	0.575	0.6	0.47619	51	48	65	40	35	63	1	0	1	0.983607	0	0.625	0.48	0.45	0	0	0.435484	0.508475
114317357	G	A	A	A	A	A	A	0.351351	0.341463	0.428571	0.310345	0.26	0.324324	37	41	21	58	50	37	0.282051	0.360656	0.285714	0	0.285714	0.545455	0.254902	0.272727	0.362319	0.318182	0.481481	0.432432
43800503	T	A	A	A	A	A	A	0.333333	0.315789	0.25	0.5	0.296296	0.15625	15	19	12	24	27	32	0.375	0.615385	0	0.625	0	0.333333	0	0	0.375	0.571429	0.6	0.222222
7842652	A	G	G	G	G	G	G	0.463415	0.432432	0.454545	1	0.371429	0.344262	41	37	22	39	35	61	0	0	1	0.970588	0	0	0	0.5	1	1	0	0.461538
63801529	C	T	T	T	T	T	T	1	0.692308	1	1	1	1	37	26	21	45	36	51	0.986301	0	1	1	0	0.525926	1	0.939394	0	0.986667	0.604651	0.515625
10567676	C	T	T	T	T	T	T	0.617647	1	1	0.727273	0.982143	0.432836	34	33	27	11	56	67	0.25	0.5625	1	1	0.480392	1	0.333333	0	0	0	1	1
56728743	T	C	C	C	C	C	C	1	1	1	1	1	0.444444	16	12	14	17	44	36	1	1	1	1	0	0	0	0.777778	0.625	0.909091	0	1
50550800	A	G	G	G	G	G	G	1	1	0.552632	0.588235	0.294118	1	47	53	38	34	34	55	0.470588	0.644444	0.526316	0.510204	0.651163	1	1	1	0	0	0	0.5
7935741	G	A	A	A	A	A	A	1	0.572289	1	0.580357	1	1	144	166	102	112	128	220	0	1	1	1	0	0.348837	0	0.479452	1	1	0.576271	0.617886
64465959	G	A	A	A	A	A	A	0.590909	0.785714	0.733333	1	0.75	0.4375	22	14	45	21	16	16	1	0	0	0.8	0	0.8	1	0	0.208333	0.789474	1	0.571429
27688349	G	T	T	T	T	T	T	0.422222	1	1	1	1	0.578431	45	36	70	37	32	102	1	1	1	1	0	0.513514	1	0.333333	0	0.571429	0.454545	0
99048282	A	G	G	G	G	G	G	0.609756	0.55814	1	0.466667	0.5	0.65625	41	43	30	60	40	32	0	1	0	0	0.755814	0	0.92	1	0.959184	0.54902	0	0.48
101089440	A	G	G	G	G	G	G	0.434783	0.516129	0.59375	0.461538	0.173913	0.404255	23	31	32	13	23	47	0.555556	0.375	0.888889	0.470588	0.473684	1	0	0	0.25	0	0	0.444444
39682276	A	G	G	G	G	G	G	0.5	0.477273	0.45	0.185185	0.194444	0.381818	84	44	20	27	36	55	0.75	0.421053	0.368421	0.666667	0.285714	0	0.6	0	0.243243	0.478261	0	0.25
127794338	G	C	C	C	C	C	C	1	1	0.404762	0.470588	1	1	13	21	42	17	20	40	1	1	1	1	1	0.25	0	1	0.5	0	0	0
2823462	G	T	T	T	T	T	T	0.875	0.894737	0.136364	0.612903	0.425	0.270833	32	19	22	31	40	48	0.596491	0.578947	0.295082	0.355556	0	0	0	0.823529	0.789474	0.833333	0.282051	0.536585
50064409	T	G	G	G	G	G	G	0.509346	0.506239	0.491262	0.504808	0.542495	0.472186	642	561	515	832	553	773	0.527117	0.50786	0.8	0.493458	0.534005	0	0	0.533333	0	0.484603	0.521628	0.500952
1466737	T	C	C	C	C	C	C	1	1	0.294118	0.538462	0.447368	1	31	14	17	26	38	42	1	0.564706	0	0	0	0.79078	0	0.4	0.59375	1	0.809524	1
20889562	T	C	C	C	C	C	C	0.358696	0.254237	0.369863	0.467949	0.391791	0.365385	92	177	73	156	268	260	0.4	0.23622	0.22973	0.232558	0.363636	0.230769	0.24	0.333333	0.439655	0.381818	0.547619	0.451613
67214693	T	C	C	C	C	C	C	1	1	1	1	1	1	21	11	23	15	20	35	1	1	0.555556	0.6	0.209302	0.425532	0.75	0.5	0.705882	0.8	1	0.333333
28311242	A	G	G	G	G	G	G	0.25	0.354839	0.4	0.444444	0.1875	0.294118	24	31	20	36	48	17	0.48	0.458333	0.346154	0.413793	0.333333	0.197183	0	0.6	0.133333	0.310345	0.538462	0
89795273	T	C	C	C	C	C	C	0.447368	0.272727	0.8125	0.5	0.407407	0.2	38	22	16	18	27	30	0.605263	0.235294	0.75	0.6	0.545455	0.222222	0.266667	0.666667	0.428571	0.2	0	0
4058	G	A	A	A	A	A	A	0.493151	0.553571	0.547368	0.492537	0.545455	0.72043	73	56	95	67	77	93	0.47619	0.521739	0.45	0	0.208333	0.459459	0.425926	0.628571	0.388889	0.627119	0.547945	0.5
10482583	A	T	T	T	T	T	T	0.745902	0.697674	0.802548	0.849057	0.789474	0.825397	122	86	157	53	38	189	0.8	0.257732	0.314516	0.310573	0.285714	0.722222	0.669014	0.235294	0.744186	0.6875	0.759036	0.806452
12599928	T	C	C	C	C	C	C	0.864078	0.989247	0.983051	1	1	0.916667	206	93	59	138	85	72	0.980519	0.559701	0.485149	0.477778	0.958763	1	0	0.996283	0.655814	0.6	0.415094	0.506494
7936155	T	A	A	A	A	A	A	1	1	1	1	1	0.98	36	32	22	31	33	50	0	1	1	1	0.55	0.538462	0	0.590909	1	1	0.5625	0.62069
9576278	G	T	T	T	T	T	T	0.444444	0.277778	0.416667	0.333333	0.48	0.333333	45	36	24	27	25	39	0.411765	0.263158	0.207547	0.350877	0.458333	0.368421	0.37931	0.454545	0.28125	0.310345	0.37037	0.315789
48807844	T	C	C	C	C	C	C	1	0.7	1	1	0.57732	0.52381	14	10	21	10	97	63	0.466667	1	0.933333	0.321429	0.5	1	0	1	0	1	0	0.466667
56406067	T	G	G	G	G	G	G	0.880952	0.785714	0.818182	0.708333	1	0.821429	42	14	11	24	12	28	0.65	0.736842	0.4375	0.578947	0	0	0.772727	0.6	0.862069	0.722222	0.85	0.692308
20168260	G	A	A	A	A	A	T	0.457944	0.413223	0.458101	0.382979	0.491667	0.405316	214	121	179	94	120	301	0.413333	0.467213	0.392857	0.367742	0.394737	0.407895	0.478788	0.364865	0.43617	0.409449	0.366667	0
95712809	A	T	T	T	T	T	T	1	1	1	1	1	1	47	42	11	83	23	54	0.988235	0	0	0	0.975	1	1	1	1	1	0.928571	0
37111372	C	T	T	T	T	T	T	0.533333	0.47619	0.318182	0.27027	0.54	0.485149	60	42	22	37	50	101	0.626506	0.58	0.789474	0.460674	1	0	0	0	0	0.55	0	0.509434
27786728	T	C	C	C	C	C	C	0.96875	0.75	0.888889	0.47619	0.860465	0.872727	64	20	18	21	43	55	0.384615	0.72093	0.565217	0	0	0.666667	1	0.444444	0.586207	0.636364	0.75	0.956522
66681818	C	T	T	T	T	T	T	0.544643	0.523256	0.74359	0.990291	0.274194	1	112	86	39	103	62	65	0.368421	0.977273	0	0	0.285714	0.625	0.377049	0.444444	0.977011	0.444444	0.970588	0.5
107724368	G	T	T	T	T	T	T	0.4	0.4375	0.324675	0.454545	0.391304	0.394737	45	32	77	22	23	114	0	0.324675	0.454545	0.355263	0.26087	0.518519	0.5	0.44	0.363636	0.380952	0.333333	0.365854
10590068	C	A	A	A	A	A	A	1	1	0.451852	0.983051	0.517241	1	53	69	135	59	29	42	0.445545	0	0.508475	0.54321	0.543478	1	0.5	0.611111	1	0.584906	0.548387	0.564103
38491809	G	A	A	A	A	A	A	0.394737	0.395349	0.204545	0.25	0.388889	0.3	76	43	44	16	18	70	0.42268	0.487805	0.272727	0.409836	0.189189	0.444444	0	0.5	0.4	0.304348	0	0.4
46076438	A	G	G	G	G	G	G	0.444444	0.275	0.303571	0.222222	0.206186	0.235294	54	40	56	72	97	136	0.375	0.351351	0.2	0.192308	0.404255	0.24	0	0.37037	0.434783	0.234375	0.44	0.342466
56512519	G	T	T	T	T	T	T	1	0.483871	0.513158	0.904762	1	0.380952	19	31	76	21	24	42	0	0.431373	0.607595	0.426829	0.7	0.619835	1	0	1	0.472222	0.381579	0.542857
104337552	G	A	A	A	A	A	A	1	1	1	1	1	1	116	73	45	54	37	70	1	0	0.923077	0.533333	0.64	1	1	0	0.642857	0.6875	1	0.475
26376655	T	C	C	C	C	C	C	0.632558	1	0.6	1	1	0.521008	215	164	205	180	173	238	1	0.43346	1	1	0.593023	0.509728	0	1	0	0.591398	0	0.52795
13918998	A	G	G	G	G	G	G	0.12766	0.205128	0.25641	0.315789	0.166667	0.178571	47	39	39	38	36	56	0.252174	0.2	0.210526	0.309091	0.267442	0.142857	0.381818	0.354839	0.25	0.314286	0.285714	0.183673
51785106	A	G	G	G	G	G	G	0.216216	0.423077	1	1	1	0.578947	37	26	37	27	32	38	0.6	1	0.64557	0.567308	0.4	0.326087	1	0	0.535714	0.347826	0	0.7
2869058	G	C	C	C	C	C	C	1	1	0.931034	0.543478	1	1	47	45	29	46	35	59	1	1	0.375	0.416667	1	0.515625	0	1	0.471698	1	0.6	0
3070866	A	G	G	G	G	G	G	1	1	1	1	1	1	37	31	14	36	30	28	1	1	1	1	1	1	0	0	1	0.904762	0	0
89787736	G	A	A	A	A	A	A	1	0.431034	1	0.34	1	1	39	58	16	50	66	49	0.466667	0.604651	0.793103	0.514706	1	0.680851	0.315789	0.727273	0.37931	0	0.588235	0.606061
22637518	C	T	T	T	T	T	T	1	1	0.666667	1	1	1	43	50	21	65	31	50	0.483871	1	1	1	1	1	1	0	0	0	0.740741	0.348837
11110597	A	G	G	G	G	G	G	0.736842	0.65	0.594595	0.571429	0.694444	0.62069	19	20	37	42	36	58	0.457143	0.194915	0.689655	0.384615	0.772727	0	0.4	0.833333	0.592593	0	0.675	0.775
36822027	T	C	C	C	C	C	C	0.2	0.333333	0.2	0.428571	0.266667	0.216216	10	15	20	14	30	37	0	0	0.25	0.444444	0.857143	0	0.588235	0.625	0	0	0.454545	0.333333
27994056	T	A	C	A	C	A	C	0.444444	0.387097	0.654321	0.633333	1	0.5	36	31	81	30	39	108	0.985294	1	0	0	0	1	0	0.542857	0	1	0	1
86768442	T	C	C	C	C	C	C	0.205882	0.32	0.428571	0.277108	0.171975	0.209524	136	125	42	166	157	210	0.323651	0.365314	0.266129	0.255708	0.398058	0.204724	0.52381	0.164474	0.260638	0.287582	0.184211	0.295238
89436513	A	G	G	G	G	G	G	0.7	0.423077	0.46875	0.5	0.488372	0.47619	30	26	32	48	43	63	1	0.636364	0.52381	0.7	0.536585	0.454545	0.510638	0	0	0	0.611111	0
22715267	C	T	T	T	T	T	T	0.968153	1	0.497608	0.934426	0.958333	0.964072	157	193	209	122	144	167	0	0.956044	0.931818	0.959184	0	0	0.943089	0.974359	0.487395	0	0.991489	1
13919044	A	G	G	G	G	G	G	0.457627	0.489362	0.807692	0.717391	0.511628	0.516667	59	47	26	46	43	60	0.407767	0	0.288462	0.585106	0.542857	0.446429	0.535211	0.642857	0.526316	0.634146	0.368421	0.444444
94379789	T	C	C	C	C	C	C	0.325153	0.328571	0.283871	0.190789	0.336449	0.449735	163	140	155	152	107	189	0.226519	0.16	0.385965	0.183333	0	0.5	0.351562	0.440476	0.306931	0.448276	0.571429	0.263158
86687623	T	C	C	C	C	C	C	0.657895	1	1	0.52381	1	1	38	34	17	21	29	21	0.642857	1	1	1	0.428571	0.166667	1	1	0.583333	0	0.285714	0
85936534	G	C	C	C	C	C	C	1	0.442308	0.609756	0.453333	1	0.551724	97	156	41	75	56	87	0.38843	0	0.465753	0.46875	1	1	0.281553	0	0.449541	0.39759	0.531915	1
82004278	A	G	G	G	G	G	G	0.25	0.242424	0.181818	0.25	0.210526	0.2	20	33	11	24	19	15	0.2	0.428571	0	0	0.428571	0.5	0.75	0.235294	0.166667	0.363636	0	0.190476
14148244	A	G	G	G	G	G	G	0.202899	0.207547	0.478261	0.316667	0.144928	0.397849	69	53	23	60	69	93	0.386667	0.255814	0.24	0.27027	0.298246	0.368421	0.2	0.342105	0.261261	0.3125	0.491525	0.25
1067854	T	C	C	C	C	C	C	1	1	1	1	1	1	32	33	20	18	20	43	1	0.344828	1	1	0.375	0.333333	1	1	0.520833	0.484848	0.571429	0.3
34218708	G	A	A	A	A	A	A	0.233974	0.352239	0.451613	0.402736	0.457516	0.478261	312	335	279	658	612	644	0.208333	0.49174	0.556804	0.442729	0	0.345738	0.25	0.374821	0.337571	0.406227	0.391003	0.501946
58076834	T	C	C	C	C	C	C	0.25	0.21875	0.315789	0.285714	0.388889	0.333333	24	32	19	14	18	21	0.146341	0.441176	0.333333	0.205882	0.36	0.166667	0.571429	0.277778	0.352941	0.368421	0.5	0
37803300	T	C	C	C	C	C	C	1	1	0.999244	0.997465	0.997409	0.997549	1163	642	1323	789	772	1224	0.99878	0.996132	0.9937	0.997546	0.99508	0.440885	0.523353	1	0.488816	0	0	0.488908
41872697	T	C	C	C	C	C	C	0.277778	0.423077	0.694444	0.488889	0.393258	0.155844	18	26	36	45	89	77	0.349206	0.392857	0.333333	0.314286	0.5	0.444444	0.65	0.323529	0.298246	0.294118	0.294118	0.170732
112011509	A	G	G	G	G	G	G	0.16	0.514286	0.733333	0.45098	0.142857	0.209677	25	35	30	51	42	62	0.385965	0.505882	0.434783	0.222222	0.272727	0.384615	0	0.363636	0.403846	0.476923	0.214286	0.48
57555651	A	G	G	G	G	G	G	1	0.660377	1	1	0.6	0.644068	79	53	42	53	20	59	0.571429	0.571429	0.769231	0.724138	0	0.8	0	1	0	0.62963	1	0.772727
72827136	G	C	C	C	C	C	C	0.416667	0.643357	0.4375	0.606557	0.590361	0.441441	144	286	64	183	166	111	0.235669	0.399015	0.346154	0.515625	0.58125	0.597561	0.352941	0	0.524887	0.491667	0.611111	0.414634
90820801	G	C	C	C	C	C	C	0.407407	0.391304	0.344828	0.4375	0.357143	0.378378	27	46	29	32	42	37	0	0.75	0.5	0	0.7	0.473684	0	0.565217	0.433333	0.384615	0.444444	0
127781969	C	A	A	A	A	A	A	0.173913	0.217391	0.25	0.4	0.246377	0.418605	23	23	28	15	69	43	0	0.210526	0	0.75	0.384615	0.68	0.4	0.307692	0.294118	0.216216	0	0.4
13057786	G	A	A	A	A	A	A	0.419355	0.5	0.5	1	0.354839	0.443038	31	28	36	34	31	79	0	0.395833	0.258065	0.443478	1	1	0.466667	1	0.590164	0	0	0
13084936	T	C	C	C	C	C	C	0.226415	0.322835	0.313725	0.3	0.226891	0.256	159	127	153	100	119	125	0.414365	0.227273	0.333333	0.42029	0.353333	0.323353	0.231579	0.128205	0.277778	0.271605	0.275362	0.326923
60966308	G	A	A	A	A	A	A	0.916667	0.971429	0.916667	0.903846	0.866667	0.555556	24	35	24	52	60	36	0.884615	0.928571	1	1	0.25	0	1	0.942857	0	0.166667	0.896552	0
34218707	A	G	G	G	G	G	G	0.25	0.355422	0.465201	0.411043	0.461921	0.495238	304	332	273	652	604	630	0.208791	0.499511	0.560549	0.450082	0	0.348977	0.255319	0.384615	0.349854	0.413363	0.398837	0.507843
29696304	G	A	A	A	A	A	A	0.56	0.686275	1	1	0.560976	0.479167	25	51	13	34	41	48	0.59	1	0.666667	0.333333	0.454545	0.518519	0.409091	0.666667	0.536585	0	0.411765	0.64
98024244	G	T	T	T	T	T	T	0.466667	0.571429	0.5	0.851852	0.371429	0.255814	30	21	10	27	35	43	0.25	0.642857	0	0	0.5625	0	0.75	0.785714	0.736842	0.4	0.304348	0.529412
112857461	A	G	G	G	G	G	G	1	1	1	0.384615	1	1	12	21	13	13	17	20	1	0	0	0	0.333333	1	1	1	1	0	1	1
21674458	C	A	A	A	A	A	A	0.401914	0.416	0.393443	0.461538	0.33	0.378641	209	125	183	91	100	206	0.407609	0.418478	0	0.369697	0.286667	0.342205	0.525959	0.412698	0.348684	0.411765	0.420875	0.387324
3651370	C	T	T	T	T	T	T	0.210526	0.5	0.384615	0.541667	0.4	0.714286	19	16	13	24	30	21	0	1	0.75	0.684211	0.394737	0.545455	0	0	0.5	0.48	0	0.347826
7935612	T	A	A	A	A	A	A	1	1	1	1	0.980769	0.986842	94	53	48	55	52	76	0	1	1	1	0.666667	0.714286	0	0.6	1	1	0.538462	0.4
25861375	T	G	G	G	G	G	A	0.254717	0.3125	0.4	0.347003	0.798077	0.995763	106	96	30	317	104	236	0.849462	0	0	0.359477	0.511278	0.388235	0.282051	0.819277	0.365325	0.738676	0.331126	0.415686
95770699	A	G	G	G	G	G	G	0.530612	0.61194	0.890909	0.53271	0.693182	0.547826	49	67	55	107	88	115	0.592593	0.463235	0.575	0.410526	0.65625	0.352941	0.297297	0.483333	0.483871	0.705882	0.532258	0.208333
6791433	A	G	G	G	G	G	G	0.24	0.333333	0.15625	0.7	0.344828	0.440476	25	15	32	20	58	84	0.25	0	0.323529	0.52381	0.421053	0.397436	0.571429	0	0.583333	0.416667	0.307692	0.375
51280126	T	C	C	C	C	C	C	0.24	0.517241	0.315789	0.1875	0.266667	0.282609	25	29	19	16	15	46	0	0.578947	0.4375	0.340909	0.4	0	0.193548	0	0.384615	0.451613	0.5	0.478261
43602465	A	G	G	G	G	G	G	0.504523	0.371055	0.587992	0.40527	0.278135	0.452703	995	919	483	797	622	1036	0.354086	0.451807	0.418605	0.394256	0.43662	0.306962	0.350582	0.340594	0.391201	0.5	0.391241	0.219512
112858561	G	A	A	A	A	A	A	1	1	1	0.566372	1	1	53	91	71	113	88	76	1	0	0	0	0.54	1	1	1	0.983333	0	1	1
61146690	G	A	A	A	A	A	A	0.4	0.37037	0.3125	0.333333	0.428571	0.462687	75	54	64	12	35	67	0.247934	0.381818	0.283784	0	0.253012	0.388889	0.37963	0.571429	0.511111	0.432432	0.371429	0.444444
82102160	G	C	C	C	C	C	C	0.58	0.545455	0.642857	0.583333	0.481481	0.454545	50	11	28	24	27	33	0.484848	0.578947	0.423077	0.4375	0	0	0.576923	0.533333	0.461538	0.6875	0.625	0.4375
46077066	A	G	G	G	G	G	G	0.487179	0.245902	0.390244	0.283784	0.290698	0.265625	78	61	82	74	86	128	0.517857	0.359649	0	0.287129	0.507246	0.294521	0.246154	0.315217	0.42953	0.326531	0.27907	0.359223
42366593	A	G	G	G	G	G	G	1	1	1	1	0.574468	1	10	11	18	15	47	55	1	1	1	0	0	0.2	0	1	1	1	0.333333	1
10591520	G	C	C	C	C	C	C	1	1	0.705882	1	0.357143	1	23	17	17	19	14	18	0.315789	0	0.545455	0.5625	0.393939	1	0.833333	0.5	1	0.606061	0.666667	0.6
26340865	A	T	T	T	T	T	T	0.333333	0.357143	0.263158	0.347826	0.157895	0.166667	33	14	19	23	19	18	0.1875	0.5	0.176471	0.133333	0	0.555556	0	0.533333	0.25	0.190476	0.4375	0.625
147591129	A	T	T	T	T	T	T	0.409091	0.28125	0.384615	0.4	0.366972	0.360465	22	32	13	25	109	86	0.333333	0.419355	0.481481	0.52381	0.654545	0.484848	0	0	0.321429	0.190476	0.388889	0.368421
66066601	G	A	A	A	A	A	A	1	1	1	0.52	0.525	1	11	12	13	25	40	45	0	0.666667	1	0.636364	0.486486	0.333333	1	0.64	0.52	0	1	0.727273
48290389	G	C	C	C	C	C	C	0.704545	0.496689	0.544304	0.483333	0.546512	0.615385	132	151	79	120	86	117	0	1	0.571429	0.398601	0.617021	0	0.730061	0	0.989071	0	0.381443	0.669118
36108881	T	G	G	G	G	G	G	1	1	1	1	1	1	53	21	28	31	27	50	1	0.537037	0.966667	1	0.952381	0.52	1	0.6875	0.440678	0.538462	0.324324	0
1466634	T	C	C	C	C	C	C	0.208333	0.1875	0.153846	0.146341	0.222222	0.2	24	16	26	41	18	75	0.301587	0.296875	0.28125	0.220779	0.238095	0.288889	0	0.230769	0.322581	0.307692	0.315789	0.28125
117192037	C	T	T	T	T	T	T	0.371429	1	1	1	1	0.525641	35	45	19	41	45	78	0	0.390244	0.563636	0.555556	0.641026	0.428571	0.513514	0.5	0.625	0.648649	1	1
88406448	C	A	A	A	A	A	A	0.464396	0.489691	0.502222	0.519231	0.492647	0.505495	323	194	225	104	136	273	0	0.404145	0.414414	0.42654	0.463415	0.404255	0.446097	0.5	0.488688	0.424242	0.49	0.481865
69344799	T	C	C	C	C	C	C	0.553535	0.41247	0.522887	0.417367	0.276515	0.360915	495	417	568	357	528	568	0.427286	0.41474	0.390746	0.363948	0.439955	0.228861	0.312796	0.259777	0.5	0.632275	0.303448	0.239919
19338952	G	T	T	A	T	T	T	0.465517	0.461538	0.321429	0.35	0.368421	0.396825	58	39	28	20	19	63	0.319149	0.34375	0.304348	0.5	0	0.217391	0.5	0.272727	0.533333	0.388889	0.5	0.454545
1895983	A	G	G	G	G	G	G	0.964286	0.583333	1	1	1	1	28	48	36	44	35	54	0	1	0.3125	0.214286	0.583333	1	1	0.590909	1	0.363636	0.767442	0.6875
86768134	T	C	C	C	C	C	C	0.333333	0.5	0.407895	0.424528	0.324324	0.397163	168	198	76	212	185	282	0.479769	0.565543	0.333333	0.357771	0.536723	0.278049	0.305263	0.202703	0.349138	0.394595	0.270833	0.287129
77913300	A	G	G	G	G	G	G	0.439024	0.337662	0.595238	0.333333	0.243478	0.394366	82	77	42	39	115	213	0.359551	0.27	0.443038	0.264045	0.514286	0.293478	0.3125	0.392857	0.363636	0.324324	0.357143	0.421875
36805506	T	C	C	C	C	C	C	0.283333	0.253968	0.6	0.259259	0.311688	0.252525	60	63	30	27	77	99	0.411765	0.424242	0.5	0.434783	0.21875	0.35	0.166667	0.4375	0.34375	0.235294	0.25	0.162162
26376794	T	C	C	C	C	C	C	0.621469	1	0.560345	1	1	0.5	177	157	116	176	148	192	1	0.542373	1	1	0.569231	0.458333	0	1	0	0.619883	0	0.467626
31336313	T	C	C	C	C	C	C	0.416667	1	1	1	1	0.1875	12	11	12	25	12	16	0.594937	0	1	1	0.451613	0	0	0.6875	0.558824	0.62069	1	0.666667
40702128	T	C	C	C	C	C	C	0.592593	0.538462	0.571429	0.612903	0.8125	0.722222	27	26	21	31	16	18	0.558824	0.484848	0.375	0.619048	0.588235	0	0.526316	0.833333	0.545455	0.6	0.384615	0.3125
27921031	C	A	A	A	A	A	A	0.26087	0.333333	0.416667	0.302083	0.336283	0.363636	69	69	84	96	113	308	0.39759	0.267327	0.285714	0.366071	0.350877	0.321212	0.294118	0.340206	0.357143	0.324484	0.328467	0.358779
41874284	T	C	C	C	C	C	C	0.333333	0.142857	0.214286	0.282609	0.24	0.223684	15	14	14	46	100	76	0.122807	0.333333	0	0.5	0.527778	0.169492	0.416667	0.230769	0.321429	0.25	0.321429	0.222222
73483531	A	G	G	G	G	G	G	0.509804	0.575758	0.479167	0.357143	0.191781	0.448276	51	33	48	42	73	58	0.467626	0.346939	0.586207	0.415094	0.325	0.375	0.363636	0.25	0.534884	0.408451	0	0.46875
25336753	G	A	A	A	A	A	A	0.895522	0.408451	1	1	0.967742	0.988764	67	71	28	38	62	89	0.526786	1	0.344262	0.38806	0.987952	0.272727	0.871795	0.438596	0.971831	0.569767	0.415094	0.454545
90302190	A	G	G	G	G	G	G	0.75	0.84375	0.71875	0.703704	0.625	0.571429	20	32	32	27	32	21	0.6875	0.6	0.666667	1	0	0	0	0.285714	0.789474	0.5	0.875	0.789474
48292168	T	G	G	G	G	G	G	0.346154	0.6	0.380952	0.291667	0.421053	0.5	26	35	21	24	19	38	0.677419	0.428571	0.375	0	0	0	0.818182	0	1	0	0.28	0.944444
50703782	C	G	G	G	G	G	G	1	0.522491	1	0.995968	1	1	306	289	110	248	161	210	0.387283	0	0.612903	0.56	1	0.532934	1	1	0	0.941176	0.982379	0.486631
86683749	G	A	A	A	A	A	A	0.782609	1	1	0.533333	1	1	23	24	39	15	11	44	0.75	1	1	1	0.5	0	1	1	0.652174	0	0.4	0
2915606	C	A	A	A	A	A	A	0.625	0.571429	1	1	1	1	24	35	10	35	34	40	1	1	0.352941	0.71875	0.607143	1	0.45	0.75	0	0	1	0.307692
83986324	T	G	G	G	G	G	G	1	0.625	0.571429	0.538462	0.441176	0.521127	46	48	42	52	34	71	1	0	0.966667	1	0	0.596154	0.733333	0.48	0	0	0.432432	0.479167
28417737	A	C	C	C	C	C	C	1	0.642857	0.970588	1	0.416667	0.5625	12	14	34	17	12	32	0	1	1	0.958333	1	0	0	1	0	0	0.625	1
18656977	G	C	C	C	C	C	C	1	1	1	1	0.666667	1	43	22	26	17	12	34	1	1	1	1	1	0	0.363636	0	0.73913	1	0.557692	0
127768082	A	G	G	G	G	G	G	0.75	0.375	0.8	0.7	0.66129	0.786885	12	16	10	40	62	61	0	0	0.666667	1	0.5	0.5	0	0.6	0.666667	0.307692	0.826087	1
18656993	A	G	G	G	G	G	G	1	1	1	1	0.785714	1	39	19	24	12	14	29	1	1	1	1	1	0	0.5	0	0.72	1	0.56	0
21674479	C	A	A	A	A	A	A	0.413953	0.449153	0.389474	0.443182	0.397727	0.425	215	118	190	88	88	200	0.417647	0.434066	0	0.414815	0.382812	0.343284	0.545	0.344262	0.413793	0.398649	0.43083	0.38806
62647870	C	A	A	A	A	A	A	0.360825	0.395062	0.362069	0.37037	0.396552	0.39881	97	81	58	81	58	168	0.409091	0.350649	0	0.315789	0.371429	0.458333	0.45	0.392857	0.366972	0.36	0.389381	0.414286
82833425	A	G	G	G	G	G	G	1	0.4375	1	1	0.444444	1	39	16	18	65	18	41	0.441176	0.583333	0	0	0	0.565217	1	0.423077	0.919355	0.945455	1	1
127128973	G	A	A	A	A	A	A	1	0.993939	1	1	1	1	84	165	42	169	94	110	0	0	1	0	1	1	0	1	0.990909	1	1	1
151126438	G	C	C	C	C	C	C	1	1	1	0.391304	1	0.46875	36	29	17	23	19	64	0.607143	0.16	0.564103	0.75	0	0.666667	0.228571	1	1	0.541667	0.9	0.439024
26377258	T	G	G	G	G	G	G	0.504	1	0.459016	1	0.991667	0.526316	125	125	122	161	120	171	1	0.462687	0.983471	0.984694	0.483871	0.572581	0	0.990385	0	0.456522	0	0.544444
7926310	N	G	G	G	G	G	G	1	1	1	1	1	1	146	429	157	242	158	129	1	1	0	1	1	0	0	1	1	1	1	0
81137929	N	A	A	A	A	A	A	1	1	1	1	1	1	135	339	106	233	207	168	1	1	0	1	1	0	0	1	1	1	0	1
22665146	T	C	C	C	C	C	C	1	1	1	1	1	1	16	17	16	15	34	27	1	0.666667	0	0	0	1	1	1	1	1	1	0.333333
19205471	T	C	C	C	C	C	C	1	1	1	1	1	1	16	15	12	32	10	33	0	1	0	0	0	1	1	1	1	1	1	1
19205496	A	G	G	G	G	G	G	1	1	1	1	1	1	19	16	12	34	10	34	0	1	0	0	0	1	1	1	1	1	1	1
19205506	A	G	G	G	G	G	G	1	1	1	1	1	1	19	15	11	34	10	34	0	1	0	0	0	1	1	1	1	1	1	1
7842592	G	C	C	C	C	C	C	0.387755	0.428571	0.166667	1	0.285714	0.328767	49	28	24	32	28	73	0	0	1	0.972973	0	0	0	0.424242	1	0.952381	0	0.25
13057564	T	C	C	C	C	C	C	0.516129	0.44	0.459016	1	0.26087	0.4875	31	25	61	44	23	80	0	0.423077	0.378378	0.45	1	1	0.642857	0.866667	0.404762	0	0	0
7936473	C	T	T	T	T	T	T	1	1	1	1	1	1	77	76	46	68	72	85	0	1	1	1	0.568182	0.36	0	0.755102	0.984733	1	0.772727	0.5625
37803354	T	C	C	C	C	C	C	0.997529	1	0.99924	0.999003	0.998956	1	1214	770	1315	1003	958	1498	0.999428	0.996286	0.997987	1	0.996652	0.433514	0.516293	1	0.545455	0	0	0.513106
62365086	A	C	C	C	C	C	C	1	0.988095	0.991632	1	0.994318	0.525346	203	168	239	69	176	217	0.5	0.579787	0.983146	1	0.987654	0.509554	0.478723	0.484375	0	0	0.980952	1
136701952	C	T	T	T	T	T	T	0.519731	0.998289	0.523759	0.999483	0.998408	0.999012	7729	7597	4672	7740	7538	7086	0.999872	0.996692	0.525879	0.519603	0.514936	0	0.983806	0	0.498083	0.516832	0.494338	0.995795
101227653	A	G	G	G	G	G	G	0.215909	1	0.505495	1	0.442308	0.485294	88	44	91	15	52	68	0	0.47619	0.333333	0.340426	0.9	0.240741	1	0.166667	0.384615	0.589744	0.560976	0.666667
54003961	T	C	C	C	C	C	C	0.684211	0.65625	0.842105	0.709402	0.704918	0.683333	76	128	19	117	61	60	0.555556	0.515152	0.706897	0.833333	0	0	0	0.596774	0.637681	0.691176	0.878049	0.88
36108891	T	C	C	C	C	C	C	1	1	1	1	1	1	52	18	30	28	27	47	1	0.5	1	1	1	0.52	1	0.666667	0.421053	0.54902	0.358974	0
92971188	G	A	A	A	A	A	A	0.511754	0.413675	0.511182	0.5	0.46283	0.480565	553	585	313	512	417	566	0.472998	0.437238	0	0	0	0	0.963303	0	0.997006	0.5008	0.99536	0.529577
36108733	T	A	A	A	A	A	A	0.981132	1	0.958333	1	1	1	53	32	24	37	22	42	0.988235	0.45679	1	0.980392	0.970588	0.615385	1	0.64	0.438596	0.357143	0.511111	0
14579985	G	A	T	T	T	T	T	0.413793	0.355556	0.414286	0.333333	0.375	0.4	87	45	70	21	16	55	0.297872	0.421053	0.372093	0.373134	0.307692	0.388889	0.431818	0	0.391304	0.475	0.425	0.428571
77913196	A	G	G	G	G	G	G	0.440945	0.508333	0.4125	0.328571	0.409283	0.359223	127	120	80	70	237	412	0.308333	0.471831	0.25974	0.333333	0.403614	0.309859	0.307692	0.409091	0.367647	0.529851	0.308824	0.472727
31750169	A	G	G	G	G	G	G	0.692308	0.375	0.583333	0.3	0.517241	0.540984	13	16	12	10	29	61	0.65	0.307692	0.5	0.459459	0.571429	0.307692	0	0.75	0.5	0	0.333333	0.653846
59791410	A	G	G	G	G	G	G	0.533333	0.478261	1	1	0.965517	1	45	46	14	33	29	54	1	0.461538	0	0	0.558824	1	1	0.464286	0	0.517241	1	1
18182306	A	T	T	T	T	T	T	0.5	1	1	1	0.511111	1	54	60	70	47	45	64	1	0.482759	0.354839	0.432836	0.522727	0.783784	0.985714	1	0.557143	0.460317	0.456522	0
77909195	A	G	G	G	G	G	G	1	1	1	0.498175	1	1	117	241	47	548	160	267	0	0.532819	1	1	1	1	0	1	0	0.52809	0.465649	1
22715232	A	T	T	T	T	T	T	0.981132	0.992308	0.486111	0.971429	1	0.974138	106	130	144	70	104	116	0	0.983871	1	0.989691	0	0	1	1	0.473684	0	0.988372	1
89320209	T	C	C	C	C	C	C	0.342857	0.316667	0.6	0.333333	0.15	0.227642	35	60	55	108	60	123	0.36	0.433735	0.314286	0.311688	0.42268	0	0.333333	0.179487	0.428571	0.555556	0.40625	0.255814
43467182	T	C	C	C	C	C	C	1	1	0.642857	1	0.5	0.615385	50	33	14	32	46	65	0.680851	0	0.625	0.555556	1	1	0	0.470588	0.972973	0.487805	0	1
57555630	C	T	T	T	T	T	T	1	0.642857	1	1	0.652174	0.641509	86	56	47	52	23	53	0.5	0.75	0.782609	0.709677	0	0.8	0	1	0	0.64	1	0.789474
34313588	T	C	C	C	C	C	C	0.257143	0.6	0.636364	0.235294	0.388889	0.5625	35	30	22	17	18	16	0.857143	0.25	0.285714	0	0.4	0.75	0.333333	0.5	0.666667	0.272727	0	0.4
100926990	T	C	C	C	C	C	C	0.384615	0.311688	0.484127	0.37218	0.295455	0.34375	104	77	126	266	132	320	0.435435	0.380665	0.358696	0.337478	0.424107	0.298658	0.333333	0.271186	0.328125	0.46473	0.293478	0.303571
60987100	A	G	G	G	G	G	G	0.486974	0.497881	0.592145	0.49232	0.288267	0.360671	499	472	331	1237	1287	3219	0.474727	0.479746	0.318602	0.374052	0.622601	0	0.413534	0.378462	0.599421	0.535736	0.266033	0.295082
5411958	A	G	G	G	G	G	G	0.416667	0.904762	1	0.259259	0.5625	0.285714	36	21	28	27	16	28	0.3125	0.384615	0.5	0.55814	0	0.5	0.243902	1	0.545455	0.285714	0.44898	0.692308
40848707	A	G	G	G	G	G	G	0.621622	1	0.473684	0.5	0.25	1	37	27	19	12	16	35	0	1	0	1	1	1	0	0	0	1	0	0.888889
18029479	G	T	T	T	T	T	A	0.459016	0.430769	0.5	0.404255	0.346154	0.364865	61	65	38	47	26	74	0.42	0.46875	0.413043	0.261538	0.4	0	0.555556	0.344828	0.403509	0.515152	0.375	0.392857
26376633	A	T	T	T	T	T	T	0.629808	0.993939	0.594444	1	1	0.515695	208	165	180	175	165	223	1	0.44664	0.984674	0.997691	0.651613	0.542017	0	1	0	0.612121	0	0.544828
4256876	A	G	G	G	G	G	G	0.37037	0.407216	0.295918	0.369128	0.208696	0.454545	27	194	98	149	115	55	0.379562	0.428571	0.27957	0.343915	0.393443	0.229508	0.166667	0.314286	0.383838	0.447964	0.358974	0.426966
29696132	G	A	A	A	A	A	A	0.666667	0.470588	1	1	0.484848	0.589744	36	51	20	35	33	39	0.528571	0.984375	0.578947	0.641026	0.833333	0.433333	0.37037	0.375	0.543478	0	0.444444	0.529412
59493619	A	G	G	G	G	G	G	0.995169	0.987952	0.440329	0.521964	0.408964	0.443723	414	332	486	387	357	462	0.537293	0	0	0	0.991667	0	0.996466	1	0.995272	0.397872	0.475499	0.456212
42079969	G	A	A	A	A	A	A	1	1	1	1	0.571429	1	34	35	37	25	35	32	0.5	1	0.5	0.333333	0.333333	1	1	0	0.958333	0	1	1
44371393	T	G	G	G	G	G	G	0.56	0.4	0.586207	0.413793	0.633333	1	25	45	58	29	30	49	0	1	0	0	1	0.461538	0.623529	0	1	0.979167	0	0.583333
57249184	G	T	T	T	T	T	T	0.378378	0.421429	0.471264	0.432432	0.411765	0.409091	185	140	174	74	102	176	0.412903	0.301075	0.368098	0.346505	0.394595	0.396624	0.383333	0.431034	0.415929	0.306452	0.416667	0.405405
2878426	T	C	C	C	C	C	C	0.442953	0.516667	0.252747	0.511628	0.309309	0.471264	149	120	91	172	333	435	0.620155	0.538462	0.229965	0.326316	0.227273	0	0.394737	0.544643	0.358974	0.623377	0.268571	0.426573
136700523	T	C	C	C	C	C	C	0.423913	1	0.485166	0.990476	0.983871	1	276	93	573	315	62	123	1	0.932886	0.490347	0.5311	0.333333	0	1	0	0.45679	0.589447	0.608696	0.997076
74230081	C	T	T	T	T	T	T	0.388889	1	0.5	1	1	1	36	33	22	46	31	24	0.30303	0.5	1	1	0	0	1	0	1	1	0.727273	0.416667
31482156	A	G	G	G	G	G	G	0.217391	0.409091	0.317073	0.176471	0.266667	0.424242	46	22	41	17	15	33	0	0.555556	0.277778	0.424242	0	0.571429	0.571429	0	0.25	0.35	0.37037	0.5
55924464	T	C	C	C	C	C	C	1	1	1	1	1	1	40	46	15	142	41	46	0	0	0.561224	0.70068	0.375	1	1	1	0.433333	0.992188	1	1
26376410	T	C	C	C	C	C	C	0.555556	1	0.484375	1	1	0.471111	243	144	192	184	139	225	1	0.5	1	0.998084	0.577236	0.50463	0	1	0	0.525974	0	0.468966
93926512	A	T	T	T	T	T	T	0.462963	0.357143	0.543478	0.296296	0.385965	0.333333	54	42	46	81	57	45	0.513043	0.30303	0	0.412844	0.366667	0.363636	0.642857	0.349206	0.416667	0.351852	0.390244	0.333333
48290455	C	A	A	A	A	A	A	0.512821	0.440945	0.45	0.413223	0.617978	0.608696	117	127	60	121	89	138	0	1	0.393443	0.401316	0.579365	0	0.657609	0	0.988235	0	0.381443	0.710145
13918961	A	G	G	G	G	G	G	0.321429	0.333333	0.21875	0.416667	0.266667	0.346154	28	21	32	24	15	26	0.336735	0.378378	0.461538	0.4	0.309524	0.222222	0.34375	0	0.53125	0.5	0.142857	0.344828
27689004	T	C	C	C	C	C	C	0.583333	1	0.56	0.380952	1	0.68	12	21	25	21	17	25	1	1	1	1	0	0.272727	1	0	0	0.583333	0.416667	0
6800883	A	G	G	G	G	G	G	0.526316	0.6	0.633333	0.73913	0.580645	0.581818	19	15	30	23	31	55	0.75	0.5	0	0.454545	0	0.617021	0.363636	0.5	0.6	0.655172	0.744681	0.545455
34356564	A	G	G	G	G	G	G	0.65	0.727273	1	0.916667	0.833333	0.714286	20	11	12	12	12	14	0.428571	1	0	1	0	0.428571	0	0.666667	0.5	1	0.888889	1
48367576	A	G	G	G	G	G	G	0.173913	0.172414	0.428571	0.222222	0.297872	0.181818	23	29	21	18	47	55	0.333333	0.714286	0.307692	0	0.333333	0.375	0	0	0.4	0.3	0.347826	0.44
59682310	G	A	A	A	A	A	A	0.391304	0.545455	0.466667	0.666667	0.578947	0.37931	23	11	30	21	19	29	0	1	0.8	0.636364	0	1	0	1	0	0.666667	0	0
28377940	G	A	A	A	A	A	A	1	1	1	0.998077	0.997392	0.543818	890	349	158	1040	767	833	0.574468	0.893382	0.584084	0.553215	0.531987	0.356371	0.738889	0.580838	0.716947	0.901163	0.575499	0.607547
4831817	T	G	G	G	G	G	G	0.719512	0.259259	0.612245	0.454545	0.575	0.560976	82	27	49	22	40	41	0.434783	0.916485	0.37037	0.397959	0.5	0.493333	0	0.384615	0.52439	0.556701	0	0.678832
115366978	C	A	A	A	A	A	A	0.444444	0.513514	0.548387	0.615385	0.433333	0.47619	54	37	31	13	30	84	0.416667	0.52381	0.230769	0.485294	0.433962	0.34	0.285714	0.416667	0.463415	0.52	0.515152	0.47619
48575326	T	C	C	C	C	C	C	1	0.446809	0.68	0.464286	1	1	87	94	50	112	83	83	1	0	0.316667	0.528926	0.482353	0.451613	0.45098	1	0.474576	0.971429	0.436364	0.555556
34143149	C	A	A	A	A	A	A	1	1	1	1	0.421053	1	95	71	40	117	133	95	0.42233	1	0.509434	0.529412	0.464912	1	1	1	0.598039	0.974684	0	0
88696598	T	C	C	C	C	C	C	0.186441	0.222222	0.434783	0.410256	0.28777	0.234043	59	63	23	39	139	141	0.214286	0.258065	0.428571	0.315789	0.307692	0.372549	0.5	0.25	0.284091	0.473684	0.228571	0.222222
70224616	G	C	C	C	C	C	C	0.36555	0.371601	0.365854	0.375963	0.367424	0.35782	3373	1324	820	649	792	1688	0.432779	0.348073	0.325597	0.419765	0.43141	0.535883	0.320276	0	0.38169	0.369613	0.35695	0.362253
55712706	T	A	A	A	A	A	A	0.540984	0.575342	0.714286	0.542373	0.518519	0.5	61	73	28	118	54	104	0.350365	0.340909	0.410714	0.402778	0.287356	0.380952	0.604651	0.520548	0.469388	0.533333	0.609756	0.561404
58241045	C	T	T	T	T	T	T	0.830508	0.829016	0.807692	0.8	0.780488	0.835443	59	193	52	65	82	79	0.933824	0.864198	0.939103	0.93578	0	0.914894	0.9	0.775	0	0.701493	0	0
151140513	G	A	A	A	A	A	A	1	1	1	0.583333	1	0.565217	42	29	14	24	27	46	0.511111	0.361111	0.428571	0.428571	0	0.821429	0.615385	1	1	0.62963	0.954545	0.48
72054427	A	G	G	G	G	G	G	0.274336	0.209524	0.527778	0.397727	0.454545	0.367521	113	105	72	88	88	117	0.333333	0.43299	0.230769	0.258065	0.366667	0.5	0.306122	0.453333	0.473214	0.234375	0.375	0.349398
13084306	T	C	C	C	C	C	C	0.536585	0.607143	0.354167	0.529412	0.25	0.3125	41	28	144	17	16	64	0.402174	0.388889	0.323944	0.457364	0.55	0.447368	0.518519	0	0.363636	0.388889	0.26087	0.571429
136707345	C	T	T	T	T	T	T	0.4	1	0.8	1	1	1	15	17	10	31	25	12	1	1	0.5	0.55	0.666667	0	1	0	0.666667	0.5	0.4	1
92972116	A	G	G	G	G	G	G	0.463122	0.480702	0.506641	0.472767	0.512195	0.43	583	570	527	459	410	700	0.485981	0.448598	0	0	0	0	0.994141	0	1	0.510169	1	0.510152
49900427	T	C	C	C	C	C	C	0.241379	0.297872	0.491228	0.271605	0.21875	0.316667	58	47	57	81	32	60	0.4	0.2	0.371429	0.363636	0.5	0	0.34375	0.172414	0.344828	0.533333	0.545455	0.148148
1466639	T	C	C	C	C	C	C	0.2	0.214286	0.230769	0.142857	0.176471	0.171429	20	14	26	35	17	70	0.25	0.241935	0.1875	0.190476	0.238095	0.234043	0.277778	0.4	0.222222	0.350877	0.25	0.37931
4120	T	C	C	C	C	C	C	1	1	1	1	1	1	448	349	165	641	389	451	0.583927	1	0.464968	0.565126	0.998473	0	0.986111	0	1	0.971182	1	0.517241
1706207	C	G	G	G	G	G	G	1	1	0.676471	1	1	1	75	71	34	54	96	92	1	1	0.361111	0.454545	1	0	0.347826	0.473684	0.735294	0.391304	1	1
19338821	A	G	G	G	G	G	G	0.413043	1	1	1	1	1	92	53	36	67	44	78	0.629032	1	1	1	1	0.5	0.517241	0.675676	0	0.666667	0	0.512195
42076228	C	T	T	T	T	T	T	0.230769	0.409091	0.272727	0.4	0.6	0.454545	13	22	11	10	10	11	0.454545	0	0.560976	0.441176	0.833333	0.666667	0	0	1	0.5	0	0
13084966	T	C	C	C	C	C	C	0.289157	0.275591	0.333333	0.2	0.214286	0.139535	166	127	165	115	140	129	0.257485	0.338843	0.311688	0.290503	0.333333	0.25	0.337209	0.215686	0.323232	0.291209	0.25	0.342593
146867562	T	C	C	C	C	C	C	0.54878	0.505976	1	0.546547	1	0.444444	246	251	146	333	263	189	1	0	0.56129	0.435714	1	0.477273	0.379592	0	0.41853	0.391061	0.974522	0.498113
26377035	T	C	C	C	C	C	C	0.54386	1	0.456693	0.995098	1	0.685393	171	136	127	204	121	178	1	0.626168	0.992366	0.992248	0.612903	0.482759	0	1	0	0.541353	0	0.52439
72052939	A	G	G	G	G	G	G	0.339623	0.233333	0.2	0.326087	0.242857	0.238095	53	30	10	46	70	84	0.289474	0.22	0.363636	0.295775	0.323529	0.22807	0.315789	0.388889	0.340426	0.291667	0.266667	0.352941
33905263	T	C	C	C	C	C	C	1	0.416667	0.368421	0.470588	0.722222	0.65	27	12	19	17	18	20	0.411765	1	1	1	1	0	0	0.6	0	0	0.714286	0
98760581	G	A	A	A	A	A	A	0.45098	0.424242	0.512195	0.405405	0.416667	0.360465	51	66	82	74	48	86	0.54386	0.990654	0.517241	0.5	0.677419	0.5	0	0.446809	0	0	0	0.492537
28505772	A	T	T	T	T	T	T	0.695481	0.580402	0.655629	0.607214	0.994845	1	1018	398	151	1497	582	159	0.997464	0	0.321429	0.363171	0.226233	0.996169	1	0.237991	0.500986	0.996032	0	0.992823
65197808	C	G	G	G	G	G	G	1	1	1	1	1	0.347826	15	36	22	38	18	23	0	0.4	0.916667	1	1	0	1	1	0.396825	0.333333	1	0.4
18473623	A	G	G	G	G	G	G	0.571429	0.692308	1	0.44	0.282051	0.304348	21	13	15	25	39	46	0.382353	0.545455	0.52381	0.65625	0.6	0.25974	0.6	0.3	0.416667	0.714286	0	0.392857
27682327	C	T	T	T	T	T	T	0.533333	0.727273	0.315789	0.589744	0.475	0.493506	45	33	19	39	40	77	0.878788	0.62069	0.6	0.648148	0.555556	0.526316	0.75	0	0	0	0.657143	0
1466477	T	C	C	C	C	C	C	0.193548	0.3	0.181818	0.310345	0.333333	0.196078	31	20	11	29	24	51	0	0.351852	0.371429	0.155556	0	0.251852	0.4375	0.37037	0.45	0.410714	0.47619	0.342105
96267865	C	A	A	A	A	A	A	0.62069	0.580645	0.714286	0.454545	0.225	0.166667	29	31	14	33	40	54	0.242424	0.3125	0	0.214286	0.318182	0	0.394737	0.772727	0.736842	0.652174	0.763158	0.461538
48290508	G	C	C	C	C	C	C	0.40678	0.386555	0.346154	0.382114	0.484211	0.464	118	119	78	123	95	125	0	1	0.268657	0.310559	0.538462	0	0.565854	0	0.993464	0	0.218978	0.681818
114326863	G	A	A	A	A	A	A	1	0.997785	0.999515	0.486295	0.999288	1	3186	3160	2060	4232	4214	3083	0.522169	0.502316	0.99385	0.995442	0.34334	0.638889	0.999474	0.523605	0.513687	0	0.563619	0.99536
19587227	T	C	C	C	C	C	C	0.321429	0.378378	0.404762	0.395604	0.28125	0.351064	56	37	84	91	96	188	0.313131	0.355805	0.432927	0.366864	0.396552	0.387665	0.289855	0.266667	0.327434	0.351429	0.346154	0.409836
89247970	T	G	G	G	G	G	G	0.727273	0.736842	0.5	0.7	1	0.823529	11	19	12	10	15	17	0.567568	0.777778	1	0.666667	0.758621	0.291667	0	0.428571	0.6	0.35	0.466667	0.692308
92971630	A	T	T	T	T	T	T	0.521845	0.468843	0.550661	0.512903	0.532468	0.441423	412	337	227	310	308	478	0.537662	0.51105	0	0	0	0	1	0	0.997525	0.572581	1	0.521739
36108896	G	C	C	C	C	C	C	1	1	1	1	1	1	51	18	32	32	29	54	1	0.5	1	1	1	0.48	1	0.666667	0.465517	0.568627	0.431818	0
28710620	T	C	C	C	C	C	C	0.346154	0.388889	0.37037	0.413793	0.4	0.25	26	18	27	29	10	28	0.705882	0	0.172414	0.270833	1	0.333333	0.222222	1	0	0.388889	0	0.190476
75494174	A	T	T	T	T	T	T	0.609756	1	1	1	1	0.642857	41	32	11	14	10	28	0.307692	0	0	1	0	1	1	1	0.590909	0.777778	1	0.692308
24095959	T	G	G	G	G	G	G	0.387755	0.46281	0.434783	0.426829	0.351351	0.403846	49	121	23	82	74	52	0.3	0.365385	0.446541	0	0.347826	0.6	0.428571	0.459016	0.375	0.236842	0.481481	0.545455
13919013	A	G	G	G	G	G	G	0.25	0.170732	0.28125	0.439024	0.175	0.2	48	41	32	41	40	55	0.301887	0.153846	0.341463	0.294118	0.308642	0.34	0.186441	0.333333	0.469388	0.305556	0.355556	0.244898
39173484	T	C	C	C	C	C	C	0.999807	0.547276	0.515572	0.998347	0.580632	0.999745	5189	1248	4463	7866	2406	7834	0.629832	0.554323	0.997656	0.997816	0.994186	1	0.559863	0	0.53008	0.500068	0	0
44533178	A	G	G	G	G	G	G	0.357143	0.583333	0.555556	0.545455	0.777778	0.454545	14	24	27	11	27	22	0.869565	0.555556	0	0	0.833333	0.333333	0	0	0.454545	0.8	0.8	0.75
36804102	T	C	C	C	C	C	C	0.29661	0.225352	0.230769	0.289474	0.45122	0.394161	118	71	91	38	82	137	0.479167	0.346154	0.297297	0.38961	0.318182	0.346939	0.435897	0.282051	0.280702	0.366667	0.325	0.142857
43082931	T	C	C	C	C	C	C	0.785714	0.428571	0.529412	0.363636	0.333333	0.368421	14	21	17	11	18	19	0.833333	0.692308	0	0.777778	0.6	0.25	0	0	0.692308	0.615385	0.472222	0
66681843	G	A	A	A	A	A	A	0.586777	0.521277	0.75	1	0.310345	1	121	94	44	111	58	66	0.420561	1	0	0	0.289474	0.727273	0.369231	0.434783	1	0.5	1	0.551724
14186123	A	C	C	C	C	C	C	0.577778	1	1	0.4	0.37931	0.292683	45	34	22	10	29	41	0	1	0	0	1	0.342105	1	1	0.432432	0	0	1
46537329	C	G	G	G	G	G	G	1	0.68	1	0.571429	0.638298	0.609756	46	25	25	42	47	41	1	0	0.413793	0.5	1	1	0.444444	0	1	0	0.266667	1
45177986	G	C	C	C	C	C	C	0.977778	1	1	1	1	1	90	100	114	61	76	131	1	1	0	0	1	0.431034	0.662921	1	1	0.527778	0.481928	1
88733703	G	A	A	A	A	A	A	1	0.576271	0.272727	1	0.714286	1	61	59	22	32	14	30	0.8	0.5	0.5	0.222222	1	1	0.52381	1	0.367347	0.26087	0.515152	0
18295601	G	T	T	T	T	T	T	0.478261	0.26087	0.157895	0.766667	0.264706	0.333333	23	23	19	30	34	21	0	0	0.8	0	0	0.266667	0	1	0.529412	0.555556	0.636364	0.6
21244806	C	A	A	A	A	A	A	1	0.304348	0.6	0.375	0.435897	0.357143	24	23	40	16	39	56	0.394737	0.978261	0.931818	0.983871	0.435897	1	0	0.477273	0	0	0	0
140117583	T	C	C	C	C	C	C	0.6	0.5	0.578947	0.481481	0.222222	0.375	25	30	19	27	18	24	0.288889	0.461538	0.3125	0.333333	0.5	0	0.75	0.44	0.322581	0.533333	0.25	0.695652
136706458	A	G	G	G	G	G	G	0.544241	0.998452	0.567761	0.99883	0.99942	0.999497	6815	7107	3077	7692	6902	5968	0.999867	0.998048	0.517544	0.531293	0.562724	0	0.989809	0	0.536898	0.566559	0.542793	0.996662
66681820	T	C	C	C	C	C	C	0.556522	0.564706	0.731707	0.990654	0.278689	1	115	85	41	107	61	64	0.410526	1	0	0	0.264706	0.7	0.383333	0.487805	1	0.5	1	0.510638
13919135	A	G	G	G	G	G	G	0.431034	0.388889	0.558824	0.617647	0.377778	0.516667	58	36	34	34	45	60	0.462687	0.222222	0.222222	0.408451	0.452381	0.325581	0.543478	0.575	0.462963	0.625	0.327586	0.403509
105013447	T	A	A	A	A	A	A	0.703704	0.882353	0.8	0.821429	0.772727	0.888889	27	17	10	28	22	18	0.615385	0.6	0.25	0.384615	0.6	0.533333	0.833333	0.666667	0.555556	0.727273	0.764706	0.48
122343597	G	A	A	A	A	A	A	0.305085	0.258621	0.15625	0.394231	0.487805	0.37234	59	58	32	104	41	94	0.597701	0.286765	0	0	0.471698	0.370787	0.5	0.302752	0.515625	0.294643	0.423729	0.352941
47260019	T	C	C	C	C	C	C	0.294118	0.484848	0.346154	0.298246	0.4375	0.366667	34	33	26	57	48	30	0.365854	0.434783	0.461538	0.365854	0.542857	0.605263	0.285714	0.210526	0.418182	0.178571	0.153846	0.347826
1531850	C	T	T	T	T	T	T	1	1	0.6	1	1	1	34	18	30	27	30	21	1	1	0.882353	0.955556	0.444444	0.789474	0	0.625	0.564103	0.545455	0.555556	0.384615
86125100	T	C	C	C	C	C	C	0.222222	0.321429	0.264706	0.304348	0.253165	0.218182	27	28	34	23	79	55	0.552632	0	0	0.2	0.52	0.148148	0.636364	0.647059	0.32	0.2	0.285714	0.222222
29888325	T	C	C	C	C	C	C	0.572519	0.402597	0.425926	0.387387	0.304348	0.352564	131	77	54	111	92	156	0.427027	0.381818	0.552632	0.420863	0.572917	0.291262	0	0.226667	0.48227	0.653226	0.35	0.235294
37260726	T	C	C	C	C	C	C	0.328125	0.363128	0.436364	0.265957	0.297778	0.36	128	179	55	282	225	75	0.354717	0.27907	0.346667	0.491525	0.36	0.393939	0.153846	0.327189	0.45122	0.387097	0.333333	0.322835
60987052	A	G	G	G	G	G	G	0.683973	0.62973	0.742775	0.622816	0.335736	0.438501	443	370	346	973	971	2935	0.616908	0.561938	0.383571	0.436189	0.767816	0	0.368421	0.341463	0.794686	0.697059	0.326347	0.309402
27079517	G	A	A	A	A	A	A	0.56	0.666667	0.6	0.625	0.483871	0.403509	25	15	15	24	31	57	0.66	0.605263	0	0.428571	0.533333	0.6	0.857143	0.578947	0.8	0.428571	0	0
92365323	G	A	A	A	A	A	A	0.434783	0.342857	1	1	1	1	23	35	11	24	25	47	1	0	0.369863	0.336134	1	0.481928	0.588235	1	0.442623	0.352941	0.36	1
26867013	C	T	T	T	T	T	T	1	0.505128	0.46063	0.460396	0.521212	0.581132	416	390	254	202	165	265	0	0.441558	0.340659	0.450893	1	1	0.451128	0	0	0	1	1
12741476	A	T	T	T	T	T	T	0.785714	0.857143	0.9	0.666667	0.8125	0.642857	28	21	10	27	16	14	0.478261	0.368421	0	0	0.75	0.846154	0.9	0.75	0.68	0.809524	0.692308	0.55
25589851	A	G	G	G	G	G	G	0.384977	0.385093	0.5	0.475	1	1	213	161	44	480	242	380	0.492297	1	0.435644	0.500715	1	0.984496	0	0.517949	0.4974	0.47981	0	0
39346541	G	T	T	T	T	T	T	0.416138	0.432668	0.38209	0.424528	0.440901	0.400423	1103	802	670	742	533	1893	0.379898	0.404055	0.38452	0.336728	0.35647	0.417342	0.373108	0.394737	0.407478	0.393455	0.417151	0.395522
43713619	A	G	G	G	G	G	G	0.4	0.4	1	0.518519	0.55	1	20	15	23	27	20	38	0	0	0.304348	0.365385	0	1	0.84375	1	1	0.361702	0.357143	0.8
82004275	A	G	G	G	G	G	G	0.428571	0.588235	0.6	0.708333	0.736842	0.714286	21	34	10	24	19	14	0.555556	0.333333	0.714286	0.416667	1	0.285714	0	0.388889	0.666667	0.545455	0.666667	0.368421
105007218	C	G	G	G	G	G	G	0.565145	0.539741	0.602826	0.525439	0.582317	0.552906	1796	1623	637	1140	984	1342	0.459969	0.364251	0.369932	0.44125	0.417508	0.205521	0.626482	0.468391	0.519357	0.580798	0.580729	0.5
72054315	A	G	G	G	G	G	G	0.459302	0.370166	0.456897	0.5	0.4	0.317647	172	181	116	184	135	170	0.342105	0.42132	0.44186	0.449612	0.478261	0.29703	0.272727	0.277027	0.515837	0.554688	0.326087	0.293413
13919079	A	G	G	G	G	G	G	0.535211	0.576923	0.727273	0.740741	0.6	0.544304	71	52	44	54	50	79	0.444444	0.318182	0.275862	0.66055	0.597561	0.459459	0.541176	0.631579	0.48	0.62069	0.428571	0.432836
39682315	A	G	G	G	G	G	G	1	1	1	1	1	1	65	51	28	29	44	44	1	1	0	0	0.166667	1	1	1	1	1	0	1
92365512	G	A	A	A	A	A	A	0.764706	0.230769	1	1	1	1	17	26	11	13	20	30	1	0	0.408163	0.49505	1	0.459016	0.5	1	0.510638	0.34	0.45	1
7936430	A	G	G	G	G	G	G	1	1	1	1	1	1	83	86	50	82	88	90	0	1	1	1	0.647059	0.55	0	0.678571	0.986842	1	0.75	0.555556
25163348	C	T	T	T	T	T	T	1	0.52	0.285714	0.474227	1	1	13	25	21	97	66	50	0.646341	0.47541	1	1	1	0	0	0.333333	0	1	0.611111	0.382353
126248035	C	A	A	A	A	A	A	0.904762	0.978261	1	0.891892	1	0.925926	21	46	13	37	14	27	0.946667	0.805556	0.766667	0.517241	0.961538	1	0	0	0.947368	0.924528	1	0
86127278	A	C	C	C	C	C	C	0.971731	0.923529	0.960526	0.942434	0.970109	0.883436	283	170	152	608	368	489	0.974625	0	0.48248	0.576389	0.615147	0.91886	0.737374	0.918862	0	0.818182	0.865306	0.913534
99341050	G	T	T	T	T	T	T	0.6	0.730769	0.5	0.65	0.615385	0.571429	10	26	14	20	13	14	0.636364	0.88	0	0	0	1	0.6	0.923077	0	1	0.8	0
36649102	A	G	G	G	G	G	G	1	1	0.653846	1	1	1	33	46	26	31	20	51	0.181818	0.5	0.56	0.311111	1	1	1	0.75	0.375	0.714286	1	0.439024
92774597	T	C	C	C	C	C	C	0.52381	0.527778	0.545455	0.446429	0.64	0.69697	42	36	22	56	50	66	0.575	0.4	0.423077	0.533333	0.444444	0.333333	0	0.833333	0.533333	0.181818	0.6	0.703704
5789050	A	G	G	G	G	G	G	1	1	0.346154	1	1	1	99	22	78	10	67	95	0.272727	1	1	1	1	0	0.236364	1	0.993377	0.261538	0.529412	0.235294
109560853	G	T	T	T	T	T	T	0.436364	0.444444	0.5	0.34375	0.352941	0.472727	55	27	54	32	17	55	0.391304	0.320896	0	0.336283	0.386792	0.395722	0.424242	0.514286	0.377358	0.541667	0.555556	0.488889
57000699	T	C	C	C	C	C	C	0.142857	0.263158	0.272727	0.294118	0.545455	0.315789	21	19	11	17	11	19	0	0.363636	0.25	0.538462	0.571429	0	0.1875	0.411765	0.5	0.545455	0.4	0.25
26376851	C	A	A	A	A	A	A	0.536424	1	0.53913	1	1	0.485294	151	172	115	191	149	204	1	0.516447	1	1	0.693333	0.474138	0	1	0	0.565714	0	0.496454
127794679	C	T	T	T	T	T	T	1	1	0.534091	0.375	1	1	17	31	88	24	46	43	0.714286	1	1	1	1	0.5	0	1	0.636364	0	0	0.25
150178206	A	G	G	G	G	G	G	0.493611	0.427964	0.438418	0.490767	0.418239	0.525507	1487	1645	885	1408	954	1627	0.479412	0.390523	0.41594	0.273038	0.468182	0.336957	0.427957	0.494949	0.390956	0.378158	0.446497	0.483871
13917867	A	G	G	G	G	G	G	0.358974	0.366667	0.571429	0.315789	0.368421	0.315789	39	30	21	38	38	38	0.490566	0.625	0.212121	0.294118	0.464286	0	0.428571	0.315789	0.571429	0.466667	0.266667	0.354839
19016294	G	T	T	T	T	T	T	0.421053	0.7	0.277778	0.4	0.521739	0.44186	19	20	18	10	23	43	0.44	0	0.2	0.24	0.636364	0	0.384615	0.833333	0.611111	0.411765	0.6	0.6
70806805	A	G	G	G	G	G	G	0.384615	0.324324	0.5	0.235294	0.217391	0.148148	39	37	18	34	23	27	0.294118	0.342105	0.5	0.25	0.571429	0	0.375	0.305556	0.548387	0.5	0.318182	0
98944238	C	T	T	T	T	T	T	1	0.659091	0.642857	0.555556	0.837209	1	90	44	28	90	43	72	0.60119	0.662069	0	0	0	0.704918	0.641509	1	0.6	1	1	0.680851
57000693	T	C	C	C	C	C	C	0.35	0.35	0.8	0.4375	0.545455	0.444444	20	20	10	16	11	18	0.375	0.363636	0.416667	0.461538	0.666667	0	0.294118	0.388889	0.5	0.8	0.333333	0.52381
55719496	T	G	G	G	G	G	G	0.5	0.428571	0.368421	0.4375	0.266667	0.457143	22	14	19	16	30	35	0	0.423077	0	0	0.4	0.5	0.642857	0.428571	0.4	0.5625	0.583333	0.714286
57793921	C	T	T	T	T	T	T	1	1	1	1	1	1	127	97	66	140	112	152	0	1	0.411765	0.529412	1	0.354167	0.503759	1	0.43871	0.959459	1	1
23097827	C	A	A	A	A	A	A	0.590909	0.533333	0.833333	0.529412	0.555556	0.526316	22	15	18	17	18	19	0.5	0.666667	0.428571	0.333333	0.5	0.25	0.416667	0.705882	0.6	0.481481	0.5	0.384615
9313771	A	G	G	G	G	G	G	0.538462	0.347826	0.416667	0.666667	0.490566	0.38806	13	23	12	12	53	67	0	1	0	0.5	0.6	0.7	0.285714	0	0	0.777778	0.6	0.583333
77171435	T	C	C	C	C	C	C	0.186667	0.353846	0.594595	0.283019	0.24031	0.428571	75	130	37	106	129	119	0.376884	0.465909	0.275862	0.369048	0.357143	0.191176	0.45098	0.315789	0.364407	0.401709	0.355932	0.361111
49900294	T	C	C	C	C	C	C	0.423077	0.6	0.647059	0.75	0.461538	0.258065	26	15	34	32	13	31	0.512195	0.571429	0.416667	0.263158	0.5625	0.375	0.428571	0.636364	0.277778	0.535714	0.428571	0.333333
105013341	T	C	C	C	C	C	C	0.351111	0.283951	0.246377	0.420513	0.387755	0.367521	225	243	69	195	147	234	0.37561	0.296651	0.461538	0.446927	0.318519	0.223464	0.202899	0.404494	0.366667	0.39726	0.368	0.396825
117155207	A	G	G	G	G	G	G	0.3	0.5625	0.583333	0.583333	0.333333	0.403846	20	16	12	12	27	52	0.4	0	0.333333	0.647059	0.714286	0.555556	0	0.666667	0	0.833333	0	0.818182
2825898	G	A	A	A	A	A	A	0.424242	0.566667	0.5	0.5	0.153846	0.416667	33	30	28	38	52	36	0.6	0.352941	0.341463	0.125	0.25	0	0.9	0.388889	0.575	0.5	0.298246	0.432432
57246761	G	A	A	A	A	A	A	0.446154	0.554859	0.538071	0.590278	0.62963	0.560117	65	319	394	288	270	341	0.462247	0.344828	0.413043	0.425926	0.370044	0.423077	0.589812	0.601093	0.4	0.513514	0.590361	0.390244
68573047	C	T	T	T	T	T	T	1	1	0.328947	0.989474	0.559322	1	195	139	76	190	118	119	0.423868	0.383117	0.980892	1	0.602094	0.551181	0.461538	0	0.502242	0.55	0.638298	0.991453
80662915	A	G	G	G	G	G	G	0.491525	0.622222	0.818182	0.578947	0.28	0.395349	59	45	11	57	50	43	0.491525	0.51938	0.567568	0.521739	0.487805	0.403846	0	0.314286	0.493827	0.65625	0.357143	0.583333
27786722	T	A	A	A	A	A	A	0.968254	0.722222	0.708333	0.526316	0.860465	0.901961	63	18	24	19	43	51	0.454545	0.755556	0.6	0	0	0.666667	1	0.444444	0.566667	0.652174	0.8	0.958333
13919024	A	G	G	G	G	G	G	0.509434	0.395349	0.666667	0.638298	0.52381	0.383333	53	43	30	47	42	60	0.333333	0.147059	0.377778	0.616822	0.478261	0.375	0.507042	0.465116	0.55102	0.594595	0.431373	0.45098
86768042	T	C	C	C	C	C	C	0.497238	0.330049	0.546296	0.448598	0.235602	0.288401	181	203	108	214	191	319	0.43038	0.375385	0.341772	0.406077	0.518717	0.220779	0.28	0.294479	0.505455	0.590674	0.362903	0.231818
81867970	C	T	T	T	T	T	T	1	0.467049	0.994585	1	0.476636	1	418	349	554	299	214	315	1	1	0.384956	0.371166	1	0.521605	1	1	0.410749	0.46332	0	0
97250630	A	T	T	T	T	T	T	0.579832	0.545455	0.495935	1	0.6	0.5875	119	110	123	71	60	80	0.994624	0.60396	0.552239	0.372549	0.504854	0.465823	0	0.990099	0.527397	0.485149	0.525974	0
97250631	T	A	A	A	A	A	A	0.579832	0.550459	0.495935	0.986301	0.606557	0.604938	119	109	123	73	61	81	0.994681	0.613861	0.544118	0.357488	0.52451	0.460759	0	0.990196	0.534247	0.480392	0.539474	0
147592621	T	C	C	C	C	C	C	0.346154	0.636364	0.534247	0.423077	0.409938	0.408284	78	110	73	52	161	169	0.566265	0.532609	0.363636	0.51145	0.361446	0.488372	0.407407	0	0.533333	0.346939	0.612903	0.25
9313753	A	G	G	G	G	G	G	0.545455	0.32	0.214286	0.727273	0.381818	0.229508	11	25	14	11	55	61	0	0	0	1	0.8	0.363636	0	0	0.666667	0.705882	0.6	0.5
48173083	G	A	A	A	A	A	A	0.306452	1	0.633333	1	1	0.45	62	28	30	26	21	40	1	0.957447	1	1	1	0.333333	0	0.36	0.266667	0.27027	0.423077	0
59768140	T	C	C	C	C	C	C	0.261905	0.267857	0.241379	0.227273	0.272727	0.235294	42	56	87	44	66	68	0.619048	0.3125	0.416667	0.352941	0.454545	0.285714	0	0.5	0.275862	0	0.295455	0.217391
57808281	C	G	G	G	G	G	G	1	0.455556	1	0.415888	1	1	123	180	66	214	86	143	0	0.409574	1	1	0.535354	1	0	0.538462	0	0.994318	0.990741	0.62766
41997909	T	C	C	C	C	C	C	1	1	0.981818	1	0.468531	1	122	109	55	184	143	140	0.517241	0.591623	0.55814	0.524752	0.495726	1	1	0	0.988701	0	1	1
19024889	A	T	T	T	T	T	T	0.616915	0.675	0.701149	0.696682	0.574713	0.569948	201	160	87	211	174	193	0.290541	0.409266	0	0.435028	0.531915	0.60515	0.734043	0.668712	0.690083	0.629921	0.449438	0.619048
99662075	T	C	C	C	C	C	C	0.583333	0.636364	0.512821	0.714286	0.272727	0.4	24	33	39	21	11	30	0.333333	0.444444	0.7	0.8	0	0.375	0.4	0	0.307692	0.571429	0.666667	0.75
20855300	T	C	C	C	C	C	C	0.296296	0.25	0.333333	0.380952	0.166667	0.4	27	20	30	42	42	45	0.212121	0.206897	0.261905	0.34	0.578947	0.212766	0.166667	0.526316	0.392157	0.5	0.315789	0.342857
38517739	A	G	G	G	G	G	G	0.344828	0.35	0.458333	0.457627	0.28	0.355769	58	80	48	59	75	104	0.366667	0.33871	0.333333	0.416667	0.489796	0.408451	0.315789	0.241379	0.434343	0.526316	0.363636	0.241935
74433717	C	T	T	T	T	T	T	0.421965	1	1	0.477273	0.520661	0.489691	173	163	133	176	121	194	0.488263	0.440994	0.382022	0.518919	0.574257	0	1	0	0.335106	0.416185	0.993789	0.991379
102893460	T	G	G	G	G	G	G	0.355932	0.643836	1	1	0.512605	0.552	59	73	47	200	119	125	0	0	0.506024	0.53125	0.581395	0.55102	0.692308	1	0.516129	0.486755	0.432836	1
28472459	C	A	A	A	A	A	A	0.339968	0.413851	0.484461	0.408493	0.995938	1	3115	1184	547	3956	1477	1399	0.996835	0	0.679567	0.726148	0	0.722452	0	1	0.810811	0.942308	0	0
97250629	G	T	T	T	T	T	T	0.583333	0.541284	0.5	1	0.590164	0.592593	120	109	122	73	61	81	1	0.613861	0.545455	0.366337	0.521531	0.470738	0	0.990099	0.517241	0.485149	0.532468	0
13919210	A	G	G	G	G	G	G	0.455882	0.45	0.25	0.42029	0.409836	0.40678	68	60	40	69	61	59	0.541667	0.272727	0.203125	0.161765	0.31746	0.428571	0.453333	0.52381	0.434211	0.485714	0.3125	0.5
19462240	C	T	T	T	T	T	T	0.461538	1	1	1	1	1	39	14	20	12	20	33	0.483871	1	0.291667	0.25	1	0.136364	1	1	1	0.545455	0	1
2884337	A	C	C	C	C	C	C	0.815	0.827273	0.22	0.925333	0.860215	0.884298	200	110	50	375	186	363	0.423077	0.603448	0.541284	0.2	0.297297	0.348958	0.285714	0.840909	0.802768	0.906907	0.662722	0.864865
43928827	C	G	G	G	G	G	G	0.568182	0.636364	0.666667	0.338983	0.647727	0.675676	88	77	45	118	88	111	0.342857	0.225225	0.368421	0.320988	0.57732	0.853801	0.636364	0.425373	0.421053	0.491429	0.676471	0.440476
89319737	T	C	C	C	C	C	C	0.635135	0.479452	0.392405	0.483696	0.417582	0.407143	74	73	79	184	91	140	0.333333	0.454545	0.538462	0.551402	0.571429	0.31405	0.387097	0.313253	0.442953	0.537313	0.418182	0.2
28764009	C	A	A	A	A	A	A	0.533333	0.615385	0.653846	0.533333	0.5	0.465517	60	26	26	15	16	58	0.482759	0.510204	0.357143	0.607143	0.35	0.658537	0.625	0	0.352941	0.475	0.574468	0.555556
53282298	C	G	G	G	G	G	G	0.4	0.428571	0.5	0.228571	0.142857	0.526316	15	21	12	35	49	19	0.444444	0.193548	0	0.764706	0.37037	0.45	0.222222	0.590909	0.55	0.259259	0.454545	0.173913
18472274	T	C	C	C	C	C	C	0.472222	0.473684	0.545455	0.764706	0.351852	0.234043	36	19	22	34	54	94	0.173913	0.521739	0.621622	0.482143	0.272727	0.144928	0.333333	0.666667	0.722222	0.466667	0	0.684211
119914789	A	G	G	G	G	G	G	0.333333	0.9	1	1	1	1	15	10	63	29	68	90	1	0	0.380952	0.464286	1	0.606061	1	1	0.428571	1	0.603774	0
13917923	A	G	G	G	G	G	G	0.4	0.274194	0.276596	0.282353	0.25	0.214286	50	62	47	85	68	70	0.245614	0.375	0.340909	0.263158	0.513514	0.296296	0.230769	0.204545	0.412371	0.413043	0.277778	0.377049
108308860	C	T	T	T	T	T	T	1	0.418605	0.230769	0.470588	1	0.490909	52	43	13	51	74	55	0.444444	1	1	1	0	0	0	0.416667	1	0	0.551724	0.452381
48621769	T	C	C	C	C	C	C	1	1	1	0.999481	0.99827	0.998894	1459	1056	265	1927	578	904	0.386911	0	0.48722	0.495761	1	0.496903	1	0.395377	0.995881	0.99867	1	0.994429
10091811	A	G	G	G	G	G	G	0.481013	0.317308	0.578947	0.472222	0.313433	0.442478	79	104	57	72	134	113	0.411392	0.352941	0.469388	0.406977	0.512195	0.541667	0.341463	0.263158	0.5	0.5	0.166667	0.397059
14958140	T	C	C	C	C	C	C	1	1	1	0.5	1	1	20	18	29	26	35	48	1	1	1	1	0	1	0	0.4	0.357143	0.62963	0.375	1
60871340	G	A	A	A	A	A	A	0.992	1	1	1	1	0.995475	125	100	115	153	136	221	0.743719	0.996337	0.512712	0.48503	0.410256	0	1	0.363636	1	0.990431	0.747368	1
49727502	A	G	G	G	G	G	G	0.5	0.55	0.384615	0.619048	0.307692	0.416667	12	20	13	21	13	12	1	0	0.5	0.333333	0.5	0	0	0.6	0.4	0.583333	0.625	0.5
13402686	C	A	A	A	A	A	A	0.595238	1	0.65625	0.615385	1	0.517241	42	31	32	13	22	29	0.333333	0.441176	0	0	0.214286	1	0.581395	0.578947	1	0.5	1	1
89320170	T	C	C	C	C	C	C	0.447368	0.258065	0.688525	0.305732	0.22093	0.289308	38	62	61	157	86	159	0.363636	0.363636	0.705882	0.545455	0.417582	0.196721	0	0.233333	0.35514	0.5625	0.439024	0.293103
36802923	T	C	C	C	C	C	C	0.196262	0.377953	0.258824	0.222222	0.252101	0.312849	107	127	85	72	119	179	0.337662	0.6	0.210526	0.224138	0.302326	0	0.575758	0.296296	0.337838	0.307692	0.378788	0.315789
95770728	A	G	G	G	G	G	G	0.382979	0.485714	0.510638	0.541667	0.566265	0.453488	47	70	47	96	83	86	0.423841	0.369565	0.271186	0.352941	0.689655	0.467532	0.27907	0.52381	0.477273	0.666667	0.425926	0.262295
36804032	T	C	C	C	C	C	C	0.372549	0.461538	0.487805	0.333333	0.459459	0.390625	102	65	82	36	74	128	0.288889	0.304348	0.424242	0.443038	0.512821	0.414634	0.285714	0.176471	0.45283	0.434783	0.5	0.536585
27688935	T	C	C	C	C	C	C	0.733333	1	0.46	0.4	1	0.704545	15	24	50	15	16	44	1	1	1	1	0	0.466667	1	0	0	0.65625	0.444444	0
102509543	A	C	C	C	C	C	C	1	0.384615	1	1	1	0.5	44	65	33	56	51	76	1	1	0	0	0	0.473684	1	0.428571	1	0.977273	1	0.275862
13084322	T	C	C	C	C	C	C	0.4	0.371429	0.267857	0.555556	0.307692	0.361702	50	35	112	27	26	47	0.428571	0.448276	0.363636	0.395833	0.453125	0.464286	0.45098	0	0.375	0.407407	0.458333	0.290323
16184988	C	A	A	A	A	A	A	0.857143	0.851064	0.714286	0.967213	0.786667	0.736111	84	47	42	61	75	72	0.62963	0.921569	0.490196	0.355932	0.212766	0.23	0.4	0.981132	0.833333	0.652174	0.686567	0.792453
6150616	G	A	A	A	A	A	A	1	0.47619	1	0.818182	0.923077	0.560976	27	42	26	11	13	41	0	1	1	1	1	0.75	0.473684	0.5	0	0.257143	0.421053	0.65
63289874	A	G	G	G	G	G	G	0.454545	0.533333	0.15	0.461538	0.545455	0.391304	11	15	20	13	11	23	0.466667	0.692308	0.290323	0.285714	0.666667	0.333333	0.24	0	0.3125	0.714286	0.428571	0.380952
59227416	T	C	C	C	C	C	C	0.466667	0.631579	0.48	0.625	0.15	0.52381	15	19	25	16	20	21	0.311111	0	0.409091	0.380952	0.565217	0.533333	0.642857	0.625	0.375	0.606061	0.703704	0
18658517	T	A	A	A	A	A	A	0.495413	0.493827	0.459459	0.36	1	1	109	81	37	50	28	35	1	0.484375	0	0	0.488889	0	0.945946	0.37931	1	1	0.318182	0.468085
15587172	C	G	G	G	G	G	G	0.217391	0.8125	0.6	0.894737	0.56	0.764706	46	32	30	19	25	34	0.576923	0.26087	0.438596	0.403509	1	0.909091	0.456522	0	0.214286	0.317073	0.692308	0.857143
95770802	A	G	G	G	G	G	G	0.222222	0.25	0.529412	0.363636	0.290909	0.359375	27	52	34	77	55	64	0.358491	0.469027	0.416667	0.373832	0.208333	0.28125	0.268293	0.391304	0.28125	0.3625	0.463415	0.42
18259248	C	T	T	T	T	T	T	0.5	1	1	1	0.272727	1	14	12	11	18	22	41	1	0.194444	0.541667	0.681818	0.88	0.321429	1	1	0.548387	0.529412	0.357143	0
3373619	G	A	A	A	A	A	A	0.354839	0.545455	0.434783	0.529412	0.460227	0.452055	31	22	46	51	176	146	0.333333	0.57377	0.423077	0.487805	0.421053	0.578125	0.333333	0.409091	0.1875	0.490909	0.387097	0.434783
37261013	T	C	C	C	C	C	C	0.280374	0.30137	0.342105	0.329787	0.204545	0.230769	107	73	38	94	88	52	0.390977	0.371429	0.277778	0.349515	0.333333	0.211538	0	0.175573	0.5	0.909091	0.318182	0.135135
136770119	T	C	C	C	C	C	C	1	0.27381	1	1	0.988506	0.535714	98	84	19	171	87	56	1	0.471014	1	0.978166	1	0.683544	0.92	0	0.547297	0	0.482353	0
35015702	A	G	G	G	G	G	G	0.382979	0.358974	0.44	0.34	0.358491	0.421053	47	39	50	100	53	57	0.431818	0.324324	0.216216	0.376471	0.42623	0.475	0.368421	0.30303	0.396825	0.666667	0.277778	0.323529
86768067	T	C	C	C	C	C	C	0.307229	0.359116	0.433735	0.404762	0.187845	0.442177	166	181	83	210	181	294	0.505988	0.481728	0.35461	0.258462	0.528409	0.263158	0.394231	0.215686	0.410156	0.511236	0.223301	0.272727
63643064	C	T	T	T	T	T	T	1	1	1	1	1	1	29	15	48	124	70	79	1	1	0.316832	0.464455	0.288136	1	1	0.423077	0.962963	0.469231	1	0.361111
7937837	T	C	C	C	C	C	C	1	0.571429	1	0.527778	1	1	21	14	20	36	24	44	0	1	1	1	0.619048	1	0	0.833333	0	0.575758	0.357143	1
13919242	A	G	G	G	G	G	G	0.439394	0.232558	0.4	0.4	0.323077	0.367347	66	43	25	65	65	49	0.296296	0.375	0.156863	0.320755	0.290323	0.470588	0.44	0.540984	0.365079	0.539683	0.276316	0.38
54025237	G	A	A	A	A	A	A	1	1	0.384615	1	0.414634	1	26	14	13	22	41	37	1	0.425926	0	0.2	1	1	0	0.444444	0.354839	1	0.666667	1
98968111	T	C	C	C	C	C	C	0.974359	0.568182	0.473684	0.338983	0.438596	0.969697	39	44	19	59	57	33	0.444444	0.44186	0	0	0	1	0.285714	1	0.423729	1	1	0.461538
13448296	C	T	T	T	T	T	T	0.863636	0.25	1	1	0.25	0.5	22	12	65	18	24	46	0.59322	1	0.555556	0.596154	0	0.385321	0.511628	0.153846	1	0.709677	0	0.652174
28525372	G	C	C	C	C	C	C	0.640923	0.611169	0.651709	0.611111	0.633952	0.633696	997	967	468	1008	754	920	0	0.795918	0.704501	0	0	0.706553	0.640509	0.60091	0.661643	0.641756	0.651075	0.674157
44977573	A	C	C	C	C	C	C	0.505882	1	0.361111	0.522727	1	1	85	57	36	88	54	72	0.487952	0	0.525424	0.5	0.610526	0.444444	0.590909	0.525773	0.423077	1	1	0.579545
60987868	A	G	G	G	G	G	G	0.545772	0.527752	0.606485	0.488044	0.297067	0.336917	3146	4252	4071	7653	5625	7628	0.475382	0.457473	0.374912	0.365339	0.692148	0	0.478113	0.30983	0.654521	0.651118	0.296484	0.345874
28288663	G	C	C	C	C	C	C	0.486486	0.511628	0.333333	0.452381	0.451613	0.457143	37	43	18	42	31	35	0.552632	0.357143	0.25	0.4	0.357143	0.666667	0.409091	0.375	0.421053	0.387097	0.388889	0.428571
18658451	T	C	C	C	C	C	C	0.490566	0.529412	0.55	0.412698	1	1	106	102	40	63	29	49	1	0.489796	0	0	0.5	0	1	0.377778	1	1	0.5	0.416667
19589734	T	C	C	C	C	C	C	0.65	0.25	0.5	0.318182	0.517241	0.441667	20	12	24	22	58	120	0.43956	0.323308	0.493333	0.466667	0.35	0.408333	0.380952	0.533333	0.529412	0.473214	0.32	0.26087
71564760	T	G	G	G	G	G	G	0.25	0.176471	0.347826	0.823529	0.454545	0.166667	12	17	23	17	11	36	0.333333	0	0.25	0	0.4	0.25	0.35	0.652174	0.413793	0.5	0.594595	0.777778
13919080	A	G	G	G	G	G	G	0.478873	0.576923	0.619048	0.648148	0.56	0.5625	71	52	42	54	50	80	0.309091	0.244444	0.220339	0.650943	0.634146	0.537415	0.487805	0.627119	0.513889	0.62963	0.445946	0.447761
7938987	T	G	G	G	G	G	G	1	1	1	0.527778	1	1	23	24	10	36	21	33	0.451613	1	1	1	1	1	0	0.8125	0	0.568182	0	1
36805499	T	C	C	C	C	C	C	0.362069	0.269841	0.59375	0.384615	0.272727	0.149533	58	63	32	26	77	107	0.52381	0.314286	0.3	0.416667	0.25	0.55	0.444444	0.294118	0.375	0.176471	0.322581	0.371429
18658056	C	G	G	G	G	G	G	0.659341	0.536082	0.409091	0.535211	1	1	91	97	44	71	22	35	1	0.5	0	0	0.492754	0	0.938776	0.486486	1	0.903226	0.617647	0.510638
59956102	T	C	C	C	C	C	C	1	0.407407	1	1	0.441558	1	65	108	23	160	77	111	1	1	0.576577	0.552846	0	0	1	0	0.481928	0.570552	0.98	1
13918951	A	G	G	G	G	G	G	0.32	0.222222	0.233333	0.5	0.333333	0.388889	25	18	30	18	12	18	0.419355	0.40625	0	0.381443	0.3875	0.256098	0.28125	0.272727	0.56	0.642857	0.411765	0.291667
59830010	A	C	C	C	C	C	C	0.725	0.697143	0.62426	0.754123	0.513292	0.414973	480	350	338	667	489	935	0.525813	0.702155	0.34375	0.486692	0.587629	0.230277	0.54491	0.651568	0.72973	0.486772	0.243655	0.510703
31697074	C	T	T	T	T	T	T	0.555556	0.375	0.166667	1	0.666667	0.433333	18	16	12	11	18	30	0.4	0	0.666667	0.428571	0.4	0.566667	0.333333	0	0.48	0.487179	0.75	1
18658514	G	C	C	C	C	C	C	0.481132	0.5	0.444444	0.372549	1	1	106	82	36	51	29	36	1	0.492063	0	0	0.521739	0	0.944444	0.387097	1	1	0.333333	0.434783
76919152	T	C	C	C	C	C	C	0.390244	0.354839	0.478261	0.416667	0.529412	0.324324	41	31	23	24	17	37	0.333333	0	0.666667	0.285714	0.333333	0.230769	0	0.789474	0.555556	0.619048	0.56	0.4375
43706161	A	C	C	C	C	C	C	1	1	0.4375	1	1	1	36	31	16	31	37	23	1	0.319149	0.333333	0.327869	0.433333	1	1	0.586207	0.344828	0.411765	1	1
57249191	G	T	T	T	T	T	T	0.390863	0.425676	0.478261	0.468354	0.428571	0.464865	197	148	161	79	91	185	0.487805	0.335135	0.431373	0.402516	0.333333	0.395745	0.432203	0.52459	0.422414	0.384615	0.446602	0.380282
42610579	C	A	A	A	A	A	A	0.97561	1	1	1	1	0.5	41	15	11	28	12	14	0	0.217391	1	1	0.411765	0	0.416667	0.75	1	1	1	1
18658462	A	T	T	T	T	T	T	0.464646	0.479167	0.5	0.314815	1	0.97561	99	96	42	54	24	41	1	0.479167	0	0	0.454545	0	0.962963	0.309524	1	1	0.444444	0.405405
104576935	T	A	A	A	A	A	A	0.666667	0.611111	0.583333	0.5	0.5	0.615385	27	18	12	30	24	26	0.823529	0.733333	0	0.857143	0.72	0.666667	0	0.428571	0.526316	0.5	0	0.545455
62364814	A	G	G	G	G	G	G	1	1	0.977901	1	1	0.47644	185	138	181	103	154	191	0.52451	0.588889	1	1	1	0.609319	0.571429	0.493976	0	0	0.990909	1
65222173	T	G	G	G	G	G	G	1	1	1	1	0.972603	0.660714	59	86	10	214	73	56	0	0.535714	1	1	1	0	1	1	0.483333	0.544643	1	0.395062
49902878	A	G	G	G	G	G	G	0.477707	0.451852	0.438017	0.446927	0.509677	1	157	135	121	179	155	176	0.537118	0	0.61039	0.513228	0.542056	1	0	0	0.474903	0.980198	0.992537	0
13084312	T	C	C	C	C	C	C	0.5	0.576923	0.385827	0.571429	0.285714	0.326531	42	26	127	14	14	49	0.578947	0.391304	0.466667	0.466019	0.5	0.517241	0.538462	0	0.380952	0.333333	0.4	0.4
90246656	G	A	A	A	T	A	A	0.308571	0.369565	0.401274	0.325843	0.32	0.257143	175	138	157	89	50	35	0.300699	0.329545	0.355072	0.442623	0.318182	0.3125	0.441718	0.313725	0.425926	0.327586	0.35	0.392405
151140551	A	G	G	G	G	G	G	1	1	1	0.444444	1	0.610169	60	39	25	45	36	59	0.553571	0.435897	0.47619	0.462963	0	0.75	0.5	1	1	0.685714	1	0.518519
86048428	A	T	T	T	T	T	T	0.763889	0.655738	0.666667	0.928571	0.8	0.7	72	61	117	28	45	80	0.777778	0.62069	0.758242	0.72381	0.428571	0.609756	0.228916	0.714286	0	0.64	0.8	0.541667
78583763	T	C	C	C	C	C	C	1	0.581818	0.4	1	1	1	43	55	25	76	40	67	1	0	0.4	0.5	1	0	0.526316	0.958333	1	0.563636	0.363636	1
2412	A	T	T	T	T	T	T	0.489279	0.37542	0.445408	0.403651	0.409484	0.482426	7462	7445	7492	7395	7402	7454	0.420924	0.424785	0.458695	0.415839	0.388978	0	0.390599	0.479934	0.445318	0.520577	0.521757	0.468399
76665840	G	T	T	T	T	T	T	0.411765	0.266667	0.428571	0.393939	0.4	0.3	17	15	14	33	20	20	0.578947	0.571429	0	0.4375	0.333333	0.6	0	0.5	0.263158	0.444444	0.428571	0.375
11920268	G	C	C	C	C	C	C	0.461538	0.692308	0.485714	1	0.230769	1	52	26	35	15	13	48	0.263158	1	0.73913	0.611111	0.333333	0	1	0	0	0.71875	0.538462	1
3674373	C	T	T	T	T	T	T	0.533333	0.686869	0.5	0.485714	0.615385	0.56044	150	99	52	35	26	91	0.470588	0.477612	0.414286	0.358025	0.512195	0.342857	0.612903	0.344828	0.533981	0.52	0.56044	0.568182
114329355	G	C	C	C	C	C	C	0.971429	0.948276	0.961538	1	0.735632	0.878378	70	58	26	94	87	74	0.302326	0.444444	0.583333	0.461538	0.227273	0.214286	0.983871	0.884615	0.987179	0.857143	0.9	0.983607
78583396	C	A	A	A	A	A	A	1	0.638889	0.230769	1	1	1	17	36	13	32	12	18	0.987654	0	0.666667	0.381818	1	0	0	1	1	0.516129	0.653846	1
104324058	C	G	G	G	G	G	G	0.340426	0.342105	0.276316	0.40411	0.382114	0.323353	94	76	76	146	123	167	0.430712	0.339768	0.33945	0.365385	0.415842	0.447619	0.255814	0.36	0.386139	0.352941	0.382353	0.329545
29695984	G	A	A	A	A	A	A	0.617647	0.172414	1	1	0.558824	0.738095	34	29	15	37	34	42	0.480769	1	0.653061	0.849057	0.5	0.736842	0.72973	0.222222	0.413043	0	0.411765	0.428571
13084965	T	C	C	C	C	C	C	0.353293	0.267717	0.460123	0.276786	0.277372	0.23622	167	127	163	112	137	127	0.370588	0.445378	0.410256	0.423077	0.333333	0.337143	0.395349	0.16	0.28	0.324324	0.383333	0.351852
1489114	G	A	A	A	A	A	A	1	1	1	1	1	1	18	11	11	12	11	21	1	1	1	1	0.941176	0.833333	0	0	0.6	0.636364	1	0.333333
118179356	T	C	C	C	C	C	C	1	0.241379	1	0.975	0.318182	0.521739	36	29	25	40	22	23	0.548387	0.529412	0.46875	0.25	1	0.6	0	1	0.405405	0.6	1	0
77533655	G	A	A	A	A	A	A	0.454545	0.366667	0.666667	0.446154	0.3125	0.5	22	30	12	65	16	20	0.295775	0.575758	0.3125	0.595238	0.2	0.333333	0.5	0.344828	0.5	0.6	0.4	0.434783
27689018	T	C	C	C	C	C	C	0.5	1	0.576923	0.421053	1	0.724138	14	21	26	19	13	29	1	1	1	1	0	0.444444	1	0	0	0.625	0.5	0
84800240	T	C	C	C	C	C	C	0.74359	0.923077	0.4	0.666667	0.416667	0.875	39	13	15	12	12	24	0.828571	0	0.833333	0.892857	0.571429	0.833333	0	0.666667	0	0.3125	0.636364	0.8
26379156	G	A	A	A	A	A	A	1	1	0.833333	1	1	1	12	16	12	14	16	12	0.555556	1	1	1	1	1	1	1	0	0	0.428571	0.2
43559213	T	A	A	A	A	A	A	0.684211	0.736842	0.478261	0.809524	0.35	0.326923	19	19	23	21	20	52	0.186047	0.258065	0	0.222222	0.333333	0.162791	1	0.9	0.571429	0.823529	0.75	0.529412
43928829	C	T	T	T	T	T	T	0.552941	0.675	0.659574	0.344538	0.619048	0.650943	85	80	47	119	84	106	0.323529	0.223214	0.368421	0.329268	0.56701	0.857988	0.681818	0.428571	0.408451	0.494444	0.723077	0.448276
66239783	G	A	A	A	A	A	A	1	1	1	1	1	1	35	35	20	36	29	44	0.568182	0.285714	1	1	1	1	1	1	0.5	0	1	0
94036399	G	A	A	A	A	A	A	1	0.454545	1	0.355263	0.622222	0.472727	45	33	12	76	45	55	0	0.415385	0	0	0.303571	1	1	1	1	1	0.272727	0.268293
3360934	C	T	T	T	T	T	T	1	1	1	0.428571	1	0.5	57	35	13	14	22	56	1	1	1	1	1	1	0	0	0.388889	0.896552	0	0
147592668	T	C	C	C	C	C	C	0.307692	0.315315	0.439394	0.268657	0.291667	0.354167	91	111	66	67	192	192	0.300971	0.368421	0.347826	0.275168	0.517544	0.416667	0.333333	0.478261	0.354167	0.37037	0.318182	0.254545
34144055	A	G	G	G	G	G	G	1	1	1	1	0.418605	1	136	130	74	184	129	187	0.552632	1	0.666667	0.617391	0.541667	1	0.990741	1	0.5	0.909091	0	0
43603917	A	G	G	G	G	G	G	0.335025	0.469388	0.626087	0.460432	0.268908	0.477707	197	147	115	139	119	157	0.473684	0.459854	0.407407	0.345865	0.537931	0.15625	0.430233	0.372093	0.40708	0.504425	0.427419	0.477064
81551280	A	G	G	G	G	G	G	1	0.36	0.818182	0.540541	1	0.55	31	25	11	37	33	20	0.475	0.711111	0.363636	0.722222	0.461538	0.684211	1	0	1	0.5	0.444444	0.269231
18658058	T	C	C	C	C	C	C	0.666667	0.541667	0.418605	0.549296	1	1	96	96	43	71	20	37	1	0.513274	0	0	0.477612	0	0.938776	0.513514	1	0.903226	0.628571	0.568182
42081732	A	G	G	G	G	G	G	1	1	1	1	0.454545	1	20	13	19	13	22	18	0.857143	1	0.357143	0.238095	0.217391	1	1	0	1	0.152174	1	1
31479186	A	G	G	G	G	G	G	0.709677	0.578947	0.527778	0.36	1	0.40625	31	19	36	25	16	32	0	1	0.708333	0.333333	0	0	0	0.666667	1	0.88	0.736842	0.625
64505889	T	C	C	C	C	C	C	0.384615	0.5	0.615385	0.388889	0.333333	0.233333	13	16	13	18	15	30	0.166667	0.529412	0.555556	0.37037	0.684211	0.2	0.666667	0	0.5	0.444444	0.285714	0.421053
73483554	A	G	G	G	G	G	G	0.3125	0.257143	0.413043	0.326531	0.231707	0.287879	48	35	46	49	82	66	0.426573	0.408696	0.578947	0.519231	0.340426	0.268293	0.277778	0.304348	0.340426	0.338028	0	0.394737
18658461	G	T	T	T	T	T	T	0.474747	0.474227	0.5	0.309091	1	1	99	97	42	55	24	42	1	0.489362	0	0	0.454545	0	1	0.333333	1	1	0.444444	0.405405
13919045	A	G	G	G	G	G	G	0.459016	0.408163	0.846154	0.571429	0.511628	0.460317	61	49	26	49	43	63	0.523364	0.290323	0.358491	0.631579	0.485714	0.389831	0.514286	0.488889	0.5	0.571429	0.389831	0.482759
13084920	T	C	C	C	C	C	C	0.335616	0.339286	0.317881	0.26087	0.242991	0.290323	146	112	151	92	107	124	0.476744	0.265957	0.292683	0.28866	0.293706	0.408537	0.255102	0.357143	0.271605	0.414013	0.366197	0.467391
111605263	G	A	A	A	A	A	A	1	0.684211	0.5	1	1	0.230769	40	19	14	34	27	26	0.732143	0.492754	0.948718	1	1	0.583333	0	0.344828	0	0.568182	0.55	0.566667
29229501	C	A	A	A	A	A	A	0.333333	0.310345	0.206897	0.35	0.454545	0.225806	21	29	29	20	11	62	0.375	0.322581	0.357143	0.468085	1	0.466667	0.380952	0	0	0.24	0.268293	0.375
95770247	A	G	G	G	G	G	G	0.6	0.6	0.805556	0.473684	0.559322	0.554217	35	35	36	57	59	83	0.457364	0.587302	0.383333	0.5	0.564103	0.533333	0.261905	0.647059	0.54717	0.58209	0.55	0.352941
7937917	C	G	G	G	G	G	G	1	1	1	0.586957	1	1	26	21	16	46	45	42	0	1	1	1	1	1	0	0.608696	0	0.652174	0.7	1
86768502	T	C	C	C	C	C	C	0.392857	0.414286	0.357143	0.318471	0.291391	0.381356	140	140	28	157	151	236	0.434944	0.508197	0.319149	0.405405	0.448276	0.219298	0.416667	0.183333	0.433673	0.432927	0.383721	0.344828
35566293	T	C	C	C	C	C	C	0.611111	0.388889	1	0.607143	0.636364	1	18	18	10	28	22	18	0.27027	0.488889	1	0.986667	0.46875	0	0.263158	0	1	0.4375	0.705882	1
35424227	T	C	C	C	C	C	C	0.257143	0.545455	0.583333	0.166667	0.254237	0.245283	35	11	12	30	59	53	0.618182	0.45283	0.3125	0.428571	0.37037	0	0.636364	0.25	0.421053	0.545455	0.181818	0.217391
65918847	T	G	G	G	G	G	G	0.377778	0.373737	0.238095	0.238095	0.342857	0.2875	90	99	63	105	70	80	0.270492	0.268966	0.42	0.448276	0.4	0.366667	0.263158	0.388889	0.364341	0.442308	0.352941	0.257576
27689019	C	T	T	T	T	T	T	0.5	1	0.56	0.421053	1	0.7	14	21	25	19	14	30	1	1	1	1	0	0.444444	1	0	0	0.625	0.5	0
66353493	T	C	C	C	C	C	C	0.554348	1	1	1	1	0.525	92	121	56	132	100	40	1	1	0.409091	0.466667	0.5	0.333333	0.3125	1	0.392523	0.451613	0.603175	1
18657987	T	C	C	C	C	C	C	0.641667	0.558559	0.574074	0.424658	1	1	120	111	54	73	33	30	1	0.558333	0	0	0.536585	0	0.945455	0.490909	1	1	0.5	0.557692
36805456	T	C	C	C	C	C	C	0.313725	0.36	0.655172	0.444444	0.363636	0.347826	51	50	29	18	77	115	0.4	0.517241	0.444444	0.789474	0.333333	0.190476	0.285714	0.333333	0.392857	0.571429	0.233333	0.387097
65232764	C	G	G	G	G	G	G	1	1	1	1	1	1	19	20	20	23	20	25	1	1	1	1	0.388889	0.642857	0	1	1	1	0	0.363636
7940557	T	C	C	C	C	C	C	1	1	1	0.478261	1	1	13	24	24	23	27	31	0.421053	1	1	1	1	1	0	0.52381	0	0.45614	0.473684	1
29104483	G	T	T	T	T	T	T	1	1	1	1	1	1	50	56	20	136	119	89	1	0	0.722222	0.743243	0.594595	1	0.388889	1	0.99359	0.527132	0.428571	1
48289825	T	C	C	C	C	C	C	0.230769	0.4	0.423077	0.2	0.382353	0.64	39	30	26	25	34	25	0	1	0.5	0.268657	0.545455	0	0.666667	0	1	0	0.179487	0.514286
89795254	T	C	C	C	C	C	C	0.611111	0.541667	0.529412	0.526316	0.285714	0.548387	36	24	17	19	28	31	0.761905	0.833333	0	0.56	0.5	0	0.538462	0.666667	0.529412	0.384615	0.666667	0
27689027	C	A	A	A	A	A	A	0.473684	1	0.6	0.5	1	0.6875	19	20	25	20	15	32	1	1	1	1	0	0.333333	1	0	0	0.6	0.727273	0
26669053	A	G	G	G	G	G	G	0.465517	0.361702	0.7	0.457143	0.189655	0.414634	45	47	10	35	58	41	0.518072	0.3	0.380435	0.5	0.266667	0.444444	0.7	0.388889	0.361702	0.333333	0.447368	0.348837
114336754	A	G	G	G	G	G	G	1	1	1	0.571429	1	0.533333	53	45	33	21	38	45	1	1	0.909091	1	0.684211	0	0.8	0.466667	0.6	0.393939	0	0.652174
90248535	T	G	G	G	G	G	G	0.598842	0.546547	0.414254	0.602294	0.540465	0.695407	2246	1332	449	1569	1075	1241	0.292194	0.591195	0.445264	0.422629	0.304703	0.589965	0.456583	0.47225	0.422931	0.640094	0.626819	0.536946
151140937	A	G	G	G	G	G	G	1	1	1	0.611111	1	0.533333	23	24	11	18	20	30	0.35	0.6875	1	0	0	0.5	0.481481	1	1	0.705882	1	0.823529
13919041	A	G	G	G	G	G	G	0.508475	0.565217	0.931034	0.808511	0.55814	0.508197	59	46	29	47	43	61	0.542056	0.34375	0.3	0.638298	0.534247	0.490909	0.661972	0.622222	0.571429	0.585366	0.465517	0.528302
73077191	G	C	C	C	C	C	C	1	1	0.605505	0.444444	1	0.409091	133	126	109	99	79	154	0.45122	0.454545	0.532258	0.541667	0.474576	0	1	0.412698	1	0.442857	1	0.553846
101817442	C	G	G	G	G	G	G	0.428571	0.55	0.5	0.424242	0.4	0.3875	56	40	24	33	45	80	0.438596	0.578125	0.483871	0.405405	0.333333	0.142857	0.48	0.4	0.452381	0.446429	0.5	0.433962
13084893	T	C	C	C	C	C	C	0.320611	0.302083	0.42446	0.2875	0.297872	0.318182	131	96	139	80	94	110	0.4125	0.460526	0.454545	0.373626	0.346774	0.276423	0.284091	0.358974	0.26087	0.426357	0.291667	0.410256
43730749	A	G	G	G	G	G	G	0.24	0.371429	0.290323	0.157895	0.375	0.206897	75	35	31	19	16	29	0.294118	0.238095	0.666667	0.4	0.6	0	0.3	0	0.545455	0.470588	0.285714	0.25
49761681	T	G	G	G	G	G	G	0.3	0.12	0.641509	0.222222	0.238095	0.227273	30	25	53	18	21	66	0.304878	0	0.242424	0.333333	0.590909	0.387097	0.375	0.375	0.30303	0.333333	0.714286	0.2
98893868	G	C	C	C	C	C	C	0.9	0.8	0.636364	1	0.916667	0.8	10	25	11	29	24	10	1	1	0.555556	0	0.5	0.333333	0	0.875	1	0.928571	0.428571	0.846154
50704005	C	T	T	T	T	T	T	1	0.488506	1	1	0.975806	1	215	174	78	163	124	126	0.486692	0	0.469697	0.426573	0.994764	0.56	1	0.994118	0	0.962963	1	0.983871
69344500	A	G	G	G	G	G	G	0.478261	0.993243	0.438569	0.481308	0.997199	0.511161	506	296	643	214	357	448	0	0.992849	0.419682	0.429737	0.401451	0.464033	0.560764	0.487805	1	0.993355	0	0.566474
88696651	T	C	C	C	C	C	C	0.408163	0.283019	0.171429	0.272727	0.341463	0.208	49	53	35	33	123	125	0.431818	0.441176	0.409091	0.268293	0.387097	0.234043	0	0.230769	0.25	0.72	0.333333	0.397059
44177988	T	C	C	C	C	C	C	0.5	0.578947	0.727273	0.6	0.272727	0.3	12	19	11	10	11	10	0	0.272727	0.714286	1	0.5	0.333333	0.315789	0.5	0.833333	0.62069	0.307692	0
59768174	T	C	C	C	C	C	C	0.225	0.186441	0.216495	0.282051	0.260274	0.25974	40	59	97	39	73	77	0.421053	0.777778	0.3125	0.1875	0.416667	0	0	0.4	0.535714	0.219512	0.292683	0.285714
74633675	T	C	C	C	C	C	C	0.368421	0.5	0.235294	0.410256	0.333333	0.485714	19	20	17	39	24	35	0.46875	0	0.416667	0.285714	0.227273	0.4375	0.342105	0.5	0.551724	0.421053	0.416667	0.6875
22745439	G	A	A	A	A	A	A	0.561644	0.38	0.348315	0.471429	0.326923	0.555556	292	150	89	70	52	207	0.379562	0.412322	0.356522	0.477419	0.330189	0.338983	0.573034	0.592593	0.269565	0.4375	0.494949	0.405405
74588023	A	G	G	G	G	G	G	0.333333	0.375	0.25	0.222222	0.357143	0.290323	18	16	16	45	14	31	0.36	0.24	0.52381	0.325	0.363636	0.444444	1	0.166667	0.366667	0.205882	0.258065	0
28353898	C	T	T	T	T	T	T	0.448276	0.303571	0.72	0.336538	1	1	116	56	25	104	52	72	0	1	1	1	0.944444	1	0	1	0.290698	0	0	0
38160988	G	T	T	T	T	T	T	0.315789	0.291667	0.8	0.265306	0.464286	0.40625	38	24	25	49	28	64	0.714286	0.567164	0.378378	0.625	0.388889	0.538462	0.533333	0.275862	0.173913	0.257143	0.1875	0.333333
98175999	A	G	G	G	G	G	G	0.6	0.4	0.584416	0.296875	0.346939	0.418367	60	35	77	64	49	98	0.428571	0.575472	0.558442	0.437037	0.517857	0.253676	0.175439	0.183333	0.550725	0.689655	0.455556	0.253333
26377186	G	A	A	A	A	A	A	0.409091	1	0.636364	1	1	0.571429	22	17	22	27	16	14	0	0.757576	0.805556	0.7	1	0.583333	1	1	0	0.290323	0.590909	0.322581
18658395	T	C	C	C	C	C	C	0.522727	0.604651	0.548387	0.392157	1	1	88	86	31	51	28	46	1	0.594595	0	0	0.457143	0	1	0.486486	1	1	0.535714	0.428571
38514305	T	C	C	C	C	C	C	0.565217	1	1	1	1	1	23	18	19	27	34	24	0.533333	1	0.25	0.28	0.45	1	1	0	1	0.486486	1	1
86768519	T	C	C	C	C	C	C	0.524476	0.386861	0.34375	0.354167	0.265896	0.319672	143	137	32	144	173	244	0.38189	0.486842	0.357143	0.45098	0.585859	0.227273	0.222222	0.25	0.521505	0.47205	0.377778	0.296
140117570	T	C	C	C	C	C	C	0.16	0.392857	0.631579	0.416667	0.235294	0.230769	25	28	19	24	17	26	0.135135	0.583333	0.333333	0.333333	0.428571	0	0.857143	0.275862	0.285714	0.366667	0.294118	0.608696
101089139	A	G	G	G	G	G	G	0.333333	0.7	0.888889	0.642857	0.363636	0.526316	18	20	36	14	22	38	0.8	0.612245	0.555556	0.5	0.923077	1	0	0	0.666667	0.333333	0.5	0
1155943	C	A	A	A	A	A	A	0.530303	0.3	0.292308	0.208333	0.285714	0.351351	66	20	65	24	14	37	0	1	0.391304	0.291667	0	0.230769	0.2	0	0.727273	0.206897	1	0.357143
7937747	C	T	T	T	T	T	T	1	0.392857	1	0.46875	1	1	37	28	48	32	31	44	0	1	1	1	0.641026	1	0	0.733333	0	0.446809	0.478261	1
15613746	G	A	A	A	A	A	A	1	1	1	1	1	1	61	42	78	143	211	217	0.566929	0.445378	0.978261	1	1	1	1	0.447368	1	1	0	0
28246235	T	C	C	C	C	C	C	0.409836	0.416667	0.714286	0.310345	0.505882	0.244186	61	48	14	29	85	86	0.640625	0.342105	0.451613	0.2	0.307692	0.75	0.181818	0.5	0.492754	0.333333	0.483871	0.357143
11329546	G	T	T	T	T	T	T	1	1	1	1	1	1	18	30	10	20	30	35	1	0.415094	0.486486	0.62963	1	0.695652	0.416667	1	1	1	0.526316	0.272727
11329547	C	T	T	T	T	T	T	1	1	1	1	1	1	18	31	10	19	29	35	1	0.407407	0.486486	0.648148	1	0.708333	0.416667	1	1	1	0.526316	0.25
94938965	T	C	C	C	C	C	C	0.442857	0.163265	0.538462	0.368421	0.310345	0.208333	70	49	13	57	29	24	0.380282	0.5	0	0.714286	0.45	0	0	1	0.66129	0.772727	0	0
40974088	C	T	T	T	T	T	T	1	1	0.425532	0.52381	1	1	21	25	94	21	58	84	1	1	0.54386	0.652174	0.411765	0	0.441176	1	0.553191	1	0.375	0.419355
[truncated: 10,457 more rows]
