# Supplementary material for: Single nucleotide polymorphism discovery in bovine liver using RNA-seq technology
Source: PLoS One. 2017 Feb 24;12(2):e0172687. doi: 10.1371/journal.pone.0172687 (PMC5325534; doi:10.1371/journal.pone.0172687)
Supplement: S29 Table — (XLSX) [file pone.0172687.s029.xlsx]

## Sheet: 4.100%
S29 Table: SNPs filtering data set with SNP ratio = 100% of Polish HF breed.
	REF	CP 27	CP 28	CP 29	CP 30	CP 31	CP 32	SNP% CP27	SNP% CP28	SNP% CP29	SNP% CP30	SNP% CP31	SNP% CP32	READS CP27	READS CP28	READS CP29	READS CP30	READS CP31	READS CP32	SNP% CP19	SNP% CP20	SNP% CP21	SNP% CP22	SNP% CP23	SNP% CP24	SNP% CP35	SNP% CP36	SNP% CP37	SNP% CP38	SNP% CP39	SNP% CP40	DELTA	SUM OTHER
67920562	T	A	A	A	A	A	A	1	1	1	1	1	1	4	5	5	7	4	5	0	1	0	0	0	0	0	0	0	0	0	0	5	1
67920584	A	T	T	T	T	T	T	1	1	1	1	1	1	6	8	8	7	4	7	0	1	0	0	0	0	0	0	0	0	0	0	5	1
67920599	T	G	G	G	G	G	G	1	1	1	1	1	1	6	8	9	7	4	6	0	1	0	0	0	0	0	0	0	0	0	0	5	1
61767821	C	A	A	A	A	A	A	1	1	1	1	1	1	2	3	3	3	3	3	1	0	0	0	0	0	0	0	0	0	0	0	5	1
14414037	T	C	C	C	C	C	C	1	1	1	1	1	1	5	4	2	2	3	2	0	0	0	0.5	0	1	0	0	0	0	0	0	4.5	1.5
14414038	C	T	T	T	T	T	T	1	1	1	1	1	1	5	3	2	2	3	1	0	0	0	0.5	0	1	0	0	0	0	0	0	4.5	1.5
39928636	C	G	G	G	G	G	G	1	1	1	1	1	1	2	2	8	2	2	2	1	0	0	0.230769	0	0	0	0.636364	0	0	0	0	4.13287	1.86713
39928626	G	A	A	A	A	A	A	1	1	1	1	1	1	3	3	8	2	2	2	1	0	0	0.230769	0	0	0	0.7	0	0	0	0	4.06923	1.93077
84279522	T	C	C	C	C	C	C	1	1	1	1	1	1	3	3	9	3	2	4	0	0	1	0	0	1	0	0	0	0	0	0	4	2
13294581	C	T	T	T	T	T	T	1	1	1	1	1	1	2	3	2	2	2	3	0	1	0	0	0	1	0	0	0	0	0	0	4	2
76383188	G	T	T	T	T	T	T	1	1	1	1	1	1	2	2	2	4	6	2	1	0	0	0	0	0	0	1	0	0	0	0	4	2
76924750	T	C	C	C	C	C	C	1	1	1	1	1	1	2	2	8	4	3	12	1	0	0	0	0	1	0	0	0	0	0	0	4	2
76924777	G	T	T	T	T	T	T	1	1	1	1	1	1	2	2	8	6	4	12	1	0	0	0	0	1	0	0	0	0	0	0	4	2
76924811	A	G	G	G	G	G	G	1	1	1	1	1	1	2	2	8	6	4	12	1	0	0	0	0	1	0	0	0	0	0	0	4	2
76924814	G	T	T	T	T	T	T	1	1	1	1	1	1	2	2	8	6	4	12	1	0	0	0	0	1	0	0	0	0	0	0	4	2
67920275	T	C	C	C	C	C	C	1	1	1	1	1	1	7	3	3	8	3	8	0	1	1	0.222222	0	0	0	0	0	0	0	0	3.77778	2.22222
67920254	C	T	T	T	T	T	T	1	1	1	1	1	1	7	2	3	7	3	10	0	1	1	0.3	0	0	0	0	0	0	0	0	3.7	2.3
29031616	T	A	A	A	A	A	A	1	1	1	1	1	1	3	2	6	17	7	3	0	1	0.5	0.833333	0	0	0	0	0	0	0	0	3.66667	2.33333
67920877	C	T	T	T	T	T	T	1	1	1	1	1	1	25	6	16	13	14	16	0	1	0.6	1	0	0	0	0	0	0	0	0	3.4	2.6
16498716	T	C	C	C	C	C	C	1	1	1	1	1	1	2	3	3	2	10	2	0	0	0	0	0	1	0.666667	1	0	0	0	0	3.33333	2.66667
47015870	G	A	A	A	A	A	A	1	1	1	1	1	1	2	2	6	2	10	2	0	0	0	0	0.692308	0	1	0	0	0	0	1	3.30769	2.69231
86488264	A	G	G	G	G	G	G	1	1	1	1	1	1	4	41	101	51	39	25	0	0.454545	0.619048	0.560748	0	0.606557	0.253731	0	0	0	0	0.245283	3.26009	2.73991
27321298	G	A	A	A	A	A	A	1	1	1	1	1	1	2	8	4	9	6	8	1	0	0	0.833333	0	1	0	0	0	0	0	0	3.16667	2.83333
2216214	T	A	A	A	A	A	A	1	1	1	1	1	1	2	1	3	3	4	3	0	0	0.666667	0	0	0	0.666667	0	0	1	0.5	0	3.16667	2.83333
86457088	A	G	G	G	G	G	G	1	1	1	1	1	1	7	3	26	7	4	7	0	0.666667	0.666667	0.52	0	0.857143	0.266667	0	0	0	0	0	3.02286	2.97714
43706107	T	C	C	C	C	C	C	1	1	1	1	1	1	3	2	6	3	3	3	0	0	0	0	1	1	0	0	0	0	0	1	3	3
64685741	C	A	A	A	A	A	A	1	1	1	1	1	1	3	3	5	6	3	2	0	1	0	1	0	1	0	0	0	0	0	0	3	3
52202195	G	A	A	A	A	A	A	1	1	1	1	1	1	4	2	3	5	3	9	0	0	0	0	1	0	1	0	0	0	0	1	3	3
68902668	T	C	C	C	C	C	C	1	1	1	1	1	1	2	2	4	8	2	2	1	0	0	0	1	0	0	1	0	0	0	0	3	3
81533615	A	G	G	G	G	G	G	1	1	1	1	1	1	2	2	7	2	4	2	0	1	0	0	0	0	0	1	0	0	1	0	3	3
107259927	A	G	G	G	G	G	G	1	1	1	1	1	1	6	2	4	6	2	2	1	0	0	0	0	1	0	0	0	0	1	0	3	3
76383195	C	G	G	G	G	G	G	1	1	1	1	1	1	2	4	2	3	7	2	1	0	0	0	0	0	0	1	0	0	1	0	3	3
76383212	T	C	C	C	C	C	C	1	1	1	1	1	1	2	4	2	4	8	2	1	0	0	0	0	0	0	1	0	0	1	0	3	3
76383256	A	G	G	G	G	G	G	1	1	1	1	1	1	2	4	2	4	8	2	1	0	0	0	0	0	0	1	0	0	1	0	3	3
48457580	C	A	A	A	A	A	A	1	1	1	1	1	1	5	2	3	3	3	3	0	0.571429	0.4	0.4	0.666667	0	0	0.333333	0	0	0	0.777778	2.85079	3.14921
35041127	A	G	G	G	G	G	G	1	1	1	1	1	1	2	18	34	23	13	6	0	1	0	0.227273	0	0.5	0	0	0	0.5	1	0	2.77273	3.22727
52959542	T	C	C	C	C	C	C	1	1	1	1	1	1	2	16	34	10	9	23	0.583333	0	0.454545	0.55	1	0.25	0	0	0	0	0	0.428571	2.73355	3.26645
6005167	A	C	C	C	C	C	C	1	1	1	1	1	1	7	12	2	3	5	4	0	0.5	0	0.205128	0.47619	0.362069	1	0	0	0.6	0	0.135135	2.72148	3.27852
53207388	T	A	A	A	A	A	A	1	1	1	1	1	1	3	7	5	2	3	3	0	1	0	0.4	0.444444	0	0.5	1	0	0	0	0	2.65556	3.34444
45910346	G	A	A	A	A	A	A	1	1	1	1	1	1	2	3	3	7	4	5	0	1	0	0	0	1	0.4	0.473684	0	0	0	0.5	2.62632	3.37368
70840268	G	A	A	A	A	A	A	1	1	1	1	1	1	10	8	14	18	10	10	1	0	0	0	1	0.179487	0.6	0	0	0	0	0.685714	2.5348	3.4652
70840328	C	T	T	T	T	T	T	1	1	1	1	1	1	8	5	15	10	12	4	1	0.266667	0	0	1	0	0.7	0	0	0	0	0.5	2.53333	3.46667
10287919	A	G	G	G	G	G	G	1	1	1	1	1	1	41	8	16	40	15	24	0	1	0.477273	0.431579	0.333333	0.523256	0	0	0	0.333333	0	0.384615	2.51661	3.48339
68895547	T	C	C	C	C	C	C	1	1	1	1	1	1	6	3	2	4	2	3	0	1	0	0	1	0.5	0	1	0	0	0	0	2.5	3.5
21901607	G	A	A	A	A	A	A	1	1	1	1	1	1	8	12	20	35	10	12	0.352941	0	0	0	0.454545	0.571429	0.857143	0	0	0.416667	0.428571	0.5	2.4187	3.5813
44112563	A	C	C	C	C	C	C	1	1	1	1	1	1	3	2	3	14	13	2	0	1	0.285714	0.7	1	0	0	0	0	0	0	0.615385	2.3989	3.6011
88912803	G	C	C	C	C	C	C	1	1	1	1	1	1	2	14	8	7	6	11	0	1	0.5	0.652174	0.866667	0.25	0.333333	0	0	0	0	0	2.39783	3.60217
5828644	C	G	G	G	G	G	G	1	1	1	1	1	1	2	3	4	3	4	4	0	1	0	0	0	0	0	0	0.714286	0	1	1	2.28571	3.71429
38269666	A	G	G	G	G	G	G	1	1	1	1	1	1	10	25	40	39	25	27	1	0.4375	0.458333	0.190476	0.368421	1	0	0	0	0	0	0.294118	2.25115	3.74885
8733580	G	A	A	A	A	A	A	1	1	1	1	1	1	7	36	45	44	15	38	0.447619	0.320988	0	0	0.340426	0	0.53125	0.625	0	0.54717	0	1	2.18755	3.81245
8733066	G	A	A	A	A	A	A	1	1	1	1	1	1	16	66	102	51	40	78	0.450549	0.4375	0	0	0.307692	0	0.40625	0.54	0.357143	0.390476	0	1	2.11039	3.88961
16492797	T	G	G	G	G	G	G	1	1	1	1	1	1	13	22	4	17	23	16	1	0	0	0	1	0.944444	1	0	0	0	0	0	2.05556	3.94444
8733075	C	G	G	G	G	G	G	1	1	1	1	1	1	14	67	98	48	40	75	0.527473	0.462121	0	0	0.342593	0	0.380952	0.571429	0.28	0.396226	0	1	2.03921	3.96079
51289146	G	T	T	T	T	T	T	1	1	1	1	1	1	4	2	3	17	29	8	0	0	1	0	0	1	0	0	1	0	0	1	2	4
16492738	A	G	G	G	G	G	G	1	1	1	1	1	1	6	10	3	11	13	10	1	0	0	0	1	1	1	0	0	0	0	0	2	4
16492830	T	C	C	C	C	C	C	1	1	1	1	1	1	12	18	3	13	20	11	1	0	0	0	1	1	1	0	0	0	0	0	2	4
24597219	C	T	T	T	T	T	T	1	1	1	1	1	1	4	3	6	10	4	7	1	0	0	0	0	0	0	0	0	1	1	1	2	4
5803074	T	C	C	C	C	C	C	1	1	1	1	1	1	2	2	2	3	8	5	0	0	1	1	0	0	1	0	0	0	1	0	2	4
25251506	G	T	T	T	T	T	T	1	1	1	1	1	1	6	2	2	4	4	3	0	0	0	0	0	0	0	1	1	1	1	0	2	4
28449159	A	G	G	G	G	G	G	1	1	1	1	1	1	13	4	3	6	6	3	1	0	1	1	0	0	0	0	0	0	0	1	2	4
28450167	C	G	G	G	G	G	G	1	1	1	1	1	1	15	3	3	3	5	6	1	0	0	1	1	0	0	0	0	1	0	0	2	4
42011579	G	A	A	A	A	A	A	1	1	1	1	1	1	7	7	4	4	9	3	0	0	1	1	0	0	0	0	0	0	1	1	2	4
17215774	A	G	G	G	G	G	G	1	1	1	1	1	1	2	2	3	2	4	2	1	0	0	0	0	0	0	1	0	1	0	1	2	4
6615684	A	T	T	T	T	T	T	1	1	1	1	1	1	3	8	2	3	2	2	0	0	0	1	1	0	0	0	1	0	0	1	2	4
6615712	T	C	C	C	C	C	C	1	1	1	1	1	1	2	9	6	2	3	2	0	0	0	1	0	0	0	1	1	0	0	1	2	4
5121824	T	C	C	G	C	C	C	1	1	1	1	1	1	6	3	3	4	11	2	0	0	0	1	0	0	1	1	1	0	0	0	2	4
45729346	T	C	C	C	C	C	C	1	1	1	1	1	1	2	10	9	6	4	7	0	0	0	0	0	1	1	1	0	1	0	0	2	4
45729350	A	G	G	G	G	G	G	1	1	1	1	1	1	2	12	10	6	5	8	0	0	0	0	0	1	1	1	0	1	0	0	2	4
66556673	C	T	T	T	T	T	T	1	1	1	1	1	1	3	2	2	2	3	11	0	0	1	0	0	1	1	1	0	0	0	0	2	4
118344994	G	A	A	A	A	A	A	1	1	1	1	1	1	4	2	4	2	2	7	1	0	0	0	0	1	0	1	0	0	1	0	2	4
37386875	T	C	C	C	C	C	C	1	1	1	1	1	1	4	2	2	5	6	6	0	0	0	0	1	0	0	0	1	0	1	1	2	4
52960539	G	C	C	C	C	C	C	1	1	1	1	1	1	3	6	18	5	5	13	1	0.444444	0.352941	0.409091	0.956522	0.470588	0	0	0	0	0	0.375	1.99141	4.00859
52959180	A	G	G	G	G	G	G	1	1	1	1	1	1	4	17	47	17	22	25	1	0.6	0	0.529412	1	0.324324	0	0	0	0	0	0.565217	1.98105	4.01895
74850908	G	A	A	A	A	A	A	1	1	1	1	1	1	6	1	18	11	2	8	1	1	0.428571	0	0	0.666667	0	0	0	0	1	0	1.90476	4.09524
104021851	T	G	G	G	G	G	G	1	1	1	1	1	1	2	3	4	4	2	5	0.5	1	0.6	0	0	1	0	0	0	1	0	0	1.9	4.1
83500074	C	T	T	T	T	T	T	1	1	1	1	1	1	2	2	4	9	4	3	1	0	0	0	0	0	0.5	0.75	1	0	0	1	1.75	4.25
99486430	C	T	T	T	T	T	T	1	1	1	1	1	1	6	3	10	11	4	9	0	1	0	1	0.285714	0	0	0.75	0	1	0	0.25	1.71429	4.28571
91430996	G	A	A	A	A	A	A	1	1	1	1	1	1	11	6	23	31	26	15	1	0	0	0	0	1	1	0	0	0.310345	0	1	1.68966	4.31034
35655189	G	A	A	A	A	A	A	1	1	1	1	1	1	7	7	3	3	8	4	0	1	0	0	1	1	0	1	0	0	0	0.363636	1.63636	4.36364
37540590	T	C	C	C	C	C	C	1	1	1	1	1	1	4	5	6	3	2	2	0	1	0	0	0	0	1	1	0	0.714286	0.666667	0	1.61905	4.38095
23396136	G	C	C	C	C	C	C	1	1	1	1	1	1	2	5	9	2	2	12	1	0	0	0	1	0	0	0.4	0	1	1	0	1.6	4.4
50696213	G	A	A	A	A	A	A	1	1	1	1	1	1	3	2	5	5	2	3	1	0	0	0	0.6	0	0	0	0	0.8	1	1	1.6	4.4
107416937	G	A	A	A	A	A	A	1	1	1	1	1	1	7	4	3	8	4	2	0	1	1	1	0	0	1	0	0	0	0	0.428571	1.57143	4.42857
10815848	C	A	A	A	A	A	A	1	1	1	1	1	1	2	1	8	2	2	2	1	1	1	0	0	0	1	0	0	0	0	0.466667	1.53333	4.46667
13523075	A	T	T	T	T	T	T	1	1	1	1	1	1	2	4	2	9	5	8	0	1	0.666667	0.857143	0	0	1	0	0	0	0	1	1.47619	4.52381
2630106	T	A	A	A	A	A	A	1	1	1	1	1	1	2	5	2	2	3	2	1	1	0.6	0	1	1	0	0	0	0	0	0	1.4	4.6
53016253	A	G	G	G	G	G	G	1	1	1	1	1	1	2	4	4	5	9	3	0	1	1	1	1	0	0	0	0	0.25	0	0.4	1.35	4.65
24597151	T	C	C	C	C	C	C	1	1	1	1	1	1	2	3	7	9	4	7	1	0	0	0	0	0	0.666667	0	0	1	1	1	1.33333	4.66667
114962369	T	C	C	C	C	C	C	1	1	1	1	1	1	7	14	11	10	11	8	1	1	0	0	1	1	0	0	0	0.666667	0	0	1.33333	4.66667
146611377	A	G	G	G	G	G	G	1	1	1	1	1	1	2	15	13	3	5	2	0	1	0	1	1	0	0	1	0	0	0	0.666667	1.33333	4.66667
36151505	A	G	G	G	G	G	G	1	1	1	1	1	1	6	8	14	30	16	14	1	0.333333	0	0.333333	0.727273	1	0.571429	0	0	0	0.727273	0	1.30736	4.69264
12498508	T	C	C	C	C	C	C	1	1	1	1	1	1	9	4	15	5	2	5	0	1	1	0	0	1	1	0	0.2	0.5	0	0	1.3	4.7
63388715	T	G	G	G	G	G	G	1	1	1	1	1	1	6	4	6	4	5	2	1	0	0.6	0.545455	1	0	0.555556	1	0	0	0	0	1.29899	4.70101
63388714	T	C	C	C	C	C	C	1	1	1	1	1	1	5	4	6	4	5	2	1	0	0.571429	0.583333	1	0	0.555556	1	0	0	0	0	1.28968	4.71032
114198052	T	C	C	C	C	C	C	1	1	1	1	1	1	2	6	18	5	18	6	0.230769	1	0	0	1	0	0.5	1	0	0	1	0	1.26923	4.73077
14414323	C	T	T	T	T	T	T	1	1	1	1	1	1	9	2	6	4	7	8	1	1	1	0.4	0.333333	1	0	0	0	0	0	0	1.26667	4.73333
3166907	G	A	A	A	A	A	A	1	1	1	1	1	1	10	4	11	9	4	5	0	0	0	0	0	0	1	0.777778	0	1	1	1	1.22222	4.77778
86405432	C	G	G	G	G	G	G	1	1	1	1	1	1	5	2	9	11	4	3	0.722222	0.285714	0.228571	0.225	0	1	0.632653	0	0.333333	0.785714	0	0.571429	1.21536	4.78464
86493569	A	G	G	G	G	G	G	1	1	1	1	1	1	18	18	22	16	8	20	0.634146	0	0	0	0.418605	1	0.5	0.235294	1	0.565217	0	0.5	1.14674	4.85326
8771658	A	T	T	T	T	T	T	1	1	1	1	1	1	7	2	1	3	6	4	1	0	0.857143	1	0	0	0	0	1	1	0	0	1.14286	4.85714
78265549	A	C	C	C	C	C	C	1	1	1	1	1	1	3	3	7	2	4	2	0.923077	1	0	0	1	1	0	0	0	0	1	0	1.07692	4.92308
83438491	A	T	T	T	T	T	T	1	1	1	1	1	1	4	3	4	5	5	3	0.75	0	0.4	0	0	0	1	0	1	0.8	0	1	1.05	4.95
77911544	C	T	T	T	T	T	T	1	1	1	1	1	1	22	59	48	72	33	49	0	0	0.983333	0	1	0	0	0	0	1	1	1	1.01667	4.98333
26114725	T	C	C	C	C	C	C	1	1	1	1	1	1	3	2	2	4	2	2	0	0	0	0	0	1	1	0	1	1	1	0	1	5
68365547	T	G	G	G	G	G	G	1	1	1	1	1	1	6	3	7	3	4	6	1	1	0	0	1	0.5	0	1	0	0	0	0.5	1	5
16492783	A	G	G	G	G	G	G	1	1	1	1	1	1	15	22	4	17	23	13	1	0	0	0	1	1	1	1	0	0	0	0	1	5
24597145	C	G	G	G	G	G	G	1	1	1	1	1	1	2	2	5	9	3	6	1	0	0	0	0	0	1	0	0	1	1	1	1	5
24597204	G	A	A	A	A	A	A	1	1	1	1	1	1	4	4	10	10	3	8	1	0	0	0	0	0	1	0	0	1	1	1	1	5
24597220	A	G	G	G	G	G	G	1	1	1	1	1	1	4	3	6	10	4	7	1	0	0	0	0	0	1	0	0	1	1	1	1	5
24597231	A	G	G	G	G	G	G	1	1	1	1	1	1	4	7	4	9	3	5	1	0	0	0	0	0	1	0	0	1	1	1	1	5
55922562	C	T	T	T	T	T	T	1	1	1	1	1	1	2	2	2	2	3	2	0	1	0	1	0	1	1	0	0	0	0	1	1	5
55922567	A	G	G	G	G	G	G	1	1	1	1	1	1	2	2	2	4	3	2	0	1	0	1	0	1	1	0	0	0	0	1	1	5
55922570	T	C	C	C	C	C	C	1	1	1	1	1	1	4	2	2	5	3	2	0	1	0	1	0	1	1	0	0	0	0	1	1	5
51730533	G	T	T	T	T	T	T	1	1	1	1	1	1	3	3	3	1	2	3	1	1	0	0	0	0	1	1	1	0	0	0	1	5
33853884	T	C	C	C	C	C	C	1	1	1	1	1	1	2	6	10	9	2	4	0	0	0	0	0	0	1	1	1	0	1	1	1	5
33853901	C	T	T	T	T	T	T	1	1	1	1	1	1	2	6	7	4	2	3	0	0	0	0	0	0	1	1	1	0	1	1	1	5
33853903	A	G	G	G	G	G	G	1	1	1	1	1	1	2	5	7	4	1	3	0	0	0	0	0	0	1	1	1	0	1	1	1	5
33853904	T	C	C	C	C	C	C	1	1	1	1	1	1	2	5	7	4	2	3	0	0	0	0	0	0	1	1	1	0	1	1	1	5
12611907	C	T	T	T	T	T	T	1	1	1	1	1	1	2	4	3	4	13	1	0	0	1	1	0	0	0	1	1	0	1	0	1	5
53269498	C	T	T	T	T	T	T	1	1	1	1	1	1	3	3	4	6	2	2	0	1	0	0	1	1	1	1	0	0	0	0	1	5
53269512	G	C	C	C	C	C	C	1	1	1	1	1	1	2	5	5	6	2	2	1	0	0	0	1	1	1	1	0	0	0	0	1	5
54723004	G	A	A	A	A	A	A	1	1	1	1	1	1	4	4	6	6	6	3	0	0	1	0	0	0	1	1	1	0	1	0	1	5
25351944	C	T	T	T	T	T	T	1	1	1	1	1	1	4	4	20	8	13	15	1	1	0	0	0	1	0	0	0	1	1	0	1	5
30366674	A	G	G	G	G	G	G	1	1	1	1	1	1	29	9	23	4	36	28	1	1	0	0	1	1	0	0	0	0	0	1	1	5
36932053	C	T	T	T	T	T	T	1	1	1	1	1	1	6	4	5	3	3	4	1	1	1	1	0	0	0	0	0	1	0	0	1	5
36932061	C	T	T	T	T	T	T	1	1	1	1	1	1	4	3	4	3	3	4	1	1	1	1	0	0	0	0	0	1	0	0	1	5
13275910	T	C	C	C	C	C	C	1	1	1	1	1	1	2	3	6	2	4	2	1	1	0	1	0	1	0	0	1	0	0	0	1	5
13276303	C	T	T	T	T	T	T	1	1	1	1	1	1	6	3	3	4	4	4	0	1	0	1	0	0	1	0	0	0	1	1	1	5
27125326	T	C	C	C	C	C	C	1	1	1	1	1	1	7	4	3	20	9	6	0	1	1	1	0	1	0	0	1	0	0	0	1	5
2319164	G	T	T	T	T	T	T	1	1	1	1	1	1	3	3	4	6	4	4	0	1	1	0	0	0	1	1	0	0	0	1	1	5
73162546	G	A	A	A	A	A	A	1	1	1	1	1	1	2	2	3	2	2	4	0	0	1	0	0	0	1	1	1	1	0	0	1	5
81907978	C	T	T	T	T	T	T	1	1	1	1	1	1	8	3	3	7	2	1	0	0	0	0	0	0	1	1	1	1	0	1	1	5
6264983	C	T	T	T	T	T	T	1	1	1	1	1	1	4	13	8	13	8	1	1	1	1	1	0	0	0	0	1	0	0	0	1	5
90365226	A	G	G	G	G	G	G	1	1	1	1	1	1	10	18	12	2	4	3	1	1	1	1	1	0	0	0	0	0	0	0	1	5
35673337	C	T	T	T	T	T	T	1	1	1	1	1	1	3	3	4	10	2	9	1	0	0	0	0	1	1	0	0	1	0	1	1	5
35673338	C	A	A	A	A	A	A	1	1	1	1	1	1	2	3	2	10	2	7	1	0	0	0	0	1	1	0	0	1	0	1	1	5
35673339	A	G	G	G	G	G	G	1	1	1	1	1	1	2	3	2	10	2	7	1	0	0	0	0	1	1	0	0	1	0	1	1	5
38512030	A	G	G	G	G	G	G	1	1	1	1	1	1	2	3	4	2	3	2	1	1	1	1	0	1	0	0	0	0	0	0	1	5
81170490	T	G	G	G	G	G	G	1	1	1	1	1	1	2	5	8	2	2	4	0	0	1	1	0	1	0	1	0	1	0	0	1	5
96110578	A	G	G	G	G	G	G	1	1	1	1	1	1	2	4	3	2	4	2	0	0	0	0	1	0	0	1	0	1	1	1	1	5
91430899	A	G	G	G	G	G	G	1	1	1	1	1	1	24	19	20	28	26	28	1	0.371429	0	0	0.277778	1	1	0	0	0.424242	0	1	0.926551	5.07345
28537469	G	A	A	A	A	A	A	1	1	1	1	1	1	29	11	24	10	32	21	0.272727	1	0.25	0.5	0.25	0.375	1	0	0.4	0	0.538462	0.527778	0.886033	5.11397
91430902	A	G	G	G	G	G	G	1	1	1	1	1	1	24	20	19	28	24	22	1	0.416667	0	0	0.25	1	1	0	0	0.459459	0	1	0.873874	5.12613
91430818	T	C	C	C	C	C	C	1	1	1	1	1	1	28	17	26	34	28	31	1	0.478261	0	0	0.25	1	1	0	0	0.432432	0	1	0.839307	5.16069
8577152	A	C	C	C	C	C	C	1	1	1	1	1	1	2	4	8	3	7	10	0.857143	0	1	1	0	0	0	0	1	1	0	0.307692	0.835165	5.16484
9614284	G	A	A	A	A	A	A	1	1	1	1	1	1	13	2	14	27	19	7	0	0	1	1	1	1	0.533333	0	0	0	0	0.659574	0.807092	5.19291
114538132	G	A	A	A	A	A	A	1	1	1	1	1	1	6	3	9	2	4	8	0.409091	1	0.222222	0.692308	0	0	1	0	0.333333	0.571429	0	1	0.771617	5.22838
21695244	T	C	C	C	C	C	C	1	1	1	1	1	1	2	6	10	3	2	6	0	0.5	0.7	0.363636	1	0.8	0.25	0	0	0.625	0	1	0.761364	5.23864
91356659	A	G	G	G	G	G	G	1	1	1	1	1	1	8	2	5	2	3	4	0	1	1	1	0	0	1	0	0.3	0	0	1	0.7	5.3
9540557	T	C	C	C	C	C	C	1	1	1	1	1	1	6	2	4	5	5	4	0	0	1	1	1	1	0.538462	0	0	0	0	0.777778	0.683761	5.31624
95852039	G	A	A	A	A	A	A	1	1	1	1	1	1	2	4	5	4	14	5	1	0.666667	0	1	0	0	0.666667	0	0	0	1	1	0.666667	5.33333
62910540	A	G	G	G	G	G	G	1	1	1	1	1	1	7	7	16	26	10	7	1	0	1	1	0	0.357143	0.454545	0.636364	0	0	0.6	0.291667	0.660281	5.33972
51771759	T	C	C	C	C	C	C	1	1	1	1	1	1	8	3	6	3	4	7	0.454545	0	0	0	1	0	1	0.555556	0	0.692308	1	0.666667	0.630925	5.36908
38700643	G	A	A	A	A	A	A	1	1	1	1	1	1	12	1	16	3	9	16	1	1	0	0	0	0	1	0.875	1	0	0	0.5	0.625	5.375
67902928	T	C	C	C	C	C	C	1	1	1	1	1	1	4	5	3	7	136	5	1	1	1	1	0	0.292683	0.25	0	0	0.4	0	0.432836	0.624481	5.37552
28809543	C	G	G	G	G	G	G	1	1	1	1	1	1	2	15	18	7	7	12	1	0	0.533333	0.846154	0	1	1	1	0	0	0	0	0.620513	5.37949
71884808	C	T	T	T	T	T	T	1	1	1	1	1	1	5	2	11	12	16	2	1	1	1	1	0	1	0.428571	0	0	0	0	0	0.571429	5.42857
41980490	C	T	T	T	T	T	T	1	1	1	1	1	1	9	4	9	5	3	3	0.769231	1	0	0	1	0	1	0	0	0	0.666667	1	0.564103	5.4359
18331798	C	T	T	T	T	T	T	1	1	1	1	1	1	21	9	32	14	18	9	0.714286	0	0	0.214286	0.722222	0	0.416667	1	1	0.375	1	0	0.55754	5.44246
73162439	C	T	T	T	T	T	T	1	1	1	1	1	1	10	4	7	4	3	2	0	0	0.6	0	0	0	0.857143	1	1	1	0	1	0.542857	5.45714
639830	G	A	A	A	A	A	A	1	1	1	1	1	1	19	2	13	16	15	2	0	0.375	1	1	0.666667	0	1	0	0	0.428571	0	1	0.529762	5.47024
102891059	G	T	T	T	T	T	T	1	1	1	1	1	1	2	2	11	17	23	6	0.4	0	0.857143	1	0.333333	1	0	1	0.333333	0.571429	0	0	0.504762	5.49524
6731444	C	G	G	G	G	G	G	1	1	1	1	1	1	3	2	2	6	3	3	1	1	0	1	1	0.5	1	0	0	0	0	0	0.5	5.5
87664958	C	T	T	T	T	T	T	1	1	1	1	1	1	4	3	4	8	5	4	0	0	1	1	0	0	0.545455	0.5	0.5	1	0	1	0.454545	5.54545
36451384	G	C	C	C	C	C	C	1	1	1	1	1	1	4	13	12	9	5	19	0.368421	1	1	1	1	0.4	0.2	0	0	0	0.6	0	0.431579	5.56842
42890086	A	G	G	G	G	G	G	1	1	1	1	1	1	5	4	8	8	3	4	0.571429	0	0	0	0	1	1	1	1	0	1	0	0.428571	5.57143
34982735	A	G	G	G	G	G	G	1	1	1	1	1	1	11	4	12	9	7	10	1	1	0	0	0.7	0.384615	0	0	1	0.5	1	0	0.415385	5.58462
68365508	A	G	G	G	G	G	G	1	1	1	1	1	1	5	4	7	4	4	5	1	1	0	1	1	0.333333	0	1	0	0	0	0.333333	0.333333	5.66667
63438817	A	G	G	G	G	G	G	1	1	1	1	1	1	2	2	2	2	2	2	1	0	1	1	0	1	0	0.666667	0	0	1	0	0.333333	5.66667
6731459	T	C	C	C	C	C	C	1	1	1	1	1	1	3	2	2	6	3	3	1	1	0	1	1	0.666667	1	0	0	0	0	0	0.333333	5.66667
6731469	A	G	G	G	G	G	G	1	1	1	1	1	1	3	2	2	6	3	2	1	1	0	1	1	0.666667	1	0	0	0	0	0	0.333333	5.66667
6731472	G	A	A	A	A	A	A	1	1	1	1	1	1	3	2	2	6	3	3	1	1	0	1	1	0.666667	1	0	0	0	0	0	0.333333	5.66667
6731482	T	C	C	C	C	C	C	1	1	1	1	1	1	3	2	2	6	3	3	1	1	0	1	1	0.666667	1	0	0	0	0	0	0.333333	5.66667
6731485	T	C	C	C	C	C	C	1	1	1	1	1	1	3	2	2	6	3	3	1	1	0	1	1	0.666667	1	0	0	0	0	0	0.333333	5.66667
6731496	T	C	C	C	C	C	C	1	1	1	1	1	1	3	2	2	6	3	2	1	1	0	1	1	0.666667	1	0	0	0	0	0	0.333333	5.66667
35052997	G	C	C	C	C	C	C	1	1	1	1	1	1	2	6	2	2	2	3	0	1	1	1	1	0	1	0.666667	0	0	0	0	0.333333	5.66667
62022930	A	G	G	G	G	G	G	1	1	1	1	1	1	2	2	2	3	2	2	1	0	0	1	0	0	1	0.666667	0	0	1	1	0.333333	5.66667
58126467	A	G	G	G	G	G	G	1	1	1	1	1	1	4	3	3	3	4	3	1	1	0	1	0	0.428571	0	1	0	0	0.5	0.75	0.321429	5.67857
78456075	C	G	G	G	G	G	G	1	1	1	1	1	1	3	4	4	4	4	2	1	1	0	0.888889	0	0	0.666667	0.75	0	1	0	0.375	0.319444	5.68056
78382071	T	A	A	A	A	A	A	1	1	1	1	1	1	6	2	4	10	3	4	1	0	0	0	0	0	1	0.714286	1	1	0	1	0.285714	5.71429
3929560	A	C	C	C	C	C	C	1	1	1	1	1	1	3	3	9	4	6	8	0	1	0.857143	1	0	0	1	0.333333	0	0.857143	0.692308	0	0.260073	5.73993
22221254	A	C	C	C	C	C	C	1	1	1	1	1	1	6	10	6	4	2	5	1	0	0	0	0.75	1	0	1	0	1	1	0	0.25	5.75
71977816	A	G	G	G	G	G	G	1	1	1	1	1	1	15	3	5	2	7	9	1	1	0.363636	0	0	1	0.571429	0	1	0.333333	0	0.483871	0.247731	5.75227
25425665	T	G	G	G	G	G	G	1	1	1	1	1	1	5	6	28	15	2	6	0	1	0.966667	1	0.469388	1	0	0.181818	0	0.142857	1	0	0.23927	5.76073
9765371	T	C	C	C	C	C	C	1	1	1	1	1	1	25	6	17	12	24	9	1	0.611111	0.642857	0.5	1	0.36	0.652174	0	0	0	0	1	0.233858	5.76614
87920044	T	C	C	C	C	C	C	1	1	1	1	1	1	9	2	3	4	2	8	0	0	1	0	0	1	1	0.555556	0.222222	1	1	0	0.222222	5.77778
35542545	A	G	G	G	G	G	G	1	1	1	1	1	1	18	8	19	24	40	2	1	0.875	1	1	0.571429	0.352941	0	0	0.55	0.428571	0	0	0.222059	5.77794
50152570	C	A	A	A	A	A	A	1	1	1	1	1	1	4	4	4	4	2	2	0	0.875	0	0	0.913043	1	1	1	1	0	0	0	0.211957	5.78804
5920534	A	C	C	C	C	C	C	1	1	1	1	1	1	2	6	8	5	4	4	1	0	0.8	0	0	1	1	0	0	0	1	1	0.2	5.8
75195433	G	A	A	A	A	A	A	1	1	1	1	1	1	4	2	8	8	3	6	1	0	1	1	0	1	0	1	0.8	0	0	0	0.2	5.8
59814850	T	C	C	C	C	C	C	1	1	1	1	1	1	3	2	3	3	2	2	1	0	1	0	0	1	0	0	0	1	1	0.8	0.2	5.8
12471456	A	G	G	G	G	G	G	1	1	1	1	1	1	5	11	9	13	3	6	0.758621	0	0.714286	0.730769	0.5	0	1	0.75	0	1	0	0.357143	0.189182	5.81082
16301926	G	T	T	T	T	T	T	1	1	1	1	1	1	3	2	15	27	3	2	0	0.375	0	0	0	1	1	0.827586	0.25	1	0.363636	1	0.183777	5.81622
76904991	G	T	T	T	T	T	T	1	1	1	1	1	1	2	7	2	3	4	4	0	0.4	0	0.666667	0	0	0	1	1	1	0.75	1	0.183333	5.81667
10811810	G	C	C	C	C	C	C	1	1	1	1	1	1	7	2	9	3	5	4	1	1	1	1	0	1	0	0	0	0	0	0.818182	0.181818	5.81818
114961746	T	C	C	C	C	C	C	1	1	1	1	1	1	3	14	15	12	11	3	0	1	0	1	1	1	0	1	0	0.818182	0	0	0.181818	5.81818
2605208	A	G	G	G	G	G	G	1	1	1	1	1	1	4	4	5	7	9	2	0	1	1	1	0	0	1	0.8	0	0	0.666667	0.363636	0.169697	5.8303
14414328	C	T	T	T	T	T	T	1	1	1	1	1	1	9	2	6	4	7	8	1	1	1	0.5	0.333333	1	0	0	1	0	0	0	0.166667	5.83333
55518728	G	A	A	A	A	A	A	1	1	1	1	1	1	4	4	5	5	5	5	0	0	0	0	1	1	0.833333	0.666667	0.68	0	0.75	0.909091	0.160909	5.83909
25846357	G	A	A	A	A	A	A	1	1	1	1	1	1	6	2	2	5	4	4	0.315789	1	0.928571	0.571429	0.428571	1	0	0	0.230769	0.375	1	0	0.14987	5.85013
50095213	T	G	G	G	G	G	G	1	1	1	1	1	1	20	11	23	15	12	21	0.714286	1	0.333333	0.363636	1	0.384615	0.272727	0.375	0	0.428571	0	1	0.127831	5.87217
88669458	T	C	C	C	C	C	C	1	1	1	1	1	1	6	6	9	2	3	8	0	0	1	1	0	0	0.25	1	1	1	0	0.625	0.125	5.875
9614551	C	G	G	G	G	G	G	1	1	1	1	1	1	3	3	13	22	10	4	0	1	1	1	1	1	0.3	0	0	0	0	0.6	0.1	5.9
33853899	A	G	G	G	G	G	G	1	1	1	1	1	1	2	5	7	4	2	3	0	0	0.468085	0.444709	0	0	1	1	1	0	1	1	0.0872062	5.91279
29996776	C	T	T	T	T	T	T	1	1	1	1	1	1	2	2	4	2	4	3	0.357143	0.411765	0.375	0.285714	1	0	1	1	0	0.5	0	1	0.0703782	5.92962
29029069	T	C	C	C	C	C	C	1	1	1	1	1	1	12	8	23	5	19	8	1	1	1	0	0	0	0	1	0	0.291667	1	0.642857	0.0654762	5.93452
12649016	T	C	C	C	C	C	C	1	1	1	1	1	1	4	3	12	14	9	8	1	1	0.5	0	0.666667	1	1	0	0.153846	0.625	0	0	0.0544872	5.94551
2397372	A	G	G	G	G	G	G	1	1	1	1	1	1	12	8	17	11	2	3	1	0	0	0	1	1	0.833333	0.6	0	0.692308	0.833333	0	0.0410256	5.95897
25426077	T	C	C	C	C	C	C	1	1	1	1	1	1	4	8	17	12	8	14	0	1	1	1	0.529412	1	0.181818	0	0	0.26087	1	0	0.0279005	5.9721
49686302	T	C	C	C	C	C	C	1	1	1	1	1	1	9	4	6	7	6	5	0	0	0	1	1	0	0.888889	0	1	0.6	1	0.5	0.0111111	5.98889
38246243	G	C	C	C	C	C	C	1	1	1	1	1	1	8	7	4	8	2	4	1	1	0	0	0	1	0	1	0	1	0	1	0	6
9680609	A	T	T	T	T	T	T	1	1	1	1	1	1	3	4	2	2	2	8	0	0	0	1	1	0	1	1	0	1	0	1	0	6
9680616	G	C	C	C	C	C	C	1	1	1	1	1	1	3	4	2	2	2	8	0	0	0	1	1	0	1	1	0	1	0	1	0	6
9680625	T	C	C	C	C	C	C	1	1	1	1	1	1	3	4	2	2	2	8	0	0	0	1	1	0	1	1	0	1	0	1	0	6
9680626	A	G	G	G	G	G	G	1	1	1	1	1	1	3	4	2	2	2	8	0	0	0	1	1	0	1	1	0	1	0	1	0	6
9680628	A	T	T	T	T	T	T	1	1	1	1	1	1	3	4	2	2	2	8	0	0	0	1	1	0	1	1	0	1	0	1	0	6
9680629	C	T	T	T	T	T	T	1	1	1	1	1	1	3	4	2	2	2	8	0	0	0	1	1	0	1	1	0	1	0	1	0	6
9680630	A	G	G	G	G	G	G	1	1	1	1	1	1	5	4	2	2	2	8	0	0	0	1	1	0	1	1	0	1	0	1	0	6
63240392	G	A	A	A	A	A	A	1	1	1	1	1	1	15	13	19	16	12	19	0	1	0	0	0	0	1	1	0	1	1	1	0	6
63240398	T	C	C	C	C	C	C	1	1	1	1	1	1	14	14	18	17	13	20	0	0	1	0	0	0	1	1	0	1	1	1	0	6
93927196	T	C	C	C	C	C	C	1	1	1	1	1	1	4	3	11	7	10	2	0	1	0	0	0	0	0	1	1	1	1	1	0	6
26114835	A	G	G	G	G	G	G	1	1	1	1	1	1	2	3	2	4	2	2	0	0	1	0	0	1	1	0	1	1	1	0	0	6
55809137	C	A	A	A	A	A	A	1	1	1	1	1	1	4	2	7	4	7	2	0	1	1	1	0	1	1	0	0	1	0	0	0	6
63151023	T	C	C	C	C	C	C	1	1	1	1	1	1	28	6	13	12	7	13	1	0	0	0	1	1	1	0	0	1	0	1	0	6
39504714	G	A	A	A	A	A	A	1	1	1	1	1	1	2	15	14	4	22	7	0	0	0	0	1	1	1	1	1	1	0	0	0	6
39504720	A	G	G	G	G	G	G	1	1	1	1	1	1	2	15	16	4	22	7	0	0	0	0	1	1	1	1	1	1	0	0	0	6
39504741	T	C	C	C	C	C	C	1	1	1	1	1	1	2	15	16	3	22	7	0	0	0	0	1	1	1	1	1	1	0	0	0	6
39504753	A	G	G	G	G	G	G	1	1	1	1	1	1	2	15	16	4	22	7	0	0	0	0	1	1	1	1	1	1	0	0	0	6
39504760	A	G	G	G	G	G	G	1	1	1	1	1	1	2	15	16	4	22	7	0	0	0	0	1	1	1	1	1	1	0	0	0	6
39504771	T	C	C	C	C	C	C	1	1	1	1	1	1	2	14	15	4	22	7	0	0	0	0	1	1	1	1	1	1	0	0	0	6
24597169	C	A	A	A	A	A	A	1	1	1	1	1	1	4	4	10	10	4	8	1	0	1	0	0	0	1	0	0	1	1	1	0	6
24597173	A	C	C	C	C	C	C	1	1	1	1	1	1	4	4	10	10	4	8	1	0	1	0	0	0	1	0	0	1	1	1	0	6
24597181	A	G	G	G	G	G	G	1	1	1	1	1	1	4	4	10	10	4	8	1	0	1	0	0	0	1	0	0	1	1	1	0	6
43706119	T	C	C	C	C	C	C	1	1	1	1	1	1	5	2	7	3	6	3	0	1	0	0	1	1	0	1	1	0	0	1	0	6
53205330	G	A	A	A	A	A	A	1	1	1	1	1	1	3	3	5	3	4	5	0	1	0	1	0	0	1	1	0	1	0.5	0.5	0	6
20119765	T	C	C	C	C	C	C	1	1	1	1	1	1	3	2	2	2	8	4	0	0	1	0	0	0	1	0	1	1	1	1	0	6
20119771	C	T	T	T	T	T	T	1	1	1	1	1	1	3	2	2	5	10	5	0	0	1	0	0	0	1	0	1	1	1	1	0	6
20119772	T	A	A	A	A	A	A	1	1	1	1	1	1	2	2	2	6	11	5	0	0	1	0	0	0	1	0	1	1	1	1	0	6
33853852	G	A	A	A	A	A	A	1	1	1	1	1	1	4	6	11	8	3	5	0	0	1	0	0	0	1	1	1	0	1	1	0	6
53678148	A	G	G	G	G	G	G	1	1	1	1	1	1	4	2	13	10	2	8	0	1	0	0	0	1	1	1	0	1	0	1	0	6
53678171	T	C	C	C	C	C	C	1	1	1	1	1	1	4	2	14	10	2	9	0	1	0	0	0	1	1	1	0	1	0	1	0	6
53678178	A	G	G	G	G	G	G	1	1	1	1	1	1	4	2	15	10	2	9	0	1	0	0	0	1	1	1	0	1	0	1	0	6
6793570	T	C	C	C	C	C	C	1	1	1	1	1	1	29	30	74	50	32	31	1	0	0	1	0	1	0	0	1	1	0	1	0	6
25351936	G	A	A	A	A	A	A	1	1	1	1	1	1	7	8	26	9	15	22	1	1	0	0	0	1	0	1	0	1	1	0	0	6
25351947	T	C	C	C	C	C	C	1	1	1	1	1	1	5	5	20	8	14	17	1	1	0	0	0	1	0	1	0	1	1	0	0	6
25356903	A	G	G	G	G	G	G	1	1	1	1	1	1	2	12	29	16	22	23	1	0	0	0	0	1	1	1	0	1	1	0	0	6
27323180	A	T	T	T	T	T	T	1	1	1	1	1	1	18	26	10	30	17	22	1	0	1	1	0	1	0	0	1	1	0	0	0	6
49639331	G	A	A	A	A	A	A	1	1	1	1	1	1	5	6	3	9	2	6	0	0	0	1	0	1	1	1	0	0	1	1	0	6
49639333	G	T	T	T	T	T	T	1	1	1	1	1	1	5	5	2	9	2	5	0	0	0	1	0	1	1	1	0	0	1	1	0	6
26518754	N	G	G	G	G	G	G	1	1	1	1	1	1	2	2	2	2	2	2	1	1	0	0	0	0	1	1	0	0	1	1	0	6
3761174	C	T	T	T	T	T	T	1	1	1	1	1	1	2	3	3	4	3	3	0	0	0	1	0	1	0	1	0	1	1	1	0	6
3761175	C	T	T	T	T	T	T	1	1	1	1	1	1	2	3	4	5	3	3	0	0	0	1	0	1	0	1	0	1	1	1	0	6
24803459	T	A	A	A	A	A	A	1	1	1	1	1	1	2	2	5	8	2	3	0	1	1	1	0	0	0	1	1	1	0	0	0	6
24803463	G	C	C	C	C	C	C	1	1	1	1	1	1	2	2	4	8	3	3	0	1	1	1	0	0	0	1	1	1	0	0	0	6
46407550	T	A	A	A	A	A	A	1	1	1	1	1	1	3	4	2	6	6	5	0	0	1	0	0	0	1	1	1	0	1	1	0	6
73162445	T	C	C	C	C	C	C	1	1	1	1	1	1	10	4	8	4	3	3	0	0	1	0	0	0	1	1	1	1	0	1	0	6
73162460	C	T	T	T	T	T	T	1	1	1	1	1	1	9	4	8	4	3	3	0	0	1	0	0	0	1	1	1	1	0	1	0	6
73162466	T	C	C	C	C	C	C	1	1	1	1	1	1	9	4	8	4	3	3	0	0	1	0	0	0	1	1	1	1	0	1	0	6
73162467	A	T	T	T	T	T	T	1	1	1	1	1	1	10	3	8	4	3	3	0	0	1	0	0	0	1	1	1	1	0	1	0	6
106395204	A	G	G	G	G	G	G	1	1	1	1	1	1	6	2	10	5	3	4	0	0	0	0	0	1	0	1	1	1	1	1	0	6
106395208	C	T	T	T	T	T	T	1	1	1	1	1	1	5	2	8	5	2	4	0	0	0	0	0	1	0	1	1	1	1	1	0	6
106395211	A	G	G	G	G	G	G	1	1	1	1	1	1	5	2	8	5	2	4	0	0	0	0	0	1	0	1	1	1	1	1	0	6
45729399	A	C	C	C	C	C	C	1	1	1	1	1	1	3	10	13	7	7	11	0	0	1	0	0	1	1	1	0	1	0	1	0	6
2288401	T	C	C	C	C	C	C	1	1	1	1	1	1	2	3	4	2	2	5	0	0	0	0	1	1	1	1	0	1	0	1	0	6
35673332	C	T	T	T	T	T	T	1	1	1	1	1	1	4	3	4	11	2	12	1	0	0	0	0	1	1	1	0	1	0	1	0	6
35673374	A	G	G	G	G	G	G	1	1	1	1	1	1	2	3	4	11	2	7	1	1	0	0	0	1	1	0	0	1	0	1	0	6
80989788	T	C	C	C	C	C	C	1	1	1	1	1	1	6	4	3	15	3	2	0	1	0	0	0	0	0	1	1	1	1	1	0	6
105576366	G	A	A	A	A	A	A	1	1	1	1	1	1	2	6	5	2	5	2	0	1	1	0	0	0	1	0	0	1	1	1	0	6
142316954	C	A	A	A	A	A	A	1	1	1	1	1	1	5	3	3	2	4	8	0	0	0	1	0	1	1	0	0	1	1	1	0	6
146611596	A	T	T	T	T	T	T	1	1	1	1	1	1	2	12	15	2	2	10	0	1	1	1	1	0	0	1	0	0	1	0	0	6
25405593	T	A	A	A	A	A	A	1	1	1	1	1	1	22	33	156	43	60	87	1	1	0	0	0	1	0.454545	0.42	0.733333	0.395161	1	0	-0.00304008	6.00304
50954954	G	A	A	A	A	A	A	1	1	1	1	1	1	12	12	22	11	8	11	0.176471	0.916667	1	1	0.833333	0.428571	0.666667	0	0	0	0	1	-0.0217087	6.02171
40011131	A	C	C	C	C	C	C	1	1	1	1	1	1	6	3	9	12	3	5	1	1	0.833333	1	1	0	0.692308	0	0.5	0	0	0	-0.025641	6.02564
25426064	A	G	G	G	G	G	G	1	1	1	1	1	1	4	8	19	10	8	14	0	1	1	1	0.470588	1	0.3	0	0	0.26087	1	0	-0.0314578	6.03146
38700662	C	A	A	A	A	A	A	1	1	1	1	1	1	11	2	17	3	12	12	1	1	0	0.666667	0	0	1	0.869565	1	0	0	0.5	-0.0362319	6.03623
25388115	G	A	A	A	A	A	A	1	1	1	1	1	1	52	38	134	87	73	95	1	1	0	0	0	0.669725	0.6	0.571429	0.666667	0.530973	1	0	-0.0387935	6.03879
25388099	A	G	G	G	G	G	G	1	1	1	1	1	1	47	27	108	68	62	72	1	1	0	0	0	0.6625	0.6	0.538462	0.733333	0.516129	1	0	-0.0504239	6.05042
28709864	A	G	G	G	G	G	G	1	1	1	1	1	1	4	7	3	3	6	2	1	0	1	0	1	0	0	0.666667	0.411765	0	1	1	-0.0784314	6.07843
25388095	A	G	G	G	G	G	G	1	1	1	1	1	1	38	25	90	58	52	65	1	0.970588	0	0	0	1	0.576923	0.52	0.555556	0.455696	1	0	-0.0787631	6.07876
38700665	A	G	G	G	G	G	G	1	1	1	1	1	1	12	2	21	3	14	13	1	1	0	0.666667	0	0	1	0.875	1	0	0	0.545455	-0.0871212	6.08712
9617524	G	T	T	T	T	T	T	1	1	1	1	1	1	4	8	21	48	20	3	1	1	1	0	1	1	0.415094	0	0	0.25	0	0.443038	-0.108132	6.10813
25425193	T	C	C	C	C	C	C	1	1	1	1	1	1	10	19	48	34	18	30	0.298165	1	1	1	0.333333	1	0	0.194444	0	0.291667	1	0	-0.11761	6.11761
86403457	A	G	G	G	G	G	G	1	1	1	1	1	1	2	2	7	3	3	4	1	1	1	1	0	1	0.571429	0	0	0.555556	0	0	-0.126984	6.12698
102891027	T	C	C	C	C	C	C	1	1	1	1	1	1	8	2	5	3	5	2	1	0.714286	0	0	1	0.75	0	0.4	1	0.25	0.6	0.421053	-0.135338	6.13534
35228638	T	C	C	C	C	C	C	1	1	1	1	1	1	10	17	11	13	3	12	1	1	0.6	0.272727	1	0.772727	0	0	0	0.526316	1	0	-0.17177	6.17177
36936108	C	T	T	T	T	T	T	1	1	1	1	1	1	103	66	163	114	85	89	0.501859	1	1	1	0.489655	0.469697	0	0.463415	0.25	0.447368	0.550847	0	-0.172841	6.17284
26653728	T	C	C	C	C	C	C	1	1	1	1	1	1	15	2	9	9	4	4	1	1	0	0	1	0	1	0	0	0.888889	1	0.285714	-0.174603	6.1746
72229757	G	C	C	C	C	C	C	1	1	1	1	1	1	2	4	4	5	4	2	0	1	0	0	1	0.666667	1	0.666667	0	1	0	0.857143	-0.190476	6.19048
90651269	T	G	G	G	G	G	G	1	1	1	1	1	1	4	21	43	22	51	14	1	0	0	0	0.416667	0	1	1	0.625	1	0.15	1	-0.191667	6.19167
35228194	T	C	C	C	C	C	C	1	1	1	1	1	1	3	5	9	11	8	7	0.722222	1	0.666667	0.75	1	0.625	0	0	0	0.428571	1	0	-0.19246	6.19246
35427111	T	C	C	C	C	C	C	1	1	1	1	1	1	8	27	8	6	6	9	0.72	1	0.333333	0.5625	1	1	0	0	0.266667	0.315789	1	0	-0.198289	6.19829
38918361	G	C	C	C	C	C	C	1	1	1	1	1	1	3	2	2	2	2	3	1	0	0	0	0	1	1	1	0	1	1	0.2	-0.2	6.2
4789261	G	C	C	C	C	C	C	1	1	1	1	1	1	13	6	19	7	4	13	1	1	0	0.217391	1	1	0.533333	0.75	0.416667	0.285714	0	0	-0.203106	6.20311
25426018	C	T	T	T	T	T	T	1	1	1	1	1	1	3	6	15	20	8	16	0	1	1	1	0.35	1	0.384615	0.235294	0	0.235294	1	0	-0.205204	6.2052
37433065	A	G	G	G	G	G	G	1	1	1	1	1	1	8	7	5	7	4	7	1	1	0.285714	0.387097	0	1	0	0.333333	0	0.714286	0.5	1	-0.22043	6.22043
33250929	A	G	G	G	G	G	G	1	1	1	1	1	1	3	3	6	17	7	3	1	1	1	1	0	1	0	0	0.454545	0.25	0	0.517241	-0.221787	6.22179
18395112	T	C	C	C	C	C	C	1	1	1	1	1	1	7	2	3	4	10	3	0	0	1	0	0	0.5	1	0.5	1	0.222222	1	1	-0.222222	6.22222
40011136	G	A	A	A	A	A	A	1	1	1	1	1	1	7	3	9	9	3	4	1	1	1	1	1	0	0.727273	0	0.5	0	0	0	-0.227273	6.22727
36938457	A	G	G	G	G	G	G	1	1	1	1	1	1	40	16	51	49	43	25	0.529412	1	1	1	0.405797	0.535354	0	0.380952	0.466667	0.333333	0.617647	0	-0.269162	6.26916
47997024	G	T	T	T	T	T	T	1	1	1	1	1	1	11	6	9	7	7	5	0.555556	1	0	0	0	0	1	0.769231	0.6	0.6	0.888889	0.857143	-0.270818	6.27082
25425235	T	C	C	C	C	C	C	1	1	1	1	1	1	9	13	38	23	22	35	0.298643	1	1	1	0.333333	1	0.1875	0.212121	0	0.24359	1	0	-0.275187	6.27519
25426026	A	G	G	G	G	G	G	1	1	1	1	1	1	3	6	16	18	9	16	0	1	1	1	0.409091	1	0.416667	0.25	0	0.222222	1	0	-0.29798	6.29798
64783981	T	C	C	C	C	C	C	1	1	1	1	1	1	17	10	17	23	35	16	1	0.35	1	1	0	1	0	0.909091	0	0.444444	0	0.6	-0.303535	6.30354
43663006	T	C	C	C	C	C	C	1	1	1	1	1	1	2	9	6	5	2	9	0.333333	1	1	1	1	1	0.222222	0.75	0	0	0	0	-0.305556	6.30556
36938825	G	A	A	A	A	A	A	1	1	1	1	1	1	7	25	26	36	10	14	0.545455	1	1	1	0.37931	0.543478	0	0.347826	0.454545	0.461538	0.588235	0	-0.320388	6.32039
103767869	A	C	C	C	C	C	C	1	1	1	1	1	1	3	5	5	4	11	6	1	1	1	1	0	0	0.25	0	0	1	0.571429	0.5	-0.321429	6.32143
8484965	G	A	A	A	A	A	A	1	1	1	1	1	1	5	4	2	3	2	2	0.5	0	1	0	0	1	0.833333	1	0	0	1	1	-0.333333	6.33333
20285588	C	A	A	A	A	A	A	1	1	1	1	1	1	4	2	19	4	4	4	1	0.666667	0	1	0	1	0.666667	1	0	1	0	0	-0.333333	6.33333
14825179	C	T	T	T	T	T	T	1	1	1	1	1	1	21	23	68	38	39	7	1	0.388889	1	0.959184	0.875	0.333333	0	0.5	0.28	1	0	0	-0.336406	6.33641
36939973	T	C	C	C	C	C	C	1	1	1	1	1	1	2	9	12	11	5	3	1	1	1	1	0.5	0.464286	0	0.25	0	0.555556	0.571429	0	-0.34127	6.34127
36985038	C	T	T	T	T	T	T	1	1	1	1	1	1	16	6	32	38	36	49	1	0.785714	0.428571	0.59375	1	1	0	0	0	0.280702	0.525253	0.734694	-0.348684	6.34868
36939480	C	T	T	T	T	T	T	1	1	1	1	1	1	4	33	27	19	10	11	0.422222	1	1	1	0.612903	0.25	0	0.214286	0.818182	0.368421	0.666667	0	-0.352681	6.35268
89545673	C	T	T	T	T	T	T	1	1	1	1	1	1	3	99	86	41	30	45	0.341463	0	0.306452	0.423077	1	0.430556	1	0	1	1	0.4	0.451613	-0.35316	6.35316
67903371	T	C	C	C	C	C	C	1	1	1	1	1	1	7	4	8	38	262	33	1	1	1	1	1	0.252252	0.46875	0	0	0.310345	0	0.330645	-0.361992	6.36199
17768541	T	C	C	C	C	C	C	1	1	1	1	1	1	8	21	12	22	13	10	1	0	0.4	0.444444	0.75	0.5	1	0.396825	1	0.30303	0.571429	0	-0.365729	6.36573
36937940	C	A	A	A	A	A	A	1	1	1	1	1	1	9	36	48	39	21	25	0.625	1	1	1	0.431373	0.425926	0	0.451613	0.375	0.575	0.484848	0	-0.36876	6.36876
36936506	C	T	T	T	T	T	T	1	1	1	1	1	1	18	96	143	125	64	85	0.531034	1	1	1	0.508772	0.46875	0	0.543624	0.380952	0.510204	0.448276	0	-0.391613	6.39161
51290739	G	A	A	A	A	A	A	1	1	1	1	1	1	4	2	7	7	20	8	0	1	0	0.407407	1	1	0	0	1	0	1	1	-0.407407	6.40741
25388164	T	C	C	C	C	C	C	1	1	1	1	1	1	63	45	172	123	101	123	1	1	0	0	0	1	0.574074	0.589286	0.677419	0.582278	1	0	-0.423058	6.42306
70828019	G	A	A	A	A	A	A	1	1	1	1	1	1	8	11	7	2	4	5	0.5	0	0	0	0	1	0.357143	0.571429	1	1	1	1	-0.428571	6.42857
28615162	A	G	G	G	G	G	G	1	1	1	1	1	1	10	7	5	6	7	6	1	1	0.714286	0.5	1	0	0.333333	0	0.714286	0	0.666667	0.5	-0.428571	6.42857
52958344	G	A	A	A	A	A	A	1	1	1	1	1	1	17	26	95	20	21	65	1	1	0.5	0.482143	1	1	0	0.5625	0.423077	0	0	0.465753	-0.433473	6.43347
67903384	C	T	T	T	T	T	T	1	1	1	1	1	1	6	3	5	33	246	32	1	1	1	1	1	0.281553	0.482759	0	0	0.333333	0	0.362832	-0.460477	6.46048
45243060	G	C	C	C	C	C	C	1	1	1	1	1	1	2	3	4	2	2	2	1	0	1	1	0	0	0	1	1	0.75	0	0.714286	-0.464286	6.46429
37084889	C	T	T	T	T	T	T	1	1	1	1	1	1	10	7	9	6	6	2	1	1	0.263158	0.275862	0.5	1	0	0.2	0	1	1	0.227273	-0.466293	6.46629
10104600	G	A	A	A	A	A	A	1	1	1	1	1	1	34	7	9	22	24	27	1	1	1	1	1	1	0	0.466667	0	0	0	0	-0.466667	6.46667
49220208	A	G	G	G	G	G	G	1	1	1	1	1	1	4	15	13	13	11	17	1	0	1	1	0.6	1	0	0.692308	0	1	0.181818	0	-0.474126	6.47413
16342865	C	A	A	A	A	A	A	1	1	1	1	1	1	11	3	19	4	3	16	1	0	1	1	0	0	0.4	1	0.444444	0.363636	0.978261	0.294118	-0.480459	6.48046
63705589	T	C	C	C	C	C	C	1	1	1	1	1	1	2	5	9	5	2	4	0	1	0	0	1	1	1	1	0	1	0.5	0	-0.5	6.5
40401200	T	C	C	C	C	C	C	1	1	1	1	1	1	4	2	7	2	5	2	0	0	1	1	1	0	0	0	1	1	0.5	1	-0.5	6.5
72159678	A	G	G	G	G	G	G	1	1	1	1	1	1	4	6	8	5	11	3	1	0	1	1	1	1	0	1	0.5	0	0	0	-0.5	6.5
25350672	G	A	A	A	A	A	A	1	1	1	1	1	1	5	4	3	2	2	3	1	1	0	1	0	1	1	0	0	0	1	0.5	-0.5	6.5
39428576	A	C	C	C	C	C	C	1	1	1	1	1	1	2	2	4	6	4	6	1	0	1	1	1	0	0	0	0	0.5	1	1	-0.5	6.5
103767880	C	T	T	T	T	T	T	1	1	1	1	1	1	3	7	6	4	11	6	1	1	1	1	0	0	0.333333	0	0	1	0.571429	0.6	-0.504762	6.50476
89545702	A	T	T	T	T	T	T	1	1	1	1	1	1	6	152	137	52	45	51	0.3625	0	0.337838	0.455556	1	0.316667	1	0	1	1	0.518519	0.516129	-0.507208	6.50721
50095212	T	G	G	G	G	G	G	1	1	1	1	1	1	21	12	23	15	12	20	0.7	1	0.625	0.4	1	0.416667	0.333333	0.571429	0	0.461538	0	1	-0.507967	6.50797
29994605	G	C	C	C	C	C	C	1	1	1	1	1	1	4	3	12	19	4	15	0	0	1	0.5	0.5	1	1	1	0	0.538462	0	1	-0.538462	6.53846
67902997	T	C	C	C	C	C	C	1	1	1	1	1	1	5	9	8	35	295	20	1	1	1	1	1	0.369128	0.394737	0	0	0.4375	0	0.35	-0.551364	6.55136
6122600	G	C	C	C	C	C	C	1	1	1	1	1	1	4	9	22	14	9	9	0.464286	0.5	0.428571	0.583333	0.761905	0.414634	1	0	1	0.2	0.75	0.466667	-0.569396	6.5694
33107955	G	A	A	A	A	A	A	1	1	1	1	1	1	8	2	2	7	3	6	1	0	1	1	0	1	1	1	0	0.571429	0	0	-0.571429	6.57143
53027965	A	C	C	C	C	C	C	1	1	1	1	1	1	8	3	6	2	4	6	0	1	1	0	1	0	0.6	1	0	0	1	1	-0.6	6.6
75195601	G	A	A	A	A	A	A	1	1	1	1	1	1	9	4	21	10	16	12	1	1	1	1	0	1	0	1	0.606061	0	0	0	-0.606061	6.60606
12251880	A	G	G	G	G	G	G	1	1	1	1	1	1	9	3	13	25	4	4	1	1	1	1	0	0.465116	1	0.4	0.75	0	0	0	-0.615116	6.61512
75195585	G	A	A	A	A	A	A	1	1	1	1	1	1	5	4	20	14	15	12	1	1	1	1	0	1	0	1	0.625	0	0	0	-0.625	6.625
88981700	G	A	A	A	A	A	A	1	1	1	1	1	1	1	2	3	5	2	9	0	0.238095	1	1	1	0	0	1	0	1	1	0.388889	-0.626984	6.62698
67902395	G	A	A	A	A	A	A	1	1	1	1	1	1	4	2	2	21	131	9	1	1	1	1	1	0.348315	0.352941	0	0	0.5625	0	0.368421	-0.632177	6.63218
45020758	C	T	T	T	T	T	T	1	1	1	1	1	1	32	2	7	10	3	9	1	0	0.454545	0.678571	0	0.5	1	1	1	0	0	1	-0.633117	6.63312
36939761	G	C	C	C	C	C	C	1	1	1	1	1	1	2	9	7	8	3	2	0.47619	1	1	1	0.428571	0.352941	0	0.9	0.5	0.642857	0.333333	0	-0.633894	6.63389
40254581	T	C	C	C	C	C	C	1	1	1	1	1	1	19	11	21	7	2	7	1	1	1	1	1	0.2	0	0.428571	0	0	0.555556	0.45	-0.634127	6.63413
14585690	A	G	G	G	G	G	G	1	1	1	1	1	1	2	4	6	15	15	4	0	0	0	0	0	1	0.636364	1	1	1	1	1	-0.636364	6.63636
37811077	A	G	G	G	G	G	G	1	1	1	1	1	1	5	9	23	23	6	9	1	0.472222	0.5	0.34375	1	0.384615	1	0.545455	0	0.409091	0	1	-0.655133	6.65513
114963814	G	C	C	C	C	C	C	1	1	1	1	1	1	26	21	6	12	25	9	1	1	1	0.857143	1	1	0	0	0	0.8	0	0	-0.657143	6.65714
107416876	G	A	A	A	A	A	A	1	1	1	1	1	1	6	3	2	6	4	2	0	1	1	1	0	0	1	1	0	1	0.333333	0.333333	-0.666667	6.66667
107416877	C	A	A	A	A	A	A	1	1	1	1	1	1	5	3	3	5	4	2	0	1	1	1	0	0	1	1	0	1	0.333333	0.333333	-0.666667	6.66667
107416910	A	C	C	C	C	C	C	1	1	1	1	1	1	7	4	3	8	4	2	0	1	1	1	0	0	1	1	0	1	0.333333	0.333333	-0.666667	6.66667
105882645	T	C	C	C	C	C	C	1	1	1	1	1	1	2	3	2	6	3	3	0	1	0	1	0.916667	1	0	0	0	1	0.75	1	-0.666667	6.66667
19205537	A	G	G	G	G	G	G	1	1	1	1	1	1	5	8	16	15	10	15	0	0	0	0	0	1	1	1	0.666667	1	1	1	-0.666667	6.66667
36936113	G	T	T	T	T	T	T	1	1	1	1	1	1	100	61	158	114	82	92	1	1	1	1	0.503401	0.466321	0	0.483333	0.25	0.447368	0.521368	0	-0.671792	6.67179
25350826	G	A	A	A	A	A	A	1	1	1	1	1	1	3	6	9	13	13	3	1	1	0	0	0	0.678571	1	0	1	1	1	0	-0.678571	6.67857
25350838	G	A	A	A	A	A	A	1	1	1	1	1	1	3	6	10	13	13	2	1	1	0	0	0	0.678571	1	0	1	1	1	0	-0.678571	6.67857
37031767	G	C	C	C	C	C	C	1	1	1	1	1	1	2	6	8	4	8	2	0.8	0.3	0.3	0	0.333333	0	0.6	0.666667	1	0.857143	1	0.833333	-0.690476	6.69048
90639267	A	G	G	G	G	G	G	1	1	1	1	1	1	2	11	2	8	6	5	1	1	0	0	1	1	0	0	0	1	1	0.692308	-0.692308	6.69231
88981704	T	C	C	C	C	C	C	1	1	1	1	1	1	2	2	4	4	2	11	0	0.277778	1	1	1	0	0	1	0	1	1	0.421053	-0.69883	6.69883
25350830	T	C	C	C	C	C	C	1	1	1	1	1	1	3	6	10	13	13	3	1	1	0	0	0	0.703704	1	0	1	1	1	0	-0.703704	6.7037
25350825	T	C	C	C	C	C	C	1	1	1	1	1	1	3	6	10	13	13	3	1	1	0	0	0	0.714286	1	0	1	1	1	0	-0.714286	6.71429
36320680	A	G	G	G	G	G	G	1	1	1	1	1	1	2	2	13	6	5	6	1	1	1	1	1	1	0	0	0	0.714286	0	0	-0.714286	6.71429
25351714	G	C	C	C	C	C	C	1	1	1	1	1	1	9	10	35	23	27	15	1	1	0	0	0	0.724138	1	1	0	1	1	0	-0.724138	6.72414
25351717	C	A	A	A	A	A	A	1	1	1	1	1	1	11	12	56	31	35	27	1	1	0	0	0	0.744186	1	1	0	1	1	0	-0.744186	6.74419
54115361	G	A	A	A	A	A	A	1	1	1	1	1	1	9	10	11	21	9	15	1	1	1	1	1	1	0.428571	0	0	0.32	0	0	-0.748571	6.74857
3082603	A	G	G	G	G	G	G	1	1	1	1	1	1	2	6	10	3	4	4	1	1	0	1	1	0.25	0.666667	0.833333	0	0	0.5	0.5	-0.75	6.75
107286586	T	C	C	C	C	C	C	1	1	1	1	1	1	2	5	3	5	2	3	0	0	1	1	1	0	0	0.75	1	0	1	1	-0.75	6.75
103767821	A	G	G	G	G	G	G	1	1	1	1	1	1	4	4	3	2	6	2	1	1	1	1	0	0	0.5	0	0	1	0.666667	0.6	-0.766667	6.76667
43985046	C	G	G	G	G	G	G	1	1	1	1	1	1	5	7	7	3	3	6	0.769231	1	0	1	1	1	0	0	0	0.666667	0.666667	0.666667	-0.769231	6.76923
27949898	T	C	C	C	C	C	C	1	1	1	1	1	1	5	15	19	20	5	9	0	1	1	1	1	0.25	0.545455	0.5	0	0.47619	1	0	-0.771645	6.77165
9328669	T	G	G	G	G	G	G	1	1	1	1	1	1	23	60	96	64	33	40	0.538462	1	0.983333	1	0.481481	1	0.358209	0	0	0.461538	0	0.95122	-0.774243	6.77424
67901666	T	C	C	C	C	C	C	1	1	1	1	1	1	85	105	181	583	195	185	1	1	1	0.998999	1	0.501748	0.407035	0	0	0.394958	0	0.473761	-0.776501	6.7765
10812749	A	G	G	G	G	G	G	1	1	1	1	1	1	14	2	7	9	5	2	0	1	0.266667	1	0	1	1	0.416667	0.391304	0.5	0.666667	0.538462	-0.779766	6.77977
14426364	G	T	T	T	T	T	T	1	1	1	1	1	1	7	2	16	6	3	13	1	0.714286	0.469388	0.431818	1	1	0	1	0	0.666667	0	0.5	-0.782158	6.78216
73596341	T	C	C	C	C	C	C	1	1	1	1	1	1	6	2	4	4	7	4	0	1	1	1	0	0	0.5	1	1	0	0.571429	0.714286	-0.785714	6.78571
16635273	C	T	T	T	T	T	T	1	1	1	1	1	1	1	3	13	31	4	8	0.5	0	1	1	1	0.285714	0	0	1	1	1	0	-0.785714	6.78571
28606814	T	G	G	G	G	G	G	1	1	1	1	1	1	19	2	3	10	8	4	1	1	0.484375	0.552239	0.2	1	0	1	0.21875	1	0.333333	0	-0.788697	6.7887
101152055	T	C	C	C	C	C	C	1	1	1	1	1	1	17	12	11	9	6	4	0.375	0	0	0	1	0.416667	1	1	0	1	1	1	-0.791667	6.79167
42197746	G	C	C	C	C	C	C	1	1	1	1	1	1	35	15	35	15	18	21	1	0.3125	1	1	1	1	0.518519	0.6	0	0.363636	0	0	-0.794655	6.79465
113534294	G	A	A	A	A	A	A	1	1	1	1	1	1	2	5	10	3	3	4	1	1	0	1	1	1	0	0	0	0	0.8	1	-0.8	6.8
102429436	A	G	G	G	G	G	G	1	1	1	1	1	1	15	17	27	11	8	14	0.678571	1	1	1	1	0.5	0	0	1	0	0.636364	0	-0.814935	6.81494
29271515	T	C	C	C	C	C	C	1	1	1	1	1	1	4	10	20	22	10	7	1	1	0	0	0	1	1	0	0	0.818182	1	1	-0.818182	6.81818
44075108	T	C	C	C	C	C	C	1	1	1	1	1	1	7	44	37	43	16	9	0.586957	0.419355	1	1	1	0.413043	0.428571	0.578947	0.375	0.418605	0.6	0	-0.820478	6.82048
18331032	T	C	C	C	C	C	C	1	1	1	1	1	1	25	4	13	13	15	11	0.677966	0.285714	0	0.8	0.32	1	0.458333	1	1	0.285714	1	0	-0.827728	6.82773
11371187	A	G	G	G	G	G	G	1	1	1	1	1	1	38	3	21	16	19	13	0.92	1	0.909091	1	1	0	0	0	0	1	1	0	-0.829091	6.82909
72655244	G	T	T	T	T	T	T	1	1	1	1	1	1	2	4	2	4	8	2	1	1	0	0	0	0	1	0.833333	1	1	0	1	-0.833333	6.83333
52424039	T	A	A	A	A	A	A	1	1	1	1	1	1	10	10	22	41	26	23	1	0.428571	0.555556	0.466667	1	1	0.387097	0.529412	0.351852	0.6	0	0.514286	-0.83344	6.83344
85042617	C	T	T	T	T	T	T	1	1	1	1	1	1	10	4	5	2	4	9	1	0	0.4	0.555556	0	0.4	1	1	0.5	1	1	0	-0.855556	6.85556
16047705	C	T	T	T	T	T	T	1	1	1	1	1	1	2	2	3	6	2	2	1	0.857143	1	0	0	1	1	1	0	1	0	0	-0.857143	6.85714
82778862	A	C	C	C	C	C	C	1	1	1	1	1	1	4	12	3	5	2	8	0	1	1	0	0	0	0	1	1	1	1	0.857143	-0.857143	6.85714
105801060	C	T	T	T	T	T	T	1	1	1	1	1	1	10	2	3	21	3	5	0	0	1	0.857143	0	0	1	1	0	1	1	1	-0.857143	6.85714
128040515	A	G	G	G	G	G	G	1	1	1	1	1	1	7	11	9	4	4	4	1	0	1	0	1	0	0	0.875	1	1	0	1	-0.875	6.875
67902508	A	G	G	G	G	G	G	1	1	1	1	1	1	9	15	11	35	378	23	1	1	0.972222	1	1	0.465517	0.575	0	0	0.490566	0	0.373016	-0.876321	6.87632
36937605	A	G	G	G	G	G	G	1	1	1	1	1	1	6	34	49	39	31	30	0.375	0.970588	0.95	1	0.425532	0.54	0	0.482759	0.875	0.5	0.769231	0	-0.88811	6.88811
22221176	A	T	T	T	T	T	T	1	1	1	1	1	1	6	12	5	5	2	5	1	0	0	0	1	1	0	1	0	0.9	1	1	-0.9	6.9
34272381	G	A	A	A	A	A	A	1	1	1	1	1	1	15	6	10	14	7	11	0	1	1	1	0.5	0.694444	1	0	1	0	0	0.705882	-0.900327	6.90033
13149523	G	A	A	A	A	A	A	1	1	1	1	1	1	6	2	5	2	3	8	1	0.214286	0	1	1	0.153846	0.8125	1	0.727273	1	0	0	-0.907905	6.9079
104181313	A	G	G	G	G	G	G	1	1	1	1	1	1	3	5	2	4	4	4	1	1	0	0	1	1	0	0	0	0.909091	1	1	-0.909091	6.90909
21698058	A	G	G	G	G	G	G	1	1	1	1	1	1	22	21	25	28	21	28	0.6	1	0.428571	0.258065	1	0.625	0.540541	0.454545	0.3125	0.54	0.153846	1	-0.913068	6.91307
22221215	T	A	A	A	A	A	A	1	1	1	1	1	1	5	12	7	5	2	6	1	0	0	0	1	1	0	1	0	0.916667	1	1	-0.916667	6.91667
8771575	G	A	A	A	A	A	A	1	1	1	1	1	1	14	4	9	6	10	5	1	0	1	1	1	0	0	1	1	0.666667	0.25	0	-0.916667	6.91667
36938437	T	C	C	C	C	C	C	1	1	1	1	1	1	33	18	42	41	43	24	0.604651	1	1	1	0.591837	0.573333	0	0.457143	0.550725	0.48	0.666667	0	-0.924355	6.92436
65663089	C	G	G	G	G	G	G	1	1	1	1	1	1	2	11	23	17	2	14	1	0.461538	1	1	1	0.424242	0	0	0.6	1	0	0.444444	-0.930225	6.93023
133608124	T	C	C	C	C	C	C	1	1	1	1	1	1	12	8	17	11	11	14	1	1	0.8	1	0.25	0	0.666667	0.363636	1	0.6	0	0.272727	-0.95303	6.95303
73596287	G	T	T	T	T	T	T	1	1	1	1	1	1	6	2	4	7	7	4	0	1	1	1	0	1	0.5	1	0	0	0.705882	0.75	-0.955882	6.95588
45924101	T	C	C	C	C	C	C	1	1	1	1	1	1	14	14	41	20	18	19	1	1	1	1	1	0.69697	0.608696	0	0	0.655172	0	0	-0.960838	6.96084
5790239	A	C	C	C	C	C	C	1	1	1	1	1	1	9	3	7	8	25	15	0	0	1	1	1	1	1	0	0	0	0.964286	1	-0.964286	6.96429
21453364	A	C	C	C	C	C	C	1	1	1	1	1	1	2	8	9	8	4	10	1	0	0	0.708333	0	0.666667	1	1	0	1	1	0.6	-0.975	6.975
72773407	A	G	G	G	G	G	G	1	1	1	1	1	1	3	4	6	17	3	4	1	1	1	1	0.6	1	0	0	0	0.375	1	0	-0.975	6.975
39505300	T	C	C	C	C	C	C	1	1	1	1	1	1	5	44	77	19	77	27	1	0	0	0	0.987805	1	1	1	0	1	0	1	-0.987805	6.9878
9036231	C	A	A	A	A	A	A	1	1	1	1	1	1	2	86	37	55	76	63	1	1	0.995283	1	1	1	0	1	0	0	0	0	-0.995283	6.99528
10154299	A	G	G	G	G	G	G	1	1	1	1	1	1	9	2	15	2	7	14	1	0.272727	1	1	0.428571	0	1	0.294118	0	0	1	1	-0.995416	6.99542
58352256	T	C	C	C	C	C	C	1	1	1	1	1	1	3	6	3	9	2	5	1	0	0	1	0	1	1	1	0	0	1	1	-1	7
68683944	T	C	C	C	C	C	C	1	1	1	1	1	1	4	2	3	3	3	7	1	0	1	1	0	0	1	1	1	1	0	0	-1	7
9680651	C	A	A	A	A	A	A	1	1	1	1	1	1	6	4	3	2	2	8	1	0	0	1	1	0	1	1	0	1	0	1	-1	7
9680676	G	C	C	C	C	C	C	1	1	1	1	1	1	6	4	3	2	2	8	1	0	0	1	1	0	1	1	0	1	0	1	-1	7
9680691	C	T	T	T	T	T	T	1	1	1	1	1	1	6	3	2	2	2	8	1	0	0	1	1	0	1	1	0	1	0	1	-1	7
19225835	G	C	C	C	C	C	C	1	1	1	1	1	1	8	6	9	5	7	3	1	1	0	1	0	0	1	1	0	1	0	1	-1	7
26114740	T	C	C	C	C	C	C	1	1	1	1	1	1	4	2	2	4	2	2	0	0	1	0	0	1	1	0	1	1	1	1	-1	7
11367460	A	G	G	G	G	G	G	1	1	1	1	1	1	4	2	6	13	6	14	1	1	1	1	1	0	0	0	0	1	1	0	-1	7
11371249	A	G	G	G	G	G	G	1	1	1	1	1	1	53	2	17	16	24	19	1	1	1	1	1	0	0	0	0	1	1	0	-1	7
11371253	C	A	A	A	A	A	A	1	1	1	1	1	1	53	2	22	19	26	24	1	1	1	1	1	0	0	0	0	1	1	0	-1	7
30014871	N	A	A	A	A	A	A	1	1	1	1	1	1	2	4	4	6	2	2	0	0	0	1	1	0	1	0	1	1	1	1	-1	7
36827097	A	G	G	G	G	G	G	1	1	1	1	1	1	2	2	3	4	3	4	1	1	1	0	0	1	0	0	0	1	1	1	-1	7
54101597	C	T	T	T	T	T	T	1	1	1	1	1	1	4	2	7	8	3	3	1	0	1	1	1	1	1	0	0	1	0	0	-1	7
73596363	C	T	T	T	T	T	T	1	1	1	1	1	1	5	2	2	3	5	2	0	1	1	1	0	0	0	1	1	0	1	1	-1	7
39504679	A	G	G	G	G	G	G	1	1	1	1	1	1	4	9	18	2	23	5	0	1	0	0	1	1	1	1	1	1	0	0	-1	7
39504682	G	A	A	A	A	A	A	1	1	1	1	1	1	4	8	17	2	22	4	0	1	0	0	1	1	1	1	1	1	0	0	-1	7
39504706	A	G	G	G	G	G	G	1	1	1	1	1	1	2	14	17	4	23	7	0	1	0	0	1	1	1	1	1	1	0	0	-1	7
39505037	T	C	C	C	C	C	C	1	1	1	1	1	1	3	24	31	9	41	9	0	0	0	0	1	1	1	1	1	1	0	1	-1	7
39505054	C	T	T	T	T	T	T	1	1	1	1	1	1	4	26	40	10	44	15	0	0	0	0	1	1	1	1	0	1	1	1	-1	7
39505067	G	A	A	A	A	A	A	1	1	1	1	1	1	6	25	48	9	50	19	0	0	0	0	1	1	1	1	0	1	1	1	-1	7
39505317	G	C	C	C	C	C	C	1	1	1	1	1	1	3	20	34	8	37	12	1	0	0	0	1	1	1	1	0	1	0	1	-1	7
45945551	G	A	A	A	A	A	A	1	1	1	1	1	1	2	8	7	6	4	2	0	1	1	0	0	0	1	1	0	1	1	1	-1	7
45945575	C	T	T	T	T	T	T	1	1	1	1	1	1	2	8	7	6	4	2	0	1	1	0	0	0	1	1	0	1	1	1	-1	7
45945579	C	G	G	G	G	G	G	1	1	1	1	1	1	2	8	7	6	4	2	0	1	1	0	0	0	1	1	0	1	1	1	-1	7
76255007	G	A	A	A	A	A	A	1	1	1	1	1	1	10	2	10	10	2	4	0	1	1	1	0	0	1	1	1	0	0	1	-1	7
30122883	C	G	G	G	G	G	G	1	1	1	1	1	1	3	5	5	9	3	4	0	0	0	0	0	1	1	1	1	1	1	1	-1	7
55922620	T	C	C	C	C	C	C	1	1	1	1	1	1	4	6	4	13	4	2	0	1	0	1	1	1	1	0	0	1	0	1	-1	7
55922621	G	A	A	A	A	A	A	1	1	1	1	1	1	4	6	4	13	4	2	0	1	0	1	1	1	1	0	0	1	0	1	-1	7
55922628	A	T	T	T	T	T	T	1	1	1	1	1	1	4	6	4	13	4	2	0	1	0	1	1	1	1	0	0	1	0	1	-1	7
5790234	T	C	C	C	C	C	C	1	1	1	1	1	1	9	3	9	8	24	15	0	0	1	1	1	1	1	0	0	0	1	1	-1	7
5791394	N	G	G	G	G	G	G	1	1	1	1	1	1	5	4	6	7	17	14	1	0	0	1	0	1	1	0	1	0	1	1	-1	7
10691802	T	C	C	C	C	C	C	1	1	1	1	1	1	1	2	5	4	3	2	1	0	1	1	0	1	1	1	0	0	0	1	-1	7
10691806	G	A	A	A	A	A	A	1	1	1	1	1	1	2	2	5	4	3	2	1	0	1	1	0	1	1	1	0	0	0	1	-1	7
18449902	T	C	C	C	C	C	C	1	1	1	1	1	1	2	8	20	34	6	18	0	1	1	1	0	0	0	1	1	1	1	0	-1	7
18449916	C	T	T	T	T	T	T	1	1	1	1	1	1	2	8	16	27	6	18	0	1	1	1	0	0	0	1	1	1	1	0	-1	7
20588897	A	G	G	G	G	G	G	1	1	1	1	1	1	7	5	9	3	5	10	1	1	0	0	1	1	0	1	0	1	0	1	-1	7
82778867	A	T	T	T	T	T	T	1	1	1	1	1	1	4	12	3	5	2	8	0	1	1	0	0	0	0	1	1	1	1	1	-1	7
82778868	A	T	T	T	T	T	T	1	1	1	1	1	1	4	12	3	5	2	8	0	1	1	0	0	0	0	1	1	1	1	1	-1	7
40611309	C	T	T	T	T	T	C	1	1	1	1	1	1	2	5	9	10	3	2	1	1	1	1	0	0	0	0	0	1	1	1	-1	7
71189724	A	G	G	G	G	G	G	1	1	1	1	1	1	4	4	2	8	3	4	1	1	0	1	1	1	1	0	0	0	0	1	-1	7
50325571	A	T	T	T	T	T	T	1	1	1	1	1	1	3	2	4	3	4	4	1	1	0	1	0	1	1	0	1	0	0	1	-1	7
22221173	T	C	C	C	C	C	C	1	1	1	1	1	1	6	12	6	5	2	6	1	0	0	0	1	1	0	1	0	1	1	1	-1	7
22221221	A	G	G	G	G	G	G	1	1	1	1	1	1	6	14	8	5	3	6	1	0	0	0	1	1	0	1	0	1	1	1	-1	7
22221230	A	G	G	G	G	G	G	1	1	1	1	1	1	6	14	8	5	3	6	1	0	0	0	1	1	0	1	0	1	1	1	-1	7
22221237	T	C	C	C	C	C	C	1	1	1	1	1	1	6	13	8	5	2	6	1	0	0	0	1	1	0	1	0	1	1	1	-1	7
22221257	T	C	C	C	C	C	C	1	1	1	1	1	1	6	12	5	3	2	6	1	0	0	0	1	1	0	1	0	1	1	1	-1	7
25350804	G	A	A	A	A	A	A	1	1	1	1	1	1	6	6	19	13	22	3	1	1	0	0	0	1	1	1	1	0	1	0	-1	7
29403865	A	G	G	G	G	G	G	1	1	1	1	1	1	2	4	8	8	7	6	1	1	0	0	0	0	1	1	0	1	1	1	-1	7
2369275	C	T	T	T	T	T	T	1	1	1	1	1	1	2	2	16	4	21	13	0	0	0	0	0	1	1	1	1	1	1	1	-1	7
2766840	A	G	G	G	G	G	G	1	1	1	1	1	1	2	3	4	5	3	4	1	0	0	1	1	0	0	1	0	1	1	1	-1	7
18289698	A	T	T	T	T	T	T	1	1	1	1	1	1	4	2	17	18	20	3	0	1	1	1	0	0	0.5	1	1	0.5	1	0	-1	7
10241325	G	A	A	A	A	A	A	1	1	1	1	1	1	2	3	7	2	3	7	1	1	0	1	1	1	0	0	0	0	1	1	-1	7
10251497	T	C	C	C	C	C	C	1	1	1	1	1	1	3	2	4	5	5	3	1	1	0	1	1	0	0	1	0	1	0	1	-1	7
13276196	T	G	G	G	G	G	G	1	1	1	1	1	1	7	6	5	5	2	5	0	1	0	0	0	0	1	1	1	1	1	1	-1	7
24465555	T	G	G	G	G	G	G	1	1	1	1	1	1	4	4	3	3	3	3	1	0	1	1	0	1	0	0	1	1	1	0	-1	7
24465618	G	A	A	A	A	A	A	1	1	1	1	1	1	6	3	5	3	3	2	1	0	1	1	0	1	0	0	1	1	1	0	-1	7
24465632	C	T	T	T	T	T	T	1	1	1	1	1	1	6	3	5	4	2	2	1	0	1	1	0	1	0	0	1	1	1	0	-1	7
24465633	A	G	G	G	G	G	G	1	1	1	1	1	1	6	3	5	4	3	2	1	0	1	1	0	1	0	0	1	1	1	0	-1	7
24465660	A	G	G	G	G	G	G	1	1	1	1	1	1	4	2	4	4	4	3	1	0	1	1	0	1	0	0	1	1	1	0	-1	7
2319301	C	A	A	A	A	A	A	1	1	1	1	1	1	5	3	5	6	3	6	1	1	0	0	0	0	1	1	0	1	1	1	-1	7
25565543	G	A	A	A	A	A	A	1	1	1	1	1	1	3	2	5	3	4	2	0	0	1	1	0	1	1	1	0	1	0	1	-1	7
45516580	C	A	A	A	A	A	A	1	1	1	1	1	1	4	10	10	13	6	1	0	1	0	0	0	1	1	1	0	1	1	1	-1	7
45516582	T	C	C	C	C	C	C	1	1	1	1	1	1	4	10	11	14	6	2	0	1	0	0	0	1	1	1	0	1	1	1	-1	7
125547081	C	T	T	T	T	T	T	1	1	1	1	1	1	7	3	3	7	5	5	0	1	0	0	1	0	1	1	0	1	1	1	-1	7
126555084	N	G	G	G	G	G	G	1	1	1	1	1	1	2	7	3	3	3	2	1	1	0	1	0	0	1	1	0	0	1	1	-1	7
126555085	N	A	A	A	A	A	A	1	1	1	1	1	1	2	6	3	3	3	2	1	1	0	1	0	0	1	1	0	0	1	1	-1	7
2820274	C	T	T	T	T	T	T	1	1	1	1	1	1	4	5	2	8	4	9	1	0	0	0	1	0	1	1	1	1	0	1	-1	7
16910410	T	C	C	C	C	C	C	1	1	1	1	1	1	3	3	3	7	2	6	0	1	1	0	1	1	0	1	0	1	1	0	-1	7
106395164	A	C	C	C	C	C	C	1	1	1	1	1	1	8	2	16	6	4	4	0	1	0	0	0	1	0	1	1	1	1	1	-1	7
106395172	A	G	G	G	G	G	G	1	1	1	1	1	1	8	2	16	6	4	4	0	1	0	0	0	1	0	1	1	1	1	1	-1	7
45729371	T	C	C	C	C	C	C	1	1	1	1	1	1	4	14	19	9	7	13	0	0	1	1	0	1	1	1	0	1	0	1	-1	7
14242304	A	G	G	G	G	G	G	1	1	1	1	1	1	2	12	15	15	10	4	0	0	0	0	1	0	1	1	1	1	1	1	-1	7
27206959	A	G	G	G	G	G	G	1	1	1	1	1	1	8	4	10	18	2	3	0	1	1	0	0	1	1	0	0	1	1	1	-1	7
27207439	G	A	A	A	A	A	A	1	1	1	1	1	1	2	2	8	16	2	6	1	1	1	0	0	1	1	0	0	1	0	1	-1	7
27207477	T	C	C	C	C	C	C	1	1	1	1	1	1	2	2	6	14	2	6	1	1	0	0	1	1	1	0	0	1	0	1	-1	7
36518056	T	C	C	C	C	C	C	1	1	1	1	1	1	2	2	4	8	6	4	0	0	0	1	0	1	1	1	1	1	0	1	-1	7
36518070	T	C	C	C	C	C	C	1	1	1	1	1	1	2	2	4	8	6	4	0	0	0	1	0	1	1	1	1	1	0	1	-1	7
36518074	G	A	A	A	A	A	A	1	1	1	1	1	1	2	2	4	8	6	4	0	0	0	1	0	1	1	1	1	1	0	1	-1	7
36518081	C	T	T	T	T	T	T	1	1	1	1	1	1	2	2	4	8	6	4	0	0	0	1	0	1	1	1	1	1	0	1	-1	7
36518083	C	G	G	G	G	G	G	1	1	1	1	1	1	2	2	4	8	6	4	0	0	0	1	0	1	1	1	1	1	0	1	-1	7
36518088	G	T	T	T	T	T	T	1	1	1	1	1	1	2	2	4	8	6	4	0	0	0	1	0	1	1	1	1	1	0	1	-1	7
36518121	T	A	A	A	A	A	A	1	1	1	1	1	1	2	2	4	8	6	4	0	0	0	1	0	1	1	1	1	1	0	1	-1	7
36518126	G	T	T	T	T	T	T	1	1	1	1	1	1	2	2	3	8	6	4	0	0	0	1	0	1	1	1	1	1	0	1	-1	7
52147389	T	C	C	C	C	C	C	1	1	1	1	1	1	2	7	5	7	3	3	0	1	1	0	0	1	0	0	1	1	1	1	-1	7
52147391	C	G	G	G	G	G	G	1	1	1	1	1	1	2	7	5	7	3	3	0	1	1	0	0	1	0	0	1	1	1	1	-1	7
5069003	C	T	T	T	T	T	T	1	1	1	1	1	1	6	2	4	8	5	2	0	0	1	1	1	0	1	1	1	1	0	0	-1	7
5069004	G	A	A	A	A	A	A	1	1	1	1	1	1	6	2	4	8	5	2	0	0	1	1	1	0	1	1	1	1	0	0	-1	7
39892823	T	C	C	C	C	C	C	1	1	1	1	1	1	2	7	9	4	5	2	1	1	0	0	0	1	1	1	0	0	1	1	-1	7
61206110	A	G	G	G	G	G	G	1	1	1	1	1	1	4	5	5	10	4	7	1	1	0	0	0	0	1	1	0	1	1	1	-1	7
76556115	T	C	C	C	C	C	C	1	1	1	1	1	1	6	2	4	2	6	4	1	0	0	0	0	1	1	1	1	1	0	1	-1	7
88659116	C	T	T	T	T	T	T	1	1	1	1	1	1	4	2	2	6	2	6	1	0	1	0	0	1	0	0	1	1	1	1	-1	7
112459651	A	C	C	C	C	C	C	1	1	1	1	1	1	2	2	6	3	2	4	1	0	1	1	1	1	1	1	0	0	0	0	-1	7
1215375	T	C	C	C	C	C	C	1	1	1	1	1	1	10	2	4	7	11	3	1	0	0	0	0	1	1	1	1	1	0	1	-1	7
2288448	T	C	C	C	C	C	C	1	1	1	1	1	1	2	3	3	2	3	6	0	1	0	1	1	1	0	1	0	1	0	1	-1	7
10351262	C	G	G	G	G	G	G	1	1	1	1	1	1	4	3	6	12	7	19	0	1	0	0	0	1	1	1	0	1	1	1	-1	7
23408599	A	G	G	G	G	G	G	1	1	1	1	1	1	7	4	9	3	3	2	1	1	0	0	1	0	0	1	0	1	1	1	-1	7
23408613	C	T	T	T	T	T	T	1	1	1	1	1	1	7	4	9	3	3	2	1	1	0	0	1	0	0	1	0	1	1	1	-1	7
23408616	C	G	G	G	G	G	G	1	1	1	1	1	1	7	4	9	3	3	2	1	1	0	0	1	0	0	1	0	1	1	1	-1	7
23408623	A	G	G	G	G	G	G	1	1	1	1	1	1	7	4	9	3	3	2	1	1	0	0	1	0	0	1	0	1	1	1	-1	7
23408647	A	G	G	G	G	G	G	1	1	1	1	1	1	7	4	9	3	3	2	1	1	0	0	1	0	0	1	0	1	1	1	-1	7
23409142	A	G	G	G	G	G	G	1	1	1	1	1	1	2	5	2	2	2	2	0	1	1	1	0	1	0	0	0	1	1	1	-1	7
76186865	G	C	C	C	C	C	C	1	1	1	1	1	1	16	2	2	3	9	2	1	1	1	1	0	1	1	0	0	0	0	1	-1	7
82005275	T	C	C	C	C	C	C	1	1	1	1	1	1	3	3	6	5	2	6	1	0	0	1	0	0	1	1	0	1	1	1	-1	7
5360456	T	G	G	G	G	G	G	1	1	1	1	1	1	2	11	10	11	4	7	0	1	0	0	0	1	1	1	0	1	1	1	-1	7
23838041	A	G	G	G	G	G	G	1	1	1	1	1	1	2	7	3	2	3	11	1	0	0	0	1	1	0	1	0	1	1	1	-1	7
23838044	A	G	G	G	G	G	G	1	1	1	1	1	1	2	5	3	2	3	9	1	0	0	0	1	1	0	1	0	1	1	1	-1	7
35340651	A	T	T	T	T	T	T	1	1	1	1	1	1	2	4	8	2	5	2	0	1	0	0	1	0	0	1	1	1	1	1	-1	7
38538021	G	A	A	A	A	A	A	1	1	1	1	1	1	7	7	20	20	6	14	1	0	1	1	0	0	1	0	0	1	1	1	-1	7
38538072	C	T	T	T	T	T	T	1	1	1	1	1	1	9	18	42	33	13	15	1	0	1	1	0	1	0	1	0	1	1	0	-1	7
42442182	C	T	T	T	T	T	T	1	1	1	1	1	1	12	2	3	13	6	2	1	1	0	0	1	1	0	1	1	1	0	0	-1	7
105576285	C	G	G	G	G	G	G	1	1	1	1	1	1	2	8	4	5	5	6	0	1	1	0	0	0	1	1	0	1	1	1	-1	7
105576289	T	C	C	C	C	C	C	1	1	1	1	1	1	2	8	6	5	5	6	0	1	1	0	0	0	1	1	0	1	1	1	-1	7
140215636	T	G	G	G	G	G	G	1	1	1	1	1	1	5	3	5	14	6	5	1	1	1	0	0	0	1	0	0	1	1	1	-1	7
146098917	C	T	T	T	T	T	T	1	1	1	1	1	1	10	13	3	3	2	2	1	0	0	0	0	0	1	1	1	1	1	1	-1	7
27953511	A	C	C	C	C	C	C	1	1	1	1	1	1	3	7	6	9	2	6	0	1	1	1	1	0.6	0	0.714286	0	0.714286	1	0	-1.02857	7.02857
23786137	A	G	G	G	G	G	G	1	1	1	1	1	1	12	3	9	3	7	5	1	0	1	0	1	1	0	1	1	0	0.416667	0.625	-1.04167	7.04167
7098839	T	C	C	C	C	C	C	1	1	1	1	1	1	2	4	2	2	2	2	0.25	1	1	1	0	1	0	0.8	0	1	0	1	-1.05	7.05
73596296	T	C	C	C	C	C	C	1	1	1	1	1	1	5	2	4	6	9	4	0	1	1	1	0	1	0.6	1	0	0	0.705882	0.75	-1.05588	7.05588
59244820	T	C	C	C	C	C	C	1	1	1	1	1	1	33	34	52	13	24	37	1	0	0.444444	0.357143	1	1	0.571429	0.52381	0.526316	0.978261	0.238095	0.419355	-1.05885	7.05885
33300234	T	C	C	C	C	C	C	1	1	1	1	1	1	21	25	18	14	27	18	1	0	1	1	0.416667	1	0.518519	0.409091	0.166667	0.5	0.666667	0.384615	-1.06222	7.06222
131792319	T	C	C	C	C	C	C	1	1	1	1	1	1	25	16	39	22	18	21	1	0.176471	1	1	1	1	1	0	0	0.486486	0	0.4	-1.06296	7.06296
116454814	G	T	T	T	T	T	T	1	1	1	1	1	1	4	5	3	3	9	4	1	1	0.916667	1	0	0	1	0	0.666667	0.5	0	1	-1.08333	7.08333
17040941	A	G	G	G	G	G	G	1	1	1	1	1	1	17	9	19	9	7	7	1	1	0.538462	0.531646	1	0.481481	0.333333	0.666667	1	0.538462	0	0	-1.09005	7.09005
18411075	A	G	G	G	G	G	G	1	1	1	1	1	1	5	2	3	2	6	4	0	0	1	1	0	0	1	0.6	1	0.5	1	1	-1.1	7.1
71460700	C	T	T	T	T	T	T	1	1	1	1	1	1	10	2	10	8	17	5	1	0.8	1	1	0	1	0	0.307692	1	1	0	0	-1.10769	7.10769
75195636	T	C	C	C	C	C	C	1	1	1	1	1	1	9	3	17	11	13	12	1	1	1	1	0	1	0	1	0.448276	0	0	0.666667	-1.11494	7.11494
68365628	A	G	G	G	G	G	G	1	1	1	1	1	1	13	4	20	2	2	7	1	1	0	1	1	0.416667	0	1	1	0.428571	0	0.285714	-1.13095	7.13095
3082169	A	G	G	G	G	G	G	1	1	1	1	1	1	4	6	8	5	4	4	1	1	1	0	1	0.3	0.4	1	0	0.272727	0.5	0.666667	-1.13939	7.13939
45417592	G	C	C	C	C	C	C	1	1	1	1	1	1	17	35	62	35	35	26	0.578947	0.56	1	1	0.5	1	0	1	0	0	0.526316	1	-1.16526	7.16526
100286606	A	C	C	C	C	C	C	1	1	1	1	1	1	33	9	41	22	33	15	1	0.35	1	0.981132	0.977273	1	0	0.423077	0.36	0.560976	0.518519	0	-1.17098	7.17098
89896275	C	T	T	T	T	T	T	1	1	1	1	1	1	21	3	7	19	16	7	1	1	0.421053	0.6	0	0	0.380952	0.666667	0.529412	0.583333	1	1	-1.18142	7.18142
49686280	C	G	G	G	G	G	G	1	1	1	1	1	1	11	5	10	9	7	5	0	1	0	1	1	0	0.909091	0	1	0.666667	1	0.608696	-1.18445	7.18445
77901298	T	A	A	A	A	A	A	1	1	1	1	1	1	6	3	4	4	2	3	1	0	0	0	0	0.6	1	1	1	1	1	0.6	-1.2	7.2
17853141	G	A	A	A	A	A	A	1	1	1	1	1	1	4	3	6	8	2	4	0.25	0.571429	1	1	0.75	0	1	0.8	0	1	0.333333	0.5	-1.20476	7.20476
86403458	A	C	C	C	C	C	C	1	1	1	1	1	1	2	2	8	3	3	3	1	1	1	1	0	1	0.652174	0	0	0.555556	0	1	-1.20773	7.20773
18324991	G	A	A	A	A	A	A	1	1	1	1	1	1	25	31	44	48	47	37	0.36	0.434783	0	0.785714	0.534884	1	0.595238	1	1	0.508475	1	0	-1.21909	7.21909
16346803	C	G	G	G	G	G	G	1	1	1	1	1	1	24	15	58	44	33	25	1	1	1	1	1	1	0	0	0.564103	0.333333	0.322581	0	-1.22002	7.22002
7239976	T	C	C	C	C	C	C	1	1	1	1	1	1	4	2	3	12	7	12	0	0	1	1	0	1	1	0.5	0.322581	1	0.4	1	-1.22258	7.22258
16349845	T	C	C	C	C	C	C	1	1	1	1	1	1	50	38	89	104	87	62	1	1	0.986667	1	1	1	0	0	0.411765	0.371134	0.454545	0	-1.22411	7.22411
56727554	C	A	A	A	A	A	A	1	1	1	1	1	1	9	10	11	26	7	9	0.528302	0	0	0.45	0.583333	1	0.647059	1	1	1	0.553846	0.469027	-1.23157	7.23157
131666859	C	T	T	T	T	T	T	1	1	1	1	1	1	2	6	8	10	2	2	0.277778	1	0.285714	0.25	1	1	1	0.666667	0	0.555556	0.666667	0.538462	-1.24084	7.24084
30307083	T	C	C	C	C	C	C	1	1	1	1	1	1	3	4	4	3	6	2	0.75	0	1	1	1	1	0	1	0	1	0.5	0	-1.25	7.25
125600836	A	G	G	G	G	G	G	1	1	1	1	1	1	3	7	2	2	2	2	1	0.5	1	1	0	1	1	1	0	0.75	0	0	-1.25	7.25
104057700	T	C	C	C	C	C	C	1	1	1	1	1	1	41	43	79	74	39	53	0.347826	1	1	1	1	0.363636	1	0.372549	0.263158	0.386364	0	0.517241	-1.25077	7.25077
10811646	C	A	A	A	A	A	A	1	1	1	1	1	1	7	19	44	14	16	19	1	1	1	1	1	1	0.307692	0	0	0.55814	0	0.391304	-1.25714	7.25714
28525058	T	C	C	C	C	C	C	1	1	1	1	1	1	3	10	32	16	8	11	0	1	0.6	0	0.625	0.590909	1	0.619048	1	0.52381	1	0.3	-1.25877	7.25877
648140	C	G	G	G	G	G	G	1	1	1	1	1	1	2	9	13	17	2	10	1	1	1	1	1	0.416667	0.428571	1	0	0.416667	0	0	-1.2619	7.2619
103767973	A	G	G	G	G	G	G	1	1	1	1	1	1	2	5	6	4	10	3	1	1	1	1	0	0	0.6	0	1	1	0	0.666667	-1.26667	7.26667
18331819	T	G	G	G	G	G	G	1	1	1	1	1	1	19	8	27	11	18	9	0.611111	0	1	1	1	0	0.384615	0.962963	0.933333	0.375	1	0	-1.26702	7.26702
122129631	C	A	A	A	A	A	A	1	1	1	1	1	1	6	4	6	3	5	3	1	0	0	0	0.555556	0.8	1	1	1	1	0.6	0.333333	-1.28889	7.28889
54807085	A	G	G	G	G	G	G	1	1	1	1	1	1	7	14	13	15	5	6	1	0.4	0	1	0.866667	1	0.555556	0.571429	0	0.5	0.4	1	-1.29365	7.29365
6933177	T	C	C	C	C	C	C	1	1	1	1	1	1	2	3	2	4	3	6	0	1	1	1	0.461538	1	0	1	0	0	1	0.833333	-1.29487	7.29487
36937122	C	A	A	A	A	A	A	1	1	1	1	1	1	3	33	41	35	13	33	1	0.956522	1	1	0.492537	0.622642	0	0.535714	0.62069	0.5	0.571429	0	-1.29953	7.29953
9523283	C	G	G	G	G	G	G	1	1	1	1	1	1	14	9	20	101	35	21	1	1	1	1	1	1	0.44	0	0	0.4	0	0.466667	-1.30667	7.30667
20825851	T	C	C	C	C	C	C	1	1	1	1	1	1	3	7	14	9	5	6	1	0.588235	1	1	0.5	0.6	1	0	0	0	1	0.625	-1.31324	7.31324
18327729	T	C	C	C	C	C	C	1	1	1	1	1	1	60	23	45	32	38	24	0.386364	0.190476	0.632653	0.528571	0.375	1	0.547619	0.964286	1	0.694444	1	0	-1.31941	7.31941
16228972	G	A	A	A	A	A	A	1	1	1	1	1	1	3	4	2	2	2	10	1	1	1	0	0	1	0.5	1	0	1	0.333333	0.5	-1.33333	7.33333
8901813	C	T	T	T	T	T	T	1	1	1	1	1	1	3	3	9	4	5	3	1	1	0	1	1	1	0	1	0	0.333333	1	0	-1.33333	7.33333
8901816	C	T	T	T	T	T	T	1	1	1	1	1	1	3	3	8	5	5	3	1	1	0	1	1	1	0	1	0	0.333333	1	0	-1.33333	7.33333
55292048	C	T	T	T	T	T	T	1	1	1	1	1	1	3	6	4	8	4	4	0.666667	0	0	0	1	0	1	0.666667	1	1	1	1	-1.33333	7.33333
18331537	C	T	T	T	T	T	T	1	1	1	1	1	1	19	25	18	14	6	11	0.647059	0.75	0	0.4	0.724138	1	0.28	1	1	0.575758	0.96	0	-1.33695	7.33695
6121458	A	C	C	C	C	C	C	1	1	1	1	1	1	2	3	6	4	2	9	0.6	0.5	0.666667	0.54	0.375	0.454545	1	0	1	1	0.75	0.454545	-1.34076	7.34076
36936130	C	T	T	T	T	T	T	1	1	1	1	1	1	98	71	171	117	79	98	1	1	1	1	1	0.497561	0	0.512397	0.29771	0.52809	0.509091	0	-1.34485	7.34485
20466681	A	G	G	G	G	G	G	1	1	1	1	1	1	8	13	33	44	26	53	0.625	0.540541	1	1	1	0.675	0	0.525	0.461538	0.521739	1	0	-1.34882	7.34882
131775553	T	C	C	C	C	C	C	1	1	1	1	1	1	7	3	16	13	12	16	1	0.446429	1	1	1	1	1	0	0	0.388889	0	0.513514	-1.34883	7.34883
36939592	G	T	T	T	T	T	T	1	1	1	1	1	1	4	16	17	26	7	11	1	1	1	1	1	0.206897	0	0.526316	0.733333	0.387097	0.5	0	-1.35364	7.35364
120715001	A	G	G	G	G	G	G	1	1	1	1	1	1	13	2	5	7	6	4	1	0	1	0.857143	1	1	0	0	0.666667	0	1	0.833333	-1.35714	7.35714
98216180	C	T	T	T	T	T	T	1	1	1	1	1	1	7	3	7	10	5	3	0	0	1	1	0	1	1	1	0.357143	1	0	1	-1.35714	7.35714
12565507	T	C	C	C	C	C	C	1	1	1	1	1	1	3	6	8	5	6	3	1	1	1	1	1	1	1	0	0.375	0	0	0	-1.375	7.375
44646982	A	G	G	G	G	G	G	1	1	1	1	1	1	12	4	27	28	15	20	1	1	1	1	1	0.666667	0.5	0.545455	0	0.666667	0	0	-1.37879	7.37879
25405551	A	G	G	G	G	G	G	1	1	1	1	1	1	31	53	210	88	112	104	1	1	1	0	0	1	0.596154	0.586207	0.619048	0.582915	1	0	-1.38432	7.38432
18568671	G	A	A	A	A	A	A	1	1	1	1	1	1	11	2	9	2	4	7	0.75	1	1	1	0.666667	1	0.571429	0	0	0	1	0.4	-1.3881	7.3881
16228975	G	A	A	A	A	A	A	1	1	1	1	1	1	3	3	2	2	2	10	1	1	1	0	0	1	0.555556	1	0	1	0.333333	0.5	-1.38889	7.38889
1312909	G	A	A	A	A	A	A	1	1	1	1	1	1	3	8	14	14	5	5	1	1	0	0.421053	0.307692	1	1	0	0	1	1	0.666667	-1.39541	7.39541
31778851	G	A	A	A	A	A	A	1	1	1	1	1	1	3	5	4	2	6	3	1	1	1	1	1	0	0.4	1	0	0	1	0	-1.4	7.4
57937731	G	C	C	C	C	C	C	1	1	1	1	1	1	8	12	8	9	10	7	1	1	1	1	1	0.405405	1	0	0	0	0	1	-1.40541	7.40541
63584899	T	G	G	G	G	G	G	1	1	1	1	1	1	4	3	18	4	2	5	1	1	0	1	0.75	1	0.307692	0.75	0.6	1	0	0	-1.40769	7.40769
53969082	G	C	C	C	C	C	C	1	1	1	1	1	1	27	32	35	33	28	46	1	0.981132	0.98	1	1	1	0	0.677419	0.772727	0	0	0	-1.41128	7.41128
93619167	C	T	T	T	T	T	T	1	1	1	1	1	1	2	2	4	11	17	8	1	1	1	1	0	0	0.4	0.583333	0.52381	1	0.6	0.307692	-1.41484	7.41484
60747198	C	T	T	T	T	T	T	1	1	1	1	1	1	13	18	16	3	8	17	1	1	0	0	1	0.4375	1	1	0.75	0.230769	1	0	-1.41827	7.41827
54200566	G	C	C	C	C	C	C	1	1	1	1	1	1	11	11	13	16	8	14	1	1	1	1	0	1	0.5	0	0.461538	0	0.461538	1	-1.42308	7.42308
94065079	C	G	G	G	G	G	G	1	1	1	1	1	1	2	8	7	4	5	7	1	1	1	0.428571	0	1	0	1	1	0	1	0	-1.42857	7.42857
70212276	T	C	C	C	C	C	C	1	1	1	1	1	1	5	3	15	12	9	5	0.966667	1	1	1	1	0.25	0.6	0.636364	0	0	0.352941	0.625	-1.43097	7.43097
88422350	T	G	G	G	G	G	G	1	1	1	1	1	1	2	4	10	24	4	7	0.333333	1	0	1	1	0.571429	0	1	0	1	1	0.526316	-1.43108	7.43108
27941459	A	G	G	G	G	G	G	1	1	1	1	1	1	2	4	3	4	8	2	1	0	1	0	0	1	0.444444	0	1	1	1	1	-1.44444	7.44444
16228980	T	C	C	C	C	C	C	1	1	1	1	1	1	4	4	2	2	2	10	1	1	1	0	0	1	0.555556	1	0	1	0.333333	0.555556	-1.44444	7.44444
18331538	A	G	G	G	G	G	G	1	1	1	1	1	1	19	25	18	14	8	11	0.647059	0.75	0	0.4	0.724138	1	0.291667	1	1	0.645161	1	0	-1.45802	7.45802
101062614	C	A	A	A	A	A	A	1	1	1	1	1	1	5	7	26	15	6	8	1	0.35	0.611111	0.514286	1	1	0	1	1	0	0.636364	0.363636	-1.4754	7.4754
17820182	T	C	C	C	C	C	C	1	1	1	1	1	1	6	9	21	7	7	2	1	1	0	0	0.9	1	0.625	0.75	0.222222	1	0	1	-1.49722	7.49722
3122543	C	T	T	T	T	T	T	1	1	1	1	1	1	2	2	6	11	8	3	0	1	1	0	1	0	1	0.5	1	1	0	1	-1.5	7.5
43886089	C	G	G	G	G	G	G	1	1	1	1	1	1	4	6	8	6	4	5	1	0	1	0.833333	0	1	0.666667	1	1	0	0	1	-1.5	7.5
8901219	A	G	G	G	G	G	G	1	1	1	1	1	1	7	4	11	4	9	3	1	1	1	1	1	0	0.5	1	0	0	1	0	-1.5	7.5
18249936	G	A	A	A	A	A	A	1	1	1	1	1	1	4	5	11	13	4	4	1	1	1	1	1	1	0	0	0.5	0	1	0	-1.5	7.5
21428477	G	A	A	A	A	A	A	1	1	1	1	1	1	3	4	3	8	5	9	1	0	0	0.666667	1	0.833333	0	1	1	1	1	0	-1.5	7.5
24803454	A	G	G	G	G	G	G	1	1	1	1	1	1	2	2	5	9	3	3	0	1	1	1	1	0.5	0	1	1	1	0	0	-1.5	7.5
35503904	G	C	C	C	C	C	C	1	1	1	1	1	1	6	3	3	12	7	4	0	1	0.5	0.714286	0	1	1	1	0.416667	1	0	0.875	-1.50595	7.50595
29998345	C	G	G	G	G	G	G	1	1	1	1	1	1	6	2	4	15	2	16	0	0.666667	0.285714	0	1	1	1	1	1	0.555556	0	1	-1.50794	7.50794
40052704	A	G	G	G	G	G	G	1	1	1	1	1	1	8	5	7	4	4	3	1	1	1	1	1	0	0.375	0.538462	0	1	0.6	0	-1.51346	7.51346
100209544	C	A	A	A	A	A	A	1	1	1	1	1	1	3	2	8	3	4	3	0.736842	1	0	0.909091	0.777778	1	0.285714	0.75	0	0.857143	0.2	1	-1.51657	7.51657
14607822	T	G	G	G	G	G	G	1	1	1	1	1	1	10	2	3	14	8	3	0	0	1	1	0	1	0.571429	1	0.952381	0	1	1	-1.52381	7.52381
28611940	A	G	G	G	G	G	G	1	1	1	1	1	1	38	88	187	132	75	107	1	1	0.305085	0.448819	1	1	0.351351	0.430303	0.555556	0.43299	0.40566	0.598485	-1.52825	7.52825
9522411	T	A	A	A	A	A	A	1	1	1	1	1	1	22	15	22	120	42	24	0.973684	0.969697	0.95	0.982456	0.98773	0.988439	0.59375	0	0	0.6	0	0.482759	-1.52852	7.52852
21447331	C	T	T	T	T	T	T	1	1	1	1	1	1	3	3	7	2	9	4	1	0	0.545455	0.357143	0.25	0	1	1	1	1	1	0.380952	-1.53355	7.53355
7380207	T	A	A	A	A	A	A	1	1	1	1	1	1	8	4	5	7	17	10	0	0	1	1	1	1	1	0.769231	0.666667	0.6	0	0.5	-1.5359	7.5359
100288025	A	C	C	C	C	C	C	1	1	1	1	1	1	3	5	15	13	7	15	1	0.428571	1	1	1	1	0	0.4	0.4	0.461538	0.85	0	-1.54011	7.54011
39917346	A	T	T	T	T	T	T	1	1	1	1	1	1	5	4	3	2	4	1	1	1	0	0	1	0	0.75	1	0	0.8	1	1	-1.55	7.55
36937322	T	C	C	C	C	C	C	1	1	1	1	1	1	17	18	50	48	22	25	1	1	0.980769	1	1	0.53125	0	0.464286	0.352941	0.606061	0.619048	0	-1.55435	7.55435
9005214	T	C	C	C	C	C	C	1	1	1	1	1	1	32	10	25	46	34	27	1	0	0.945946	1	0	1	0.25	0.375	0.5	1	0.485714	1	-1.55666	7.55666
29994396	C	T	T	T	T	T	T	1	1	1	1	1	1	2	6	8	9	6	13	0.875	0	0	0.933333	0	1	1	1	1	0.75	0	1	-1.55833	7.55833
27608957	G	A	A	A	A	A	A	1	1	1	1	1	1	17	19	44	22	27	28	1	1	0.37037	0.366667	1	1	0.5	1	0.5	0.458333	0.365854	0	-1.56122	7.56122
73162489	T	A	A	A	A	A	A	1	1	1	1	1	1	12	8	16	9	4	9	0	0	0.833333	0	1	0	1	0.928571	1	1	0.8	1	-1.5619	7.5619
40052466	A	G	G	G	G	G	G	1	1	1	1	1	1	4	6	14	6	2	13	1	1	1	1	1	0	0.8	0.5	0	0.333333	0.5	0.4375	-1.57083	7.57083
54519773	C	G	G	G	G	G	G	1	1	1	1	1	1	3	16	10	3	4	6	1	1	1	1	1	1	1	0	0	0	0.571429	0	-1.57143	7.57143
34345026	T	A	A	A	A	A	A	1	1	1	1	1	1	4	2	6	1	5	4	1	0	1	1	1	1	0	0	0	1	0.571429	1	-1.57143	7.57143
647701	G	A	A	A	A	A	A	1	1	1	1	1	1	3	13	19	16	7	13	1	1	1	1	1	0.7	0.235294	1	0	0.363636	0.277778	0	-1.57671	7.57671
55518760	C	T	T	T	T	T	T	1	1	1	1	1	1	4	3	3	4	7	5	0	0	0	0	1	1	1	0.75	1	1	1	0.833333	-1.58333	7.58333
51013574	A	G	G	G	G	G	G	1	1	1	1	1	1	7	5	5	14	3	2	0	1	1	1	1	1	0.5	0.5	0	0.583333	0	1	-1.58333	7.58333
54582479	C	G	G	G	G	G	G	1	1	1	1	1	1	2	8	11	12	6	10	1	1	0	1	1	0.166667	1	0.8	0	0.625	0	1	-1.59167	7.59167
71436709	G	A	A	A	A	A	A	1	1	1	1	1	1	8	18	17	38	19	23	1	1	1	1	1	1	0	1	0.6	0	0	0	-1.6	7.6
37976647	A	G	G	G	G	G	G	1	1	1	1	1	1	13	2	5	15	8	3	1	0	0	0	0	1	1	0.6	1	1	1	1	-1.6	7.6
46147616	A	G	G	G	G	G	G	1	1	1	1	1	1	3	12	5	13	4	2	0	1	1	1	1	1	0	1	0	0	0.6	1	-1.6	7.6
29350678	C	T	T	T	T	T	T	1	1	1	1	1	1	4	3	5	2	3	2	1	0	1	1	1	1	0	0	1	0.6	0	1	-1.6	7.6
40258225	T	C	C	C	C	C	C	1	1	1	1	1	1	143	73	207	150	97	102	1	1	0.978261	1	1	0.622222	0	0.503876	0.380435	0	0.536364	0.582192	-1.60335	7.60335
33259171	G	A	A	A	A	A	A	1	1	1	1	1	1	20	15	28	26	9	12	1	0.5	0.46875	0.444444	1	1	0.555556	0	0.466667	0.631579	1	0.538462	-1.60546	7.60546
35172776	A	G	G	G	G	G	G	1	1	1	1	1	1	8	4	3	2	5	4	0.666667	1	0.666667	0.857143	1	1	0	1	0	0	0.75	0.666667	-1.60714	7.60714
6037857	C	T	T	T	T	T	T	1	1	1	1	1	1	42	2	9	11	2	5	1	1	0.789474	0.678571	1	0.647059	1	0	1	0	0.5	0	-1.6151	7.6151
67640760	T	C	C	C	C	C	C	1	1	1	1	1	1	21	7	12	22	4	13	1	1	1	1	1	1	1	0	0	0	0.307692	0.315789	-1.62348	7.62348
46979619	T	C	C	C	C	C	C	1	1	1	1	1	1	2	6	8	9	4	4	0	0	1	1	1	0	1	1	1	0.625	0	1	-1.625	7.625
76949339	C	G	G	G	G	G	G	1	1	1	1	1	1	10	5	12	7	3	6	1	1	0	0	1	1	1	0.625	0	1	0	1	-1.625	7.625
13376115	C	G	G	G	G	G	G	1	1	1	1	1	1	2	5	11	5	7	10	0	1	0	0	1	1	1	1	0	1	0.75	0.875	-1.625	7.625
20252483	T	C	C	C	C	C	C	1	1	1	1	1	1	5	7	12	11	11	7	1	0.428571	1	1	1	1	1	0.263158	0	0.73913	0	0.2	-1.63086	7.63086
55518743	A	G	G	G	G	G	G	1	1	1	1	1	1	4	4	5	5	6	5	0	0	0	0	1	1	1	0.8	1	1	1	0.833333	-1.63333	7.63333
18330926	G	A	A	A	A	A	A	1	1	1	1	1	1	36	14	34	13	16	30	0.707317	0.384615	0.588235	0.6	0.46875	1	0.453125	1	1	0.458333	1	0	-1.66038	7.66038
57994238	A	G	G	G	G	G	G	1	1	1	1	1	1	6	179	249	94	59	113	1	1	0.448276	0.433333	1	0	0	1	1	0.38835	1	0.392157	-1.66212	7.66212
35202625	G	A	A	A	A	A	A	1	1	1	1	1	1	3	2	2	4	4	4	1	1	1	0	1	1	0.666667	0	0	0	1	1	-1.66667	7.66667
18449923	G	A	A	A	A	A	A	1	1	1	1	1	1	2	8	14	27	4	18	0.666667	1	1	1	0	0	0	1	1	1	1	0	-1.66667	7.66667
55518699	T	C	C	C	C	C	C	1	1	1	1	1	1	4	4	5	5	5	7	0	0	0	0	1	1	1	0.666667	1	1	1	1	-1.66667	7.66667
89960533	A	C	C	C	C	C	C	1	1	1	1	1	1	2	3	18	12	2	6	1	1	1	1	0	0	0	1	1	1	0.666667	0	-1.66667	7.66667
100403634	C	T	T	T	T	T	T	1	1	1	1	1	1	5	3	5	6	7	7	0.857143	0	1	1	1	0.5	0	0.5	0	1	0.818182	1	-1.67532	7.67532
53151219	T	G	G	G	G	G	G	1	1	1	1	1	1	7	2	6	13	4	3	1	1	0.909091	1	0	0.857143	0.411765	0	1	0.5	0	1	-1.678	7.678
33662707	T	C	C	C	C	C	C	1	1	1	1	1	1	2	4	9	11	2	7	1	0	0.8	1	1	0.588235	1	1	0	0	0.3	1	-1.68824	7.68824
117838349	A	G	G	G	G	G	G	1	1	1	1	1	1	5	10	32	24	6	11	1	1	1	1	0	1	1	0.314286	0	0.666667	0.714286	0	-1.69524	7.69524
6876199	C	T	T	T	T	T	T	1	1	1	1	1	1	6	3	14	11	4	9	1	1	1	1	0.5625	0	0	0.4	0.736842	1	1	0	-1.69934	7.69934
3395	G	A	C	A	C	A	C	1	1	1	1	1	1	4	3	7	14	3	14	1	1	1	0	0.5	0	0.6	1	0	0.6	1	1	-1.7	7.7
39368305	A	C	C	C	C	C	C	1	1	1	1	1	1	4	16	2	7	14	11	0	1	0	0	1	1	0.7	1	0	1	1	1	-1.7	7.7
36941406	G	C	C	C	G	C	C	1	1	1	1	1	1	2	9	8	2	5	13	0.578947	1	1	1	0.631579	0.5	0	0.428571	1	0.5625	1	0	-1.7016	7.7016
105133953	C	T	T	T	T	T	T	1	1	1	1	1	1	3	10	2	2	5	4	1	1	0	0	0	1	0.714286	1	1	1	1	0	-1.71429	7.71429
509346	G	C	C	C	C	C	C	1	1	1	1	1	1	4	6	4	7	4	3	0.4	1	0	1	1	0	1	0	0.714286	1	0.6	1	-1.71429	7.71429
16080021	A	C	C	C	C	C	C	1	1	1	1	1	1	2	6	17	14	8	2	1	0	0.8	0	0	1	0	1	1	0.916667	1	1	-1.71667	7.71667
97793577	T	C	C	C	C	C	C	1	1	1	1	1	1	19	14	22	6	20	9	1	0	0	1	1	1	1	0	1	1	0.333333	0.384615	-1.71795	7.71795
146609049	T	G	G	G	G	G	G	1	1	1	1	1	1	6	44	57	16	28	33	0.333333	1	0.666667	1	0.971014	0	0	1	1	1	0.75	0	-1.72101	7.72101
49067156	T	G	G	G	G	G	G	1	1	1	1	1	1	4	11	12	6	3	2	1	1	1	1	1	1	0	0.333333	0	1	0.4	0	-1.73333	7.73333
56042650	G	C	C	C	C	C	C	1	1	1	1	1	1	3	4	4	2	2	6	0.4	0	1	0.666667	0	1	1	1	1	1	0.666667	0	-1.73333	7.73333
36977370	A	G	G	G	G	G	G	1	1	1	1	1	1	33	5	22	19	12	25	1	0.764706	0.793651	0.769231	1	1	0	0	0	0.846154	0.8125	0.75	-1.73624	7.73624
13266158	C	T	T	T	T	T	T	1	1	1	1	1	1	12	8	15	15	8	11	1	1	1	1	1	0.555556	0	0.333333	1	0.448276	0	0.4	-1.73716	7.73716
70529943	A	G	G	G	G	G	G	1	1	1	1	1	1	7	14	20	19	20	18	1	1	1	1	0.222222	1	0.44	0.583333	0	0.666667	0.352941	0.473684	-1.73885	7.73885
14426533	T	C	C	C	C	C	C	1	1	1	1	1	1	5	3	17	10	2	3	1	0.833333	0.6875	0.527778	1	1	0	1	0	1	0	0.692308	-1.74092	7.74092
20008252	T	G	G	G	G	G	G	1	1	1	1	1	1	12	15	15	13	15	33	0	1	0.75	0	0	0	1	1	1	1	1	1	-1.75	7.75
89960529	G	A	A	A	A	A	A	1	1	1	1	1	1	2	3	20	17	2	6	1	1	1	1	0	0	0	1	1	1	0.75	0	-1.75	7.75
6155059	T	C	C	C	C	C	C	1	1	1	1	1	1	2	5	6	5	10	10	1	1	1	1	0.909091	1	1	0.4	0	0	0	0.444444	-1.75354	7.75354
62320301	G	A	A	A	A	A	A	1	1	1	1	1	1	3	2	8	3	8	2	1	1	0	1	1	0.666667	0	1	0	1	0.5	0.6	-1.76667	7.76667
24803434	C	T	T	T	T	T	T	1	1	1	1	1	1	2	4	7	10	5	5	0	1	1	1	1	0.8	0	1	1	1	0	0	-1.8	7.8
24803437	C	G	G	G	G	G	G	1	1	1	1	1	1	2	4	7	11	5	5	0	1	1	1	1	0.8	0	1	1	1	0	0	-1.8	7.8
24803444	C	A	A	A	A	A	A	1	1	1	1	1	1	2	4	7	11	5	4	0	1	1	1	1	0.8	0	1	1	1	0	0	-1.8	7.8
81157915	A	G	G	G	G	G	G	1	1	1	1	1	1	3	2	4	2	6	3	0.8	1	0	0	1	0	1	1	0	1	1	1	-1.8	7.8
20822631	C	T	T	T	T	T	T	1	1	1	1	1	1	14	46	57	84	30	15	1	0.35119	1	0.990991	0.431034	0.383562	1	0.44	0.363636	0.493671	1	0.347826	-1.80191	7.80191
32363936	G	C	C	C	C	C	C	1	1	1	1	1	1	6	7	8	19	13	4	1	0	0.857143	0	0	1	1	0.96	0	1	1	1	-1.81714	7.81714
19225917	T	C	C	C	C	C	C	1	1	1	1	1	1	2	6	2	7	3	2	0	1	0	1	1	0	1	0.833333	0	1	1	1	-1.83333	7.83333
2319296	G	A	A	A	A	A	A	1	1	1	1	1	1	5	3	6	8	5	7	1	1	1	0	0	0	0.833333	1	0	1	1	1	-1.83333	7.83333
4540424	C	T	T	T	T	T	T	1	1	1	1	1	1	2	13	21	29	5	7	1	1	0.235294	0.35	0.254902	0	1	1	0	1	1	1	-1.8402	7.8402
647638	G	A	A	A	A	A	A	1	1	1	1	1	1	2	6	10	12	4	7	1	1	1	1	1	0.684211	0.272727	1	0	0.555556	0.333333	0	-1.84583	7.84583
4540482	G	A	A	A	A	A	A	1	1	1	1	1	1	2	16	37	45	7	12	1	1	0.28	0.266667	0.303571	0	1	1	0	1	1	1	-1.85024	7.85024
29403955	A	G	G	G	G	G	G	1	1	1	1	1	1	3	5	6	15	16	7	1	0	0	0	0	1	1	1	1	0.857143	1	1	-1.85714	7.85714
93030649	T	C	C	C	C	C	C	1	1	1	1	1	1	4	3	11	2	5	6	0.857143	1	1	1	0	0	1	1	0	0	1	1	-1.85714	7.85714
18191641	T	C	C	C	C	C	C	1	1	1	1	1	1	77	48	63	59	66	44	1	0.45	0.695652	0.352941	1	1	0.566667	0.5	0.472222	0.396825	1	0.424242	-1.85855	7.85855
38927403	C	G	G	G	G	G	G	1	1	1	1	1	1	55	8	18	22	20	26	0.533333	1	1	1	1	1	1	0	0	0	0.333333	1	-1.86667	7.86667
19623947	A	T	T	T	T	T	T	1	1	1	1	1	1	1	4	3	5	2	3	0	0	1	0	1	0	1	1	1	0.875	1	1	-1.875	7.875
28204745	C	T	T	T	T	T	T	1	1	1	1	1	1	2	13	15	10	3	5	1	0	0	0	1	1	1	0.875	0	1	1	1	-1.875	7.875
76072419	A	G	G	G	C	G	G	1	1	1	1	1	1	10	27	15	2	15	13	1	1	0.5	0.5	1	1	0.55	0.647059	0.666667	0.346154	0.227273	0.444444	-1.8816	7.8816
17040604	A	T	T	T	T	T	T	1	1	1	1	1	1	75	17	84	52	47	59	1	1	0.967213	1	1	0.538462	0.525	0.459459	1	0.394737	0	0	-1.88487	7.88487
101151993	G	A	A	A	A	A	A	1	1	1	1	1	1	8	10	4	9	6	3	0.333333	0.35	0.636364	0.357143	1	0.583333	0.625	1	0	1	1	1	-1.88517	7.88517
4540515	C	T	T	T	T	T	T	1	1	1	1	1	1	1	15	42	45	7	13	1	1	0.375	0.25	0.261538	0	1	1	0	1	1	1	-1.88654	7.88654
56444519	T	G	G	G	G	G	G	1	1	1	1	1	1	5	7	5	9	7	3	1	1	0	1	0.888889	1	1	1	0	1	0	0	-1.88889	7.88889
32367751	T	C	C	C	C	C	C	1	1	1	1	1	1	3	6	5	10	5	6	0	1	1	1	1	0	0	1	0	1	0.904762	1	-1.90476	7.90476
45516682	C	T	T	T	T	T	T	1	1	1	1	1	1	4	8	13	13	6	2	0	1	1	0	0	1	1	0.904762	0	1	1	1	-1.90476	7.90476
5844208	T	C	C	C	C	C	C	1	1	1	1	1	1	2	2	8	11	4	2	1	1	1	1	1	1	1	0	0	0	0.434783	0.470588	-1.90537	7.90537
4540605	A	C	C	C	C	C	C	1	1	1	1	1	1	2	9	36	36	3	17	1	1	0.3125	0.186047	0.409091	0	1	1	0	1	1	1	-1.90764	7.90764
19225863	A	G	G	G	G	G	G	1	1	1	1	1	1	9	6	9	5	7	2	1	1	1	1	0	0	1	0.909091	0	1	0	1	-1.90909	7.90909
651080	T	C	C	C	C	C	C	1	1	1	1	1	1	3	9	8	11	8	2	1	1	1	1	1	0	0.588235	1	0	0.75	0.583333	0	-1.92157	7.92157
46165863	A	G	G	G	G	G	G	1	1	1	1	1	1	12	23	31	46	20	25	1	1	1	1	1	1	1	0	0	0	0	0.925926	-1.92593	7.92593
49761134	A	G	G	G	G	G	G	1	1	1	1	1	1	5	12	5	8	4	9	1	1	0.9375	1	1	0	1	0	0	0	1	1	-1.9375	7.9375
4540431	A	G	G	G	G	G	G	1	1	1	1	1	1	2	14	24	30	4	7	1	1	0.352941	0.302326	0.288462	0	1	1	0	1	1	1	-1.94373	7.94373
23401829	G	A	A	A	A	A	A	1	1	1	1	1	1	4	13	33	20	8	8	1	1	1	1	1	0.3125	0	0.631579	0	1	1	0	-1.94408	7.94408
83476372	T	G	G	G	G	G	C	1	1	1	1	1	1	2	2	5	6	3	3	1	1	0.75	0.888889	0	1	0	1	0	0.75	0.555556	1	-1.94444	7.94444
83476372	T	G	G	G	G	G	C	1	1	1	1	1	1	2	2	5	6	3	3	1	1	0.75	0.888889	0	1	0	1	0	0.75	0.555556	1	-1.94444	7.94444
25351807	G	A	A	A	A	A	A	1	1	1	1	1	1	68	53	325	121	161	166	0.996951	1	0	0	0	0.953177	1	1	1	1	1	0	-1.95013	7.95013
43956294	T	C	C	C	C	C	C	1	1	1	1	1	1	9	7	16	6	13	23	1	0	0	0	1	1	1	1	1	1	0.342105	0.611111	-1.95322	7.95322
35440224	A	C	C	C	C	C	C	1	1	1	1	1	1	10	2	6	7	14	5	1	1	0.461538	0.53125	0	0.611111	0.357143	1	1	0	1	1	-1.96104	7.96104
11371211	T	A	A	A	A	A	A	1	1	1	1	1	1	55	2	25	17	22	15	1	1	1	0.961538	1	0	1	0	0	1	1	0	-1.96154	7.96154
69147456	G	T	T	T	T	T	T	1	1	1	1	1	1	4	5	8	5	2	3	0	1	1	1	1	1	0.588235	0.375	1	1	0	0	-1.96324	7.96324
25351819	T	C	C	C	C	C	C	1	1	1	1	1	1	69	58	324	128	167	164	1	1	0	0	0	0.963455	1	1	1	1	1	0	-1.96346	7.96346
11371201	T	C	C	C	C	C	C	1	1	1	1	1	1	48	3	23	16	20	13	0.966667	1	1	1	1	0	1	0	0	1	1	0	-1.96667	7.96667
39737608	G	C	C	C	C	C	C	1	1	1	1	1	1	3	12	23	6	10	8	1	1	1	1	1	1	0.466667	0	0	0	0.5	1	-1.96667	7.96667
113839475	T	A	A	A	A	A	A	1	1	1	1	1	1	3	11	22	5	20	6	1	1	0	0	1	0	0.967742	1	0	1	1	1	-1.96774	7.96774
56817268	A	G	G	G	G	G	G	1	1	1	1	1	1	11	23	34	7	14	21	0	0.6	1	0	1	0.75	0.625	1	1	1	1	0	-1.975	7.975
73469299	T	C	C	C	C	C	C	1	1	1	1	1	1	14	25	21	29	9	11	0.785714	1	0.5	0.363636	1	1	1	0.625	0	0.416667	1	0.285714	-1.97673	7.97673
984535	T	C	C	C	C	C	C	1	1	1	1	1	1	13	9	3	11	22	18	1	1	1	1	1	0.615385	0.277778	0	0.736842	0.538462	0.4	0.409091	-1.97756	7.97756
117837424	C	T	T	T	T	T	T	1	1	1	1	1	1	9	15	38	27	17	12	1	1	1	1	0.605263	1	1	0.458333	0	0.4	0.516129	0	-1.97973	7.97973
40262590	G	A	A	A	A	A	A	1	1	1	1	1	1	7	65	148	53	13	33	0.991667	1	1	1	0.989899	0.517857	0	0.359375	0.866667	0	0.512195	0.742857	-1.98052	7.98052
25351900	G	A	A	A	A	A	A	1	1	1	1	1	1	22	20	81	44	48	52	0.992958	1	0	0	0	0.989796	1	1	1	1	1	0	-1.98275	7.98275
11371145	A	G	G	G	G	G	G	1	1	1	1	1	1	31	3	24	13	15	11	1	0.986301	1	1	1	0	1	0	0	1	1	0	-1.9863	7.9863
25351911	T	C	C	C	C	C	C	1	1	1	1	1	1	19	18	71	36	39	46	1	1	0	0	0	0.988889	1	1	1	1	1	0	-1.98889	7.98889
25351734	T	C	C	C	C	C	C	1	1	1	1	1	1	30	19	159	45	79	84	1	0.989899	0	0	0	1	1	1	1	1	1	0	-1.9899	7.9899
70961745	A	G	G	G	G	G	G	1	1	1	1	1	1	56	99	185	148	96	155	1	1	1	0.995708	1	1	1	0	0	0	0	0.994872	-1.99058	7.99058
117836690	T	C	C	C	C	C	C	1	1	1	1	1	1	82	36	136	76	56	31	1	1	1	1	0.491228	1	1	0.490196	0	0.52381	0.493333	0	-1.99857	7.99857
25846232	C	G	G	G	G	G	G	1	1	1	1	1	1	76	34	142	21	44	86	0.287059	0.984848	1	1	1	1	0.210526	0.273504	0	0.24375	1	1	-1.99969	7.99969
8801181	A	G	G	G	G	G	G	1	1	1	1	1	1	6	5	5	7	7	5	1	0	1	1	1	1	0.666667	1	1	0.333333	0	0	-2	8
15718262	T	C	C	C	C	C	C	1	1	1	1	1	1	6	10	12	5	3	7	1	1	1	1	1	1	0	1	0	0	0	1	-2	8
22044790	N	C	C	C	C	C	C	1	1	1	1	1	1	2	3	11	7	9	4	1	1	0	1	1	0	1	1	0	1	0	1	-2	8
25687756	T	C	C	C	C	C	C	1	1	1	1	1	1	8	4	19	12	8	8	0	1	1	1	0	0	1	1	0	1	1	1	-2	8
58351787	A	G	G	G	G	G	G	1	1	1	1	1	1	5	9	9	9	4	5	0	1	1	0	1	0	1	1	0	1	1	1	-2	8
58352268	A	G	G	G	G	G	G	1	1	1	1	1	1	3	6	2	8	2	4	1	0	1	1	0	1	1	1	0	0	1	1	-2	8
58352285	A	C	C	C	C	C	C	1	1	1	1	1	1	3	5	2	6	2	5	1	0	1	1	0	1	1	1	0	0	1	1	-2	8
68683923	G	T	T	T	T	T	T	1	1	1	1	1	1	4	2	4	3	3	7	1	0	1	1	0	0	1	1	1	1	0	1	-2	8
68683937	A	G	G	G	G	G	G	1	1	1	1	1	1	4	2	4	3	3	7	1	0	1	1	0	0	1	1	1	1	0	1	-2	8
70824643	A	G	G	G	G	G	G	1	1	1	1	1	1	7	3	15	9	7	5	1	1	1	1	1	1	1	0	0	0	0	1	-2	8
83608990	T	C	C	C	C	C	C	1	1	1	1	1	1	3	7	8	26	3	2	1	1	1	1	0	1	0	0	0	1	1	1	-2	8
4070645	C	T	T	T	T	T	T	1	1	1	1	1	1	9	5	3	4	7	7	0	1	1	0	0	1	0	1	1	1	1	1	-2	8
26389280	A	G	G	G	G	G	G	1	1	1	1	1	1	5	6	8	6	2	1	1	1	0	1	0	1	1	1	0	1	0	1	-2	8
45542430	A	G	G	G	G	G	G	1	1	1	1	1	1	2	7	6	7	2	4	1	1	0	0	1	1	1	1	0	1	0	1	-2	8
45542432	T	C	C	C	C	C	C	1	1	1	1	1	1	2	7	6	7	2	4	1	1	0	0	1	1	1	1	0	1	0	1	-2	8
63552952	A	G	G	G	G	G	G	1	1	1	1	1	1	2	4	7	4	8	2	1	1	1	0	0	1	1	1	0	1	0	1	-2	8
105134016	G	C	C	C	C	C	C	1	1	1	1	1	1	3	12	3	2	6	5	1	1	0	1	0	0	1	1	1	1	1	0	-2	8
107301722	A	C	C	C	C	C	C	1	1	1	1	1	1	2	2	6	4	4	3	1	0	0	1	1	1	1	1	0	1	0	1	-2	8
19225854	A	G	G	G	G	G	G	1	1	1	1	1	1	9	7	9	5	6	2	1	1	1	1	0	0	1	1	0	1	0	1	-2	8
19623946	A	C	C	C	C	C	C	1	1	1	1	1	1	1	4	3	5	3	3	0	0	1	0	1	0	1	1	1	1	1	1	-2	8
26114768	T	C	C	C	C	C	C	1	1	1	1	1	1	4	4	2	4	2	2	0	0	1	0	0	1	1	1	1	1	1	1	-2	8
26114773	T	C	C	C	C	C	C	1	1	1	1	1	1	4	4	2	4	2	2	0	0	1	0	0	1	1	1	1	1	1	1	-2	8
26114796	G	A	A	A	A	A	A	1	1	1	1	1	1	4	4	2	4	2	2	0	0	1	0	0	1	1	1	1	1	1	1	-2	8
26114815	A	G	G	G	G	G	G	1	1	1	1	1	1	3	4	2	4	2	2	0	0	1	0	0	1	1	1	1	1	1	1	-2	8
26114818	C	T	T	T	T	T	T	1	1	1	1	1	1	4	4	2	4	2	2	0	0	1	0	0	1	1	1	1	1	1	1	-2	8
36277163	T	C	C	C	C	C	C	1	1	1	1	1	1	2	2	5	2	5	3	1	0	1	1	0	1	1	0	0	1	1	1	-2	8
36277167	C	T	T	T	T	T	T	1	1	1	1	1	1	2	2	5	2	5	3	1	0	1	1	0	1	1	0	0	1	1	1	-2	8
61536889	T	C	C	C	C	C	C	1	1	1	1	1	1	26	5	28	18	3	14	1	1	1	1	0	1	0	1	0	1	1	0	-2	8
1158824	A	G	G	G	G	G	G	1	1	1	1	1	1	16	2	5	6	6	6	1	0	1	0	0	0	1	1	1	1	1	1	-2	8
11371189	A	G	G	G	G	G	G	1	1	1	1	1	1	38	3	21	16	19	12	1	1	1	1	1	0	1	0	0	1	1	0	-2	8
11371190	C	T	T	T	T	T	T	1	1	1	1	1	1	37	3	22	16	18	11	1	1	1	1	1	0	1	0	0	1	1	0	-2	8
39505014	G	C	C	C	C	C	C	1	1	1	1	1	1	3	24	31	11	43	10	0	1	0	0	1	1	1	1	1	1	0	1	-2	8
84279494	T	C	C	C	C	C	C	1	1	1	1	1	1	6	4	10	4	3	7	0	1	1	1	0	1	0	1	1	1	1	0	-2	8
55922600	G	T	T	T	T	T	T	1	1	1	1	1	1	4	6	4	13	4	2	0	1	0	1	1	1	1	0	1	1	0	1	-2	8
19673055	T	A	A	A	A	A	A	1	1	1	1	1	1	2	5	5	5	3	4	1	0	1	0	1	1	1	1	0	0	1	1	-2	8
750048	C	T	T	T	T	T	T	1	1	1	1	1	1	2	2	3	2	4	2	0	1	0	1	1	1	0	0	1	1	1	1	-2	8
54336262	C	G	G	G	G	G	G	1	1	1	1	1	1	2	5	8	4	3	3	1	1	1	1	0	0	0	1	0	1	1	1	-2	8
11133447	C	T	T	T	T	T	T	1	1	1	1	1	1	2	3	9	2	2	2	0	0	1	1	0	1	1	1	1	1	1	0	-2	8
46800964	G	A	A	A	A	A	A	1	1	1	1	1	1	2	4	9	3	2	4	0	1	1	0	0	1	0	1	1	1	1	1	-2	8
46801081	T	C	C	C	C	C	C	1	1	1	1	1	1	2	6	11	3	2	4	1	1	1	0	0	0	1	1	0	1	1	1	-2	8
54104784	G	C	C	C	C	C	C	1	1	1	1	1	1	14	2	12	6	5	2	1	1	0	1	1	1	1	0	0	1	0	1	-2	8
58296256	N	C	C	C	C	C	C	1	1	1	1	1	1	4	6	7	5	4	12	1	1	0	0	0	0	1	1	1	1	1	1	-2	8
5642979	G	A	A	A	A	A	A	1	1	1	1	1	1	4	10	13	5	5	6	1	1	0	0	1	1	0	1	0	1	1	1	-2	8
54559697	A	G	G	G	G	G	G	1	1	1	1	1	1	8	1	30	32	3	11	1	1	0	0	1	1	0	0	1	1	1	1	-2	8
56418969	A	C	C	C	C	C	C	1	1	1	1	1	1	11	8	7	16	7	11	1	1	0	1	0	0	1	1	0.4	1	0.6	1	-2	8
57419474	C	T	T	T	T	T	T	1	1	1	1	1	1	6	6	4	3	2	11	1	1	1	0	0	1	0	1	0	1	1	1	-2	8
57419480	G	A	A	A	A	A	A	1	1	1	1	1	1	4	6	3	3	2	10	1	1	1	0	0	1	0	1	0	1	1	1	-2	8
59742638	T	G	G	G	G	G	G	1	1	1	1	1	1	2	2	2	3	3	2	1	1	0	0	0	0	1	1	1	1	1	1	-2	8
115292189	C	T	T	T	T	T	T	1	1	1	1	1	1	5	2	6	4	3	2	1	1	1	0	1	0	1	1	0	0	1	1	-2	8
116197177	G	A	A	A	A	A	A	1	1	1	1	1	1	4	7	10	21	3	3	1	1	1	1	1	1	0	0	0	1	1	0	-2	8
155176487	A	G	G	G	G	G	G	1	1	1	1	1	1	9	4	7	13	3	5	1	1	1	1	1	0	1	0	0	1	1	0	-2	8
8021987	G	T	T	T	T	T	T	1	1	1	1	1	1	12	4	8	20	20	14	1	1	0	0	0	0	1	1	1	1	1	1	-2	8
17609412	A	G	G	G	G	G	G	1	1	1	1	1	1	2	7	6	7	2	2	1	1	1	1	1	1	0	0	0	1	1	0	-2	8
28836342	T	C	C	C	C	C	C	1	1	1	1	1	1	4	3	11	2	3	4	1	1	0	0	1	0	1	1	0	1	1	1	-2	8
28836376	T	C	C	C	C	C	C	1	1	1	1	1	1	4	4	12	3	6	5	1	1	0	0	1	0	1	1	0	1	1	1	-2	8
28836396	C	A	A	A	A	A	A	1	1	1	1	1	1	4	4	12	3	6	5	1	1	0	0	1	0	1	1	0	1	1	1	-2	8
28836418	G	T	T	T	T	T	T	1	1	1	1	1	1	2	4	12	3	6	5	1	1	0	0	1	0	1	1	0	1	1	1	-2	8
28836421	C	T	T	T	T	T	T	1	1	1	1	1	1	2	4	12	3	6	5	1	1	0	0	1	0	1	1	0	1	1	1	-2	8
17728002	T	A	A	A	A	A	A	1	1	1	1	1	1	4	2	9	8	2	5	1	1	1	0	0	0	1	0	1	1	1	1	-2	8
17728003	T	A	A	A	A	A	A	1	1	1	1	1	1	4	2	9	8	2	5	1	1	1	0	0	0	1	0	1	1	1	1	-2	8
31907361	C	T	T	T	T	T	T	1	1	1	1	1	1	2	4	2	4	8	2	1	1	0	0	0	1	1	1	1	1	1	0	-2	8
31907386	A	G	G	G	G	G	G	1	1	1	1	1	1	2	4	2	4	8	2	1	1	0	0	0	1	1	1	1	1	1	0	-2	8
31907397	G	T	T	T	T	T	T	1	1	1	1	1	1	2	4	2	4	8	2	1	1	0	0	0	1	1	1	1	1	1	0	-2	8
40611423	G	A	A	A	A	A	A	1	1	1	1	1	1	2	4	7	8	4	1	0	1	1	1	0	1	1	0	0	1	1	1	-2	8
53269523	C	T	T	T	T	T	T	1	1	1	1	1	1	2	8	9	8	2	4	1	1	0	0	1	1	1	1	0	1	1	0	-2	8
5818198	T	C	C	C	C	C	C	1	1	1	1	1	1	2	4	14	20	13	12	0	0	0	1	1	1	1	1	0	1	1	1	-2	8
14944676	C	T	T	T	T	T	T	1	1	1	1	1	1	2	5	10	7	7	2	1	0	0	1	1	0	1	1	0	1	1	1	-2	8
14944677	A	G	G	G	G	G	G	1	1	1	1	1	1	2	6	11	7	7	2	1	0	0	1	1	0	1	1	0	1	1	1	-2	8
19205471	T	C	C	C	C	C	C	1	1	1	1	1	1	10	19	31	41	28	31	0	1	0	0	0	1	1	1	1	1	1	1	-2	8
19205496	A	G	G	G	G	G	G	1	1	1	1	1	1	10	20	37	42	30	38	0	1	0	0	0	1	1	1	1	1	1	1	-2	8
19205506	A	G	G	G	G	G	G	1	1	1	1	1	1	10	20	37	45	28	38	0	1	0	0	0	1	1	1	1	1	1	1	-2	8
36005423	C	A	A	A	A	A	A	1	1	1	1	1	1	6	4	5	2	5	4	0	0	1	1	0	1	1	1	0	1	1	1	-2	8
36005424	T	A	A	A	A	A	A	1	1	1	1	1	1	6	4	5	2	5	4	0	0	1	1	0	1	1	1	0	1	1	1	-2	8
36005430	G	T	T	T	T	T	T	1	1	1	1	1	1	6	4	4	2	5	4	0	0	1	1	0	1	1	1	0	1	1	1	-2	8
36005431	A	G	G	G	G	G	G	1	1	1	1	1	1	6	4	5	2	5	4	0	0	1	1	0	1	1	1	0	1	1	1	-2	8
36005433	A	C	C	C	C	C	C	1	1	1	1	1	1	6	4	5	2	5	4	0	0	1	1	0	1	1	1	0	1	1	1	-2	8
25350900	A	G	G	G	G	G	G	1	1	1	1	1	1	119	69	278	144	221	194	1	1	0	0	0	1	1	1	1	1	1	0	-2	8
25350910	C	A	A	A	A	A	A	1	1	1	1	1	1	129	71	292	150	231	195	1	1	0	0	0	1	1	1	1	1	1	0	-2	8
25350924	T	C	C	C	C	C	C	1	1	1	1	1	1	138	67	295	153	234	209	1	1	0	0	0	1	1	1	1	1	1	0	-2	8
25351367	G	A	A	A	A	A	A	1	1	1	1	1	1	120	103	407	153	187	206	1	1	0	0	0	1	1	1	1	1	1	0	-2	8
25351384	G	C	C	C	C	C	C	1	1	1	1	1	1	112	94	385	145	178	198	1	1	0	0	0	1	1	1	1	1	1	0	-2	8
25351750	A	G	G	G	G	G	G	1	1	1	1	1	1	44	30	206	72	94	109	1	1	0	0	0	1	1	1	1	1	1	0	-2	8
25351864	T	C	C	C	C	C	C	1	1	1	1	1	1	46	36	214	89	103	118	1	1	0	0	0	1	1	1	1	1	1	0	-2	8
25351891	T	C	C	C	C	C	C	1	1	1	1	1	1	29	29	124	55	73	79	1	1	0	0	0	1	1	1	1	1	1	0	-2	8
25351924	A	G	G	G	G	G	G	1	1	1	1	1	1	8	13	42	29	27	36	1	1	0	0	0	1	1	1	1	1	1	0	-2	8
25351927	A	G	G	G	G	G	G	1	1	1	1	1	1	9	10	41	26	25	29	1	1	0	0	0	1	1	1	1	1	1	0	-2	8
25352586	G	T	T	T	T	T	T	1	1	1	1	1	1	17	49	202	66	81	125	1	1	0	0	0	1	1	1	1	1	1	0	-2	8
36105793	C	A	A	A	A	A	A	1	1	1	1	1	1	6	6	8	4	5	2	1	1	0	0	1	1	0	1	0	1	1	1	-2	8
8578752	G	C	C	C	C	C	C	1	1	1	1	1	1	2	2	2	2	2	5	0	0	0	0	1	1	1	1	1	1	1	1	-2	8
15257693	T	C	C	C	C	C	C	1	1	1	1	1	1	10	4	11	10	3	7	0	1	1	1	1	1	1	0	0	1	0	1	-2	8
20008198	G	A	A	A	A	A	A	1	1	1	1	1	1	9	12	11	10	11	28	0	1	1	0	0	0	1	1	1	1	1	1	-2	8
20008218	A	G	G	G	G	G	G	1	1	1	1	1	1	13	15	16	12	15	34	0	1	1	0	0	0	1	1	1	1	1	1	-2	8
20008260	G	A	A	A	A	A	A	1	1	1	1	1	1	12	14	14	12	14	34	0	1	1	0	0	0	1	1	1	1	1	1	-2	8
20008277	A	G	G	G	G	G	G	1	1	1	1	1	1	8	11	5	10	9	24	0	1	1	0	0	0	1	1	1	1	1	1	-2	8
20008279	A	G	G	G	G	G	G	1	1	1	1	1	1	8	12	5	10	9	24	0	1	1	0	0	0	1	1	1	1	1	1	-2	8
20008282	G	A	A	A	A	A	A	1	1	1	1	1	1	8	12	5	10	9	23	0	1	1	0	0	0	1	1	1	1	1	1	-2	8
20008302	A	C	C	C	C	C	C	1	1	1	1	1	1	6	12	5	9	10	22	0	1	1	0	0	0	1	1	1	1	1	1	-2	8
39450338	T	C	C	C	C	C	C	1	1	1	1	1	1	1	5	8	6	4	5	1	1	1	0	0	0	1	1	0	1	1	1	-2	8
39450374	G	A	A	A	A	A	A	1	1	1	1	1	1	2	6	8	4	4	5	1	0	1	1	0	0	1	1	0	1	1	1	-2	8
26658376	A	G	G	G	G	G	G	1	1	1	1	1	1	3	2	9	3	4	2	1	1	0	1	1	1	1	0	0	1	0	1	-2	8
2319291	G	C	C	C	C	C	C	1	1	1	1	1	1	4	4	5	8	6	8	1	1	1	0	0	0	1	1	0	1	1	1	-2	8
2319298	T	C	C	C	C	C	C	1	1	1	1	1	1	5	3	5	6	3	6	1	1	1	0	0	0	1	1	0	1	1	1	-2	8
14084829	G	A	A	A	A	A	A	1	1	1	1	1	1	3	4	6	4	3	2	0	1	1	1	0	0	1	1	0	1	1	1	-2	8
28704137	A	G	G	G	G	G	G	1	1	1	1	1	1	4	6	2	6	10	3	1	1	1	1	0	1	1	0	0	0	1	1	-2	8
39661096	T	C	C	C	C	C	C	1	1	1	1	1	1	3	2	9	8	4	3	1	0	1	1	0	0	1	0	1	1	1	1	-2	8
39661116	G	A	A	A	A	A	A	1	1	1	1	1	1	3	2	9	8	4	3	1	0	1	1	0	0	1	0	1	1	1	1	-2	8
45516587	A	G	G	G	G	G	G	1	1	1	1	1	1	4	14	14	16	7	1	0	1	1	0	0	1	1	1	0	1	1	1	-2	8
45516641	A	G	G	G	G	G	G	1	1	1	1	1	1	4	15	16	16	8	4	0	1	1	0	0	1	1	1	0	1	1	1	-2	8
45516651	A	G	G	G	G	G	G	1	1	1	1	1	1	4	16	16	16	8	3	0	1	1	0	0	1	1	1	0	1	1	1	-2	8
45516657	A	G	G	G	G	G	G	1	1	1	1	1	1	4	15	16	16	8	3	0	1	1	0	0	1	1	1	0	1	1	1	-2	8
126555083	N	G	G	G	G	G	G	1	1	1	1	1	1	1	7	3	4	4	2	1	1	0	1	1	0	1	1	0	0	1	1	-2	8
16080060	T	G	G	G	G	G	G	1	1	1	1	1	1	1	5	16	9	9	2	1	0	1	0	0	1	0	1	1	1	1	1	-2	8
16080061	A	C	C	C	C	C	C	1	1	1	1	1	1	1	6	17	8	8	1	1	0	1	0	0	1	0	1	1	1	1	1	-2	8
16080062	A	C	C	C	C	C	C	1	1	1	1	1	1	1	3	17	9	9	2	1	0	1	0	0	1	0	1	1	1	1	1	-2	8
19662721	T	C	C	C	C	C	C	1	1	1	1	1	1	1	7	7	12	15	4	1	0	0	0	0	1	1	1	1	1	1	1	-2	8
73162513	A	G	G	G	G	G	G	1	1	1	1	1	1	10	8	16	8	4	8	0	0	1	0	1	0	1	1	1	1	1	1	-2	8
104181341	T	C	C	C	C	C	C	1	1	1	1	1	1	2	7	3	4	5	4	1	1	0	0	1	1	0	0	1	1	1	1	-2	8
31919688	C	A	A	A	A	A	A	1	1	1	1	1	1	11	6	7	8	10	5	1	1	1	1	0	1	1	0	1	1	0	0	-2	8
96267107	G	T	T	T	T	T	T	1	1	1	1	1	1	2	4	3	9	7	4	0	1	1	0	1	1	1	0	0	1	1	1	-2	8
96267109	A	G	G	G	G	G	G	1	1	1	1	1	1	2	4	3	8	6	4	0	1	1	0	1	1	1	0	0	1	1	1	-2	8
113839474	A	G	G	G	G	G	G	1	1	1	1	1	1	3	10	22	5	20	6	1	1	0	0	1	0	1	1	0	1	1	1	-2	8
5812417	G	T	T	T	T	T	T	1	1	1	1	1	1	3	2	7	8	4	4	1	0	1	1	1	1	0	0	1	0	1	1	-2	8
100719640	C	G	G	G	G	G	G	1	1	1	1	1	1	3	11	10	4	6	10	1	1	0	1	1	1	1	1	0	0	0	1	-2	8
103944163	C	G	G	G	G	G	G	1	1	1	1	1	1	2	4	7	4	2	4	1	1	0	0	1	1	1	1	0	1	0	1	-2	8
121187726	T	C	C	C	C	C	C	1	1	1	1	1	1	4	4	8	3	2	6	1	1	0	0	1	1	1	0	0	1	1	1	-2	8
369513	T	A	A	A	A	A	A	1	1	1	1	1	1	6	6	4	2	20	2	1	0	0	0	0	1	1	1	1	1	1	1	-2	8
27207464	T	C	C	C	C	C	C	1	1	1	1	1	1	2	2	8	16	2	6	1	1	1	0	1	1	1	0	0	1	0	1	-2	8
27207482	G	C	C	C	C	C	C	1	1	1	1	1	1	2	2	5	14	2	6	1	1	1	0	1	1	1	0	0	1	0	1	-2	8
27207500	T	G	G	G	G	G	G	1	1	1	1	1	1	2	2	5	11	2	5	1	1	1	0	1	1	1	0	0	1	0	1	-2	8
35100998	C	G	G	G	G	G	G	1	1	1	1	1	1	4	3	2	7	8	3	1	1	1	1	1	1	0	1	0	0	0	1	-2	8
36518027	T	C	C	C	C	C	C	1	1	1	1	1	1	2	2	4	8	6	4	0	0	0	1	0	1	1	1	1	1	1	1	-2	8
36518030	C	T	T	T	T	T	T	1	1	1	1	1	1	1	2	3	8	5	4	0	0	0	1	0	1	1	1	1	1	1	1	-2	8
41171733	T	C	C	C	C	C	C	1	1	1	1	1	1	4	2	8	6	4	2	0	1	1	1	1	0	0	1	1	1	1	0	-2	8
52147363	A	G	G	G	G	G	G	1	1	1	1	1	1	2	6	4	6	3	2	0	1	1	1	0	1	0	0	1	1	1	1	-2	8
52147387	T	G	G	G	G	G	G	1	1	1	1	1	1	2	7	5	7	3	3	0	1	1	1	0	1	0	0	1	1	1	1	-2	8
60711620	A	G	G	G	G	G	G	1	1	1	1	1	1	3	13	11	4	2	13	1	1	0	1	1	1	0	1	0	1	0	1	-2	8
86221483	A	G	G	G	G	G	G	1	1	1	1	1	1	17	3	7	7	5	7	1	0	0	1	1	1	0	0	1	1	1	1	-2	8
8907836	A	T	T	T	T	T	T	1	1	1	1	1	1	2	5	14	5	3	2	1	1	0	0	0	1	1	1	1	0	1	1	-2	8
8907840	A	T	T	T	T	T	T	1	1	1	1	1	1	3	5	14	5	3	3	1	1	0	0	0	1	1	1	1	0	1	1	-2	8
8907852	A	T	T	T	T	T	T	1	1	1	1	1	1	5	5	14	4	3	3	1	1	0	0	0	1	1	1	1	0	1	1	-2	8
89293705	C	T	T	T	T	T	T	1	1	1	1	1	1	5	2	6	2	5	2	1	1	1	1	0	1	0	1	1	0	0	1	-2	8
1215466	C	T	T	T	T	T	T	1	1	1	1	1	1	21	2	8	7	11	6	1	0	1	0	0	1	1	1	1	0	1	1	-2	8
1215467	T	C	C	C	C	C	C	1	1	1	1	1	1	21	2	8	7	9	6	1	0	1	0	0	1	1	1	1	0	1	1	-2	8
1215480	C	A	A	A	A	A	A	1	1	1	1	1	1	23	2	8	9	9	5	1	0	1	0	0	1	1	1	1	0	1	1	-2	8
1215484	G	A	A	A	A	A	A	1	1	1	1	1	1	24	2	8	9	9	5	1	0	1	0	0	1	1	1	1	0	1	1	-2	8
2288406	C	T	T	T	T	T	T	1	1	1	1	1	1	2	3	4	3	2	5	0	1	0	0	1	1	1	1	0	1	1	1	-2	8
23409135	T	C	C	C	C	C	C	1	1	1	1	1	1	2	5	2	3	2	2	1	1	1	1	0	1	0	0	0	1	1	1	-2	8
65450916	T	C	C	C	C	C	C	1	1	1	1	1	1	2	7	2	2	3	7	1	1	0	1	0	0	1	1	1	1	0	1	-2	8
85073990	A	G	G	G	G	G	G	1	1	1	1	1	1	4	4	5	8	5	3	1	1	0	0	0	0	1	1	1	1	1	1	-2	8
93030647	T	C	C	C	C	C	C	1	1	1	1	1	1	5	3	11	2	5	6	1	1	1	1	0	0	1	1	0	0	1	1	-2	8
93030730	A	T	T	T	T	T	T	1	1	1	1	1	1	6	8	6	5	5	4	1	1	0	0	1	0	1	1	0	1	1	1	-2	8
25663196	C	G	G	G	G	G	G	1	1	1	1	1	1	3	2	9	3	4	5	1	1	1	0	1	0	1	1	0	0	1	1	-2	8
70368419	N	T	T	T	T	T	T	1	1	1	1	1	1	2	2	12	2	5	4	1	1	0	0	1	0	1	1	0	1	1	1	-2	8
70368445	N	T	T	T	T	T	T	1	1	1	1	1	1	2	2	11	4	5	4	1	1	0	0	1	0	1	1	0	1	1	1	-2	8
70368452	N	T	T	T	T	T	T	1	1	1	1	1	1	2	2	11	4	5	4	1	1	0	0	1	0	1	1	0	1	1	1	-2	8
70368453	N	T	T	T	T	T	T	1	1	1	1	1	1	2	2	9	4	5	4	1	1	0	0	1	0	1	1	0	1	1	1	-2	8
70368456	N	T	T	T	T	T	T	1	1	1	1	1	1	2	2	9	4	5	4	1	1	0	0	1	0	1	1	0	1	1	1	-2	8
70368459	N	T	T	T	T	T	T	1	1	1	1	1	1	2	2	9	4	5	4	1	1	0	0	1	0	1	1	0	1	1	1	-2	8
5360434	T	C	C	C	C	C	C	1	1	1	1	1	1	2	15	14	16	6	10	0	1	0	0	1	1	1	1	0	1	1	1	-2	8
5360439	G	C	C	C	C	C	C	1	1	1	1	1	1	2	16	14	16	6	10	0	1	0	0	1	1	1	1	0	1	1	1	-2	8
5360450	G	A	A	A	A	A	A	1	1	1	1	1	1	2	12	12	12	5	8	0	1	0	0	1	1	1	1	0	1	1	1	-2	8
42442177	A	G	G	G	G	G	G	1	1	1	1	1	1	13	2	4	15	5	2	1	1	0	0	1	1	0	1	1	1	1	0	-2	8
55426488	T	C	C	C	C	C	C	1	1	1	1	1	1	46	2	24	14	31	23	1	1	1	1	1	1	0	0	0	1	1	0	-2	8
80989796	A	G	G	G	G	G	G	1	1	1	1	1	1	9	6	6	18	6	6	0	1	1	0	0	0	1	1	1	1	1	1	-2	8
128040492	C	T	T	T	T	T	T	1	1	1	1	1	1	9	11	10	4	6	5	1	0	1	0	1	0	1	1	1	1	0	1	-2	8
136682102	A	G	G	G	G	G	G	1	1	1	1	1	1	2	5	4	7	4	10	1	0	1	0	1	1	1	1	0	1	0	1	-2	8
140215633	C	G	G	G	G	G	G	1	1	1	1	1	1	5	6	9	15	9	6	1	1	1	1	0	0	1	0	0	1	1	1	-2	8
723	T	C	C	C	C	C	C	1	1	1	1	1	1	4	2	5	7	2	4	1	1	0	1	1	0	0	1	1	0	1	1	-2	8
26710422	C	G	G	G	G	G	G	1	1	1	1	1	1	2	2	7	9	4	10	1	1	1	1	1	1	0	0.615385	0.857143	0	0	0.529412	-2.00194	8.00194
4616103	C	T	T	T	T	T	T	1	1	1	1	1	1	24	10	19	12	9	8	1	1	1	1	1	1	1	0	0	0.538462	0	0.466667	-2.00513	8.00513
71423384	C	T	T	T	T	T	T	1	1	1	1	1	1	26	40	62	62	28	26	1	0.392857	1	1	0.462963	1	0	0.5	1	1	0.659091	0	-2.01491	8.01491
37191329	A	C	C	C	C	C	C	1	1	1	1	1	1	2	9	20	20	6	8	0.666667	1	0	0.384615	1	1	0.473684	0.777778	0	0.714286	1	1	-2.01703	8.01703
29997570	A	G	G	G	G	G	G	1	1	1	1	1	1	93	195	237	246	119	173	0.373219	0.393048	0.410853	0.458824	1	1	1	1	1	0.392727	0	1	-2.02867	8.02867
81087582	T	C	C	C	C	C	C	1	1	1	1	1	1	8	2	13	8	8	3	0	0	0.642857	0.72	1	0	1	1	0.666667	1	1	1	-2.02952	8.02952
41498054	T	C	C	C	C	C	C	1	1	1	1	1	1	4	3	3	2	2	4	0.363636	1	1	1	1	1	0	0	0.666667	0	1	1	-2.0303	8.0303
67065286	T	G	G	G	G	G	G	1	1	1	1	1	1	5	13	14	5	16	14	0.96	1	1	1	0.961538	0.45	0	1	1	0.333333	0.333333	0	-2.03821	8.03821
56809692	C	T	T	T	T	T	T	1	1	1	1	1	1	15	33	47	32	24	24	0	0.642857	1	1	1	0.6	0.555556	0.777778	0.68	1	0.789474	0	-2.04566	8.04566
38148495	C	T	T	T	T	T	T	1	1	1	1	1	1	2	9	39	39	20	16	0.478873	1	1	1	1	1	1	0.272727	0	0.485714	0	0.8125	-2.04981	8.04981
112273883	A	C	C	C	C	C	C	1	1	1	1	1	1	2	4	10	18	27	5	1	0.454545	1	1	1	1	0.428571	0	0	0.642857	0.8	0.727273	-2.05325	8.05325
69147436	G	T	T	T	T	T	T	1	1	1	1	1	1	5	5	7	4	4	5	0	1	1	1	1	1	0.625	0.428571	1	1	0	0	-2.05357	8.05357
19695209	T	A	A	A	A	A	A	1	1	1	1	1	1	2	2	7	12	3	3	1	1	0	0.461538	1	1	1	0	1	0.6	0	1	-2.06154	8.06154
101152004	G	A	A	A	A	A	A	1	1	1	1	1	1	14	13	6	10	6	4	0.318182	0.285714	0.666667	0.4	1	0.538462	0.857143	1	0	1	1	1	-2.06617	8.06617
35336908	T	C	C	C	C	C	C	1	1	1	1	1	1	6	4	3	4	6	2	1	0	0	1	0	1	0.625	1	1	0.444444	1	1	-2.06944	8.06944
42375455	G	A	A	A	A	A	A	1	1	1	1	1	1	22	23	87	88	29	31	0.512821	1	1	1	1	1	1	0.472727	0.214286	0.365385	0	0.507937	-2.07315	8.07315
25110138	T	G	G	G	G	G	G	1	1	1	1	1	1	3	6	6	11	2	7	1	1	1	1	1	1	1	0.666667	0	0	0	0.411765	-2.07843	8.07843
5858129	C	G	G	G	G	G	G	1	1	1	1	1	1	20	3	22	27	68	17	1	1	1	1	0	1	1	0	1	0.318182	0.394904	0.375796	-2.08888	8.08888
32458604	A	G	G	G	G	G	G	1	1	1	1	1	1	52	2	3	40	2	6	0	0.695652	1	0.6	0.5	1	0.294118	1	1	1	0	1	-2.08977	8.08977
101152692	T	C	C	C	C	C	C	1	1	1	1	1	1	23	13	22	17	9	12	0.533333	0.5	0	0.4	1	0.363636	0.294118	1	1	1	1	1	-2.09109	8.09109
29989306	C	T	T	T	T	T	T	1	1	1	1	1	1	53	118	107	206	92	87	0.356436	0.416667	0.295652	0.587097	1	1	1	1	1	0.447368	0	1	-2.10322	8.10322
34750091	G	A	A	A	A	A	A	1	1	1	1	1	1	2	13	29	22	13	8	1	1	1	1	0.972222	0.967742	0.56	0.5	0.333333	0	0.441176	0.333333	-2.10781	8.10781
34719945	C	A	A	A	A	A	A	1	1	1	1	1	1	23	6	14	17	10	6	1	1	1	1	1	1	0	0	0.454545	0.666667	1	0	-2.12121	8.12121
29779284	G	A	A	A	A	A	A	1	1	1	1	1	1	3	3	5	7	10	4	0.8	1	1	1	0	0	0.875	0.75	0	0.9	1	0.8	-2.125	8.125
117837734	A	G	G	G	G	G	G	1	1	1	1	1	1	6	10	47	21	8	4	1	1	1	1	0.666667	1	1	0.458333	0	0.555556	0.448276	0	-2.12883	8.12883
20689480	C	T	T	T	T	T	T	1	1	1	1	1	1	3	5	12	16	6	3	0	0	1	1	1	1	1	1	1	0.5	0	0.636364	-2.13636	8.13636
98967563	G	A	A	A	A	A	A	1	1	1	1	1	1	8	47	57	54	15	25	1	0.977273	0.454545	0.449275	0.537037	1	1	0.458333	0.416667	0.255319	0.588235	1	-2.13669	8.13669
512198	G	A	A	A	A	A	A	1	1	1	1	1	1	4	23	32	63	21	35	0.486486	1	1	1	0.464286	0.545455	1	0	0.5	0.714286	0.444444	1	-2.15496	8.15496
8950339	C	T	T	T	T	T	T	1	1	1	1	1	1	61	70	46	146	115	104	1	0.323144	1	0.990446	0.235294	1	0.314286	0.428571	0.375	1	0.490066	1	-2.15681	8.15681
19695599	A	G	G	G	G	G	G	1	1	1	1	1	1	14	6	5	8	7	12	1	1	0	0.357143	1	1	1	0.6	1	0.2	0	1	-2.15714	8.15714
34808308	T	A	A	A	A	A	A	1	1	1	1	1	1	4	13	25	20	23	19	1	1	1	1	1	1	0.4	0.545455	0.6	0	0.615385	0	-2.16084	8.16084
31120128	T	G	G	G	G	G	G	1	1	1	1	1	1	21	4	5	10	7	6	0.28	1	1	1	1	0	0.4375	0.866667	0.866667	1	0.714286	0	-2.16512	8.16512
35172761	A	G	G	G	G	G	G	1	1	1	1	1	1	8	2	3	2	6	4	1	1	0.5	0.666667	1	1	0	1	0	0	1	1	-2.16667	8.16667
89082731	C	T	T	T	T	T	T	1	1	1	1	1	1	8	11	9	11	8	6	1	1	0.666667	1	0	0	0.333333	1	1	1	1	0.166667	-2.16667	8.16667
111170154	T	C	C	C	C	C	C	1	1	1	1	1	1	4	2	9	4	3	7	1	1	0	1	1	0	1	1	1	0	0.166667	1	-2.16667	8.16667
18318894	G	A	A	A	A	A	A	1	1	1	1	1	1	7	5	18	4	6	2	0.222222	0	1	1	1	1	0.285714	1	1	0.666667	1	0	-2.1746	8.1746
54802413	G	A	A	A	A	A	A	1	1	1	1	1	1	28	14	27	27	28	15	1	0.5	1	1	1	0.9	0.55	0.416667	0	0.478261	0.333333	1	-2.17826	8.17826
39038917	G	T	T	T	T	T	T	1	1	1	1	1	1	9	6	37	12	17	4	0.258065	1	0.96	1	1	1	1	0	0	0.692308	0.285714	1	-2.19609	8.19609
56809694	A	T	T	T	T	T	T	1	1	1	1	1	1	15	33	49	32	24	23	0	0.642857	1	0.964286	1	0.75	0.555556	0.793103	0.692308	1	0.815789	0	-2.2139	8.2139
7216192	G	A	A	A	A	A	A	1	1	1	1	1	1	2	6	10	9	7	18	1	0	1	1	0	1	1	1	1	0.214286	1	0	-2.21429	8.21429
46025087	T	C	C	C	C	C	C	1	1	1	1	1	1	7	16	9	14	14	14	0.352941	1	1	1	1	1	0	0.625	0.6	0.263158	1	0.375	-2.2161	8.2161
33037727	C	T	T	T	T	T	T	1	1	1	1	1	1	11	6	16	3	11	8	1	1	1	1	1	1	0	1	0.444444	0.777778	0	0	-2.22222	8.22222
113696929	T	C	C	C	C	C	C	1	1	1	1	1	1	148	3	18	17	14	15	1	0.652174	0.285714	0.518519	0.666667	0	1	1	1	1	0.217391	0.883721	-2.22419	8.22419
56809680	G	A	A	A	A	A	A	1	1	1	1	1	1	16	34	48	31	30	26	0	0.666667	1	1	1	0.75	0.555556	0.793103	0.68	1	0.780488	0	-2.22581	8.22581
73150988	C	G	G	G	G	G	G	1	1	1	1	1	1	14	11	18	22	17	22	0.418605	1	0.666667	0.322581	1	1	1	0	1	0.818182	0	1	-2.22603	8.22603
71843676	T	A	A	A	A	A	A	1	1	1	1	1	1	2	22	29	5	17	6	1	1	1	1	1	1	0.54	0	1	0.344828	0	0.352941	-2.23777	8.23777
83824059	A	G	G	G	G	G	G	1	1	1	1	1	1	2	8	10	3	4	6	1	0.75	0	0	1	0	1	1	1	1	1	0.5	-2.25	8.25
51083654	A	G	G	G	G	G	G	1	1	1	1	1	1	4	6	18	3	3	4	0	1	1	0.75	1	0	1	1	0	1	0.5	1	-2.25	8.25
1794722	G	C	C	C	C	C	C	1	1	1	1	1	1	5	26	22	21	20	7	1	1	1	1	1	1	0.347826	1	0	0.26087	0.647059	0	-2.25575	8.25575
43605953	C	T	T	T	T	T	T	1	1	1	1	1	1	4	5	4	3	3	7	1	1	1	1	1	1	0.416667	0	0	0.846154	1	0	-2.26282	8.26282
64945740	T	C	C	C	C	C	C	1	1	1	1	1	1	3	19	14	25	8	5	0	1	1	0	1	0	1	1	0.5	1	0.857143	0.909091	-2.26623	8.26623
586782	C	T	T	T	T	T	T	1	1	1	1	1	1	23	31	41	31	18	14	1	0.642857	1	1	1	0.742857	0.368421	0.714286	0.416667	0.384615	1	0	-2.2697	8.2697
89082824	A	G	G	G	G	G	G	1	1	1	1	1	1	4	6	14	16	10	7	1	1	1	1	0	0	0	1	1	1	1	0.272727	-2.27273	8.27273
46855012	T	A	A	A	A	A	A	1	1	1	1	1	1	3	2	3	11	4	7	0	1	1	1	0.4	1	0	1	1	0.428571	1	0.444444	-2.27302	8.27302
13985510	T	C	C	C	C	C	C	1	1	1	1	1	1	3	9	12	7	4	8	1	1	1	1	1	1	0	0.285714	0	0.583333	0.571429	0.833333	-2.27381	8.27381
33039000	C	T	T	T	T	T	T	1	1	1	1	1	1	38	25	37	54	30	33	1	1	1	1	1	1	0	1	0.327273	0.425532	0.529412	0	-2.28222	8.28222
44236464	T	C	C	C	C	C	C	1	1	1	1	1	1	2	3	8	5	3	4	0.857143	0	1	1	1	1	0	0.428571	0	1	1	1	-2.28571	8.28571
146612164	T	C	C	C	C	C	C	1	1	1	1	1	1	11	45	60	29	30	75	0	1	1	1	1	0.285714	0	1	1	1	1	0	-2.28571	8.28571
14171033	A	G	G	G	G	G	G	1	1	1	1	1	1	110	58	122	166	148	70	1	0	0.441558	0.470588	1	0.394737	1	0.458333	0.534884	1	1	1	-2.3001	8.3001
25846649	A	T	T	T	T	T	T	1	1	1	1	1	1	2	9	7	3	2	3	1	1	1	1	0.636364	1	1	0.666667	0	0	1	0	-2.30303	8.30303
18331547	G	A	A	A	A	A	A	1	1	1	1	1	1	21	25	18	14	8	9	0.642857	0.75	0	1	1	1	0.269231	1	1	0.645161	1	0	-2.30725	8.30725
37941069	T	G	G	G	G	G	G	1	1	1	1	1	1	12	26	28	46	16	13	1	0	0	0	1	1	1	0.307692	1	1	1	1	-2.30769	8.30769
117837118	G	A	A	A	A	A	A	1	1	1	1	1	1	36	21	108	81	23	47	1	1	1	1	0.507463	1	1	0.536232	0	0.676471	0.589744	0	-2.30991	8.30991
30563215	T	G	G	G	G	G	G	1	1	1	1	1	1	38	5	17	37	18	15	1	1	0.923077	1	1	0.956522	0.875	0.588235	0	0	0.428571	0.540541	-2.31195	8.31195
71833415	T	C	C	C	C	C	C	1	1	1	1	1	1	22	28	53	14	60	33	1	1	1	1	1	1	0.535316	0	1	0.430464	0	0.352941	-2.31872	8.31872
64864545	T	C	C	C	C	C	C	1	1	1	1	1	1	19	70	108	107	41	64	0.994253	1	0	0	1	0.666667	1	1	1	0.663462	1	0	-2.32438	8.32438
75150020	C	T	T	T	T	T	T	1	1	1	1	1	1	2	4	10	11	13	2	1	1	0.5	0.428571	1	0.4	1	0	1	1	0	1	-2.32857	8.32857
22694455	T	C	C	C	C	C	C	1	1	1	1	1	1	7	17	3	17	6	2	1	0	1	1	1	1	0	0	0.333333	1	1	1	-2.33333	8.33333
36005429	G	C	C	C	C	C	C	1	1	1	1	1	1	6	4	5	2	5	4	0.333333	0	1	1	0	1	1	1	0	1	1	1	-2.33333	8.33333
27207020	T	C	C	C	C	C	C	1	1	1	1	1	1	8	8	10	23	2	6	1	1	1	1	0	1	1	0	0	0.333333	1	1	-2.33333	8.33333
6603985	T	C	C	C	C	C	C	1	1	1	1	1	1	7	2	4	5	2	3	0.75	1	1	1	1	0.585366	1	0	0	1	1	0	-2.33537	8.33537
9330546	C	T	T	T	T	T	T	1	1	1	1	1	1	4	15	34	15	12	19	0.409091	1	1	1	1	1	0.272727	0.571429	0	0.454545	0.631579	1	-2.33937	8.33937
18568396	T	C	C	C	C	C	C	1	1	1	1	1	1	5	5	6	2	4	5	1	1	1	0.9	1	1	0.2	0	1	0	1	0.24	-2.34	8.34
6665629	C	T	T	T	T	T	T	1	1	1	1	1	1	7	2	15	6	3	5	0.73913	1	1	1	0.777778	0.571429	1	0.875	1	0	0	0.4	-2.36334	8.36334
92103987	G	C	C	C	C	C	C	1	1	1	1	1	1	11	8	13	7	7	21	0.263158	0.944444	0.454545	0.727273	0	1	0.625	0.352941	1	1	1	1	-2.36736	8.36736
97071587	A	T	T	T	T	T	T	1	1	1	1	1	1	4	5	9	10	3	2	0	1	0.571429	0.8	1	1	1	1	0	1	0	1	-2.37143	8.37143
25846278	G	C	C	C	C	C	C	1	1	1	1	1	1	33	22	64	11	26	36	1	1	1	1	1	1	0	0.188679	0	0.183673	1	1	-2.37235	8.37235
2115311	A	G	G	G	G	G	G	1	1	1	1	1	1	3	11	14	2	5	9	1	1	0	0.375	1	1	0	0	1	1	1	1	-2.375	8.375
121236950	A	G	G	G	G	G	G	1	1	1	1	1	1	19	37	35	21	13	34	1	0.326531	1	1	1	0.9375	0.439024	0	0.722222	0.6	0.657143	0.695652	-2.37807	8.37807
45808783	G	A	A	A	A	A	A	1	1	1	1	1	1	119	50	117	127	90	64	1	0.444444	0.269231	0.227723	0.402985	1	1	1	1	0.535714	0.5	1	-2.3801	8.3801
29995214	G	A	A	A	A	A	A	1	1	1	1	1	1	15	101	120	125	49	66	0.451613	0.469613	0.58209	0.442308	1	1	1	1	1	0.436364	0	1	-2.38199	8.38199
120714991	C	T	T	T	T	T	T	1	1	1	1	1	1	14	2	5	9	6	5	1	0	1	0.870968	1	1	1	0	0.666667	0	1	0.846154	-2.38379	8.38379
58083301	T	C	C	C	C	C	C	1	1	1	1	1	1	5	2	4	4	4	7	1	1	0	1	0	1	0.789474	1	1	1	0.6	0	-2.38947	8.38947
37430812	A	G	G	G	G	G	G	1	1	1	1	1	1	31	9	20	30	18	20	1	1	0.764706	0.644444	0.310345	1	1	0.551724	0.181818	0.52381	0.415094	1	-2.39194	8.39194
15577935	C	T	T	T	T	T	T	1	1	1	1	1	1	23	7	10	6	4	4	1	0.7	0	1	1	1	0.9	0	1	0	1	0.8	-2.4	8.4
14129608	A	G	G	G	G	G	G	1	1	1	1	1	1	2	2	6	4	2	4	1	1	1	1	0	0	1	1	0	1	0.666667	0.75	-2.41667	8.41667
8901580	G	A	A	A	A	A	A	1	1	1	1	1	1	16	7	19	11	6	4	1	1	1	1	1	1	0	1	0	0.416667	1	0	-2.41667	8.41667
36799815	A	G	G	G	G	G	G	1	1	1	1	1	1	20	8	5	2	25	4	1	0	1	1	1	1	0.533333	0.884615	0	0	1	1	-2.41795	8.41795
126862780	A	G	G	G	G	G	G	1	1	1	1	1	1	76	127	104	129	71	81	1	0.994924	1	1	1	0.403509	0.477064	0.544554	0	1	1	0	-2.42005	8.42005
6040136	G	A	A	A	A	A	A	1	1	1	1	1	1	4	10	11	16	11	18	1	1	1	1	1	1	1	0.714286	0	0	0.333333	0.375	-2.42262	8.42262
47094512	A	G	G	G	G	G	G	1	1	1	1	1	1	2	5	6	3	2	2	1	1	1	1	1	0	0	1	0	1	0.428571	1	-2.42857	8.42857
151390000	T	C	C	C	C	C	C	1	1	1	1	1	1	2	5	4	11	7	4	1	0	0	1	1	1	1	1	0	0.428571	1	1	-2.42857	8.42857
9950311	T	C	C	C	C	C	C	1	1	1	1	1	1	5	4	3	6	2	7	1	1	0	1	1	0	1	1	0	0.428571	1	1	-2.42857	8.42857
20852755	G	A	A	A	A	A	A	1	1	1	1	1	1	8	6	3	6	4	3	1	1	1	1	1	1	0.428571	0	0	1	1	0	-2.42857	8.42857
89872274	T	C	C	C	C	C	C	1	1	1	1	1	1	2	46	86	82	25	32	1	1	0.622642	0.533333	0.446429	0.722222	0.478261	0.482143	0.653846	0.494382	1	1	-2.43326	8.43326
32367729	T	C	C	C	C	C	C	1	1	1	1	1	1	3	7	6	15	7	10	0.5	1	1	1	1	0	0	1	0	1	0.939394	1	-2.43939	8.43939
27498953	A	G	G	G	G	G	G	1	1	1	1	1	1	2	1	7	5	2	10	1	1	1	1	1	0	1	0	0.444444	0	1	1	-2.44444	8.44444
101626753	A	G	G	G	G	G	G	1	1	1	1	1	1	2	6	10	6	7	5	1	1	1	1	1	1	1	0	0	1	0.444444	0	-2.44444	8.44444
46855011	G	A	A	A	A	A	A	1	1	1	1	1	1	3	2	3	11	4	7	0	1	1	1	0.6	1	0	1	1	0.428571	1	0.421053	-2.44962	8.44962
36309013	C	G	G	G	G	G	G	1	1	1	1	1	1	17	23	38	47	9	10	1	1	0.933333	1	1	1	0.32	0.53125	0	0.666667	1	0	-2.45125	8.45125
97991570	G	A	A	A	A	A	A	1	1	1	1	1	1	22	4	25	29	24	20	1	0.444444	0.272727	0.222222	1	1	0.642857	1	1	0.210526	1	0.658537	-2.45131	8.45131
1191511	T	A	A	A	A	A	A	1	1	1	1	1	1	16	8	13	29	18	6	1	1	0.375	0.5	1	1	0.657895	0.53125	0.75	1	0.642857	0	-2.457	8.457
21901747	A	G	G	G	G	G	G	1	1	1	1	1	1	5	3	14	14	9	3	1	0.666667	1	1	1	0	0.75	0.5	0.5	0.416667	1	0.625	-2.45833	8.45833
52204688	T	C	C	C	C	C	C	1	1	1	1	1	1	6	14	5	3	6	11	1	1	1	1	1	0	1	0	0	0.75	0.714286	1	-2.46429	8.46429
124966964	A	C	C	C	C	C	C	1	1	1	1	1	1	5	4	4	22	6	14	1	0	1	1	0.8	1	0.4	1	0.357143	0.909091	1	0	-2.46623	8.46623
27211524	T	C	C	C	C	C	C	1	1	1	1	1	1	4	7	6	2	2	4	0.666667	1	0	0	1	1	0	1	1	1	0.8	1	-2.46667	8.46667
119668056	G	T	T	T	T	T	T	1	1	1	1	1	1	3	9	6	6	4	2	0	1	0	1	1	1	1	1	0	1	1	0.466667	-2.46667	8.46667
56809308	G	A	A	A	A	A	A	1	1	1	1	1	1	50	22	57	12	21	35	0	0.612903	1	1	1	0.625	0.6	0.631579	1	1	1	0	-2.46948	8.46948
8901498	G	A	A	A	A	A	A	1	1	1	1	1	1	6	5	22	10	6	3	1	1	1	1	1	0	1	1	0	0.473684	1	0	-2.47368	8.47368
49373713	A	T	T	T	T	T	T	1	1	1	1	1	1	33	4	92	14	13	62	1	1	1	1	1	1	0.424242	0.439394	0.428571	0.307692	0.375	0.5	-2.4749	8.4749
44940092	A	C	C	C	C	C	C	1	1	1	1	1	1	14	9	23	44	25	15	1	1	0.965517	1	1	0	0	1	1	0.961538	0	0.55	-2.47706	8.47706
43957165	G	C	C	C	C	C	C	1	1	1	1	1	1	904	1125	1183	713	1060	1241	1	0.595745	0	0	1	1	1	0.998563	1	1	0.429714	0.455399	-2.47942	8.47942
20252710	G	A	A	A	A	A	A	1	1	1	1	1	1	4	8	14	11	7	7	1	0	1	1	1	1	1	0.333333	1	0.571429	0	0.583333	-2.4881	8.4881
85923004	G	C	C	C	C	C	C	1	1	1	1	1	1	8	2	2	12	11	5	1	0	1	1	0.5	1	1	0	1	1	0	1	-2.5	8.5
36838205	T	C	C	C	C	C	C	1	1	1	1	1	1	5	15	5	10	9	9	1	0.5	1	1	0	1	0	1	0	1	1	1	-2.5	8.5
54079265	A	G	G	G	G	G	G	1	1	1	1	1	1	12	4	5	13	5	3	1	1	1	1	1	1	0.5	0	0	1	0	1	-2.5	8.5
6037860	T	C	C	C	C	C	C	1	1	1	1	1	1	42	2	9	11	2	5	1	1	1	1	1	1	1	0	1	0	0.5	0	-2.5	8.5
49617960	C	T	T	T	T	T	T	1	1	1	1	1	1	2	4	2	11	6	6	0	0.5	1	1	0	1	1	1	1	0	1	1	-2.5	8.5
78248938	G	T	T	T	T	T	T	1	1	1	1	1	1	8	3	2	7	2	6	1	1	0	1	1	1	0.5	1	0	1	0	1	-2.5	8.5
95805873	G	A	A	A	A	A	A	1	1	1	1	1	1	5	6	3	7	8	4	0	1	0.5	1	1	1	1	1	0	1	1	0	-2.5	8.5
117837266	G	T	T	T	T	T	T	1	1	1	1	1	1	24	18	94	74	33	29	1	1	1	1	0.764706	1	1	0.604651	0	0.414634	0.72973	0	-2.51372	8.51372
25426047	T	G	G	G	G	G	G	1	1	1	1	1	1	5	6	19	10	10	15	1	0.916667	0.972973	1	1	1	0.363636	0	0	0.272727	1	1	-2.526	8.526
50182579	G	A	A	A	A	A	A	1	1	1	1	1	1	273	370	468	229	508	380	0.475248	1	1	1	1	1	0.627907	1	0.505051	0.462871	0.457286	0	-2.52836	8.52836
25427710	T	C	C	C	C	C	C	1	1	1	1	1	1	10	85	93	223	41	32	0.987915	1	1	0.995726	1	1	0	0.259259	0	0.291971	1	1	-2.53487	8.53487
16435722	C	T	T	T	T	T	T	1	1	1	1	1	1	38	9	26	25	4	27	1	1	1	1	1	0	0.560606	1	0.62069	0	1	0.363636	-2.54493	8.54493
28731679	T	C	C	C	C	C	C	1	1	1	1	1	1	11	36	68	67	29	19	1	0.97619	1	1	1	1	0.459459	0.609756	1	0	0.5	0	-2.54541	8.54541
62548486	C	A	A	A	A	A	A	1	1	1	1	1	1	3	11	11	15	7	9	1	1	0.95	1	1	1	1	0.6	0	1	0	0	-2.55	8.55
25420025	G	A	A	A	A	A	A	1	1	1	1	1	1	2	2	2	8	2	5	1	1	1	0	1	1	1	0	0	0.888889	0.666667	1	-2.55556	8.55556
10843895	A	G	G	G	G	G	G	1	1	1	1	1	1	3	2	3	16	3	5	1	0	1	1	1	1	1	0	0.555556	1	0	1	-2.55556	8.55556
58560654	T	C	C	C	C	C	C	1	1	1	1	1	1	11	10	21	35	11	19	1	1	1	1	1	0.222222	0.538462	1	0	0.454545	1	0.341463	-2.55669	8.55669
56671406	A	G	G	G	G	G	G	1	1	1	1	1	1	2	2	4	9	8	6	1	1	0	1	1	1	0.285714	1	1	1	0.272727	0	-2.55844	8.55844
88716718	C	T	T	T	T	T	T	1	1	1	1	1	1	2	23	23	21	19	26	0	1	0.7	1	0.714286	0.5	0.9	0.947368	0	0.90625	0.894737	1	-2.56264	8.56264
53398442	A	T	T	T	T	T	T	1	1	1	1	1	1	4	4	2	5	3	2	1	0.666667	1	0.9	1	0	0	1	0	1	1	1	-2.56667	8.56667
37013886	A	G	G	G	G	G	G	1	1	1	1	1	1	11	5	24	25	18	14	1	1	1	1	1	1	0	0.375	0.25	0.8	1	0.142857	-2.56786	8.56786
2434362	T	C	C	C	C	C	C	1	1	1	1	1	1	46	13	32	54	26	19	1	1	1	1	1	1	0.486486	0.515152	0	0.4	0.166667	1	-2.5683	8.5683
64710250	G	A	A	A	A	A	A	1	1	1	1	1	1	9	4	4	10	26	9	1	0	1	1	0	1	1	0.571429	1	1	0	1	-2.57143	8.57143
103769592	A	C	C	C	C	C	C	1	1	1	1	1	1	2	2	2	2	7	2	1	1	0	0	1	1	0	0.571429	1	1	1	1	-2.57143	8.57143
60796789	G	A	A	A	A	A	A	1	1	1	1	1	1	17	15	36	20	20	19	0.636364	0.421053	0.2	0.216216	0.5	1	1	1	1	0.961538	0.642857	1	-2.57803	8.57803
25425470	G	A	A	A	A	A	A	1	1	1	1	1	1	3	8	13	17	9	18	1	1	1	1	1	1	0.153846	0.190476	0	0.236364	1	1	-2.58069	8.58069
114576630	T	C	C	C	C	C	C	1	1	1	1	1	1	42	31	32	40	50	23	1	1	1	1	1	1	0.428571	0.531915	0.344828	0.414634	0.555556	0.305556	-2.58106	8.58106
4616388	C	G	G	G	G	G	G	1	1	1	1	1	1	36	15	23	16	17	16	1	1	1	1	1	1	1	0	0	0.464286	0.538462	0.578947	-2.58169	8.58169
46155321	G	C	C	C	C	C	C	1	1	1	1	1	1	6	8	15	30	20	7	1	1	1	1	1	1	0	1	0	0	0.594595	1	-2.59459	8.59459
14059219	A	G	G	G	G	G	G	1	1	1	1	1	1	5	5	6	7	4	3	1	1	1	1	0	1	1	0	0	0.6	1	1	-2.6	8.6
31755630	G	A	A	A	A	A	A	1	1	1	1	1	1	3	3	7	3	7	2	1	1	1	1	0.6	1	0	1	0	1	1	0	-2.6	8.6
54584051	A	T	T	T	T	T	T	1	1	1	1	1	1	26	13	23	19	14	19	1	1	1	1	1	0.461538	1	0.333333	0.444444	0	0.387097	0.975	-2.60141	8.60141
15178192	C	T	T	T	T	T	T	1	1	1	1	1	1	2	2	6	4	2	3	0.363636	1	1	1	1	1	1	1	0	0	0.666667	0.571429	-2.60173	8.60173
89047269	A	G	G	G	G	G	G	1	1	1	1	1	1	4	4	13	5	12	3	0.735294	1	0.5	0.761905	0.5	0.724138	0.714286	0	1	1	0.875	0.793103	-2.60373	8.60373
47950533	T	C	C	C	C	C	C	1	1	1	1	1	1	4	23	35	24	12	8	1	0.4	0.473684	0.6	1	1	1	1	0	0.515152	0.615385	1	-2.60422	8.60422
1312873	C	T	T	T	T	T	T	1	1	1	1	1	1	4	8	14	11	7	8	1	1	0	0.5	0.470588	1	1	0	1	1	1	0.636364	-2.60695	8.60695
43955311	C	T	T	T	T	T	T	1	1	1	1	1	1	5	8	10	7	4	15	1	0.666667	0	0	1	1	1	1	1	1	0.342105	0.6	-2.60877	8.60877
56809504	G	A	A	A	A	A	A	1	1	1	1	1	1	56	27	69	22	22	59	0	0.655172	1	1	1	0.857143	0.694444	0.75	0.916667	1	0.741935	0	-2.61536	8.61536
62316428	G	A	A	A	A	A	A	1	1	1	1	1	1	5	52	73	48	35	61	1	1	0.97561	1	1	0.570093	0.55	0.44186	0	1	0.470588	0.608696	-2.61685	8.61685
60978870	A	G	G	G	G	G	G	1	1	1	1	1	1	22	3	21	7	10	13	1	1	1	1	1	1	1	0.272727	0.344828	0	0	1	-2.61755	8.61755
9928651	A	G	G	G	G	G	G	1	1	1	1	1	1	2	2	7	10	5	7	1	1	1	1	1	1	1	0	0	0	0.625	1	-2.625	8.625
14169334	T	C	C	C	C	C	C	1	1	1	1	1	1	7	2	4	6	2	6	1	0	1	0.75	0	0	1	1	0.875	1	1	1	-2.625	8.625
18201680	A	G	G	G	G	G	G	1	1	1	1	1	1	14	21	32	16	11	23	1	0.5625	1	0.473684	1	1	0.636364	0.416667	0.4	0.642857	1	0.5	-2.63207	8.63207
586993	C	T	T	T	T	T	T	1	1	1	1	1	1	13	7	22	28	11	13	1	0.333333	1	1	0.964286	0.676471	0.583333	1	0.9	0.181818	1	0	-2.63924	8.63924
36136138	T	A	A	A	A	A	A	1	1	1	1	1	1	30	18	24	23	12	18	0.595745	1	0.5	0.803279	0.357143	0.970588	0.869565	0.6875	0.614286	1	0.75	0.5	-2.64811	8.64811
68920980	G	A	A	A	A	A	A	1	1	1	1	1	1	9	18	35	56	18	14	1	0.351351	1	1	0.5625	1	1	0.425	0.3125	0	1	1	-2.65135	8.65135
43955302	T	C	C	C	C	C	C	1	1	1	1	1	1	5	6	9	5	3	11	1	0.666667	0	0	1	1	1	1	1	1	0.366667	0.621622	-2.65495	8.65495
58561442	A	G	G	G	G	G	G	1	1	1	1	1	1	3	2	10	9	7	6	1	1	1	1	1	0.533333	0.375	1	0	0.75	0	1	-2.65833	8.65833
60796787	A	G	G	G	G	G	G	1	1	1	1	1	1	18	16	37	20	17	19	0.636364	0.432432	0.2	0.236842	0.5	1	1	1	1	1	0.655172	1	-2.66081	8.66081
8951034	A	G	G	G	G	G	G	1	1	1	1	1	1	25	26	7	46	31	21	1	0.28169	1	1	0.442857	1	0.714286	0.3	0.484848	1	0.4375	1	-2.66118	8.66118
1898588	A	G	G	G	G	G	G	1	1	1	1	1	1	11	15	41	43	16	30	1	0.983333	1	1	1	1	1	0.888889	0	0.340909	0.448276	0	-2.66141	8.66141
82509814	C	T	T	T	T	T	T	1	1	1	1	1	1	3	55	70	35	24	30	1	1	1	1	1	1	0	1	0	0.584906	0.578947	0.5	-2.66385	8.66385
19799290	C	G	G	G	G	G	G	1	1	1	1	1	1	3	5	2	3	4	5	0	0	0.833333	1	0	1	1	1	1	1	1	0.833333	-2.66667	8.66667
47646570	A	G	G	G	G	G	G	1	1	1	1	1	1	4	4	7	5	4	6	1	1	1	1	1	1	0	0.333333	0	1	0.333333	1	-2.66667	8.66667
5684886	C	G	G	G	G	G	G	1	1	1	1	1	1	5	47	52	20	34	15	0	1	1	1	0	0.666667	1	1	1	0	1	1	-2.66667	8.66667
8901186	C	A	A	A	A	A	A	1	1	1	1	1	1	8	4	10	5	10	2	1	1	1	1	1	0	0.666667	1	0	1	1	0	-2.66667	8.66667
32044558	A	C	C	C	C	C	C	1	1	1	1	1	1	3	3	11	10	4	5	0.666667	1	0	1	1	0	1	1	0	1	1	1	-2.66667	8.66667
105624376	G	A	A	A	A	A	A	1	1	1	1	1	1	4	3	6	8	4	4	0	1	1	1	1	1	0	1	1	0	1	0.666667	-2.66667	8.66667
3390	A	G	G	G	G	G	G	1	1	1	1	1	1	4	3	7	13	3	14	1	1	1	0	0.666667	0	1	1	0	1	1	1	-2.66667	8.66667
3722030	G	C	C	C	C	C	C	1	1	1	1	1	1	5	5	6	8	3	4	0.6	0.846154	0	1	1	1	0.75	0.777778	0	1	1	0.714286	-2.68822	8.68822
97071317	T	C	C	C	C	C	C	1	1	1	1	1	1	6	3	5	2	2	2	0.857143	0	0	1	1	1	1	1	0	1	1	0.833333	-2.69048	8.69048
97071331	T	A	A	A	A	A	A	1	1	1	1	1	1	6	3	5	2	2	2	0.857143	0	0	1	1	1	1	1	0	1	1	0.833333	-2.69048	8.69048
6665661	A	C	C	C	C	C	C	1	1	1	1	1	1	7	2	17	6	2	2	0.722222	1	1	1	0.818182	0.714286	1	0.777778	1	0	0	0.666667	-2.69913	8.69913
97793660	T	C	C	C	C	C	C	1	1	1	1	1	1	22	19	25	13	15	13	1	0	1	1	1	1	1	0	1	1	0.368421	0.333333	-2.70175	8.70175
25426141	C	T	T	T	T	T	T	1	1	1	1	1	1	21	49	37	141	24	26	1	1	1	1	1	1	0.263158	0.264151	0	0.176471	1	1	-2.70378	8.70378
25846237	A	G	G	G	G	G	G	1	1	1	1	1	1	74	35	138	20	45	85	1	1	1	0.965517	1	1	0.223214	0.267857	0	0.251572	1	1	-2.70816	8.70816
58559625	A	G	G	G	G	G	G	1	1	1	1	1	1	5	3	10	7	3	6	1	1	1	1	0	0.666667	0.6	1	0.333333	0.375	1	0.733333	-2.70833	8.70833
19824066	T	C	C	C	C	C	C	1	1	1	1	1	1	7	12	15	3	5	15	1	1	1	1	0.75	1	1	0.333333	0	0.625	0	1	-2.70833	8.70833
23515195	T	C	C	C	C	C	C	1	1	1	1	1	1	2	8	15	8	3	5	1	1	1	1	1	0.714286	0	0	1	1	1	0	-2.71429	8.71429
101049683	C	G	G	G	G	G	G	1	1	1	1	1	1	10	3	7	13	8	6	0.714286	1	0	0	1	0	1	1	1	1	1	1	-2.71429	8.71429
101049684	A	G	G	G	G	G	G	1	1	1	1	1	1	10	3	7	13	8	6	0.714286	1	0	0	1	0	1	1	1	1	1	1	-2.71429	8.71429
37085233	G	A	A	A	A	A	A	1	1	1	1	1	1	4	5	15	21	8	4	1	1	1	1	1	1	0	0.214286	0	1	1	0.5	-2.71429	8.71429
43978781	T	C	C	C	C	C	C	1	1	1	1	1	1	4	14	26	26	16	16	0.481481	0.608696	0	0	1	1	0.625	1	1	1	1	1	-2.71518	8.71518
32127520	G	A	A	A	A	A	A	1	1	1	1	1	1	13	3	9	2	3	3	1	1	0.733333	0.617647	0.709677	1	1	1	1	0	0.230769	0.428571	-2.72	8.72
88733574	C	G	G	G	G	G	G	1	1	1	1	1	1	17	2	34	19	25	4	0.461538	1	0.5	0.352941	1	1	0.980769	0.363636	0.516129	0.882353	0.666667	1	-2.72403	8.72403
97793659	G	A	A	A	A	A	A	1	1	1	1	1	1	22	19	25	13	15	12	1	0	1	1	1	1	1	0	1	1	0.411765	0.315789	-2.72755	8.72755
24882657	C	G	G	G	G	G	G	1	1	1	1	1	1	1	6	9	9	6	16	1	1	1	1	1	1	1	0.428571	0.3	0	0	1	-2.72857	8.72857
59873715	C	T	T	T	T	T	T	1	1	1	1	1	1	13	2	11	11	6	4	0.333333	1	1	1	0	0.4	1	1	1	0.285714	0.714286	1	-2.73333	8.73333
58560922	G	T	T	T	T	T	T	1	1	1	1	1	1	2	17	15	18	18	7	1	1	1	1	1	0.45	0.428571	1	0	0.428571	1	0.428571	-2.73571	8.73571
4502612	C	T	T	T	T	T	T	1	1	1	1	1	1	3	3	1	17	2	6	1	1	0	1	0	1	0.75	1	0	1	1	1	-2.75	8.75
28597660	G	A	A	A	A	A	A	1	1	1	1	1	1	2	3	2	5	2	3	0.75	1	1	1	1	1	0	1	0	0	1	1	-2.75	8.75
44953280	T	C	C	C	C	C	C	1	1	1	1	1	1	4	3	9	6	15	4	1	1	1	1	1	1	1	0	0	0	0.75	1	-2.75	8.75
46490657	G	A	A	A	A	A	A	1	1	1	1	1	1	3	7	7	14	4	4	1	1	1	0	0	1	0.75	1	1	1	0	1	-2.75	8.75
59527060	A	G	G	G	G	G	G	1	1	1	1	1	1	4	31	12	13	11	7	1	0.75	1	1	0	0	1	1	0	1	1	1	-2.75	8.75
8901153	A	G	G	G	G	G	G	1	1	1	1	1	1	4	2	8	4	10	2	1	1	1	1	1	0	0.75	1	0	1	1	0	-2.75	8.75
28433085	G	C	C	C	C	C	C	1	1	1	1	1	1	2	4	24	4	4	12	1	0	0	1	1	1	1	0.75	1	0	1	1	-2.75	8.75
84542439	T	G	G	G	G	G	G	1	1	1	1	1	1	10	6	4	5	4	7	1	1	0	1	1	1	0	1	1	0.75	0	1	-2.75	8.75
112440387	A	G	G	G	G	G	G	1	1	1	1	1	1	3	2	4	8	8	2	0	0	1	1	1	0	1	1	1	1	1	0.75	-2.75	8.75
97793648	A	C	C	C	C	C	C	1	1	1	1	1	1	24	18	28	13	20	11	1	0	1	1	1	1	1	0	1	1	0.388889	0.368421	-2.75731	8.75731
18318162	G	A	A	A	A	A	A	1	1	1	1	1	1	3	12	17	17	16	22	0.454545	0.636364	1	1	1	1	0.384615	1	1	0.285714	1	0	-2.76124	8.76124
75952422	A	T	T	T	T	T	T	1	1	1	1	1	1	4	3	11	27	6	6	0.928571	1	1	1	1	1	1	0.333333	0	0	0.5	1	-2.7619	8.7619
35186448	T	C	C	C	C	C	C	1	1	1	1	1	1	7	5	7	23	3	10	1	1	1	1	0	1	0	1	0	0.866667	0.923077	0.972973	-2.76272	8.76272
33037116	C	T	T	T	T	T	T	1	1	1	1	1	1	13	25	23	14	14	19	1	1	1	1	1	1	0	1	0.758621	0.566667	0.4375	0	-2.76279	8.76279
43955407	A	C	C	C	C	C	C	1	1	1	1	1	1	2	5	8	4	3	6	1	1	0	0	1	1	1	1	1	1	0.391304	0.375	-2.7663	8.7663
54243138	G	A	A	A	A	A	A	1	1	1	1	1	1	3	2	4	7	6	2	1	1	0	1	1	1	1	0	1	1	0	0.769231	-2.76923	8.76923
37935742	A	G	G	G	G	G	G	1	1	1	1	1	1	3	8	10	16	8	8	1	0	0	0	1	1	1	0.769231	1	1	1	1	-2.76923	8.76923
6043595	G	A	A	A	A	A	A	1	1	1	1	1	1	2	2	6	6	11	5	1	0	1	1	1	1	1	0.666667	1	0	0.512821	0.590909	-2.7704	8.7704
48223928	A	G	G	G	G	G	G	1	1	1	1	1	1	4	17	16	9	7	8	0.542857	0.5	1	1	1	1	0.466667	0.833333	0.833333	0.6	1	0	-2.77619	8.77619
45542508	A	G	G	G	G	G	G	1	1	1	1	1	1	3	12	16	14	9	5	1	1	0	0	1	1	0.777778	1	0	1	1	1	-2.77778	8.77778
52707953	T	C	C	C	C	C	C	1	1	1	1	1	1	2	2	10	7	4	8	1	1	0	0	1	1	0	1	1	1	0.777778	1	-2.77778	8.77778
46408964	A	G	G	G	G	G	G	1	1	1	1	1	1	10	4	5	5	14	4	0	1	1	1	0	1	0.5625	1	1	0.538462	1	0.684211	-2.78517	8.78517
42315660	T	C	C	C	C	C	C	1	1	1	1	1	1	7	23	30	40	17	20	1	1	1	1	1	1	1	0.5	0	0	0.285714	1	-2.78571	8.78571
21948554	T	G	G	G	G	G	G	1	1	1	1	1	1	4	4	34	27	8	5	1	1	1	0.285714	1	0.5	0	1	0	1	1	1	-2.78571	8.78571
81022465	T	C	C	C	C	C	C	1	1	1	1	1	1	6	2	12	10	5	10	1	1	0.230769	0.555556	1	0	1	1	0	1	1	1	-2.78632	8.78632
43954617	A	G	G	G	G	G	G	1	1	1	1	1	1	23	42	75	48	42	67	1	0.622951	0	0	1	1	1	1	1	1	0.483871	0.691667	-2.79849	8.79849
3783589	A	G	G	G	G	G	G	1	1	1	1	1	1	13	28	26	4	2	15	1	0	0	0	1	1	1	1	1	1	1	0.8	-2.8	8.8
6605724	T	C	C	C	C	C	C	1	1	1	1	1	1	10	4	6	7	5	4	1	1	1	1	1	1	1	1	0.8	0	0	0	-2.8	8.8
9928690	A	G	G	G	G	G	G	1	1	1	1	1	1	2	3	8	8	6	6	1	1	1	1	1	1	1	0	0	0	0.8	1	-2.8	8.8
24803427	G	A	A	A	A	A	A	1	1	1	1	1	1	2	4	7	11	5	6	0	1	1	1	1	0.8	1	1	1	1	0	0	-2.8	8.8
72574804	G	A	A	A	A	A	A	1	1	1	1	1	1	3	9	13	7	4	4	1	1	1	1	0	0	1	1	0	1	1	0.8	-2.8	8.8
22033877	G	T	T	T	T	T	T	1	1	1	1	1	1	2	11	13	23	10	9	1	0.384615	0	0	0.421053	1	1	1	1	1	1	1	-2.80567	8.80567
48981938	C	T	T	T	T	T	T	1	1	1	1	1	1	9	8	13	8	3	6	0	0.615385	1	1	0.190476	1	1	1	1	0	1	1	-2.80586	8.80586
22033668	G	A	A	A	A	A	A	1	1	1	1	1	1	3	6	15	35	4	11	1	0.368421	0	0	0.44	1	1	1	1	1	1	1	-2.80842	8.80842
2970474	A	G	G	G	G	G	G	1	1	1	1	1	1	3	2	8	17	8	4	1	1	1	1	1	1	0	1	1	0.4	0	0.416667	-2.81667	8.81667
111170157	G	A	A	A	A	A	A	1	1	1	1	1	1	5	2	9	4	3	7	1	1	0	1	1	0	1	1	1	0.666667	0.153846	1	-2.82051	8.82051
147944650	T	G	G	G	G	G	G	1	1	1	1	1	1	6	6	18	3	9	10	1	1	0.9375	1	0	0.888889	1	0	1	1	0	1	-2.82639	8.82639
58559633	G	A	A	A	A	A	A	1	1	1	1	1	1	6	6	11	11	3	8	1	1	1	1	0	0.666667	0.555556	1	0.5	0.375	1	0.733333	-2.83056	8.83056
81006841	G	T	T	T	T	T	T	1	1	1	1	1	1	19	6	16	16	41	31	0	1	0	1	0	1	1	0.833333	1	1	1	1	-2.83333	8.83333
3206597	A	C	C	C	C	C	C	1	1	1	1	1	1	3	7	6	14	4	4	1	1	0.333333	1	0	1	1	1	0	1	1	0.5	-2.83333	8.83333
26154540	A	G	G	G	G	G	G	1	1	1	1	1	1	4	12	18	4	2	2	0	1	0	1	1	1	1	0.833333	0	1	1	1	-2.83333	8.83333
28204822	G	A	A	A	A	A	A	1	1	1	1	1	1	6	4	6	5	2	6	1	0	0	1	1	1	1	0.833333	0	1	1	1	-2.83333	8.83333
43955410	C	A	A	A	A	A	A	1	1	1	1	1	1	2	5	9	3	3	5	1	1	0	0	1	1	1	1	1	1	0.434783	0.4	-2.83478	8.83478
43792720	T	A	A	A	A	A	A	1	1	1	1	1	1	3	2	5	3	2	4	0	1	1	1	0.9	0	0.947368	1	1	1	1	0	-2.84737	8.84737
81006822	G	A	A	A	A	A	A	1	1	1	1	1	1	23	5	19	15	48	31	0	1	0	1	0	1	1	0.857143	1	1	1	1	-2.85714	8.85714
16635646	T	C	C	C	C	C	C	1	1	1	1	1	1	18	6	41	50	3	12	1	1	1	0.857143	1	1	0	1	0	1	1	0	-2.85714	8.85714
29261607	A	G	G	G	G	G	G	1	1	1	1	1	1	8	3	2	8	10	11	1	0	1	1	1	1	0	0	1	1	1	0.857143	-2.85714	8.85714
68134693	G	C	C	C	C	C	C	1	1	1	1	1	1	6	6	8	5	10	5	0.857143	1	0	1	1	1	1	0	1	0	1	1	-2.85714	8.85714
25246957	G	A	A	A	A	A	A	1	1	1	1	1	1	3	4	3	10	7	7	1	1	0	1	1	0	1	0.6	1	1	0.444444	0.818182	-2.86263	8.86263
44420352	G	A	A	A	A	A	A	1	1	1	1	1	1	5	21	62	31	15	22	0.522167	0.572368	1	1	1	0.481982	1	0.56	1	1	0.727273	0	-2.86379	8.86379
12613623	A	G	G	G	G	G	G	1	1	1	1	1	1	5	4	28	11	16	9	1	1	1	0.555556	1	1	1	0.642857	0	1	0	0.666667	-2.86508	8.86508
47905581	C	T	T	T	T	T	T	1	1	1	1	1	1	4	2	2	2	3	4	1	1	1	1	0	1	1	0	0.866667	1	0	1	-2.86667	8.86667
4006290	A	G	G	G	G	G	G	1	1	1	1	1	1	3	4	10	12	4	3	1	1	1	1	1	1	0	1	0	0.3	1	0.571429	-2.87143	8.87143
14129607	A	G	G	G	G	G	G	1	1	1	1	1	1	2	2	6	4	2	4	1	1	1	1	0	0	1	1	0	1	1	0.875	-2.875	8.875
98943556	G	A	A	A	A	A	A	1	1	1	1	1	1	31	62	81	44	11	26	1	1	0.454545	0.409836	0.27027	1	1	0.638889	0.85	0.571429	0.684211	1	-2.87918	8.87918
37085661	A	G	G	G	G	G	G	1	1	1	1	1	1	4	18	31	32	11	22	1	1	1	1	1	1	0	0.5	0	1	1	0.37931	-2.87931	8.87931
548813	T	C	C	C	C	C	C	1	1	1	1	1	1	4	6	21	8	17	5	0.5	1	1	1	1	1	1	0	0.375	0.434783	0.571429	1	-2.88121	8.88121
25426263	T	C	C	C	C	C	C	1	1	1	1	1	1	63	183	142	447	63	45	1	1	1	1	1	1	0.263158	0.238095	0.186047	0.197842	1	1	-2.88514	8.88514
97406615	T	C	C	C	C	C	C	1	1	1	1	1	1	4	24	35	25	15	13	1	1	0.666667	0.411765	1	1	0	0.431818	1	1	0.375	1	-2.88525	8.88525
61473857	T	C	C	C	C	C	C	1	1	1	1	1	1	5	8	18	9	7	5	1	1	1	1	1	1	0	1	0	0.285714	0.6	1	-2.88571	8.88571
50005592	T	A	A	A	A	A	A	1	1	1	1	1	1	19	3	37	5	11	5	1	1	0.92	1	1	0	1	0.5	0.285714	1	0.181818	1	-2.88753	8.88753
52998930	A	G	G	G	G	G	G	1	1	1	1	1	1	26	40	133	82	61	83	1	0.994709	1	1	0.990099	0.997354	0	0.940299	0	0	0.966102	1	-2.88856	8.88856
91215165	T	C	C	C	C	C	C	1	1	1	1	1	1	2	3	4	6	2	6	1	1	1	0	1	0	1	1	0	1	0.888889	1	-2.88889	8.88889
27962382	T	C	C	C	C	C	C	1	1	1	1	1	1	23	26	18	20	11	20	0	1	1	1	1	1	0.25	0.545455	0.666667	0.428571	1	1	-2.89069	8.89069
8289484	T	C	C	C	C	C	C	1	1	1	1	1	1	2	13	25	14	19	22	1	1	1	1	1	0	0	0.571429	0.666667	1	1	0.655172	-2.89327	8.89327
39745074	T	C	C	C	C	C	C	1	1	1	1	1	1	8	9	11	8	5	11	1	0	1	1	1	1	1	0.583333	0	0.75	0.5625	1	-2.89583	8.89583
37085597	A	G	G	G	G	G	G	1	1	1	1	1	1	5	25	34	41	14	28	1	1	1	1	1	1	0	0.458333	0	1	1	0.44	-2.89833	8.89833
28487680	C	T	T	T	T	T	T	1	1	1	1	1	1	3	5	8	25	4	4	1	0	0	1	1	1	1	1	0	0.9	1	1	-2.9	8.9
27901710	C	T	T	T	T	T	T	1	1	1	1	1	1	4	3	4	4	2	4	1	1	0.9	1	1	0	1	0	1	0	1	1	-2.9	8.9
103070238	T	G	G	G	G	G	G	1	1	1	1	1	1	4	13	8	16	5	6	1	1	0.9	0	0	0	1	1	1	1	1	1	-2.9	8.9
64860570	T	A	A	A	A	A	A	1	1	1	1	1	1	10	3	2	6	7	5	1	0	1	1	0	0	1	0.9	1	1	1	1	-2.9	8.9
89960504	G	A	A	A	A	A	A	1	1	1	1	1	1	6	6	38	42	6	19	1	1	1	1	0	1	0	1	1	1	0.9	0	-2.9	8.9
103771563	C	T	T	T	T	T	T	1	1	1	1	1	1	79	745	1212	991	482	480	1	0.999072	0	0	0.999112	0.997509	0.454313	0.455357	1	0.998817	1	0.997994	-2.90217	8.90217
73468264	A	G	G	G	G	G	G	1	1	1	1	1	1	16	69	37	63	26	47	0.666667	1	0.333333	0.545455	1	1	1	0.521739	1	0.339623	1	0.5	-2.90682	8.90682
59019812	G	T	T	T	T	T	T	1	1	1	1	1	1	15	5	15	4	4	10	0.694444	1	1	1	1	1	1	0	0.5	1	0.714286	0	-2.90873	8.90873
934293	G	A	A	A	A	A	A	1	1	1	1	1	1	9	9	23	14	16	9	1	0.2	1	1	1	0.978723	0.294118	1	0	1	1	0.4375	-2.91034	8.91034
34601700	T	C	C	C	C	C	C	1	1	1	1	1	1	6	13	14	7	2	9	1	1	0.5	0	1	1	1	0.416667	0	1	1	1	-2.91667	8.91667
2319181	A	C	C	C	C	C	C	1	1	1	1	1	1	5	4	7	10	7	8	1	1	1	0	0	1	1	1	0	1	1	0.916667	-2.91667	8.91667
7036213	T	C	C	C	C	C	C	1	1	1	1	1	1	3	14	9	36	5	17	0	1	1	1	1	0	0.923077	1	0	1	1	1	-2.92308	8.92308
119879551	T	G	G	G	G	G	G	1	1	1	1	1	1	2	10	4	3	3	4	1	1	0	1	1	0.923077	1	1	0	1	0	1	-2.92308	8.92308
53881324	A	G	G	G	G	G	G	1	1	1	1	1	1	5	6	7	10	2	4	1	0	1	1	1	1	0	0.5	1	1	0.428571	1	-2.92857	8.92857
5057575	T	A	A	A	A	A	A	1	1	1	1	1	1	5	3	2	3	6	3	1	1	1	1	0.928571	1	0	1	1	0	0	1	-2.92857	8.92857
17231475	T	C	C	C	C	C	C	1	1	1	1	1	1	4	4	2	8	2	4	1	1	0.428571	0.5	1	1	1	1	0	0	1	1	-2.92857	8.92857
5858734	C	T	T	T	T	T	T	1	1	1	1	1	1	16	2	33	16	47	24	1	1	1	1	1	1	1	0.185185	1	0	0.410256	0.333333	-2.92877	8.92877
25352560	T	C	C	C	C	C	C	1	1	1	1	1	1	25	52	211	77	112	154	0.995868	1	0	1	0	0.936	1	1	1	1	1	0	-2.93187	8.93187
7036206	A	G	G	G	G	G	G	1	1	1	1	1	1	3	14	9	36	5	17	0	1	1	1	1	0	1	1	0	1	0.933333	1	-2.93333	8.93333
84663630	T	C	C	C	C	C	C	1	1	1	1	1	1	17	5	16	8	9	12	1	1	0	1	0.933333	0	1	1	1	1	1	0	-2.93333	8.93333
136768611	C	T	T	T	T	T	T	1	1	1	1	1	1	26	149	207	186	90	121	1	1	0	0	0.473684	0.472973	1	1	1	1	1	1	-2.94666	8.94666
31920056	T	C	C	C	C	C	C	1	1	1	1	1	1	9	2	4	5	11	6	1	1	0	0.777778	0	1	0.571429	1	1	0.6	1	1	-2.94921	8.94921
25004428	A	G	G	G	G	G	G	1	1	1	1	1	1	14	10	8	9	16	19	0.45	0.875	1	1	1	0	1	1	0	1	0.625	1	-2.95	8.95
31635921	G	T	T	T	T	T	T	1	1	1	1	1	1	6	3	25	15	8	6	1	1	0	0.952381	1	1	1	1	0	0	1	1	-2.95238	8.95238
31743031	A	G	G	G	G	G	G	1	1	1	1	1	1	19	6	6	4	3	6	1	1	1	1	1	1	1	0.555556	0	0.5	0.4	0.5	-2.95556	8.95556
3794975	T	C	C	C	C	C	C	1	1	1	1	1	1	4	5	8	10	2	3	1	1	1	0.625	1	0.333333	0	1	0	1	1	1	-2.95833	8.95833
8922398	A	G	G	G	G	G	G	1	1	1	1	1	1	10	12	24	11	10	19	1	1	1	0	1	0.96	1	0	0	1	1	1	-2.96	8.96
89082792	A	C	C	C	C	C	C	1	1	1	1	1	1	6	9	17	21	10	5	1	1	1	1	0	0	0.75	1	1	1	1	0.214286	-2.96429	8.96429
59865284	G	A	A	A	A	A	A	1	1	1	1	1	1	7	3	2	8	2	6	0.75	1	1	1	0	0.428571	1	1	1	0.333333	0.454545	1	-2.96645	8.96645
62543568	G	C	C	C	C	C	C	1	1	1	1	1	1	5	3	6	5	4	2	1	0.5	0	1	1	1	1	1	1	0	0.8	0.666667	-2.96667	8.96667
983641	A	G	G	G	G	G	G	1	1	1	1	1	1	5	8	5	14	7	2	1	1	1	1	1	0	0.181818	0.8	0.875	0.818182	0.642857	0.65	-2.96786	8.96786
47325229	G	A	A	A	A	A	A	1	1	1	1	1	1	10	7	5	9	2	5	0.666667	1	1	1	1	1	1	0.636364	0.666667	0.666667	0	0.333333	-2.9697	8.9697
49372833	G	T	T	T	T	T	T	1	1	1	1	1	1	13	2	74	15	9	69	1	1	1	1	1	1	0.447368	0.40367	0.509804	0.588235	0.59375	0.428571	-2.9714	8.9714
37430251	A	G	G	G	G	G	G	1	1	1	1	1	1	26	5	21	15	28	17	1	1	0.878049	0.666667	0.571429	1	1	0.52	0.266667	0.6	0.472222	1	-2.97503	8.97503
60796800	T	C	C	C	C	C	C	1	1	1	1	1	1	16	18	42	26	24	22	0.692308	0.475	0.25	0.348837	0.545455	1	1	1	1	1	0.666667	1	-2.97827	8.97827
56809363	T	C	C	C	C	C	C	1	1	1	1	1	1	68	17	63	22	28	43	0	0.684211	1	1	1	0.6	0.730769	1	1	1	0.964286	0	-2.97927	8.97927
34914028	A	G	G	G	G	G	G	1	1	1	1	1	1	4	6	7	10	10	5	0.9375	0.6	0	0.526316	0	1	1	1	1	0.916667	1	1	-2.98048	8.98048
48982303	T	A	A	A	A	A	A	1	1	1	1	1	1	9	8	9	6	7	6	0	0.307692	1	1	0.333333	0.913043	1	1	1	0.428571	1	1	-2.98264	8.98264
25351004	G	A	A	A	A	A	A	1	1	1	1	1	1	149	85	372	168	196	223	1	1	0	1	0	1	1	0.984848	1	1	1	0	-2.98485	8.98485
18246021	G	A	A	A	A	A	A	1	1	1	1	1	1	4	4	5	18	8	4	0	1	1	0.666667	1	1	1	0	0.5	1	1	0.818182	-2.98485	8.98485
5854834	G	A	A	A	A	A	A	1	1	1	1	1	1	22	8	28	29	40	23	0	1	1	1	1	1	1	0.655172	1	0.4	0.368421	0.567901	-2.99149	8.99149
39505265	G	T	T	T	T	T	T	1	1	1	1	1	1	7	95	106	28	125	54	1	1	0	0	0.995074	1	1	1	1	1	0	1	-2.99507	8.99507
25351034	G	T	T	T	T	T	T	1	1	1	1	1	1	160	77	371	152	171	205	1	0.996815	0	1	0	1	1	1	1	1	1	0	-2.99682	8.99682
37430230	T	C	C	C	C	C	C	1	1	1	1	1	1	27	7	21	17	29	17	1	1	0.923077	0.636364	0.636364	1	1	0.565217	0.2	0.565217	0.470588	1	-2.99683	8.99683
27132767	C	A	A	A	A	A	A	1	1	1	1	1	1	3	15	10	40	17	12	1	0.333333	1	1	1	1	0.666667	1	0	1	0.558824	0.44	-2.99882	8.99882
3586034	A	G	G	G	G	G	G	1	1	1	1	1	1	3	6	5	11	6	5	1	0	1	1	1	1	1	1	0	1	0	1	-3	9
6181790	C	A	A	A	A	A	A	1	1	1	1	1	1	5	2	11	7	6	8	1	0	0	0	1	1	1	1	1	1	1	1	-3	9
8893883	A	T	T	T	T	T	T	1	1	1	1	1	1	5	5	7	16	3	5	1	1	0	1	1	0	1	1	0	1	1	1	-3	9
12029794	T	G	G	G	G	G	G	1	1	1	1	1	1	3	2	3	2	3	5	1	1	0	1	1	1	0	0	1	1	1	1	-3	9
16075087	A	G	G	G	G	G	G	1	1	1	1	1	1	8	3	3	20	6	3	1	0	1	0	1	1	1	1	1	0	1	1	-3	9
58351754	T	C	C	C	C	C	C	1	1	1	1	1	1	6	9	14	16	4	11	1	1	1	0	1	0	1	1	0	1	1	1	-3	9
58352216	T	C	C	C	C	C	C	1	1	1	1	1	1	5	6	7	12	2	3	1	1	1	1	0	1	1	0	0	1	1	1	-3	9
81875349	C	G	G	G	G	G	G	1	1	1	1	1	1	2	4	13	2	2	4	1	0	0	1	1	0	1	1	1	1	1	1	-3	9
81875353	A	G	G	G	G	G	G	1	1	1	1	1	1	2	4	14	3	2	4	1	0	0	1	1	0	1	1	1	1	1	1	-3	9
95708584	C	T	T	T	T	T	T	1	1	1	1	1	1	2	4	8	9	6	4	1	1	0	1	1	1	0	0	1	1	1	1	-3	9
99177399	A	G	G	G	G	G	G	1	1	1	1	1	1	3	9	8	21	14	10	0	1	1	0	1	0	1	1	1	1	1	1	-3	9
9250461	T	C	C	C	C	C	C	1	1	1	1	1	1	2	12	16	8	4	5	1	1	1	1	1	1	0	0	0	1	1	1	-3	9
14093034	G	A	A	A	A	A	A	1	1	1	1	1	1	2	3	5	5	2	6	1	1	1	1	1	1	0	0	0	1	1	1	-3	9
14093491	T	C	C	C	C	C	C	1	1	1	1	1	1	2	3	2	2	3	6	1	1	1	1	0	1	1	0	0	1	1	1	-3	9
14093492	C	G	G	G	G	G	G	1	1	1	1	1	1	2	3	1	2	3	5	1	1	1	1	0	1	1	0	0	1	1	1	-3	9
26389053	G	A	A	A	A	A	A	1	1	1	1	1	1	5	8	6	2	2	3	1	1	1	1	1	0	0	1	0	1	1	1	-3	9
35045900	T	C	C	C	C	C	C	1	1	1	1	1	1	2	7	15	2	2	4	0	1	1	1	0	1	1	0	1	1	1	1	-3	9
45542447	A	G	G	G	G	G	G	1	1	1	1	1	1	3	8	11	12	4	5	1	1	0	0	1	1	1	1	0	1	1	1	-3	9
45542453	C	T	T	T	T	T	T	1	1	1	1	1	1	3	9	14	14	4	5	1	1	0	0	1	1	1	1	0	1	1	1	-3	9
45542488	A	G	G	G	G	G	G	1	1	1	1	1	1	3	13	16	14	9	5	1	1	0	0	1	1	1	1	0	1	1	1	-3	9
45542491	A	G	G	G	G	G	G	1	1	1	1	1	1	3	13	16	14	9	5	1	1	0	0	1	1	1	1	0	1	1	1	-3	9
45542507	C	T	T	T	T	T	T	1	1	1	1	1	1	3	13	16	14	9	5	1	1	0	0	1	1	1	1	0	1	1	1	-3	9
87261602	T	G	G	G	G	G	G	1	1	1	1	1	1	2	2	4	2	4	2	1	1	1	1	1	0	1	1	1	0	1	0	-3	9
107088216	C	T	T	T	T	T	T	1	1	1	1	1	1	8	6	3	4	2	10	1	1	0	0	1	0	1	1	1	1	1	1	-3	9
107088221	A	C	C	C	C	C	C	1	1	1	1	1	1	8	7	4	5	2	11	1	1	0	0	1	0	1	1	1	1	1	1	-3	9
24570340	T	C	C	C	C	C	C	1	1	1	1	1	1	4	11	24	14	8	10	1	1	1	0	0	1	1	1	0	1	1	1	-3	9
24570361	C	G	G	G	G	G	G	1	1	1	1	1	1	2	6	18	9	7	5	1	1	1	0	0	1	1	1	0	1	1	1	-3	9
25337241	A	G	G	G	G	G	G	1	1	1	1	1	1	5	11	6	7	5	4	1	0	1	0	0	1	1	1	1	1	1	1	-3	9
28487685	A	G	G	G	G	G	G	1	1	1	1	1	1	3	5	8	24	4	3	1	0	0	1	1	1	1	1	0	1	1	1	-3	9
36277171	G	T	T	T	T	T	T	1	1	1	1	1	1	2	3	6	2	6	3	1	0	1	1	0	1	1	0	1	1	1	1	-3	9
56444524	A	G	G	G	G	G	G	1	1	1	1	1	1	5	6	6	11	7	5	1	1	0	1	1	1	1	1	0	1	1	0	-3	9
36835295	T	C	C	C	C	C	C	1	1	1	1	1	1	3	2	6	2	3	6	1	1	1	1	0	0	0	1	1	1	1	1	-3	9
50067621	G	A	A	A	A	A	A	1	1	1	1	1	1	4	1	5	5	2	7	1	1	1	1	1	1	1	0	0	1	0	1	-3	9
50067625	G	A	A	A	A	A	A	1	1	1	1	1	1	4	2	4	5	2	7	1	1	1	1	1	1	1	0	0	1	0	1	-3	9
60518039	A	G	G	G	G	G	G	1	1	1	1	1	1	2	2	4	8	4	5	0	1	0	1	1	1	1	1	0	1	1	1	-3	9
63151009	C	A	A	A	A	A	A	1	1	1	1	1	1	49	10	18	15	10	16	1	1	0	1	1	1	1	0	1	1	0	1	-3	9
73631887	C	T	T	T	T	T	T	1	1	1	1	1	1	5	4	4	13	14	21	1	1	1	1	0	1	1	0	1	0	1	1	-3	9
39504943	T	C	C	C	C	C	C	1	1	1	1	1	1	3	14	13	10	27	7	1	1	0	0	1	1	1	1	1	1	0	1	-3	9
39504976	T	C	C	C	C	C	C	1	1	1	1	1	1	3	25	32	11	44	10	1	1	0	0	1	1	1	1	1	1	0	1	-3	9
39504985	G	C	C	C	C	C	C	1	1	1	1	1	1	3	24	32	11	43	10	1	1	0	0	1	1	1	1	1	1	0	1	-3	9
39504992	A	G	G	G	G	G	G	1	1	1	1	1	1	3	25	31	11	43	10	1	1	0	0	1	1	1	1	1	1	0	1	-3	9
39504998	A	G	G	G	G	G	G	1	1	1	1	1	1	3	25	32	11	42	10	1	1	0	0	1	1	1	1	1	1	0	1	-3	9
39505225	C	T	T	T	T	T	T	1	1	1	1	1	1	10	135	142	36	176	66	1	1	0	0	1	1	1	1	1	1	0	1	-3	9
39505250	G	A	A	A	A	A	A	1	1	1	1	1	1	7	102	108	29	132	55	1	1	0	0	1	1	1	1	1	1	0	1	-3	9
39505259	T	C	C	C	C	C	C	1	1	1	1	1	1	7	96	109	28	129	55	1	1	0	0	1	1	1	1	1	1	0	1	-3	9
39505273	A	G	G	G	G	G	G	1	1	1	1	1	1	8	91	100	27	112	50	1	1	0	0	1	1	1	1	1	1	0	1	-3	9
39505287	T	C	C	C	C	C	C	1	1	1	1	1	1	8	77	95	24	106	46	1	1	0	0	1	1	1	1	1	1	0	1	-3	9
39505433	C	T	T	T	T	T	T	1	1	1	1	1	1	11	56	75	14	82	34	1	0	1	0	1	1	1	1	1	1	0	1	-3	9
39505490	C	T	T	T	T	T	T	1	1	1	1	1	1	11	63	73	15	88	37	1	0	0	0	1	1	1	1	1	1	1	1	-3	9
51291034	G	C	C	C	C	C	C	1	1	1	1	1	1	5	5	4	9	48	22	0	1	1	1	1	1	0	1	1	0	1	1	-3	9
51291115	G	A	A	A	A	A	A	1	1	1	1	1	1	7	3	5	9	52	24	0	1	1	1	1	1	0	1	1	1	0	1	-3	9
58850892	C	T	T	T	T	T	T	1	1	1	1	1	1	4	2	13	6	6	6	1	1	0	1	1	0	1	1	1	1	1	0	-3	9
75850261	C	T	T	T	T	T	T	1	1	1	1	1	1	9	6	6	37	8	6	1	1	1	1	0	1	1	1	0	0	1	1	-3	9
83362617	G	C	C	C	C	C	C	1	1	1	1	1	1	20	18	33	7	6	14	1	0	0	0	1	1	1	1	1	1	1	1	-3	9
5570341	G	A	A	A	A	A	A	1	1	1	1	1	1	4	3	8	2	10	2	1	1	1	1	0	1	0	1	1	0	1	1	-3	9
5790162	G	T	T	T	T	T	T	1	1	1	1	1	1	11	6	8	6	26	13	1	0	1	1	0	1	1	1	1	0	1	1	-3	9
65979699	A	G	G	G	G	G	G	1	1	1	1	1	1	2	10	4	5	3	6	1	1	1	0	1	1	0	0	1	1	1	1	-3	9
7338444	G	A	A	A	A	A	A	1	1	1	1	1	1	2	4	5	2	2	2	0	0	1	1	0	1	1	1	1	1	1	1	-3	9
29910162	T	C	C	C	C	C	C	1	1	1	1	1	1	3	5	2	2	2	3	1	1	0	1	0	0	1	1	1	1	1	1	-3	9
46171441	A	G	G	G	G	G	G	1	1	1	1	1	1	14	27	80	52	24	39	1	1	1	1	1	1	1	0	0	0	1	1	-3	9
55538195	A	G	G	G	G	G	G	1	1	1	1	1	1	2	2	23	14	9	19	0	1	1	0	0	1	1	1	1	1	1	1	-3	9
55538202	A	G	G	G	G	G	G	1	1	1	1	1	1	2	4	23	17	9	23	0	1	1	0	0	1	1	1	1	1	1	1	-3	9
55538290	G	A	A	A	A	A	A	1	1	1	1	1	1	4	7	42	30	13	28	0	1	1	0	0	1	1	1	1	1	1	1	-3	9
13341571	T	C	C	C	C	C	C	1	1	1	1	1	1	14	3	2	38	2	2	0	1	0	1	0	1	1	1	1	1	1	1	-3	9
28672221	A	G	G	G	G	G	G	1	1	1	1	1	1	2	6	11	3	3	5	0	1	1	1	1	0	1	1	0	1	1	1	-3	9
43071740	N	A	A	A	A	A	A	1	1	1	1	1	1	6	1	1	5	1	1	0	0	0	1	1	1	1	1	1	1	1	1	-3	9
45886882	A	G	G	G	G	G	G	1	1	1	1	1	1	5	5	5	3	11	4	1	1	1	1	1	1	0	1	0	0	1	1	-3	9
47905427	G	A	A	A	A	A	A	1	1	1	1	1	1	15	3	9	3	4	3	1	1	0	1	0	1	1	1	0	1	1	1	-3	9
58296257	N	G	G	G	G	G	G	1	1	1	1	1	1	6	11	9	7	7	17	1	1	0	0	1	0	1	1	1	1	1	1	-3	9
63199844	A	G	G	G	G	G	G	1	1	1	1	1	1	8	9	19	7	8	4	1	1	1	1	1	1	1	0	0	0	1	1	-3	9
63729101	A	C	C	C	C	C	C	1	1	1	1	1	1	4	4	5	4	4	5	1	1	1	1	1	1	1	0	0	1	0	1	-3	9
65317890	T	C	C	C	C	C	C	1	1	1	1	1	1	2	13	4	3	3	5	1	0	1	1	1	1	1	1	1	1	0	0	-3	9
23381108	A	G	G	G	G	G	G	1	1	1	1	1	1	4	2	4	7	2	6	1	0	1	1	1	1	0	1	1	1	1	0	-3	9
27901722	T	G	G	G	G	G	G	1	1	1	1	1	1	3	3	5	3	2	6	1	1	1	1	1	0	1	0	1	0	1	1	-3	9
28189835	C	T	T	T	T	T	T	1	1	1	1	1	1	12	3	4	6	5	5	1	1	1	1	1	0	1	1	0	1	0	1	-3	9
39146006	C	T	T	T	T	T	T	1	1	1	1	1	1	6	2	9	9	2	11	1	1	0	1	1	0	1	1	1	1	0	1	-3	9
49473524	A	G	G	G	G	G	G	1	1	1	1	1	1	1	3	4	3	2	2	1	1	0	1	1	0	1	1	1	0	1	1	-3	9
56466447	A	T	T	T	T	T	T	1	1	1	1	1	1	2	7	3	4	5	3	1	1	0	1	1	0	1	1	0	1	1	1	-3	9
3783576	T	C	C	C	C	C	C	1	1	1	1	1	1	15	28	27	6	2	18	1	0	0	0	1	1	1	1	1	1	1	1	-3	9
3783587	G	A	A	A	A	A	A	1	1	1	1	1	1	10	22	23	3	2	13	1	0	0	0	1	1	1	1	1	1	1	1	-3	9
3783597	T	C	C	C	C	C	C	1	1	1	1	1	1	13	27	25	4	2	15	1	0	0	0	1	1	1	1	1	1	1	1	-3	9
4755625	A	G	G	G	G	G	G	1	1	1	1	1	1	6	5	2	7	7	10	1	0	1	0	0	1	1	1	1	1	1	1	-3	9
29434262	A	G	G	G	G	G	G	1	1	1	1	1	1	4	4	8	10	5	7	0	1	1	0	0	1	1	1	1	1	1	1	-3	9
34586023	G	T	T	T	T	T	T	1	1	1	1	1	1	2	4	5	8	6	11	1	0	1	0	1	1	0	1	1	1	1	1	-3	9
34586123	T	C	C	C	C	C	C	1	1	1	1	1	1	2	2	6	6	6	10	1	0	1	0	1	1	0	1	1	1	1	1	-3	9
59796399	A	G	G	G	G	G	G	1	1	1	1	1	1	2	5	3	3	10	3	0	0	1	1	1	0	1	1	1	1	1	1	-3	9
103070103	T	C	C	C	C	C	C	1	1	1	1	1	1	6	2	14	11	4	4	1	1	1	0	0	0	1	1	1	1	1	1	-3	9
103070114	G	A	A	A	A	A	A	1	1	1	1	1	1	8	3	17	14	8	4	1	1	1	0	0	0	1	1	1	1	1	1	-3	9
8021988	A	C	C	C	C	C	C	1	1	1	1	1	1	12	4	8	20	20	14	1	1	0	0	1	0	1	1	1	1	1	1	-3	9
21482171	T	C	C	C	C	C	C	1	1	1	1	1	1	7	4	8	18	5	4	1	1	1	1	0	1	1	0	0	1	1	1	-3	9
31759409	C	T	T	T	T	T	T	1	1	1	1	1	1	8	2	12	23	6	12	1	1	1	1	0	1	0	1	1	1	1	0	-3	9
31759433	C	G	G	G	G	G	G	1	1	1	1	1	1	6	2	12	24	4	12	1	1	1	1	0	1	0	1	1	1	1	0	-3	9
31759448	C	G	G	G	G	G	G	1	1	1	1	1	1	5	2	10	11	3	8	1	1	1	1	0	1	0	1	1	1	1	0	-3	9
17728012	A	G	G	G	G	G	G	1	1	1	1	1	1	4	2	8	8	2	5	1	1	1	0	0	0	1	1	1	1	1	1	-3	9
17728021	G	A	A	A	A	A	A	1	1	1	1	1	1	3	2	7	8	2	4	1	1	1	0	0	0	1	1	1	1	1	1	-3	9
17728024	T	G	G	G	G	G	G	1	1	1	1	1	1	4	2	7	8	2	5	1	1	1	0	0	0	1	1	1	1	1	1	-3	9
17728030	G	A	A	A	A	A	A	1	1	1	1	1	1	4	2	7	8	2	5	1	1	1	0	0	0	1	1	1	1	1	1	-3	9
39516189	A	G	G	G	G	G	G	1	1	1	1	1	1	16	3	11	4	6	6	1	1	1	1	1	0	1	1	0	1	1	0	-3	9
39516270	A	G	G	G	G	G	G	1	1	1	1	1	1	14	4	11	6	7	6	1	1	0	1	1	1	1	1	0	1	0	1	-3	9
39516280	A	G	G	G	G	G	G	1	1	1	1	1	1	12	4	10	4	7	7	1	1	0	1	1	1	1	1	0	1	0	1	-3	9
39516282	T	C	C	C	C	C	C	1	1	1	1	1	1	12	4	10	4	8	7	1	1	0	1	1	1	1	1	0	1	0	1	-3	9
39516303	C	T	T	T	T	T	T	1	1	1	1	1	1	11	3	8	2	7	6	1	1	0	1	1	0	1	1	0	1	1	1	-3	9
53269563	T	C	C	C	C	C	C	1	1	1	1	1	1	2	8	9	9	3	4	1	1	1	0	1	1	1	1	0	1	1	0	-3	9
53269576	C	T	T	T	T	T	T	1	1	1	1	1	1	2	10	9	9	3	4	1	1	1	0	1	1	1	1	0	1	1	0	-3	9
53269583	T	C	C	C	C	C	C	1	1	1	1	1	1	2	8	9	10	3	4	1	1	1	0	1	1	1	1	0	1	1	0	-3	9
16612995	A	G	G	G	G	G	G	1	1	1	1	1	1	5	2	5	3	2	6	1	1	1	1	1	1	1	0	1	0	1	0	-3	9
16613187	G	A	A	A	A	A	A	1	1	1	1	1	1	5	7	4	7	2	4	1	1	1	1	0	1	1	0	0	1	1	1	-3	9
12756504	A	G	G	G	G	G	G	1	1	1	1	1	1	6	5	6	7	7	5	1	1	1	1	1	0	1	1	1	0	0	1	-3	9
25351007	G	A	A	A	A	A	A	1	1	1	1	1	1	155	87	382	167	201	224	1	1	0	1	0	1	1	1	1	1	1	0	-3	9
25351089	T	C	C	C	C	C	C	1	1	1	1	1	1	119	67	279	112	141	163	1	1	0	1	0	1	1	1	1	1	1	0	-3	9
25351279	A	G	G	G	G	G	G	1	1	1	1	1	1	121	67	315	91	144	146	1	1	0	1	0	1	1	1	1	1	1	0	-3	9
27900843	C	T	T	T	T	T	T	1	1	1	1	1	1	6	2	6	3	7	6	1	1	1	1	1	0	1	1	0	1	1	0	-3	9
39142066	G	A	A	A	A	A	A	1	1	1	1	1	1	3	2	3	9	5	2	1	0	1	1	1	1	1	1	1	0	0	1	-3	9
43024250	N	C	C	C	C	C	C	1	1	1	1	1	1	4	5	5	5	5	6	1	1	1	0	0	1	1	1	0	1	1	1	-3	9
44980455	T	C	C	C	C	C	C	1	1	1	1	1	1	5	2	23	11	5	6	1	1	1	1	1	1	1	1	0	0	0	1	-3	9
45828007	T	A	A	A	A	A	A	1	1	1	1	1	1	9	5	10	21	5	6	1	1	1	1	1	0	1	1	1	0	0	1	-3	9
2766586	A	G	G	G	G	G	G	1	1	1	1	1	1	5	3	16	7	10	2	1	1	0	1	1	1	1	0	0	1	1	1	-3	9
2766831	G	C	C	C	C	C	C	1	1	1	1	1	1	2	11	5	7	4	5	1	1	0	1	1	1	0	1	0	1	1	1	-3	9
3880350	A	G	G	G	G	G	G	1	1	1	1	1	1	5	2	3	10	2	3	1	1	1	1	0	0	1	1	1	1	0	1	-3	9
14568509	T	C	C	C	C	C	C	1	1	1	1	1	1	2	2	4	3	6	2	1	1	1	0	1	0	0	1	1	1	1	1	-3	9
28001153	A	G	G	G	G	G	G	1	1	1	1	1	1	2	3	3	8	4	3	1	1	1	1	1	1	1	0	0	1	1	0	-3	9
29029070	T	G	G	G	G	G	G	1	1	1	1	1	1	12	8	23	5	19	8	1	1	1	0	0	0	1	1	1	1	1	1	-3	9
36105798	C	T	T	T	T	T	T	1	1	1	1	1	1	7	8	8	3	7	2	1	1	0	0	1	1	1	1	0	1	1	1	-3	9
36105802	G	A	A	A	A	A	A	1	1	1	1	1	1	5	6	5	3	7	2	1	1	0	0	1	1	1	1	0	1	1	1	-3	9
36105809	C	T	T	T	T	T	T	1	1	1	1	1	1	6	7	8	5	8	2	1	1	0	0	1	1	1	1	0	1	1	1	-3	9
36105813	C	A	A	A	A	A	A	1	1	1	1	1	1	6	7	9	7	8	2	1	1	0	0	1	1	1	1	0	1	1	1	-3	9
36105823	T	C	C	C	C	C	C	1	1	1	1	1	1	6	8	11	9	9	2	1	1	0	0	1	1	1	1	0	1	1	1	-3	9
36105917	C	A	A	A	A	A	A	1	1	1	1	1	1	6	5	8	9	3	3	1	1	0	0	1	1	1	1	0	1	1	1	-3	9
38990694	A	G	G	G	G	G	G	1	1	1	1	1	1	6	2	5	6	5	2	1	1	0	0	1	0	1	1	1	1	1	1	-3	9
40191413	A	C	C	C	C	C	C	1	1	1	1	1	1	7	3	6	14	4	8	1	1	1	1	0	1	0	1	0	1	1	1	-3	9
7036210	T	G	G	G	G	G	G	1	1	1	1	1	1	3	14	9	36	5	17	0	1	1	1	1	0	1	1	0	1	1	1	-3	9
7036211	G	A	A	A	A	A	A	1	1	1	1	1	1	3	14	8	33	3	14	0	1	1	1	1	0	1	1	0	1	1	1	-3	9
7036232	A	G	G	G	G	G	G	1	1	1	1	1	1	3	13	9	37	5	14	0	1	1	1	1	0	1	1	0	1	1	1	-3	9
11813521	C	T	T	T	T	T	T	1	1	1	1	1	1	3	2	3	5	4	4	1	1	0	1	1	1	1	1	1	0	1	0	-3	9
45943832	C	T	T	T	T	T	T	1	1	1	1	1	1	4	7	3	10	5	6	1	1	1	0	0	0	1	1	1	1	1	1	-3	9
7339989	A	G	G	G	G	G	G	1	1	1	1	1	1	2	2	4	4	2	4	0	1	0	1	1	1	1	1	0	1	1	1	-3	9
33873846	C	T	T	T	T	T	T	1	1	1	1	1	1	3	9	6	9	6	8	1	1	1	0	1	0	1	0	1	1	1	1	-3	9
33873849	A	G	G	G	G	G	G	1	1	1	1	1	1	3	9	6	10	8	9	1	1	1	0	1	0	1	0	1	1	1	1	-3	9
3333984	N	G	G	G	G	G	G	1	1	1	1	1	1	2	2	3	2	3	3	1	1	1	1	1	1	0	0	1	1	0	1	-3	9
3333985	N	T	T	T	T	T	T	1	1	1	1	1	1	2	2	3	2	3	3	1	1	1	1	1	1	0	0	1	1	0	1	-3	9
3333986	N	A	A	A	A	A	A	1	1	1	1	1	1	2	2	3	2	3	3	1	1	1	1	1	1	0	0	1	1	0	1	-3	9
3333987	N	C	C	C	C	C	C	1	1	1	1	1	1	2	2	2	2	3	3	1	1	1	1	1	1	0	0	1	1	0	1	-3	9
3334000	N	A	A	A	A	A	A	1	1	1	1	1	1	2	2	3	2	3	3	1	1	1	1	1	1	0	0	1	1	0	1	-3	9
3334001	N	T	T	T	T	T	T	1	1	1	1	1	1	2	2	2	2	3	3	1	1	1	1	1	1	0	0	1	1	0	1	-3	9
3334002	N	T	T	T	T	T	T	1	1	1	1	1	1	2	2	2	2	3	3	1	1	1	1	1	1	0	0	1	1	0	1	-3	9
3334003	N	T	T	T	T	T	T	1	1	1	1	1	1	2	2	2	2	3	3	1	1	1	1	1	1	0	0	1	1	0	1	-3	9
3334004	N	A	A	A	A	A	A	1	1	1	1	1	1	2	2	3	2	3	3	1	1	1	1	1	1	0	0	1	1	0	1	-3	9
3619798	T	A	A	A	A	A	A	1	1	1	1	1	1	6	3	3	6	6	4	1	1	0	1	0	1	1	1	1	1	0	1	-3	9
23733994	C	T	T	T	T	T	T	1	1	1	1	1	1	2	6	12	20	2	6	1	1	0	1	1	1	0	1	0	1	1	1	-3	9
23733999	A	G	G	G	G	G	G	1	1	1	1	1	1	2	5	12	21	2	6	1	1	0	1	1	1	0	1	0	1	1	1	-3	9
5057576	T	A	A	A	A	A	A	1	1	1	1	1	1	5	3	2	3	6	3	1	1	1	1	1	1	0	1	1	0	0	1	-3	9
18207951	G	A	A	A	A	A	A	1	1	1	1	1	1	4	3	9	7	2	10	1	1	0	1	0	0	1	1	1	1	1	1	-3	9
18207962	G	C	C	C	C	C	C	1	1	1	1	1	1	4	4	9	7	2	11	1	1	0	1	0	0	1	1	1	1	1	1	-3	9
18207970	A	G	G	G	G	G	G	1	1	1	1	1	1	4	3	9	7	2	11	1	1	0	1	0	0	1	1	1	1	1	1	-3	9
18207975	C	T	T	T	T	T	T	1	1	1	1	1	1	4	4	9	7	2	11	1	1	0	1	0	0	1	1	1	1	1	1	-3	9
26658398	T	C	C	C	C	C	C	1	1	1	1	1	1	4	3	10	3	3	2	1	1	0	1	1	1	1	0	1	1	0	1	-3	9
26658403	C	T	T	T	T	T	T	1	1	1	1	1	1	4	3	9	3	3	2	1	1	0	1	1	1	1	0	1	1	0	1	-3	9
39825844	C	T	T	T	T	T	T	1	1	1	1	1	1	7	4	4	6	2	8	1	0	1	1	1	1	0	1	0	1	1	1	-3	9
2319190	T	C	C	C	C	C	C	1	1	1	1	1	1	6	6	12	16	9	10	1	1	1	0	0	1	1	1	0	1	1	1	-3	9
2319202	C	T	T	T	T	T	T	1	1	1	1	1	1	6	6	13	18	10	13	1	1	1	0	0	1	1	1	0	1	1	1	-3	9
2319222	A	T	T	T	T	T	T	1	1	1	1	1	1	6	6	14	20	10	12	1	1	1	0	0	1	1	1	0	1	1	1	-3	9
2319260	A	G	G	G	G	G	G	1	1	1	1	1	1	6	6	14	22	10	11	1	1	1	0	0	1	1	1	0	1	1	1	-3	9
2319274	C	T	T	T	T	T	T	1	1	1	1	1	1	6	6	14	17	9	12	1	1	1	0	0	1	1	1	0	1	1	1	-3	9
5015942	A	G	G	G	G	G	G	1	1	1	1	1	1	2	3	7	9	4	4	1	1	1	1	1	1	1	0	0	0	1	1	-3	9
17215794	C	T	T	T	T	T	T	1	1	1	1	1	1	2	2	4	6	4	2	1	1	1	1	0	1	1	1	0	1	0	1	-3	9
17215811	C	G	G	G	G	G	G	1	1	1	1	1	1	2	4	4	6	4	3	1	1	1	1	0	1	1	1	0	1	0	1	-3	9
39233933	C	A	A	A	A	A	A	1	1	1	1	1	1	2	2	6	7	4	8	1	0	1	1	0	1	1	1	1	1	1	0	-3	9
68166780	C	T	T	T	T	T	T	1	1	1	1	1	1	8	5	10	14	5	4	1	1	1	1	1	1	0	0	1	0	1	1	-3	9
68464797	A	G	G	G	G	G	G	1	1	1	1	1	1	4	15	2	17	5	5	1	0	1	0	1	1	1	1	0	1	1	1	-3	9
68464801	A	G	G	G	G	G	G	1	1	1	1	1	1	4	15	2	17	5	5	1	0	1	0	1	1	1	1	0	1	1	1	-3	9
89960387	G	C	C	C	C	C	C	1	1	1	1	1	1	9	4	19	46	7	11	1	1	1	1	0	1	0	1	1	1	1	0	-3	9
89960393	C	T	T	T	T	T	T	1	1	1	1	1	1	12	4	29	58	9	17	1	1	1	1	0	1	0	1	1	1	1	0	-3	9
89960417	C	T	T	T	T	T	T	1	1	1	1	1	1	15	13	42	75	13	27	1	1	1	1	0	1	0	1	1	1	1	0	-3	9
89960457	G	C	C	C	C	C	C	1	1	1	1	1	1	18	14	52	81	16	32	1	1	1	1	0	1	0	1	1	1	1	0	-3	9
89960472	G	C	C	C	C	C	C	1	1	1	1	1	1	16	12	50	82	15	28	1	1	1	1	0	1	0	1	1	1	1	0	-3	9
126738164	A	C	C	C	C	C	C	1	1	1	1	1	1	6	8	4	7	5	4	1	1	1	1	1	0	0	1	0	1	1	1	-3	9
134169375	T	C	C	C	C	C	C	1	1	1	1	1	1	3	3	4	2	2	2	1	1	0	0	1	1	1	1	1	0	1	1	-3	9
136347454	C	G	G	G	G	G	G	1	1	1	1	1	1	3	2	6	2	5	5	1	1	1	1	1	1	0	1	1	0	1	0	-3	9
4255384	C	T	T	T	T	T	T	1	1	1	1	1	1	215	65	338	282	65	92	1	1	1	1	0	1	0	1	1	1	1	0	-3	9
19662806	A	T	T	T	T	T	T	1	1	1	1	1	1	2	10	5	16	15	8	1	1	1	0	0	1	1	1	0	1	1	1	-3	9
19662819	T	C	C	C	C	C	C	1	1	1	1	1	1	2	5	3	13	5	5	1	1	1	0	0	1	1	1	0	1	1	1	-3	9
73162506	T	C	C	C	C	C	C	1	1	1	1	1	1	11	8	16	9	4	8	0	0	1	1	1	0	1	1	1	1	1	1	-3	9
99846260	A	G	G	G	G	G	G	1	1	1	1	1	1	4	14	11	21	6	6	1	1	0	1	1	1	1	0	0	1	1	1	-3	9
2820248	T	C	C	C	C	C	C	1	1	1	1	1	1	4	11	3	12	6	16	1	0	1	0	1	0	1	1	1	1	1	1	-3	9
2820252	T	G	G	G	G	G	G	1	1	1	1	1	1	4	11	3	12	6	16	1	0	1	0	1	0	1	1	1	1	1	1	-3	9
2820263	A	G	G	G	G	G	G	1	1	1	1	1	1	4	10	2	11	5	14	1	0	1	0	1	0	1	1	1	1	1	1	-3	9
2820268	A	G	G	G	G	G	G	1	1	1	1	1	1	4	9	2	10	5	14	1	0	1	0	1	0	1	1	1	1	1	1	-3	9
77400429	A	G	G	G	G	G	G	1	1	1	1	1	1	6	3	6	2	2	6	0	0	1	1	0	1	1	1	1	1	1	1	-3	9
96267097	G	A	A	A	A	A	A	1	1	1	1	1	1	3	6	6	17	12	5	1	1	1	0	1	1	1	0	0	1	1	1	-3	9
96267102	T	C	C	C	C	C	C	1	1	1	1	1	1	2	4	5	14	10	5	1	1	1	0	1	1	1	0	0	1	1	1	-3	9
113839447	C	T	T	T	T	T	T	1	1	1	1	1	1	3	9	20	8	19	6	1	1	1	0	1	0	1	1	0	1	1	1	-3	9
5133245	G	A	A	A	A	A	A	1	1	1	1	1	1	7	14	23	29	21	21	1	1	1	1	1	1	1	1	0	1	0	0	-3	9
13756911	T	C	C	C	C	C	C	1	1	1	1	1	1	2	8	5	3	5	2	1	0	1	1	1	1	1	1	0	0	1	1	-3	9
25408631	T	C	C	C	C	C	C	1	1	1	1	1	1	18	5	11	12	5	4	1	0	1	1	0	0	1	1	1	1	1	1	-3	9
68134694	G	A	A	A	A	A	A	1	1	1	1	1	1	6	6	8	7	11	5	1	1	0	1	1	1	1	0	1	0	1	1	-3	9
71646715	T	C	C	C	C	C	C	1	1	1	1	1	1	11	3	10	2	2	6	1	0	1	1	1	1	1	1	0	1	1	0	-3	9
81726716	C	T	T	T	T	T	T	1	1	1	1	1	1	3	2	5	3	5	5	1	0	1	1	0	1	1	1	1	1	0	1	-3	9
118012781	T	C	C	C	C	C	C	1	1	1	1	1	1	6	3	12	6	9	3	0.5	0.5	1	1	1	0	1	1	0	1	1	1	-3	9
9176358	C	T	T	T	T	T	T	1	1	1	1	1	1	9	2	5	13	11	9	1	1	1	0	0	1	1	0	1	1	1	1	-3	9
9176362	T	G	G	G	G	G	G	1	1	1	1	1	1	7	2	4	12	11	8	1	1	1	0	0	1	1	0	1	1	1	1	-3	9
26657465	N	A	A	A	A	A	A	1	1	1	1	1	1	3	4	3	6	12	4	1	0	1	1	1	1	1	1	0	0	1	1	-3	9
27206992	G	A	A	A	A	A	A	1	1	1	1	1	1	8	8	10	23	2	6	1	1	1	1	0	1	1	0	0	1	1	1	-3	9
27207001	G	A	A	A	A	A	A	1	1	1	1	1	1	8	8	10	22	2	5	1	1	1	1	0	1	1	0	0	1	1	1	-3	9
27226026	C	T	T	T	T	T	T	1	1	1	1	1	1	2	7	3	2	6	8	1	1	1	0	1	1	1	1	0	1	1	0	-3	9
37694360	T	C	C	C	C	C	C	1	1	1	1	1	1	2	2	8	17	11	3	1	1	1	1	0	1	1	0	1	0	1	1	-3	9
52147444	A	C	C	C	C	C	C	1	1	1	1	1	1	3	6	4	7	5	4	1	1	1	1	1	1	0	0	1	1	1	0	-3	9
80162484	G	A	A	A	A	A	A	1	1	1	1	1	1	9	2	2	11	2	4	0	1	1	1	1	1	1	1	0	1	0	1	-3	9
95805780	C	T	T	T	T	T	T	1	1	1	1	1	1	5	4	3	6	8	3	0	1	0	1	1	1	1	1	0	1	1	1	-3	9
95805801	G	C	C	C	C	C	C	1	1	1	1	1	1	6	6	3	7	8	4	0	1	0	1	1	1	1	1	0	1	1	1	-3	9
95805807	A	G	G	G	G	G	G	1	1	1	1	1	1	6	6	3	7	8	4	0	1	0	1	1	1	1	1	0	1	1	1	-3	9
95805816	G	A	A	A	A	A	A	1	1	1	1	1	1	6	6	3	7	8	4	0	1	0	1	1	1	1	1	0	1	1	1	-3	9
95805818	C	T	T	T	T	T	T	1	1	1	1	1	1	6	5	3	7	8	4	0	1	0	1	1	1	1	1	0	1	1	1	-3	9
95805852	A	G	G	G	G	G	G	1	1	1	1	1	1	6	6	3	7	8	4	0	1	0	1	1	1	1	1	0	1	1	1	-3	9
95805855	A	G	G	G	G	G	G	1	1	1	1	1	1	6	6	3	7	8	4	0	1	0	1	1	1	1	1	0	1	1	1	-3	9
8907816	G	T	T	T	T	T	T	1	1	1	1	1	1	3	5	12	4	3	3	1	1	0	1	0	1	1	1	1	0	1	1	-3	9
8973988	T	C	C	C	C	C	C	1	1	1	1	1	1	2	3	3	20	3	4	1	1	1	1	1	1	0	1	1	0	0	1	-3	9
74662664	T	C	C	C	C	C	C	1	1	1	1	1	1	5	7	10	4	2	5	1	1	1	1	1	1	1	0	0	0	1	1	-3	9
77495948	T	C	C	C	C	C	C	1	1	1	1	1	1	4	3	7	6	2	5	1	1	1	1	0	1	0	1	0	1	1	1	-3	9
89219980	A	C	C	C	C	C	C	1	1	1	1	1	1	3	6	10	17	6	9	1	1	0	1	0	0	1	1	1	1	1	1	-3	9
90900723	T	C	C	C	C	C	C	1	1	1	1	1	1	5	5	3	8	6	4	1	1	1	0	1	0	1	1	0	1	1	1	-3	9
90900724	T	C	C	C	C	C	C	1	1	1	1	1	1	5	3	2	8	5	4	1	1	1	0	1	0	1	1	0	1	1	1	-3	9
90900728	T	C	C	C	C	C	C	1	1	1	1	1	1	5	3	2	8	5	5	1	1	1	0	1	0	1	1	0	1	1	1	-3	9
95927214	G	A	A	A	A	A	A	1	1	1	1	1	1	5	6	2	10	2	2	1	1	1	1	1	0	0	1	1	0	1	1	-3	9
111170149	G	C	C	C	C	C	C	1	1	1	1	1	1	5	2	8	4	3	7	1	1	0	1	1	1	1	1	1	0	0	1	-3	9
1215421	C	T	T	T	T	T	T	1	1	1	1	1	1	15	2	6	9	14	6	1	0	1	0	0	1	1	1	1	1	1	1	-3	9
1215447	T	C	C	C	C	C	C	1	1	1	1	1	1	19	2	6	8	11	8	1	0	1	0	0	1	1	1	1	1	1	1	-3	9
7788967	T	C	C	C	C	C	C	1	1	1	1	1	1	6	2	10	2	8	6	1	1	0	1	1	1	1	0	0	1	1	1	-3	9
9214882	A	G	G	G	G	G	G	1	1	1	1	1	1	3	3	6	22	8	9	0	1	1	0	1	1	1	1	0	1	1	1	-3	9
23408500	C	T	T	T	T	T	T	1	1	1	1	1	1	2	6	8	2	2	3	1	1	0	1	1	1	1	1	0	1	1	0	-3	9
39181616	A	C	C	C	C	C	C	1	1	1	1	1	1	4	3	2	5	8	3	1	0	1	1	0	1	1	0	1	1	1	1	-3	9
62648069	G	C	C	C	C	C	C	1	1	1	1	1	1	5	2	6	8	7	3	1	0	1	1	1	1	1	1	0	1	1	0	-3	9
70832551	C	T	T	T	T	T	T	1	1	1	1	1	1	2	2	4	5	1	2	1	1	0	1	1	1	1	1	0	1	0	1	-3	9
70833637	T	C	C	C	C	C	C	1	1	1	1	1	1	4	2	6	4	4	2	1	1	1	1	0	0	1	1	0	1	1	1	-3	9
70833664	T	C	C	C	C	C	C	1	1	1	1	1	1	5	2	7	4	5	4	1	1	1	1	0	0	1	1	0	1	1	1	-3	9
77199565	C	G	G	G	G	G	G	1	1	1	1	1	1	6	8	10	8	4	8	0	0	1	0	1	1	1	1	1	1	1	1	-3	9
35672461	G	A	A	A	A	A	A	1	1	1	1	1	1	3	6	3	11	3	5	1	1	1	0	1	1	1	0	1	1	0	1	-3	9
35672473	A	G	G	G	G	G	G	1	1	1	1	1	1	4	6	3	11	3	6	1	1	1	0	1	1	1	0	1	1	0	1	-3	9
35672694	T	G	G	G	G	G	G	1	1	1	1	1	1	10	8	9	12	9	9	0	1	1	1	1	1	1	0	0	1	1	1	-3	9
5360339	A	G	G	G	G	G	G	1	1	1	1	1	1	2	15	14	17	6	7	0	1	1	0	1	1	1	1	0	1	1	1	-3	9
5360378	T	C	C	C	C	C	C	1	1	1	1	1	1	2	16	14	17	6	9	0	1	1	0	1	1	1	1	0	1	1	1	-3	9
35340568	C	T	T	T	T	T	T	1	1	1	1	1	1	5	8	16	8	10	2	0	1	1	0	1	0	1	1	1	1	1	1	-3	9
35340598	C	T	T	T	T	T	T	1	1	1	1	1	1	6	8	16	8	10	2	0	1	1	0	1	0	1	1	1	1	1	1	-3	9
62078932	N	G	G	G	G	G	G	1	1	1	1	1	1	2	13	3	15	2	8	1	1	0	1	1	0	1	1	0	1	1	1	-3	9
62080923	N	C	C	C	C	C	C	1	1	1	1	1	1	35	45	67	61	48	30	1	1	1	1	1	1	0	0	1	1	0	1	-3	9
91391545	C	T	T	T	T	T	T	1	1	1	1	1	1	7	6	12	5	9	3	1	0	0	1	1	0	1	1	1	1	1	1	-3	9
91391588	A	G	G	G	G	G	G	1	1	1	1	1	1	12	10	17	11	11	6	1	1	0	0	1	0	1	1	1	1	1	1	-3	9
91391590	T	C	C	C	C	C	C	1	1	1	1	1	1	12	10	17	11	11	6	1	1	0	0	1	0	1	1	1	1	1	1	-3	9
91391593	T	C	C	C	C	C	C	1	1	1	1	1	1	12	10	17	11	11	6	1	1	0	0	1	0	1	1	1	1	1	1	-3	9
91391599	C	A	A	A	A	A	A	1	1	1	1	1	1	12	10	17	11	11	4	1	1	0	0	1	0	1	1	1	1	1	1	-3	9
91391609	G	C	C	C	C	C	C	1	1	1	1	1	1	12	10	17	11	11	6	1	1	0	0	1	0	1	1	1	1	1	1	-3	9
91391611	C	T	T	T	T	T	T	1	1	1	1	1	1	12	10	16	11	11	6	1	1	0	0	1	0	1	1	1	1	1	1	-3	9
91391613	G	C	C	C	C	C	C	1	1	1	1	1	1	12	10	17	13	11	6	1	1	0	0	1	0	1	1	1	1	1	1	-3	9
102794256	T	C	C	C	C	C	C	1	1	1	1	1	1	2	2	5	12	8	3	1	1	1	1	1	1	0	1	0	0	1	1	-3	9
102794257	G	A	A	A	A	A	A	1	1	1	1	1	1	2	2	5	11	8	3	1	1	1	1	1	1	0	1	0	0	1	1	-3	9
105609070	G	T	T	T	T	T	T	1	1	1	1	1	1	4	3	12	5	2	7	0	1	1	0	1	1	0	1	1	1	1	1	-3	9
105609116	A	G	G	G	G	G	G	1	1	1	1	1	1	4	3	13	6	4	9	0	1	1	0	1	1	0	1	1	1	1	1	-3	9
110363819	A	G	G	G	G	G	G	1	1	1	1	1	1	2	5	5	18	9	8	1	1	1	1	1	1	1	1	0	0	0	1	-3	9
142262663	C	G	G	G	G	G	G	1	1	1	1	1	1	1	1	4	5	18	2	1	0	1	1	0	0	1	1	1	1	1	1	-3	9
45023981	A	G	G	G	G	G	G	1	1	1	1	1	1	2	4	3	9	2	16	1	0	1	1	1	1	1	1	0	0.555556	1	0.444444	-3	9
49373620	C	A	A	A	A	A	A	1	1	1	1	1	1	30	5	110	11	15	61	1	1	1	0.987952	1	1	0.378788	0.575	0.35443	0.371429	0.636364	0.7	-3.00396	9.00396
96379467	T	A	A	A	A	A	A	1	1	1	1	1	1	13	6	33	55	81	15	1	1	1	1	0	1	0.757143	0.56	0.393939	0.916667	0.37931	1	-3.00706	9.00706
934031	T	C	C	C	C	C	C	1	1	1	1	1	1	10	8	26	12	11	13	1	0.291667	0	1	1	1	0.318182	1	1	1	1	0.4	-3.00985	9.00985
73595928	T	C	C	C	C	C	C	1	1	1	1	1	1	3	9	5	7	18	3	0	1	1	1	1	1	0.461538	1	1	0	0.785714	0.769231	-3.01648	9.01648
21364614	C	A	A	A	A	A	A	1	1	1	1	1	1	6	5	5	7	4	10	1	1	1	1	1	0.857143	0.666667	1	0	0.5	1	0	-3.02381	9.02381
22886429	C	A	A	A	A	A	A	1	1	1	1	1	1	2	2	5	15	6	2	1	1	0.75	0.5	1	1	0.611111	0	0.625	1	0.541667	1	-3.02778	9.02778
2115179	G	C	C	C	C	C	C	1	1	1	1	1	1	2	17	7	10	2	3	0.777778	1	0	0.666667	1	1	0.333333	1	1	1	1	0.25	-3.02778	9.02778
934042	A	G	G	G	G	G	G	1	1	1	1	1	1	9	8	26	10	11	14	1	0.333333	1	1	1	1	0.3	1	0	1	1	0.4	-3.03333	9.03333
40048901	G	A	A	A	A	A	A	1	1	1	1	1	1	14	42	62	33	31	42	1	1	1	1	1	1	0.447368	0.280702	1	0.373333	0.518519	0.416667	-3.03659	9.03659
43954315	C	G	G	G	G	G	G	1	1	1	1	1	1	73	56	113	94	97	81	1	0.738318	0	0	1	1	1	1	1	1	0.58209	0.717105	-3.03751	9.03751
57155950	T	C	C	C	C	C	C	1	1	1	1	1	1	4	5	6	11	12	4	1	1	1	1	1	0	0	0.545455	1	0.5	1	1	-3.04545	9.04545
73527661	T	C	C	C	C	C	C	1	1	1	1	1	1	8	3	12	3	2	3	1	1	0	1	1	1	0.428571	0.933333	1	0.714286	0.615385	0.363636	-3.05521	9.05521
35860795	T	C	C	C	C	C	C	1	1	1	1	1	1	5	5	14	6	8	5	1	1	1	1	1	1	0.4	1	0	0	1	0.666667	-3.06667	9.06667
68933134	C	T	T	T	T	T	T	1	1	1	1	1	1	8	5	20	20	13	11	1	0.727273	1	1	0.272727	1	1	0.478261	0.6	0	1	1	-3.07826	9.07826
18506993	T	C	C	C	C	C	C	1	1	1	1	1	1	6	21	23	27	21	22	1	1	1	1	1	1	0	0.173913	0.692308	0.8125	1	0.4	-3.07872	9.07872
8950887	C	T	T	T	T	T	T	1	1	1	1	1	1	121	150	75	326	173	124	1	0.295918	1	1	0.608108	1	0.470588	0.5	0.655172	1	0.56213	1	-3.09192	9.09192
26800688	T	C	C	C	C	C	C	1	1	1	1	1	1	13	8	26	24	16	6	1	1	1	1	1	1	0.5625	0.5	0	0.411765	1	0.62069	-3.09495	9.09495
19817321	A	C	C	C	C	C	C	1	1	1	1	1	1	4	3	15	6	4	2	1	1	1	1	0.8	1	1	0	1	0.3	0	1	-3.1	9.1
19202400	T	C	C	C	C	C	C	1	1	1	1	1	1	5	3	13	29	2	3	0.4375	0.666667	1	1	1	1	1	0	1	1	1	0	-3.10417	9.10417
74011681	G	T	T	T	T	T	T	1	1	1	1	1	1	46	37	71	59	68	75	1	1	1	1	1	1	0.552941	0.539474	1	0.5	0	0.512605	-3.10502	9.10502
18330015	A	G	G	G	G	G	G	1	1	1	1	1	1	2	7	8	9	10	7	0.769231	0.9	1	1	1	1	0.44	1	1	0	1	0	-3.10923	9.10923
88500274	G	C	C	C	C	C	C	1	1	1	1	1	1	7	2	4	9	9	3	0	1	1	1	1	0.8	0.727273	1	1	1	0	0.583333	-3.11061	9.11061
3110961	T	G	G	G	G	G	G	1	1	1	1	1	1	6	4	10	19	7	6	1	1	1	1	1	1	1	1	0	0.571429	0.272727	0.266667	-3.11082	9.11082
113680466	A	G	G	G	G	G	G	1	1	1	1	1	1	3	2	10	16	9	4	1	1	1	1	1	1	0	0.666667	0.333333	1	0.5	0.615385	-3.11538	9.11538
38611887	A	G	G	G	G	G	G	1	1	1	1	1	1	5	27	26	9	9	26	0.681818	1	0.68	0.8	0.435897	0	1	1	1	1	0.521739	1	-3.11945	9.11945
10889285	T	C	C	C	C	C	C	1	1	1	1	1	1	85	92	188	161	111	96	1	0.996016	0.531707	0.5	0.987421	0.53527	0.559322	0.495798	1	0.515723	1	1	-3.12126	9.12126
68931549	C	T	T	T	T	T	T	1	1	1	1	1	1	18	2	12	43	16	26	1	0.533333	1	1	0.35	1	1	0.533333	0.708333	0	1	1	-3.125	9.125
33248710	T	C	C	C	C	C	C	1	1	1	1	1	1	50	7	42	46	44	19	1	1	1	1	1	1	0.555556	0.582278	0.477612	0.464286	0.529412	0.517483	-3.12663	9.12663
59093309	T	C	C	C	C	C	C	1	1	1	1	1	1	34	98	131	91	63	70	1	0.272727	0.472222	0.381818	0	1	1	1	1	1	1	1	-3.12677	9.12677
66007769	A	C	C	C	C	C	C	1	1	1	1	1	1	15	10	39	51	21	5	1	0	1	1	1	0.55	1	0.58209	0	1	1	1	-3.13209	9.13209
48984873	G	C	C	C	C	C	C	1	1	1	1	1	1	29	38	49	40	16	40	0	0.465517	1	1	0.407407	1	1	1	1	0.293103	0.966667	1	-3.13269	9.13269
68925424	C	T	T	T	T	T	T	1	1	1	1	1	1	10	8	15	35	11	5	1	0.6	1	1	0.285714	1	1	0.25	1	0	1	1	-3.13571	9.13571
58569671	G	A	A	A	A	A	A	1	1	1	1	1	1	14	9	17	32	14	7	1	1	1	1	1	0.26087	0.384615	1	0.230769	0.818182	1	0.444444	-3.13888	9.13888
59756194	T	C	C	C	C	C	C	1	1	1	1	1	1	13	21	36	107	145	41	0.142857	1	1	1	0	1	0	1	1	1	1	1	-3.14286	9.14286
74011671	G	A	A	A	A	A	A	1	1	1	1	1	1	47	37	75	58	66	77	1	1	1	1	1	1	0.623529	0.552632	1	0.478261	0	0.491379	-3.1458	9.1458
14788479	A	G	G	G	G	G	G	1	1	1	1	1	1	6	16	43	16	12	11	1	1	0	1	1	1	0.147059	1	0	1	1	1	-3.14706	9.14706
44748636	T	C	C	C	C	C	C	1	1	1	1	1	1	2	6	15	10	14	6	0.625	0.2	0	0.8	1	1	1	1	1	0.857143	0.670886	1	-3.15303	9.15303
29636491	A	C	C	C	C	C	C	1	1	1	1	1	1	35	43	74	47	58	105	0.8	1	1	0.990741	1	1	0.5625	0	0.2	1	0.6	1	-3.15324	9.15324
28255503	A	T	T	T	T	T	T	1	1	1	1	1	1	13	10	28	10	19	11	1	0.264706	0.914286	1	0.982759	0.964286	1	0	0.47619	0.571429	1	0.981132	-3.15479	9.15479
107727547	C	T	T	T	T	T	T	1	1	1	1	1	1	2	15	10	12	1	4	1	1	1	1	1	1	0.777778	0.333333	0.714286	0.5	0.272727	0.5625	-3.16062	9.16062
68872790	C	T	T	T	T	T	T	1	1	1	1	1	1	16	19	20	34	10	41	1	1	1	1	1	1	1	0.166667	0	0	1	1	-3.16667	9.16667
51031604	C	T	T	T	T	T	T	1	1	1	1	1	1	5	8	17	17	10	6	0	1	1	1	1	1	0.666667	1	0.5	0.5	0.5	1	-3.16667	9.16667
19202341	A	G	G	G	G	G	G	1	1	1	1	1	1	4	10	25	31	7	7	0.266667	0.4	1	1	1	1	1	0.5	1	1	1	0	-3.16667	9.16667
124816	C	G	G	G	G	G	G	1	1	1	1	1	1	2	2	10	3	5	2	0	1	1	1	1	1	1	1	0.5	0.666667	0	1	-3.16667	9.16667
58168483	T	C	C	C	C	C	C	1	1	1	1	1	1	6	2	9	17	3	2	0	0	1	1	1	1	1	1	1	0.714286	1	0.454545	-3.16883	9.16883
68911662	C	T	T	T	T	T	T	1	1	1	1	1	1	21	22	36	83	31	34	1	0.547619	1	1	0.4	1	1	0.619048	0.636364	0	1	0.966667	-3.1697	9.1697
54816600	G	A	A	A	A	A	A	1	1	1	1	1	1	9	5	7	6	4	6	1	0	1	1	1	1	1	0.428571	1	0	0.75	1	-3.17857	9.17857
16769890	G	A	A	A	A	A	A	1	1	1	1	1	1	16	6	7	13	17	17	0.75	1	1	1	1	1	0	0.692308	1	0.736842	1	0	-3.17915	9.17915
5858830	C	T	T	T	T	T	T	1	1	1	1	1	1	31	11	34	24	87	24	1	1	1	0.945205	1	1	1	0.461538	1	0	0.366667	0.40625	-3.17966	9.17966
18408778	C	T	T	T	T	T	T	1	1	1	1	1	1	6	3	2	4	4	7	1	0	1	1	0.210526	0.970588	1	1	1	0	1	1	-3.18111	9.18111
69970784	T	G	G	G	G	G	G	1	1	1	1	1	1	2	2	6	4	7	5	1	0	1	0	1	1	0.818182	0.363636	1	1	1	1	-3.18182	9.18182
58561926	G	A	A	A	A	A	A	1	1	1	1	1	1	3	9	2	10	8	4	1	1	1	1	1	0.8	0.4	1	0.6	0.4	1	0	-3.2	9.2
37379085	A	G	G	G	G	G	G	1	1	1	1	1	1	4	4	8	6	3	5	1	1	1	1	1	1	0	0.666667	0	1	1	0.533333	-3.2	9.2
27606367	A	G	G	G	G	G	G	1	1	1	1	1	1	6	14	23	5	11	4	1	1	1	0.636364	0.777778	1	0.714286	1	1	0.384615	0.692308	0	-3.20535	9.20535
109055999	A	G	G	G	G	G	G	1	1	1	1	1	1	29	12	22	17	9	14	1	0.636364	1	1	0.666667	1	1	1	0	0.259259	1	0.647059	-3.20935	9.20935
49372845	C	T	T	T	T	T	T	1	1	1	1	1	1	15	2	71	15	10	63	1	1	1	1	1	1	0.492754	0.423077	0.54902	0.606061	0.678571	0.461538	-3.21102	9.21102
68910707	C	T	T	T	T	T	T	1	1	1	1	1	1	3	17	14	35	9	7	1	1	1	1	0.3125	1	1	0.4	0.5	0	1	1	-3.2125	9.2125
89082798	A	G	G	G	G	G	G	1	1	1	1	1	1	6	8	16	21	10	6	1	1	1	1	0	0	1	1	1	1	1	0.214286	-3.21429	9.21429
51768345	C	T	T	T	T	T	T	1	1	1	1	1	1	8	14	5	4	3	6	1	1	0	1	1	0.5	1	0.714286	0	1	1	1	-3.21429	9.21429
36675377	A	G	G	G	G	G	G	1	1	1	1	1	1	10	14	27	16	7	11	1	1	1	1	1	1	0.428571	0.222222	1	0.571429	1	0	-3.22222	9.22222
28487616	G	T	T	T	T	T	T	1	1	1	1	1	1	2	4	8	26	3	8	0.714286	0.6	1	1	1	0	1	1	0	0.909091	1	1	-3.22338	9.22338
13952808	G	T	T	T	T	T	T	1	1	1	1	1	1	3	4	6	7	4	6	0.818182	1	1	1	1	0	0.916667	1	0.222222	0.888889	0.6	0.777778	-3.22374	9.22374
2855114	C	T	T	T	T	T	T	1	1	1	1	1	1	15	4	34	28	10	40	0.857143	0.714286	0.944444	1	1	0	0.277778	0.75	1	0.933333	0.75	1	-3.22698	9.22698
89556314	G	A	A	A	A	A	A	1	1	1	1	1	1	13	275	290	106	133	162	1	0.637363	1	1	1	1	1	0	0.631579	1	0.473214	0.488372	-3.23053	9.23053
101152583	A	C	C	C	C	C	C	1	1	1	1	1	1	38	11	28	15	12	13	0.416667	0.5	0.5	0.555556	1	0.65	0.608696	1	1	1	1	1	-3.23092	9.23092
73446827	T	G	G	G	G	G	G	1	1	1	1	1	1	19	115	187	163	83	123	1	1	0	0	0.987578	0.991597	1	1	1	0.280702	0.972973	1	-3.23285	9.23285
1058280	C	G	G	G	G	G	G	1	1	1	1	1	1	4	2	19	30	7	13	1	1	1	1	1	1	0.538462	0.5	0.444444	0	0.75	1	-3.23291	9.23291
83655921	C	G	G	G	G	G	G	1	1	1	1	1	1	6	2	3	8	5	2	1	0	1	1	1	1	1	0	0.9	1	0.333333	1	-3.23333	9.23333
24441799	G	A	A	A	A	A	A	1	1	1	1	1	1	4	9	26	16	5	4	0.521739	1	0	1	1	1	0.714286	1	1	0	1	1	-3.23602	9.23602
48984486	G	A	A	A	A	A	A	1	1	1	1	1	1	3	6	10	12	3	9	0	0.468085	1	1	0.457143	1	1	1	1	0.3125	1	1	-3.23773	9.23773
52647856	G	A	A	A	A	A	A	1	1	1	1	1	1	7	9	10	16	5	21	1	0	0.3	0.6	1	1	1	1	0.9375	1	0.411765	1	-3.24926	9.24926
113512332	C	G	G	G	G	G	G	1	1	1	1	1	1	4	6	7	19	8	12	1	0.5	0.5	0.25	1	1	1	1	1	1	0	1	-3.25	9.25
25763857	G	T	T	T	T	T	T	1	1	1	1	1	1	4	2	4	16	2	3	1	1	1	1	0.96	1	0	0.666667	0.833333	0.8	1	0	-3.26	9.26
29779314	G	C	C	C	C	C	C	1	1	1	1	1	1	4	2	6	7	10	2	0.714286	1	1	1	1	1	0.857143	0.8	0	1	0	0.888889	-3.26032	9.26032
35496357	G	C	C	C	C	C	C	1	1	1	1	1	1	37	20	18	20	26	27	1	1	1	1	1	1	0.318182	0.387097	0.458333	1	0.5	0.6	-3.26361	9.26361
62408368	A	C	C	C	C	C	C	1	1	1	1	1	1	5	8	14	7	5	2	0	1	0.6	0.666667	1	0	1	1	1	1	1	1	-3.26667	9.26667
115292148	A	G	G	G	G	G	G	1	1	1	1	1	1	9	4	3	6	7	4	1	0	1	0	1	1	1	1	0.5	1	1	0.777778	-3.27778	9.27778
7525868	G	A	A	A	A	A	A	1	1	1	1	1	1	3	24	44	30	12	22	1	0.32	0	0	0.958333	1	1	1	1	1	1	1	-3.27833	9.27833
54634891	T	C	C	C	C	C	C	1	1	1	1	1	1	5	4	18	6	2	6	1	1	0.9	1	1	0	0.714286	0.666667	1	0.666667	1	0.333333	-3.28095	9.28095
114430621	A	G	G	G	G	G	G	1	1	1	1	1	1	8	15	12	13	2	9	1	1	1	1	1	1	0.444444	1	0.428571	0	1	0.421053	-3.29407	9.29407
25809949	T	C	C	C	C	C	C	1	1	1	1	1	1	18	18	32	37	20	17	1	1	0.954545	0.75	1	1	0.272727	0	0.96875	1	0.35	1	-3.29602	9.29602
3867302	A	G	G	G	G	G	G	1	1	1	1	1	1	2	4	19	10	5	9	1	1	0.8125	0.423077	0.525	1	1	1	0	0.538462	1	1	-3.29904	9.29904
87036616	G	T	T	T	T	T	T	1	1	1	1	1	1	131	83	407	87	46	382	1	0.475248	0.486842	0.340426	1	1	1	1	1	1	1	0	-3.30252	9.30252
25846642	T	C	C	C	C	C	C	1	1	1	1	1	1	3	13	7	4	2	3	1	1	1	1	1	1	1	0.4	0	0	1	0.904762	-3.30476	9.30476
25972263	C	A	A	A	A	A	A	1	1	1	1	1	1	6	4	2	4	4	7	0.72093	1	1	1	1	1	0.733333	0.428571	1	0.428571	0	1	-3.31141	9.31141
24030916	C	T	T	T	T	T	T	1	1	1	1	1	1	4	6	5	2	3	6	1	1	1	0.714286	1	0	0	1	0.6	1	1	1	-3.31429	9.31429
89082035	T	C	C	C	C	C	C	1	1	1	1	1	1	12	2	5	5	7	5	0	1	1	1	0	1	0.6	1	1	1	1	0.714286	-3.31429	9.31429
86417835	A	G	G	G	G	G	G	1	1	1	1	1	1	7	4	4	5	11	9	1	0	0.5	1	1	1	0.6	0.916667	1	1	0.3	1	-3.31667	9.31667
39215016	G	C	C	C	C	C	C	1	1	1	1	1	1	2	10	30	2	16	11	1	0	0	1	1	1	0.571429	1	0.75	1	1	1	-3.32143	9.32143
79601317	G	A	A	A	A	A	A	1	1	1	1	1	1	21	5	21	38	15	21	1	1	1	1	1	1	0.631579	1	1	0	0.384615	0.314286	-3.33048	9.33048
20008174	T	A	A	A	A	A	A	1	1	1	1	1	1	9	12	10	9	11	26	0.617647	1	1	0	0	0.714286	1	1	1	1	1	1	-3.33193	9.33193
4501762	A	G	G	G	G	G	G	1	1	1	1	1	1	2	7	7	5	4	8	1	1	1	1	1	1	0.333333	0	0	1	1	1	-3.33333	9.33333
8901662	A	G	G	G	G	G	G	1	1	1	1	1	1	8	8	15	10	4	9	1	1	1	1	1	1	0.833333	1	0	0.5	1	0	-3.33333	9.33333
111211591	A	G	G	G	G	G	G	1	1	1	1	1	1	3	3	4	18	3	5	1	1	1	1	1	0	1	1	1	1	0.333333	0	-3.33333	9.33333
95805837	A	C	C	C	C	C	C	1	1	1	1	1	1	6	6	3	7	8	4	0	1	0.333333	1	1	1	1	1	0	1	1	1	-3.33333	9.33333
34238084	A	G	G	G	G	G	G	1	1	1	1	1	1	18	17	15	16	8	23	1	0.722222	1	1	1	0.5	0.666667	0.45	0	1	1	1	-3.33889	9.33889
11393652	T	A	A	A	A	A	A	1	1	1	1	1	1	6	5	15	23	11	4	0.642857	1	1	1	1	1	1	0.470588	0	0.428571	0.8	1	-3.34202	9.34202
114450155	A	G	G	G	G	G	G	1	1	1	1	1	1	62	51	61	55	47	29	1	1	1	1	1	1	0.396552	1	0.4	0	1	0.547619	-3.34417	9.34417
70133125	T	C	C	C	C	C	C	1	1	1	1	1	1	6	3	7	16	13	6	0	1	1	1	1	1	1	1	0.625	0.571429	0.631579	0.518519	-3.34653	9.34653
47280553	T	G	G	G	G	G	G	1	1	1	1	1	1	55	14	25	15	14	18	1	0.736842	0.962963	0.980769	1	1	0	1	0.5	0.166667	1	1	-3.34724	9.34724
6041735	T	C	C	C	C	C	C	1	1	1	1	1	1	3	3	13	11	14	14	1	1	1	1	1	1	1	0.428571	1	0	0.403846	0.521739	-3.35416	9.35416
54802714	A	G	G	G	G	G	G	1	1	1	1	1	1	63	30	62	39	33	44	1	0.591549	1	1	1	1	0.541667	0.425926	0.653846	0.489796	0.652174	1	-3.35496	9.35496
3259396	G	T	T	T	T	T	T	1	1	1	1	1	1	3	3	9	13	6	5	1	0	1	1	1	1	0.818182	0	1	1	1	0.538462	-3.35664	9.35664
28708776	T	C	C	C	C	C	C	1	1	1	1	1	1	9	5	8	16	6	12	1	1	1	1	1	0.363636	1	1	0	1	0	1	-3.36364	9.36364
18810374	A	G	G	G	G	G	G	1	1	1	1	1	1	3	5	3	11	9	11	1	0.947368	1	0.8	1	1	1	0.62069	0	1	1	0	-3.36806	9.36806
14512737	C	T	T	T	T	T	T	1	1	1	1	1	1	5	12	17	18	6	20	1	1	1	1	1	0.75	0.705882	0.263158	0.5	0.666667	0.483871	1	-3.36958	9.36958
48984976	A	T	T	T	T	T	T	1	1	1	1	1	1	28	41	40	23	19	36	0	0.405405	1	1	0.538462	0.96	1	1	1	0.468085	1	1	-3.37195	9.37195
6041872	C	T	T	T	T	T	T	1	1	1	1	1	1	3	21	32	27	26	9	1	1	1	1	1	1	1	0.636364	1	0	0.41791	0.324324	-3.3786	9.3786
54668128	G	A	A	A	A	A	A	1	1	1	1	1	1	50	18	49	32	27	26	1	1	0.965517	1	1	0	0.571429	0.806452	1	0.586207	1	0.453333	-3.38294	9.38294
18206125	T	A	A	A	A	A	A	1	1	1	1	1	1	3	3	8	3	5	10	1	0.388889	0	1	1	1	0.8	0.571429	1	1	1	0.625	-3.38532	9.38532
62266500	G	A	A	A	A	A	A	1	1	1	1	1	1	14	15	33	155	33	11	1	1	1	1	1	1	1	1	0	0.526316	0.446429	0.426471	-3.39921	9.39921
11516663	G	A	A	A	A	A	A	1	1	1	1	1	1	4	2	4	16	9	2	1	1	0.8	0	1	1	1	0.6	1	0	1	1	-3.4	9.4
63233496	A	G	G	G	G	G	G	1	1	1	1	1	1	9	13	8	3	7	2	0.4	1	1	1	1	1	1	0	1	0	1	1	-3.4	9.4
6037950	T	C	C	C	C	C	C	1	1	1	1	1	1	119	19	89	57	71	49	1	1	0.990826	0.97037	1	1	1	0.382979	1	0	0.609375	0.449541	-3.40309	9.40309
103972833	T	C	C	C	C	C	C	1	1	1	1	1	1	41	185	220	237	207	132	1	1	0.395105	0.370927	1	0.414201	1	1	1	0.701571	1	0.523035	-3.40484	9.40484
40027523	C	T	T	T	T	T	T	1	1	1	1	1	1	2	8	26	15	2	9	1	1	1	1	1	1	1	0.3	0.4	0	0.705882	1	-3.40588	9.40588
44481717	G	T	T	T	T	T	T	1	1	1	1	1	1	2	5	5	4	7	4	1	1	0	0.555556	1	0	1	1	1	1	0.857143	1	-3.4127	9.4127
6037965	T	C	C	C	C	C	C	1	1	1	1	1	1	127	26	115	77	98	53	1	0.988372	0.977612	0.976471	1	0.984848	1	0.423729	1	0	0.597938	0.465116	-3.41409	9.41409
24441771	T	C	C	C	C	C	C	1	1	1	1	1	1	6	10	27	21	6	4	0.615385	1	0	1	1	1	0.8	1	1	0	1	1	-3.41538	9.41538
99138922	T	G	G	G	G	G	G	1	1	1	1	1	1	6	11	20	20	3	15	1	1	1	1	1	1	1	0.5	0	0.416667	0.5	1	-3.41667	9.41667
5684864	T	A	A	A	A	A	A	1	1	1	1	1	1	6	88	95	46	61	26	1	0.666667	1	1	0	0.75	1	1	1	0	1	1	-3.41667	9.41667
82461464	C	T	T	T	T	T	T	1	1	1	1	1	1	3	4	16	11	2	10	1	1	1	1	0	0	0.416667	1	1	1	1	1	-3.41667	9.41667
48983171	A	G	G	G	G	G	G	1	1	1	1	1	1	39	47	67	50	16	84	0	0.536842	0.981818	1	0.447761	1	1	1	1	0.452055	1	1	-3.41848	9.41848
47280457	C	G	G	G	G	G	G	1	1	1	1	1	1	66	18	37	39	36	33	1	0.714286	1	1	1	1	0	1	0.424242	0.28125	1	1	-3.41978	9.41978
17276618	A	G	G	G	G	G	G	1	1	1	1	1	1	25	39	59	60	38	40	1	1	0.628571	0.37234	1	1	1	0.531646	0.436364	0.463415	0.988889	1	-3.42122	9.42122
112464717	A	G	G	G	G	G	G	1	1	1	1	1	1	5	2	2	7	4	2	1	1	1	1	1	1	0	1	1	1	0	0.428571	-3.42857	9.42857
50148108	T	A	A	A	A	A	A	1	1	1	1	1	1	9	7	10	8	4	15	1	1	1	1	1	1	1	1	0	0.833333	0	0.6	-3.43333	9.43333
34216664	G	A	A	A	A	A	A	1	1	1	1	1	1	9	14	20	31	11	14	1	0.714286	1	1	0	1	1	0.470588	0.769231	1	1	0.484848	-3.43895	9.43895
27058281	T	C	C	C	C	C	C	1	1	1	1	1	1	2	8	20	2	2	6	1	1	0	1	1	0.95	1	1	0	1	0.5	1	-3.45	9.45
43930815	G	T	T	T	T	T	T	1	1	1	1	1	1	25	12	20	29	14	25	1	1	0	0	1	1	1	1	1	1	1	0.450704	-3.4507	9.4507
97248692	T	C	C	C	C	C	C	1	1	1	1	1	1	7	89	87	56	43	66	1	1	1	1	0.391667	1	1	0.627451	0	0.979167	0.457143	1	-3.45543	9.45543
58561540	G	A	A	A	A	A	A	1	1	1	1	1	1	5	2	9	8	3	3	1	1	1	1	1	0.842105	0.615385	1	0	1	0	1	-3.45749	9.45749
5856863	A	G	G	G	G	G	G	1	1	1	1	1	1	135	14	152	48	248	78	1	1	1	1	0.933333	0.994318	1	0.582524	0.943503	0	0.52381	0.481328	-3.45882	9.45882
103946438	C	G	G	G	G	G	G	1	1	1	1	1	1	2	6	4	6	4	7	1	1	0.75	1	1	0	0	1	0.857143	1	0.857143	1	-3.46429	9.46429
26888198	G	T	T	T	T	T	T	1	1	1	1	1	1	4	3	7	3	4	4	1	0	0.333333	1	1	1	1	1	1	0.666667	0.666667	0.8	-3.46667	9.46667
74951733	C	T	T	T	T	T	T	1	1	1	1	1	1	4	9	15	6	7	2	1	1	1	1	1	1	0.7	0.181818	0.7	0.666667	0.888889	0.333333	-3.47071	9.47071
4616074	A	G	G	G	G	G	G	1	1	1	1	1	1	27	14	22	10	6	9	1	1	1	1	1	1	1	0.615385	0.8125	0.5	0	0.545455	-3.47334	9.47334
58560731	T	C	C	C	C	C	C	1	1	1	1	1	1	3	5	18	21	8	9	1	1	1	1	1	0.5	0.833333	1	0	0.647059	1	0.5	-3.48039	9.48039
37412189	A	G	G	G	G	G	G	1	1	1	1	1	1	13	5	12	13	10	4	1	1	0.333333	0.9	1	1	0	1	1	1	0.25	1	-3.48333	9.48333
75949385	T	A	A	A	A	A	A	1	1	1	1	1	1	10	8	14	12	3	9	1	1	1	1	1	1	1	0.590909	0.5	0	0.4	1	-3.49091	9.49091
18284167	C	T	T	T	T	T	T	1	1	1	1	1	1	8	25	112	75	49	73	0.413793	1	1	1	1	1	0.532374	1	1	0.549296	1	0	-3.49546	9.49546
49784968	A	G	G	G	G	G	G	1	1	1	1	1	1	20	10	20	11	7	5	1	0	1	0.4	1	1	0.941176	1	1	0.75	0.833333	0.571429	-3.49594	9.49594
47141859	T	G	G	G	G	G	G	1	1	1	1	1	1	16	30	85	57	36	58	1	1	1	0.994318	0.984375	0.452555	1	0.963636	0	0.631579	0.472222	1	-3.49869	9.49869
47741224	C	T	T	T	T	T	T	1	1	1	1	1	1	3	4	4	3	2	4	1	1	0	1	1	1	1	1	0	0.5	1	1	-3.5	9.5
21513659	T	G	G	G	G	G	G	1	1	1	1	1	1	2	3	4	7	2	3	1	1	1	0.5	1	1	0	1	1	0	1	1	-3.5	9.5
63233488	A	G	G	G	G	G	G	1	1	1	1	1	1	9	15	7	4	5	2	0.5	1	1	1	1	1	1	0	1	0	1	1	-3.5	9.5
14602886	A	T	T	T	T	T	T	1	1	1	1	1	1	3	8	5	2	10	5	1	0	1	1	1	1	0.5	1	1	0	1	1	-3.5	9.5
7526230	A	G	G	G	G	G	G	1	1	1	1	1	1	21	35	99	69	43	67	1	0.5	0	0	1	1	1	1	1	1	1	1	-3.5	9.5
18563180	C	A	A	A	A	A	A	1	1	1	1	1	1	23	5	15	15	22	15	1	1	1	1	1	1	0	1	1	0.5	1	0	-3.5	9.5
27226006	A	G	G	G	G	G	G	1	1	1	1	1	1	2	9	4	3	7	9	1	1	1	0	1	1	1	1	0	0.5	1	1	-3.5	9.5
104196792	T	C	C	C	C	C	C	1	1	1	1	1	1	16	4	9	8	20	7	1	1	1	1	0	1	0.5	0	1	1	1	1	-3.5	9.5
105245542	T	C	C	C	C	C	C	1	1	1	1	1	1	4	4	10	12	2	11	1	1	1	1	0	1	1	0	0.5	1	1	1	-3.5	9.5
48986750	G	A	A	A	A	A	A	1	1	1	1	1	1	115	174	295	147	85	142	0	0.473684	0.992063	0.99115	0.576	1	1	0.99375	1	0.478723	1	1	-3.50537	9.50537
63899932	G	A	A	A	A	A	A	1	1	1	1	1	1	20	25	45	88	14	21	1	0.5	1	1	0.583333	0.5375	0.384615	1	1	1	0.983051	0.521739	-3.51024	9.51024
6040846	G	C	C	C	C	C	C	1	1	1	1	1	1	3	8	21	22	35	35	1	1	1	1	1	1	1	0.666667	1	0	0.462687	0.382353	-3.51171	9.51171
38473314	A	G	G	G	G	G	G	1	1	1	1	1	1	4	3	7	11	8	2	1	0.5	1	0.8	0	1	1	1	1	1	0.714286	0.5	-3.51429	9.51429
20822658	A	G	G	G	G	G	G	1	1	1	1	1	1	17	53	60	94	29	25	1	1	1	1	0.963636	0.426471	1	0.454545	0.636364	0.538462	1	0.5	-3.51948	9.51948
119667849	T	C	C	C	C	C	C	1	1	1	1	1	1	8	15	7	8	5	4	0.333333	1	1	1	1	1	1	1	0	1	1	0.1875	-3.52083	9.52083
8309511	G	A	A	A	A	A	A	1	1	1	1	1	1	253	194	341	253	132	153	0.988281	1	0.992063	1	1	0.543103	0	1	1	1	1	0	-3.52345	9.52345
51854828	C	T	T	T	T	T	T	1	1	1	1	1	1	3	28	29	26	7	16	1	1	1	1	1	1	0	0.526316	0	1	1	1	-3.52632	9.52632
99103416	G	A	A	A	A	A	A	1	1	1	1	1	1	7	6	22	18	10	4	1	1	1	1	1	1	1	0.363636	0	0.5	0.666667	1	-3.5303	9.5303
47658301	T	C	C	C	C	C	C	1	1	1	1	1	1	4	11	23	18	6	6	1	1	1	1	1	0	1	1	1	0	1	0.533333	-3.53333	9.53333
47281552	A	G	G	G	G	G	G	1	1	1	1	1	1	4	3	21	17	4	14	1	0.3125	1	1	1	1	1	1	0	0.222222	1	1	-3.53472	9.53472
55293388	C	G	G	G	G	G	G	1	1	1	1	1	1	4	6	8	7	2	7	0.708333	0	1	1	1	1	1	0.333333	1	0.5	1	1	-3.54167	9.54167
24332834	A	T	T	T	T	T	T	1	1	1	1	1	1	8	7	11	13	11	3	1	1	1	1	1	1	0	1	1	1	0	0.545455	-3.54545	9.54545
33552504	A	G	G	G	G	G	G	1	1	1	1	1	1	8	2	14	14	6	3	1	1	1	1	1	1	1	1	0	1	0	0.545455	-3.54545	9.54545
68907706	T	C	C	C	C	C	C	1	1	1	1	1	1	7	13	20	26	10	4	1	0.625	1	1	0.857143	1	1	0.285714	0.777778	0	1	1	-3.54563	9.54563
58561344	A	G	G	G	G	G	G	1	1	1	1	1	1	3	2	10	11	3	10	1	1	1	1	1	0.5	0	1	0.714286	0.5	1	0.833333	-3.54762	9.54762
44219863	A	G	G	G	G	G	G	1	1	1	1	1	1	11	11	14	6	2	9	1	0	1	1	0	0.75	1	1	0.8	1	1	1	-3.55	9.55
26319188	A	G	G	G	G	G	G	1	1	1	1	1	1	10	8	16	19	9	11	1	1	1	1	0	1	0.4	1	1	0.555556	1	0.6	-3.55556	9.55556
25420024	A	C	C	C	C	C	C	1	1	1	1	1	1	2	2	2	8	2	6	1	1	1	1	1	1	1	0	0	0.888889	0.666667	1	-3.55556	9.55556
19662794	T	G	G	G	G	G	G	1	1	1	1	1	1	2	10	8	18	16	8	1	1	0.666667	0	0	1	1	1	1	0.888889	1	1	-3.55556	9.55556
57156540	G	A	A	A	A	A	A	1	1	1	1	1	1	15	5	4	7	8	4	1	1	1	1	1	0.777778	0.210526	1	0.96875	0.6	0	1	-3.55705	9.55705
49686226	A	G	G	G	G	G	G	1	1	1	1	1	1	13	10	11	14	8	6	0	1	1	1	1	0	0.916667	1	1	1	1	0.645161	-3.56183	9.56183
79387045	T	C	C	C	C	C	C	1	1	1	1	1	1	7	11	14	4	3	10	0.5625	1	1	0	1	1	1	1	0	1	1	1	-3.5625	9.5625
23310008	T	C	C	C	C	C	C	1	1	1	1	1	1	12	16	32	31	18	19	1	1	1	1	1	1	0	0.5625	1	1	1	0	-3.5625	9.5625
12712002	T	C	C	C	C	C	C	1	1	1	1	1	1	32	16	51	57	27	47	0.416667	1	1	1	1	1	1	0	0.448276	1	0.7	1	-3.56494	9.56494
6530487	C	G	G	G	G	G	G	1	1	1	1	1	1	3	20	18	12	9	3	1	1	1	1	1	0.625	1	0.5	0	1	1	0.444444	-3.56944	9.56944
15345838	T	G	G	G	G	G	G	1	1	1	1	1	1	3	3	10	4	4	4	0.9	0.666667	0.230769	0.272727	1	1	0.75	0.75	1	1	1	1	-3.57016	9.57016
10150249	G	A	A	A	A	A	A	1	1	1	1	1	1	4	5	2	5	2	14	1	1	1	1	0	0.75	0.25	1	1	1	1	0.571429	-3.57143	9.57143
15278894	G	C	C	C	C	C	C	1	1	1	1	1	1	2	5	2	4	2	4	1	1	0	1	1	1	0.571429	1	0	1	1	1	-3.57143	9.57143
67954096	A	G	G	G	G	G	G	1	1	1	1	1	1	3	5	7	12	6	6	1	0.875	1	1	1	1	0	1	0	1	0.8	0.9	-3.575	9.575
50651850	A	C	C	C	C	C	C	1	1	1	1	1	1	2	6	5	5	2	5	1	0.916667	0.909091	1	1	1	1	0.75	0	0	1	1	-3.57576	9.57576
2763117	G	T	T	T	T	T	T	1	1	1	1	1	1	4	24	18	9	10	12	0.977273	0.947368	0.923077	0.971429	1	0.9375	0.310345	1	0.555556	0.459459	0.529412	0.966667	-3.57808	9.57808
49373375	G	A	A	A	A	A	A	1	1	1	1	1	1	30	7	48	12	15	42	1	1	1	1	1	1	0.453488	0.362745	0.511628	0.64	0.923077	0.689655	-3.58059	9.58059
8309474	T	C	C	C	C	C	C	1	1	1	1	1	1	214	185	296	233	129	140	1	1	1	1	1	0.581633	0	1	1	1	1	0	-3.58163	9.58163
8893733	A	G	G	G	G	G	G	1	1	1	1	1	1	3	6	5	12	4	4	1	1	1	1	1	1	1	0.833333	0.75	1	0	0	-3.58333	9.58333
65873227	A	C	C	C	C	C	C	1	1	1	1	1	1	3	7	6	7	12	11	1	1	1	0.833333	0	0.8	1	0.714286	0.571429	1	0.666667	1	-3.58571	9.58571
37084846	C	T	T	T	T	T	T	1	1	1	1	1	1	13	10	24	16	14	8	1	1	1	1	1	1	0	0.2	1	1	1	0.391304	-3.5913	9.5913
62254491	A	G	G	G	G	G	G	1	1	1	1	1	1	3	3	2	29	11	8	1	1	1	1	1	1	1	1	0	0.428571	0.777778	0.388889	-3.59524	9.59524
54102961	C	T	T	T	T	T	T	1	1	1	1	1	1	18	3	3	6	3	3	1	1	1	1	0	1	1	0.222222	1	1	0.375	1	-3.59722	9.59722
78583454	A	G	G	G	G	G	G	1	1	1	1	1	1	12	38	39	34	22	21	1	0.733333	1	1	1	0	1	0.6	0.266667	1	1	1	-3.6	9.6
55487094	T	C	C	C	C	C	C	1	1	1	1	1	1	5	3	7	5	1	3	1	1	1	1	1	0.6	0	1	0	1	1	1	-3.6	9.6
53695650	G	T	T	T	T	T	T	1	1	1	1	1	1	2	10	6	5	2	3	1	0.941176	0.666667	1	1	1	1	1	0	1	0	1	-3.60784	9.60784
28505913	A	C	C	C	C	C	C	1	1	1	1	1	1	22	4	26	5	6	14	1	1	1	0.982759	1	1	0.8	1	0	0.833333	1	0	-3.61609	9.61609
19696149	G	A	A	A	A	A	A	1	1	1	1	1	1	13	5	33	12	20	4	0.972973	1	0.692308	0.227273	1	1	1	1	1	0.727273	0	1	-3.61983	9.61983
4860338	G	A	A	A	A	A	A	1	1	1	1	1	1	71	205	143	215	177	76	0.340741	1	1	1	0.984962	1	0.461538	0.404255	1	0.429577	1	1	-3.62107	9.62107
27081334	G	T	T	T	T	T	T	1	1	1	1	1	1	15	11	13	14	10	13	1	0.470588	1	1	0.636364	1	0.571429	1	1	1	0.588235	0.357143	-3.62376	9.62376
31139846	T	G	G	G	G	G	G	1	1	1	1	1	1	13	4	7	5	4	10	1	1	0.875	1	1	1	1	1	0	0	1	0.75	-3.625	9.625
11049783	C	T	T	T	T	T	T	1	1	1	1	1	1	2	12	18	10	7	6	1	1	1	1	1	1	1	0.666667	0	0.571429	0.388889	1	-3.62698	9.62698
64415015	A	G	G	G	G	G	G	1	1	1	1	1	1	47	14	38	15	14	30	1	1	1	1	0.585366	1	0	1	0.375	0.666667	1	1	-3.62703	9.62703
37264107	C	T	T	T	T	T	T	1	1	1	1	1	1	2	12	4	2	6	8	1	0	0.8	0.333333	1	1	1	1	0.666667	0.928571	0.9	1	-3.62857	9.62857
48430423	A	G	G	G	G	G	G	1	1	1	1	1	1	4	4	5	5	4	7	0	1	1	1	1	1	1	1	0.5	0.5	0.631579	1	-3.63158	9.63158
75951284	C	T	T	T	T	T	T	1	1	1	1	1	1	3	7	4	10	4	6	1	1	1	1	1	1	1	0.3	1	0	0.333333	1	-3.63333	9.63333
41474097	A	G	G	G	G	G	G	1	1	1	1	1	1	59	73	84	98	57	57	1	1	0.539474	0.490385	1	1	1	0.686275	0.65625	0.621622	0.644068	1	-3.63807	9.63807
97788058	G	A	A	A	A	A	A	1	1	1	1	1	1	21	21	48	38	23	41	1	0.551724	1	1	1	1	1	0	1	1	0.423077	0.666667	-3.64147	9.64147
38298327	C	T	T	T	T	T	T	1	1	1	1	1	1	7	3	9	7	6	5	0.928571	1	1	1	1	1	1	0.714286	0	0	1	1	-3.64286	9.64286
32762434	T	C	C	C	C	C	C	1	1	1	1	1	1	17	5	16	19	11	5	1	1	1	1	1	0	1	0.642857	0	1	1	1	-3.64286	9.64286
75980116	G	A	A	A	A	A	A	1	1	1	1	1	1	7	20	25	19	8	5	0.38	1	0	1	0.263158	1	1	1	1	1	1	1	-3.64316	9.64316
102927510	A	G	G	G	G	G	G	1	1	1	1	1	1	148	124	160	174	103	118	1	1	0.992481	1	1	1	1	0.506667	0.227723	0.980769	0.471074	0.46729	-3.646	9.646
83822935	C	G	G	G	G	G	G	1	1	1	1	1	1	5	11	7	9	2	8	1	0.285714	1	1	1	1	1	1	0	1	1	0.363636	-3.64935	9.64935
18283979	A	G	G	G	G	G	G	1	1	1	1	1	1	7	33	98	94	49	53	0.521739	1	1	1	1	1	0.549296	1	1	0.581395	1	0	-3.65243	9.65243
18302538	C	T	T	T	T	T	T	1	1	1	1	1	1	15	9	58	32	30	28	0.809524	1	1	1	1	1	0.354839	1	0.988506	0.5	1	0	-3.65287	9.65287
58544383	C	G	G	G	G	G	G	1	1	1	1	1	1	6	14	14	27	8	14	1	1	1	1	1	0.655172	1	1	0	0.266667	1	0.733333	-3.65517	9.65517
40721032	C	G	G	G	G	G	G	1	1	1	1	1	1	3	3	11	11	11	7	1	0.857143	1	1	1	1	1	0	1	0	1	0.8	-3.65714	9.65714
18689514	A	G	G	G	G	G	G	1	1	1	1	1	1	27	83	78	64	71	73	1	1	1	1	0.533333	1	1	1	0.72	0.546512	0.328125	0.529851	-3.65782	9.65782
31949067	T	A	A	A	A	A	A	1	1	1	1	1	1	2	4	9	4	4	3	1	1	0.75	0.714286	1	0.615385	1	1	0	0.75	1	0.833333	-3.663	9.663
5862293	G	C	C	C	C	C	C	1	1	1	1	1	1	6	7	51	26	32	22	1	0.869565	1	1	1	1	1	0.64	0.946429	0	0.65	0.557377	-3.66337	9.66337
75951052	A	G	G	G	G	G	G	1	1	1	1	1	1	3	7	9	6	2	3	1	1	1	1	1	1	1	0	1	0	0.666667	1	-3.66667	9.66667
44687461	C	T	T	T	T	T	T	1	1	1	1	1	1	7	2	2	5	4	2	0	1	0.666667	0	1	1	1	1	1	1	1	1	-3.66667	9.66667
105133985	T	C	C	C	C	C	C	1	1	1	1	1	1	3	12	3	2	6	6	1	1	0	1	0.666667	1	1	1	1	1	1	0	-3.66667	9.66667
48542332	C	T	T	T	T	T	T	1	1	1	1	1	1	17	2	11	33	6	4	1	1	1	1	0	0	1	1	1	1	0.666667	1	-3.66667	9.66667
50344043	T	C	C	C	C	C	C	1	1	1	1	1	1	4	4	10	6	5	4	1	1	0.666667	1	1	1	1	1	1	0	0	1	-3.66667	9.66667
125600824	T	C	C	C	C	C	C	1	1	1	1	1	1	4	7	2	3	4	2	1	0.666667	1	1	0	1	1	1	1	1	0	1	-3.66667	9.66667
8347548	T	C	C	C	C	C	C	1	1	1	1	1	1	5	16	25	24	2	13	1	1	1	1	1	1	0	1	0.666667	1	1	0	-3.66667	9.66667
5132110	G	A	A	A	A	A	A	1	1	1	1	1	1	32	2	8	8	22	12	1	1	1	1	1	1	1	1	0	0	0.666667	1	-3.66667	9.66667
27226002	G	T	T	T	T	T	T	1	1	1	1	1	1	2	7	5	2	7	10	1	1	0.666667	0	1	1	1	1	0	1	1	1	-3.66667	9.66667
35618235	T	C	C	C	C	C	C	1	1	1	1	1	1	3	4	6	5	2	3	1	1	1	1	1	1	0.666667	0	0	1	1	1	-3.66667	9.66667
28198271	C	G	G	G	G	G	G	1	1	1	1	1	1	2	2	9	3	8	5	1	0.8	1	1	0	1	1	0.625	0.25	1	1	1	-3.675	9.675
71499951	T	C	C	C	C	C	C	1	1	1	1	1	1	11	7	24	14	5	7	1	1	1	1	1	1	1	1	0	0.4	0.777778	0.5	-3.67778	9.67778
48431461	G	T	T	T	T	T	T	1	1	1	1	1	1	35	10	25	56	64	37	0.592593	1	1	1	1	1	1	1	0	0.552632	0.534884	1	-3.68011	9.68011
5862192	A	G	G	G	G	G	G	1	1	1	1	1	1	11	18	62	52	45	34	1	1	1	1	1	1	1	0.596154	0.951613	0	0.597701	0.534884	-3.68035	9.68035
41875087	A	G	G	G	G	G	G	1	1	1	1	1	1	5	16	26	12	2	21	1	1	1	1	1	1	1	0.8	0	0.428571	0.454545	1	-3.68312	9.68312
50681980	T	C	C	C	C	C	C	1	1	1	1	1	1	3	18	23	19	6	10	1	1	1	1	1	1	1	0	1	0.576923	0.375	0.733333	-3.68526	9.68526
120475124	T	C	C	C	C	C	C	1	1	1	1	1	1	22	54	45	27	19	43	1	1	1	1	1	1	1	0	0.533333	0.619048	0.533333	1	-3.68571	9.68571
5862348	A	G	G	G	G	G	G	1	1	1	1	1	1	7	6	33	15	24	10	1	1	1	1	1	1	1	0.578947	0.96875	0	0.548387	0.59375	-3.68983	9.68983
12046227	A	G	G	G	G	G	G	1	1	1	1	1	1	9	9	40	4	7	7	0	0.5	1	1	1	1	0.416667	1	1	1	1	0.777778	-3.69444	9.69444
62543574	T	C	C	C	C	C	C	1	1	1	1	1	1	5	2	7	5	4	2	1	0.5	0	1	1	1	1	1	1	0.6	1	0.6	-3.7	9.7
5856337	T	C	C	C	C	C	C	1	1	1	1	1	1	44	10	23	42	86	32	1	1	1	1	1	1	1	0.451613	0.927273	0.605263	0.304965	0.413174	-3.70229	9.70229
38269501	T	A	A	A	A	A	A	1	1	1	1	1	1	6	9	16	8	5	9	0.916667	0.954545	0.833333	1	1	1	1	0	1	1	1	0	-3.70455	9.70455
28399589	G	C	C	C	C	C	C	1	1	1	1	1	1	2	9	8	4	11	4	1	0.16	1	1	1	0.545455	1	1	0	1	1	1	-3.70545	9.70545
3301214	T	G	G	G	G	G	G	1	1	1	1	1	1	8	33	45	30	18	25	1	1	1	1	1	0.982456	1	0	1	0.444444	0.555556	0.727273	-3.70973	9.70973
16916584	A	C	C	C	C	C	C	1	1	1	1	1	1	10	7	20	10	11	16	1	1	1	0.947368	0.952381	0.564103	1	0.25	1	0	1	1	-3.71385	9.71385
142999492	T	C	C	C	C	C	C	1	1	1	1	1	1	4	4	3	2	2	5	1	1	0	1	1	1	1	0.714286	0	1	1	1	-3.71429	9.71429
78315645	A	C	C	C	C	C	C	1	1	1	1	1	1	6	6	9	12	13	21	1	1	1	0	0	1	1	1	1	1	1	0.714286	-3.71429	9.71429
58559885	C	A	A	A	A	A	A	1	1	1	1	1	1	25	29	23	26	21	12	1	1	1	0.972222	1	0.25	0.64	1	0.88	0.580645	1	0.392857	-3.71572	9.71572
87528154	G	C	C	C	C	C	C	1	1	1	1	1	1	5	11	14	25	2	6	1	1	1	1	1	0	1	0.4	1	1	0.321429	1	-3.72143	9.72143
8901487	T	C	C	C	C	C	C	1	1	1	1	1	1	10	6	24	12	9	7	1	1	1	1	1	1	1	1	0	0.733333	1	0	-3.73333	9.73333
58559987	G	C	C	C	C	C	C	1	1	1	1	1	1	43	37	27	42	19	17	1	1	1	1	0.965517	0.405405	0.666667	1	0.708333	0.478261	1	0.513514	-3.7377	9.7377
58083541	A	G	G	G	G	G	G	1	1	1	1	1	1	11	70	109	71	33	49	1	1	1	1	1	1	1	0.472222	0.578947	0.56	0.6	0.527273	-3.73844	9.73844
15544782	G	C	C	C	C	C	C	1	1	1	1	1	1	113	54	120	63	35	69	0	1	0.447368	0.546667	0.746032	1	1	1	1	1	1	1	-3.74007	9.74007
35960807	A	G	G	G	G	G	G	1	1	1	1	1	1	9	4	10	5	7	5	1	0.190476	1	1	1	0	0.55	1	1	1	1	1	-3.74048	9.74048
75746805	T	A	A	A	A	A	A	1	1	1	1	1	1	3	3	49	32	13	7	1	0.391304	1	0.978723	1	1	1	0.576923	0.545455	1	1	0.25	-3.74241	9.74241
24439132	G	A	A	A	A	A	A	1	1	1	1	1	1	37	8	29	26	7	15	1	1	1	1	0	1	0.333333	1	1	0.411765	1	1	-3.7451	9.7451
55494247	G	C	C	C	C	C	C	1	1	1	1	1	1	7	3	11	6	2	3	0.967742	1	0.777778	1	1	1	0	1	0	1	1	1	-3.74552	9.74552
2287843	C	A	A	A	A	A	A	1	1	1	1	1	1	12	30	20	48	28	25	1	1	0.913043	0.977778	1	1	1	1	0	0.3125	0.545455	1	-3.74878	9.74878
55805928	C	A	A	A	A	A	A	1	1	1	1	1	1	6	3	9	5	7	3	0	0	1	1	1	1	1	1	1	1	0.75	1	-3.75	9.75
112710252	A	G	G	G	G	G	G	1	1	1	1	1	1	9	4	3	3	2	8	1	1	1	1	1	1	1	1	0	0.75	0	1	-3.75	9.75
28433043	T	G	G	G	G	G	G	1	1	1	1	1	1	2	4	23	4	4	12	1	0	1	1	1	1	1	0.75	1	0	1	1	-3.75	9.75
28433055	G	T	T	T	T	T	T	1	1	1	1	1	1	3	4	25	4	4	12	1	0	1	1	1	1	1	0.75	1	0	1	1	-3.75	9.75
28433065	A	G	G	G	G	G	G	1	1	1	1	1	1	2	4	25	4	4	12	1	0	1	1	1	1	1	0.75	1	0	1	1	-3.75	9.75
28433084	T	C	C	C	C	C	C	1	1	1	1	1	1	2	4	25	4	4	11	1	0	1	1	1	1	1	0.75	1	0	1	1	-3.75	9.75
52147139	A	C	C	C	C	C	C	1	1	1	1	1	1	2	9	6	10	4	5	1	1	1	0	1	1	1	1	0	1	1	0.75	-3.75	9.75
4218754	T	C	C	C	C	C	C	1	1	1	1	1	1	10	12	14	8	8	3	1	1	1	1	1	1	1	1	0	0.5	0.25	1	-3.75	9.75
90743530	C	G	G	G	G	G	G	1	1	1	1	1	1	41	228	216	393	268	367	1	1	1	1	1	1	0.76259	1	0.716981	0.7	0.571691	0	-3.75126	9.75126
53716053	T	C	C	C	C	C	C	1	1	1	1	1	1	11	8	28	109	16	32	1	1	1	1	1	1	1	0.571429	0.8	0.384615	0	1	-3.75604	9.75604
41729508	T	C	C	C	C	C	C	1	1	1	1	1	1	11	26	43	22	20	29	0.396226	0.363636	1	1	0	1	1	1	1	1	1	1	-3.75986	9.75986
58046104	T	C	C	C	C	C	C	1	1	1	1	1	1	5	2	3	8	2	2	1	1	1	0	0.428571	1	1	1	1	1	0.333333	1	-3.7619	9.7619
72836984	C	A	A	A	A	A	A	1	1	1	1	1	1	2	14	12	44	37	9	1	1	0.977778	1	1	0.996815	0.5625	0.727273	0	0.5	1	1	-3.76437	9.76437
75980033	A	G	G	G	G	G	G	1	1	1	1	1	1	5	24	31	26	7	7	0.55102	1	0	1	0.214286	1	1	1	1	1	1	1	-3.76531	9.76531
5958143	G	C	C	C	C	C	C	1	1	1	1	1	1	2	7	12	11	9	16	1	1	0.969697	1	1	1	1	1	0	0.8	0	1	-3.7697	9.7697
5859127	G	C	C	C	C	C	C	1	1	1	1	1	1	63	32	100	71	231	102	1	1	1	1	1	1	1	0.616279	0.972603	0	0.612335	0.57265	-3.77387	9.77387
42778729	A	G	G	G	G	G	G	1	1	1	1	1	1	6	12	38	22	3	8	1	0.909091	1	1	0.416667	0.454545	1	1	0	1	1	1	-3.7803	9.7803
21805642	G	A	A	A	A	A	A	1	1	1	1	1	1	7	14	52	36	21	37	1	1	1	1	1	1	1	0.586207	0	0.657143	1	0.538462	-3.78181	9.78181
28919878	A	C	C	C	C	C	C	1	1	1	1	1	1	16	45	138	43	44	40	0.987578	1	0.984848	1	1	1	0.423077	0.537313	0.384615	0.464567	1	1	-3.782	9.782
92576406	G	A	A	A	A	A	A	1	1	1	1	1	1	62	5	29	8	23	22	1	1	1	1	1	1	0.55	0.538462	0.904762	1	0.285714	0.514286	-3.79322	9.79322
58559985	A	G	G	G	G	G	G	1	1	1	1	1	1	43	37	27	41	19	17	1	1	1	1	1	0.421053	0.666667	1	0.72	0.458333	1	0.527778	-3.79383	9.79383
28919877	A	G	G	G	G	G	G	1	1	1	1	1	1	16	43	139	44	43	42	0.987261	1	1	1	1	1	0.425926	0.573529	0.342105	0.484127	0.984127	1	-3.79708	9.79708
100287045	G	A	A	A	A	A	A	1	1	1	1	1	1	21	17	39	27	24	26	1	0.538462	1	1	1	1	0.53125	0.615385	0.75	1	0.793103	0.568966	-3.79717	9.79717
18416093	A	T	T	T	T	T	T	1	1	1	1	1	1	3	7	11	8	5	5	0.8	1	0	1	1	0	1	1	1	1	1	1	-3.8	9.8
57155331	T	C	C	C	C	C	C	1	1	1	1	1	1	4	7	8	12	4	9	1	1	1	1	1	0.8	0.4	0	1	0.6	1	1	-3.8	9.8
26064948	A	G	G	G	G	G	G	1	1	1	1	1	1	2	9	12	4	2	2	1	1	0.8	1	1	0	1	1	0	1	1	1	-3.8	9.8
85084518	A	C	C	C	C	C	C	1	1	1	1	1	1	6	2	7	2	5	2	0	1	0.8	1	1	1	1	1	0	1	1	1	-3.8	9.8
28853922	G	A	A	A	A	A	A	1	1	1	1	1	1	16	12	29	16	2	6	1	1	1	1	1	1	1	0.428571	0	0.8	0.571429	1	-3.8	9.8
56593283	C	T	A	A	A	A	A	1	1	1	1	1	1	2	7	11	5	2	6	1	1	1	1	1	0	1	1	0	1	0.8	1	-3.8	9.8
83271909	C	T	T	T	T	T	T	1	1	1	1	1	1	5	4	4	6	9	6	0.8	0	1	0	1	1	1	1	1	1	1	1	-3.8	9.8
70300524	G	C	C	C	C	C	C	1	1	1	1	1	1	39	17	114	94	46	14	1	1	1	1	1	1	0	0.45122	1	1	1	0.351852	-3.80307	9.80307
15578135	C	T	T	T	T	T	T	1	1	1	1	1	1	379	155	233	140	134	187	1	0.99435	0.963636	0.990826	1	0.621359	1	0.592814	0.536842	0.606897	0.516393	0.98125	-3.80437	9.80437
79593028	G	A	A	A	A	A	A	1	1	1	1	1	1	39	6	80	16	23	11	1	1	1	1	1	0.510638	0.617647	1	0.470588	0.722222	0.483871	1	-3.80497	9.80497
54917405	A	G	G	G	G	G	G	1	1	1	1	1	1	10	27	10	52	9	20	1	1	1	1	1	1	1	0	0	0.809524	1	1	-3.80952	9.80952
16521649	G	A	A	A	A	A	A	1	1	1	1	1	1	119	6	27	20	10	15	1	1	1	0	1	0	1	1	1	0.833333	1	0.979167	-3.8125	9.8125
16521648	A	T	T	T	T	T	T	1	1	1	1	1	1	119	6	27	20	10	14	1	1	1	0	1	0	1	1	1	0.833333	1	0.979592	-3.81293	9.81293
42366919	C	T	T	T	T	T	T	1	1	1	1	1	1	9	5	9	6	4	18	0	1	1	1	1	0.363636	1	1	1	1	0.454545	1	-3.81818	9.81818
41729601	A	G	G	G	G	G	G	1	1	1	1	1	1	3	31	31	37	12	28	0.511111	0.307692	1	1	0	1	1	1	1	1	1	1	-3.8188	9.8188
33983965	C	T	T	T	T	T	T	1	1	1	1	1	1	28	28	54	19	20	28	1	1	1	1	1	1	1	0	0.736842	0.608696	1	0.473684	-3.81922	9.81922
62688371	T	C	C	C	C	C	C	1	1	1	1	1	1	8	8	21	10	17	23	1	1	1	1	1	1	1	0.395349	0	0.432432	1	1	-3.82778	9.82778
22140215	G	C	C	C	C	C	C	1	1	1	1	1	1	5	10	19	13	3	16	1	1	0.5	0.375	1	1	1	1	1	1	0.6	0.357143	-3.83214	9.83214
61717010	T	G	G	G	G	G	G	1	1	1	1	1	1	2	7	9	8	10	5	1	1	1	1	0	1	1	1	0	1	1	0.833333	-3.83333	9.83333
9661467	C	A	A	A	A	A	A	1	1	1	1	1	1	3	4	11	14	6	5	1	1	1	1	1	1	1	0	0.833333	1	0	1	-3.83333	9.83333
81006745	G	T	T	T	T	T	T	1	1	1	1	1	1	17	6	17	17	57	21	1	1	0	1	0	1	1	0.833333	1	1	1	1	-3.83333	9.83333
84913090	T	C	C	C	C	C	C	1	1	1	1	1	1	14	6	3	7	4	4	1	0	0.5	0.333333	1	1	1	1	1	1	1	1	-3.83333	9.83333
75263047	C	T	T	T	T	T	T	1	1	1	1	1	1	2	5	4	5	3	4	1	0.666667	1	1	0	0.875	1	1	0.75	1	0.714286	0.833333	-3.83929	9.83929
19823365	A	G	G	G	G	G	G	1	1	1	1	1	1	12	8	29	12	11	27	1	1	1	1	0.666667	1	1	0.888889	1	0.285714	0	1	-3.84127	9.84127
99103432	A	G	G	G	G	G	G	1	1	1	1	1	1	3	6	21	17	9	6	1	1	1	1	1	1	1	0.285714	0	1	0.571429	1	-3.85714	9.85714
75850154	A	T	T	T	T	T	T	1	1	1	1	1	1	11	9	12	38	7	13	1	1	0.857143	1	0	1	1	1	0	1	1	1	-3.85714	9.85714
8021943	G	A	A	A	A	A	A	1	1	1	1	1	1	12	4	8	20	20	14	1	1	0	0	1	1	1	1	1	1	0.857143	1	-3.85714	9.85714
33102391	A	T	T	T	T	T	T	1	1	1	1	1	1	5	6	6	3	3	3	1	1	0.857143	1	1	1	0	1	1	1	0	1	-3.85714	9.85714
15880581	T	A	A	A	A	A	A	1	1	1	1	1	1	1	2	6	3	3	2	0.857143	1	1	1	1	0	1	1	0	1	1	1	-3.85714	9.85714
5857167	C	T	T	T	T	T	T	1	1	1	1	1	1	208	37	275	185	442	100	1	1	0.994413	1	1	1	1	0.516667	0.992032	0.452991	0.401099	0.5	-3.8572	9.8572
92627169	A	G	G	G	G	G	G	1	1	1	1	1	1	34	19	44	26	21	34	0.338983	1	1	1	1	1	0	1	1	1	1	0.519231	-3.85821	9.85821
37499284	T	C	C	C	C	C	C	1	1	1	1	1	1	24	14	20	13	12	17	1	1	1	1	1	1	0	0.529412	0.833333	1	1	0.5	-3.86275	9.86275
100720096	C	T	T	T	T	T	T	1	1	1	1	1	1	10	21	47	12	19	9	1	1	0.954545	1	1	1	0	0	1	1	0.909091	1	-3.86364	9.86364
47905574	A	G	G	G	G	G	G	1	1	1	1	1	1	14	4	9	3	7	7	1	1	1	1	0	1	1	0	0.866667	1	1	1	-3.86667	9.86667
40191545	T	C	C	C	C	C	C	1	1	1	1	1	1	8	6	5	19	8	5	1	1	1	1	0	1	0	1	1	1	1	0.866667	-3.86667	9.86667
10149687	C	T	T	T	T	T	T	1	1	1	1	1	1	2	10	12	11	7	22	1	1	1	1	0	1	0.5	1	1	1	1	0.368421	-3.86842	9.86842
10810324	C	A	A	A	A	A	A	1	1	1	1	1	1	25	2	22	32	42	5	1	1	0.928571	1	1	1	1	0.708333	0.4	0.727273	0.571429	0.538462	-3.87407	9.87407
31697992	A	G	G	G	G	G	G	1	1	1	1	1	1	3	4	6	9	2	6	1	1	1	1	0.5	0	1	1	1	1	0.375	1	-3.875	9.875
55538268	G	A	A	A	A	A	A	1	1	1	1	1	1	4	8	43	32	16	27	1	1	0.875	0	0	1	1	1	1	1	1	1	-3.875	9.875
2767523	G	T	T	T	T	T	T	1	1	1	1	1	1	13	2	9	13	6	8	1	1	1	1	1	0	0.875	1	0	1	1	1	-3.875	9.875
63303517	T	G	G	G	G	G	G	1	1	1	1	1	1	3	3	10	10	5	5	1	1	0.875	1	1	1	1	1	1	0	1	0	-3.875	9.875
77199745	G	A	A	A	A	A	A	1	1	1	1	1	1	6	9	11	9	6	12	1	0	1	1	0	1	1	1	1	0.875	1	1	-3.875	9.875
102794250	T	A	A	A	A	A	A	1	1	1	1	1	1	2	2	5	12	8	4	1	0.875	1	1	1	1	1	1	0	0	1	1	-3.875	9.875
54032992	G	T	T	T	T	T	T	1	1	1	1	1	1	4	4	7	7	11	10	1	1	1	1	1	1	1	0.181818	0.777778	0.25	0.666667	1	-3.87626	9.87626
28195038	A	T	T	T	T	T	T	1	1	1	1	1	1	36	37	34	62	44	29	1	0.403509	1	0.984375	0.75	0.588235	1	0.486486	0.666667	1	1	1	-3.87927	9.87927
16521704	C	A	A	A	A	A	A	1	1	1	1	1	1	87	5	36	16	6	20	1	1	1	0	1	0	0.98	0.923077	1	1	1	0.976744	-3.87982	9.87982
55712260	G	T	T	T	T	T	T	1	1	1	1	1	1	4	5	22	5	3	7	0.923077	1	0.6	1	1	0	1	1	1	1	0.444444	0.913043	-3.88056	9.88056
48993918	T	C	C	C	C	C	C	1	1	1	1	1	1	4	5	2	18	4	7	0	0.882353	1	1	1	1	1	1	1	0	1	1	-3.88235	9.88235
69146062	A	G	G	G	G	G	G	1	1	1	1	1	1	8	52	66	65	16	42	1	1	1	1	1	1	0.42	0.462963	1	1	1	0	-3.88296	9.88296
16521694	A	G	G	G	G	G	G	1	1	1	1	1	1	93	5	36	19	6	20	1	1	1	0	1	0	1	0.928571	1	1	1	0.958333	-3.8869	9.8869
89611650	C	T	T	T	T	T	T	1	1	1	1	1	1	3	2	3	11	10	5	0.333333	1	1	1	0	1	1	1	0.555556	1	1	1	-3.88889	9.88889
84109847	T	C	C	C	C	C	C	1	1	1	1	1	1	16	21	38	20	18	29	1	0.347826	0.37037	0.733333	1	1	1	1	1	1	1	0.44	-3.89153	9.89153
16521705	A	C	C	C	C	C	C	1	1	1	1	1	1	88	5	35	17	6	23	1	1	1	0	1	0	1	0.923077	1	1	1	0.976744	-3.89982	9.89982
31635749	A	C	C	C	C	C	C	1	1	1	1	1	1	11	26	67	16	14	18	1	1	0.9	1	1	1	1	1	1	1	0	0	-3.9	9.9
16521699	C	T	T	T	T	T	T	1	1	1	1	1	1	91	5	36	18	6	21	1	1	1	0	1	0	1	0.923077	1	1	1	0.979167	-3.90224	9.90224
10810522	A	G	G	G	G	G	G	1	1	1	1	1	1	9	7	10	9	5	3	1	1	1	1	0	1	1	0.526316	1	1	0.714286	0.666667	-3.90727	9.90727
16521692	C	T	T	T	T	T	T	1	1	1	1	1	1	101	5	37	19	6	21	1	1	1	0	1	0	1	0.928571	1	1	1	0.98	-3.90857	9.90857
85560965	A	G	G	G	G	G	G	1	1	1	1	1	1	3	4	10	3	5	6	1	1	0	0	1	1	1	1	1	1	1	0.909091	-3.90909	9.90909
103469729	C	T	T	T	T	T	T	1	1	1	1	1	1	117	91	173	114	137	117	1	0.494845	1	1	0.458824	1	0.546099	1	0.968085	1	1	0.441379	-3.90923	9.90923
22015305	A	T	T	T	T	T	T	1	1	1	1	1	1	119	131	207	144	109	120	0.986755	0.994924	0.962963	0	0	0.993333	0.992453	0.995098	1	1	0.993421	0.990783	-3.90973	9.90973
22715185	A	G	G	G	G	G	G	1	1	1	1	1	1	37	28	80	48	82	88	0	0.966667	0.972222	1	0	1	1	1	0.972222	1	1	1	-3.91111	9.91111
5670015	A	G	G	G	G	G	G	1	1	1	1	1	1	4	8	41	60	21	4	1	1	1	1	1	1	1	1	0	0.411765	0.5	1	-3.91176	9.91176
69642042	T	C	C	C	C	C	C	1	1	1	1	1	1	18	4	18	15	34	13	1	1	1	1	1	0.315789	1	1	1	0.625	0.666667	0.304348	-3.9118	9.9118
41508661	G	A	A	A	A	A	A	1	1	1	1	1	1	2	9	6	11	6	7	0.916667	1	1	1	1	1	0	1	1	1	0	1	-3.91667	9.91667
90900180	C	T	T	T	T	T	T	1	1	1	1	1	1	4	4	7	5	5	4	1	1	0	1	1	1	1	1	0	1	0.916667	1	-3.91667	9.91667
30735828	T	C	C	C	C	C	C	1	1	1	1	1	1	41	21	52	14	37	17	1	1	1	1	1	1	0.2	0.512195	0.604651	0.6	1	1	-3.91685	9.91685
32385319	G	A	A	A	A	A	A	1	1	1	1	1	1	2	8	5	5	6	5	1	1	1	1	1	1	0	0	1	1	0.923077	1	-3.92308	9.92308
2766585	C	T	T	T	T	T	T	1	1	1	1	1	1	5	3	17	7	9	2	1	1	1	1	0.923077	1	1	0	0	1	1	1	-3.92308	9.92308
24803776	C	A	A	A	A	A	A	1	1	1	1	1	1	2	18	11	3	4	12	1	1	1	0	1	0.923077	1	1	0	1	1	1	-3.92308	9.92308
97127363	G	C	C	C	C	C	C	1	1	1	1	1	1	2	2	12	7	4	3	0	1	1	0.923077	1	1	1	1	0	1	1	1	-3.92308	9.92308
29779262	A	G	G	G	G	G	G	1	1	1	1	1	1	2	3	10	9	10	3	0.75	1	1	1	0.666667	1	0.888889	0.818182	0	1	1	0.8	-3.92374	9.92374
33803717	G	A	A	A	A	A	A	1	1	1	1	1	1	2	27	26	22	16	16	1	0.555556	0	0.37037	1	1	1	1	1	1	1	1	-3.92593	9.92593
40515381	C	A	A	A	A	A	A	1	1	1	1	1	1	10	2	8	4	16	10	1	1	1	1	1	1	0.347826	1	0.58	1	1	0	-3.92783	9.92783
934617	G	A	A	A	A	A	A	1	1	1	1	1	1	2	3	19	11	8	12	1	0.5	1	1	1	1	0.428571	1	1	1	1	0	-3.92857	9.92857
47622344	T	C	C	C	C	C	C	1	1	1	1	1	1	20	32	25	36	23	35	1	1	1	1	1	1	0.684211	1	0.714286	0	1	0.53125	-3.92975	9.92975
27347847	T	C	C	C	C	C	C	1	1	1	1	1	1	9	4	4	5	6	5	0.933333	1	1	1	0	1	1	1	0	1	1	1	-3.93333	9.93333
39659005	A	G	G	G	G	G	G	1	1	1	1	1	1	10	10	17	15	21	12	1	0	1	1	0	1	1	1	1	1	1	0.933333	-3.93333	9.93333
95528066	A	G	G	G	G	G	G	1	1	1	1	1	1	14	33	56	79	38	61	0.425287	1	0.608696	0.734694	1	1	0.542857	1	1	1	1	0.625	-3.93653	9.93653
83054790	T	C	C	C	C	C	C	1	1	1	1	1	1	6	11	19	14	6	10	1	1	0	1	1	1	1	1	0	0.941176	1	1	-3.94118	9.94118
54125580	A	G	G	G	G	G	G	1	1	1	1	1	1	6	4	19	19	10	6	1	1	1	1	1	1	0.5	0.428571	0.615385	1	0.4	1	-3.94396	9.94396
85851650	A	G	G	G	G	G	G	1	1	1	1	1	1	10	4	22	12	5	4	1	1	1	1	1	1	0	1	1	0.444444	1	0.5	-3.94444	9.94444
74943725	T	C	C	C	C	C	C	1	1	1	1	1	1	13	9	18	18	12	49	1	1	1	0.953488	0.991379	1	1	1	0	1	0	1	-3.94487	9.94487
113835416	T	G	G	G	G	G	G	1	1	1	1	1	1	8	4	10	8	3	7	0.947368	0	1	1	1	1	1	0	1	1	1	1	-3.94737	9.94737
23580151	G	A	A	A	A	A	A	1	1	1	1	1	1	42	29	60	49	45	50	1	1	1	1	1	0.947368	1	0	1	1	0	1	-3.94737	9.94737
38537511	T	C	C	C	C	C	C	1	1	1	1	1	1	3	7	18	14	8	11	1	1	1	1	1	1	1	0	0	0.947368	1	1	-3.94737	9.94737
32860464	G	A	A	A	A	A	A	1	1	1	1	1	1	49	12	58	33	25	41	1	1	1	1	1	1	0.602941	0.444444	0.423077	0.48	1	1	-3.95046	9.95046
58546325	G	A	A	A	A	A	A	1	1	1	1	1	1	38	28	26	32	32	32	1	1	1	1	1	0.638554	0.730769	1	0.235294	0.642857	1	0.705882	-3.95336	9.95336
18230878	G	A	A	A	A	A	A	1	1	1	1	1	1	6	2	3	19	3	7	1	1	1	1	0	0.953488	0	1	1	1	1	1	-3.95349	9.95349
39505102	T	C	C	C	C	C	C	1	1	1	1	1	1	8	56	79	16	103	46	1	1	0	0	1	0.954545	1	1	1	1	1	1	-3.95455	9.95455
29844839	T	C	C	C	C	C	C	1	1	1	1	1	1	4	8	6	2	4	2	0.956522	1	1	1	0	1	1	1	0	1	1	1	-3.95652	9.95652
29844841	T	C	C	C	C	C	C	1	1	1	1	1	1	4	7	5	2	4	2	0.956522	1	1	1	0	1	1	1	0	1	1	1	-3.95652	9.95652
28302118	T	G	G	G	G	G	G	1	1	1	1	1	1	3	4	16	4	8	5	1	0.722222	0.923077	1	1	1	1	0.3125	0	1	1	1	-3.9578	9.9578
57408633	C	T	T	T	T	T	T	1	1	1	1	1	1	33	21	25	49	24	18	1	1	1	1	1	1	1	1	0.5	0	1	0.459016	-3.95902	9.95902
11853051	A	G	G	G	G	G	G	1	1	1	1	1	1	2	29	14	9	7	6	1	1	0.96	1	1	1	1	1	0	1	0	1	-3.96	9.96
90812018	C	T	T	T	T	T	T	1	1	1	1	1	1	2	4	18	11	47	14	0.962963	1	1	1	1	1	0	1	1	1	1	0	-3.96296	9.96296
58561803	A	G	G	G	G	G	G	1	1	1	1	1	1	4	2	6	2	7	4	1	1	1	1	1	0.363636	1	1	1	0.6	1	0	-3.96364	9.96364
11853049	A	G	G	G	G	G	G	1	1	1	1	1	1	2	29	15	9	7	6	1	1	0.964286	1	1	1	1	1	0	1	0	1	-3.96429	9.96429
79063171	C	G	G	G	G	G	G	1	1	1	1	1	1	6	40	102	56	28	28	1	1	1	1	1	1	1	0.55102	0.333333	1	0.511628	0.568627	-3.96461	9.96461
72198676	C	G	G	G	G	G	G	1	1	1	1	1	1	6	13	8	8	3	3	1	1	1	1	1	0	1	1	1	0.583333	0.583333	0.8	-3.96667	9.96667
71148481	A	G	G	G	G	G	G	1	1	1	1	1	1	4	17	6	7	8	5	0.966667	1	0	1	1	0	1	1	1	1	1	1	-3.96667	9.96667
6040856	C	T	T	T	T	T	T	1	1	1	1	1	1	3	9	21	20	30	36	1	1	1	0.990826	1	1	1	0.875	1	0.285714	0.434783	0.382353	-3.96868	9.96868
27117547	G	T	T	T	T	T	T	1	1	1	1	1	1	18	22	37	22	17	10	1	0.955556	1	1	0.941176	0	0.928571	1	1	1	0.466667	0.678571	-3.97054	9.97054
17279322	T	A	A	A	A	A	A	1	1	1	1	1	1	6	15	27	18	22	16	1	1	0.428571	0.83871	1	1	1	0.484848	0.8	0.421053	1	1	-3.97318	9.97318
32821484	A	C	C	C	C	C	C	1	1	1	1	1	1	2	12	17	13	11	7	1	0.965517	1	1	1	1	0.384615	1	0	0.625	1	1	-3.97513	9.97513
52834312	C	A	A	A	A	A	A	1	1	1	1	1	1	3	17	36	14	14	25	1	0	0.454545	0.521739	1	1	1	1	1	1	1	1	-3.97628	9.97628
39505131	C	T	T	T	T	T	T	1	1	1	1	1	1	7	77	93	18	125	48	1	1	0	0	1	1	1	0.980392	1	1	1	1	-3.98039	9.98039
16521664	C	G	G	G	G	G	G	1	1	1	1	1	1	113	6	31	20	10	18	1	1	1	0	1	0	1	1	1	1	1	0.980769	-3.98077	9.98077
104416674	T	C	C	C	C	C	C	1	1	1	1	1	1	18	15	19	24	7	11	0.583333	1	1	1	1	1	0	1	1	1	0.4	1	-3.98333	9.98333
55309538	C	T	T	T	T	T	T	1	1	1	1	1	1	12	33	26	22	11	35	1	1	1	1	1	1	1	0.52	0	0.666667	0.8	1	-3.98667	9.98667
41728541	C	T	T	T	T	T	T	1	1	1	1	1	1	50	14	28	33	21	22	0.431373	0.558824	1	1	0	1	1	1	1	1	1	1	-3.9902	9.9902
22015296	T	C	C	C	C	C	C	1	1	1	1	1	1	105	111	172	125	91	101	1	1	1	0	0	1	0.990991	1	1	1	1	1	-3.99099	9.99099
106016058	A	G	G	G	G	G	G	1	1	1	1	1	1	5	66	71	90	45	47	1	1	1	0.99115	1	1	1	1	0.25	0.574074	0.57377	0.604167	-3.99316	9.99316
22015362	G	A	A	A	A	A	A	1	1	1	1	1	1	184	191	293	227	167	183	1	1	1	1	0	1	0.997416	1	0	1	1	1	-3.99742	9.99742
555265	A	G	G	G	G	G	G	1	1	1	1	1	1	3	2	8	3	7	4	1	1	0	1	1	1	1	1	1	1	0	1	-4	10
2067911	C	T	T	T	T	T	T	1	1	1	1	1	1	2	14	12	17	7	10	1	1	1	1	0	1	1	0	1	1	1	1	-4	10
2067926	T	C	C	C	C	C	C	1	1	1	1	1	1	2	14	15	19	7	10	1	1	1	1	0	1	1	0	1	1	1	1	-4	10
4357656	A	T	T	T	T	T	T	1	1	1	1	1	1	6	4	10	3	2	2	0	1	1	1	1	1	1	1	0	1	1	1	-4	10
36425253	N	C	C	C	C	C	C	1	1	1	1	1	1	2	14	34	17	9	11	1	1	0	1	0	1	1	1	1	1	1	1	-4	10
36425254	N	G	G	G	G	G	G	1	1	1	1	1	1	2	14	35	17	9	10	1	1	0	1	0	1	1	1	1	1	1	1	-4	10
38952433	T	A	A	A	A	A	A	1	1	1	1	1	1	12	3	6	14	11	10	1	1	1	1	0	1	1	1	1	1	0	1	-4	10
49730698	G	A	A	A	A	A	A	1	1	1	1	1	1	5	2	2	9	5	2	1	0	1	1	1	0	1	1	1	1	1	1	-4	10
58351732	C	A	A	A	A	A	A	1	1	1	1	1	1	6	10	21	24	4	14	1	1	1	0	1	1	1	1	0	1	1	1	-4	10
58352237	C	G	G	G	G	G	G	1	1	1	1	1	1	6	6	5	13	2	4	1	1	1	1	0	1	1	1	0	1	1	1	-4	10
79607492	G	T	T	T	T	T	T	1	1	1	1	1	1	16	4	9	7	9	7	1	1	1	1	0	1	1	1	1	0	1	1	-4	10
89752734	C	T	T	T	T	T	T	1	1	1	1	1	1	4	15	27	25	4	24	1	1	1	1	1	1	1	0	0	1	1	1	-4	10
99177521	A	G	G	G	G	G	G	1	1	1	1	1	1	4	8	16	20	12	15	1	1	1	0	1	0	1	1	1	1	1	1	-4	10
38298040	G	T	T	T	T	T	T	1	1	1	1	1	1	6	3	5	5	3	10	1	1	1	1	1	1	1	1	0	0	1	1	-4	10
43948926	T	C	C	C	C	C	C	1	1	1	1	1	1	2	7	5	11	4	3	1	1	1	1	1	1	1	0	0	1	1	1	-4	10
49071841	T	C	C	C	C	C	C	1	1	1	1	1	1	5	9	13	4	4	3	1	1	0	1	1	1	1	1	0	1	1	1	-4	10
65246815	A	G	G	G	G	G	G	1	1	1	1	1	1	3	8	11	14	7	8	1	1	1	1	0	1	1	1	0	1	1	1	-4	10
66600321	C	T	T	T	T	T	T	1	1	1	1	1	1	14	3	4	13	17	6	1	1	1	1	0	1	1	1	1	1	0	1	-4	10
73186646	G	C	C	C	C	C	C	1	1	1	1	1	1	3	5	6	9	5	9	1	1	1	1	1	1	0	1	1	1	0	1	-4	10
74103622	C	T	T	T	T	T	T	1	1	1	1	1	1	5	7	16	7	9	9	1	1	1	1	1	0	1	1	0	1	1	1	-4	10
74103803	A	G	G	G	G	G	G	1	1	1	1	1	1	6	8	8	7	5	2	0	1	1	0	1	1	1	1	1	1	1	1	-4	10
88013620	T	G	G	G	G	G	G	1	1	1	1	1	1	4	4	4	6	9	2	1	1	0	1	0	1	1	1	1	1	1	1	-4	10
11814457	G	C	C	C	C	C	C	1	1	1	1	1	1	7	2	4	15	6	7	0	1	1	1	0	1	1	1	1	1	1	1	-4	10
16279032	G	A	A	A	A	A	A	1	1	1	1	1	1	4	5	16	10	3	6	1	1	1	1	0	1	1	1	1	1	0	1	-4	10
19544429	A	G	G	G	G	G	G	1	1	1	1	1	1	8	2	7	7	5	3	1	1	0	1	0	1	1	1	1	1	1	1	-4	10
19624044	G	C	C	C	C	C	C	1	1	1	1	1	1	4	6	6	12	14	3	1	0	1	1	1	0	1	1	1	1	1	1	-4	10
24570271	C	A	A	A	A	A	A	1	1	1	1	1	1	3	11	18	14	8	10	1	1	1	0	0	1	1	1	1	1	1	1	-4	10
24570275	A	G	G	G	G	G	G	1	1	1	1	1	1	4	12	24	14	7	10	1	1	1	0	0	1	1	1	1	1	1	1	-4	10
24570306	G	A	A	A	A	A	A	1	1	1	1	1	1	3	15	26	14	8	10	1	1	1	0	0	1	1	1	1	1	1	1	-4	10
25337226	A	G	G	G	G	G	G	1	1	1	1	1	1	3	8	6	6	5	4	1	0	1	0	1	1	1	1	1	1	1	1	-4	10
30206678	G	A	A	A	A	A	A	1	1	1	1	1	1	12	22	28	14	13	20	1	1	0	0	1	1	1	1	1	1	1	1	-4	10
30206679	A	C	C	C	C	C	C	1	1	1	1	1	1	12	21	29	14	12	22	1	1	0	0	1	1	1	1	1	1	1	1	-4	10
30206682	A	G	G	G	G	G	G	1	1	1	1	1	1	12	22	30	14	13	22	1	1	0	0	1	1	1	1	1	1	1	1	-4	10
30206690	A	G	G	G	G	G	G	1	1	1	1	1	1	12	22	30	14	13	23	1	1	0	0	1	1	1	1	1	1	1	1	-4	10
50509834	T	C	C	C	C	C	C	1	1	1	1	1	1	3	10	19	14	9	8	1	1	1	1	1	1	1	1	0	1	0	1	-4	10
55843596	T	G	G	G	G	G	G	1	1	1	1	1	1	19	2	16	8	16	13	0	1	1	1	1	0	1	1	1	1	1	1	-4	10
61536950	C	T	T	T	T	T	T	1	1	1	1	1	1	18	3	12	6	3	7	1	1	1	1	1	1	0	1	0	1	1	1	-4	10
75499658	G	A	A	A	A	A	A	1	1	1	1	1	1	7	3	10	3	5	2	1	1	1	1	0	1	1	1	0	1	1	1	-4	10
83054645	T	C	C	C	C	C	C	1	1	1	1	1	1	3	8	22	15	9	3	1	1	0	1	1	1	1	1	0	1	1	1	-4	10
83054702	C	T	T	T	T	T	T	1	1	1	1	1	1	3	13	17	12	8	2	1	1	0	1	1	1	1	1	0	1	1	1	-4	10
6254054	A	G	G	G	G	G	G	1	1	1	1	1	1	2	13	7	7	4	8	1	1	1	1	1	0	1	1	0	1	1	1	-4	10
6254098	T	C	C	C	C	C	C	1	1	1	1	1	1	4	14	10	9	5	9	1	1	1	1	1	0	1	1	1	1	1	0	-4	10
36788536	T	C	C	C	C	C	C	1	1	1	1	1	1	9	4	9	9	24	6	1	1	1	1	1	0	0	1	1	1	1	1	-4	10
39657853	A	G	G	G	G	G	G	1	1	1	1	1	1	4	6	4	3	3	6	1	1	1	1	1	1	1	0	0	1	1	1	-4	10
39657858	C	G	G	G	G	G	G	1	1	1	1	1	1	4	6	4	3	3	6	1	1	1	1	1	1	1	0	0	1	1	1	-4	10
42269218	T	C	C	C	C	C	C	1	1	1	1	1	1	5	2	6	11	2	3	1	1	1	1	1	1	1	1	0	0	1	1	-4	10
43280413	G	T	T	T	T	T	T	1	1	1	1	1	1	3	8	20	12	4	5	1	1	1	1	1	1	1	1	0	1	0	1	-4	10
43280448	G	A	A	A	A	A	A	1	1	1	1	1	1	3	7	20	12	4	7	1	1	1	1	1	1	1	1	0	1	0	1	-4	10
48085364	G	C	C	C	C	C	C	1	1	1	1	1	1	19	4	6	7	2	7	1	1	1	1	1	1	1	1	0	0	1	1	-4	10
50393318	N	A	A	A	A	A	A	1	1	1	1	1	1	3	2	19	5	7	6	1	1	1	0	1	1	1	0	1	1	1	1	-4	10
50393319	N	C	C	C	C	C	C	1	1	1	1	1	1	3	3	20	5	9	7	1	1	1	0	1	1	1	0	1	1	1	1	-4	10
54047663	G	A	A	A	A	A	A	1	1	1	1	1	1	7	2	6	2	5	3	1	1	1	1	1	0	1	1	0	1	1	1	-4	10
74121220	T	C	C	C	C	C	C	1	1	1	1	1	1	11	11	22	12	15	4	1	1	1	1	0	0	1	1	1	1	1	1	-4	10
75235676	A	G	G	G	G	G	G	1	1	1	1	1	1	4	8	7	9	9	8	1	1	0	0	1	1	1	1	1	1	1	1	-4	10
2418810	T	C	C	C	C	C	C	1	1	1	1	1	1	3	3	3	5	7	2	1	1	1	1	1	1	1	0	0	1	1	1	-4	10
23068266	T	C	C	C	C	C	C	1	1	1	1	1	1	2	3	7	7	3	2	1	1	1	1	1	0	1	1	0	1	1	1	-4	10
25420031	A	G	G	G	G	G	G	1	1	1	1	1	1	2	2	2	8	2	6	1	1	1	1	1	1	1	0	0	1	1	1	-4	10
25420032	C	T	T	T	T	T	T	1	1	1	1	1	1	2	2	2	8	2	6	1	1	1	1	1	1	1	0	0	1	1	1	-4	10
39505083	T	C	C	C	C	C	C	1	1	1	1	1	1	5	24	45	8	53	28	1	1	0	0	1	1	1	1	1	1	1	1	-4	10
39505084	G	A	A	A	A	A	A	1	1	1	1	1	1	5	24	46	8	53	24	1	1	0	0	1	1	1	1	1	1	1	1	-4	10
39505107	G	T	T	T	T	T	T	1	1	1	1	1	1	8	61	81	15	103	45	1	1	0	0	1	1	1	1	1	1	1	1	-4	10
39505451	C	G	G	G	G	G	G	1	1	1	1	1	1	11	61	75	15	87	38	1	0	1	0	1	1	1	1	1	1	1	1	-4	10
39505469	C	T	T	T	T	T	T	1	1	1	1	1	1	10	62	74	15	86	38	1	0	1	0	1	1	1	1	1	1	1	1	-4	10
41867225	A	G	G	G	G	G	G	1	1	1	1	1	1	3	13	20	39	10	3	1	1	1	1	1	1	1	0	0	1	1	1	-4	10
43782151	T	C	C	C	C	C	C	1	1	1	1	1	1	2	8	16	11	5	6	1	1	1	1	1	1	1	0	0	1	1	1	-4	10
51289376	A	G	G	G	G	G	G	1	1	1	1	1	1	30	9	35	39	186	35	1	1	1	1	1	1	0	0	1	1	1	1	-4	10
75850178	C	A	A	A	A	A	A	1	1	1	1	1	1	9	6	13	42	6	14	1	1	1	1	0	1	1	1	0	1	1	1	-4	10
75850213	A	G	G	G	G	G	G	1	1	1	1	1	1	10	8	10	47	10	11	1	1	1	1	0	1	1	1	0	1	1	1	-4	10
2411259	A	G	G	G	G	G	G	1	1	1	1	1	1	2	9	8	12	5	3	1	1	0	1	1	0	1	1	1	1	1	1	-4	10
2411264	T	G	G	G	G	G	G	1	1	1	1	1	1	2	9	8	13	5	2	1	1	0	1	1	0	1	1	1	1	1	1	-4	10
9661402	C	A	A	A	A	A	A	1	1	1	1	1	1	2	5	9	12	7	4	1	1	1	1	1	1	1	0	1	1	0	1	-4	10
9661479	C	T	T	T	T	T	T	1	1	1	1	1	1	2	5	10	21	6	5	1	1	1	1	1	1	1	0	1	1	0	1	-4	10
20213014	G	C	C	C	C	C	C	1	1	1	1	1	1	2	13	16	9	4	10	1	1	1	0	1	0	1	1	1	1	1	1	-4	10
20213052	T	C	C	C	C	C	C	1	1	1	1	1	1	5	13	24	9	3	10	1	1	1	0	1	0	1	1	1	1	1	1	-4	10
25314093	T	C	C	C	C	C	C	1	1	1	1	1	1	9	2	3	10	3	7	1	1	1	1	1	1	1	1	0	0	1	1	-4	10
55922654	A	G	G	G	G	G	G	1	1	1	1	1	1	4	6	6	12	5	2	1	1	1	1	1	1	1	1	0	0	1	1	-4	10
933587	C	T	T	T	T	T	T	1	1	1	1	1	1	3	1	6	6	5	14	1	0	1	1	1	1	1	1	0	1	1	1	-4	10
11852950	T	C	C	C	C	C	C	1	1	1	1	1	1	3	20	10	11	5	2	1	1	1	1	1	1	1	1	0	1	0	1	-4	10
11852964	A	G	G	G	G	G	G	1	1	1	1	1	1	4	23	16	11	5	3	1	1	1	1	1	1	1	1	0	1	0	1	-4	10
13666529	T	C	C	C	C	C	C	1	1	1	1	1	1	4	2	5	4	4	12	1	1	1	0	1	1	1	1	0	1	1	1	-4	10
46125252	A	T	T	T	T	T	T	1	1	1	1	1	1	3	6	4	11	7	12	1	0	1	1	1	1	1	0	1	1	1	1	-4	10
46125261	C	T	T	T	T	T	T	1	1	1	1	1	1	3	6	4	11	6	12	1	0	1	1	1	1	1	0	1	1	1	1	-4	10
47763858	N	C	C	C	C	C	C	1	1	1	1	1	1	2	12	4	16	2	12	0	1	1	1	1	0	1	1	1	1	1	1	-4	10
60652384	C	A	A	A	A	A	A	1	1	1	1	1	1	6	5	9	7	9	2	1	1	1	1	1	1	1	0	1	1	0	1	-4	10
65368690	C	T	T	T	T	T	T	1	1	1	1	1	1	1	5	9	5	3	2	1	1	1	1	1	1	1	0	0	1	1	1	-4	10
65369814	A	G	G	G	G	G	G	1	1	1	1	1	1	3	14	19	9	6	11	1	1	1	1	1	1	1	0	0	1	1	1	-4	10
78554054	C	T	T	T	T	T	T	1	1	1	1	1	1	4	15	16	29	4	9	0	1	1	1	1	0	1	1	1	1	1	1	-4	10
29909463	G	C	C	C	C	C	C	1	1	1	1	1	1	3	9	13	7	3	7	1	1	0	1	1	1	0	1	1	1	1	1	-4	10
51708164	G	C	C	C	C	C	C	1	1	1	1	1	1	7	10	24	13	9	15	1	1	1	1	0	1	1	1	0	1	1	1	-4	10
51708193	G	C	C	C	C	C	C	1	1	1	1	1	1	7	10	24	15	10	14	1	1	1	1	0	1	1	1	0	1	1	1	-4	10
70968573	T	C	C	C	C	C	C	1	1	1	1	1	1	7	10	8	11	6	5	1	1	1	1	1	1	0	1	0	1	1	1	-4	10
10688362	A	G	G	G	G	G	G	1	1	1	1	1	1	3	2	2	4	6	5	1	1	1	0	1	0	1	1	1	1	1	1	-4	10
14983973	A	G	G	G	G	G	G	1	1	1	1	1	1	8	5	13	7	6	7	1	1	0	1	1	1	1	1	0	1	1	1	-4	10
42373197	G	T	T	T	T	T	T	1	1	1	1	1	1	4	2	5	10	16	2	1	1	0	1	0	1	1	1	1	1	1	1	-4	10
46800982	A	G	G	G	G	G	G	1	1	1	1	1	1	2	4	10	3	2	4	1	1	1	0	0	1	1	1	1	1	1	1	-4	10
46800990	C	G	G	G	G	G	G	1	1	1	1	1	1	2	4	10	3	2	4	1	1	1	0	0	1	1	1	1	1	1	1	-4	10
46800992	C	A	A	A	A	A	A	1	1	1	1	1	1	2	4	10	4	2	3	1	1	1	0	0	1	1	1	1	1	1	1	-4	10
46801004	T	C	C	C	C	C	C	1	1	1	1	1	1	2	8	14	7	4	8	1	1	1	0	0	1	1	1	1	1	1	1	-4	10
46801048	T	C	C	C	C	C	C	1	1	1	1	1	1	2	8	14	7	4	8	1	1	1	0	0	1	1	1	1	1	1	1	-4	10
46801055	C	T	T	T	T	T	T	1	1	1	1	1	1	2	8	14	7	4	8	1	1	1	0	0	1	1	1	1	1	1	1	-4	10
46801058	G	A	A	A	A	A	A	1	1	1	1	1	1	2	8	14	7	4	8	1	1	1	0	0	1	1	1	1	1	1	1	-4	10
50417230	N	A	A	A	A	A	A	1	1	1	1	1	1	2	5	13	4	2	3	1	0	1	1	1	1	1	1	0	1	1	1	-4	10
52973823	C	A	A	A	A	A	A	1	1	1	1	1	1	3	11	9	8	3	7	1	1	0	1	1	1	1	1	0	1	1	1	-4	10
58296444	C	A	A	A	A	A	A	1	1	1	1	1	1	5	3	12	6	3	3	1	1	1	0	1	1	1	1	0	1	1	1	-4	10
63725663	T	G	G	G	G	G	G	1	1	1	1	1	1	3	10	9	7	12	11	1	1	1	1	1	0	1	1	0	1	1	1	-4	10
3675090	A	C	C	C	C	C	C	1	1	1	1	1	1	6	7	4	7	5	8	1	1	1	1	1	1	0	1	1	0	1	1	-4	10
5643011	C	T	T	T	T	T	T	1	1	1	1	1	1	7	11	15	6	5	10	1	1	1	0	1	1	1	1	0	1	1	1	-4	10
10635377	T	C	C	C	C	C	C	1	1	1	1	1	1	2	50	24	10	12	13	1	1	1	1	1	1	0	0	1	1	1	1	-4	10
20119783	T	C	C	C	C	C	C	1	1	1	1	1	1	11	4	8	18	19	14	0	1	1	1	0	1	1	1	1	1	1	1	-4	10
20119805	C	T	T	T	T	T	T	1	1	1	1	1	1	14	5	8	21	20	15	0	1	1	1	0	1	1	1	1	1	1	1	-4	10
20119816	C	T	T	T	T	T	T	1	1	1	1	1	1	14	6	8	21	20	16	0	1	1	1	0	1	1	1	1	1	1	1	-4	10
20699376	N	T	T	T	T	T	T	1	1	1	1	1	1	7	4	7	4	1	2	1	1	0	1	1	1	1	1	1	0	1	1	-4	10
26866323	C	T	T	T	T	T	T	1	1	1	1	1	1	6	2	5	9	16	9	0	0	1	1	1	1	1	1	1	1	1	1	-4	10
43575306	T	C	C	C	C	C	C	1	1	1	1	1	1	4	13	11	9	4	7	1	1	0	1	0	1	1	1	1	1	1	1	-4	10
57270159	A	G	G	G	G	G	G	1	1	1	1	1	1	13	7	11	8	7	10	1	1	0	1	1	1	1	1	0	1	1	1	-4	10
3783550	T	C	C	C	C	C	C	1	1	1	1	1	1	15	28	27	6	2	18	1	0	1	0	1	1	1	1	1	1	1	1	-4	10
3783551	G	A	A	A	A	A	A	1	1	1	1	1	1	15	28	27	6	2	18	1	0	1	0	1	1	1	1	1	1	1	1	-4	10
4753525	T	C	C	C	C	C	C	1	1	1	1	1	1	23	3	8	7	3	5	1	0	1	1	1	1	1	0	1	1	1	1	-4	10
34586053	T	C	C	C	C	C	C	1	1	1	1	1	1	2	7	6	12	6	12	1	0	1	0	1	1	1	1	1	1	1	1	-4	10
34586055	A	G	G	G	G	G	G	1	1	1	1	1	1	2	7	6	12	6	12	1	0	1	0	1	1	1	1	1	1	1	1	-4	10
34586070	C	A	A	A	A	A	A	1	1	1	1	1	1	2	7	6	12	6	12	1	0	1	0	1	1	1	1	1	1	1	1	-4	10
34586095	T	C	C	C	C	C	C	1	1	1	1	1	1	2	7	6	12	6	12	1	0	1	0	1	1	1	1	1	1	1	1	-4	10
56925748	C	T	T	T	T	T	T	1	1	1	1	1	1	2	5	4	2	5	10	0	0	1	1	1	1	1	1	1	1	1	1	-4	10
63651892	C	G	G	G	G	G	G	1	1	1	1	1	1	2	6	8	5	2	9	1	1	1	1	1	1	1	1	0	1	0	1	-4	10
67631664	A	G	G	G	G	G	G	1	1	1	1	1	1	2	6	10	23	5	4	1	1	1	1	1	1	1	0	1	1	1	0	-4	10
83467417	N	A	A	A	A	A	A	1	1	1	1	1	1	11	3	10	6	9	4	0	1	1	0	1	1	1	1	1	1	1	1	-4	10
103070136	A	G	G	G	G	G	G	1	1	1	1	1	1	8	9	19	23	12	5	1	1	1	1	0	0	1	1	1	1	1	1	-4	10
103070143	C	T	T	T	T	T	T	1	1	1	1	1	1	8	10	20	24	12	6	1	1	1	1	0	0	1	1	1	1	1	1	-4	10
103070161	A	G	G	G	G	G	G	1	1	1	1	1	1	10	13	23	26	14	8	1	1	1	1	0	0	1	1	1	1	1	1	-4	10
103070204	T	C	C	C	C	C	C	1	1	1	1	1	1	8	19	20	30	13	9	1	1	1	1	0	0	1	1	1	1	1	1	-4	10
116197047	C	T	T	T	T	T	T	1	1	1	1	1	1	10	8	11	18	8	3	1	1	1	1	1	1	0	1	1	1	0	1	-4	10
116197098	C	T	T	T	T	T	T	1	1	1	1	1	1	10	9	10	18	9	5	1	1	1	1	1	1	0	1	1	1	0	1	-4	10
116197121	G	T	T	T	T	T	T	1	1	1	1	1	1	7	9	7	14	8	6	1	1	1	1	1	1	0	1	1	1	0	1	-4	10
116971236	T	C	C	C	C	C	C	1	1	1	1	1	1	6	3	4	4	2	5	1	1	1	1	1	1	0	1	0	1	1	1	-4	10
127732991	T	C	C	C	C	C	C	1	1	1	1	1	1	5	33	13	13	24	13	1	1	1	0	1	0	1	1	1	1	1	1	-4	10
127732997	G	T	T	T	T	T	T	1	1	1	1	1	1	5	26	12	11	19	11	1	1	0	1	1	0	1	1	1	1	1	1	-4	10
128966674	A	G	G	G	G	G	G	1	1	1	1	1	1	4	4	2	7	18	7	1	1	1	1	1	0	1	1	1	0	1	1	-4	10
137783645	G	A	A	A	A	A	A	1	1	1	1	1	1	4	5	26	14	10	18	1	1	1	1	1	1	1	1	0	1	0	1	-4	10
137783684	A	C	C	C	C	C	C	1	1	1	1	1	1	4	4	29	18	11	16	1	1	1	1	1	1	1	1	0	1	0	1	-4	10
153221098	G	A	A	A	A	A	A	1	1	1	1	1	1	5	3	2	8	5	9	1	0	1	1	0	1	1	1	1	1	1	1	-4	10
154027924	T	G	G	G	G	G	G	1	1	1	1	1	1	2	11	14	2	3	6	1	1	1	1	1	0	1	1	0	1	1	1	-4	10
6355801	T	C	C	C	C	C	C	1	1	1	1	1	1	17	12	9	12	5	10	1	1	0	1	1	1	1	1	0	1	1	1	-4	10
8021895	T	G	G	G	G	G	G	1	1	1	1	1	1	12	3	8	20	20	14	1	1	0	0	1	1	1	1	1	1	1	1	-4	10
[truncated: 7,686 more rows]
