# Supplementary material for: Single nucleotide polymorphism discovery in bovine liver using RNA-seq technology
Source: PLoS One. 2017 Feb 24;12(2):e0172687. doi: 10.1371/journal.pone.0172687 (PMC5325534; doi:10.1371/journal.pone.0172687)
Supplement: S30 Table — (XLSX) [file pone.0172687.s030.xlsx]

## Sheet: 4.100%
S30 Table: SNPs filtering data set with SNP ratio = 100% of Hereford breed.
	REF	CP 35	CP 36	CP 37	CP 38	CP 39	CP 40	SNP% CP35	SNP% CP36	SNP% CP37	SNP% CP38	SNP% CP39	SNP% CP40	READS CP35	READS CP36	READS CP37	READS CP38	READS CP39	READS CP40	SNP% CP19	SNP% CP20	SNP% CP21	SNP% CP22	SNP% CP23	SNP% CP24	SNP% CP27	SNP% CP28	SNP% CP29	SNP% CP30	SNP% CP31	SNP% CP32
64485917	G	A	A	A	A	A	A	1	1	1	1	1	1	4	5	2	6	3	3	0	0	0	0	0	0	0	0	0	0	0	0
66653311	A	G	G	G	G	G	G	1	1	1	1	1	1	2	2	2	2	2	2	0	0	0	0	0	0	0	0	0	0	0	0
11813040	C	T	T	T	T	T	T	1	1	1	1	1	1	2	2	5	4	3	4	0	0	0	0	0	0	0	0	0	0	0	0
102525893	T	C	C	C	C	C	C	1	1	1	1	1	1	3	3	14	2	6	6	0	0	0	0	0	0	0	0	0	0	0	0
118303215	A	G	G	G	G	G	G	1	1	1	1	1	1	3	4	2	2	2	2	0	0	0	0	0	0	0	0	0	0	0	0
103627626	T	G	G	G	G	G	G	1	1	1	1	1	1	4	4	2	8	8	2	0	0	0	0	0	0	0	0	0	0	0	0
103627643	A	G	G	G	G	G	G	1	1	1	1	1	1	2	3	3	6	5	2	0	0	0	0	0	0	0	0	0	0	0	0
103627655	C	G	G	G	G	G	G	1	1	1	1	1	1	2	4	3	6	5	2	0	0	0	0	0	0	0	0	0	0	0	0
7578990	A	G	G	G	G	G	G	1	1	1	1	1	1	16	12	6	7	11	12	0	0	0	0	0	0	0	0	0	0	0	0
31925630	A	G	G	G	G	G	G	1	1	1	1	1	1	7	5	6	6	2	2	0.5	0	0	0	0	0	0	0	0	0	0	0
31925640	G	A	A	A	A	A	A	1	1	1	1	1	1	7	4	5	4	2	2	0.5	0	0	0	0	0	0	0	0	0	0	0
83121855	C	T	T	T	T	T	T	1	1	1	1	1	1	6	12	7	4	8	8	0	0.5	0	0	0	0	0	0	0	0	0	0
11079570	T	C	C	C	C	C	C	1	1	1	1	1	1	54	58	60	59	79	113	0.640777	0	0	0	0	0	0	0	0	0	0	0
69378530	G	A	A	A	A	A	A	1	1	1	1	1	1	3	2	3	5	13	6	0	0	0	0	0	0.642857	0	0	0	0	0	0
29639553	G	C	C	C	C	C	C	1	1	1	1	1	1	5	2	6	2	2	4	0	0	0	0	0	0.666667	0	0	0	0	0	0
31925638	A	T	T	T	T	T	T	1	1	1	1	1	1	8	4	5	5	2	2	0.666667	0	0	0	0	0	0	0	0	0	0	0
50424533	G	T	T	T	T	T	T	1	1	1	1	1	1	5	2	11	6	5	13	0	0	0	0	0	0	0	0	0	0.75	0	0
511723	G	A	A	A	A	A	A	1	1	1	1	1	1	36	40	14	26	32	41	0	0.275	0	0	0	0	0	0	0.583333	0	0	0
64485772	C	G	G	G	G	G	G	1	1	1	1	1	1	4	6	6	5	2	3	0	0	0	0	0	0	1	0	0	0	0	0
30694295	A	T	T	T	T	T	T	1	1	1	1	1	1	2	4	4	2	2	3	0	0	0	0	0	0	0	0	0	1	0	0
30694308	G	T	T	T	T	T	T	1	1	1	1	1	1	2	4	4	2	2	2	0	0	0	0	0	0	0	0	0	1	0	0
54108039	G	A	A	A	A	A	A	1	1	1	1	1	1	3	2	6	3	6	5	0	0	0	0	0	0	0	0	1	0	0	0
78975395	T	C	C	C	C	C	C	1	1	1	1	1	1	4	8	4	4	3	2	0	0	0	0	0	0	0	0	0	0	1	0
78975433	A	G	G	G	G	G	G	1	1	1	1	1	1	4	6	4	3	3	2	0	0	0	0	0	0	0	0	0	0	1	0
58648987	A	G	G	G	G	G	G	1	1	1	1	1	1	2	3	2	2	5	9	0	0	0	0	0	0	0	0	0	0	0	1
7935316	G	A	A	A	A	A	A	1	1	1	1	1	1	7	9	3	7	6	6	0	0	0	1	0	0	0	0	0	0	0	0
25176340	T	C	C	C	C	C	C	1	1	1	1	1	1	5	5	26	5	23	32	0	0	0	0	1	0	0	0	0	0	0	0
42600920	G	A	A	A	A	A	A	1	1	1	1	1	1	3	2	11	2	3	2	0	0	0	0	0	0	0	0	0	0	1	0
10066138	G	A	A	A	A	A	A	1	1	1	1	1	1	2	2	10	4	5	2	0	0	0	0	0	0	0	0	0	0	0	1
22850514	T	C	C	C	C	C	C	1	1	1	1	1	1	4	2	9	2	13	2	0	0	0	0	0	0	0	0	0	1	0	0
4866154	G	T	T	T	T	T	T	1	1	1	1	1	1	2	3	2	2	2	4	0	0	0	0	0	0	0	0	0	0	1	0
49623156	G	T	T	T	T	T	T	1	1	1	1	1	1	8	3	1	1	2	1	0	0	0	0	0	0	0	0	1	0	0	0
119646822	A	C	C	C	C	C	C	1	1	1	1	1	1	3	3	2	4	4	5	0	0	0	0	1	0	0	0	0	0	0	0
117675952	A	G	G	G	G	G	G	1	1	1	1	1	1	3	4	3	5	4	3	1	0	0	0	0	0	0	0	0	0	0	0
34663023	G	T	T	T	T	T	T	1	1	1	1	1	1	6	3	8	3	3	9	0	0	0	0	0	0	0	0	1	0	0	0
59141736	C	T	T	T	T	T	T	1	1	1	1	1	1	2	2	3	2	2	3	0	0	0	0	0	0	0	0	0	0	1	0
8766830	C	G	G	G	G	G	G	1	1	1	1	1	1	4	2	4	3	2	2	0	0	0	0	0	0	0	0	0	0	0	1
67810054	A	G	G	G	G	G	G	1	1	1	1	1	1	2	5	4	2	4	7	0	0	0	0	0	0	0	0	0	0	0	1
42616543	G	A	A	A	A	A	A	1	1	1	1	1	1	11	2	7	3	7	5	0	0.5	0	0	0.6	0	0	0	0	0	0	0
127769092	A	T	T	T	T	T	T	1	1	1	1	1	1	2	2	5	2	11	18	0	0.5	0	0	0.642857	0	0	0	0	0	0	0
44976042	T	C	C	C	C	C	C	1	1	1	1	1	1	3	3	3	5	2	6	0	0.222222	0	0	0	0.666667	0	0	0	0.272727	0	0
83121953	T	C	C	C	C	C	C	1	1	1	1	1	1	10	23	22	8	3	11	0	0.285714	0	0	0	1	0	0	0	0	0	0
70459574	C	T	T	T	T	T	T	1	1	1	1	1	1	4	3	8	2	2	4	0	0	0	0	0.333333	0	0	0	0	0	1	0
34714674	G	A	A	A	A	A	A	1	1	1	1	1	1	2	3	4	3	3	2	0	0	0.666667	0.666667	0	0	0	0	0	0	0	0
83822330	C	T	T	T	T	T	T	1	1	1	1	1	1	4	5	4	6	5	6	0	0	0	0	0	0	0	0.363636	0	0	0	1
21737914	A	G	G	G	G	G	G	1	1	1	1	1	1	3	3	4	2	4	2	1	0	0	0	0	0	0	0	0.4	0	0	0
3298050	A	G	G	G	G	G	G	1	1	1	1	1	1	4	3	10	7	5	2	0	0	0	0	0	0	0	0	1	0.428571	0	0
19281666	C	G	G	G	G	G	G	1	1	1	1	1	1	2	5	7	2	2	2	0.857143	0	0	0	0	0	0	0	0	0.6	0	0
19281650	T	C	C	C	C	C	C	1	1	1	1	1	1	1	5	6	2	2	2	1	0	0	0	0	0	0	0	0	0.5	0	0
44122103	A	G	G	G	G	G	G	1	1	1	1	1	1	7	2	9	11	4	4	0.5	0	0	0	0	1	0	0	0	0	0	0
34718216	G	A	A	A	A	A	A	1	1	1	1	1	1	12	3	4	3	6	3	0	1	0	0	0	0	0	0	0.571429	0	0	0
5721448	C	T	T	T	T	T	T	1	1	1	1	1	1	12	15	30	5	4	11	0	0	0.25	0.375	0	0	1	0	0	0	0	0
10389698	G	A	A	A	A	A	A	1	1	1	1	1	1	8	8	7	12	15	8	0.4375	0	0	0	0	0	0	0.222222	0	0	0	1
81681304	C	T	T	T	T	T	T	1	1	1	1	1	1	4	12	2	5	5	12	0	0	0	0	0	0	0	0	1	0	0.666667	0
53685837	G	A	A	A	A	A	A	1	1	1	1	1	1	8	5	8	7	2	7	0	0	0	0	0	1	0.5	0	0.230769	0	0	0
80258928	A	T	T	T	T	T	T	1	1	1	1	1	1	6	6	3	8	5	9	0.333333	0	0	0	0	0	0	0.4	1	0	0	0
2778461	A	G	G	G	G	G	G	1	1	1	1	1	1	4	5	5	5	6	11	0	0	0	0	0	0.777778	0	0	0	0.5	0.5	0
42949727	G	A	A	A	A	A	A	1	1	1	1	1	1	12	3	2	5	6	5	0	0.571429	0	0	0	0	0	0	0.647059	0.571429	0	0
28386778	A	C	C	C	C	C	C	1	1	1	1	1	1	2	2	4	3	12	5	0	1	0.8	0	0	0	0	0	0	0	0	0
92949912	T	C	C	C	C	C	C	1	1	1	1	1	1	7	2	2	2	5	6	1	0	0	0	0	0.8	0	0	0	0	0	0
4411544	T	A	A	A	A	A	A	1	1	1	1	1	1	8	3	13	3	8	14	0	0	0	0	0	0.333333	0	0	0	0	0.5	1
8123117	T	C	C	C	C	C	A	1	1	1	1	1	1	14	9	7	11	8	2	0	0	0	0	0	0.434783	0	0.625	0	0.833333	0	0
25176138	C	G	G	G	G	G	G	1	1	1	1	1	1	6	5	36	8	39	61	0.6	0	0	0	0.333333	0	0	1	0	0	0	0
20524876	T	C	C	C	C	C	C	1	1	1	1	1	1	3	5	5	6	9	3	1	0.181818	0	0	0	0.263158	0	0	0	0.5	0	0
83122033	C	G	G	G	G	G	G	1	1	1	1	1	1	5	7	10	7	6	9	0	0.666667	0	0	0.4	0.75	0	0	0	0.166667	0	0
67375929	G	A	A	A	A	A	A	1	1	1	1	1	1	7	2	3	4	5	4	0	1	0	0	0	0	0	0	0	0	1	0
82087981	A	G	G	G	G	G	G	1	1	1	1	1	1	4	4	4	4	3	6	0	0	0	0	0	0	1	0	1	0	0	0
87944883	A	G	G	G	G	G	G	1	1	1	1	1	1	2	6	5	2	7	13	0	0	0	1	0	0	0	0	1	0	0	0
52573538	T	C	C	C	C	C	C	1	1	1	1	1	1	7	4	4	3	4	4	0	0	0	0	0	0	0	1	0	0	1	0
18901161	A	G	G	G	G	G	G	1	1	1	1	1	1	2	6	3	2	4	6	0	0	0	1	0	1	0	0	0	0	0	0
30694256	T	C	C	C	C	C	C	1	1	1	1	1	1	2	3	2	2	2	4	0	0	0	0	0	0	0	0	0	1	0	1
30694272	T	C	C	C	C	C	C	1	1	1	1	1	1	2	3	3	2	2	4	0	0	0	0	0	0	0	0	0	1	0	1
30694275	A	G	G	G	G	G	G	1	1	1	1	1	1	2	4	4	2	2	4	0	0	0	0	0	0	0	0	0	1	0	1
54108109	A	G	G	G	G	G	G	1	1	1	1	1	1	1	2	5	2	7	9	0	0	0	0	0	0	0	0	1	1	0	0
54358551	C	A	A	A	A	A	A	1	1	1	1	1	1	4	4	7	4	3	3	0	0	0	0	0	0	0	1	0	1	0	0
78975384	G	T	T	T	T	T	T	1	1	1	1	1	1	4	7	4	2	3	3	0	0	0	0	0	0	0	0	1	0	1	0
621887	G	A	A	A	A	A	A	1	1	1	1	1	1	3	3	2	2	5	2	0	0	0	0	0	0	0	0	0	1	0	1
621889	T	C	C	C	C	C	C	1	1	1	1	1	1	3	3	2	2	5	2	0	0	0	0	0	0	0	0	0	1	0	1
58130877	G	A	A	A	A	A	A	1	1	1	1	1	1	5	4	2	5	7	3	1	0	0	0	0	0	0	0	0	0	1	0
5440345	C	T	T	T	T	T	T	1	1	1	1	1	1	12	7	3	3	6	8	0	0	0	1	0	0	0	0	0	0	1	0
5440669	C	T	T	T	T	T	T	1	1	1	1	1	1	9	10	9	4	5	8	0	0	0	1	0	0	0	1	0	0	0	0
5440670	T	C	C	C	C	C	C	1	1	1	1	1	1	9	10	9	4	5	7	0	0	0	1	0	0	0	1	0	0	0	0
11004698	C	G	G	G	G	G	G	1	1	1	1	1	1	4	11	4	2	4	4	0	1	0	0	0	0	0	0	0	0	1	0
44559588	T	C	C	C	C	C	C	1	1	1	1	1	1	8	3	8	5	2	11	1	0	0	0	0	0	0	0	1	0	0	0
18181530	T	A	A	A	A	A	A	1	1	1	1	1	1	2	2	2	4	1	2	0	0	0	0	0	0	1	1	0	0	0	0
18181531	T	G	G	G	G	G	G	1	1	1	1	1	1	2	4	2	4	2	2	0	0	0	0	0	0	1	1	0	0	0	0
18181533	G	C	C	C	C	C	C	1	1	1	1	1	1	2	4	2	4	2	2	0	0	0	0	0	0	1	1	0	0	0	0
18181537	C	T	T	T	T	T	T	1	1	1	1	1	1	2	4	2	4	2	2	0	0	0	0	0	0	1	1	0	0	0	0
18181539	T	C	C	C	C	C	C	1	1	1	1	1	1	2	4	2	4	2	2	0	0	0	0	0	0	1	1	0	0	0	0
48106582	T	C	C	C	C	C	C	1	1	1	1	1	1	2	2	6	2	4	2	0	0	1	0	0	0	0	0	0	0	1	0
119148833	G	A	A	A	A	A	A	1	1	1	1	1	1	2	2	3	4	2	2	0	0	0	0	0	0	0	0	1	0	0	1
15240369	G	T	T	T	T	T	T	1	1	1	1	1	1	4	2	6	3	5	6	0	0	0	0	0	1	0	0	0	0	1	0
85082242	T	C	C	C	C	C	C	1	1	1	1	1	1	3	7	2	5	12	4	1	0	0	0	0	0	0	0	0	0	0	1
9849968	C	T	T	T	T	T	T	1	1	1	1	1	1	2	4	15	3	2	18	1	0	0	0	0	0	0	0	0	1	0	0
51313925	T	C	C	C	C	C	C	1	1	1	1	1	1	3	2	2	3	4	4	1	0	0	0	0	0	0	1	0	0	0	0
98431285	G	A	A	A	A	A	A	1	1	1	1	1	1	6	11	13	1	5	12	0	1	0	0	0	0	0	0	1	0	0	0
101449216	C	T	T	T	T	T	T	1	1	1	1	1	1	2	3	6	3	4	4	1	0	0	0	0	1	0	0	0	0	0	0
7052657	A	G	G	G	G	G	G	1	1	1	1	1	1	6	5	4	2	5	3	0	0	0	0	0	0	1	0	1	0	0	0
71442714	C	T	T	T	T	T	T	1	1	1	1	1	1	7	3	6	3	2	5	0	0	1	0	0	0	0	0	0	1	0	0
144608347	G	T	T	T	T	T	T	1	1	1	1	1	1	3	2	11	1	3	2	0	0	0.5	0	0	0	0	0	0.5	0	1	0
83124211	C	T	T	T	T	T	T	1	1	1	1	1	1	5	2	2	2	3	4	0	0.5	0	1	0	0	0	0	0	0	0.6	0
8564813	A	G	G	G	G	G	G	1	1	1	1	1	1	3	6	32	5	6	17	0	0	0	0	0	0	0.777778	0	0.333333	0	1	0
82395911	C	T	T	T	T	T	T	1	1	1	1	1	1	17	12	11	2	2	15	0.6	0	0	0	0	0	0	0	1	0	0	0.52381
4438326	T	C	C	C	C	C	C	1	1	1	1	1	1	4	20	7	6	6	4	0.846154	0.285714	0	0	0	0	0	1	0	0	0	0
10391419	C	T	T	T	T	T	T	1	1	1	1	1	1	5	6	5	12	8	6	0	0	0	0	0.5	0	0.666667	0	0	0	0	1
15156473	G	C	C	C	C	C	C	1	1	1	1	1	1	3	2	2	7	9	15	0	0.666667	0	0	0	0	0	0	0	0.52	0	1
51245299	C	T	T	T	T	T	T	1	1	1	1	1	1	23	21	23	27	33	43	0	0.611111	0	0	0	0.706897	0	0	0	0	0.5	0.409091
71419350	C	T	T	T	T	T	T	1	1	1	1	1	1	5	2	4	4	8	6	0.653846	0	0.5	0.7	0	0	0	0	0	0.4	0	0
51346562	G	A	A	A	A	A	A	1	1	1	1	1	1	7	14	2	2	4	6	0	0	0.4	0.875	0	0	0	0	0	0.4	0.6	0
42902904	G	A	A	A	A	A	A	1	1	1	1	1	1	13	40	7	50	31	24	0	0.44898	0.541667	0.444444	0	0	0	0	0.465753	0.396226	0	0
47818047	G	A	A	A	A	A	A	1	1	1	1	1	1	3	4	2	2	3	2	0	0	1	0.333333	0	0	0	0	0	1	0	0
44978328	G	C	C	C	C	C	C	1	1	1	1	1	1	2	8	3	4	4	11	0	0	0.666667	0	0	0	1	0	0	0.666667	0	0
55185432	G	A	A	A	A	A	A	1	1	1	1	1	1	7	2	4	4	3	2	0	0	0	0.4	0	0	0	0	0	1	1	0
58409024	A	G	G	G	G	G	G	1	1	1	1	1	1	2	3	4	2	4	3	0	0	0.4	0	0	1	0	0	0	0	0	1
2779846	T	C	C	C	C	C	C	1	1	1	1	1	1	10	6	4	16	14	23	0	0	0	0	0	0.25	0	0	0	0.542857	1	0.612903
1046830	C	T	T	T	T	T	T	1	1	1	1	1	1	5	2	13	2	4	7	0	0	0	0	0	0	1	0	0.666667	0.75	0	0
15208321	A	C	C	C	C	C	C	1	1	1	1	1	1	10	10	15	8	3	17	0	0	0	0	0	0	0	0	0.6	1	0.833333	0
44122291	T	C	C	C	C	C	C	1	1	1	1	1	1	2	2	4	4	2	6	0.5	0	0	0	0	1	0	1	0	0	0	0
15366864	A	G	G	G	G	G	G	1	1	1	1	1	1	10	3	8	4	8	4	0	0	0	0	0	1	0	0	0	1	0	0.5
55961605	A	G	G	G	G	G	G	1	1	1	1	1	1	8	2	2	2	2	3	0	0	1	1	0	0.5	0	0	0	0	0	0
25145740	G	T	T	T	T	T	T	1	1	1	1	1	1	8	5	13	4	11	12	0	0	0	0	0	0	1	0	0	0	0.666667	1
25176297	T	C	C	C	C	C	C	1	1	1	1	1	1	5	5	23	3	13	33	1	0	0	0	1	0	0	0	0.666667	0	0	0
40819949	T	C	C	C	C	C	C	1	1	1	1	1	1	4	3	5	6	5	7	0	0.5	0.5	0	0	0	0	0	0	1	0.666667	0
102517030	C	T	T	T	T	T	T	1	1	1	1	1	1	2	4	3	3	8	8	1	0	0	0	0	0	0	0	1	0	0	0.666667
45919056	A	G	G	G	G	G	G	1	1	1	1	1	1	3	3	2	2	4	3	1	1	0	0	0	0	0	0	0	0.75	0	0
65559088	A	G	G	G	G	G	G	1	1	1	1	1	1	4	12	8	6	2	7	0	0	0	0	0	0.75	0	0	0	1	1	0
65559093	T	C	C	C	C	C	C	1	1	1	1	1	1	4	12	6	6	2	7	0	0	0	0	0	0.75	0	0	0	1	1	0
2735611	G	C	C	C	C	C	C	1	1	1	1	1	1	5	5	2	6	4	7	0	0	0	0	0	0	0	1	0	0.75	1	0
5440521	T	G	G	G	G	G	G	1	1	1	1	1	1	10	4	6	14	5	8	0.75	1	0	0	0	0	0	0	0	0	1	0
105510178	C	G	G	G	G	G	G	1	1	1	1	1	1	2	2	3	2	3	2	1	0	0	1	0.75	0	0	0	0	0	0	0
22851794	A	G	G	G	G	G	G	1	1	1	1	1	1	6	2	2	2	21	5	0	0.8	0	0	1	0	0	0	0	0	1	0
68125162	T	C	C	C	C	C	C	1	1	1	1	1	1	4	4	4	4	3	2	0	0	0	0	1	1	0	0	0	0	0.8	0
16354661	C	A	A	A	A	A	A	1	1	1	1	1	1	3	5	2	4	4	6	1	0	0	1	0	0.833333	0	0	0	0	0	0
6401158	A	G	G	G	G	G	G	1	1	1	1	1	1	9	3	4	8	2	2	0	0.565217	0	0	0	0.333333	0	0.4	0.6	1	0	0
24973441	T	C	C	C	C	C	C	1	1	1	1	1	1	33	68	17	5	5	9	0.689655	0	0	0	0	0.666667	0	0	0.636364	0	0	1
7655866	G	A	A	A	A	A	A	1	1	1	1	1	1	3	4	15	2	4	3	1	0	0	1	1	0	0	0	0	0	0	0
7683140	A	T	T	T	T	T	T	1	1	1	1	1	1	9	5	2	9	12	4	0	0	0	0	0	0	0	0	1	0	1	1
7683284	A	G	G	G	G	G	G	1	1	1	1	1	1	5	2	9	2	5	6	1	0	0	0	0	0	1	0	0	1	0	0
26673298	T	C	C	C	C	C	C	1	1	1	1	1	1	4	8	3	10	9	5	0	0	0	0	1	1	0	0	0	1	0	0
103364472	T	C	C	C	C	C	C	1	1	1	1	1	1	7	2	4	5	4	5	0	0	0	0	0	1	0	0	1	0	1	0
21667075	G	T	T	T	T	T	T	1	1	1	1	1	1	7	3	1	2	2	6	0	0	0	0	0	1	0	0	0	1	0	1
68302686	G	A	A	A	A	A	A	1	1	1	1	1	1	23	10	3	5	12	13	1	0	0	0	0	1	0	0	0	1	0	0
32627680	G	C	C	C	C	C	C	1	1	1	1	1	1	4	6	10	2	4	9	0	0	0	0	0	0	0	0	0	1	1	1
73729967	T	A	A	A	A	A	A	1	1	1	1	1	1	4	8	9	6	3	3	0	1	0	0	0	0	0	0	1	1	0	0
621863	T	A	A	A	A	A	A	1	1	1	1	1	1	4	2	2	4	3	2	0	0	0	0	0	0	0	1	0	1	0	1
65559130	G	T	T	T	T	T	T	1	1	1	1	1	1	3	9	7	3	2	7	0	0	0	0	0	1	0	0	0	1	1	0
1542879	C	A	A	A	A	A	A	1	1	1	1	1	1	3	2	6	3	2	4	0	0	0	0	0	0	0	0	1	1	1	0
1542899	A	G	G	G	G	G	G	1	1	1	1	1	1	4	3	6	3	2	4	0	0	0	0	0	0	0	0	1	1	1	0
1542919	A	G	G	G	G	G	G	1	1	1	1	1	1	5	4	6	3	2	4	0	0	0	0	0	0	0	0	1	1	1	0
65823346	T	C	C	C	C	C	C	1	1	1	1	1	1	2	3	1	3	7	8	0	0	1	0	0	1	0	0	0	1	0	0
5440402	G	A	A	A	A	A	A	1	1	1	1	1	1	9	3	11	4	5	8	0	1	0	1	0	0	0	0	0	0	1	0
7935169	G	A	A	A	A	A	A	1	1	1	1	1	1	3	4	6	2	4	5	0	1	0	1	0	0	0	0	1	0	0	0
19884941	T	C	C	C	C	C	C	1	1	1	1	1	1	10	10	5	16	11	19	1	0	0	0	0	0	0	0	1	0	0	1
19885006	G	T	T	T	T	T	T	1	1	1	1	1	1	23	17	11	25	43	32	1	0	0	0	0	0	0	0	1	0	0	1
59854022	T	C	C	C	C	C	C	1	1	1	1	1	1	4	6	2	4	4	4	0	0	0	1	0	1	0	0	0	0	1	0
59983203	A	G	G	G	G	G	G	1	1	1	1	1	1	7	5	2	2	5	5	0	0	1	0	0	1	0	1	0	0	0	0
92133074	A	C	C	C	C	C	C	1	1	1	1	1	1	2	5	13	3	3	4	0	0	0	0	0	0	0	0	1	1	1	0
126617672	C	A	A	A	A	A	A	1	1	1	1	1	1	3	2	6	2	15	4	0	0	0	0	0	1	0	0	0	1	1	0
140402220	A	T	T	T	T	T	T	1	1	1	1	1	1	8	5	6	6	3	4	0	0	1	1	0	1	0	0	0	0	0	0
21722531	C	T	T	T	T	T	T	1	1	1	1	1	1	2	2	2	2	2	9	1	0	0	0	0	0	0	1	0	1	0	0
25152153	T	G	G	G	G	G	G	1	1	1	1	1	1	3	8	9	2	12	14	0	1	0	0	0	1	0	0	0	0	0	1
28326159	G	C	C	C	C	C	C	1	1	1	1	1	1	1	4	3	5	9	4	0	1	0	0	0	1	0	1	0	0	0	0
61615550	A	G	G	G	G	G	G	1	1	1	1	1	1	5	3	8	6	9	10	0	0	0	0	0	0	0	0	1	1	0	1
22983091	C	T	T	T	T	T	T	1	1	1	1	1	1	2	2	9	3	4	2	0	0	0	0	0	0	1	0	1	1	0	0
13045172	T	A	A	A	A	A	A	1	1	1	1	1	1	3	2	4	2	2	2	0	1	0	0	0	0	0	1	0	1	0	0
15240327	A	G	G	G	G	G	G	1	1	1	1	1	1	2	4	7	2	5	6	0	0	0	1	0	1	0	0	0	0	1	0
15698993	N	G	G	G	G	G	G	1	1	1	1	1	1	2	2	4	1	3	6	1	1	0	0	0	0	0	0	0	1	0	0
33182228	G	A	A	A	A	A	A	1	1	1	1	1	1	2	2	8	4	4	5	0	0	1	1	0	0	0	0	0	1	0	0
26830447	G	A	A	A	A	A	A	1	1	1	1	1	1	3	5	3	2	2	2	0	0	0	1	0	1	0	0	0	0	1	0
33085475	A	G	G	G	G	G	G	1	1	1	1	1	1	2	4	8	5	8	12	1	1	0	0	0	0	0	0	0	0	1	0
25271451	G	C	C	C	C	C	C	1	1	1	1	1	1	2	3	6	8	3	2	0	0	0	0	0	0	0	1	0	1	0	1
67063702	A	G	G	G	G	G	G	1	1	1	1	1	1	5	4	2	2	2	2	0	0	0	1	0	0	0	0	0	0	1	1
28373349	G	A	A	A	A	A	A	1	1	1	1	1	1	5	2	2	3	5	2	0	1	0	1	0	0	0	0	1	0	0	0
28373354	G	A	A	A	A	A	A	1	1	1	1	1	1	5	2	2	3	3	2	0	1	0	1	0	0	0	0	1	0	0	0
92816277	C	T	T	T	T	T	T	1	1	1	1	1	1	5	5	2	2	2	3	0	0	0	0	0	0	0	0	1	0	1	1
106399915	G	A	A	A	A	A	A	1	1	1	1	1	1	2	3	6	2	2	3	0	0	0	0	0	0	1	0	0	1	1	0
106399916	A	G	G	G	G	G	G	1	1	1	1	1	1	2	4	5	2	2	2	0	0	0	0	0	0	1	0	0	1	1	0
35669217	T	A	A	A	A	A	A	1	1	1	1	1	1	14	13	2	5	5	7	1	0	1	0	0	0	0	1	0	0	0	0
110997673	A	G	G	G	G	G	G	1	1	1	1	1	1	11	9	6	15	10	12	1	0	0	0	0	0	0	0	1	0	0	1
110997694	C	A	A	A	A	A	A	1	1	1	1	1	1	16	12	5	17	14	16	1	0	0	0	0	0	0	0	1	0	0	1
110997725	C	T	T	T	T	T	T	1	1	1	1	1	1	23	15	8	26	22	24	1	0	0	0	0	0	0	0	1	0	0	1
110997738	A	G	G	G	G	G	G	1	1	1	1	1	1	24	16	8	30	21	30	1	0	0	0	0	0	0	0	1	0	0	1
110997759	A	G	G	G	G	G	G	1	1	1	1	1	1	24	17	9	33	24	33	1	0	0	0	0	0	0	0	1	0	0	1
110997801	A	G	G	G	G	G	G	1	1	1	1	1	1	21	11	9	18	18	36	1	0	0	0	0	0	0	0	1	0	0	1
110997846	T	C	C	C	C	C	C	1	1	1	1	1	1	11	6	17	14	11	26	1	0	0	0	0	0	0	0	1	0	0	1
110997868	A	G	G	G	G	G	G	1	1	1	1	1	1	11	7	17	10	14	27	1	0	0	0	0	0	0	0	1	0	0	1
110997910	G	A	A	A	A	A	A	1	1	1	1	1	1	9	4	10	7	11	15	1	0	0	0	0	0	0	0	1	0	0	1
110997949	A	G	G	G	G	G	G	1	1	1	1	1	1	4	3	9	10	11	6	1	0	0	0	0	0	0	0	1	0	0	1
110997951	A	G	G	G	G	G	G	1	1	1	1	1	1	4	3	9	10	9	6	1	0	0	0	0	0	0	0	1	0	0	1
110998137	A	G	G	G	G	G	G	1	1	1	1	1	1	9	2	4	15	7	12	1	0	0	0	0	0	0	0	1	0	0	1
83236237	T	C	C	C	C	C	C	1	1	1	1	1	1	4	4	4	5	2	3	0	0	0	0	0	1	0	0	0	1	1	0
15406331	T	A	A	A	A	A	A	1	1	1	1	1	1	10	6	9	7	5	12	0	0	0	0.638889	0	1	0	1	0.25	0.176471	0	0
11496511	G	A	A	A	A	A	A	1	1	1	1	1	1	62	29	33	56	24	62	0.583333	0.662162	0	0	0.477273	0.465116	0	0	0	0.421053	0	0.470588
50845153	A	G	G	G	G	G	G	1	1	1	1	1	1	9	14	8	13	19	10	0.702703	0	0	0	0.190476	0.703704	0	0	0.3	0.545455	0	0.666667
15406885	C	T	T	T	T	T	T	1	1	1	1	1	1	18	18	10	25	16	25	0	0	0.285714	0	0	1	0	0.972222	0.466667	0.428571	0	0
26158022	C	A	A	A	A	A	A	1	1	1	1	1	1	3	9	4	3	2	7	0	0	1	0.666667	0	1	0	0	0	0	0.5	0
128883	C	A	A	A	A	A	A	1	1	1	1	1	1	6	11	4	5	2	2	0	0	0	0	0	0	0.181818	0	1	1	1	0
21837037	T	C	C	C	C	C	C	1	1	1	1	1	1	3	3	2	4	16	17	0.857143	0	1	1	0	0	0	0	0	0.333333	0	0
62070112	T	C	C	C	C	C	C	1	1	1	1	1	1	6	4	2	16	9	12	0.703704	0.6	0	0.666667	0.545455	0	0	0	0.7	0	0	0
128945	A	C	C	C	C	C	C	1	1	1	1	1	1	4	6	4	6	2	4	0	0	0	0	0	0	0.222222	0	1	1	1	0
96579773	C	T	T	T	T	T	T	1	1	1	1	1	1	16	19	2	13	17	9	0	0.8	0	0.5	1	0.181818	0	0	0	0.75	0	0
78604483	A	G	G	G	G	G	G	1	1	1	1	1	1	2	3	4	2	4	5	1	0	1	1	0	0	0	0.25	0	0	0	0
37711326	C	G	G	G	G	G	G	1	1	1	1	1	1	11	3	5	3	5	3	0	0	0	1	0	0	0	0	0.25	1	0	1
75473134	A	C	C	C	C	C	C	1	1	1	1	1	1	12	14	2	7	23	13	0	0	0	1	1	0	0	0	0	0.6	0	0.666667
110827895	T	G	G	G	G	G	G	1	1	1	1	1	1	23	26	19	23	24	24	0	0	0.285714	0.448276	0.333333	0.26087	0.894737	0	0.466667	0	0.25	0.363636
22532258	A	G	G	G	G	G	G	1	1	1	1	1	1	22	27	9	18	23	33	0	0.358491	0	0	0	0.985294	0.555556	0	0.425532	0	1	0
18654099	G	A	A	A	A	A	A	1	1	1	1	1	1	5	7	12	8	2	3	0	0.333333	1	1	0	0	0	0	0	1	0	0
110828739	G	A	A	A	A	A	A	1	1	1	1	1	1	3	8	9	3	5	10	0	0	0.5	0.75	0	0.833333	1	0	0	0	0.25	0
22553549	G	A	A	A	A	A	A	1	1	1	1	1	1	6	2	2	4	5	2	0	0.789474	0	0	0.5	1	0	0.6	0.454545	0	0	0
74549788	A	C	C	C	C	C	C	1	1	1	1	1	1	7	7	1	4	2	3	0	0.6	0	0	0	0	0	0.75	1	0	1	0
10928023	C	G	G	G	G	G	G	1	1	1	1	1	1	19	8	7	6	8	13	0	0	0.5	0.454545	1	0	0	0	0.416667	1	0	0
11954963	C	G	G	G	G	G	G	1	1	1	1	1	1	2	8	3	2	2	3	0	1	0	0	0	1	0	0	0	0.4	1	0
28426069	G	A	A	A	A	A	A	1	1	1	1	1	1	137	90	26	122	184	150	0.807692	0.971429	0	0	0	0	0	0	0.636364	1	0	0
21796231	G	A	A	A	A	A	A	1	1	1	1	1	1	5	2	3	5	11	6	0.928571	0	0.666667	0	0.833333	0	0	0	1	0	0	0
61442906	C	T	T	T	T	T	T	1	1	1	1	1	1	17	4	27	5	12	19	0	0	1	1	0	0	0	0	1	0.454545	0	0
110827651	T	C	C	C	C	C	C	1	1	1	1	1	1	7	17	13	17	6	24	0	0	0.538462	0.391304	0	0.375	1	0	0.428571	0	0.5	0.25
62508797	A	G	G	G	G	G	G	1	1	1	1	1	1	4	10	6	2	2	2	0	1	0	0	0	0	1	0	0	1	0.5	0
96579724	A	C	C	C	C	C	C	1	1	1	1	1	1	14	14	2	12	14	5	0	1	0	0.4	1	0	0	0.5	0	0.625	0	0
48887129	G	A	A	A	A	A	A	1	1	1	1	1	1	10	9	5	22	10	15	0	0	0.538462	0.193548	1	0	0	0.285714	0.517241	0	0	1
22533311	T	C	C	C	C	C	C	1	1	1	1	1	1	2	14	3	20	15	41	0	0.588235	0	0.129032	0	1	0.4	0	0.448276	0	1	0
91991339	C	T	T	T	T	T	T	1	1	1	1	1	1	108	54	33	33	16	38	0	0.633333	0	0	0.583333	1	0	0.647059	0	0.444444	0	0.266667
20531113	T	C	C	C	C	C	C	1	1	1	1	1	1	10	31	15	25	18	18	1	0.444444	0	0	0	0.6	1	0	0	0.545455	0	0
43306974	A	G	G	G	G	G	G	1	1	1	1	1	1	7	9	13	3	2	15	1	1	0	0	0	0	0	0	0	1	0.6	0
22532975	A	G	G	G	G	G	G	1	1	1	1	1	1	4	13	3	8	19	18	0	0.512821	0	0	0	1	0	0.7	0.4	0	1	0
864354	G	A	A	A	A	A	A	1	1	1	1	1	1	2	5	3	3	5	2	0	0	0	1	1	0	0	0	0	0	0.666667	1
49522367	C	A	A	A	A	A	A	1	1	1	1	1	1	6	4	6	11	3	11	1	1	1	0	0	0	0	0	0	0.666667	0	0
22541828	A	G	G	G	G	G	G	1	1	1	1	1	1	6	7	4	12	9	16	0	0.55	0	0	0	1	0.285714	0.6	0.272727	0	1	0
5440473	A	G	G	G	G	G	G	1	1	1	1	1	1	7	5	17	15	7	6	0.714286	1	0	1	0	0	0	0	0	0	1	0
22531927	C	T	T	T	T	T	T	1	1	1	1	1	1	13	24	10	28	28	38	0	0.261905	0	0	0	1	0.357143	0.454545	0.473684	0.173913	1	0
32767848	T	C	C	C	C	C	C	1	1	1	1	1	1	2	2	4	2	6	13	0	0.4	0	0.333333	1	1	0	0	0	0	0	1
22531552	G	C	C	C	C	C	C	1	1	1	1	1	1	76	56	40	76	66	101	0	0.595506	0	0	0	1	0.493333	0.34375	0.313725	0	1	0
28510792	G	A	A	A	A	A	A	1	1	1	1	1	1	3	2	15	2	5	2	1	1	0	0.75	0	1	0	0	0	0	0	0
11177935	T	C	C	C	C	C	C	1	1	1	1	1	1	3	2	3	3	7	10	0	0.777778	0	0	0	0	0	0	1	1	0	1
28426059	T	C	G	G	G	G	G	1	1	1	1	1	1	2	69	23	88	132	119	0.944444	0.961538	0	0	0	0.277778	0	0	0.603175	1	0	0
28426059	T	C	G	G	G	G	G	1	1	1	1	1	1	2	69	23	88	132	119	0.944444	0.961538	0	0	0	0.277778	0	0	0.603175	1	0	0
10927711	C	T	T	T	T	T	T	1	1	1	1	1	1	22	13	24	2	1	22	0	0.733333	0.285714	0.344828	0	0.692308	0	0	0	0.6	0.777778	0.363636
5440415	G	A	A	A	A	A	A	1	1	1	1	1	1	8	4	12	6	6	7	0.8	1	0	1	0	0	0	0	0	0	1	0
24697550	G	C	C	C	C	C	C	1	1	1	1	1	1	7	7	19	3	5	6	1	1	0	0	0	0	0	0	0.333333	1	0.52381	0
22532920	G	C	C	C	C	C	C	1	1	1	1	1	1	8	12	2	13	20	22	0	0.520833	0	0	0	1	0.444444	0.545455	0.36	0	1	0
63651325	A	T	T	T	T	T	T	1	1	1	1	1	1	7	4	8	5	6	18	0.95	0	0	0	0	0	0	0	0.96	0.442068	0.538462	1
63651379	T	A	A	A	A	A	A	1	1	1	1	1	1	5	2	5	4	11	10	1	0	0	0	0	0	0	0	0.954545	0.443548	0.5	1
1626009	A	G	G	G	G	G	G	1	1	1	1	1	1	7	2	5	3	3	10	1	0	0	0	0	1	0.4	0	0.5	0	0	1
63651335	G	A	A	A	A	A	A	1	1	1	1	1	1	6	4	8	5	6	19	1	0	0	0	0	0	0	0	0.938776	0.465028	0.5	1
5440604	G	T	T	T	T	T	T	1	1	1	1	1	1	9	9	9	7	6	7	0.75	0	0	0.5	0	1	0	1	0	0.666667	0	0
5440617	G	T	T	T	T	T	T	1	1	1	1	1	1	11	11	9	7	5	8	0.75	0	0	0.5	0	1	0	1	0	0.666667	0	0
48250867	A	T	T	T	T	T	T	1	1	1	1	1	1	10	10	7	5	5	12	0	0	0	0	0.923077	1	0	1	0	0	0	1
28049088	A	G	G	G	G	G	G	1	1	1	1	1	1	2	2	3	3	2	3	0	0	0	0.6	1	1	0	0	0	0.333333	1	0
22531638	C	T	T	T	T	T	T	1	1	1	1	1	1	58	53	32	55	43	71	0	0.534247	0	0	0	1	0.561404	0.44	0.4	0	1	0
24697483	T	A	A	A	A	A	A	1	1	1	1	1	1	6	9	15	2	6	10	1	1	0	0	0	0	0	0	0.4	1	0.565217	0
7683125	A	G	G	G	G	G	G	1	1	1	1	1	1	9	5	2	10	8	6	0	0	0	0	0	0	0	0	1	1	1	1
10129377	T	C	C	C	C	C	C	1	1	1	1	1	1	2	4	4	4	3	3	0	0	1	0	1	0	1	1	0	0	0	0
16135915	A	G	G	G	G	G	G	1	1	1	1	1	1	5	5	7	7	6	6	1	1	0	0	1	0	1	0	0	0	0	0
21667077	C	T	T	T	T	T	T	1	1	1	1	1	1	6	3	2	2	2	6	0	0	0	0	1	1	0	0	0	1	0	1
68302104	G	A	A	A	A	A	A	1	1	1	1	1	1	20	10	1	5	7	11	1	0	0	0	0	1	0	1	0	1	0	0
79199264	G	T	T	T	T	T	T	1	1	1	1	1	1	9	7	5	4	2	4	1	0	1	0	0	0	1	0	0	1	0	0
79199267	T	C	C	C	C	C	C	1	1	1	1	1	1	9	5	5	4	2	2	1	0	1	0	0	0	1	0	0	1	0	0
1014294	G	A	A	A	A	A	A	1	1	1	1	1	1	2	8	10	6	3	3	0	1	0	0	0	0	1	0	0	1	1	0
1138192	T	C	C	C	C	C	C	1	1	1	1	1	1	2	3	2	4	3	2	0	0	0	0	1	1	0	1	0	0	1	0
33486124	A	G	G	G	G	G	G	1	1	1	1	1	1	3	8	5	2	2	2	1	0	1	0	0	0	0	0	0	1	0	1
9149634	C	A	A	A	A	A	A	1	1	1	1	1	1	2	2	5	3	4	2	1	0	0	1	0	1	1	0	0	0	0	0
44122855	T	C	C	C	C	C	C	1	1	1	1	1	1	9	2	5	2	9	6	1	0	1	1	0	1	0	0	0	0	0	0
73729969	T	C	C	C	C	C	C	1	1	1	1	1	1	4	8	9	6	3	3	0	1	1	0	0	0	0	0	1	1	0	0
17253846	G	A	A	A	A	A	A	1	1	1	1	1	1	3	6	2	2	2	2	0	1	0	0	0	1	1	0	1	0	0	0
18470756	C	A	A	A	A	A	A	1	1	1	1	1	1	12	14	12	3	3	3	1	1	1	0	0	0	0	0	1	0	0	0
83256381	G	A	A	A	A	A	A	1	1	1	1	1	1	2	3	3	3	2	4	1	0	0	0	0	1	0	1	0	1	0	0
83358809	T	G	G	G	G	G	G	1	1	1	1	1	1	2	2	4	15	3	2	1	0	0	0	1	0	1	0	1	0	0	0
39672127	A	T	T	T	T	T	T	1	1	1	1	1	1	4	5	3	3	8	6	1	1	0	0	1	0	0	0	0	1	0	0
65711032	A	G	G	G	G	G	G	1	1	1	1	1	1	2	3	4	4	10	4	1	1	1	0	0	0	0	0	0	0	0	1
68427287	T	C	C	C	C	C	C	1	1	1	1	1	1	6	2	19	4	2	5	0	0	1	0	1	1	1	0	0	0	0	0
68427332	A	G	G	G	G	G	G	1	1	1	1	1	1	3	2	16	3	7	2	0	1	1	0	0	1	1	0	0	0	0	0
58676938	C	G	G	G	G	G	G	1	1	1	1	1	1	3	5	2	6	6	7	0	0	0	0	1	0	1	0	0	0	1	1
58676945	A	G	G	G	G	G	G	1	1	1	1	1	1	4	6	3	6	7	8	0	0	0	0	1	0	1	0	0	0	1	1
19884953	T	C	C	C	C	C	C	1	1	1	1	1	1	12	12	5	18	16	23	1	0	0	0	0	0	0	0	1	1	0	1
28664489	A	G	G	G	G	G	G	1	1	1	1	1	1	5	4	3	4	4	3	0	0	1	1	0	0	0	0	0	0	1	1
30312724	T	C	C	C	C	C	C	1	1	1	1	1	1	4	6	6	7	5	6	1	1	0	0	1	0.666667	0	0	0	0.333333	0	0
41088022	T	A	A	A	A	A	A	1	1	1	1	1	1	4	8	9	7	3	3	0	0	1	0	0	1	0	0	1	1	0	0
136708967	G	A	A	A	A	A	A	1	1	1	1	1	1	5	3	2	5	2	2	1	0	0	0	0	1	0	0	1	1	0	0
140402182	C	T	T	T	T	T	T	1	1	1	1	1	1	7	6	4	3	3	4	0	0	1	1	0	0	0	1	0	0	1	0
14533352	A	G	G	G	G	G	G	1	1	1	1	1	1	5	3	2	4	4	5	0	0	0	1	0	0	0	0	1	1	0	1
23670753	A	G	G	G	G	G	G	1	1	1	1	1	1	2	4	9	2	4	3	0	1	1	1	0	0	0	0	0	0	0	1
12266885	A	G	G	G	G	G	G	1	1	1	1	1	1	9	4	2	7	10	5	1	1	0	0	0	0	0	0	1	0	0	1
3239439	C	G	G	G	G	G	G	1	1	1	1	1	1	9	6	2	6	6	5	1	0	1	0	0	0	0	0	1	0	1	0
21447859	T	C	C	C	C	C	C	1	1	1	1	1	1	4	3	5	4	2	5	1	0	0	0	0	0	0	1	1	1	0	0
38825265	T	C	C	C	C	C	C	1	1	1	1	1	1	2	2	4	2	7	3	0	0	0	1	1	0	0	1	0	1	0	0
2186477	A	G	G	G	G	G	G	1	1	1	1	1	1	2	2	3	3	2	3	0	0	0	0	1	0	0	1	1	0	0	1
2186479	C	T	T	T	T	T	T	1	1	1	1	1	1	2	2	3	3	2	3	0	0	0	0	1	0	0	1	1	0	0	1
2186492	A	C	C	C	C	C	C	1	1	1	1	1	1	3	3	4	5	2	4	0	0	0	0	1	0	0	1	1	0	0	1
2186498	G	C	C	C	C	C	C	1	1	1	1	1	1	3	3	4	5	2	4	0	0	0	0	1	0	0	1	1	0	0	1
2186503	A	G	G	G	G	G	G	1	1	1	1	1	1	3	3	4	5	2	4	0	0	0	0	1	0	0	1	1	0	0	1
2186504	G	A	A	A	A	A	A	1	1	1	1	1	1	3	3	4	5	2	4	0	0	0	0	1	0	0	1	1	0	0	1
2186508	G	A	A	A	A	A	A	1	1	1	1	1	1	3	3	4	5	2	4	0	0	0	0	1	0	0	1	1	0	0	1
2186509	T	G	G	G	G	G	G	1	1	1	1	1	1	3	3	4	5	2	4	0	0	0	0	1	0	0	1	1	0	0	1
2186517	T	C	C	C	C	C	C	1	1	1	1	1	1	3	3	4	6	2	5	0	0	0	0	1	0	0	1	1	0	0	1
2186519	A	G	G	G	G	G	G	1	1	1	1	1	1	3	3	4	6	2	5	0	0	0	0	1	0	0	1	1	0	0	1
8495909	C	A	A	A	A	A	A	1	1	1	1	1	1	3	9	13	3	8	14	0	0	1	1	0	1	0	0	0	0	0	1
8790721	A	C	C	C	C	C	C	1	1	1	1	1	1	2	2	4	4	3	5	0	0	0	1	0	0	0	0	1	1	0	1
33900492	C	A	A	A	A	A	A	1	1	1	1	1	1	6	5	3	4	6	2	0	1	0	1	0	0	0	0	1	0	1	0
18692206	C	G	G	G	G	G	G	1	1	1	1	1	1	5	2	3	2	3	10	1	0	0	0	0	1	0	0	1	0	1	0
41626828	N	A	A	A	A	A	A	1	1	1	1	1	1	2	2	3	4	4	7	0	0	0	0	0	0	0	1	0	1	1	1
131360671	A	G	G	G	G	G	G	1	1	1	1	1	1	2	9	3	3	2	3	0	0	0	1	1	1	0	0	0	1	0	0
15140926	T	C	C	C	C	C	C	1	1	1	1	1	1	6	4	6	2	3	2	0	1	1	0	0	1	0	0	0	0	1	0
35816172	N	G	G	G	G	G	G	1	1	1	1	1	1	2	4	5	2	2	4	0	0	0	0	1	0	1	0	0	1	1	0
46970346	T	A	A	A	A	A	A	1	1	1	1	1	1	2	3	7	2	2	4	0	0	0	0	0	0	0	0	1	1	1	1
94255075	T	G	G	G	G	G	G	1	1	1	1	1	1	4	2	2	2	7	9	0	0	0	0	0	0	0	1	1	1	1	0
23394409	N	A	A	A	A	A	A	1	1	1	1	1	1	4	4	3	5	3	6	1	1	1	1	0	0	0	0	0	0	0	0
70021463	N	T	T	T	T	T	T	1	1	1	1	1	1	2	2	2	2	2	2	1	0	0	0	1	0	0	0	1	0	0	1
42246514	G	T	T	T	T	T	T	1	1	1	1	1	1	7	4	4	5	3	21	0	0	0	0	0	1	0	0	1	1	0	1
42246540	C	G	G	G	G	G	G	1	1	1	1	1	1	7	4	4	6	3	19	0	0	0	0	0	1	0	0	1	1	0	1
91897952	G	T	T	T	T	T	T	1	1	1	1	1	1	14	11	6	12	5	12	0	0	0	0	0	1	0	0	1	1	1	0
112374942	G	A	A	A	A	A	A	1	1	1	1	1	1	3	8	2	3	4	2	1	0	0	1	0	0	0	0	1	1	0	0
13080246	G	A	A	A	A	A	A	1	1	1	1	1	1	3	5	10	2	7	10	0.2	0	0	0.8	1	0	0	0	0	1	0	1
28373319	T	C	C	C	C	C	C	1	1	1	1	1	1	5	2	2	3	9	2	1	1	0	1	0	0	0	0	1	0	0	0
86180649	T	C	C	C	C	C	C	1	1	1	1	1	1	4	2	4	7	6	5	0	0	0	1	0	0	1	1	0	1	0	0
116754661	G	A	A	A	A	A	A	1	1	1	1	1	1	2	5	7	2	4	5	0	0	1	1	1	0	1	0	0	0	0	0
658869	C	A	A	A	A	A	A	1	1	1	1	1	1	4	14	8	4	2	2	0	0	0	0	0	0	1	1	1	1	0	0
658889	G	T	T	T	T	T	T	1	1	1	1	1	1	4	14	8	4	2	2	0	0	0	0	0	0	1	1	1	1	0	0
109683631	G	A	A	A	A	A	A	1	1	1	1	1	1	2	5	2	3	2	4	0	1	0	0	0	0	1	0	1	0	1	0
111591448	G	A	A	A	A	A	A	1	1	1	1	1	1	5	2	10	4	8	5	0	0	0	0	0	0	0	1	1	1	1	0
67810022	T	A	A	A	A	A	A	1	1	1	1	1	1	2	3	7	2	4	8	1	0	0	0	0	0	0	1	1	0	0	1
99935898	A	G	G	G	G	G	G	1	1	1	1	1	1	41	26	10	5	9	2	0	1	0	0	0	0	0	0	1	0	1	1
50719484	T	C	C	C	C	C	C	1	1	1	1	1	1	2	2	3	3	4	2	1	0	1	0	1	1	0	0	0	0	0	0
50719489	T	C	C	C	C	C	C	1	1	1	1	1	1	2	2	3	3	4	2	1	0	1	0	1	1	0	0	0	0	0	0
61466388	T	C	C	C	C	C	C	1	1	1	1	1	1	7	3	2	2	2	3	0	0	0	0	0	1	0	1	0	1	0	1
95708288	A	G	G	G	G	G	G	1	1	1	1	1	1	2	4	5	2	2	12	0	0	0	0	1	1	0	0	0	1	1	0
96055152	C	T	T	T	T	T	T	1	1	1	1	1	1	2	3	5	2	4	4	0	0	0	0	1	1	0	0	0	1	0	1
142262206	C	T	T	T	T	T	T	1	1	1	1	1	1	7	2	9	3	8	5	1	0	0	0	1	0	0	0	1	1	0	0
13420344	A	G	G	G	G	G	G	1	1	1	1	1	1	3	5	8	5	2	2	0.666667	1	0	1	0	0	0	0	0.666667	0	0.666667	0
104350347	C	G	G	G	G	G	G	1	1	1	1	1	1	24	25	14	7	23	15	0.692308	0	0	0	0	0	0	0	0.625	0.714286	1	1
44057733	T	C	C	C	C	C	C	1	1	1	1	1	1	7	8	4	2	6	3	0	0	0	0	0.833333	1	0	0	0.571429	1	0	0.666667
44057734	G	A	A	A	A	A	A	1	1	1	1	1	1	6	7	4	2	5	3	0	0	0	0	0.833333	1	0	0	0.571429	1	0	0.666667
22531485	C	A	A	A	A	A	A	1	1	1	1	1	1	66	64	40	66	69	105	0	0.695122	0	0	0	0.988506	0.566265	0.424242	0.439024	0	1	0
77953368	T	C	C	C	C	C	C	1	1	1	1	1	1	14	7	10	6	11	14	0	0	0	0	0.52381	0.666667	0.555556	0.8	0.823529	0.25	0	0.5
1491187	T	C	C	C	C	C	C	1	1	1	1	1	1	2	4	5	5	5	4	1	0	0	0	0	0.625	0	0	1	0.5	0	1
13080260	C	A	A	A	A	A	A	1	1	1	1	1	1	3	5	13	2	7	6	0.333333	0	0	0.8	1	0	0	0	0	1	0	1
44057730	A	G	G	G	G	G	G	1	1	1	1	1	1	7	9	4	4	6	3	0	0	0	0	0.857143	1	0	0	0.571429	1	0	0.75
22531710	T	C	C	C	C	C	C	1	1	1	1	1	1	36	35	20	29	29	72	0	0.5	0	0	0	1	0.673077	0.533333	0.472727	0	1	0
42965083	A	G	G	G	G	G	G	1	1	1	1	1	1	13	2	10	8	7	13	0	0.75	0.25	0	0	1	0	0.75	0	0.5	1	0
24269672	T	C	C	C	C	C	C	1	1	1	1	1	1	5	2	4	3	3	2	0	0	0.285714	0	0.6	0.571429	0	0	0.8	1	1	0
62554088	T	A	A	A	A	A	A	1	1	1	1	1	1	8	14	28	8	13	16	0	1	0.714286	0	0	0.576923	0	0	0	1	1	0
24690981	G	A	A	A	A	A	A	1	1	1	1	1	1	2	2	2	2	6	3	1	0	0	1	0	0.3	0	1	0	0	0	1
94622206	C	T	T	T	T	T	T	1	1	1	1	1	1	7	7	9	2	3	3	0	0	1	0	0	1	1	0	0	0.8	0.5	0
3250756	T	C	C	C	C	C	C	1	1	1	1	1	1	3	3	2	2	4	9	0.307692	1	0	0	0	0	0	0	1	1	0	1
24875912	C	T	T	T	T	T	T	1	1	1	1	1	1	14	11	4	19	10	3	1	0.555556	0	1	0	0	0	0	0.769231	0	0	1
35147930	C	T	T	T	T	T	T	1	1	1	1	1	1	9	11	9	7	6	9	0	0.555556	0.357143	0.888889	1	0	0.666667	0.857143	0	0	0	0
7778721	T	A	A	A	A	A	A	1	1	1	1	1	1	11	9	9	3	5	5	0.333333	0	0	0	0	1	0	0	1	1	0	1
24710585	A	C	C	C	C	C	C	1	1	1	1	1	1	9	2	12	3	9	2	1	0	1	1	0	0.333333	0	0	0	0	1	0
7603982	A	C	C	C	C	C	C	1	1	1	1	1	1	5	3	6	4	4	2	0	0	0	1	1	0	1	0	0.333333	0	1	0
81888696	G	A	A	A	A	A	A	1	1	1	1	1	1	2	6	3	9	6	8	0	0	0	0.666667	1	1	1	0	0	0.666667	0	0
66650314	C	T	T	T	T	T	T	1	1	1	1	1	1	3	10	16	8	18	32	0	1	0	0	1	0	0	1	0.538462	0.5	0.3	0
45437470	G	C	C	C	C	C	C	1	1	1	1	1	1	4	2	4	5	7	12	0	0	0	0	0	0.666667	1	0.444444	0.25	0	1	1
21796247	C	T	T	T	T	T	T	1	1	1	1	1	1	5	2	3	4	14	7	0.933333	0	0.6	0	0.833333	0	0	0	1	0	1	0
93715532	G	A	A	A	A	A	A	1	1	1	1	1	1	14	13	1	30	22	17	1	0.365854	1	1	0.36	0	0	0	0	0.666667	0	0
22533047	C	T	T	T	T	T	T	1	1	1	1	1	1	12	12	6	12	18	18	0	0.545455	0	0	0	1	1	0.307692	0.555556	0	1	0
11183047	C	T	T	T	T	T	T	1	1	1	1	1	1	4	4	4	6	13	13	0	0.714286	0	0	1	0.2	0	0	0	1	0.5	1
57972596	C	T	T	T	T	T	T	1	1	1	1	1	1	4	5	3	3	5	3	0.896552	1	0	0	0	0	0	0	1	0.857143	0	0.666667
15406760	G	A	A	A	A	A	A	1	1	1	1	1	1	76	78	58	120	62	163	0	0	0.371429	0.454545	0	1	0	0.98913	0.55102	0.432432	0	0.62963
61409999	G	A	A	A	A	A	A	1	1	1	1	1	1	6	5	24	10	8	6	1	0	0	1	0	0.666667	0	0	0	0.357143	1	0.444444
57833194	T	C	C	C	C	C	C	1	1	1	1	1	1	2	2	3	5	2	4	0	0	0.5	1	1	0	0	1	0	1	0	0
156267011	A	C	C	C	C	C	C	1	1	1	1	1	1	2	8	6	3	3	3	0	0	1	1	0	0	0	0	0.5	1	1	0
18651753	T	C	C	C	C	C	C	1	1	1	1	1	1	9	6	8	3	3	4	1	0	1	0	0	1	0	0	0	1	0.5	0
112903116	T	C	C	C	C	C	C	1	1	1	1	1	1	8	9	5	17	6	11	0	0	1	0.5	0	0	0	0	1	1	0	1
18208155	A	T	T	T	T	T	T	1	1	1	1	1	1	3	3	3	5	1	3	0	1	0	0	0	0	0	1	0	0.857143	1	0.666667
42949792	T	C	C	C	C	C	C	1	1	1	1	1	1	13	2	2	8	8	6	0.722222	0.733333	0	0	0	1	0	0.642857	1	0.5	0	0
57185925	T	C	C	C	C	C	C	1	1	1	1	1	1	2	4	4	2	9	3	1	1	0	0	1	0.6	0	1	0	0	0	0
50505056	G	T	T	T	T	T	T	1	1	1	1	1	1	2	3	4	5	9	11	0	0	1	1	0	1	0	0	0	1	0.6	0
54803724	G	C	C	C	C	C	C	1	1	1	1	1	1	5	5	2	2	5	2	0.625	1	0	1	0	0	0	0	0	1	0	1
7778134	A	G	G	G	G	G	G	1	1	1	1	1	1	7	4	4	6	3	6	0	0	0	0	0.8	0.833333	1	0	1	1	0	0
62624235	G	A	A	A	A	A	A	1	1	1	1	1	1	14	17	17	7	4	2	1	0.666667	0	0.666667	0	0	0	0	0.75	0.8	0.75	0
63651114	T	C	C	C	C	C	C	1	1	1	1	1	1	10	6	19	15	26	60	1	0	0	0	0	0.327493	0	0	0.94186	0.465021	1	0.9
11173473	A	G	G	G	G	G	G	1	1	1	1	1	1	8	7	7	7	15	15	0	1	0	0.636364	0	1	0	0	0	0	1	1
22542815	C	T	T	T	T	T	T	1	1	1	1	1	1	2	12	5	17	11	9	0	0.75	0	0	0	1	0	0.888889	1	0	1	0
63651144	A	G	T	T	T	T	T	1	1	1	1	1	1	10	8	14	15	25	56	1	0	0	0	0	0.337758	0	0	0.936709	0.484746	0.987342	0.909091
11836526	A	C	C	C	C	C	C	1	1	1	1	1	1	10	4	2	3	2	12	0	0	0.75	0	1	1	0	0	1	0.555556	0.357143	0
35146449	C	T	T	T	T	T	T	1	1	1	1	1	1	4	7	5	2	5	5	0	0.409091	1	1	1	0.333333	0.333333	0.588235	0	0	0	0
94598600	A	G	G	G	G	G	G	1	1	1	1	1	1	6	5	2	4	3	5	1	0	0	0	0.833333	1	0	0	1	0	0	0.833333
79049292	G	T	T	T	T	T	T	1	1	1	1	1	1	4	2	8	2	2	2	1	0	0	0.666667	0	0	1	0	1	1	0	0
15154308	C	G	G	G	G	G	G	1	1	1	1	1	1	8	11	5	5	9	17	0	0	0	1	1	1	0	0	0	0.666667	1	0
32076386	T	C	C	C	C	C	C	1	1	1	1	1	1	5	6	9	3	2	9	1	0	1	0	0	1	0	0	0	0	0.666667	1
92969315	A	G	G	G	G	G	G	1	1	1	1	1	1	2	2	4	2	4	5	1	0	0	1	0	1	0	0	0	0.666667	1	0
45674229	C	T	T	T	T	T	T	1	1	1	1	1	1	8	23	2	14	13	7	0	0	0	0	0	1	0.75	0	0.642857	0.4	0.875	1
8571501	G	A	A	A	A	A	A	1	1	1	1	1	1	29	22	86	3	28	31	0	1	0.727273	0.969697	0.2	0	0.166667	0.4	0	0	0.916667	0.294118
50937988	A	G	G	G	G	G	G	1	1	1	1	1	1	2	6	4	5	5	9	1	0	0.5	0.184211	0	1	0	0	0	1	0	1
16903504	G	T	T	T	T	T	T	1	1	1	1	1	1	8	8	5	4	4	5	0.705882	0	0.3	0.857143	0	0.333333	0	0	1	0.5	0	1
63651207	G	A	A	A	A	A	A	1	1	1	1	1	1	10	4	11	7	4	31	1	0	0	0	0	0.36342	0	0	0.933333	0.508137	1	0.909091
63667494	C	G	G	G	G	G	G	1	1	1	1	1	1	2	2	27	3	7	16	1	0	0	0.240458	0.285714	0.5	0	0	1	0.72	1	0
58703076	C	T	T	T	T	T	T	1	1	1	1	1	1	39	21	21	3	8	24	0	0	0.75	0	0	0	0	0	1	1	1	1
11391625	A	C	C	C	C	C	C	1	1	1	1	1	1	10	5	6	2	2	10	1	0	0	0	1	0.75	1	0	0	1	0	0
12666217	A	G	G	G	G	G	G	1	1	1	1	1	1	7	2	11	4	2	7	1	0	1	0	0	1	0	0	0	0.75	1	0
82516990	C	T	T	T	T	T	T	1	1	1	1	1	1	5	7	6	7	3	3	0	0	0	0	1	1	1	0	0	0.75	1	0
49882901	C	T	T	T	T	T	T	1	1	1	1	1	1	6	15	6	7	2	13	1	0	0	0	0	0	1	0	1	0.75	1	0
42597299	A	G	G	G	G	G	G	1	1	1	1	1	1	11	17	4	15	11	11	0	0	1	1	0.5625	0	0	0	0.222222	0	1	1
104292210	A	G	G	G	G	G	G	1	1	1	1	1	1	2	4	7	4	2	2	1	1	0	0	1	1	0	0	0	0.8	0	0
1353592	T	A	A	A	A	A	A	1	1	1	1	1	1	4	4	2	2	2	4	1	0	0	1	0	1	1	0	0	0	0.8	0
1353604	A	G	G	G	G	G	G	1	1	1	1	1	1	4	8	2	2	2	4	1	0	0	1	0	1	1	0	0	0	0.8	0
1353607	C	G	G	G	G	G	G	1	1	1	1	1	1	4	8	2	2	2	4	1	0	0	1	0	1	1	0	0	0	0.8	0
45689951	C	T	T	T	T	T	T	1	1	1	1	1	1	3	5	3	12	8	13	0.777778	0	0	0	0.538462	1	0	0.785714	0	1	0	0.75
58703083	G	A	A	A	A	A	A	1	1	1	1	1	1	39	23	22	2	10	27	0	0	1	0	0	0	0	0	1	0.857143	1	1
7654294	G	T	T	T	T	T	T	1	1	1	1	1	1	17	8	24	12	15	24	1	0	0	0	0.428571	0.285714	0	0.5	0	1	0.666667	1
4078352	T	C	C	C	C	C	C	1	1	1	1	1	1	5	5	9	15	5	12	0.392857	0	1	1	0	1	0	0	1	0.5	0	0
25657770	C	A	A	A	A	A	A	1	1	1	1	1	1	7	11	8	4	2	8	0	0	1	0	0	0	0	0	1	1	0.904762	1
69370753	C	T	T	T	T	T	T	1	1	1	1	1	1	15	20	9	8	9	4	0	1	0.181818	0.727273	0	0	1	0	1	1	0	0
15405186	G	A	A	A	A	A	A	1	1	1	1	1	1	4	17	7	12	9	11	0.529412	0.388889	0	0	0	1	0	0	1	1	0	1
21265277	C	T	T	T	T	T	T	1	1	1	1	1	1	9	4	5	2	3	9	1	0	1	1	0	0	0	1	0	0.333333	0.6	0
3024877	T	C	C	C	C	C	C	1	1	1	1	1	1	104	69	20	94	42	75	0	1	0	0	1	1	0	0	1	0.936508	0	0
61447225	T	C	C	C	C	C	C	1	1	1	1	1	1	18	15	18	10	23	37	0	1	0.818182	0.354839	0.8	0.285714	0.666667	0	0.230769	0.307692	0	0.473684
14990189	T	C	C	C	C	C	C	1	1	1	1	1	1	18	8	2	4	2	2	1	1	0	0	0	1	0.444444	0	0	0	1	0.5
12976199	C	T	T	T	T	T	T	1	1	1	1	1	1	4	4	5	3	6	3	0	1	0	0.625	0.333333	0	0	1	0	1	0	1
1228972	A	C	C	C	C	C	C	1	1	1	1	1	1	4	3	15	2	3	8	0	0	1	0	1	0	0	0	0	1	1	1
7815282	G	A	A	A	A	A	A	1	1	1	1	1	1	13	6	8	7	5	4	0	0	0	0	1	1	0	0	1	1	0	1
16165867	C	T	T	T	T	T	T	1	1	1	1	1	1	3	2	2	2	3	4	0	1	1	1	1	0	0	0	0	0	1	0
6781537	T	C	C	C	C	C	C	1	1	1	1	1	1	2	6	14	3	9	11	1	0	0	0	0	1	1	0	0	1	1	0
22669731	A	G	G	G	G	G	G	1	1	1	1	1	1	4	3	6	4	2	5	1	0	1	1	0	0	0	1	0	1	0	0
3436407	T	C	C	C	C	C	C	1	1	1	1	1	1	4	8	14	2	2	2	0	0	1	0	0	0	1	1	0	1	0	1
36580366	G	A	A	A	A	A	A	1	1	1	1	1	1	2	8	2	4	3	3	0	0	1	1	0	0	0	1	1	1	0	0
55843049	T	C	C	C	C	C	C	1	1	1	1	1	1	4	2	6	3	2	2	0	0	1	0	0	1	0	0	1	0	1	1
997490	G	A	A	A	A	A	A	1	1	1	1	1	1	8	8	9	5	3	2	0	0	0	0	0	1	1	0	0	1	1	1
1304327	C	A	A	A	A	A	A	1	1	1	1	1	1	11	2	2	3	8	3	0	0	1	1	0	1	0	0	0	1	1	0
21982656	A	T	T	T	T	T	T	1	1	1	1	1	1	6	4	2	5	6	6	1	1	1	1	0	0	0	0	1	0	0	0
21982657	A	T	T	T	T	T	T	1	1	1	1	1	1	6	4	2	5	6	5	1	1	1	1	0	0	0	0	1	0	0	0
81319562	G	C	C	C	C	C	C	1	1	1	1	1	1	12	6	6	6	2	2	0	1	0	1	0	0	0	0	0	1	1	1
55513417	A	G	G	G	G	G	G	1	1	1	1	1	1	3	2	2	6	4	6	1	0	0	1	0	1	0	1	0	0	0	1
55513454	C	G	G	G	G	G	G	1	1	1	1	1	1	5	2	2	5	4	7	1	0	0	1	1	1	0	0	0	0	0	1
69952151	T	C	C	C	C	C	C	1	1	1	1	1	1	8	16	4	24	8	14	0	0	0	0	0	0	0	1	1	1	1	1
84289421	T	C	C	C	C	C	C	1	1	1	1	1	1	10	4	9	3	4	6	0	1	0	0	1	1	0	0	1	0	1	0
84289435	T	C	C	C	C	C	C	1	1	1	1	1	1	11	4	12	3	4	7	0	1	0	0	1	1	0	0	1	0	1	0
84289449	T	C	C	C	C	C	C	1	1	1	1	1	1	12	4	14	5	4	8	0	1	0	0	1	1	0	0	1	0	1	0
22813418	G	T	T	T	T	T	T	1	1	1	1	1	1	3	6	4	3	3	2	1	0	1	1	0	0	0	0	1	0	0	1
48513830	G	T	T	T	T	T	T	1	1	1	1	1	1	12	4	8	10	6	4	0	0	0	0	1	0	0	1	1	1	0	1
54848196	T	G	G	G	G	G	G	1	1	1	1	1	1	8	3	7	4	8	2	1	1	1	1	0	0	0	0	0	0	1	0
67469525	G	A	A	A	A	A	A	1	1	1	1	1	1	14	2	4	2	2	6	1	0	1	1	0	0	0	0	1	0	1	0
46535970	C	T	T	T	T	T	T	1	1	1	1	1	1	2	6	2	4	2	6	0	0	1	1	0	0	0	0	1	0	1	1
68053728	G	C	C	C	C	C	C	1	1	1	1	1	1	4	2	2	2	14	11	0	0	1	0	0	0	0	1	1	1	0	1
1542921	A	G	G	G	G	G	G	1	1	1	1	1	1	6	6	8	3	2	5	0	0	0	1	0	1	0	0	1	1	1	0
64229060	A	G	G	G	G	G	G	1	1	1	1	1	1	4	12	10	3	4	10	0	0	1	0	0	0	0	1	1	1	1	0
65317263	C	T	T	T	T	T	T	1	1	1	1	1	1	4	9	3	5	2	4	1	0	0	1	0	0	0	1	1	0	1	0
68427252	C	T	T	T	T	T	T	1	1	1	1	1	1	6	4	5	4	2	7	0	0	1	0	1	1	1	0	1	0	0	0
68427336	C	A	A	A	A	A	A	1	1	1	1	1	1	3	2	16	3	8	2	0	1	1	1	0	1	1	0	0	0	0	0
65831282	T	C	C	C	C	C	C	1	1	1	1	1	1	3	2	2	2	11	5	1	1	1	1	1	0	0	0	0	0	0	0
5441739	G	C	C	C	C	C	C	1	1	1	1	1	1	19	7	4	9	4	5	1	0	0	0	0	1	0	0	1	0	1	1
5441759	A	G	G	G	G	G	G	1	1	1	1	1	1	17	11	3	7	4	3	1	0	0	0	0	1	0	0	1	0	1	1
37571861	A	G	G	G	G	G	G	1	1	1	1	1	1	6	6	6	3	4	6	1	0	0	0	0	1	0	0	1	1	0	1
79780029	T	C	C	C	C	C	C	1	1	1	1	1	1	5	7	3	6	4	4	0	0	1	1	0	0	0	0	0	1	1	1
55662000	A	G	G	G	G	G	G	1	1	1	1	1	1	4	3	6	2	2	5	0	0	0	0	0	1	0	1	1	1	0	1
23888459	T	C	C	C	C	C	C	1	1	1	1	1	1	7	8	12	9	9	7	0	0	1	0	0	0	0	1	1	1	1	0
11011617	C	T	T	T	T	T	T	1	1	1	1	1	1	8	6	8	4	15	3	1	0	0	0	0	1	0	0	1	1	0	1
11196738	T	C	C	C	C	C	C	1	1	1	1	1	1	5	8	7	8	5	8	1	0	0	0	0	1	1	0	1	1	0	0
44533673	N	T	T	T	T	T	T	1	1	1	1	1	1	10	7	6	2	4	5	1	1	1	0	1	0	0	0	0	0	0	1
44533674	N	G	G	G	G	G	G	1	1	1	1	1	1	11	8	6	2	4	5	1	1	1	0	1	0	0	0	0	0	0	1
60352314	A	G	G	G	G	G	G	1	1	1	1	1	1	2	8	2	3	10	12	0	0	0	1	0	1	0	0	1	1	0	1
47111426	T	C	C	C	C	C	C	1	1	1	1	1	1	12	8	7	7	4	8	1	1	0	0	0	1	0	0	1	0	0	1
30672195	G	A	A	A	A	A	A	1	1	1	1	1	1	9	17	6	5	5	10	0	0	1	0	0	0	1	0	1	0	1	1
32931021	N	T	T	T	T	T	T	1	1	1	1	1	1	7	14	10	5	2	3	0	1	1	1	0	0	0	0	1	0	1	0
66270574	N	C	C	C	C	C	C	1	1	1	1	1	1	26	10	11	7	7	29	0	0	0	0	0	0	0	1	1	1	1	1
15247404	A	G	G	G	G	G	G	1	1	1	1	1	1	5	9	3	7	3	3	0	0	0	1	1	0	0	0	0	1	1	1
46970333	G	T	T	T	T	T	T	1	1	1	1	1	1	2	3	7	2	2	4	0	0	0	0	0	0	1	0	1	1	1	1
23675781	C	T	T	T	T	T	T	1	1	1	1	1	1	4	3	5	5	3	4	1	0	0	0	0	0	1	1	0	1	1	0
33092975	G	T	T	T	T	T	T	1	1	1	1	1	1	2	2	8	2	2	7	1	0	1	1	0	1	0	0	0	1	0	0
77400698	A	G	G	G	G	G	G	1	1	1	1	1	1	6	7	9	2	5	3	0	0	0	1	0	1	0	0	1	1	1	0
115183771	G	T	T	T	T	T	T	1	1	1	1	1	1	2	4	5	2	8	3	1	1	0	1	0	0	0	0	1	0	0	1
42246542	T	A	A	A	A	A	A	1	1	1	1	1	1	10	4	5	6	3	20	0	0	0	0	0	1	0	0	1	1	1	1
68720853	C	T	T	T	T	T	T	1	1	1	1	1	1	11	11	4	2	8	5	0	0	0	0	0	0	0	1	1	1	1	1
83637382	A	G	G	G	G	G	G	1	1	1	1	1	1	14	8	2	7	3	9	1	0	0	1	0	1	0	1	0	0	1	0
87037582	C	T	T	T	T	T	T	1	1	1	1	1	1	12	7	8	2	3	3	1	0	0	0	1	0	0	1	1	0	1	0
117154178	T	C	C	C	C	C	C	1	1	1	1	1	1	4	6	12	5	16	14	0	1	0	1	1	1	0	0	0	1	0	0
86474161	T	A	A	A	A	A	A	1	1	1	1	1	1	3	9	2	5	5	4	0	0	0	0	0	0	0	1	1	1	1	1
101220690	C	T	T	T	T	T	T	1	1	1	1	1	1	6	3	7	3	2	3	1	0	0	0	0	1	1	0	0	1	1	0
101220693	G	A	A	A	A	A	A	1	1	1	1	1	1	5	2	8	3	2	3	1	0	0	0	0	1	1	0	0	1	1	0
67810011	C	G	G	G	G	G	G	1	1	1	1	1	1	2	3	9	2	4	8	1	0	0	1	0	0	0	1	1	0	0	1
70459528	C	T	T	T	T	T	T	1	1	1	1	1	1	4	4	8	2	2	4	0	0	0	1	1	1	0	0	0	1	1	0
111414199	T	A	A	A	A	A	A	1	1	1	1	1	1	6	5	4	12	10	8	0	1	0	0	0	0	0	1	0	1	1	1
49903564	T	C	C	C	C	C	C	1	1	1	1	1	1	4	2	22	2	2	3	0	0	0	0	0	0	1	1	1	1	1	0
3756262	C	A	A	A	A	A	A	1	1	1	1	1	1	9	6	5	6	11	10	0	0	0	0	1	0	0	1	0	1	1	1
15157047	C	A	A	A	A	A	A	1	1	1	1	1	1	3	4	4	2	3	4	1	1	0	1	1	0	0	0	1	0	0	0
36680398	T	C	C	C	C	C	C	1	1	1	1	1	1	2	3	17	2	2	3	1	0	0	0	0	1	0	0	1	1	1	0
82353374	T	C	C	C	C	C	C	1	1	1	1	1	1	2	6	1	6	2	5	0	1	0	0	1	0	0	0	1	0	1	1
82353376	T	C	C	C	C	C	C	1	1	1	1	1	1	2	6	2	6	2	5	0	1	0	0	1	0	0	0	1	0	1	1
82353378	A	G	G	G	G	G	G	1	1	1	1	1	1	2	6	2	6	2	5	0	1	0	0	1	0	0	0	1	0	1	1
83077772	T	C	C	C	C	C	C	1	1	1	1	1	1	2	5	3	10	2	2	1	1	1	1	0	0	0	0	0	1	0	0
83077784	T	C	C	C	C	C	C	1	1	1	1	1	1	2	5	3	9	2	3	1	1	1	1	0	0	0	0	0	1	0	0
37327076	C	T	T	T	T	T	T	1	1	1	1	1	1	13	28	7	24	15	21	0.410256	1	0	0	1	0.611111	0	0	0.28125	0.5	1	0.25
66649462	A	G	G	G	G	G	G	1	1	1	1	1	1	23	18	38	6	17	71	0	0	0	1	1	0	0	1	0.764706	0.6875	0.607843	0
21265299	C	T	T	T	T	T	T	1	1	1	1	1	1	10	4	5	2	5	9	1	0	1	1	0	0.75	0	1	0	0.333333	0	0
72753272	T	C	C	C	C	C	C	1	1	1	1	1	1	11	17	26	26	14	23	0.560606	0.518519	0.538462	0.484848	0.846154	0	0.666667	0	0.655172	0.521739	0.294118	0
64786116	A	C	C	C	C	C	C	1	1	1	1	1	1	5	4	15	9	12	7	1	1	0	0	1	0.4	1	0	0	0	0.4	0.3
74930593	T	G	G	G	G	G	G	1	1	1	1	1	1	8	2	4	2	3	12	0	1	1	1	1	0.285714	0	0	0	0.333333	0	0.5
11869690	G	T	T	T	T	T	T	1	1	1	1	1	1	11	10	5	11	6	17	1	1	0	0	0	1	0	0	1	0	0.923077	0.222222
19014304	C	T	T	T	T	T	T	1	1	1	1	1	1	4	2	7	6	4	3	0.4	0	0	0	1	0	0.416667	1	1	0.333333	1	0
65189440	A	G	G	G	G	G	G	1	1	1	1	1	1	4	8	6	5	6	12	0.538462	1	0	0	0.333333	1	0	0	0.444444	0.375	1	0.466667
863362	C	T	T	T	T	T	T	1	1	1	1	1	1	15	11	22	4	2	8	0	0	0.6	0	0	0.428571	1	0.5	0.444444	0.2	1	1
41331401	G	T	T	T	T	T	T	1	1	1	1	1	1	8	7	8	5	15	22	1	1	0.454545	0	0	1	0	1	0	0.333333	0.4	0
20520340	A	G	G	G	G	G	G	1	1	1	1	1	1	9	6	11	3	10	9	1	0	0	1	0	1	0	0	1	1	0.2	0
59630398	T	C	C	C	C	C	C	1	1	1	1	1	1	4	6	3	5	6	5	0	0	1	1	0	0.222222	0	0	0	1	1	1
18656715	A	G	G	G	G	G	G	1	1	1	1	1	1	18	11	28	6	6	13	0	0	1	1	1	0	0.222222	0	0.5	1	0.5	0
104349274	T	C	C	C	C	C	C	1	1	1	1	1	1	14	17	4	12	43	24	1	0	0.833333	0	0	1	0	0	0.428571	0	1	1
51146158	A	G	G	G	G	G	G	1	1	1	1	1	1	16	4	5	8	2	3	1	1	0	0.285714	0	1	1	0	0	0	0	1
78387227	A	T	T	T	T	T	T	1	1	1	1	1	1	4	9	3	14	2	13	0	0	0	0	0	0	0.75	0.777778	1	0.8	1	1
61446343	A	G	G	G	G	G	G	1	1	1	1	1	1	4	4	3	10	9	15	0	1	0	0	1	0.4	1	0	0.642857	0.285714	0	1
82516453	T	C	C	C	C	C	C	1	1	1	1	1	1	7	3	2	4	4	7	0	0	1	1	0	1	1	0	0	0.333333	1	0
79804736	C	G	G	G	G	G	G	1	1	1	1	1	1	3	4	5	2	2	6	1	0	0.4	0.583333	1	0.363636	0	0	0	0	1	1
112290518	A	G	G	G	G	G	G	1	1	1	1	1	1	3	6	6	8	14	9	0	0.75	1	1	0	1	0	1	0	0.6	0	0
53009868	T	C	C	C	C	C	C	1	1	1	1	1	1	11	6	21	2	3	16	1	0.952381	1	0.857143	0	0	0	0	0	0	0.545455	1
56917319	G	C	C	C	C	C	C	1	1	1	1	1	1	2	4	3	8	11	10	0.363636	0	1	1	0	1	0	0	0	1	0	1
7655977	C	A	A	A	A	A	A	1	1	1	1	1	1	5	2	14	5	3	9	1	0	1	1	0	0	0	0	0.4	1	0	1
713476	A	C	C	C	C	C	C	1	1	1	1	1	1	1	3	11	3	3	9	0	1	0	0	0	0.4	1	0	0	1	1	1
49488694	A	G	G	G	G	G	G	1	1	1	1	1	1	16	32	8	64	23	46	1	0	0.666667	0.24	0	1	0	1	0	1	0.5	0
49487502	A	G	G	G	G	G	G	1	1	1	1	1	1	12	11	3	55	18	20	1	0	0.47619	0.466667	0	1	0	1	0	1	0.466667	0
27603970	A	G	G	G	G	G	G	1	1	1	1	1	1	4	2	3	6	2	2	0	0.411765	1	0	1	0	0	1	0	0	1	1
44059059	G	A	A	A	A	A	A	1	1	1	1	1	1	14	15	8	17	19	27	0	0	0	0	0.5	1	1	0.6	0.555556	0.6	1	0.157895
43518123	G	A	A	A	A	A	A	1	1	1	1	1	1	14	5	9	2	4	17	1	1	0.5	0.666667	1	0	0	0	0.25	1	0	0
89288961	C	T	T	T	T	T	T	1	1	1	1	1	1	14	16	14	6	5	14	0.3125	0	0.555556	0	0	0	1	0	1	1	1	0.555556
18657388	A	T	T	T	T	T	T	1	1	1	1	1	1	10	14	21	13	6	5	1	0	1	1	0	0	0.714286	0	0	1	0.714286	0
7653214	A	G	G	G	G	G	G	1	1	1	1	1	1	8	2	4	13	6	4	1	1	1	1	0	0	0	0	0	0	0.428571	1
5808681	A	T	T	T	T	T	T	1	1	1	1	1	1	10	2	5	1	8	3	0	0	1	1	0	1	0	0	1	0.666667	0.764706	0
13390030	G	T	T	T	T	T	T	1	1	1	1	1	1	2	5	5	6	5	3	0	1	0.833333	0	1	0	1	0	0.6	1	0	0
42627580	T	C	C	C	C	C	C	1	1	1	1	1	1	49	48	13	45	55	49	0	0.333333	1	1	0.482759	0.236842	0	0	0.410256	0	1	1
70253900	T	C	C	C	C	C	C	1	1	1	1	1	1	42	56	22	80	47	41	1	0	0	0	0	0.375	0.428571	0.55814	1	0.590909	1	0.513514
49493054	C	G	G	G	G	G	G	1	1	1	1	1	1	21	14	10	12	15	12	1	0	0.415094	0.532258	0	1	0	1	0	0.952381	0.571429	0
8594890	C	G	G	G	G	G	G	1	1	1	1	1	1	3	5	5	3	2	12	1	0	0	0.473684	0	1	1	0	0	1	1	0
5555977	A	G	G	G	G	G	G	1	1	1	1	1	1	8	6	4	5	8	21	0	1	1	1	0	0.270833	0	1	0.222222	0.318182	0.666667	0
28775778	C	G	G	G	G	G	G	1	1	1	1	1	1	66	46	90	51	41	103	0.435644	0.489583	0.5	0.387097	0.52809	0.590164	0	0.538462	0.486111	1	0	0.537037
37824068	A	G	G	G	G	G	G	1	1	1	1	1	1	122	120	37	239	130	121	1	1	0.989691	0.985294	0	0	0	1	0.522807	0	0	0
25122029	G	A	A	A	A	A	A	1	1	1	1	1	1	7	2	3	2	8	12	1	1	1	1	0	0.5	0	0	0	1	0	0
26277087	A	G	G	G	G	G	G	1	1	1	1	1	1	18	8	2	5	2	11	1	0	1	1	0	0	0	0	0.5	1	1	0
23941608	T	C	C	C	C	C	C	1	1	1	1	1	1	8	9	23	4	2	7	1	1	0	0	0	0	0	0.5	1	1	0	1
38283784	C	T	T	T	T	T	T	1	1	1	1	1	1	3	3	4	4	12	2	0	0	1	1	0	0	0	0	1	1	1	0.5
102507002	G	A	A	A	A	A	A	1	1	1	1	1	1	9	6	11	2	3	14	0.5	0	0	1	0	1	1	0.5	0	1	0	0.5
58561545	G	A	A	A	A	A	A	1	1	1	1	1	1	4	4	2	4	3	10	0	0	0.5	0	0	1	0	1	1	1	1	0
111106110	G	A	A	A	A	A	A	1	1	1	1	1	1	22	22	17	9	4	14	0.5	0	0	1	0	0	0	0	1	1	1	1
81675514	A	G	G	G	G	G	G	1	1	1	1	1	1	6	5	5	2	2	3	0	1	0	1	0.5	0	1	0	1	0	1	0
49490748	T	C	C	C	C	C	C	1	1	1	1	1	1	41	35	29	59	44	53	1	0	0.368421	0.40625	0	0.954545	0.555556	1	0	0.952381	0.277778	0
44054828	T	C	C	C	C	C	C	1	1	1	1	1	1	18	16	2	10	9	24	0	0	0	0	0.470588	1	1	0.333333	0.424242	0.631579	1	0.666667
82825574	G	T	T	T	T	T	T	1	1	1	1	1	1	4	6	4	2	2	1	1	0.8	0	0.75	0	1	1	0	0	1	0	0
18396984	A	G	G	G	G	G	G	1	1	1	1	1	1	6	4	32	3	12	8	0	0	0.666667	0.888889	0	1	1	0	1	0	0	1
67663514	A	T	T	T	T	T	T	1	1	1	1	1	1	54	47	20	38	41	64	1	0.282258	0	0.139535	1	1	0	0	1	1	0	0.139785
25825658	A	G	G	G	G	G	G	1	1	1	1	1	1	2	7	2	5	8	10	0.3	1	0.428571	0.388889	0	0.444444	0	1	1	0	0	1
1007361	G	A	A	A	A	A	A	1	1	1	1	1	1	8	3	26	3	4	4	0	1	0	0	0	0	1	0	0.571429	1	1	1
9939447	C	A	A	A	A	A	A	1	1	1	1	1	1	17	4	3	9	5	3	1	0.666667	0	0	0	0.571429	1	0.333333	1	0.5	0.5	0
115456870	A	G	G	G	G	G	G	1	1	1	1	1	1	2	13	7	15	8	16	0.8	0.4	0	1	0	0.375	0	1	1	1	0	0
52622479	G	A	A	A	A	A	A	1	1	1	1	1	1	103	53	33	77	86	101	0	0	0	0	1	0.454545	0	0.657895	1	0.933333	0.536232	1
11216086	C	T	T	T	T	T	T	1	1	1	1	1	1	5	5	5	2	7	2	1	0.5	0	0	0.428571	0.416667	1	0	0	1	0.25	1
19710959	C	T	T	T	T	T	T	1	1	1	1	1	1	4	3	4	2	4	7	1	0	0.625	0	0	1	1	0	1	1	0	0
43519799	T	C	C	C	C	C	C	1	1	1	1	1	1	107	78	20	154	99	111	1	1	0.432099	0.507177	1	0.409091	0	0.437838	0.481308	0.366864	0	0
48884493	A	G	G	G	G	G	G	1	1	1	1	1	1	107	140	59	114	86	89	0.468354	0	0.484375	0.413462	1	0.628571	0.522581	0.64557	0.471545	0	0	1
35491268	C	A	A	A	A	A	A	1	1	1	1	1	1	7	7	4	2	3	9	1	0	1	1	0	0	1	0	0	1	0.666667	0
18662605	T	C	C	C	C	C	C	1	1	1	1	1	1	10	6	6	1	7	4	1	0.666667	0	1	0	1	0	0	1	0	1	0
26174546	A	G	G	G	G	G	G	1	1	1	1	1	1	2	2	3	3	4	5	0	0	0	1	0	0	0	1	1	0.666667	1	1
21270697	T	C	C	C	C	C	C	1	1	1	1	1	1	12	13	2	3	6	9	1	1	1	1	1	0.714286	0	0	0	0	0	0
42627781	G	C	C	C	C	C	C	1	1	1	1	1	1	46	37	18	47	42	66	0	0.507042	1	1	0.285714	0.347826	0	0	0.581395	0	1	1
55611843	A	G	G	G	G	G	G	1	1	1	1	1	1	7	6	6	13	9	10	0.384615	0	0.384615	0.2	1	1	1	1	0	0.222222	0.315789	0.217391
1577534	C	T	T	T	T	T	T	1	1	1	1	1	1	15	11	6	14	12	35	1	0	0	0	1	0.727273	1	1	0	0	1	0
45673941	A	G	G	G	G	G	G	1	1	1	1	1	1	14	7	4	12	7	7	0.444444	0	0	0	0	1	0.4	0.8	0.642857	0.777778	0.666667	1
1577519	T	C	C	C	C	C	C	1	1	1	1	1	1	18	13	12	15	16	35	1	0	0	0	1	0.75	1	1	0	0	1	0
25325102	A	G	G	G	G	G	G	1	1	1	1	1	1	5	5	3	2	4	7	0	1	0.666667	0	1	1	0.909091	1	0	0	0	0.181818
35148011	A	G	G	G	G	G	G	1	1	1	1	1	1	18	20	7	11	10	9	0.363636	0.210526	1	1	1	0.666667	0.538462	1	0	0	0	0
3020025	A	G	G	G	G	G	G	1	1	1	1	1	1	22	9	19	5	2	5	1	0	1	1	0	1	0	0	1	0.8	0	0
63650161	A	G	G	G	G	G	G	1	1	1	1	1	1	39	10	42	18	26	65	0.980392	0	0	0	0	0.372038	1	0	0.978947	0.478735	1	1
22533232	A	T	T	T	T	T	T	1	1	1	1	1	1	3	12	4	16	20	24	0	0.4	0.888889	0.680851	0	1	0.5	0.153846	0.5	0.692308	1	0
53978040	T	C	C	C	C	C	C	1	1	1	1	1	1	9	5	7	9	2	3	0.574468	1	1	1	0	0	0	0	0.25	0.333333	0.666667	1
137033350	G	A	A	A	A	A	A	1	1	1	1	1	1	6	6	2	7	2	8	1	0.571429	1	1	0	0	0	0	0.545455	0.714286	1	0
21097409	T	C	C	C	C	C	C	1	1	1	1	1	1	3	8	6	2	2	5	0	0.833333	1	1	0	0	0	1	1	1	0	0
1008050	T	C	C	C	C	C	C	1	1	1	1	1	1	8	2	15	8	11	12	1	0	0	0	0	1	0.833333	0	0	1	1	1
93790545	C	T	T	T	T	T	T	1	1	1	1	1	1	2	8	3	10	5	9	1	1	0	0	1	1	0	1	0.833333	0	0	0
11954997	T	C	C	C	C	C	C	1	1	1	1	1	1	4	7	3	2	5	4	1	1	0	0	0	1	0.166667	0	1	0.666667	0	1
43519375	A	G	G	G	G	G	G	1	1	1	1	1	1	35	61	4	70	54	34	1	1	0.395833	0.324786	1	0.17	0.75	0.428571	0.369565	0.395833	0	0
63650464	G	T	T	T	T	T	T	1	1	1	1	1	1	34	4	25	16	23	48	1	0	0	0	0	0.370141	1	0	0.975	0.494929	1	1
63650456	C	T	T	T	T	T	T	1	1	1	1	1	1	33	4	22	15	22	44	1	0	0	0	0	0.375796	1	0	0.974359	0.495859	1	1
63650454	C	T	T	T	T	T	T	1	1	1	1	1	1	34	4	22	16	22	46	1	0	0	0	0	0.371069	1	0	0.975309	0.503597	1	1
22620678	G	T	T	T	T	T	T	1	1	1	1	1	1	2	4	2	6	10	11	0.25	0.6	1	1	1	1	1	0	0	0	0	0
63650471	C	G	G	G	G	G	G	1	1	1	1	1	1	32	3	23	16	22	41	1	0	0	0	0	0.387855	1	0	0.972603	0.493407	1	1
8575834	A	G	G	G	G	G	G	1	1	1	1	1	1	6	3	8	2	3	4	1	0	0.857143	1	0	1	1	1	0	0	0	0
1353612	C	A	G	G	G	G	G	1	1	1	1	1	1	5	8	2	3	3	5	1	0	0	1	0	1	1	0	0	0	0.857143	1
1353621	G	A	A	A	A	A	A	1	1	1	1	1	1	5	8	2	3	3	5	1	0	0	1	0	1	1	0	0	0	0.857143	1
63650197	G	T	T	T	T	T	T	1	1	1	1	1	1	33	9	40	17	21	58	0.982759	0	0	0	0	0.422907	1	0	0.979167	0.475032	1	1
61412298	A	G	G	G	G	G	G	1	1	1	1	1	1	12	8	9	3	9	11	0.5	1	0.25	0.285714	1	0.551724	0	0	0	0.277778	1	1
2781777	T	C	C	C	C	C	C	1	1	1	1	1	1	11	6	4	4	6	5	1	0.875	1	1	0	0	0	0	0	0	1	1
28776477	G	A	A	A	A	A	A	1	1	1	1	1	1	38	52	43	37	33	71	0.596774	0.45	0.571429	0.608696	0.666667	0.622951	0	0.375	0.466667	0.940299	0	0.583333
105016274	C	T	T	T	T	T	T	1	1	1	1	1	1	2	7	3	3	7	4	1	1	0.222222	0	0	1	0	1	0	1	0.666667	0
35805650	A	G	G	G	G	G	G	1	1	1	1	1	1	7	10	5	2	2	7	0	0.888889	0	1	0	1	0	0	1	1	1	0
111414194	A	C	C	C	C	C	C	1	1	1	1	1	1	6	6	4	12	10	8	0	1	1	0	0	0	0	0.9	0	1	1	1
23837904	T	C	C	C	C	C	C	1	1	1	1	1	1	3	2	2	3	5	2	0.5	1	0	0	0	1	0	0.4	1	1	0	1
61446240	C	A	A	A	A	A	A	1	1	1	1	1	1	2	3	6	10	10	8	0	1	0.75	0.5	1	0.461538	1	0	0.333333	0	0	0.857143
42626135	G	A	A	A	A	A	A	1	1	1	1	1	1	13	8	6	16	8	17	0	0.425	1	0.967742	0.444444	0.615385	0	0	0.45	0	1	1
36648730	A	G	G	G	G	G	G	1	1	1	1	1	1	15	16	4	8	15	39	0.205882	0.733333	0.454545	0.375	1	1	0	0.444444	0.277778	0.411765	1	0
49658714	T	C	C	C	C	C	C	1	1	1	1	1	1	53	73	51	31	41	71	0	0.266667	0.574074	0.467742	0	0	1	0.2	0.941176	0.532258	0.962963	1
7683784	T	C	C	C	C	C	C	1	1	1	1	1	1	47	26	34	14	8	26	1	0	0	0.363636	0	0	1	0	1	0.583333	1	1
21270907	G	A	A	A	A	A	A	1	1	1	1	1	1	12	8	16	3	4	6	1	1	1	1	1	0.709677	0	0	0	0	0.25	0
25918349	A	G	G	G	G	G	G	1	1	1	1	1	1	2	6	2	5	8	2	0	1	0	0	0.571429	1	0	0.466667	0.933333	0	1	1
21270871	A	T	T	T	T	T	T	1	1	1	1	1	1	8	7	13	4	3	3	1	1	1	1	1	0.583333	0	0	0	0	0.4	0
34229033	C	T	T	T	T	T	T	1	1	1	1	1	1	22	29	12	44	21	40	0.358974	1	0.45	0.228571	0.642857	0.4375	1	1	0	0.588235	0.28	0
45673925	G	A	A	A	A	A	A	1	1	1	1	1	1	13	6	4	13	5	8	0.333333	0	0	0	1	1	0.272727	1	0.666667	0.714286	0	1
61720426	C	T	T	T	T	T	T	1	1	1	1	1	1	7	18	9	9	4	17	0.782609	0.545455	0	0	1	1	0	0	1	1	0.666667	0
1228948	G	T	T	T	T	T	T	1	1	1	1	1	1	6	4	16	2	2	9	0	0	1	0	1	0	0	0	1	1	1	1
1237775	C	T	T	T	T	T	T	1	1	1	1	1	1	2	4	2	2	5	2	1	0	1	1	0	0	0	0	0	1	1	1
7653153	C	T	T	T	T	T	T	1	1	1	1	1	1	5	4	7	5	6	6	1	1	1	1	0	0	0	0	0	0	1	1
7908724	G	C	C	C	C	C	C	1	1	1	1	1	1	6	4	2	4	9	5	0	1	1	0	0	1	0	1	1	0	1	0
34888003	T	C	C	C	C	C	C	1	1	1	1	1	1	2	3	2	2	5	7	1	0	0	0	0	1	1	1	1	0	0	1
70882120	C	A	A	A	A	A	A	1	1	1	1	1	1	3	2	6	3	2	4	0	0	1	1	0	0	1	0	0	1	1	1
76300693	G	T	T	T	T	T	T	1	1	1	1	1	1	2	2	2	17	2	4	1	1	0	0	0	1	1	0	0	1	1	0
99177543	G	A	A	A	A	A	A	1	1	1	1	1	1	4	11	2	6	3	4	0	0	1	0	0	0	1	0	1	1	1	1
21624369	A	G	G	G	G	G	G	1	1	1	1	1	1	7	2	4	4	3	6	0	1	0	1	0	1	0	1	0	1	1	0
100567219	A	G	G	G	G	G	G	1	1	1	1	1	1	6	3	21	27	31	47	0	1	1	1	1	0	0	0	1	1	0	0
3436444	G	C	C	C	C	C	C	1	1	1	1	1	1	4	8	14	2	2	2	0	0	1	1	0	0	0	1	0	1	1	1
3436497	C	T	T	T	T	T	T	1	1	1	1	1	1	4	8	14	2	2	2	0	0	1	0	0	0	1	1	0	1	1	1
81127075	T	G	G	G	G	G	G	1	1	1	1	1	1	4	5	3	3	6	8	1	0	1	1	0	0	1	0	1	1	0	0
73597312	A	G	G	G	G	G	G	1	1	1	1	1	1	3	2	9	2	14	4	0	1	1	1	0	1	0	1	0	0	1	0
1709346	G	A	A	A	A	A	A	1	1	1	1	1	1	8	18	4	8	14	22	1	1	0	1	1	0	0	0	1	0	0	1
55513489	A	G	G	G	G	G	G	1	1	1	1	1	1	5	2	2	4	4	7	1	0	0	1	1	1	0	1	0	0	0	1
69970694	G	A	A	A	A	A	A	1	1	1	1	1	1	7	8	15	8	10	9	0	0	1	0	1	1	0	1	1	0	1	0
69972759	C	T	T	T	T	T	T	1	1	1	1	1	1	5	7	4	13	5	4	0	0	1	1	1	1	0	0	0	1	0	1
79420804	C	A	A	A	A	A	A	1	1	1	1	1	1	2	2	2	4	7	3	0	0	1	0	1	0	1	1	0	0	1	1
17253903	G	A	A	A	A	A	A	1	1	1	1	1	1	6	5	11	4	2	8	0	1	0	0	1	1	1	0	1	0	0	1
66581220	A	T	G	G	G	G	G	1	1	1	1	1	1	2	3	1	5	3	6	0	0	1	1	1	1	0	0	0	1	1	0
83256310	C	T	T	T	T	T	T	1	1	1	1	1	1	4	4	9	6	4	3	1	1	0	1	0	0	0	1	0	1	0	1
83256312	C	T	T	T	T	T	T	1	1	1	1	1	1	4	4	9	6	4	3	1	1	0	1	0	0	0	1	0	1	0	1
73019867	C	G	G	G	G	G	G	1	1	1	1	1	1	2	6	4	11	4	6	0	0	0	0	1	0	1	0	1	1	1	1
2791770	G	A	A	A	A	A	A	1	1	1	1	1	1	8	4	8	8	2	19	0	0	1	1	0	0	0	0	1	1	1	1
14082987	C	A	A	A	A	A	A	1	1	1	1	1	1	4	2	2	4	8	5	1	0	0	1	1	1	0	0	0	1	0	1
22662463	T	C	C	C	C	C	C	1	1	1	1	1	1	10	15	2	9	9	4	1	0	0	1	1	0	0	1	1	1	0	0
31971989	C	G	G	G	G	G	G	1	1	1	1	1	1	2	2	2	2	5	5	1	1	0	0	1	1	0	0	0	1	0	1
6521353	G	T	T	T	T	T	T	1	1	1	1	1	1	2	3	2	4	4	3	1	1	0	0	1	0	1	0	1	0	1	0
56419385	C	A	A	A	A	A	A	1	1	1	1	1	1	5	2	6	6	2	3	0	0	1	1	0	0	0	1	1	1	1	0
56917547	G	A	A	A	A	A	A	1	1	1	1	1	1	2	9	8	2	13	8	0	1	1	1	0	1	0	0	0	0	1	1
56920439	G	A	A	A	A	A	A	1	1	1	1	1	1	3	3	10	2	12	7	0	0	1	1	0	1	0	0	0	1	1	1
59744049	T	C	C	C	C	C	C	1	1	1	1	1	1	2	8	6	3	6	6	1	1	1	1	0	0	1	0	0	0	0	1
106967883	C	T	T	T	T	T	T	1	1	1	1	1	1	5	2	2	2	2	3	1	0	1	1	1	1	0	0	0	1	0	0
133560346	G	T	T	T	T	T	T	1	1	1	1	1	1	5	7	21	6	4	10	0	1	0	0	0	0	1	0	1	1	1	1
133819336	T	C	C	C	C	C	C	1	1	1	1	1	1	5	5	3	4	8	4	0	0	0	1	1	1	0	0	0	1	1	1
136716937	A	G	G	G	G	G	G	1	1	1	1	1	1	4	7	6	5	6	3	1	0	0	1	0	1	1	0	0	1	0	1
8067406	G	T	T	T	T	T	T	1	1	1	1	1	1	4	2	3	2	4	8	1	0	1	1	0	0	0	0	1	0	1	1
49533036	C	T	T	T	T	T	T	1	1	1	1	1	1	2	3	4	7	2	3	0	1	1	1	1	0	0	0	1	1	0	0
55661919	G	A	A	A	A	A	A	1	1	1	1	1	1	5	4	6	4	2	8	0	0	0	0	0	1	0	1	1	1	1	1
55661948	G	T	T	T	T	T	T	1	1	1	1	1	1	5	4	6	4	2	9	0	0	0	0	0	1	0	1	1	1	1	1
55661967	T	G	G	G	G	G	G	1	1	1	1	1	1	5	4	6	4	2	10	0	0	0	0	0	1	0	1	1	1	1	1
55661990	A	G	G	G	G	G	G	1	1	1	1	1	1	5	4	6	3	2	9	0	0	0	0	0	1	0	1	1	1	1	1
55661997	G	A	A	A	A	A	A	1	1	1	1	1	1	5	4	6	2	2	6	0	0	0	0	0	1	0	1	1	1	1	1
57486205	A	G	G	G	G	G	G	1	1	1	1	1	1	3	2	2	3	6	11	0	1	1	1	1	0	0	0	0	1	1	0
20677654	G	T	T	T	T	T	T	1	1	1	1	1	1	2	4	3	4	4	2	0	1	0	0	1	0	0	1	1	1	0	1
21834067	A	G	G	G	G	G	G	1	1	1	1	1	1	8	6	2	3	9	21	1	1	1	1	1	0	0	0	0	0	1	0
27318001	T	C	C	C	C	C	C	1	1	1	1	1	1	2	3	10	2	2	3	0	1	1	1	1	1	0	0	0	1	0	0
7264696	C	T	T	T	T	T	T	1	1	1	1	1	1	2	7	2	4	2	4	1	1	1	1	0	0	0	0	1	0	1	0
11239141	T	C	C	C	C	C	C	1	1	1	1	1	1	3	5	6	10	2	7	0	1	0	1	0	0	1	0	0	1	1	1
51659829	G	A	A	A	A	A	A	1	1	1	1	1	1	4	2	16	4	7	8	1	1	1	1	0	1	0	0	0	1	0	0
25900564	T	C	C	C	C	C	C	1	1	1	1	1	1	3	4	2	4	11	2	1	1	0	1	0	0	0	0	1	0	1	1
13920224	T	C	C	C	C	C	C	1	1	1	1	1	1	7	2	24	5	8	5	1	0	1	1	1	0	1	1	0	0	0	0
32366544	T	C	C	C	C	C	C	1	1	1	1	1	1	6	12	2	10	17	15	0	1	0	1	0	0	1	0	0	1	1	1
32374847	T	C	C	C	C	C	C	1	1	1	1	1	1	3	7	4	5	5	4	1	1	0	1	0	1	1	0	0	1	0	0
32374852	T	C	C	C	C	C	C	1	1	1	1	1	1	3	7	3	5	5	4	1	1	0	1	0	1	1	0	0	1	0	0
32374855	T	C	C	C	C	C	C	1	1	1	1	1	1	3	7	3	5	5	4	1	1	0	1	0	1	1	0	0	1	0	0
32374862	T	C	C	C	C	C	C	1	1	1	1	1	1	3	5	3	5	5	2	1	1	0	1	0	1	1	0	0	1	0	0
38283847	G	A	A	A	A	A	A	1	1	1	1	1	1	3	3	4	4	9	3	0	0	1	1	1	0	0	0	1	1	1	0
38283856	G	A	A	A	A	A	A	1	1	1	1	1	1	3	3	4	4	7	3	0	0	1	1	1	0	0	0	1	1	1	0
38285069	G	A	A	A	A	A	A	1	1	1	1	1	1	3	2	2	2	5	3	1	1	0	0	1	0	0	1	1	1	0	0
14685119	C	G	G	G	G	G	G	1	1	1	1	1	1	2	2	2	8	7	10	1	0	0	0	1	0	1	1	1	1	0	0
17048915	G	A	A	A	A	A	A	1	1	1	1	1	1	13	4	4	10	5	7	1	0	0	0	0	1	1	0	0	1	1	1
41372156	A	G	G	G	G	G	G	1	1	1	1	1	1	3	5	13	5	6	4	0	0	0	1	0	1	1	0	1	1	1	0
40307512	A	T	T	T	T	T	T	1	1	1	1	1	1	2	4	2	10	2	2	0	0	1	1	1	0	0	0	1	1	0	1
40307614	A	G	G	G	G	G	G	1	1	1	1	1	1	2	4	2	13	2	2	0	0	1	1	1	0	0	0	1	1	0	1
40307626	T	C	C	C	C	C	C	1	1	1	1	1	1	2	4	2	6	2	2	0	0	1	1	1	0	0	0	1	1	0	1
42892812	C	T	T	T	T	T	T	1	1	1	1	1	1	4	2	4	6	2	4	1	0	0	0	0	1	1	1	1	0	0	1
18571823	T	C	C	C	C	C	C	1	1	1	1	1	1	3	2	2	2	3	2	1	0	1	0	0	1	0	0	1	1	1	0
27164782	T	G	G	G	G	G	G	1	1	1	1	1	1	16	21	3	10	3	10	1	1	0	1	0	0	1	0	1	0	1	0
28621882	A	G	G	G	G	G	G	1	1	1	1	1	1	3	3	3	3	6	7	0	0	1	1	0	1	0	0	1	1	1	0
39658963	A	G	G	G	G	G	G	1	1	1	1	1	1	6	4	6	2	6	10	1	0	1	1	0	0	0	1	0	1	0	1
119648579	G	A	A	A	A	A	A	1	1	1	1	1	1	20	8	4	3	9	10	1	0	0	0	1	0	0	0	1	1	1	1
15078842	T	C	C	C	C	C	C	1	1	1	1	1	1	3	2	3	6	4	3	1	1	1	1	0	1	0	0	0	1	0	0
19446862	C	G	G	G	G	G	G	1	1	1	1	1	1	4	6	2	2	3	3	1	1	0	0	1	0	0	0	1	1	0	1
41127626	A	C	C	C	C	C	C	1	1	1	1	1	1	5	2	7	2	4	4	1	0	1	0	0	0	1	1	1	1	0	0
46266044	C	A	A	A	A	A	A	1	1	1	1	1	1	10	10	10	4	3	3	0	0	0	1	0	1	0	0	1	1	1	1
46266048	T	A	A	A	A	A	A	1	1	1	1	1	1	10	8	9	5	2	3	0	0	0	1	0	1	0	0	1	1	1	1
46970395	C	T	T	T	T	T	T	1	1	1	1	1	1	2	4	11	2	2	4	0	0	0	0	0	1	1	0	1	1	1	1
52208840	A	C	C	C	C	C	C	1	1	1	1	1	1	18	8	2	6	12	4	0	0	1	0	1	0	0	1	1	1	1	0
76235617	C	T	T	T	T	T	T	1	1	1	1	1	1	48	35	4	12	3	10	1	1	0	0	0	0	1	0	1	1	0	1
99695196	G	A	A	A	A	A	A	1	1	1	1	1	1	2	6	2	5	4	2	0	0	1	1	0	0	0	1	1	1	0	1
18941565	T	C	C	C	C	C	C	1	1	1	1	1	1	26	35	2	33	12	23	0	0	1	0	0	0	0	1	1	1	1	1
44916570	A	G	G	G	G	G	G	1	1	1	1	1	1	5	2	3	4	4	5	1	0	0	1	1	1	0	0	0	0	1	1
89336104	T	C	C	C	C	C	C	1	1	1	1	1	1	5	2	5	4	11	5	1	0	0	1	1	0	0	0	1	1	1	0
89337468	C	T	T	T	T	T	T	1	1	1	1	1	1	10	3	7	3	12	6	1	0	0	1	0	1	0	0	1	1	1	0
92432823	G	C	C	C	C	C	C	1	1	1	1	1	1	15	27	10	3	5	19	1	1	1	1	1	0	0	0	1	0	0	0
108688291	T	C	C	C	C	C	C	1	1	1	1	1	1	11	14	14	3	5	27	0	1	0	1	0	1	1	1	0	1	0	0
112341018	T	C	C	C	C	C	C	1	1	1	1	1	1	8	5	2	6	8	8	1	1	0	0	0	1	1	0	1	1	0	0
112807910	N	A	A	A	A	A	A	1	1	1	1	1	1	2	7	2	6	6	14	1	0	0	0	0	0	0	1	1	1	1	1
58561514	T	C	C	C	C	C	C	1	1	1	1	1	1	4	4	2	4	3	10	0	0	0	0	0	1	0	1	1	1	1	1
39892430	A	G	G	G	G	G	G	1	1	1	1	1	1	2	2	2	3	8	4	0	1	0	1	0	1	0	1	1	1	0	0
39892434	A	G	G	G	G	G	G	1	1	1	1	1	1	2	2	2	3	9	5	0	1	0	1	0	1	0	1	1	1	0	0
75244689	C	T	T	T	T	T	T	1	1	1	1	1	1	4	3	2	2	9	4	0	0	1	1	0	0	0	1	1	1	0	1
76556035	A	G	G	G	G	G	G	1	1	1	1	1	1	4	4	6	3	2	6	1	0	0	0	0	0	1	0	1	1	1	1
8761822	T	G	G	G	G	G	G	1	1	1	1	1	1	10	10	10	6	2	11	1	0	1	0	0	0	1	0	1	1	1	0
65557423	C	A	A	A	A	A	A	1	1	1	1	1	1	5	4	9	4	2	3	0	0	0	1	0	0	1	1	0	1	1	1
111414163	A	G	G	G	G	G	G	1	1	1	1	1	1	6	6	4	12	10	7	0	1	1	0	0	0	0	1	0	1	1	1
112998830	A	C	C	C	C	C	C	1	1	1	1	1	1	10	10	20	15	17	17	0	1	0	0	0	0	1	1	0	1	1	1
81319093	T	C	C	C	C	C	C	1	1	1	1	1	1	9	11	5	7	1	6	1	0	1	0	0	0	1	0	1	1	1	0
86084226	A	G	G	G	G	G	G	1	1	1	1	1	1	11	10	3	5	6	2	0	0	1	1	0	0	0	1	1	1	1	0
90734705	C	G	G	G	G	G	G	1	1	1	1	1	1	6	6	8	2	6	9	1	1	0	1	0	0	0	0	1	1	0	1
90734707	T	C	C	C	C	C	C	1	1	1	1	1	1	6	6	9	2	6	9	1	1	0	1	0	0	0	0	1	1	0	1
1559	G	C	C	C	C	C	C	1	1	1	1	1	1	3	3	4	2	2	4	1	1	1	0	0	1	0	0	1	0	1	0
1611	C	A	A	A	A	T	A	1	1	1	1	1	1	4	3	4	2	2	2	1	1	1	0	0	1	1	0	1	0	0	0
73860054	C	A	A	A	A	A	A	1	1	1	1	1	1	12	20	26	6	6	23	1	0.724138	0.363636	0.517241	0.363636	0.888889	0	1	0.411765	0.451613	0	0.289474
18656701	A	G	G	G	G	G	G	1	1	1	1	1	1	16	12	26	4	5	17	1	0	1	1	1	0	0.181818	0	0.4	1	0.4375	0
9700863	G	T	T	T	T	T	T	1	1	1	1	1	1	5	11	3	12	6	6	0.555556	0.375	0	1	1	0.6	0	1	0	0.5	1	0
53043454	T	G	G	G	G	G	G	1	1	1	1	1	1	8	12	6	14	9	4	0.411765	1	0.7	0.434783	0	1	0	0	0	1	0.6	0.888889
122905722	T	A	A	A	A	A	A	1	1	1	1	1	1	4	4	4	6	3	8	1	0	1	1	0.75	0.285714	0	0	0	1	0	1
21270884	T	C	C	C	C	C	C	1	1	1	1	1	1	10	8	13	3	3	4	1	1	1	1	1	0.653846	0	0	0	0	0.4	0
60851369	C	G	G	G	G	G	G	1	1	1	1	1	1	262	223	135	362	232	179	1	1	1	1	0	0	0.533333	0.536458	1	0	0	0
53686156	C	T	T	T	T	T	T	1	1	1	1	1	1	8	3	6	8	7	16	0.56	0.285714	1	1	0.388889	1	0.5	0	0.777778	0	0.571429	0
61439750	T	C	C	C	C	C	C	1	1	1	1	1	1	6	4	15	2	7	3	0	1	0.75	0	1	0.625	1	0	0	0.75	1	0
54171832	T	C	C	C	C	C	C	1	1	1	1	1	1	8	17	13	24	20	18	1	1	0	0	0.214286	0	1	0.555556	0.578947	0.333333	1	0.444444
3785770	G	A	A	A	A	A	A	1	1	1	1	1	1	14	10	5	12	4	18	0.377778	0.25	1	1	0	0	1	0	0.363636	0.555556	0.6	1
34339354	C	G	G	G	G	G	G	1	1	1	1	1	1	4	5	9	9	11	8	0	1	1	1	1	0.5	0	1	0.25	0	0.4	0
4078023	A	G	G	G	G	G	G	1	1	1	1	1	1	2	4	7	8	14	8	0.464286	0	1	1	0	0	0.777778	1	1	0.363636	0	0.555556
90079823	T	G	G	G	G	G	G	1	1	1	1	1	1	3	5	1	2	4	8	0	0	1	1	0	0.666667	0	0	1	1	1	0.5
112952475	T	C	C	C	C	C	C	1	1	1	1	1	1	4	2	11	2	16	16	0	0	0.6	0.583333	1	1	0	1	0	1	1	0
61790930	C	G	G	G	G	G	G	1	1	1	1	1	1	3	4	2	4	5	9	1	0	0	0.2	0	0	1	0	1	1	1	1
49491975	C	T	T	T	T	T	T	1	1	1	1	1	1	73	55	29	97	67	89	1	0	0.456522	0.511905	0	1	0.944444	1	0	1	0.288136	0
41041788	T	C	C	C	C	C	C	1	1	1	1	1	1	29	36	12	32	18	28	0.622222	0.772727	0.4375	0.294118	0.375	0.294118	0.684211	0	0.36	0.363636	1	1
12029906	A	G	G	G	G	G	G	1	1	1	1	1	1	2	3	2	9	5	2	0	0.714286	1	0	1	0	0	0.5	1	1	1	0
23673208	G	A	A	A	A	A	A	1	1	1	1	1	1	15	13	29	7	9	11	0	0	0	0	0.6875	0.529412	1	1	0	1	1	1
20606000	G	A	A	A	A	A	A	1	1	1	1	1	1	15	8	6	7	2	4	0.625	1	0	1	1	1	0	0	0	0.6	0	1
21270677	T	A	A	A	A	A	A	1	1	1	1	1	1	17	7	1	3	6	3	1	1	1	1	1	0.727273	0	0	0	0.5	0	0
15219238	G	A	A	A	A	A	A	1	1	1	1	1	1	11	2	2	4	3	3	0.8	0	0	1	0	1	1	1	0.428571	1	0	0
91936143	A	G	G	G	G	G	G	1	1	1	1	1	1	2	10	6	2	4	4	1	0.4	1	1	0	1	0	0	0	0.833333	1	0
96435968	A	G	G	G	G	G	G	1	1	1	1	1	1	9	5	6	3	2	11	0.3	1	0	1	0.384615	1	0.3	0.75	0.5	0	0	1
61790896	T	C	C	C	C	C	C	1	1	1	1	1	1	4	6	3	6	6	9	1	0	0.666667	0	0.571429	0	1	0	1	1	1	0
21270470	C	T	T	T	T	T	T	1	1	1	1	1	1	20	11	2	9	5	14	1	1	1	1	1	0.333333	0	0	0	0	0.909091	0
7683863	T	G	G	G	G	G	G	1	1	1	1	1	1	65	65	57	29	10	36	1	0	0	0.166667	0.333333	0	1	0	1	0.761905	1	1
35146958	T	C	C	C	C	C	C	1	1	1	1	1	1	6	2	3	1	4	9	0	0.6	1	1	1	0.666667	0	1	1	0	0	0
31566015	A	C	C	C	C	C	C	1	1	1	1	1	1	6	5	13	2	2	2	1	0	0.5	0.4	0	0	0.875	1	1	0.5	0	1
43520381	A	G	G	G	G	G	G	1	1	1	1	1	1	104	122	24	120	166	167	1	1	0.267241	0.533981	0.990148	0.554839	0.409091	0.524064	0.494163	0.505495	0	0
29108871	T	A	A	A	A	A	A	1	1	1	1	1	1	19	16	9	8	7	14	0.333333	0	0	0	1	0.571429	0.6	0	1	1	0.846154	0.9375
59830723	T	C	C	C	C	C	C	1	1	1	1	1	1	6	2	2	12	2	6	0.541667	0	0	0.75	1	1	0	1	1	1	0	0
1577397	C	T	T	T	T	T	T	1	1	1	1	1	1	6	5	15	17	13	17	1	0	0	0	1	0.3	1	1	1	0	1	0
110830173	G	A	A	A	A	A	A	1	1	1	1	1	1	6	13	10	12	16	23	0.5	0	0.727273	0.230769	0.666667	1	1	0	1	0.5625	0	0.642857
25113556	C	T	T	T	T	T	T	1	1	1	1	1	1	28	14	12	16	32	20	0.352941	1	0.764706	0.333333	1	1	0.6	0	0.444444	0	0.425	0.411765
83987290	A	G	G	G	G	G	G	1	1	1	1	1	1	2	6	3	2	5	1	0	0	0.333333	0	1	1	0	1	1	0	1	1
56917374	T	C	C	C	C	C	C	1	1	1	1	1	1	3	2	8	5	6	7	1	0	1	1	0.333333	1	0	0	0	1	1	0
8770863	G	A	A	A	A	A	A	1	1	1	1	1	1	9	11	21	3	2	15	0	0.333333	0	1	0	1	1	0	1	1	1	0
30421124	T	C	C	C	C	C	C	1	1	1	1	1	1	4	8	4	2	3	5	0	0	0	0.666667	0.666667	1	1	0	1	1	0	1
21270471	A	G	G	G	G	G	G	1	1	1	1	1	1	22	12	2	11	5	12	1	1	1	1	1	0.421053	0	0	0	0	0.916667	0
15470856	A	C	C	C	C	C	C	1	1	1	1	1	1	3	5	6	5	9	17	0	1	0	0	0.357143	1	1	0	1	1	1	0
67663414	A	C	C	C	C	C	C	1	1	1	1	1	1	74	81	14	36	26	65	1	0.388158	0.209677	0.197183	1	0.974359	0.192982	0.188406	1	1	0	0.213592
110829309	G	A	A	A	A	A	A	1	1	1	1	1	1	21	21	9	9	13	27	0.454545	0	0.352941	0.4	0.3	1	1	0	0.866667	0.64	0.666667	0.684211
33251846	T	A	A	A	A	A	A	1	1	1	1	1	1	15	12	9	5	5	10	0.538462	1	1	0.97619	1	0.4375	0.7	0	0	0	0	0.727273
58561468	T	C	C	C	C	C	C	1	1	1	1	1	1	4	4	2	4	3	9	0	0	0.5	0	0	1	0	1	1	0.888889	1	1
63650589	G	A	A	A	A	A	A	1	1	1	1	1	1	27	4	23	16	24	65	0.977273	0	0	0	0	0.391379	0.666667	0.857143	0.973684	0.540752	0.982759	1
41262012	T	C	C	C	C	C	C	1	1	1	1	1	1	17	24	49	29	15	30	0.404255	1	0	0	0	0	1	0.529412	1	1	1	0.466667
63668505	A	G	G	G	G	G	G	1	1	1	1	1	1	3	4	3	8	2	7	1	0	0	0.387097	1	0.65	0	1	1	0.375	1	0
26709683	T	C	C	C	C	C	C	1	1	1	1	1	1	3	4	6	2	5	2	0	1	1	0.428571	0	1	0	1	1	1	0	0
48912195	T	C	C	C	C	C	C	1	1	1	1	1	1	37	51	45	37	27	50	0	1	1	1	1	0.595238	0	0.444444	0.431818	0	0	0.961538
21270821	A	G	G	G	G	G	G	1	1	1	1	1	1	9	8	4	5	3	8	1	1	1	1	1	0.947368	0	0	0	0	0.5	0
111181644	T	C	C	C	C	C	C	1	1	1	1	1	1	7	5	7	6	6	12	0.777778	1	0.285714	0.181818	0.384615	0.625	1	0	0.777778	0.75	0.666667	0
1268525	G	A	A	A	A	A	A	1	1	1	1	1	1	4	3	1	3	3	5	1	0	0.714286	0.736842	0	1	0	0	1	1	1	0
65142456	A	C	C	C	C	C	C	1	1	1	1	1	1	11	4	7	10	6	4	0	1	0	0	0.5	1	1	1	0.285714	0.666667	0	1
29839681	A	G	G	G	G	G	G	1	1	1	1	1	1	2	3	3	10	5	8	1	0	0	0.454545	0	0	1	0	1	1	1	1
49927192	G	C	C	C	C	C	C	1	1	1	1	1	1	3	4	2	7	2	4	1	0	1	1	0	1	0	0.8	0.666667	0	0	1
20633969	T	C	C	C	C	C	C	1	1	1	1	1	1	21	20	24	26	20	31	0.496	0.307692	0.684211	0.489362	0.513514	1	0.333333	0	1	0.424242	0.625	0.6
65830111	A	T	T	T	T	T	T	1	1	1	1	1	1	4	5	3	7	5	6	1	0	0	0	0.5	0	0	1	1	1	1	1
39527869	A	G	G	G	G	G	G	1	1	1	1	1	1	2	12	9	2	7	11	0	0	1	1	1	1	0	0	1	0	1	0.5
63120159	A	G	G	G	G	G	G	1	1	1	1	1	1	2	6	11	24	12	15	0	1	0	0	0	0	0.5	1	1	1	1	1
63120160	A	G	G	G	G	G	G	1	1	1	1	1	1	2	6	11	24	11	15	0	1	0	0	0	0	0.5	1	1	1	1	1
63120161	A	G	G	G	G	G	G	1	1	1	1	1	1	2	6	11	23	11	15	0	1	0	0	0	0	0.5	1	1	1	1	1
63120162	A	C	C	C	C	C	C	1	1	1	1	1	1	2	6	11	24	11	15	0	1	0	0	0	0	0.5	1	1	1	1	1
23673152	T	A	A	A	A	A	A	1	1	1	1	1	1	19	20	38	9	7	13	0	0	0	0	1	0.5	1	1	0	1	1	1
113562034	A	G	G	G	G	G	G	1	1	1	1	1	1	4	3	2	4	5	3	1	0.5	0	0	0	0	1	0	1	1	1	1
58561510	A	G	G	G	G	G	G	1	1	1	1	1	1	4	4	2	4	3	10	0	0	0.5	0	0	1	0	1	1	1	1	1
58561515	T	C	C	C	C	C	C	1	1	1	1	1	1	4	4	2	4	3	10	0	0	0.5	0	0	1	0	1	1	1	1	1
58561525	G	T	T	T	T	T	T	1	1	1	1	1	1	4	4	2	4	3	9	0	0	0.5	0	0	1	0	1	1	1	1	1
58561552	A	G	G	G	G	G	G	1	1	1	1	1	1	4	4	2	2	2	9	0	0	0.5	0	0	1	0	1	1	1	1	1
28579711	A	C	C	C	C	C	C	1	1	1	1	1	1	5	9	2	19	19	13	0	1	1	1	1	0	0	0	1	0.857143	0.4	0.25
61720338	T	C	C	C	C	C	C	1	1	1	1	1	1	6	10	5	2	4	22	0.675	0.45283	0	0	1	1	0.384615	0	1	1	1	0
48838675	A	G	G	G	G	G	G	1	1	1	1	1	1	11	14	21	15	11	42	0	0	0.724138	0.657143	0.6	1	0.631579	0	0.8125	0.6	0.5	1
88129019	G	A	A	A	A	A	A	1	1	1	1	1	1	36	40	21	33	41	41	1	1	0.387097	0.580645	1	1	0	0	0	0.431373	0.428571	0.7
153297073	T	C	C	C	C	C	C	1	1	1	1	1	1	5	8	8	2	3	11	0.4	1	0	0.357143	0	0.428571	0.571429	1	0.5	0.375	0.9	1
63120163	A	G	G	G	G	G	G	1	1	1	1	1	1	2	6	11	24	11	15	0	1	0	0	0	0	0.545455	1	1	1	1	1
21270692	C	T	T	T	T	T	T	1	1	1	1	1	1	15	12	2	3	6	7	1	1	1	1	1	0.714286	0	0.5	0	0.333333	0	0
11967033	G	C	C	C	C	C	C	1	1	1	1	1	1	9	6	2	3	3	5	1	1	0.8	0	0	1	0	0	1	1	0	0.75
67395814	T	G	G	G	G	G	G	1	1	1	1	1	1	28	12	8	9	10	26	0	1	1	1	0	1	0	0	1	1	0.416667	0.136364
43518124	A	G	G	G	G	G	G	1	1	1	1	1	1	14	5	9	2	4	18	0	1	0.416667	0.615385	1	0	1	0	0.25	1	0.272727	1
89032780	C	A	A	A	A	A	A	1	1	1	1	1	1	4	15	14	18	46	55	1	0.25	1	1	0	0	0	1	1	0.761905	0.545455	0
26440001	T	C	C	C	C	C	C	1	1	1	1	1	1	3	13	11	8	3	7	0	1	0.363636	0.533333	1	1	1	0.666667	0	0	0	1
111179987	A	G	G	G	G	G	G	1	1	1	1	1	1	6	5	3	10	2	6	1	1	0.214286	0.6	0.375	0	1	0	0.666667	0.615385	0.6	0.5
12803124	A	C	C	C	C	C	C	1	1	1	1	1	1	10	7	2	9	3	11	0	1	0.857143	0	0	0	1	1	1	0	0.714286	1
66480716	T	C	C	C	C	C	C	1	1	1	1	1	1	5	8	4	2	4	6	0	1	0	1	0	1	0	1	0	0.571429	1	1
781	G	A	T	A	A	T	A	1	1	1	1	1	1	23	2	10	41	2	3	0.411765	0.25	0.5	0	0	0.5	1	1	1	0	0.923077	1
1702772	C	T	T	T	T	T	T	1	1	1	1	1	1	2	4	8	2	2	9	0	0	0	1	1	1	0	1	0	0.6	1	1
10524890	A	G	G	G	G	G	G	1	1	1	1	1	1	2	7	5	2	5	11	0.333333	1	1	1	0	1	1	0	0	0.285714	1	0
41725223	G	T	T	T	T	T	T	1	1	1	1	1	1	7	2	5	8	6	4	0.625	0	1	1	0	0	0	1	1	1	0	1
16870644	A	G	G	G	G	G	G	1	1	1	1	1	1	2	2	2	8	2	1	0.625	1	0	1	1	0	0	1	0	0	1	1
28579693	A	G	G	G	G	G	G	1	1	1	1	1	1	8	10	4	26	22	16	0	1	1	1	1	0.2	0	0	1	1	0.428571	0
86174243	G	T	T	T	T	T	T	1	1	1	1	1	1	7	3	14	8	25	13	0.5	0.833333	0	1	1	0	0.714286	0	0	1	0.833333	0.75
57794062	G	A	A	A	A	A	A	1	1	1	1	1	1	77	94	34	115	65	143	0	1	0.5	0.627451	1	0.511628	0.443182	0.990385	0	0.581395	0	1
79376734	C	T	T	T	T	T	T	1	1	1	1	1	1	32	17	17	8	7	31	0	1	1	1	1	0	0	0.666667	0	0	1	1
66600811	T	C	C	C	C	C	C	1	1	1	1	1	1	7	6	4	4	16	20	0	1	1	1	1	1	0	0	1	0	0.666667	0
23673271	T	C	C	C	C	C	C	1	1	1	1	1	1	15	13	24	4	4	8	1	0	0	0	0	0.666667	1	1	1	1	1	0
67809895	G	A	A	A	A	A	A	1	1	1	1	1	1	5	2	4	2	2	3	1	0	1	1	0	0.666667	0	1	0	0	1	1
28741345	G	A	A	A	A	A	A	1	1	1	1	1	1	3	2	8	6	14	5	0.6	0.571429	0	0	1	0	0	1	1	1	1	0.5
15198530	G	T	T	T	T	T	T	1	1	1	1	1	1	15	10	10	7	2	25	1	1	1	1	0	0	0.714286	0	0	0.785714	1	0.2
42625688	A	G	G	G	G	G	G	1	1	1	1	1	1	8	5	12	10	10	7	0	0.352941	1	0.928571	0.454545	0.7	0	0	0.4375	0.846154	1	1
104348783	A	G	G	G	G	G	G	1	1	1	1	1	1	23	27	4	9	61	26	1	0	0	0.357143	0	1	1	0.6	0.333333	0.454545	1	1
63667980	G	A	A	A	A	A	A	1	1	1	1	1	1	6	5	2	5	8	27	1	0.888889	0.65	0.614035	0	0.487179	0	0	1	0.555556	0.8	0.75
44979863	C	A	A	A	A	A	A	1	1	1	1	1	1	6	9	2	7	7	7	0.857143	1	0	0.5	0.6	0.4	0	0.375	1	0.714286	1	0.3
29993473	C	T	T	T	T	T	T	1	1	1	1	1	1	4	10	2	3	2	4	0	0	1	1	0	1	0	1	1	0.75	0	1
46078465	T	C	C	C	C	C	C	1	1	1	1	1	1	2	6	3	9	11	6	0	1	0	0.75	1	0	1	0	1	0	1	1
59741889	T	G	G	G	G	G	G	1	1	1	1	1	1	2	7	6	6	2	6	1	0	0	1	1	0.75	0	0	0	1	1	1
29164991	T	G	G	G	G	G	G	1	1	1	1	1	1	2	5	2	4	2	4	0	1	0	0	0	1	0	1	1	0.75	1	1
42620849	G	C	C	C	C	C	C	1	1	1	1	1	1	7	4	9	3	3	7	1	0	1	1	0	1	1	0	0	0.75	1	0
91936618	G	A	A	A	A	A	A	1	1	1	1	1	1	21	12	15	8	3	9	0.6	0	1	1	0	1	0.4	0	1	0.75	1	0
110829754	C	T	T	T	T	T	T	1	1	1	1	1	1	5	14	2	7	13	19	0.625	0	0.545455	0.785714	0.416667	1	1	0	1	0.3	0.666667	0.411765
42948338	A	G	G	G	G	G	G	1	1	1	1	1	1	8	7	2	17	13	10	0.636364	0.733333	0.75	0.904762	0	1	1	0.5	0.944444	0.285714	0	0
57341767	G	T	T	T	T	T	T	1	1	1	1	1	1	6	3	12	4	3	12	1	0.181818	0.625	0.431373	0.32	1	1	1	0	1	0	0.2
15185427	T	C	C	C	C	C	C	1	1	1	1	1	1	18	19	9	8	12	23	0.605263	0	0.578947	0.535714	0	1	1	1	0.416667	1	0.642857	0
863299	G	A	A	A	A	A	A	1	1	1	1	1	1	17	10	19	3	5	13	0	1	0.285714	0.777778	0.666667	0.555556	1	0	0.5	0	1	1
20349213	G	A	A	A	A	A	A	1	1	1	1	1	1	5	7	2	12	13	35	0.681818	0	1	0.904762	0.529412	0.833333	0	1	0.388889	0.47619	1	0
53980023	T	C	C	C	C	C	C	1	1	1	1	1	1	4	17	2	8	5	3	0.53125	1	1	1	0.368421	0	1	0	0.5	0.416667	0	1
96025945	G	T	T	T	T	T	T	1	1	1	1	1	1	67	74	23	57	60	75	1	0.387097	0	0	0.458333	0.65625	1	0.645161	0.537313	0.969231	0.636364	0.55814
53848503	G	A	A	A	A	A	A	1	1	1	1	1	1	6	5	5	3	4	7	0	0	1	0	0	0.857143	1	1	1	1	0	1
86071546	T	C	C	C	C	C	C	1	1	1	1	1	1	3	3	4	3	13	10	0	1	0	1	0	1	0	1	0.857143	1	1	0
49250533	T	C	C	C	C	C	C	1	1	1	1	1	1	103	143	87	92	66	123	0.38674	1	0.586207	0.317647	0.5125	1	1	0	0	0.936709	0.655172	0.464516
57793815	T	C	C	C	C	C	C	1	1	1	1	1	1	101	109	80	120	118	144	0	1	0.387097	0.521739	1	0	0	0.980198	0.468421	0.932203	1	0.572519
31174045	A	G	G	G	G	G	G	1	1	1	1	1	1	2	3	2	4	3	3	1	0	0	0	1	0	0	0.875	1	1	1	1
7850056	A	G	G	G	G	G	G	1	1	1	1	1	1	54	27	61	19	53	76	1	0	1	1	0	0	0	1	0.954545	0.921053	0	1
95714130	T	C	C	C	C	C	C	1	1	1	1	1	1	13	11	6	16	6	18	1	0	0	0	0.971429	0.909091	0	1	1	1	1	0
53848500	A	C	C	C	C	C	C	1	1	1	1	1	1	6	10	6	3	4	7	0	0	1	0	0	0.888889	1	1	1	1	0	1
60881997	T	C	C	C	C	C	C	1	1	1	1	1	1	2	5	17	3	4	8	0	1	0.666667	0.625	0	0	1	0	1	1	0.6	1
12819920	C	A	A	A	A	A	A	1	1	1	1	1	1	15	5	4	3	2	8	0	1	0.9	1	1	1	0	1	0	1	0	0
55837446	G	C	C	C	C	C	C	1	1	1	1	1	1	2	5	15	1	3	13	1	1	0.777778	0.294118	1	0.7	0.727273	0	0	0.545455	0.857143	0
64744049	T	G	G	G	G	G	G	1	1	1	1	1	1	6	4	10	3	5	6	1	1	0	1	0	0	1	1	0.909091	0	0	1
16246748	A	G	G	G	G	G	G	1	1	1	1	1	1	11	13	12	6	7	6	0.538462	0	1	1	0	0.761905	1	0	0.615385	1	0	1
67627075	T	C	C	C	C	C	C	1	1	1	1	1	1	26	18	17	14	21	39	1	0	0.393939	0.56	1	1	0.666667	1	0.392857	0.478261	0	0.428571
105004219	A	G	G	G	G	G	G	1	1	1	1	1	1	4	2	2	4	7	4	1	0	0.466667	0.454545	1	1	0	0	0	1	1	1
94586374	G	A	A	A	A	A	A	1	1	1	1	1	1	3	8	5	9	3	3	0.818182	1	0.6	0	0.461538	0.6	0	0.444444	1	1	0	1
61442691	C	T	T	T	T	T	T	1	1	1	1	1	1	41	23	32	7	18	29	0	1	1	1	1	0	0	1	1	0.928571	0	0
81888438	T	C	C	C	C	C	C	1	1	1	1	1	1	3	4	4	3	7	3	0.272727	0.833333	0.333333	0.4	1	1	1	0	1	0.5	0	0.6
96043070	G	A	A	A	A	A	A	1	1	1	1	1	1	19	24	2	28	32	42	0	0	0	0	1	1	0	1	0.947368	1	1	1
58703101	G	A	A	A	A	A	A	1	1	1	1	1	1	66	39	32	4	18	51	1	0	1	1	0	0	0	0	1	1	0.95122	1
61718958	C	T	T	T	T	T	T	1	1	1	1	1	1	2	4	4	5	11	9	1	0.576923	0	0	1	1	1	0	1	1	0	0.384615
79377257	G	C	C	C	C	C	C	1	1	1	1	1	1	87	53	43	43	24	34	0	1	0.962963	1	1	0.478261	0	0	0	0.521739	1	1
38280358	C	G	G	G	G	G	G	1	1	1	1	1	1	22	11	4	19	19	12	1	1	0.25	0.277778	1	0	0	0.190476	1	1	1	0.25
1524573	C	T	T	T	T	T	T	1	1	1	1	1	1	5	3	3	6	3	2	1	1	1	1	0	0.8	0	0.571429	0.333333	0.875	0	0.4
49487989	A	G	G	G	G	G	G	1	1	1	1	1	1	9	25	10	51	19	30	1	0	0.666667	0.545455	0	1	1	1	0	1	0.769231	0
28579712	T	C	C	C	C	C	C	1	1	1	1	1	1	5	9	2	20	19	13	0	1	1	1	1	0.4	0	0	1	0.857143	0.4	0.333333
22819296	G	A	A	A	A	A	A	1	1	1	1	1	1	12	4	27	11	4	10	1	0	0.363636	0.625	0.714286	1	0.875	1	0	0.6	0.25	0.571429
7802878	C	T	T	T	T	T	T	1	1	1	1	1	1	12	4	3	3	2	10	1	1	1	1	0	1	0	0	0	0	1	1
13519044	G	A	A	A	A	A	A	1	1	1	1	1	1	15	4	2	8	3	9	1	1	1	1	0	0	1	0	0	0	1	1
53226912	T	A	A	A	A	A	A	1	1	1	1	1	1	8	4	11	3	3	8	0	1	1	1	0	1	0	0	1	0	1	1
6781518	G	C	C	C	C	C	C	1	1	1	1	1	1	2	6	14	2	17	14	1	0	0	0	0	1	1	0	1	1	1	1
6781522	C	G	G	G	G	G	G	1	1	1	1	1	1	2	6	14	2	17	13	1	0	0	0	0	1	1	0	1	1	1	1
21624379	T	C	C	C	C	C	C	1	1	1	1	1	1	5	2	4	5	4	6	0	1	0	1	0	1	0	1	0	1	1	1
91304630	C	T	T	T	T	T	T	1	1	1	1	1	1	5	3	5	2	2	2	1	0	0	0	0	1	0	1	1	1	1	1
98496395	N	C	C	C	C	C	C	1	1	1	1	1	1	11	10	15	5	5	8	0	1	1	1	0	0	0	0	1	1	1	1
102513570	T	C	C	C	C	C	C	1	1	1	1	1	1	8	6	2	6	10	14	1	0	1	1	0	0	1	1	0	1	1	0
1741213	C	A	A	A	A	A	A	1	1	1	1	1	1	5	4	14	2	3	2	0	1	1	1	0	1	1	0	1	1	0	0
3436429	C	T	T	T	T	T	T	1	1	1	1	1	1	4	8	14	2	2	2	0	0	1	1	0	0	1	1	0	1	1	1
3436431	G	C	C	C	C	C	C	1	1	1	1	1	1	4	8	14	2	2	2	0	0	1	1	0	0	1	1	0	1	1	1
3436455	G	A	A	A	A	A	A	1	1	1	1	1	1	3	8	14	2	2	2	0	0	1	1	0	0	1	1	0	1	1	1
3436484	C	T	T	T	T	T	T	1	1	1	1	1	1	4	8	14	2	2	2	0	0	1	1	0	0	1	1	0	1	1	1
11308884	A	G	G	G	G	G	G	1	1	1	1	1	1	4	6	2	2	3	18	0	1	1	1	0	1	0	0	1	1	1	0
18834563	T	A	A	A	A	A	A	1	1	1	1	1	1	3	3	4	2	5	6	1	0	0	1	1	1	1	0	1	0	1	0
52550432	G	A	A	A	A	A	A	1	1	1	1	1	1	6	5	2	8	6	5	0	1	1	1	0	0	0	1	1	1	1	0
80848391	G	A	A	A	A	A	A	1	1	1	1	1	1	8	11	4	6	4	9	0	1	1	1	1	1	0	1	1	0	0	0
80865740	T	C	C	C	C	C	C	1	1	1	1	1	1	22	14	14	12	4	9	1	0	1	1	0	0	0	1	1	1	1	0
1008576	G	A	A	A	A	A	A	1	1	1	1	1	1	6	2	6	2	9	5	1	1	0	0	1	1	1	0	0	0	1	1
12552573	A	G	G	G	G	G	G	1	1	1	1	1	1	3	10	2	4	5	7	1	0	1	1	1	0	0	0	1	0	1	1
62262661	N	G	G	G	G	G	G	1	1	1	1	1	1	3	4	8	5	3	9	1	0	1	1	0	0	1	0	1	1	1	0
18128077	G	C	C	C	C	C	C	1	1	1	1	1	1	3	2	14	8	2	4	1	0	0	1	1	1	1	0	1	1	0	0
2411239	A	G	G	G	G	G	G	1	1	1	1	1	1	4	5	9	5	3	6	1	1	0	1	0	0	1	1	1	1	0	0
42515830	G	A	A	A	A	A	A	1	1	1	1	1	1	5	2	3	4	3	6	0	0	1	1	1	1	0	1	1	0	0	1
56970836	T	G	G	G	G	G	G	1	1	1	1	1	1	10	9	8	5	19	17	1	0	0	1	1	0	1	1	1	0	0	1
56971240	T	G	G	G	G	G	G	1	1	1	1	1	1	11	11	2	18	48	16	1	0	0	0	1	0	1	1	1	1	0	1
56971242	T	C	C	C	C	C	C	1	1	1	1	1	1	10	11	2	17	48	16	1	0	0	0	1	0	1	1	1	1	0	1
56971244	T	G	G	G	G	G	G	1	1	1	1	1	1	10	11	2	18	48	16	1	0	0	0	1	0	1	1	1	1	0	1
83431500	A	G	G	G	G	G	G	1	1	1	1	1	1	3	4	10	13	9	4	1	1	1	1	0	1	0	0	1	0	0	1
19672718	T	C	C	C	C	C	C	1	1	1	1	1	1	3	9	2	9	4	3	1	1	0	1	0	0	0	1	1	0	1	1
19672724	G	A	A	A	A	A	A	1	1	1	1	1	1	3	11	2	9	5	4	1	1	0	1	0	0	0	1	1	0	1	1
19672744	A	G	G	G	G	G	G	1	1	1	1	1	1	4	11	2	11	5	7	1	1	0	1	0	0	0	1	1	0	1	1
19672752	T	C	C	C	C	C	C	1	1	1	1	1	1	3	10	2	11	5	7	1	1	0	1	0	0	0	1	1	0	1	1
24745123	A	T	T	T	T	T	T	1	1	1	1	1	1	10	5	3	4	2	5	0	0	1	1	1	1	1	0	1	1	0	0
24745962	T	C	C	C	C	C	C	1	1	1	1	1	1	3	7	8	4	2	2	1	0	1	0	0	1	0	0	1	1	1	1
39671798	T	A	A	A	A	A	A	1	1	1	1	1	1	2	6	2	6	4	2	1	0	1	0	1	1	0	0	1	1	0	1
39671799	T	C	C	C	C	C	C	1	1	1	1	1	1	3	6	2	5	4	2	1	0	1	0	1	1	0	0	1	1	0	1
39671801	T	A	A	A	A	A	A	1	1	1	1	1	1	3	6	2	5	4	2	1	0	1	0	1	1	0	0	1	1	0	1
39671802	T	G	G	G	G	G	G	1	1	1	1	1	1	3	6	2	5	5	2	1	0	1	0	1	1	0	0	1	1	0	1
44490900	N	A	A	A	A	A	A	1	1	1	1	1	1	11	2	9	5	5	10	0	0	1	1	1	1	1	0	0	1	1	0
44490901	N	C	C	C	C	C	C	1	1	1	1	1	1	11	2	9	4	5	10	0	0	1	1	1	1	1	0	0	1	1	0
62940847	G	A	A	A	A	A	A	1	1	1	1	1	1	24	21	9	10	7	7	0	0	1	1	0	1	0	0	1	1	1	1
62940848	G	A	A	A	A	A	A	1	1	1	1	1	1	25	20	9	10	7	9	0	0	1	1	0	1	0	0	1	1	1	1
749923	G	C	C	C	C	C	C	1	1	1	1	1	1	3	3	2	4	6	3	0	1	0	1	1	1	0	1	1	1	0	0
749961	A	G	G	G	G	G	G	1	1	1	1	1	1	3	5	4	5	7	4	0	1	0	1	1	1	0	1	1	1	0	0
64744056	T	A	A	A	A	A	A	1	1	1	1	1	1	5	5	7	3	5	6	1	1	0	1	0	0	1	1	1	0	0	1
39399194	N	C	C	C	C	C	C	1	1	1	1	1	1	4	2	10	2	4	9	0	1	1	1	1	0	1	0	0	1	0	1
39399195	N	C	C	C	C	C	C	1	1	1	1	1	1	4	2	10	2	4	9	0	1	1	1	1	0	1	0	0	1	0	1
39399196	N	T	T	T	T	T	T	1	1	1	1	1	1	4	2	10	2	4	9	0	1	1	1	1	0	1	0	0	1	0	1
49673514	A	C	C	C	C	C	C	1	1	1	1	1	1	3	2	2	7	4	4	1	1	0	1	0	1	0	1	1	1	0	0
65831205	T	C	C	C	C	C	C	1	1	1	1	1	1	3	3	2	3	8	4	1	1	1	1	1	0	0	0	1	0	0	1
54542783	T	C	C	C	C	C	C	1	1	1	1	1	1	3	5	2	4	10	11	1	1	1	1	1	0	0	0	1	0	0	1
57833841	T	C	C	C	C	C	C	1	1	1	1	1	1	4	10	3	12	3	2	1	1	0	0	0	0	0	1	1	1	1	1
4754950	A	G	G	G	G	G	G	1	1	1	1	1	1	7	6	3	6	3	9	1	0	0	0	1	1	1	0	1	1	0	1
37571916	C	A	A	A	A	A	A	1	1	1	1	1	1	16	17	6	18	18	16	1	0	0	0	0	1	0	1	1	1	1	1
56926141	C	G	G	G	G	G	G	1	1	1	1	1	1	7	9	19	3	9	4	0	1	0	1	1	1	0	0	0	1	1	1
56946182	A	G	G	G	G	G	G	1	1	1	1	1	1	2	5	12	10	8	2	0	0	1	1	1	1	0	0	1	1	0	1
56946227	A	C	C	C	C	C	C	1	1	1	1	1	1	6	12	12	9	8	8	0	0	1	1	1	1	0	0	1	1	0	1
59556587	T	G	G	G	G	G	G	1	1	1	1	1	1	2	8	20	5	3	4	1	1	1	1	0	1	1	0	0	0	1	0
71379182	A	T	T	T	T	T	T	1	1	1	1	1	1	5	2	8	2	4	5	0	0	1	1	0	1	0	0	1	1	1	1
103070095	C	T	T	T	T	T	T	1	1	1	1	1	1	5	4	2	6	6	1	0	1	1	0	0	0	1	0	1	1	1	1
156265674	T	C	C	C	C	C	C	1	1	1	1	1	1	7	22	4	9	5	14	1	1	0	1	0	1	0	0	0	1	1	1
35871113	T	G	G	G	G	G	G	1	1	1	1	1	1	4	2	8	2	5	5	0	0	0	1	0	1	1	0	1	1	1	1
17728045	A	G	G	G	G	G	G	1	1	1	1	1	1	6	2	4	2	8	4	1	0	1	0	0	0	1	0	1	1	1	1
41680173	N	T	T	T	T	T	T	1	1	1	1	1	1	3	3	4	4	4	5	0	0	1	0	0	1	1	0	1	1	1	1
49734830	A	G	G	G	G	G	G	1	1	1	1	1	1	6	5	2	2	7	9	1	1	0	0	0	0	1	1	0	1	1	1
49734832	G	A	A	A	A	A	A	1	1	1	1	1	1	6	4	2	2	7	10	1	1	0	0	0	0	1	1	0	1	1	1
51999645	G	A	A	A	A	A	A	1	1	1	1	1	1	12	7	5	7	5	4	1	0	0	1	0	0	0	1	1	1	1	1
24663796	T	G	G	G	G	G	G	1	1	1	1	1	1	2	6	6	2	4	5	1	0	0	1	0	0	1	0	1	1	1	1
27900338	G	T	T	T	T	T	T	1	1	1	1	1	1	2	5	6	3	5	6	1	1	0	1	0	1	0	0	1	1	1	0
36908375	C	A	A	A	A	A	A	1	1	1	1	1	1	20	5	13	5	6	27	0	1	1	1	1	1	0	0	0	1	0	1
2369275	C	T	T	T	T	T	T	1	1	1	1	1	1	3	3	6	3	15	6	0	0	0	0	0	1	1	1	1	1	1	1
18642437	T	C	C	C	C	C	C	1	1	1	1	1	1	3	9	2	6	2	6	1	1	1	1	0	0	0	0	1	0	1	1
32366532	T	C	C	C	C	C	C	1	1	1	1	1	1	7	12	2	7	18	15	0	1	0	1	0	0	1	1	0	1	1	1
12819903	T	C	C	C	C	C	C	1	1	1	1	1	1	14	5	4	5	2	7	0	1	1	1	1	1	0	1	0	1	0	0
18662643	G	A	A	A	G	A	A	1	1	1	1	1	1	11	8	5	2	6	7	1	1	0	1	0	1	0	0	1	0	1	1
41455845	T	C	C	C	C	C	C	1	1	1	1	1	1	4	4	2	2	2	6	0	0	1	1	1	0	1	0	0	1	1	1
13276196	T	G	G	G	G	G	G	1	1	1	1	1	1	7	5	4	5	3	5	0	1	0	0	0	0	1	1	1	1	1	1
40307265	T	G	G	G	G	G	G	1	1	1	1	1	1	4	11	3	2	6	4	0	0	0	1	1	0	1	1	1	1	1	0
40307604	G	A	A	A	A	A	A	1	1	1	1	1	1	2	4	2	14	2	2	0	0	1	1	1	0	0	1	1	1	0	1
12803107	T	C	C	C	C	C	C	1	1	1	1	1	1	10	7	2	9	3	11	0	1	1	0	0	0	1	1	1	0	1	1
12803108	G	A	A	A	A	A	A	1	1	1	1	1	1	10	7	2	9	3	11	0	1	1	0	0	0	1	1	1	0	1	1
12803119	G	C	C	C	C	C	C	1	1	1	1	1	1	10	7	2	9	3	11	0	1	1	0	0	0	1	1	1	0	1	1
28721009	C	T	T	T	T	T	T	1	1	1	1	1	1	4	11	10	10	5	14	1	0	1	1	0	1	0	1	0	1	1	0
28925972	A	G	G	G	G	G	G	1	1	1	1	1	1	3	7	2	2	2	8	1	0	0	1	1	1	0	0	1	1	1	0
126098726	A	G	G	G	G	G	G	1	1	1	1	1	1	6	4	4	12	8	17	0	1	0	0	0	1	0	1	1	1	1	1
132327619	G	A	A	A	A	A	A	1	1	1	1	1	1	2	2	2	3	2	6	1	1	0	1	0	0	1	0	0	1	1	1
15317520	A	G	G	G	G	G	G	1	1	1	1	1	1	2	4	6	4	2	10	0	1	1	1	1	1	0	1	0	0	0	1
19446914	T	C	C	C	C	C	C	1	1	1	1	1	1	4	5	1	2	4	4	1	1	0	1	1	0	0	0	1	1	0	1
19662716	C	T	T	T	T	T	T	1	1	1	1	1	1	4	9	2	4	3	5	1	0	0	0	0	1	1	1	1	1	1	0
28957683	N	T	T	T	T	T	T	1	1	1	1	1	1	2	6	3	3	6	5	0	1	1	1	0	0	1	1	0	0	1	1
33957776	C	A	A	A	A	A	A	1	1	1	1	1	1	2	9	2	12	4	12	0	1	1	1	0	0	0	1	1	1	1	0
42467420	A	C	C	C	C	C	C	1	1	1	1	1	1	5	2	2	5	3	6	0	0	1	1	1	0	0	1	1	1	0	1
46266119	C	G	G	G	G	G	G	1	1	1	1	1	1	5	13	6	8	8	3	1	0	0	1	0	1	0	1	1	0	1	1
52208857	T	C	C	C	C	C	C	1	1	1	1	1	1	18	8	2	6	12	4	0	1	1	0	1	0	0	1	1	1	1	0
52208904	A	G	G	G	G	G	G	1	1	1	1	1	1	16	8	2	5	12	4	0	1	1	0	1	0	0	1	1	1	1	0
103158370	N	G	G	G	G	G	G	1	1	1	1	1	1	7	6	4	9	3	13	1	1	0	1	1	0	0	1	1	1	0	0
49521671	A	C	C	C	C	C	C	1	1	1	1	1	1	10	2	2	4	4	15	1	1	0	1	0	1	0	0	1	1	0	1
71606521	A	T	T	T	T	T	T	1	1	1	1	1	1	8	7	4	5	3	2	1	0	0	1	0	1	0	1	0	1	1	1
94118258	T	G	G	G	G	G	G	1	1	1	1	1	1	7	3	2	5	2	2	1	1	1	1	0	0	0	1	1	1	0	0
94118283	T	C	C	C	C	C	C	1	1	1	1	1	1	6	3	2	4	2	3	0	1	1	1	0	1	0	1	1	1	0	0
95956620	C	A	A	A	A	A	A	1	1	1	1	1	1	3	4	2	3	4	3	0	1	1	1	0	1	1	0	0	1	0	1
95956621	T	A	A	A	A	A	A	1	1	1	1	1	1	3	4	2	3	4	3	0	1	1	1	0	1	1	0	0	1	0	1
73055	G	T	T	T	T	T	T	1	1	1	1	1	1	3	5	13	6	4	9	0	0	0	1	0	1	1	1	1	1	1	0
45184817	A	C	C	C	C	C	C	1	1	1	1	1	1	11	11	11	5	12	10	1	1	1	0	1	0	0	1	1	0	1	0
72538923	A	G	G	G	G	G	G	1	1	1	1	1	1	3	9	7	7	9	5	1	1	1	0	1	0	1	1	1	0	0	0
75244732	A	G	G	G	G	G	G	1	1	1	1	1	1	2	4	2	10	6	3	0	0	1	0	0	1	1	1	1	1	0	1
75244737	G	A	A	A	A	A	A	1	1	1	1	1	1	2	4	2	10	6	3	0	0	1	0	0	1	1	1	1	1	0	1
75244789	A	C	C	C	C	C	C	1	1	1	1	1	1	2	4	2	10	6	3	0	0	1	0	0	1	1	1	1	1	0	1
75244792	T	C	C	C	C	C	C	1	1	1	1	1	1	2	4	2	10	6	3	0	0	1	0	0	1	1	1	1	1	0	1
89337445	T	C	C	C	C	C	C	1	1	1	1	1	1	8	2	8	4	15	5	1	1	0	1	1	1	0	0	1	0	1	0
97792561	A	G	G	G	G	G	G	1	1	1	1	1	1	8	7	13	6	5	2	0	1	1	1	0	0	1	0	1	1	0	1
103646737	A	G	G	G	G	G	G	1	1	1	1	1	1	4	2	2	3	4	6	1	1	1	1	0	1	0	0	1	0	1	0
110679777	C	G	G	G	G	G	G	1	1	1	1	1	1	4	5	4	4	4	14	1	1	0	1	1	1	0	0	1	0	0	1
7191809	G	C	C	C	C	C	C	1	1	1	1	1	1	3	8	7	6	2	13	0	0	0	1	1	1	1	0	0	1	1	1
14242304	A	G	G	G	G	G	G	1	1	1	1	1	1	11	13	10	26	6	9	0	0	0	0	1	0	1	1	1	1	1	1
35458064	T	G	G	G	G	G	G	1	1	1	1	1	1	2	3	2	2	2	2	1	1	1	1	1	1	0	0	1	0	0	0
86446525	T	G	G	G	G	G	G	1	1	1	1	1	1	14	25	6	10	5	4	0	1	1	0	1	0	0	1	1	0	1	1
86697147	C	T	T	T	T	T	T	1	1	1	1	1	1	6	7	2	4	4	2	1	1	1	1	1	0	1	1	0	0	0	0
15408573	G	A	A	A	A	A	A	1	1	1	1	1	1	14	10	6	2	9	9	0	1	0	0	0	1	1	0	1	1	1	1
17642834	C	T	T	T	T	T	T	1	1	1	1	1	1	4	3	3	3	4	3	1	1	0	0	0	1	0	1	1	1	0	1
39892436	C	A	A	A	A	A	A	1	1	1	1	1	1	2	2	2	3	10	8	0	1	0	1	0	1	0	1	1	1	1	0
59175572	G	C	C	C	C	C	C	1	1	1	1	1	1	30	23	10	5	11	45	1	0	1	1	0	0	0	0	1	1	1	1
89219902	T	C	C	C	C	C	C	1	1	1	1	1	1	6	6	10	5	7	5	1	1	0	1	1	0	1	0	0	1	0	1
109139386	C	T	T	T	T	T	T	1	1	1	1	1	1	6	3	9	5	2	17	0	1	1	1	0	0	1	1	1	0	1	0
9490211	A	C	C	C	C	C	C	1	1	1	1	1	1	4	6	3	6	6	4	1	1	0	1	1	0	0	1	1	1	0	0
39181767	T	C	C	C	C	C	C	1	1	1	1	1	1	5	2	2	3	2	5	1	1	1	1	0	0	0	0	0	1	1	1
39181777	T	C	C	C	C	C	C	1	1	1	1	1	1	6	2	2	3	2	5	1	1	1	1	0	0	0	0	0	1	1	1
75358238	T	C	C	C	C	C	C	1	1	1	1	1	1	3	6	7	2	6	20	1	1	0	0	1	1	0	1	0	0	1	1
112066870	G	A	A	A	A	A	A	1	1	1	1	1	1	16	5	6	10	4	14	0	1	0	1	0	0	1	0	1	1	1	1
112067372	A	G	G	G	G	G	G	1	1	1	1	1	1	2	6	16	5	5	2	0	0	0	1	1	1	1	0	0	1	1	1
60279362	A	C	C	C	C	C	C	1	1	1	1	1	1	16	15	4	9	5	4	1	1	1	0	0	0	0	1	1	1	0	1
81985823	A	G	G	G	G	G	G	1	1	1	1	1	1	6	7	5	2	7	2	1	0	0	1	1	1	1	0	0	1	0	1
82818381	A	G	G	G	G	G	G	1	1	1	1	1	1	4	9	16	2	2	4	0	0	1	1	1	1	0	0	1	1	0	1
7849392	T	C	C	C	C	C	C	1	1	1	1	1	1	28	18	28	27	25	55	1	0	1	1	0	0	0	1	1	1	0	1
57583853	T	C	C	C	C	C	C	1	1	1	1	1	1	2	2	4	5	5	5	0	1	0	1	0	1	1	1	0	1	1	0
92844435	G	A	A	A	A	A	A	1	1	1	1	1	1	3	12	1	4	12	10	1	1	1	1	0	0	0	1	1	1	0	0
101030768	T	C	C	C	C	C	C	1	1	1	1	1	1	7	12	4	3	3	6	0	1	0	1	1	1	1	0	1	1	0	0
102484985	C	T	T	T	T	T	T	1	1	1	1	1	1	8	4	13	4	3	4	0	1	1	1	1	1	0	0	1	0	1	0
117575544	T	C	C	C	C	C	C	1	1	1	1	1	1	14	7	9	10	4	16	0	1	1	1	1	0	1	0	1	0	1	0
126628500	T	C	C	C	C	C	C	1	1	1	1	1	1	9	7	6	4	2	8	1	0	0	0	1	0	1	1	1	0	1	1
126628819	C	T	T	T	T	T	T	1	1	1	1	1	1	6	2	3	5	2	5	1	1	0	1	1	1	1	0	1	0	0	0
146098917	C	T	T	T	T	T	T	1	1	1	1	1	1	7	10	4	4	2	4	1	0	0	0	0	0	1	1	1	1	1	1
3429	T	C	C	C	C	C	C	1	1	1	1	1	1	2	9	4	14	22	3	1	1	1	0	0	0	0	1	0	1	1	1
132738376	T	C	C	C	C	C	C	1	1	1	1	1	1	21	57	28	33	38	46	1	0.578947	0.578947	0.333333	1	0	0.612903	0.4	1	0.5	0	1
28579716	C	T	T	T	T	T	T	1	1	1	1	1	1	5	9	2	20	18	14	0	1	1	1	1	0.4	0	0	1	0.857143	0.5	0.25
70587101	C	T	T	T	T	T	T	1	1	1	1	1	1	6	5	1	13	22	17	0.384615	1	1	1	0.5	1	0	0.3	1	0.4	0.428571	0
44493871	C	G	G	G	G	G	G	1	1	1	1	1	1	7	7	3	4	7	13	1	0.555556	0	0.818182	0.272727	1	0	0	0.75	0.636364	1	1
60870855	G	T	T	T	T	T	T	1	1	1	1	1	1	14	11	9	6	2	16	0.175573	1	0.5	0.403846	0.68	0	1	0.285714	1	1	0	1
86140631	T	A	A	A	A	A	A	1	1	1	1	1	1	20	13	10	6	3	10	1	1	0.666667	0	1	1	0	0	1	1	0	0.4
86140632	A	G	G	G	G	G	G	1	1	1	1	1	1	20	13	10	6	3	10	1	1	0.666667	0	1	1	0	0	1	1	0	0.4
86140634	A	G	G	G	G	G	G	1	1	1	1	1	1	22	13	13	6	3	10	1	1	0.666667	0	1	1	0	0	1	1	0	0.4
57794017	T	C	C	C	C	C	C	1	1	1	1	1	1	115	110	45	137	83	154	0	1	0.5	0.538462	1	0.454545	0.440678	1	0.482143	0.653333	0	1
57641122	T	C	C	C	C	C	C	1	1	1	1	1	1	11	37	10	50	7	28	0.510204	0.5625	0.615385	0.717949	0	0.666667	0	0	1	1	1	1
12839221	T	C	C	C	C	C	C	1	1	1	1	1	1	10	2	6	6	6	8	0.7	1	1	1	0.636364	0	0	0	0.75	1	0	1
21269848	A	C	C	C	C	C	C	1	1	1	1	1	1	41	31	14	14	11	28	1	1	0.972222	0.988372	1	0.44	0	1	0	0.52	0.166667	0
42597876	A	G	G	G	G	G	G	1	1	1	1	1	1	47	22	11	17	9	24	0.515152	0.535714	1	1	0.466667	0.5	0	0	0.56	0.555556	1	0.96
153301784	T	C	C	C	C	C	C	1	1	1	1	1	1	22	16	6	14	14	15	0.6	1	0	0	1	0.5	1	1	0.444444	0.55	1	0
33250135	C	T	T	T	T	T	T	1	1	1	1	1	1	5	11	7	3	9	15	0	1	1	1	1	0.44	0	1	0.75	0.166667	0	0.777778
1301296	T	C	C	C	C	C	C	1	1	1	1	1	1	31	24	40	28	42	56	0.340426	0.208333	0.354167	0.24	1	1	0.444444	1	1	0.416667	0.575758	0.56
21276003	G	A	A	A	A	A	A	1	1	1	1	1	1	13	6	4	6	8	12	1	1	1	1	1	0.586207	0	0	0	0.578947	1	0
76591796	C	T	T	T	T	T	T	1	1	1	1	1	1	7	5	12	6	3	18	1	1	0	1	1	1	1	0.666667	0	0.5	0	0
21274040	A	C	C	C	C	C	C	1	1	1	1	1	1	36	28	23	31	4	25	1	1	1	1	1	0.307692	0	1	0	0.357143	0.52	0
70713825	T	C	C	C	C	C	C	1	1	1	1	1	1	7	4	2	3	8	15	0.2	1	0	1	1	1	0	0	1	0	1	1
120334764	N	G	G	G	G	G	G	1	1	1	1	1	1	7	14	4	6	8	7	1	1	0	1	0	0	1	0.2	1	0	1	1
17233238	T	G	G	G	G	G	G	1	1	1	1	1	1	3	4	2	2	9	5	1	1	0.5	0.714286	1	0	0	1	1	0	0	1
7777957	C	T	T	T	T	T	T	1	1	1	1	1	1	5	10	2	2	2	10	0.333333	1	0	0	0.666667	1	1	0	1	1	0.222222	1
89340998	G	A	A	A	A	A	A	1	1	1	1	1	1	2	2	1	8	3	3	1	1	1	0	1	0.222222	0	0	0	1	1	1
7654058	C	T	T	T	T	T	T	1	1	1	1	1	1	11	8	13	4	3	20	1	0.454545	1	1	0.5	0.4	0	0.4	0.5	0.8	0.173913	1
8587223	C	T	T	T	T	T	T	1	1	1	1	1	1	2	2	9	5	5	6	0.363636	0	1	1	0	1	0	0	1	1	0.875	1
38280300	T	A	A	A	A	A	A	1	1	1	1	1	1	17	10	4	13	17	14	1	1	0.375	0.47619	1	0	0	0.15	1	1	1	0.24
54189821	G	T	T	T	T	T	T	1	1	1	1	1	1	4	7	8	3	4	20	1	0	1	1	1	0	1	0.666667	0	0	0.583333	1
7723255	T	C	C	C	C	C	C	1	1	1	1	1	1	2	4	7	2	8	14	1	1	0	0	0.25	1	1	1	1	0	1	0
54029273	C	T	T	T	T	T	T	1	1	1	1	1	1	92	42	74	72	68	96	0.42236	0.992366	0.956522	0.965517	0.601626	0.494949	0.418919	0	0.333333	0.586538	0.48	1
20349192	G	A	A	A	A	A	A	1	1	1	1	1	1	3	7	2	12	10	25	0.695652	0	1	0.882353	0.318182	0.857143	0	1	0.416667	0.35	1	0.764706
60882673	T	A	A	A	A	A	A	1	1	1	1	1	1	7	15	24	4	15	18	0.8	1	0.5	0.44	0	0	1	0	1	0.833333	0.714286	1
158791	T	A	A	A	A	A	A	1	1	1	1	1	1	3	5	5	4	8	8	1	1	1	1	1	0	0.625	0	0	0	0.666667	1
20468649	C	T	T	T	T	T	T	1	1	1	1	1	1	11	10	2	8	38	22	1	1	0.875	0.945946	0.769231	0.380952	0	1	0	0.588235	0.333333	0.4
24838873	C	T	T	T	T	T	T	1	1	1	1	1	1	5	3	3	5	2	4	0	0.6	0.7	1	0	0	1	1	1	1	1	0
62408257	A	G	G	G	G	G	G	1	1	1	1	1	1	8	5	4	11	2	6	0	0.444444	0.857143	0	1	1	0	1	1	1	0	1
21276074	G	A	A	A	A	A	A	1	1	1	1	1	1	4	4	9	7	3	9	1	1	1	1	0.875	0.681818	0	0	0	0.75	1	0
7935831	C	T	T	T	T	T	T	1	1	1	1	1	1	172	119	92	143	132	173	0	1	1	1	0.351351	0.353846	0	0.642857	1	1	0.4375	0.528736
59586955	C	G	G	G	G	G	G	1	1	1	1	1	1	7	12	6	7	4	10	1	0.333333	1	1	0.4	1	0.307692	0.5	0.416667	1	0.363636	0
158786	T	C	C	C	C	C	C	1	1	1	1	1	1	4	5	5	4	9	8	1	1	1	1	1	0	0.727273	0	0	0	0.6	1
49617074	T	C	C	C	C	C	C	1	1	1	1	1	1	4	2	2	2	5	13	1	0.333333	1	1	1	0	0	1	1	1	0	0
21273552	G	A	A	A	A	A	A	1	1	1	1	1	1	18	15	13	10	3	21	1	1	1	1	1	0.35	0	1	0	0.454545	0.538462	0
52175213	C	T	T	T	T	T	T	1	1	1	1	1	1	16	9	5	3	5	14	1	0	1	1	0	0.352941	0	1	1	1	0	1
13276420	T	C	C	C	C	C	C	1	1	1	1	1	1	7	3	3	8	6	13	0.363636	1	0	0	1	1	1	1	1	1	0	0
56917455	G	A	A	A	A	A	A	1	1	1	1	1	1	6	2	12	10	10	7	0	0	1	1	0.375	1	0	0	1	1	1	1
3445	A	G	G	G	G	G	G	1	1	1	1	1	1	2	9	4	14	22	3	1	1	1	0	0.5	0	0	1	0	0.875	1	1
8511499	G	T	T	T	T	T	T	1	1	1	1	1	1	14	8	6	3	2	13	1	0	1	1	1	1	0	0	0	0.380952	1	1
56920040	G	A	A	A	A	A	A	1	1	1	1	1	1	3	12	7	6	7	5	0	1	1	1	0.4	0	1	0	0	1	1	1
60870380	C	T	T	T	T	T	T	1	1	1	1	1	1	19	32	21	30	23	45	0.228395	1	0.578125	0.491667	0.36	0	1	0.521739	1	1	0.230769	1
3239398	A	T	T	T	T	T	T	1	1	1	1	1	1	13	2	2	3	8	3	0.75	0	1	1	1	1	0	0	1	0	0.666667	1
8517113	A	G	G	G	G	G	G	1	1	1	1	1	1	13	15	19	2	8	17	1	0	0	1	0	1	0	1	0.785714	0.636364	1	1
21271064	C	T	T	T	T	T	T	1	1	1	1	1	1	32	22	25	28	30	38	1	1	1	1	1	0.530303	0	1	0	0.551724	0.363636	0
25121082	T	C	C	C	C	C	C	1	1	1	1	1	1	54	38	68	51	94	130	0.46988	1	0.69697	0.441558	1	1	0.44186	0	0.928571	0.484211	0.493671	0.5
76664809	T	C	C	C	C	C	C	1	1	1	1	1	1	25	24	12	32	16	30	1	1	1	1	1	1	0	0.676471	0	0.6	0	0.2
20661213	T	A	A	A	A	A	A	1	1	1	1	1	1	8	2	3	2	5	5	0	1	1	1	0	1	1	0	1	0.5	0	1
35129832	T	C	C	C	C	C	C	1	1	1	1	1	1	10	7	14	5	5	5	0.5	1	0	1	0	1	0	1	1	1	1	0
61125466	G	C	C	C	C	C	C	1	1	1	1	1	1	5	5	3	5	14	6	1	1	1	1	1	0	0	0	1	1	0	0.5
15198941	G	C	C	C	C	C	C	1	1	1	1	1	1	3	2	1	4	2	8	1	0	0	1	1	1	0	1	0	1	1	0.5
110070294	C	T	T	T	T	T	T	1	1	1	1	1	1	2	13	3	3	4	8	1	1	1	1	1	0.5	0	0	1	0	0	1
1493001	T	C	C	C	C	C	C	1	1	1	1	1	1	10	11	11	15	20	33	1	1	1	1	0.538462	0.416667	0	0.6	0.454545	0.521739	0.416667	0.555556
21269144	G	A	A	A	A	A	A	1	1	1	1	1	1	64	48	49	43	42	81	1	1	1	1	1	0.463087	0	1	0	0.631579	0.422222	0
21270429	G	A	A	A	A	A	A	1	1	1	1	1	1	28	16	4	6	4	10	1	1	1	1	1	0.333333	0	1	0	0.333333	0.857143	0
23673335	T	C	C	C	C	C	C	1	1	1	1	1	1	18	13	24	5	6	6	1	0	0	0	0.470588	0.454545	1	1	0.666667	0.941176	1	1
41647079	T	C	C	C	C	C	C	1	1	1	1	1	1	2	2	7	2	7	9	0.833333	0.8	0	0	1	1	0.9	1	1	1	0	0
21271660	A	G	G	G	G	G	G	1	1	1	1	1	1	23	15	14	20	26	27	1	1	1	1	1	0.457143	0	1	0	0.555556	0.533333	0
49642474	C	T	T	T	T	T	T	1	1	1	1	1	1	9	8	12	3	5	15	0	1	1	1	1	0	0	0	1	1	0.571429	1
156265820	T	C	C	C	C	C	C	1	1	1	1	1	1	13	17	6	14	17	21	0	0	1	1	1	1	0	1	0	1	1	0.571429
111179962	T	G	G	G	G	G	G	1	1	1	1	1	1	13	6	3	17	2	8	1	1	0.294118	0.75	0.363636	1	0	0	0.5	1	1	0.666667
38280667	C	T	T	T	T	T	T	1	1	1	1	1	1	28	25	6	11	21	24	1	1	0.714286	0.25	1	0	0	0.366667	1	0.96875	1	0.285714
104337698	G	A	A	A	A	A	A	1	1	1	1	1	1	58	43	16	36	26	43	1	0	0.833333	0.862069	0.56	1	1	0	0.568182	0.4375	1	0.333333
105010491	C	T	T	T	T	T	T	1	1	1	1	1	1	3	2	2	5	7	2	1	1	0.166667	0.428571	1	1	0	0	1	1	1	0
105010492	T	C	C	C	C	C	C	1	1	1	1	1	1	3	2	2	5	7	2	1	1	0.166667	0.428571	1	1	0	0	1	1	1	0
96022373	A	G	G	G	G	G	G	1	1	1	1	1	1	4	2	2	8	6	6	1	1	0	0.25	0.461538	0.26087	0	1	0.875	1	1	0.75
62624275	A	G	G	G	G	G	G	1	1	1	1	1	1	14	12	14	5	4	3	1	0	1	0.5	1	0.75	1	0	0.6	1	0.75	0
15523853	T	C	C	C	C	C	C	1	1	1	1	1	1	2	4	4	2	5	3	1	1	1	1	0	1	0	1	0	0.6	1	0
67809313	A	C	C	C	C	C	C	1	1	1	1	1	1	13	7	16	2	2	7	0.6	1	1	1	1	0	0	0	1	1	1	0
72027296	G	C	C	C	C	C	C	1	1	1	1	1	1	13	6	6	6	11	22	1	1	1	1	1	0.421053	0	1	0	0.25	0.75	0.181818
9503095	T	G	G	G	G	G	G	1	1	1	1	1	1	2	3	3	4	2	2	0	1	1	1	1	0.857143	1	0	0	1	0	0.75
79034826	T	C	C	C	C	C	C	1	1	1	1	1	1	5	9	2	7	5	9	0.608696	1	0	1	1	1	0	1	1	1	0	0
751479	G	T	T	T	T	T	T	1	1	1	1	1	1	24	19	22	10	4	36	1	0	0.6	0.428571	1	1	0.181818	1	0.4	0	1	1
27605156	T	G	G	G	G	G	G	1	1	1	1	1	1	11	3	2	8	13	13	0.230769	0.25	1	1	1	1	0	1	0	0.142857	1	1
28722590	C	T	T	T	T	T	T	1	1	1	1	1	1	5	2	2	3	5	2	1	0.636364	1	1	0	1	0	0	1	0	1	1
35676956	C	G	G	G	G	G	G	1	1	1	1	1	1	3	3	3	2	2	3	0.75	1	0	1	0	0	1	1	0.888889	1	0	1
20008223	T	G	G	G	G	G	G	1	1	1	1	1	1	10	9	3	20	12	12	0	1	0.75	0	0	0	1	1	1	0.923077	1	0.971429
19233683	G	A	A	A	A	A	A	1	1	1	1	1	1	6	5	2	3	4	5	0	1	0.75	0.5	0.4	1	1	1	0	1	0	1
24112361	T	G	G	G	G	G	G	1	1	1	1	1	1	27	5	3	2	9	6	1	0	1	1	0	0.652174	1	0	0	1	1	1
69370634	T	G	G	G	G	G	G	1	1	1	1	1	1	11	14	6	2	6	9	0	1	0.75	0.909091	0	1	1	1	1	1	0	0
21270127	A	G	G	G	G	G	G	1	1	1	1	1	1	58	23	25	17	10	41	1	1	1	1	1	0.647059	0	1	0	0.45	0.5625	0
50126203	C	T	T	T	T	T	T	1	1	1	1	1	1	3	3	2	10	5	5	0	1	0.666667	0	0	1	1	1	1	1	0	1
11016539	T	C	C	C	C	C	C	1	1	1	1	1	1	15	10	6	12	9	19	1	0	1	1	0	1	1	0	0	1	0.666667	1
2074759	T	C	C	C	C	C	C	1	1	1	1	1	1	5	4	7	5	8	7	1	0	1	1	1	1	1	0	0	1	0.666667	0
28718015	G	T	T	T	T	T	T	1	1	1	1	1	1	2	3	1	13	12	15	0.4	1	0.666667	0.6	0	0	0	1	1	1	1	1
15198707	G	A	A	A	A	A	A	1	1	1	1	1	1	4	11	4	5	6	8	1	0	1	1	1	1	0.666667	0	0	1	1	0
82621310	G	A	A	A	A	A	A	1	1	1	1	1	1	5	3	4	3	4	9	1	1	1	1	1	0	1	0.666667	0	0	0	1
105009993	T	C	C	C	C	C	C	1	1	1	1	1	1	20	18	3	6	25	14	1	0	0.235294	0.590909	1	1	0	0	1	0.846154	1	1
83430338	C	G	G	G	G	G	G	1	1	1	1	1	1	14	7	8	3	3	4	1	1	0.916667	0.971429	0	0	0	0.8	0	1	1	1
156268943	T	G	G	G	G	G	G	1	1	1	1	1	1	6	3	3	4	2	6	1	0	0.888889	1	0	0	1	1	0.8	1	1	0
26827595	A	G	G	G	G	G	G	1	1	1	1	1	1	9	8	11	4	3	6	0.611111	1	1	1	1	0.5	1	0	0.6	1	0	0
1007305	T	C	C	C	C	C	C	1	1	1	1	1	1	12	6	20	7	5	4	0	1	0	0	1	1	1	0	0.714286	1	1	1
52147235	G	T	T	T	T	T	T	1	1	1	1	1	1	4	4	2	2	5	3	1	1	0	1	0	1	1	1	1	0.714286	0	0
104339139	A	C	C	C	C	C	C	1	1	1	1	1	1	26	22	11	22	25	17	1	0	0.454545	0.458333	0.222222	1	1	0	0.757576	1	0.944444	0.882353
13249028	A	G	G	G	G	G	G	1	1	1	1	1	1	5	8	7	4	4	12	0.470588	1	1	1	0.5	0	1	0.75	0	0	1	1
38280653	G	C	C	C	C	C	C	1	1	1	1	1	1	29	26	7	10	18	24	1	1	0.733333	0.310345	1	0	0	0.366667	1	0.962963	1	0.35
38280637	C	G	G	G	G	G	G	1	1	1	1	1	1	28	26	7	10	20	25	1	1	0.733333	0.37037	1	0	0	0.346154	1	0.966667	1	0.315789
38280622	C	G	G	G	G	G	G	1	1	1	1	1	1	31	25	7	16	21	27	1	1	0.705882	0.37037	1	0	0	0.4	1	0.971429	1	0.285714
59741916	G	A	A	A	A	A	A	1	1	1	1	1	1	3	6	7	6	3	9	1	0	0	1	1	0.75	0	0	1	1	1	1
20008252	T	G	G	G	G	G	G	1	1	1	1	1	1	9	9	3	20	12	12	0	1	0.75	0	0	0	1	1	1	1	1	1
20117849	C	G	G	T	T	T	T	1	1	1	1	1	1	2	2	2	6	5	5	1	1	1	0	0	1	0.5	0	0.923077	0.833333	0.5	1
20117849	C	G	G	T	T	T	T	1	1	1	1	1	1	2	2	2	6	5	5	1	1	1	0	0	1	0.5	0	0.923077	0.833333	0.5	1
7936682	T	C	C	C	C	C	C	1	1	1	1	1	1	111	67	49	85	87	117	0	1	1	1	0.568182	0.41791	0	0.617021	1	1	0.604651	0.549296
13072677	T	C	C	C	C	C	C	1	1	1	1	1	1	20	11	17	14	3	2	1	1	1	1	1	1	0.5	1	0	0	0.266667	0
21270270	A	G	G	G	G	G	G	1	1	1	1	1	1	25	8	11	8	3	16	1	1	1	1	1	0.642857	0	1	0	0.25	0.875	0
117234788	G	A	A	A	A	A	A	1	1	1	1	1	1	17	20	5	32	14	19	0.541667	0.45	1	0.948718	1	1	0	1	0.36	0.473684	0	1
20349320	A	G	G	G	G	G	G	1	1	1	1	1	1	21	25	20	22	15	47	0.363636	0.266667	1	1	0.846154	0.647059	0	1	0.5	0.653846	1	0.5
25340055	C	T	T	T	T	T	T	1	1	1	1	1	1	23	16	24	15	10	31	1	1	0.6	0.355556	0.95	1	0.413793	1	1	0.458333	0	0
21270113	G	A	T	T	A	T	A	1	1	1	1	1	1	59	2	3	22	3	46	1	1	1	1	1	0.740741	0	1	0	0.47619	0.5625	0
26441445	G	C	C	C	C	C	C	1	1	1	1	1	1	5	7	13	10	6	9	0	1	0	0	1	1	1	0.666667	0.714286	0.4	1	1
38280724	C	T	T	T	T	T	T	1	1	1	1	1	1	32	14	2	16	15	21	1	1	0	0.259259	0.9	0	1	0.333333	1	0.956522	1	0.333333
44318463	T	C	C	C	C	C	C	1	1	1	1	1	1	10	15	34	10	8	19	0.555556	1	1	1	0	0.428571	1	0.8	1	1	0	0
38280635	A	G	G	G	G	G	G	1	1	1	1	1	1	29	26	7	11	19	25	1	1	0.714286	0.357143	1	0	0	0.4	1	0.967742	1	0.352941
57793944	C	G	G	G	G	G	G	1	1	1	1	1	1	129	114	70	149	102	163	0	1	0.509804	0.430769	1	0.355932	0.522388	1	0	0.974684	1	1
133912222	T	C	C	C	C	C	C	1	1	1	1	1	1	6	2	9	5	2	10	1	1	1	1	0	0	0	0	0.8	1	1	1
7333085	T	C	C	C	C	C	C	1	1	1	1	1	1	1	1	1	3	2	1	1	1	0	1	0.8	0	1	0	1	1	0	1
91391753	G	C	C	C	C	C	C	1	1	1	1	1	1	2	3	5	2	5	4	1	0	0	0	1	0	1	1	1	0.8	1	1
81640173	C	T	T	T	T	T	T	1	1	1	1	1	1	9	14	3	19	4	18	0.5	0.2	0.3	0.289474	0.2	1	1	0.314286	1	1	1	1
81875329	A	T	T	T	T	T	T	1	1	1	1	1	1	28	17	7	9	18	10	0	0	0.888889	1	0.916667	0	0	1	1	1	1	1
91391726	A	G	G	G	G	G	G	1	1	1	1	1	1	4	5	7	2	5	4	1	0	0	0	1	0	1	1	1	0.818182	1	1
91391733	C	G	G	G	G	G	G	1	1	1	1	1	1	2	5	7	2	5	4	1	0	0	0	1	0	1	1	1	0.818182	1	1
91391735	A	G	G	G	G	G	G	1	1	1	1	1	1	2	5	7	2	5	4	1	0	0	0	1	0	1	1	1	0.818182	1	1
38280574	C	A	A	A	A	A	A	1	1	1	1	1	1	21	18	3	23	22	19	1	1	0.5625	0.466667	1	0	0	0.548387	1	1	1	0.25
119908022	G	A	A	A	A	A	A	1	1	1	1	1	1	2	2	11	3	18	46	1	1	1	0.5	0	0.411765	1	1	0.5	1	0.416667	0
91936993	G	C	C	C	C	C	C	1	1	1	1	1	1	7	15	12	13	7	7	0	0	1	1	1	0	1	1	1	0.833333	1	0
91391721	A	G	G	G	G	G	G	1	1	1	1	1	1	4	5	7	2	5	4	1	0	0	0	1	0	1	1	1	0.833333	1	1
82355191	A	G	G	G	G	G	G	1	1	1	1	1	1	18	12	8	6	11	15	1	0.461538	0	0	1	1	0.666667	1	0.714286	1	1	0
21269616	A	G	G	G	G	G	G	1	1	1	1	1	1	35	37	25	10	12	29	1	1	1	1	1	0.538462	0	1	0	0.52	0.785714	0
6821406	A	G	G	G	G	G	G	1	1	1	1	1	1	7	2	2	1	13	11	1	1	1	1	0	1	0	0	0	1	0.85	1
86123684	T	G	G	G	G	G	G	1	1	1	1	1	1	4	5	10	5	16	21	1	0	0	0.4	0.785714	1	1	1	1	1	0.666667	0
1007240	C	T	T	T	T	T	T	1	1	1	1	1	1	17	8	14	9	5	6	0	1	0	0	1	1	1	0	0.857143	1	1	1
28189136	A	G	G	G	G	G	G	1	1	1	1	1	1	6	4	6	8	5	7	1	1	1	1	1	0	0.857143	0	0	1	0	1
23887469	T	C	C	C	C	C	C	1	1	1	1	1	1	2	4	3	8	6	13	0.857143	1	1	1	0	1	0	0	1	1	1	0
27720882	A	G	G	G	G	G	G	1	1	1	1	1	1	4	2	2	4	9	8	0	1	0	0	1	0.857143	1	0	1	1	1	1
10574813	G	A	A	A	A	A	A	1	1	1	1	1	1	2	2	5	5	4	5	1	0	1	0	0	1	0	0.857143	1	1	1	1
2101658	C	A	A	A	A	A	A	1	1	1	1	1	1	9	12	12	18	22	22	0.966667	0.678571	1	1	0	1	0.375	0.909091	0.944444	0.444444	0	0.545455
17791171	A	C	C	C	C	C	C	1	1	1	1	1	1	14	11	7	5	1	9	1	0	1	1	1	1	0	0	1	0.875	0	1
54104728	A	G	G	G	G	G	G	1	1	1	1	1	1	6	13	3	9	6	6	1	1	1	1	0.875	1	0	1	0	1	0	0
43577858	C	T	T	T	T	T	T	1	1	1	1	1	1	8	19	2	16	10	8	1	1	0	0	1	0	0	1	1	0.875	1	1
23887409	T	A	A	A	A	A	A	1	1	1	1	1	1	2	4	3	5	6	12	1	1	0.875	1	0	1	0	0	1	1	1	0
40307569	T	G	G	G	G	G	G	1	1	1	1	1	1	2	4	2	13	2	2	0	0	1	1	1	1	0	1	1	0.875	0	1
126098815	C	T	T	T	T	T	T	1	1	1	1	1	1	7	5	4	14	7	16	0	1	1	0	0	1	0	1	1	1	1	0.875
67214693	T	C	C	C	C	C	C	1	1	1	1	1	1	21	11	23	15	20	35	1	1	0.555556	0.6	0.209302	0.425532	0.75	0.5	0.705882	0.8	1	0.333333
749995	G	A	A	A	A	A	A	1	1	1	1	1	1	4	5	4	3	8	5	0	1	0	1	1	1	0	1	1	0.888889	1	0
23408149	G	A	A	A	A	A	A	1	1	1	1	1	1	6	8	8	7	7	12	1	1	0	0.888889	0	1	1	1	0	0	1	1
95712809	A	T	T	T	T	T	T	1	1	1	1	1	1	47	42	11	83	23	54	0.988235	0	0	0	0.975	1	1	1	1	1	0.928571	0
87017165	G	A	A	A	A	A	A	1	1	1	1	1	1	20	20	5	26	10	15	1	1	1	1	0.625	1	0.346154	1	0.227273	0.347826	0	0.352941
2411138	T	G	G	G	G	G	G	1	1	1	1	1	1	4	3	3	6	3	3	1	0.9	0	0	1	1	0	1	1	1	0	1
20008280	A	T	T	T	T	T	T	1	1	1	1	1	1	8	4	2	8	7	2	0	1	1	0	0	0	1	1	1	0.9	1	1
104337552	G	A	A	A	A	A	A	1	1	1	1	1	1	116	73	45	54	37	70	1	0	0.923077	0.533333	0.64	1	1	0	0.642857	0.6875	1	0.475
26440547	C	T	T	T	T	T	T	1	1	1	1	1	1	36	12	21	9	2	18	0	1	0.714286	0.76087	1	0	1	0	0.5625	0.866667	1	1
3070866	A	G	G	G	G	G	G	1	1	1	1	1	1	37	31	14	36	30	28	1	1	1	1	1	1	0	0	1	0.904762	0	0
36144456	G	C	C	C	C	C	C	1	1	1	1	1	1	3	4	5	10	2	6	0.6	0	1	1	0.6	1	0	1	0.714286	1	0	1
2100464	C	T	T	T	T	T	T	1	1	1	1	1	1	3	3	2	8	8	9	1	0.333333	1	0.882353	0.8	1	0	1	1	0.4	0	0.5
111105940	A	G	G	G	G	G	G	1	1	1	1	1	1	5	5	10	6	9	8	0.666667	0	0	1	1	1	0	0.25	1	1	1	1
38264342	C	G	G	G	G	G	G	1	1	1	1	1	1	8	13	6	23	14	14	1	1	0.5	0.210526	1	0	0	0.666667	1	1	1	0.545455
26757240	A	G	G	G	G	G	G	1	1	1	1	1	1	11	7	4	6	9	8	1	1	1	1	1	1	0	0.428571	0	0.5	0	1
1067854	T	C	C	C	C	C	C	1	1	1	1	1	1	32	33	20	18	20	43	1	0.344828	1	1	0.375	0.333333	1	1	0.520833	0.484848	0.571429	0.3
21270743	A	G	C	C	C	G	C	1	1	1	1	1	1	4	8	2	5	4	11	1	1	1	1	1	0.944444	0	1	0	0	0	1
21270743	A	G	C	C	C	G	C	1	1	1	1	1	1	4	8	2	5	4	11	1	1	1	1	1	0.944444	0	1	0	0	0	1
38280564	C	G	G	G	G	G	G	1	1	1	1	1	1	25	20	3	26	19	21	1	1	0.6	0.5625	1	0	0	0.517241	1	1	1	0.28
33246930	C	A	A	A	A	A	A	1	1	1	1	1	1	18	15	37	12	6	37	0.4	1	1	1	1	0.388889	0.357143	1	0.555556	0	0.529412	0.733333
36108881	T	G	G	G	G	G	G	1	1	1	1	1	1	53	21	28	31	27	50	1	0.537037	0.966667	1	0.952381	0.52	1	0.6875	0.440678	0.538462	0.324324	0
19205494	T	A	A	A	A	A	A	1	1	1	1	1	1	16	16	11	33	9	31	0	1	0	0	0	1	1	1	1	1	1	0.971429
33248655	T	C	C	C	C	C	C	1	1	1	1	1	1	5	16	3	6	9	20	0.291667	1	1	1	1	0.263158	1	1	0.75	0	0	0.666667
20468925	T	C	C	C	C	C	C	1	1	1	1	1	1	4	4	4	4	19	7	1	1	1	1	0.2	0.666667	0	1	0	0.571429	1	0.538462
2068411	T	C	C	C	C	C	C	1	1	1	1	1	1	8	3	12	6	2	9	0	1	1	1	1	0	0	0	1	1	1	1
7926310	N	G	G	G	G	G	G	1	1	1	1	1	1	146	429	157	242	158	129	1	1	0	1	1	0	0	1	1	1	1	0
10097327	C	T	T	T	T	T	T	1	1	1	1	1	1	3	5	5	3	4	4	0	1	1	1	1	0	0	1	1	0	1	1
33958189	A	G	G	G	G	G	G	1	1	1	1	1	1	3	8	12	8	13	5	0	0	1	1	0	1	1	0	1	1	1	1
43132579	N	G	G	G	G	G	G	1	1	1	1	1	1	6	2	16	2	4	5	1	1	1	1	0	0	1	0	1	1	1	0
43132580	N	G	G	G	G	G	G	1	1	1	1	1	1	6	2	16	2	4	5	1	1	1	1	0	0	1	0	1	1	1	0
53826301	N	A	A	A	A	A	A	1	1	1	1	1	1	6	9	13	4	3	4	1	0	1	1	1	1	1	0	1	0	0	1
70961029	C	T	T	T	T	T	T	1	1	1	1	1	1	2	4	6	4	2	2	1	1	1	1	0	0	1	1	0	1	1	0
71040292	A	T	T	T	T	T	T	1	1	1	1	1	1	5	4	6	4	6	5	1	1	0	1	0	1	0	1	1	1	0	1
81875387	A	T	T	T	T	T	T	1	1	1	1	1	1	26	13	13	7	14	9	1	0	1	1	1	0	0	1	1	1	0	1
85458276	C	T	T	T	T	T	T	1	1	1	1	1	1	13	5	3	9	6	3	0	1	1	1	1	1	1	0	1	0	0	1
87177077	G	A	A	A	A	A	A	1	1	1	1	1	1	4	3	5	3	4	4	1	1	0	0	1	1	0	1	1	1	1	0
87177079	A	G	G	G	G	G	G	1	1	1	1	1	1	4	3	6	3	4	4	1	1	0	0	1	1	0	1	1	1	1	0
14092841	G	C	C	C	C	C	C	1	1	1	1	1	1	5	2	4	4	2	3	0	1	1	1	0	0	1	1	0	1	1	1
48241323	T	C	C	C	C	C	C	1	1	1	1	1	1	5	2	4	4	4	2	1	1	1	1	0	1	1	0	1	0	1	0
81137929	N	A	A	A	A	A	A	1	1	1	1	1	1	135	339	106	233	207	168	1	1	0	1	1	0	0	1	1	1	0	1
98496093	N	A	A	A	A	A	A	1	1	1	1	1	1	11	3	5	3	2	9	1	0	1	0	0	1	1	0	1	1	1	1
104184847	C	G	G	G	G	G	G	1	1	1	1	1	1	3	13	5	9	3	6	1	1	0	0	1	1	1	1	1	0	1	0
19623946	A	C	C	C	C	C	C	1	1	1	1	1	1	17	10	4	8	3	5	0	0	1	0	1	0	1	1	1	1	1	1
26114768	T	C	C	C	C	C	C	1	1	1	1	1	1	2	2	2	8	4	7	0	0	1	0	0	1	1	1	1	1	1	1
26114773	T	C	C	C	C	C	C	1	1	1	1	1	1	2	2	2	8	4	7	0	0	1	0	0	1	1	1	1	1	1	1
26114796	G	A	A	A	A	A	A	1	1	1	1	1	1	2	2	2	8	4	7	0	0	1	0	0	1	1	1	1	1	1	1
26114815	A	G	G	G	G	G	G	1	1	1	1	1	1	2	2	2	7	4	5	0	0	1	0	0	1	1	1	1	1	1	1
26114818	C	T	T	T	T	T	T	1	1	1	1	1	1	2	2	2	6	4	6	0	0	1	0	0	1	1	1	1	1	1	1
1008566	T	C	C	C	C	C	C	1	1	1	1	1	1	7	2	6	4	10	5	1	1	0	0	1	1	1	0	0	1	1	1
1105312	A	G	G	G	G	G	G	1	1	1	1	1	1	5	9	9	3	3	6	0	1	1	0	0	1	1	1	0	1	1	1
1158824	A	G	G	G	G	G	G	1	1	1	1	1	1	7	7	2	4	10	9	1	0	1	0	0	0	1	1	1	1	1	1
16244038	G	A	A	A	A	A	A	1	1	1	1	1	1	7	7	7	7	5	6	1	0	1	1	1	1	0	0	0	1	1	1
34157513	G	A	A	A	A	A	A	1	1	1	1	1	1	4	4	8	3	4	7	1	0	1	1	0	1	1	0	1	1	1	0
39657140	T	A	A	A	A	A	A	1	1	1	1	1	1	6	2	6	2	5	4	1	0	1	1	1	1	0	0	1	1	1	0
58026133	T	C	C	C	C	C	C	1	1	1	1	1	1	4	3	15	2	7	8	0	1	1	1	1	0	1	0	0	1	1	1
17791152	G	A	A	A	A	A	A	1	1	1	1	1	1	15	12	7	5	2	9	1	0	1	1	1	1	0	0	1	1	0	1
17791154	G	T	T	T	T	T	T	1	1	1	1	1	1	15	12	7	5	2	9	1	0	1	1	1	1	0	0	1	1	0	1
17791156	G	A	A	A	A	A	A	1	1	1	1	1	1	15	12	7	5	2	9	1	0	1	1	1	1	0	0	1	1	0	1
17791161	A	C	C	C	C	C	C	1	1	1	1	1	1	15	11	7	5	2	9	1	0	1	1	1	1	0	0	1	1	0	1
44167840	G	T	T	T	T	T	T	1	1	1	1	1	1	3	3	2	6	3	6	0	1	1	1	0	1	0	0	1	1	1	1
44167841	G	T	T	T	T	T	T	1	1	1	1	1	1	3	3	2	6	3	6	0	1	1	1	0	1	0	0	1	1	1	1
69937466	T	A	A	A	A	A	A	1	1	1	1	1	1	2	5	3	5	12	2	1	1	1	1	0	1	0	1	1	0	0	1
22733814	N	A	A	A	A	A	A	1	1	1	1	1	1	4	6	4	4	3	7	1	0	1	0	1	0	1	0	1	1	1	1
53092216	G	T	T	T	T	T	T	1	1	1	1	1	1	19	11	7	7	12	20	1	0	0	0	1	1	1	1	1	1	1	0
77543720	G	A	A	A	A	A	A	1	1	1	1	1	1	3	3	6	4	8	6	1	1	1	1	1	1	0	0	0	0	1	1
77543757	A	G	G	G	G	G	G	1	1	1	1	1	1	8	2	4	7	12	7	1	1	1	1	1	1	0	0	0	0	1	1
5894539	C	A	G	G	G	G	G	1	1	1	1	1	1	2	4	22	9	4	8	1	1	1	1	0	1	1	0	0	1	1	0
5894547	C	T	T	T	T	T	T	1	1	1	1	1	1	2	3	22	6	2	5	1	1	1	1	0	1	1	0	0	1	1	0
19672754	A	G	G	G	G	G	G	1	1	1	1	1	1	3	12	2	10	5	7	1	1	0	1	0	1	0	1	1	0	1	1
55521067	G	C	C	C	C	C	C	1	1	1	1	1	1	5	11	3	6	2	2	1	1	0	1	1	1	0	1	1	1	0	0
68053736	A	G	G	G	G	G	G	1	1	1	1	1	1	3	3	4	2	15	11	0	1	1	0	0	1	0	1	1	1	1	1
73141960	C	T	T	T	T	T	T	1	1	1	1	1	1	2	5	2	2	6	8	1	1	1	1	1	1	1	0	1	0	0	0
749981	A	G	G	G	G	G	G	1	1	1	1	1	1	4	5	4	5	7	4	0	1	0	1	1	1	0	1	1	1	1	0
45428135	C	A	A	A	A	A	A	1	1	1	1	1	1	8	4	7	2	5	13	0	1	1	1	1	1	1	0	0	1	1	0
54556203	T	G	G	G	G	G	G	1	1	1	1	1	1	8	23	6	13	7	9	1	0	1	1	0	0	0	1	1	1	1	1
55538184	C	G	G	G	G	G	G	1	1	1	1	1	1	14	20	12	8	7	17	0	1	1	0	0	1	0	1	1	1	1	1
55538186	A	G	G	G	G	G	G	1	1	1	1	1	1	14	20	12	8	7	17	0	1	1	0	0	1	0	1	1	1	1	1
73597515	A	G	G	G	G	G	G	1	1	1	1	1	1	6	4	2	6	3	4	1	1	0	1	1	1	0	1	1	0	0	1
10688314	C	T	T	T	T	T	T	1	1	1	1	1	1	7	6	3	4	3	11	1	1	0	0	1	0	1	1	0	1	1	1
10688323	C	A	A	A	A	A	A	1	1	1	1	1	1	6	6	3	5	3	11	1	1	0	0	1	0	1	1	0	1	1	1
10688324	C	G	G	G	G	G	G	1	1	1	1	1	1	7	6	3	5	3	11	1	1	0	0	1	0	1	1	0	1	1	1
10857852	A	G	G	G	G	G	G	1	1	1	1	1	1	4	6	18	9	14	2	1	1	1	0	1	1	0	0	1	0	1	1
58296256	N	C	C	C	C	C	C	1	1	1	1	1	1	8	13	5	12	6	3	1	1	0	0	0	0	1	1	1	1	1	1
63736790	A	G	G	G	G	G	G	1	1	1	1	1	1	5	3	2	2	3	4	1	1	1	1	0	0	1	1	1	0	0	1
14759862	T	C	C	C	C	C	C	1	1	1	1	1	1	10	3	2	3	8	7	0	1	1	1	1	1	0	0	1	0	1	1
22665146	T	C	C	C	C	C	C	1	1	1	1	1	1	16	17	16	15	34	27	1	0.666667	0	0	0	1	1	1	1	1	1	0.333333
39264744	A	G	G	G	G	G	G	1	1	1	1	1	1	11	5	2	2	11	14	1	1	0	0	1	1	1	1	1	0	0	1
56373513	A	C	C	C	C	C	C	1	1	1	1	1	1	12	6	8	16	2	2	1	1	1	1	1	0	0	0	1	1	0	1
4755086	A	G	G	G	G	G	G	1	1	1	1	1	1	13	7	10	7	5	19	1	1	1	1	0	0	1	0	1	1	0	1
6521350	A	G	G	G	G	G	G	1	1	1	1	1	1	2	3	2	5	4	3	1	1	1	0	1	0	1	0	1	1	1	0
7090602	C	G	G	G	G	G	G	1	1	1	1	1	1	7	2	4	7	3	8	1	1	0	1	0	1	0	1	1	0	1	1
56913072	C	T	T	T	T	T	T	1	1	1	1	1	1	5	3	17	5	9	3	0	1	1	1	1	1	0	0	1	0	1	1
56913662	T	A	A	A	A	A	A	1	1	1	1	1	1	7	3	9	4	4	7	0	1	1	1	0	0	1	0	1	1	1	1
56920530	C	T	T	T	T	T	T	1	1	1	1	1	1	2	6	14	6	14	5	1	1	0	1	0	0	0	1	1	1	1	1
56926049	A	G	G	G	G	G	G	1	1	1	1	1	1	9	10	10	2	16	4	0	0	1	1	1	1	1	0	0	1	1	1
59742638	T	G	G	G	G	G	G	1	1	1	1	1	1	3	6	12	2	3	3	1	1	0	0	0	0	1	1	1	1	1	1
131523962	T	G	G	G	G	G	G	1	1	1	1	1	1	5	9	10	2	6	3	1	0	1	1	1	1	1	0	1	1	0	0
153221047	G	A	A	A	A	A	A	1	1	1	1	1	1	8	9	8	10	5	3	1	0	1	1	0	0	1	0	1	1	1	1
153221242	G	A	A	A	A	A	A	1	1	1	1	1	1	4	10	20	5	2	3	1	0	0	1	0	1	1	0	1	1	1	1
8021987	G	T	T	T	T	T	T	1	1	1	1	1	1	18	20	8	20	14	17	1	1	0	0	0	0	1	1	1	1	1	1
18433347	A	G	G	G	G	G	G	1	1	1	1	1	1	6	4	2	12	4	4	0	1	0	1	1	0	1	0	1	1	1	1
20677712	A	G	G	G	G	G	G	1	1	1	1	1	1	4	8	11	6	6	2	0	1	0	0	1	1	0	1	1	1	1	1
23887399	T	A	A	A	A	A	A	1	1	1	1	1	1	2	4	2	4	5	10	1	1	1	1	0	1	0	0	1	1	1	0
23887433	G	A	A	A	A	A	A	1	1	1	1	1	1	2	4	3	8	6	13	1	1	1	1	0	1	0	0	1	1	1	0
23887470	C	T	T	T	T	T	T	1	1	1	1	1	1	2	4	3	8	6	14	1	1	1	1	0	1	0	0	1	1	1	0
23887499	G	C	C	C	C	C	C	1	1	1	1	1	1	2	4	3	7	6	12	1	1	1	1	0	1	0	0	1	1	1	0
41740315	T	A	A	A	A	A	A	1	1	1	1	1	1	3	6	7	2	4	6	1	1	1	0	0	0	1	0	1	1	1	1
11016718	T	C	C	C	C	C	C	1	1	1	1	1	1	24	10	13	3	10	19	1	1	0	0	1	1	1	0	1	1	0	1
19205471	T	C	C	C	C	C	C	1	1	1	1	1	1	16	15	12	32	10	33	0	1	0	0	0	1	1	1	1	1	1	1
19205496	A	G	G	G	G	G	G	1	1	1	1	1	1	19	16	12	34	10	34	0	1	0	0	0	1	1	1	1	1	1	1
19205506	A	G	G	G	G	G	G	1	1	1	1	1	1	19	15	11	34	10	34	0	1	0	0	0	1	1	1	1	1	1	1
16438941	C	A	A	A	A	A	A	1	1	1	1	1	1	2	5	3	4	8	8	1	0	1	1	1	0	0	0	1	1	1	1
60352144	T	A	A	A	A	A	A	1	1	1	1	1	1	2	2	1	5	8	2	1	1	1	1	1	1	0	1	1	0	0	0
60352177	G	A	A	A	A	A	A	1	1	1	1	1	1	2	1	2	5	7	4	1	1	1	1	1	1	0	1	1	0	0	0
60352184	C	T	T	T	T	T	T	1	1	1	1	1	1	2	2	2	5	8	4	1	1	1	1	1	1	0	1	1	0	0	0
60352187	G	C	C	C	C	C	C	1	1	1	1	1	1	2	2	2	5	8	4	1	1	1	1	1	1	0	1	1	0	0	0
60352189	G	A	A	A	A	A	A	1	1	1	1	1	1	2	2	2	5	8	4	1	1	1	1	1	1	0	1	1	0	0	0
60352222	G	C	C	C	C	C	C	1	1	1	1	1	1	2	2	2	5	7	2	1	1	1	1	1	1	0	1	1	0	0	0
27795386	T	A	A	A	A	A	A	1	1	1	1	1	1	11	6	2	4	11	3	1	1	0	1	0	0	0	1	1	1	1	1
35234880	T	C	C	C	C	C	C	1	1	1	1	1	1	7	8	8	2	6	4	1	1	0	0	1	1	0	1	1	1	1	0
2186531	C	T	T	T	T	T	T	1	1	1	1	1	1	8	5	7	19	6	11	1	1	0	0	1	0	0	1	1	1	1	1
8578752	G	C	C	C	C	C	C	1	1	1	1	1	1	7	4	3	4	2	6	0	0	0	0	1	1	1	1	1	1	1	1
12226139	A	T	T	T	T	T	T	1	1	1	1	1	1	3	5	6	3	2	5	1	1	0	1	1	1	1	0	1	1	0	0
16445964	C	A	A	A	A	A	A	1	1	1	1	1	1	7	6	8	2	16	13	1	0	0	0	1	1	1	1	0	1	1	1
16445968	T	G	G	G	G	G	G	1	1	1	1	1	1	7	6	6	2	16	13	1	0	0	0	1	1	1	1	0	1	1	1
158061	T	C	C	C	C	C	C	1	1	1	1	1	1	5	15	22	6	5	28	1	1	1	1	1	1	0.272727	0	0	0	0.727273	1
22904687	C	T	T	T	T	T	T	1	1	1	1	1	1	10	3	12	6	2	11	1	1	1	0	1	0	1	1	1	1	0	0
8592638	G	A	A	A	A	A	A	1	1	1	1	1	1	6	7	9	8	7	8	0	0	1	1	0	1	0	1	1	1	1	1
8594928	T	C	C	C	C	C	C	1	1	1	1	1	1	4	7	7	7	2	22	1	0	1	1	0	1	0	0	1	1	1	1
20008189	T	C	C	C	C	C	C	1	1	1	1	1	1	10	6	2	16	10	8	0	1	1	0	0	0	1	1	1	1	1	1
20008198	G	A	A	A	A	A	A	1	1	1	1	1	1	10	6	2	16	9	8	0	1	1	0	0	0	1	1	1	1	1	1
20008218	A	G	G	G	G	G	G	1	1	1	1	1	1	10	8	3	20	12	12	0	1	1	0	0	0	1	1	1	1	1	1
20008260	G	A	A	A	A	A	A	1	1	1	1	1	1	8	8	3	20	12	12	0	1	1	0	0	0	1	1	1	1	1	1
20008277	A	G	G	G	G	G	G	1	1	1	1	1	1	8	4	2	8	2	2	0	1	1	0	0	0	1	1	1	1	1	1
20008279	A	G	G	G	G	G	G	1	1	1	1	1	1	8	4	2	8	8	2	0	1	1	0	0	0	1	1	1	1	1	1
20008282	G	A	A	A	A	A	A	1	1	1	1	1	1	8	4	2	8	7	2	0	1	1	0	0	0	1	1	1	1	1	1
20008302	A	C	C	C	C	C	C	1	1	1	1	1	1	8	4	2	6	7	2	0	1	1	0	0	0	1	1	1	1	1	1
35645281	A	C	C	C	C	C	C	1	1	1	1	1	1	36	30	16	8	4	19	1	1	0	0	1	0	0	1	1	1	1	1
18207967	T	C	C	C	C	C	C	1	1	1	1	1	1	7	6	4	19	5	13	1	1	0	1	0	0	1	0	1	1	1	1
37575194	T	C	C	C	C	C	C	1	1	1	1	1	1	5	4	2	11	5	3	0	0	0	1	1	1	0	1	1	1	1	1
40307568	C	A	A	A	A	A	A	1	1	1	1	1	1	2	4	2	14	2	2	0	0	1	1	1	1	0	1	1	1	0	1
40307579	G	T	T	T	T	T	T	1	1	1	1	1	1	2	4	2	14	2	2	0	0	1	1	1	1	0	1	1	1	0	1
40307584	T	C	C	C	C	C	C	1	1	1	1	1	1	2	4	2	14	2	1	0	0	1	1	1	1	0	1	1	1	0	1
40307585	G	A	A	A	A	A	A	1	1	1	1	1	1	2	4	2	14	2	2	0	0	1	1	1	1	0	1	1	1	0	1
51016356	T	G	G	G	G	G	G	1	1	1	1	1	1	4	3	2	3	2	3	1	0	1	1	1	0	1	1	1	0	0	1
22627746	C	A	A	A	A	A	A	1	1	1	1	1	1	5	5	9	3	6	5	1	1	1	1	0	0	1	0	1	1	1	0
22627750	T	G	G	G	G	G	G	1	1	1	1	1	1	4	5	10	3	6	3	1	1	1	1	0	0	1	0	1	1	1	0
27165137	T	G	G	G	G	G	G	1	1	1	1	1	1	21	5	13	4	2	9	1	1	0	1	1	1	1	0	1	1	0	0
28517918	T	C	C	C	C	C	C	1	1	1	1	1	1	2	8	20	7	13	4	1	1	0	1	0	1	0	1	0	1	1	1
119735991	A	G	G	G	G	G	G	1	1	1	1	1	1	5	6	6	2	5	6	0	1	1	1	1	1	1	1	0	1	0	0
126098728	T	C	C	C	C	C	C	1	1	1	1	1	1	7	4	4	13	9	17	0	1	1	0	0	1	0	1	1	1	1	1
126098749	T	C	C	C	C	C	C	1	1	1	1	1	1	7	6	5	13	10	18	0	1	1	0	0	1	0	1	1	1	1	1
126098785	A	C	C	C	C	C	C	1	1	1	1	1	1	7	6	5	14	8	18	0	1	1	0	0	1	0	1	1	1	1	1
126098786	G	A	A	A	A	A	A	1	1	1	1	1	1	7	6	5	13	8	18	0	1	1	0	0	1	0	1	1	1	1	1
126098796	A	G	G	G	G	G	G	1	1	1	1	1	1	7	6	5	14	6	18	0	1	1	0	0	1	0	1	1	1	1	1
126098805	T	C	C	C	C	C	C	1	1	1	1	1	1	7	6	5	14	6	18	0	1	1	0	0	1	0	1	1	1	1	1
126098814	C	G	G	G	G	G	G	1	1	1	1	1	1	7	5	4	14	7	16	0	1	1	0	0	1	0	1	1	1	1	1
131348939	G	A	A	A	A	A	A	1	1	1	1	1	1	11	7	4	5	2	11	1	1	1	1	0	1	0	0	1	1	1	0
14411769	A	G	G	G	G	G	G	1	1	1	1	1	1	3	2	2	3	4	3	1	1	1	1	1	0	0	1	1	1	0	0
15078997	A	G	G	G	G	G	G	1	1	1	1	1	1	3	2	3	3	7	5	1	1	1	1	1	1	0	1	0	1	0	0
15527291	A	G	G	G	G	G	G	1	1	1	1	1	1	7	9	6	8	7	4	1	1	1	1	1	1	0	0	0	1	1	0
19662721	T	C	C	C	C	C	C	1	1	1	1	1	1	5	12	2	8	6	11	1	0	0	0	0	1	1	1	1	1	1	1
66302014	G	A	A	A	A	A	A	1	1	1	1	1	1	2	2	10	4	3	5	1	1	1	1	0	1	1	0	0	1	1	0
66302019	C	A	A	A	A	A	A	1	1	1	1	1	1	3	2	9	4	3	5	1	1	1	1	0	1	1	0	0	1	1	0
73162513	A	G	G	G	G	G	G	1	1	1	1	1	1	8	14	8	12	4	6	0	0	1	0	1	0	1	1	1	1	1	1
84147117	G	C	C	C	C	C	C	1	1	1	1	1	1	4	9	2	16	4	12	1	1	1	1	0	0	0	1	0	1	1	1
50861870	C	A	A	A	A	A	A	1	1	1	1	1	1	11	5	15	3	2	8	1	1	0	0	1	1	1	0	1	1	1	0
55314239	A	G	G	G	G	G	G	1	1	1	1	1	1	4	2	4	6	6	3	1	0	0	1	1	1	0	0	1	1	1	1
66855099	A	G	G	G	G	G	G	1	1	1	1	1	1	2	5	2	6	17	9	1	1	1	1	0	1	0	1	1	0	1	0
94118083	G	A	A	A	A	A	A	1	1	1	1	1	1	5	10	3	3	5	8	1	1	1	1	0	0	0	1	1	1	0	1
94118101	T	C	C	C	C	C	C	1	1	1	1	1	1	4	8	3	2	4	7	1	1	1	1	0	0	0	1	1	1	0	1
94118270	A	G	G	G	G	G	G	1	1	1	1	1	1	7	3	2	5	2	2	1	1	1	1	0	1	0	1	1	1	0	0
94118307	C	G	G	G	G	G	G	1	1	1	1	1	1	5	3	2	6	3	4	0	1	1	1	0	1	0	1	1	1	0	1
94118377	A	G	G	G	G	G	G	1	1	1	1	1	1	5	5	3	6	2	9	1	1	0	1	1	0	0	0	1	1	1	1
95956580	T	G	G	G	G	G	G	1	1	1	1	1	1	5	2	2	6	4	4	0	1	1	1	0	1	1	0	1	1	0	1
107071315	T	C	C	C	C	C	C	1	1	1	1	1	1	2	15	2	13	10	3	1	1	1	1	1	1	0	1	1	0	0	0
9974128	C	G	G	G	G	G	G	1	1	1	1	1	1	6	3	2	4	4	2	0	1	0	0	1	1	0	1	1	1	1	1
41828147	A	G	G	G	G	G	G	1	1	1	1	1	1	5	2	2	20	8	10	1	0	0	1	1	1	0	1	0	1	1	1
71735303	C	A	A	A	A	A	A	1	1	1	1	1	1	30	3	2	2	2	3	1	0	1	1	0	0	1	1	1	0	1	1
103508599	G	T	T	T	T	T	T	1	1	1	1	1	1	3	2	3	7	3	7	0	1	1	1	0	0	0	1	1	1	1	1
108688313	G	A	A	A	A	A	A	1	1	1	1	1	1	12	14	11	4	8	22	0	1	0	1	1	1	1	1	0	1	0	1
110978277	T	G	G	G	G	G	G	1	1	1	1	1	1	6	6	2	7	2	4	1	1	0	0	1	1	0	0	1	1	1	1
36518027	T	C	C	C	C	C	C	1	1	1	1	1	1	4	8	2	4	2	4	0	0	0	1	0	1	1	1	1	1	1	1
36518030	C	T	T	T	T	A	T	1	1	1	1	1	1	3	8	2	4	2	4	0	0	0	1	0	1	1	1	1	1	1	1
72890977	A	G	G	G	G	G	G	1	1	1	1	1	1	4	6	3	2	4	3	1	0	0	1	1	0	0	1	1	1	1	1
118179514	G	A	A	A	A	A	A	1	1	1	1	1	1	8	6	12	19	20	9	1	1	1	1	1	1	0	1	0	0	0	1
19847374	N	C	C	C	C	C	C	1	1	1	1	1	1	2	3	4	8	2	6	1	1	0	1	1	0	1	1	1	0	0	1
28185853	G	C	C	C	C	C	C	1	1	1	1	1	1	4	13	2	9	2	3	1	1	1	0	0	0	0	1	1	1	1	1
28185867	A	G	G	G	G	G	G	1	1	1	1	1	1	6	13	2	9	3	3	1	1	1	0	0	0	0	1	1	1	1	1
28185869	A	G	G	G	G	G	G	1	1	1	1	1	1	5	13	2	9	3	3	1	1	1	0	0	0	0	1	1	1	1	1
28185870	C	G	G	G	G	G	G	1	1	1	1	1	1	6	13	2	9	3	3	1	1	1	0	0	0	0	1	1	1	1	1
43580242	T	C	C	C	C	C	C	1	1	1	1	1	1	2	4	2	5	4	3	1	0	1	1	1	1	0	0	1	1	0	1
89219905	A	C	C	C	C	C	C	1	1	1	1	1	1	6	6	10	5	7	5	1	1	0	1	1	0	1	0	0	1	1	1
89220705	A	G	G	G	G	G	G	1	1	1	1	1	1	4	3	4	3	4	5	1	1	1	1	1	0	0	0	1	1	0	1
109683924	T	G	G	G	G	G	G	1	1	1	1	1	1	16	27	2	2	3	6	1	0	1	1	0	1	1	0	1	1	1	0
2288520	T	C	C	C	C	C	C	1	1	1	1	1	1	2	7	4	3	2	5	0	1	0	1	0	1	0	1	1	1	1	1
5749916	N	A	A	A	A	A	A	1	1	1	1	1	1	5	7	5	6	4	2	1	0	1	1	1	0	1	0	1	1	0	1
5749917	N	G	G	G	G	G	G	1	1	1	1	1	1	5	6	5	6	4	2	1	0	1	1	1	0	1	0	1	1	0	1
23408113	A	G	G	G	G	G	G	1	1	1	1	1	1	6	8	8	7	7	11	1	1	0	1	0	1	1	1	0	0	1	1
23408152	T	G	G	G	G	G	G	1	1	1	1	1	1	6	9	8	7	7	12	1	1	0	1	0	1	1	1	0	0	1	1
23408157	C	G	G	G	G	G	G	1	1	1	1	1	1	6	9	8	7	7	12	1	1	0	1	0	1	1	1	0	0	1	1
23408162	C	T	T	T	T	T	T	1	1	1	1	1	1	4	8	8	4	7	11	1	1	0	1	0	1	1	1	0	0	1	1
23408163	T	C	C	C	C	C	C	1	1	1	1	1	1	6	9	8	7	7	12	1	1	0	1	0	1	1	1	0	0	1	1
23408166	C	T	T	T	T	T	T	1	1	1	1	1	1	6	9	8	7	7	12	1	1	0	1	0	1	1	1	0	0	1	1
46891251	A	T	T	T	T	T	T	1	1	1	1	1	1	12	3	9	4	4	5	1	0	1	0	0	1	1	1	1	1	1	0
67808773	G	C	C	C	C	C	C	1	1	1	1	1	1	17	7	4	4	5	23	1	1	1	1	0	0	0	0	1	1	1	1
67808777	G	A	A	A	A	A	A	1	1	1	1	1	1	18	7	4	4	5	22	1	1	1	1	0	0	0	0	1	1	1	1
76016091	T	G	G	G	G	G	G	1	1	1	1	1	1	4	3	2	5	4	2	1	1	1	1	0	1	0	0	1	1	0	1
76016096	G	T	T	T	T	T	T	1	1	1	1	1	1	4	3	2	4	4	2	1	1	1	1	0	1	0	0	1	1	0	1
76016097	A	G	G	G	G	G	G	1	1	1	1	1	1	4	4	2	5	4	2	1	1	1	1	0	1	0	0	1	1	0	1
85073988	T	C	C	C	C	C	C	1	1	1	1	1	1	6	3	2	5	9	3	1	1	0	0	0	0	1	1	1	1	1	1
85073990	A	G	G	G	G	G	G	1	1	1	1	1	1	6	3	2	5	9	3	1	1	0	0	0	0	1	1	1	1	1	1
105010551	T	C	C	C	C	C	C	1	1	1	1	1	1	3	5	2	2	5	9	1	1	0	0	1	1	0	1	1	1	1	0
10729384	A	G	G	G	G	G	G	1	1	1	1	1	1	9	2	8	10	6	12	1	0	1	1	0	1	0	1	1	1	1	0
50574509	T	C	C	C	C	C	C	1	1	1	1	1	1	8	3	8	3	5	9	1	0	1	1	0	0	1	0	1	1	1	1
50574534	G	C	C	C	C	C	C	1	1	1	1	1	1	6	1	4	3	3	5	1	1	0	1	0	0	1	0	1	1	1	1
71440970	C	T	T	T	T	T	T	1	1	1	1	1	1	7	11	7	4	5	11	1	1	1	1	1	1	0	0	0	1	0	1
165504	T	C	C	C	C	C	C	1	1	1	1	1	1	6	2	5	3	3	4	1	0	1	1	1	1	1	0	1	1	0	0
9376957	C	T	T	T	T	T	T	1	1	1	1	1	1	4	9	5	3	8	7	1	1	0	1	1	0	0	0	1	1	1	1
32519927	T	C	C	C	C	C	C	1	1	1	1	1	1	4	3	8	2	4	2	1	1	1	1	0	0	0	1	1	1	0	1
32519933	T	C	C	C	C	C	C	1	1	1	1	1	1	4	3	8	2	4	2	1	1	1	1	0	0	0	1	1	1	0	1
32519938	T	C	C	C	C	C	C	1	1	1	1	1	1	4	3	8	2	4	2	1	1	1	1	0	0	0	1	1	1	0	1
35340561	G	A	A	A	A	A	A	1	1	1	1	1	1	4	9	2	8	4	26	0	1	1	0	1	0	1	1	1	1	1	0
80027754	A	G	G	G	G	G	G	1	1	1	1	1	1	2	5	2	2	2	5	0	1	1	0	1	1	1	1	0	1	0	1
80989796	A	G	G	G	G	G	G	1	1	1	1	1	1	3	10	6	3	6	6	0	1	1	0	0	0	1	1	1	1	1	1
86083394	C	T	T	T	T	T	T	1	1	1	1	1	1	11	6	9	5	10	5	1	1	0	1	0	1	1	0	1	1	1	0
96265816	A	G	G	G	G	G	G	1	1	1	1	1	1	2	5	3	8	5	3	1	0	0	0	1	1	0	1	1	1	1	1
101030789	T	C	C	C	C	C	C	1	1	1	1	1	1	9	15	4	3	2	8	0	1	1	1	1	1	1	0	1	1	0	0
102794079	C	T	T	T	T	T	T	1	1	1	1	1	1	4	4	2	4	9	5	1	1	0	1	1	1	0	1	1	1	0	0
110378302	G	C	C	C	C	C	C	1	1	1	1	1	1	4	2	3	7	5	7	1	0	0	0	1	1	0	1	1	1	1	1
119111365	A	G	G	G	G	G	G	1	1	1	1	1	1	3	2	2	5	3	2	1	1	0	1	0	1	0	0	1	1	1	1
126628416	A	G	G	G	G	G	G	1	1	1	1	1	1	7	5	8	9	5	6	1	0	0	0	1	1	0	1	1	1	1	1
126628426	A	G	G	G	G	G	G	1	1	1	1	1	1	8	5	7	8	4	6	1	0	0	0	1	1	0	1	1	1	1	1
126628487	T	C	C	C	C	C	C	1	1	1	1	1	1	8	6	6	5	4	9	1	0	0	0	1	1	1	1	1	0	1	1
126628488	G	A	A	A	A	A	A	1	1	1	1	1	1	8	6	6	5	4	9	1	0	0	0	1	1	1	1	1	0	1	1
126628791	G	A	A	A	A	A	A	1	1	1	1	1	1	9	3	5	6	2	6	1	1	0	1	1	1	1	1	1	0	0	0
142262932	G	A	A	A	A	A	A	1	1	1	1	1	1	18	3	5	9	6	12	0	1	1	1	0	0	0	1	1	1	1	1
144570995	C	G	G	G	G	G	G	1	1	1	1	1	1	16	7	8	5	4	9	1	1	0	0	1	0	1	1	0	1	1	1
110830674	A	G	G	G	G	G	G	1	1	1	1	1	1	6	12	7	30	11	23	0.5	0	1	0.615385	0.714286	1	1	0	1	0.727273	1	0.444444
7936473	C	T	T	T	T	T	T	1	1	1	1	1	1	77	76	46	68	72	85	0	1	1	1	0.568182	0.36	0	0.755102	0.984733	1	0.772727	0.5625
156266388	T	C	C	C	C	C	C	1	1	1	1	1	1	16	9	11	9	13	24	1	0	1	1	0	1	1	0	0.428571	1	1	0.583333
36108891	T	C	C	C	C	C	C	1	1	1	1	1	1	52	18	30	28	27	47	1	0.5	1	1	1	0.52	1	0.666667	0.421053	0.54902	0.358974	0
33248891	C	T	T	T	T	T	T	1	1	1	1	1	1	16	26	28	2	6	27	0.472222	1	1	1	1	0.666667	0.8	0	0.888889	0	0.5	0.705882
39384586	T	C	C	C	C	C	C	1	1	1	1	1	1	10	4	5	9	5	13	0.705882	1	0.454545	0.384615	0	0	1	0.5	1	1	1	1
55924464	T	C	C	C	C	C	C	1	1	1	1	1	1	40	46	15	142	41	46	0	0	0.561224	0.70068	0.375	1	1	1	0.433333	0.992188	1	1
117652082	A	G	G	G	G	G	G	1	1	1	1	1	1	10	16	9	16	8	10	1	1	0.8	0.777778	0	0.833333	1	0.866667	0	1	0	0.785714
133385672	C	G	G	G	G	G	G	1	1	1	1	1	1	3	8	2	10	13	2	1	0.5	0	0	1	1	0	1	1	0.571429	1	1
15239865	T	C	C	C	C	C	C	1	1	1	1	1	1	9	14	32	3	2	9	1	1	1	1	1	1	0.857143	0	0	0.714286	0	0.5
83299153	A	T	T	T	T	T	T	1	1	1	1	1	1	16	17	21	11	8	26	0.971429	0	0.608696	0.85	0	1	0.692308	1	1	0.333333	1	0.619048
7654636	C	G	G	G	G	G	G	1	1	1	1	1	1	19	12	7	9	11	35	1	1	1	1	0	0.583333	0	1	0	1	0.5	1
4120	T	C	C	C	C	C	C	1	1	1	1	1	1	448	349	165	641	389	451	0.583927	1	0.464968	0.565126	0.998473	0	0.986111	0	1	0.971182	1	0.517241
45991882	T	A	A	A	A	A	A	1	1	1	1	1	1	10	8	3	9	6	9	1	0	0.555556	0	1	0.705882	0	1	1	1	1	0.833333
36108896	G	C	C	C	C	C	C	1	1	1	1	1	1	51	18	32	32	29	54	1	0.5	1	1	1	0.48	1	0.666667	0.465517	0.568627	0.431818	0
1008249	C	T	T	T	T	T	T	1	1	1	1	1	1	12	2	5	5	11	8	1	1	0	0	1	1	0.909091	0	0.222222	1	1	1
45445698	A	G	G	G	G	G	G	1	1	1	1	1	1	5	4	3	9	13	4	1	0.631579	0	0.5	1	1	0	1	1	1	0	1
2097767	T	C	C	C	C	C	C	1	1	1	1	1	1	8	7	3	4	8	6	1	0.363636	1	0.92	0.818182	1	0.6	1	1	0.4375	0	0
74068912	G	C	C	C	C	C	C	1	1	1	1	1	1	5	2	3	4	5	12	1	0.5	0	1	0	1	1	0	0.666667	1	1	1
39682315	A	G	G	G	G	G	G	1	1	1	1	1	1	65	51	28	29	44	44	1	1	0	0	0.166667	1	1	1	1	1	0	1
7936430	A	G	G	G	G	G	G	1	1	1	1	1	1	83	86	50	82	88	90	0	1	1	1	0.647059	0.55	0	0.678571	0.986842	1	0.75	0.555556
133829717	A	G	G	G	G	G	G	1	1	1	1	1	1	10	15	15	7	5	15	1	1	0.933333	1	0	0.25	0	0	1	1	1	1
94599632	A	G	G	G	G	G	G	1	1	1	1	1	1	5	4	7	10	2	7	1	0	1	1	0	0.1875	1	0	1	1	1	1
86067744	C	T	T	T	T	T	T	1	1	1	1	1	1	8	22	14	4	14	26	1	0	1	1	0.571429	1	0	1	0.619048	1	1	0
57793921	C	T	T	T	T	T	T	1	1	1	1	1	1	127	97	66	140	112	152	0	1	0.411765	0.529412	1	0.354167	0.503759	1	0.43871	0.959459	1	1
5518538	G	T	T	T	T	T	T	1	1	1	1	1	1	25	3	7	6	5	9	1	1	1	1	0	0	1	1	0.6	0	0.6	1
119356806	T	C	C	C	C	C	C	1	1	1	1	1	1	8	14	6	3	8	4	1	1	1	0	1	0	0	0.4	1	0.8	1	1
61625898	C	T	T	T	T	T	T	1	1	1	1	1	1	12	4	19	11	2	10	1	0	0.588235	0.615385	0	1	1	0	1	1	1	1
70476358	T	C	C	C	C	C	C	1	1	1	1	1	1	109	81	14	9	10	27	0.9375	1	0.157895	0.285714	0.769231	0.780488	0.490909	1	0.533333	0.923077	0.666667	0.666667
158858	T	C	C	C	C	C	C	1	1	1	1	1	1	4	3	7	6	4	10	1	0	1	1	1	1	0.5	0	1	0	0.714286	1
72956152	A	G	G	G	G	G	G	1	1	1	1	1	1	4	5	6	8	4	2	1	0.333333	0	0.347826	0.3	1	1	0.25	1	1	1	1
8295645	G	A	A	A	A	A	A	1	1	1	1	1	1	8	2	3	7	3	5	1	1	0	1	0.75	1	0	1	0.5	0	1	1
2577473	C	T	T	T	T	T	T	1	1	1	1	1	1	12	11	5	8	3	8	0.266667	1	1	0	1	0	0.6	1	1	0.388889	1	1
56918614	A	G	G	G	G	G	G	1	1	1	1	1	1	8	28	21	14	42	20	0	0	1	1	0.666667	1	0	0.6	1	1	1	1
33755818	A	G	G	G	G	G	G	1	1	1	1	1	1	2	2	6	9	5	2	0.6	1	0	1	1	1	0	1	1	1	0	0.666667
55190621	A	C	C	C	C	C	C	1	1	1	1	1	1	10	10	2	2	9	7	1	0	1	0.916667	1	1	0	0	0.857143	0.5	1	1
63643064	C	T	T	T	T	T	T	1	1	1	1	1	1	29	15	48	124	70	79	1	1	0.316832	0.464455	0.288136	1	1	0.423077	0.962963	0.469231	1	0.361111
7654052	A	G	G	G	G	G	G	1	1	1	1	1	1	11	8	15	5	4	22	1	0.5	1	1	0.5	0.4	1	0.4	0.5	0.8	0.190476	1
26760756	C	T	T	T	T	T	T	1	1	1	1	1	1	16	6	22	7	9	26	1	0	1	1	1	1	0.538462	0.555556	0	0.6	0.6	1
89289313	C	A	A	A	A	A	A	1	1	1	1	1	1	16	27	8	3	11	17	0.833333	0	0.444444	0.52	0.5	1	1	0	1	1	1	1
16914545	T	C	C	C	C	C	C	1	1	1	1	1	1	9	11	2	18	13	9	1	0.652174	0	1	1	1	0	1	0.647059	1	0	1
62409017	T	C	C	C	C	C	C	1	1	1	1	1	1	11	2	4	4	3	5	0	0.25	1	0.75	1	1	0.3	1	1	1	0	1
72253612	G	A	A	A	A	A	A	1	1	1	1	1	1	2	5	4	10	9	2	1	1	1	0	0.4	1	0	1	0.583333	0.9	1	0.416667
81157935	T	C	C	C	C	C	C	1	1	1	1	1	1	5	8	3	4	6	2	0.8	1	0	0	1	1	1	0.5	1	0	1	1
140400535	C	T	T	T	T	T	T	1	1	1	1	1	1	12	10	16	5	13	23	1	1	0	1	1	0	1	0	1	0.3125	1	1
48693905	T	C	C	C	C	C	C	1	1	1	1	1	1	8	11	2	11	6	5	1	0	0.333333	0	0.533333	0.571429	1	0.888889	1	1	1	1
44751706	G	T	T	T	T	T	T	1	1	1	1	1	1	13	10	7	6	3	2	1	1	1	1	1	1	1	0	0.333333	1	0	0
57652077	T	C	C	C	C	C	C	1	1	1	1	1	1	5	6	6	9	7	11	0.666667	0	1	1	0	1	1	0.666667	1	1	1	0
70714098	A	G	G	G	G	G	G	1	1	1	1	1	1	5	2	3	8	1	4	1	1	1	0	1	1	1	0.666667	1	0	0	0.666667
1489114	G	A	A	A	A	A	A	1	1	1	1	1	1	18	11	11	12	11	21	1	1	1	1	0.941176	0.833333	0	0	0.6	0.636364	1	0.333333
34189548	T	C	C	C	C	C	C	1	1	1	1	1	1	5	5	9	11	5	11	0.416667	1	1	1	0.428571	1	1	1	0	0.5	1	0
66239783	G	A	A	A	A	A	A	1	1	1	1	1	1	35	35	20	36	29	44	0.568182	0.285714	1	1	1	1	1	1	0.5	0	1	0
21271193	G	A	A	A	G	G	G	1	1	1	1	1	1	6	4	5	4	8	8	0.285714	1	1	0	1	0.5	0	1	0.571429	1	1	1
26913693	T	A	A	A	A	A	A	1	1	1	1	1	1	9	11	2	16	10	6	0.975	1	0.6	0.384615	1	1	0	1	0.75	0.777778	0	0.882353
61718674	A	C	C	C	C	C	C	1	1	1	1	1	1	8	4	4	16	9	11	1	1	0	0	1	1	0	0.625	1	1	1	0.75
15158001	C	A	A	A	A	A	A	1	1	1	1	1	1	5	14	7	2	6	15	1	1	1	1	1	1	0	0	0	0.875	1	0.5
48535599	C	A	A	A	A	A	A	1	1	1	1	1	1	6	5	11	10	24	17	1	1	0	0	1	0.69697	0.8	1	0.809524	0.941176	0.416667	0.714286
57972648	G	C	C	C	C	C	C	1	1	1	1	1	1	5	7	4	9	11	5	0.916667	1	1	1	0	1	0	1	0.962963	0.833333	0	0.666667
65232764	C	G	G	G	G	G	G	1	1	1	1	1	1	19	20	20	23	20	25	1	1	1	1	0.388889	0.642857	0	1	1	1	0	0.363636
29104483	G	T	T	T	T	T	T	1	1	1	1	1	1	50	56	20	136	119	89	1	0	0.722222	0.743243	0.594595	1	0.388889	1	0.99359	0.527132	0.428571	1
87294548	A	T	T	T	T	T	T	1	1	1	1	1	1	7	2	9	8	6	7	0.4	1	1	1	1	1	1	1	1	0	0	0
38280784	A	G	G	G	G	G	G	1	1	1	1	1	1	34	18	2	27	20	25	1	1	0.25	0.333333	1	0	1	0.5	1	0.928571	1	0.4
38281029	G	A	A	A	A	A	A	1	1	1	1	1	1	19	24	2	36	17	20	1	1	0.5	0.529412	0.5	0	1	0.416667	1	1	1	0.47619
65232867	C	G	G	G	G	G	G	1	1	1	1	1	1	4	14	13	14	10	24	1	1	1	1	0.384615	0.666667	0	1	1	1	0	0.375
36623685	C	G	G	G	G	G	G	1	1	1	1	1	1	8	12	9	3	6	6	1	0.428571	1	1	1	0	0	1	1	1	1	0
1623886	T	G	G	G	G	G	G	1	1	1	1	1	1	18	17	22	4	2	4	1	1	0.166667	0.454545	1	1	0.608696	0	0.777778	0.428571	1	1
15613746	G	A	A	A	A	A	A	1	1	1	1	1	1	61	42	78	143	211	217	0.566929	0.445378	0.978261	1	1	1	1	0.447368	1	1	0	0
11329546	G	T	T	T	T	T	T	1	1	1	1	1	1	18	30	10	20	30	35	1	0.415094	0.486486	0.62963	1	0.695652	0.416667	1	1	1	0.526316	0.272727
11329547	C	T	T	T	T	T	T	1	1	1	1	1	1	18	31	10	19	29	35	1	0.407407	0.486486	0.648148	1	0.708333	0.416667	1	1	1	0.526316	0.25
16159024	G	C	C	C	C	C	C	1	1	1	1	1	1	2	5	1	4	7	5	1	1	0.444444	0	1	1	1	0	1	1	0	1
99695978	A	G	G	G	G	G	G	1	1	1	1	1	1	20	17	4	29	12	22	1	0.5	0.230769	0.128205	1	1	0	0.59375	1	1	1	1
38280806	G	A	A	A	A	A	A	1	1	1	1	1	1	40	19	7	23	24	27	1	1	0.307692	0.393939	1	0	0.888889	0.451613	1	0.92	1	0.5
45391423	T	C	C	C	C	C	C	1	1	1	1	1	1	9	5	7	9	9	6	1	0	1	0.25	1	1	0	1	0.5	0.714286	1	1
1489171	G	C	C	C	C	C	C	1	1	1	1	1	1	28	13	16	16	11	35	1	1	1	1	0.625	0.714286	0	0.75	0.545455	0.764706	0.533333	0.538462
48792699	C	A	A	A	A	A	A	1	1	1	1	1	1	13	25	9	8	8	17	1	0	0.655172	0.468085	1	1	1	0.333333	0.416667	0.6	1	1
38280766	T	C	C	C	C	C	C	1	1	1	1	1	1	29	15	2	26	18	17	1	1	0.4	0.275862	1	0	1	0.5	1	0.92	1	0.380952
64366973	C	A	A	A	A	A	A	1	1	1	1	1	1	2	5	4	2	4	3	1	1	1	0.857143	1	0	0	0.8	1	1	0	0.833333
104342253	C	T	T	T	T	T	T	1	1	1	1	1	1	26	16	1	19	18	21	1	0	0.538462	0.823529	1	1	1	0	0.62963	0.5	1	1
99445393	G	A	A	A	A	A	A	1	1	1	1	1	1	7	9	3	3	10	14	1	0	0.5	1	0	1	1	0	1	1	1	1
28104469	G	A	A	A	A	A	A	1	1	1	1	1	1	2	3	3	3	2	5	0.5	1	0	1	1	0	1	1	0	1	1	1
71604982	C	T	T	T	T	T	T	1	1	1	1	1	1	5	2	11	6	7	2	1	0	0	0.5	1	1	0	1	1	1	1	1
55097021	A	G	G	G	G	G	G	1	1	1	1	1	1	3	8	10	4	9	10	0	1	0	1	1	1	0.666667	0	0.833333	1	1	1
8509370	T	C	C	C	C	C	C	1	1	1	1	1	1	22	10	9	8	17	36	1	0	1	1	1	1	0	1	0.833333	0.666667	0	1
3287785	A	T	T	T	T	T	T	1	1	1	1	1	1	2	7	4	2	6	5	1	1	1	1	1	1	0.5	1	0	0	0	1
100645237	T	C	C	C	C	C	C	1	1	1	1	1	1	4	4	5	3	7	7	1	1	1	1	1	1	1	0	0.5	0	1	0
55851858	A	G	G	G	G	G	G	1	1	1	1	1	1	3	2	5	7	2	5	1	1	1	0.5	1	1	0	0	0	1	1	1
104339058	G	A	A	A	A	A	A	1	1	1	1	1	1	23	11	10	19	15	23	1	0	0.461538	0.6	0.529412	1	1	0.444444	0.551724	0.916667	1	1
43544907	G	A	A	A	A	A	A	1	1	1	1	1	1	17	7	5	4	3	13	0	1	0.875	1	0	0	0.75	1	1	1	0.882353	1
19306503	G	T	T	T	T	T	T	1	1	1	1	1	1	13	24	16	9	9	11	0.555556	0	1	1	0.625	1	0.714286	0.636364	1	1	1	0
52476390	C	G	G	G	G	G	G	1	1	1	1	1	1	9	7	3	8	5	18	1	1	1	1	1	0	1	1	0.5	0.857143	0	0.181818
21270885	C	T	T	T	T	T	C	1	1	1	1	1	1	11	8	12	3	4	2	1	1	1	1	1	0.64	0	0	0.5	1	0.4	1
82354943	C	T	T	T	T	T	T	1	1	1	1	1	1	13	3	8	2	2	11	1	0.684211	0.833333	1	1	1	0.6	0.428571	1	1	0	0
57098627	A	G	G	G	G	G	G	1	1	1	1	1	1	81	87	49	105	69	74	1	0.993711	0.40625	0.5	0.609524	1	0.547619	1	0.49359	1	0	1
28148163	T	C	C	C	C	C	C	1	1	1	1	1	1	4	5	2	4	4	2	1	1	0	1	1	0.555556	0	1	1	1	1	0
112896736	A	G	G	G	G	G	G	1	1	1	1	1	1	5	4	8	6	17	33	1	1	0	1	0	1	1	1	1	0	0.555556	1
88129061	T	C	C	C	C	C	C	1	1	1	1	1	1	56	49	38	38	50	60	1	1	1	1	1	1	0	1	0	0.457143	0.444444	0.65625
106497633	A	G	G	G	G	G	G	1	1	1	1	1	1	3	6	3	10	10	17	1	0.6	0.666667	0.866667	1	1	0	0.428571	1	0	1	1
56959385	C	A	A	A	A	A	A	1	1	1	1	1	1	10	13	24	5	5	2	0	1	1	1	0	1	1	0	1	1	0.565217	1
34572068	G	T	T	T	T	T	T	1	1	1	1	1	1	21	13	20	9	2	15	0	0.571429	1	1	0	1	1	0	1	1	1	1
104339652	C	G	G	G	G	G	G	1	1	1	1	1	1	14	20	9	30	30	19	1	0	0	0.727273	0.7	1	1	0.666667	0.821429	0.666667	1	1
71927345	C	T	T	T	T	T	T	1	1	1	1	1	1	4	5	5	3	2	7	1	1	0	1	1	0.75	0	1	0.833333	1	0	1
43195054	T	G	G	G	G	G	G	1	1	1	1	1	1	7	5	5	11	6	14	1	0.384615	0	0.3	0.904762	1	0	1	1	1	1	1
7654364	G	A	A	A	A	A	A	1	1	1	1	1	1	8	9	16	10	14	19	1	1	0.9375	1	1	0.666667	0	0	0	1	1	1
51422592	G	A	A	A	A	A	A	1	1	1	1	1	1	47	52	36	41	32	51	0.444444	1	0	0	0.615385	1	1	0.564103	1	0.981818	1	1
20215786	T	C	C	C	C	C	C	1	1	1	1	1	1	16	8	12	4	2	8	1	0.72	0.333333	1	1	0.9375	0.8	0	1	0.9	0.916667	0
38280775	C	T	T	T	T	T	T	1	1	1	1	1	1	33	15	2	27	19	21	1	1	0.6	0.266667	1	0	1	0.48	1	0.916667	1	0.36
106288187	T	C	C	C	C	C	C	1	1	1	1	1	1	7	2	2	5	15	9	0	1	0.714286	0.909091	0	1	1	1	1	1	1	0
95100140	C	T	T	T	T	T	T	1	1	1	1	1	1	6	4	2	2	10	4	1	1	1	1	0.833333	0	0	1	0.946667	0	1	0.857143
133829778	C	G	G	G	G	G	G	1	1	1	1	1	1	12	16	17	10	2	10	1	0	1	1	0	0.65	1	0	1	1	1	1
37458859	T	C	C	C	C	C	C	1	1	1	1	1	1	6	4	2	2	3	7	0	0	1	1	1	1	1	0.3	1	1	1	0.352941
40548553	G	A	A	A	A	A	A	1	1	1	1	1	1	3	8	6	5	2	4	0.75	1	0	1	1	0	1	1	0.909091	1	0	1
2706980	C	T	T	T	T	T	T	1	1	1	1	1	1	13	17	10	33	16	19	1	0.636364	0.736842	0.75	1	1	0.571429	0.333333	0.461538	0.619048	0.555556	1
7654369	C	T	T	T	T	T	T	1	1	1	1	1	1	8	9	16	10	10	17	1	1	1	1	1	0.666667	0	0	0	1	1	1
7655486	C	T	T	T	T	T	T	1	1	1	1	1	1	29	27	30	9	6	14	1	1	1	1	0	1	1	0	0	1	0.666667	1
7655548	G	A	A	A	A	A	A	1	1	1	1	1	1	15	18	21	5	9	11	1	1	1	1	0.666667	0	1	0	0	1	1	1
87294564	C	A	A	A	A	A	A	1	1	1	1	1	1	8	2	10	8	6	9	0.666667	1	1	1	1	1	1	1	0	0	0	1
87294576	A	G	G	G	G	G	G	1	1	1	1	1	1	10	2	10	11	5	11	0.666667	1	1	1	1	1	1	1	0	0	1	0
8586457	T	A	A	A	A	A	A	1	1	1	1	1	1	4	4	10	4	5	11	0	1	0.666667	1	1	1	0	1	0	1	1	1
74045098	A	G	G	G	G	G	G	1	1	1	1	1	1	4	10	4	14	8	9	1	1	1	1	0	0	0	1	1	0.666667	1	1
66480790	A	C	C	C	C	C	C	1	1	1	1	1	1	5	5	4	2	4	2	1	1	0	1	0	1	0	1	1	1	1	0.666667
58825846	G	A	A	A	A	A	A	1	1	1	1	1	1	15	16	12	10	5	8	1	1	0	0	1	0.68	1	1	1	1	0	1
104342866	T	G	G	G	G	G	G	1	1	1	1	1	1	19	36	10	29	21	31	1	0	0.545455	0.5625	0.714286	1	1	0.434783	0.842105	0.583333	1	1
2101550	G	C	C	C	C	C	C	1	1	1	1	1	1	12	15	3	21	11	22	1	0.636364	1	0.923077	0.666667	1	0.375	1	1	0.583333	0	0.5
13588688	T	C	C	C	C	C	C	1	1	1	1	1	1	9	6	3	11	8	15	1	1	1	1	1	1	0.6	0	0.588235	0.5	0	1
105010523	A	G	G	G	G	G	G	1	1	1	1	1	1	2	2	2	4	5	3	1	1	0.266667	0.423077	1	1	0	0	1	1	1	1
136317357	C	T	T	T	T	T	T	1	1	1	1	1	1	37	24	8	34	43	19	1	0.698113	0.970588	1	1	0.228571	0.272727	0.947368	0.578947	0.464286	0.529412	1
38281274	G	A	A	A	A	A	A	1	1	1	1	1	1	10	7	2	5	6	6	1	1	0.666667	0.538462	1	0	1	0	1	1	1	0.5
7655636	T	C	C	C	C	C	C	1	1	1	1	1	1	15	4	13	12	9	6	1	0.428571	1	1	0.5	1	1	0	0	0.777778	1	1
7655648	C	T	T	T	T	T	T	1	1	1	1	1	1	16	6	13	12	9	6	1	0.428571	1	1	0.5	1	1	0	0	0.777778	1	1
66480603	T	C	C	C	C	C	C	1	1	1	1	1	1	17	20	12	23	19	34	0.3125	1	1	1	1	1	0	1	0	0.4	1	1
26714911	A	G	G	G	G	G	G	1	1	1	1	1	1	13	14	11	9	16	15	1	1	1	1	1	1	1	0	0	1	0	0.714286
10903089	C	T	T	T	T	T	T	1	1	1	1	1	1	8	2	8	2	2	11	1	0	1	1	1	0	1	0	1	0.714286	1	1
3288929	A	T	T	T	T	T	T	1	1	1	1	1	1	11	3	10	3	14	6	1	1	1	1	1	1	0.714286	0	0	1	0	1
3288930	A	C	C	C	C	C	C	1	1	1	1	1	1	12	3	10	3	14	7	1	1	1	1	1	1	0.714286	0	0	1	0	1
101049683	C	G	G	G	G	G	G	1	1	1	1	1	1	6	3	8	8	4	11	0.714286	1	0	0	1	0	1	1	1	1	1	1
101049684	A	G	G	G	G	G	G	1	1	1	1	1	1	6	3	8	8	4	11	0.714286	1	0	0	1	0	1	1	1	1	1	1
104342885	A	G	G	G	G	G	G	1	1	1	1	1	1	19	33	10	29	18	30	1	0	0.538462	0.666667	0.741935	1	1	0.48	0.789474	0.5	1	1
60882787	A	G	G	G	G	G	G	1	1	1	1	1	1	9	4	12	4	10	18	1	1	0.6	0.583333	1	0	1	0	1	0.923077	0.615385	1
119356780	C	T	T	T	T	T	T	1	1	1	1	1	1	8	13	6	5	10	6	1	1	1	0	1	0	0.5	0.428571	1	0.8	1	1
15314053	T	A	A	A	A	A	A	1	1	1	1	1	1	24	8	36	16	12	27	1	0.833333	1	1	1	1	0	1	0	0.909091	1	0
1007962	T	C	C	C	C	C	C	1	1	1	1	1	1	6	5	16	3	6	16	1	1	0	0	0	1	1	1	0.75	1	1	1
43518189	A	C	C	C	C	C	C	1	1	1	1	1	1	14	2	7	11	7	15	1	1	0	0.5	1	0	1	1	0.25	1	1	1
43576441	T	G	G	G	G	G	G	1	1	1	1	1	1	4	6	2	4	9	13	1	1	1	0	1	0.75	1	0	1	1	0	1
43576444	G	A	A	A	A	A	A	1	1	1	1	1	1	3	5	2	4	9	12	1	1	1	0	1	0.75	1	0	1	1	0	1
8577520	G	C	C	C	C	C	C	1	1	1	1	1	1	5	6	16	4	2	11	1	0	0.75	1	0	1	1	1	0	1	1	1
74045096	A	C	C	C	C	C	C	1	1	1	1	1	1	4	10	4	14	9	9	1	1	1	1	0	0	0	1	1	1	1	0.75
109139363	T	G	G	G	G	G	G	1	1	1	1	1	1	7	3	11	5	2	18	1	1	1	1	0.75	0	1	1	1	0	1	0
4005234	A	G	G	G	G	G	G	1	1	1	1	1	1	3	4	2	9	3	3	1	0.75	1	1	0	1	0	1	1	1	1	0
16868158	G	C	C	C	C	C	C	1	1	1	1	1	1	15	4	11	4	6	7	0	1	1	1	1	0	1	1	0.777778	0	1	1
50700948	T	C	C	C	C	C	C	1	1	1	1	1	1	7	2	6	16	11	13	1	0.608696	0.6	0.571429	1	1	0	1	1	1	1	0
26332614	G	A	A	A	A	A	A	1	1	1	1	1	1	15	15	8	24	18	30	0.294118	0	1	1	1	0.404762	1	1	1	0.338462	1	0.75
68857444	A	C	C	C	C	C	C	1	1	1	1	1	1	12	9	4	11	3	10	0	0.9	1	0	1	0	1	1	1	1	1	0.888889
1008509	G	T	T	T	T	T	T	1	1	1	1	1	1	10	3	3	3	7	6	1	1	0	0	1	1	1	0	0.8	1	1	1
76016174	G	C	C	C	C	C	C	1	1	1	1	1	1	2	10	2	8	6	14	1	1	0	1	0	1	0	1	1	1	0.8	1
43577674	A	G	G	C	G	G	G	1	1	1	1	1	1	5	2	2	8	6	11	1	1	1	0.8	1	0	0	0	1	1	1	1
57559705	A	T	T	T	T	T	T	1	1	1	1	1	1	25	9	21	8	5	8	1	1	1	1	0	0	0	1	1	0.8	1	1
103508771	T	G	G	G	G	G	G	1	1	1	1	1	1	3	4	9	3	8	2	1	1	0.8	1	1	0	0	0	1	1	1	1
89220699	T	G	G	G	G	G	G	1	1	1	1	1	1	6	6	4	4	6	9	1	1	0.8	1	1	1	0	0	1	1	0	1
76016174	G	C	C	C	C	C	C	1	1	1	1	1	1	2	10	2	8	6	14	1	1	0	1	0	1	0	1	1	1	0.8	1
22033877	G	T	T	T	T	T	T	1	1	1	1	1	1	9	12	19	21	15	11	1	0.384615	0	0	0.421053	1	1	1	1	1	1	1
22033668	G	A	A	A	A	A	A	1	1	1	1	1	1	8	14	8	5	12	8	1	0.368421	0	0	0.44	1	1	1	1	1	1	1
38280974	C	T	T	T	T	T	T	1	1	1	1	1	1	25	30	3	29	18	25	1	1	0.409091	0.289474	1	0	1	0.5625	1	1	1	0.54902
78645200	T	G	G	G	G	G	G	1	1	1	1	1	1	19	6	2	21	17	10	0.555556	1	0	1	0.967742	0.294118	0	1	1	1	1	1
38280914	T	C	C	C	C	C	C	1	1	1	1	1	1	41	35	8	23	26	36	1	1	0.28	0.432432	1	0	1	0.5	1	0.969697	1	0.646154
15207186	G	A	A	A	A	A	A	1	1	1	1	1	1	5	5	11	10	9	9	1	1	1	0.933333	1	1	0	1	0	0.9	1	0
86123755	G	A	A	A	A	A	A	1	1	1	1	1	1	11	29	12	21	40	67	1	0	0	0.5	0.833333	1	0.714286	1	0.956522	1	0.833333	1
136746704	G	A	A	A	A	A	A	1	1	1	1	1	1	12	10	13	9	4	8	1	1	0.405405	0.655172	0	1	1	1	0.789474	0	1	1
14092694	A	T	T	T	T	T	T	1	1	1	1	1	1	10	7	8	2	2	3	1	1	0.857143	1	1	1	1	0	1	1	0	0
57558280	T	C	C	C	C	C	C	1	1	1	1	1	1	6	11	14	3	5	16	0.857143	0	1	1	0	1	1	0	1	1	1	1
64743963	T	A	A	A	A	A	A	1	1	1	1	1	1	4	5	6	3	5	4	1	1	1	0.857143	0	0	1	1	1	1	0	1
15315260	C	T	T	T	T	T	T	1	1	1	1	1	1	12	15	10	2	16	12	1	1	1	1	1	1	0	0	0	1	1	0.857143
47857804	T	A	A	A	A	A	A	1	1	1	1	1	1	5	3	2	6	3	7	1	1	0.857143	1	0	1	1	0	0	1	1	1
64075438	G	C	C	C	C	C	C	1	1	1	1	1	1	26	15	15	18	25	44	1	1	1	1	1	0	0.714286	1	0.647059	1	0	0.5
38279721	T	C	C	C	C	C	C	1	1	1	1	1	1	31	11	11	16	28	28	1	1	0.333333	0.555556	1	0	1	0.333333	0.977273	0.958333	1	0.705882
115294860	A	G	G	G	G	G	G	1	1	1	1	1	1	6	7	13	9	4	17	1	0	0.875	1	1	1	0	0	1	1	1	1
36623564	C	T	T	T	T	T	T	1	1	1	1	1	1	4	2	10	9	3	10	1	0	1	1	1	0.285714	1	1	1	0	1	0.6
34216131	C	G	G	G	G	G	G	1	1	1	1	1	1	7	4	6	8	7	3	0	1	1	1	1	1	0	1	1	1	0.333333	0.555556
16080120	A	G	G	G	G	G	G	1	1	1	1	1	1	15	14	32	2	11	34	0	1	1	1	1	1	1	0	0.666667	1	0.222222	1
56919866	G	A	A	A	A	A	A	1	1	1	1	1	1	5	13	35	5	5	9	0	1	1	1	0	0.888889	1	0	1	1	1	1
1215438	A	G	G	G	G	G	G	1	1	1	1	1	1	15	8	27	2	2	13	1	0	1	0	0	1	1	1	1	0.888889	1	1
16903469	G	T	T	T	T	T	T	1	1	1	1	1	1	4	6	10	5	6	6	0.7	0.52381	1	1	0.25	1	0	1	1	0.75	1	0.666667
38281127	G	A	A	A	A	A	A	1	1	1	1	1	1	38	18	9	29	18	24	1	1	0.789474	0.533333	1	0	1	0.25	1	1	1	0.322581
158082	T	C	C	C	C	C	C	1	1	1	1	1	1	9	15	24	3	4	21	1	1	1	1	1	1	0.230769	0	1	0	0.666667	1
83430330	C	T	T	T	T	T	T	1	1	1	1	1	1	13	7	10	4	4	4	1	1	0.928571	0.970588	0	0	0	1	1	1	1	1
82844451	A	G	G	G	G	G	G	1	1	1	1	1	1	12	8	10	25	13	8	1	1	1	1	1	0.619048	0	1	0.666667	0.5	0.714286	0.4
103070238	T	G	G	G	G	G	G	1	1	1	1	1	1	11	12	10	4	13	12	1	1	0.9	0	0	0	1	1	1	1	1	1
1031992	T	G	G	G	G	G	G	1	1	1	1	1	1	16	14	17	4	2	6	1	0	0.9	1	0	1	1	1	0	1	1	1
18208015	G	A	A	A	A	A	A	1	1	1	1	1	1	9	6	5	20	5	13	1	1	0	1	0	0	1	1	0.9	1	1	1
5878706	G	A	A	A	A	A	A	1	1	1	1	1	1	45	35	35	63	18	37	1	1	1	1	1	1	0	1	0.942857	0	0.611111	0.346154
34759872	T	C	C	C	C	C	C	1	1	1	1	1	1	12	10	10	17	8	13	1	0.909091	0	1	1	1	0	0	1	1	1	1
136317030	T	C	C	C	C	C	C	1	1	1	1	1	1	30	27	5	40	27	43	1	0.55	1	0.974684	1	0.59375	0.6875	1	0	0.577778	0.526316	1
89219898	A	G	G	G	G	G	G	1	1	1	1	1	1	6	6	10	5	7	5	0.923077	1	0	1	1	0	1	0	1	1	1	1
41753397	G	A	A	A	A	A	A	1	1	1	1	1	1	30	28	2	36	22	20	1	1	0.928571	0	1	1	0	1	1	1	1	0
71949276	T	C	C	C	C	C	C	1	1	1	1	1	1	8	4	4	8	3	4	0	1	1	1	0	1	0	1	0.928571	1	1	1
71051831	G	A	A	A	A	A	A	1	1	1	1	1	1	15	14	9	8	13	16	1	1	1	0.928571	1	1	1	0	0	1	1	0
89219915	A	G	G	G	G	G	G	1	1	1	1	1	1	6	6	10	5	7	5	0.928571	1	0	1	1	0	1	0	1	1	1	1
24284491	G	T	T	T	T	T	T	1	1	1	1	1	1	6	6	13	7	15	16	1	1	0.567568	0.53125	1	1	0	1	1	1	0.833333	0
51708119	A	G	G	G	G	G	G	1	1	1	1	1	1	14	7	6	7	10	10	1	1	0.9375	0	0	1	0	1	1	1	1	1
91391598	A	C	C	C	C	C	C	1	1	1	1	1	1	8	12	15	12	15	8	1	1	0	0	1	0	1	1	0.941176	1	1	1
52542511	A	G	G	G	G	G	G	1	1	1	1	1	1	16	6	69	7	4	12	1	1	1	1	1	1	0.5	1	0.444444	0.533333	0.464286	0
38682707	A	G	G	G	G	G	G	1	1	1	1	1	1	12	18	7	17	12	10	1	1	0	1	1	0	0	1	1	1	1	0.944444
38682725	G	A	A	A	A	A	A	1	1	1	1	1	1	12	18	7	17	12	10	1	1	0	1	1	0	0	1	1	1	1	0.944444
38682732	T	C	C	C	C	C	C	1	1	1	1	1	1	12	18	7	17	12	10	1	1	0	1	1	0	0	1	1	1	1	0.944444
136768611	C	T	T	T	T	T	T	1	1	1	1	1	1	97	73	19	126	76	41	1	1	0	0	0.473684	0.472973	1	1	1	1	1	1
49661193	G	T	T	T	T	T	T	1	1	1	1	1	1	145	116	13	160	13	130	0.952381	1	0	1	1	0	1	1	1	1	0	0.994413
2577333	G	A	A	A	A	A	A	1	1	1	1	1	1	11	15	11	15	10	16	0.538462	1	1	1	1	0	0	1	1	0.555556	1	0.857143
51187394	T	C	C	C	C	C	C	1	1	1	1	1	1	5	5	6	16	8	8	1	1	1	1	0.5625	1	0	0.388889	1	1	1	0
41039827	G	A	A	A	A	A	A	1	1	1	1	1	1	17	14	8	11	11	25	1	0.857143	1	1	1	0.75	0	0.428571	0.285714	0.636364	1	1
91187625	G	A	A	A	A	A	A	1	1	1	1	1	1	13	16	5	14	5	13	1	0	0.606061	0.521127	0.833333	1	1	0	1	1	1	1
3811571	T	C	C	C	C	C	C	1	1	1	1	1	1	14	12	3	4	4	5	0	0	1	1	0.571429	1	1	0.4	1	1	1	1
23061811	C	T	T	T	T	T	T	1	1	1	1	1	1	2	4	5	5	2	3	1	1	1	1	0	1	1	0	1	0.571429	0.4	1
16872499	C	T	T	T	T	T	T	1	1	1	1	1	1	5	20	10	9	21	32	0.414634	1	1	1	1	0	1	1	0.571429	0	1	1
44069255	C	A	A	A	A	A	A	1	1	1	1	1	1	8	10	5	20	11	10	0.625	1	1	1	1	1	0	1	0.73913	0	1	0.625
1624118	A	G	G	G	G	G	G	1	1	1	1	1	1	19	22	23	12	5	17	1	1	0.222222	0	1	1	0.333333	1	1	0.444444	1	1
2068412	G	T	T	T	T	T	T	1	1	1	1	1	1	8	3	13	6	2	9	0	1	1	1	1	1	0	0	1	1	1	1
2068421	T	C	C	C	C	C	C	1	1	1	1	1	1	7	3	13	8	2	10	0	1	1	1	1	1	0	0	1	1	1	1
4056197	G	T	T	T	T	T	T	1	1	1	1	1	1	5	11	3	7	3	10	1	1	0	0	1	1	1	0	1	1	1	1
6181790	C	A	A	A	A	A	A	1	1	1	1	1	1	10	5	3	12	13	20	1	0	0	0	1	1	1	1	1	1	1	1
7808419	G	T	T	T	T	T	T	1	1	1	1	1	1	8	3	7	1	5	9	1	1	1	1	1	1	0	0	1	0	1	1
10097352	T	G	G	G	G	G	G	1	1	1	1	1	1	2	5	5	3	3	6	0	1	1	1	1	0	1	1	1	0	1	1
58351641	G	A	A	A	A	A	A	1	1	1	1	1	1	6	7	4	10	3	9	1	1	1	0	1	1	0	1	1	1	0	1
68269554	C	G	G	G	G	G	G	1	1	1	1	1	1	2	2	12	3	6	15	1	1	1	0	1	1	0	1	1	1	1	0
70728793	G	A	A	A	A	A	A	1	1	1	1	1	1	4	10	10	11	10	8	1	1	1	0	0	1	1	1	1	1	1	0
70728803	T	G	G	G	G	G	G	1	1	1	1	1	1	4	10	9	11	9	8	1	1	1	0	0	1	1	1	1	1	1	0
70728805	C	T	T	T	T	T	T	1	1	1	1	1	1	4	10	10	11	9	8	1	1	1	0	0	1	1	1	1	1	1	0
70728808	A	G	G	G	G	G	G	1	1	1	1	1	1	4	10	10	11	9	9	1	1	1	0	0	1	1	1	1	1	1	0
70728845	G	A	A	A	A	A	A	1	1	1	1	1	1	4	10	10	11	9	9	1	1	1	0	0	1	1	1	1	1	1	0
70728848	A	G	G	G	G	G	G	1	1	1	1	1	1	4	10	10	11	9	9	1	1	1	0	0	1	1	1	1	1	1	0
73783518	A	G	G	G	G	G	G	1	1	1	1	1	1	6	8	15	4	5	16	1	0	0	1	1	1	1	1	1	1	1	0
81875324	A	C	C	C	C	C	C	1	1	1	1	1	1	30	17	7	9	19	12	1	0	1	1	1	0	0	1	1	1	1	1
81875349	C	G	G	G	G	G	G	1	1	1	1	1	1	30	17	12	8	22	9	1	0	0	1	1	0	1	1	1	1	1	1
81875353	A	G	G	G	G	G	G	1	1	1	1	1	1	30	17	12	9	21	8	1	0	0	1	1	0	1	1	1	1	1	1
99177399	A	G	G	G	G	G	G	1	1	1	1	1	1	8	18	2	7	10	4	0	1	1	0	1	0	1	1	1	1	1	1
14092497	A	G	G	G	G	G	G	1	1	1	1	1	1	4	3	3	5	3	9	1	1	1	1	0	1	1	0	1	1	0	1
14092701	A	G	G	G	G	G	G	1	1	1	1	1	1	7	6	5	2	4	3	1	1	1	1	1	1	1	0	1	1	0	0
14092707	C	T	T	T	T	T	T	1	1	1	1	1	1	7	5	2	1	4	3	1	1	1	1	1	1	1	0	1	1	0	0
82829891	C	T	T	T	T	T	T	1	1	1	1	1	1	4	4	3	4	6	4	0	1	1	1	0	1	1	0	1	1	1	1
105877215	A	C	C	C	C	C	C	1	1	1	1	1	1	3	2	3	3	2	4	0	1	1	1	0	1	1	1	1	0	1	1
107088221	A	C	C	C	C	C	C	1	1	1	1	1	1	9	4	2	2	8	5	1	1	0	0	1	0	1	1	1	1	1	1
6939130	C	G	G	G	G	G	G	1	1	1	1	1	1	2	4	1	12	3	6	1	0	0	1	1	1	0	1	1	1	1	1
6939135	A	G	G	G	G	G	G	1	1	1	1	1	1	2	5	2	12	4	6	1	0	0	1	1	1	0	1	1	1	1	1
6939145	T	C	C	C	C	C	C	1	1	1	1	1	1	4	6	2	10	4	6	1	0	0	1	1	1	0	1	1	1	1	1
6939158	A	C	C	C	C	C	C	1	1	1	1	1	1	4	6	2	14	4	7	1	0	0	1	1	1	0	1	1	1	1	1
6939173	A	T	T	T	T	T	T	1	1	1	1	1	1	4	6	2	14	4	7	1	0	0	1	1	1	0	1	1	1	1	1
6939208	T	C	C	C	C	C	C	1	1	1	1	1	1	4	6	2	11	2	7	1	0	0	1	1	1	0	1	1	1	1	1
21464047	A	G	G	G	G	G	G	1	1	1	1	1	1	6	11	6	2	8	14	1	0	1	1	1	1	1	0	1	1	0	1
25337241	A	G	G	G	G	G	G	1	1	1	1	1	1	6	5	5	9	13	12	1	0	1	0	0	1	1	1	1	1	1	1
1105331	A	T	T	T	T	T	T	1	1	1	1	1	1	6	9	10	4	3	4	0	1	1	1	0	1	1	1	0	1	1	1
35338727	T	C	C	C	C	C	C	1	1	1	1	1	1	5	6	3	5	5	6	1	1	1	1	1	1	0	1	1	1	0	0
36811111	T	G	G	G	G	G	G	1	1	1	1	1	1	11	7	12	3	10	9	0	1	1	1	1	1	0	1	1	0	1	1
39657142	G	C	C	C	C	C	C	1	1	1	1	1	1	6	2	6	2	5	4	1	1	1	1	1	1	0	0	1	1	1	0
39657223	A	G	G	G	G	G	G	1	1	1	1	1	1	14	5	14	3	6	9	1	0	1	1	1	1	1	0	1	1	1	0
39658051	A	G	G	G	G	G	G	1	1	1	1	1	1	7	7	8	11	7	11	1	1	0	1	0	1	0	1	1	1	1	1
65289462	C	T	T	T	T	T	T	1	1	1	1	1	1	2	5	13	6	2	4	1	0	1	1	1	1	1	0	1	1	0	1
73569701	A	G	G	G	G	G	G	1	1	1	1	1	1	18	10	26	9	3	12	0	1	1	1	0	1	0	1	1	1	1	1
17791149	G	C	C	C	C	C	C	1	1	1	1	1	1	15	13	7	6	2	9	1	0	1	1	1	1	0	0	1	1	1	1
28789021	A	G	G	G	G	G	G	1	1	1	1	1	1	4	5	18	4	4	6	1	1	1	1	0	0	1	0	1	1	1	1
39505490	C	T	T	T	T	T	T	1	1	1	1	1	1	11	41	9	166	2	13	1	0	0	0	1	1	1	1	1	1	1	1
43782638	G	A	A	A	A	A	A	1	1	1	1	1	1	6	5	4	4	5	4	1	1	0	0	1	1	0	1	1	1	1	1
43782650	A	G	G	G	G	G	G	1	1	1	1	1	1	6	7	4	5	5	4	1	1	0	0	1	1	0	1	1	1	1	1
63622648	C	T	T	T	T	T	T	1	1	1	1	1	1	7	11	2	8	3	11	1	1	1	0	0	1	1	1	1	1	1	0
83270390	A	T	T	T	T	T	T	1	1	1	1	1	1	11	2	3	8	5	4	1	1	1	1	0	1	0	1	1	1	0	1
28049760	A	G	G	G	G	G	G	1	1	1	1	1	1	3	3	13	2	4	7	1	1	0	1	0	1	1	0	1	1	1	1
38349851	T	C	C	C	C	C	C	1	1	1	1	1	1	5	4	3	2	4	5	1	1	1	1	0	0	0	1	1	1	1	1
43706849	T	C	C	C	C	C	C	1	1	1	1	1	1	4	5	3	6	2	4	1	1	1	1	1	1	1	0	0	1	0	1
43706855	T	C	C	C	C	C	C	1	1	1	1	1	1	4	5	3	4	2	4	1	1	1	1	1	1	1	0	0	1	0	1
54003018	T	G	G	G	G	G	G	1	1	1	1	1	1	9	3	11	4	2	5	1	0	1	1	0	1	1	0	1	1	1	1
74432645	T	A	A	A	A	A	A	1	1	1	1	1	1	10	4	3	4	5	2	0	1	1	1	0	1	1	0	1	1	1	1
83362617	G	C	C	C	C	C	C	1	1	1	1	1	1	19	15	8	20	12	11	1	0	0	0	1	1	1	1	1	1	1	1
83362691	A	T	T	T	T	T	T	1	1	1	1	1	1	9	13	3	7	5	17	1	1	0	1	1	1	1	1	1	0	0	1
83362692	G	T	T	T	T	T	T	1	1	1	1	1	1	10	12	3	7	6	18	1	1	0	1	1	1	1	1	1	0	0	1
24970682	C	T	T	T	T	T	T	1	1	1	1	1	1	4	3	2	3	7	2	1	1	1	1	0	1	0	1	1	1	0	1
47814219	G	A	A	A	A	A	A	1	1	1	1	1	1	4	5	3	8	3	8	1	1	1	1	1	0	1	0	1	1	1	0
49314111	C	A	A	A	A	A	A	1	1	1	1	1	1	3	14	4	8	8	5	1	1	0	1	1	0	1	1	1	1	1	0
52757893	A	T	T	T	T	T	T	1	1	1	1	1	1	5	10	2	2	11	9	1	0	1	1	1	0	0	1	1	1	1	1
1936212	G	T	T	T	T	T	T	1	1	1	1	1	1	4	4	2	4	4	10	1	1	0	0	1	1	1	0	1	1	1	1
7338444	G	A	A	A	A	A	A	1	1	1	1	1	1	4	4	5	4	2	9	0	0	1	1	0	1	1	1	1	1	1	1
29909722	T	C	C	C	C	C	C	1	1	1	1	1	1	3	2	2	3	9	5	1	1	0	1	1	0	0	1	1	1	1	1
29910162	T	C	C	C	C	C	C	1	1	1	1	1	1	4	7	3	4	5	9	1	1	0	1	0	0	1	1	1	1	1	1
55538290	G	A	A	A	A	A	A	1	1	1	1	1	1	30	28	11	35	22	42	0	1	1	0	0	1	1	1	1	1	1	1
64743965	T	A	A	A	A	A	A	1	1	1	1	1	1	4	5	6	3	5	4	1	1	1	1	0	0	1	1	1	1	0	1
64743972	T	C	C	C	C	C	C	1	1	1	1	1	1	4	5	6	3	5	3	1	1	1	1	0	0	1	1	1	1	0	1
13341571	T	C	C	C	C	C	C	1	1	1	1	1	1	2	4	7	2	2	5	0	1	0	1	0	1	1	1	1	1	1	1
42749578	G	A	A	A	A	A	A	1	1	1	1	1	1	2	6	2	10	7	12	1	1	0	1	1	1	0	1	1	1	0	1
43071740	N	A	A	A	A	A	A	1	1	1	1	1	1	3	2	2	1	3	2	0	0	0	1	1	1	1	1	1	1	1	1
52389951	T	C	C	C	C	C	C	1	1	1	1	1	1	9	10	4	7	10	11	1	1	0	1	1	1	0	1	1	1	1	0
58296257	N	G	G	G	G	G	G	1	1	1	1	1	1	9	20	6	16	6	6	1	1	0	0	1	0	1	1	1	1	1	1
62448251	N	G	G	G	G	G	G	1	1	1	1	1	1	7	6	2	4	3	3	1	0	1	1	1	0	1	1	1	0	1	1
5721863	G	A	A	A	A	A	A	1	1	1	1	1	1	9	6	6	4	3	3	1	0	1	1	1	1	0	0	1	1	1	1
14949813	N	G	G	G	G	G	G	1	1	1	1	1	1	5	1	5	6	4	3	1	1	1	1	1	1	0	1	1	0	0	1
27085878	G	A	A	A	A	A	A	1	1	1	1	1	1	3	4	4	3	7	8	0	1	1	1	1	1	0	0	1	1	1	1
56373468	C	G	G	G	G	G	G	1	1	1	1	1	1	5	11	9	18	9	3	1	1	1	1	1	0	0	1	1	1	0	1
3783576	T	C	C	C	C	C	C	1	1	1	1	1	1	15	24	2	13	10	11	1	0	0	0	1	1	1	1	1	1	1	1
3783587	G	A	A	A	A	C	A	1	1	1	1	1	1	14	19	1	10	2	8	1	0	0	0	1	1	1	1	1	1	1	1
3783597	T	C	C	C	C	C	C	1	1	1	1	1	1	14	20	2	11	10	10	1	0	0	0	1	1	1	1	1	1	1	1
4754396	A	G	G	G	G	G	G	1	1	1	1	1	1	6	2	2	6	3	2	1	0	1	1	1	1	1	1	0	1	0	1
7090584	C	T	T	T	T	T	T	1	1	1	1	1	1	9	2	4	7	3	10	1	1	0	1	0	1	1	1	1	0	1	1
7090585	A	G	G	G	G	G	G	1	1	1	1	1	1	9	2	4	7	3	9	1	1	0	1	0	1	1	1	1	0	1	1
7090590	G	A	A	A	A	A	A	1	1	1	1	1	1	9	2	4	7	3	9	1	1	0	1	0	1	1	1	1	0	1	1
29434262	A	G	G	G	G	G	G	1	1	1	1	1	1	4	10	2	9	14	5	0	1	1	0	0	1	1	1	1	1	1	1
56916297	C	G	G	G	G	G	G	1	1	1	1	1	1	3	2	3	3	2	2	0	1	1	1	1	1	1	0	0	1	1	1
59789392	T	C	C	C	C	C	C	1	1	1	1	1	1	6	4	17	9	5	12	1	0	1	1	0	1	0	1	1	1	1	1
67007878	G	T	T	T	T	T	T	1	1	1	1	1	1	14	3	3	11	4	7	1	1	0	1	0	1	1	1	1	1	0	1
79432010	A	G	G	G	G	G	G	1	1	1	1	1	1	7	3	16	4	3	7	1	1	1	1	1	0	1	0	1	1	0	1
103070103	T	C	C	C	C	C	C	1	1	1	1	1	1	7	4	1	7	6	2	1	1	1	0	0	0	1	1	1	1	1	1
103070114	G	A	A	A	A	A	A	1	1	1	1	1	1	13	4	2	8	7	4	1	1	1	0	0	0	1	1	1	1	1	1
115295892	G	A	A	A	A	A	A	1	1	1	1	1	1	3	7	7	6	7	6	1	1	1	1	1	1	0	0	1	1	0	1
128305997	T	C	C	C	C	C	C	1	1	1	1	1	1	2	5	4	2	3	5	1	0	1	1	0	1	0	1	1	1	1	1
130518211	G	T	T	T	T	T	T	1	1	1	1	1	1	2	2	2	6	4	5	1	1	1	1	1	0	1	1	1	1	0	0
151352480	T	C	C	C	C	C	C	1	1	1	1	1	1	5	6	4	4	4	3	1	1	0	1	1	0	1	1	1	1	1	0
153221250	G	C	C	C	C	C	C	1	1	1	1	1	1	4	10	18	4	2	3	1	0	1	1	0	1	1	0	1	1	1	1
8021988	A	C	C	C	C	C	C	1	1	1	1	1	1	18	20	8	20	14	18	1	1	0	0	1	0	1	1	1	1	1	1
15032760	A	G	G	G	G	G	G	1	1	1	1	1	1	3	8	2	6	2	6	1	1	0	0	1	1	1	1	1	1	0	1
35959035	G	A	A	A	A	A	A	1	1	1	1	1	1	8	11	6	7	2	12	1	1	1	1	0	1	0	0	1	1	1	1
17728012	A	G	G	G	G	G	G	1	1	1	1	1	1	8	2	4	6	8	6	1	1	1	0	0	0	1	1	1	1	1	1
17728021	G	A	A	A	A	A	A	1	1	1	1	1	1	7	1	4	4	8	5	1	1	1	0	0	0	1	1	1	1	1	1
17728024	T	G	G	G	G	G	G	1	1	1	1	1	1	8	2	4	2	8	6	1	1	1	0	0	0	1	1	1	1	1	1
17728030	G	A	A	A	A	A	A	1	1	1	1	1	1	8	2	4	2	8	6	1	1	1	0	0	0	1	1	1	1	1	1
49734873	G	A	A	A	A	A	A	1	1	1	1	1	1	4	3	2	4	8	9	1	1	1	1	0	0	1	1	0	1	1	1
741955	A	G	G	G	G	G	G	1	1	1	1	1	1	7	3	9	2	8	14	0.666667	1	1	1	1	0.833333	1	0	0.5	1	1	0
5817572	C	A	A	A	A	A	A	1	1	1	1	1	1	10	4	4	6	9	10	1	0	0	1	1	1	1	0	1	1	1	1
26178487	T	C	C	C	C	C	C	1	1	1	1	1	1	22	12	18	2	36	28	0	0	1	1	1	1	0	1	1	1	1	1
53924171	T	C	C	C	C	C	C	1	1	1	1	1	1	4	5	5	2	5	6	1	1	1	1	0	0	0	1	1	1	1	1
27646286	G	C	C	C	C	C	C	1	1	1	1	1	1	3	10	9	6	5	12	1	1	1	1	0	0	1	1	1	1	1	0
952589	N	C	C	C	C	C	C	1	1	1	1	1	1	4	4	4	4	2	6	1	1	1	1	1	1	1	0	1	1	0	0
29490327	T	A	A	A	A	A	A	1	1	1	1	1	1	2	11	6	10	7	6	1	1	1	1	1	1	0	0	1	1	1	0
29490389	G	T	T	T	T	T	T	1	1	1	1	1	1	2	4	2	8	2	5	1	1	1	1	1	1	0	0	1	1	1	0
29029070	T	G	G	G	G	G	G	1	1	1	1	1	1	10	14	6	25	13	15	1	1	1	0	0	0	1	1	1	1	1	1
29029080	T	C	C	C	C	C	C	1	1	1	1	1	1	7	14	9	25	13	15	1	1	1	0	0	0	1	1	1	1	1	1
32374837	T	C	C	C	C	C	C	1	1	1	1	1	1	3	9	6	9	9	5	1	1	1	1	0	1	1	0	1	1	0	1
32388541	N	A	A	A	A	A	A	1	1	1	1	1	1	12	18	2	7	11	5	1	1	1	1	0	0	0	1	1	1	1	1
32410055	N	T	T	T	T	T	T	1	1	1	1	1	1	4	18	7	10	10	8	1	1	1	1	0	1	0	1	1	0	1	1
32414307	N	C	C	C	C	C	C	1	1	1	1	1	1	68	286	53	146	98	84	1	1	1	1	0	0	0	1	1	1	1	1
32443315	N	A	A	A	A	A	A	1	1	1	1	1	1	18	54	12	19	20	17	1	1	1	1	0	1	0	1	1	1	0	1
33234706	T	C	C	C	C	C	C	1	1	1	1	1	1	8	6	12	2	7	16	1	1	1	1	1	1	0	0	1	1	0	1
36982896	A	C	C	C	C	C	C	1	1	1	1	1	1	7	9	4	7	13	15	1	1	1	1	1	0	0	1	1	1	0	1
38990694	A	G	G	G	G	G	G	1	1	1	1	1	1	2	3	2	6	3	9	1	1	0	0	1	0	1	1	1	1	1	1
41067204	G	A	A	A	A	A	A	1	1	1	1	1	1	2	8	5	16	5	6	1	1	1	1	1	1	0	1	1	0	0	1
12818423	A	G	G	G	G	G	G	1	1	1	1	1	1	9	18	7	6	9	16	1	0	1	1	0	1	1	0	1	1	1	1
16445909	G	C	C	C	C	C	C	1	1	1	1	1	1	14	4	8	2	28	24	1	0	1	1	1	0	1	1	1	1	0	1
45943832	C	T	T	T	T	T	T	1	1	1	1	1	1	3	6	8	15	7	9	1	1	1	0	0	0	1	1	1	1	1	1
47822011	C	T	T	T	T	T	T	1	1	1	1	1	1	2	4	13	8	6	5	1	1	0	1	1	1	1	0	0	1	1	1
8594825	C	G	G	G	G	G	G	1	1	1	1	1	1	8	6	8	6	5	11	1	1	1	1	1	1	1	0	0	1	1	0
25196905	A	G	G	G	G	G	G	1	1	1	1	1	1	9	6	6	3	3	3	1	1	0	1	1	1	1	1	0	0	1	1
18207951	G	A	A	A	A	A	A	1	1	1	1	1	1	7	6	4	17	5	13	1	1	0	1	0	0	1	1	1	1	1	1
18207962	G	C	C	C	C	C	C	1	1	1	1	1	1	7	6	4	18	5	13	1	1	0	1	0	0	1	1	1	1	1	1
18207970	A	G	G	G	G	G	G	1	1	1	1	1	1	7	6	4	19	5	13	1	1	0	1	0	0	1	1	1	1	1	1
18207975	C	T	T	T	T	T	T	1	1	1	1	1	1	7	6	4	19	5	13	1	1	0	1	0	0	1	1	1	1	1	1
37575205	T	C	C	C	C	C	C	1	1	1	1	1	1	6	6	2	11	7	3	1	0	0	1	1	1	0	1	1	1	1	1
42676426	C	T	T	T	T	T	T	1	1	1	1	1	1	8	7	2	6	7	19	1	1	1	1	1	1	0	0	1	0	1	1
42676428	T	G	G	G	G	G	G	1	1	1	1	1	1	9	7	2	5	8	18	1	1	1	1	1	1	0	0	1	0	1	1
49610690	G	A	A	A	A	A	A	1	1	1	1	1	1	41	23	45	11	3	15	1	1	1	1	1	1	1	0	1	0	1	0
51016359	T	G	G	G	G	G	G	1	1	1	1	1	1	4	3	2	3	3	2	1	1	1	1	1	0	1	1	1	0	0	1
21060934	T	C	C	C	C	C	C	1	1	1	1	1	1	6	8	11	8	6	8	1	1	0	1	1	0	1	1	1	0	1	1
52793611	C	T	T	T	T	T	T	1	1	1	1	1	1	9	8	9	3	4	18	0	1	1	1	0	1	1	1	1	1	1	0
74045101	A	G	G	G	G	G	G	1	1	1	1	1	1	4	10	4	14	9	9	1	1	1	1	0	0	0	1	1	1	1	1
95635862	G	T	T	T	T	T	T	1	1	1	1	1	1	3	6	2	12	2	6	0	1	1	1	0	1	0	1	1	1	1	1
119738873	C	A	A	A	A	A	A	1	1	1	1	1	1	10	6	4	3	4	14	0	1	1	1	0	1	1	0	1	1	1	1
119738891	G	C	C	C	C	C	C	1	1	1	1	1	1	10	8	8	3	5	17	0	1	1	1	0	1	1	0	1	1	1	1
132598294	A	T	T	T	T	T	T	1	1	1	1	1	1	3	4	2	4	9	5	1	1	0	1	1	1	1	1	1	0	1	0
15158180	G	T	T	T	T	T	T	1	1	1	1	1	1	7	8	13	4	17	8	1	1	1	1	1	1	0	0	0	1	1	1
15239708	G	A	A	A	A	A	A	1	1	1	1	1	1	12	7	7	3	5	13	1	1	1	1	1	1	0	1	0	1	1	0
25700673	A	C	C	C	C	C	C	1	1	1	1	1	1	7	4	5	13	3	8	1	1	0	1	1	1	0	1	1	1	0	1
25700674	G	T	T	T	T	T	T	1	1	1	1	1	1	7	6	5	13	1	8	1	1	0	1	1	1	0	1	1	1	0	1
34290563	A	T	T	T	T	T	T	1	1	1	1	1	1	6	6	4	9	6	15	1	1	1	0	1	0	1	0	1	1	1	1
41127509	T	G	G	G	G	G	G	1	1	1	1	1	1	11	2	8	13	5	8	1	1	1	0	1	0	1	1	1	1	0	1
55047387	G	A	A	A	A	A	A	1	1	1	1	1	1	3	3	4	3	4	5	1	1	1	1	1	1	0	0	1	1	1	0
73162506	T	C	C	C	C	C	C	1	1	1	1	1	1	8	14	8	12	4	6	0	0	1	1	1	0	1	1	1	1	1	1
74515601	T	G	G	G	G	G	G	1	1	1	1	1	1	8	8	31	11	9	24	0	1	1	1	1	1	0	0	1	1	1	1
78645450	T	C	G	G	G	G	C	1	1	1	1	1	1	2	8	2	4	2	4	1	1	0	0	1	1	0	1	1	1	1	1
80889567	C	T	T	T	T	T	T	1	1	1	1	1	1	26	5	6	8	7	27	1	0	1	1	0	1	1	0	1	1	1	1
86434966	N	T	T	T	T	T	T	1	1	1	1	1	1	5	9	2	5	2	5	1	1	1	1	0	1	0	1	1	1	0	1
2820248	T	C	C	C	C	C	C	1	1	1	1	1	1	7	9	6	14	3	4	1	0	1	0	1	0	1	1	1	1	1	1
2820252	T	G	G	G	G	G	G	1	1	1	1	1	1	7	9	6	14	3	4	1	0	1	0	1	0	1	1	1	1	1	1
2820263	A	G	G	G	G	G	G	1	1	1	1	1	1	5	7	6	12	2	4	1	0	1	0	1	0	1	1	1	1	1	1
2820268	A	G	G	G	G	G	G	1	1	1	1	1	1	4	6	6	12	2	4	1	0	1	0	1	0	1	1	1	1	1	1
44917000	C	T	T	T	T	T	T	1	1	1	1	1	1	6	5	10	4	5	3	1	1	1	1	1	1	0	0	1	1	1	0
77400429	A	G	G	G	G	G	G	1	1	1	1	1	1	11	8	6	6	8	5	0	0	1	1	0	1	1	1	1	1	1	1
81908373	C	T	T	T	T	T	T	1	1	1	1	1	1	4	4	5	3	3	3	1	1	0	1	1	1	1	1	0	1	1	0
94118061	A	G	G	G	G	G	G	1	1	1	1	1	1	5	11	3	5	6	11	1	1	1	1	0	0	0	1	1	1	1	1
94118069	T	C	C	C	C	C	C	1	1	1	1	1	1	5	10	2	5	5	10	1	1	1	1	0	0	0	1	1	1	1	1
94118361	T	C	C	C	C	C	C	1	1	1	1	1	1	6	5	2	8	2	8	1	1	0	1	1	0	0	1	1	1	1	1
95956577	C	G	G	G	G	G	G	1	1	1	1	1	1	5	2	2	6	4	4	0	1	1	1	1	1	1	0	1	1	0	1
95956582	A	T	T	T	T	T	T	1	1	1	1	1	1	5	3	2	6	4	4	0	1	1	1	1	1	1	0	1	1	0	1
113835090	C	T	T	T	T	T	T	1	1	1	1	1	1	4	9	3	7	6	8	1	0	1	1	1	1	1	0	1	0	1	1
113836988	A	G	G	G	G	G	G	1	1	1	1	1	1	6	6	4	5	10	5	1	0	1	0	1	1	0	1	1	1	1	1
9974131	T	C	C	C	C	C	C	1	1	1	1	1	1	7	3	2	4	4	2	0	1	1	0	1	1	0	1	1	1	1	1
9974178	T	C	C	C	C	C	C	1	1	1	1	1	1	7	3	2	4	5	2	0	1	1	0	1	1	0	1	1	1	1	1
25408631	T	C	C	C	C	C	C	1	1	1	1	1	1	11	2	17	6	10	7	1	0	1	1	0	0	1	1	1	1	1	1
41828154	C	T	T	T	T	T	T	1	1	1	1	1	1	5	2	2	19	8	10	1	0	1	1	1	1	0	1	0	1	1	1
66480754	T	G	G	G	G	G	G	1	1	1	1	1	1	5	8	4	2	4	6	1	1	0	1	0	1	0	1	1	1	1	1
66480756	T	A	A	A	A	A	A	1	1	1	1	1	1	5	8	4	2	4	6	1	1	0	1	0	1	0	1	1	1	1	1
66480784	T	C	C	C	C	C	C	1	1	1	1	1	1	5	7	4	2	4	2	1	1	0	1	0	1	0	1	1	1	1	1
66480788	A	C	C	C	C	C	C	1	1	1	1	1	1	5	6	3	2	4	2	1	1	0	1	0	1	0	1	1	1	1	1
72538929	C	A	A	A	A	A	A	1	1	1	1	1	1	4	12	9	7	9	5	1	1	1	1	1	0	1	1	1	0	0	1
77436961	C	G	G	G	G	G	G	1	1	1	1	1	1	6	7	8	4	2	2	1	1	1	1	1	0	0	1	1	1	0	1
87037462	T	C	C	C	C	C	C	1	1	1	1	1	1	9	5	8	2	6	8	1	1	1	1	1	1	0	1	1	1	0	0
89375312	G	A	A	A	A	A	A	1	1	1	1	1	1	11	5	4	9	2	5	1	1	1	1	1	1	0	0	0	1	1	1
92313174	N	C	C	C	C	C	C	1	1	1	1	1	1	9	17	10	3	19	10	1	0	1	1	1	1	1	0	0	1	1	1
111053575	C	A	A	A	A	A	A	1	1	1	1	1	1	15	7	2	6	5	10	1	1	1	1	0	0	0	1	1	1	1	1
111371779	N	A	A	A	A	A	A	1	1	1	1	1	1	4	4	2	5	4	12	1	1	0	1	1	0	1	0	1	1	1	1
121046966	T	A	A	A	A	A	A	1	1	1	1	1	1	15	5	2	16	9	19	1	0	1	0	1	1	0	1	1	1	1	1
16868900	A	G	G	G	G	G	G	1	1	1	1	1	1	9	3	14	9	8	14	0.333333	1	1	1	1	0	1	1	0.666667	0	1	1
52147219	A	C	C	C	C	C	C	1	1	1	1	1	1	6	5	2	2	4	4	1	1	0	1	1	1	1	1	1	1	0	0
52147222	A	G	G	G	G	G	G	1	1	1	1	1	1	6	5	2	2	4	4	1	1	0	1	1	1	1	1	1	1	0	0
52147234	T	C	C	C	C	C	C	1	1	1	1	1	1	5	5	2	2	5	3	1	1	1	1	0	1	1	1	1	1	0	0
52147293	A	T	T	T	T	T	T	1	1	1	1	1	1	3	3	2	2	3	3	1	1	1	1	0	1	1	1	1	1	0	0
26999243	C	T	T	T	T	T	T	1	1	1	1	1	1	12	13	5	9	6	9	0	1	1	1	1	1	1	0	1	1	1	0
41899726	G	A	A	A	A	A	A	1	1	1	1	1	1	5	5	2	5	10	3	1	1	1	1	1	1	0	0	1	1	0	1
43170368	T	C	C	C	C	C	C	1	1	1	1	1	1	6	8	4	2	2	2	1	1	1	1	0	0	1	1	0	1	1	1
43170374	A	T	T	T	T	T	T	1	1	1	1	1	1	6	6	3	2	2	2	1	1	1	1	0	0	1	1	0	1	1	1
43170396	G	A	A	A	A	A	A	1	1	1	1	1	1	6	6	1	2	2	2	1	1	1	1	0	0	1	1	0	1	1	1
56239664	T	G	G	G	G	G	G	1	1	1	1	1	1	4	8	18	6	2	3	1	0	1	1	0	1	1	1	0	1	1	1
89219885	A	G	G	G	G	G	G	1	1	1	1	1	1	8	9	13	6	8	6	1	1	0	1	1	0	1	0	1	1	1	1
89219980	A	C	C	C	C	C	C	1	1	1	1	1	1	21	20	11	11	24	19	1	1	0	1	0	0	1	1	1	1	1	1
8159486	T	A	A	A	A	A	A	1	1	1	1	1	1	6	3	6	5	6	13	1	1	1	0	1	1	1	0	1	1	1	0
39181695	G	C	C	C	C	C	C	1	1	1	1	1	1	7	2	6	4	8	7	1	1	1	1	0	1	1	0	1	1	1	0
67808738	G	A	A	A	A	A	A	1	1	1	1	1	1	11	7	5	4	8	16	1	1	1	1	0	0	1	0	1	1	1	1
77199565	C	G	G	G	G	G	G	1	1	1	1	1	1	12	11	5	11	13	8	0	0	1	0	1	1	1	1	1	1	1	1
22191808	T	C	C	C	C	C	C	1	1	1	1	1	1	2	22	7	7	13	15	0	1	1	0	1	1	0	1	1	1	1	1
22191816	G	T	T	T	T	T	T	1	1	1	1	1	1	2	23	7	7	13	15	0	1	1	0	1	1	0	1	1	1	1	1
47823860	A	G	G	G	G	G	G	1	1	1	1	1	1	3	2	4	15	2	15	1	1	1	1	1	0	0	1	1	1	1	0
47823861	A	G	G	G	G	G	G	1	1	1	1	1	1	3	2	5	15	2	17	1	1	1	1	1	0	0	1	1	1	1	0
47823921	A	G	G	G	G	G	G	1	1	1	1	1	1	2	7	3	13	3	16	1	1	1	1	1	0	0	1	1	1	1	0
47823939	T	C	C	C	C	C	C	1	1	1	1	1	1	3	7	2	12	4	13	1	1	1	1	1	0	0	1	1	1	1	0
50577250	T	C	C	C	C	C	C	1	1	1	1	1	1	3	5	3	2	6	7	1	1	1	1	1	0	0	0	1	1	1	1
50577283	G	A	A	A	A	A	A	1	1	1	1	1	1	3	6	3	5	7	13	1	1	0	1	1	1	0	0	1	1	1	1
50577310	G	A	A	A	A	A	A	1	1	1	1	1	1	3	5	3	5	8	12	1	1	0	1	1	1	0	0	1	1	1	1
60280277	G	A	A	A	A	A	A	1	1	1	1	1	1	26	10	2	23	11	12	1	0	1	1	0	1	0	1	1	1	1	1
165761	G	A	A	A	A	A	A	1	1	1	1	1	1	2	3	2	6	2	5	1	0	0	1	1	1	1	0	1	1	1	1
22539520	T	G	G	G	G	G	G	1	1	1	1	1	1	8	14	2	8	8	8	1	1	1	0	0	1	0	1	1	1	1	1
22539539	A	G	G	G	G	G	G	1	1	1	1	1	1	8	14	2	8	8	8	1	1	1	0	0	1	0	1	1	1	1	1
32519949	A	G	G	G	G	G	G	1	1	1	1	1	1	4	3	8	2	4	2	1	1	1	1	0	1	0	1	1	1	0	1
35340568	C	T	T	T	T	T	T	1	1	1	1	1	1	4	9	2	8	4	26	0	1	1	0	1	0	1	1	1	1	1	1
35340598	C	T	T	T	T	T	T	1	1	1	1	1	1	4	9	2	7	4	26	0	1	1	0	1	0	1	1	1	1	1	1
78295807	G	T	T	T	T	T	T	1	1	1	1	1	1	4	8	2	6	2	6	1	1	1	1	0	1	1	0	1	1	0	1
90429136	G	C	C	C	C	C	C	1	1	1	1	1	1	14	8	2	13	5	7	0	1	1	1	0	1	0	1	1	1	1	1
91391545	C	T	T	T	T	T	T	1	1	1	1	1	1	4	5	9	10	5	7	1	0	0	1	1	0	1	1	1	1	1	1
91391588	A	G	G	G	G	G	G	1	1	1	1	1	1	8	12	15	12	15	8	1	1	0	0	1	0	1	1	1	1	1	1
91391590	T	C	C	C	C	C	C	1	1	1	1	1	1	8	12	15	12	15	8	1	1	0	0	1	0	1	1	1	1	1	1
91391593	T	C	C	C	C	C	C	1	1	1	1	1	1	8	12	15	12	15	8	1	1	0	0	1	0	1	1	1	1	1	1
91391599	C	A	A	A	A	A	A	1	1	1	1	1	1	8	12	14	11	15	7	1	1	0	0	1	0	1	1	1	1	1	1
91391609	G	C	C	C	C	C	C	1	1	1	1	1	1	8	12	15	12	15	8	1	1	0	0	1	0	1	1	1	1	1	1
91391611	C	T	T	T	T	T	T	1	1	1	1	1	1	8	12	15	12	15	8	1	1	0	0	1	0	1	1	1	1	1	1
91391613	G	C	C	C	C	C	C	1	1	1	1	1	1	8	12	15	12	15	8	1	1	0	0	1	0	1	1	1	1	1	1
91868212	A	G	G	G	G	G	G	1	1	1	1	1	1	6	12	6	10	8	15	0	1	1	1	1	1	1	1	1	0	0	1
94392652	G	A	A	A	A	A	A	1	1	1	1	1	1	5	9	6	10	9	19	1	1	1	1	0	1	1	0	0	1	1	1
95330484	G	A	A	A	A	A	A	1	1	1	1	1	1	11	9	3	16	16	13	1	1	0	0	1	0	1	1	1	1	1	1
119111529	A	G	G	G	G	G	G	1	1	1	1	1	1	10	6	2	9	14	12	1	1	0	1	1	1	0	1	1	1	1	0
119111544	T	C	C	C	C	C	C	1	1	1	1	1	1	10	5	2	10	14	10	1	1	0	1	1	1	0	1	1	1	1	0
7936174	T	C	C	C	C	C	C	1	1	1	1	1	1	36	37	20	31	39	57	0	0.947368	1	0.978261	0.952381	1	0	0.652174	1	0.972222	0.5	1
1136413	G	A	A	A	A	A	A	1	1	1	1	1	1	63	55	35	55	48	55	0.963415	0.483871	1	1	0.232143	0.37931	1	1	1	0.491803	0.517241	0.954545
53673101	C	T	T	T	T	T	T	1	1	1	1	1	1	9	16	4	20	8	20	1	1	1	0.285714	1	0.181818	0	0.555556	1	1	1	1
15038246	G	A	A	A	A	A	A	1	1	1	1	1	1	31	26	13	13	7	23	1	1	1	1	1	0	0.421053	1	0	0.826087	1	0.777778
43151960	A	G	G	G	G	G	G	1	1	1	1	1	1	25	16	13	23	24	33	1	1	0.45	0.568627	1	1	1	1	0.368421	1	0.638889	0
10544106	C	G	G	G	G	G	G	1	1	1	1	1	1	16	24	2	30	14	14	0.5	0.92	1	1	1	1	0	1	0	0.613636	1	1
38281162	G	A	A	A	A	A	A	1	1	1	1	1	1	36	19	15	25	16	23	1	0.971429	0.807692	0.483871	1	0	1	0.342857	0.971429	1	1	0.459459
110829538	T	C	C	C	C	C	C	1	1	1	1	1	1	22	28	24	32	21	41	0.552632	0	1	0.972222	0.6	1	1	0	1	0.923077	1	1
3866304	C	T	T	T	T	T	T	1	1	1	1	1	1	3	5	2	3	2	5	1	1	1	0.5	0.55814	1	0	1	1	1	0	1
15104951	G	A	A	A	A	A	A	1	1	1	1	1	1	11	5	7	11	15	19	1	1	1	1	1	1	0.625	1	0	0.5	0.933333	0
153225648	C	A	A	A	A	A	A	1	1	1	1	1	1	38	63	66	16	7	7	1	0.375	1	1	0.615385	1	0.954545	0	1	0.925	0.75	0.44186
27980141	T	C	C	C	C	C	C	1	1	1	1	1	1	35	9	8	3	15	11	1	1	1	1	0	1	1	0	1	0.5	0.571429	1
156265892	T	C	C	C	C	C	C	1	1	1	1	1	1	13	15	7	7	12	20	1	1	1	1	0	1	0	1	0.571429	1	1	0.5
56206567	G	A	A	A	A	A	A	1	1	1	1	1	1	32	32	4	51	29	28	1	1	0.315789	0.410256	1	1	1	0.357143	1	0	1	1
31967086	T	C	C	C	C	C	C	1	1	1	1	1	1	42	20	15	38	19	33	1	1	0.4	0.302326	0.321429	1	1	1	1	0.97561	0.5	0.590909
38281007	A	G	G	G	G	G	G	1	1	1	1	1	1	28	31	2	39	18	23	1	1	0.555556	0.487179	1	0	1	0.517241	1	1	1	0.530612
1492668	C	G	G	G	G	G	G	1	1	1	1	1	1	15	8	3	6	12	15	1	1	1	1	1	0.526316	0.666667	0	0.454545	0.444444	1	1
38279713	G	C	C	C	C	C	C	1	1	1	1	1	1	33	8	9	14	28	26	1	1	0.571429	0.576923	1	0	1	0.35	1	0.956522	1	0.647059
5574967	G	A	A	A	A	A	A	1	1	1	1	1	1	4	4	5	10	8	7	0.777778	1	1	1	1	0	0.5	1	1	1	0.4	0.428571
15242693	C	A	A	A	A	A	A	1	1	1	1	1	1	13	7	12	6	2	12	1	1	1	1	1	0	0.857143	1	0	0.833333	1	0.428571
59093309	T	C	C	C	C	C	C	1	1	1	1	1	1	57	74	66	142	104	116	1	0.272727	0.472222	0.381818	0	1	1	1	1	1	1	1
24041782	A	C	C	C	C	C	C	1	1	1	1	1	1	8	12	2	16	11	4	0.833333	1	0	0.928571	0.818182	1	0	0.923077	0.916667	0.714286	1	1
104337031	G	A	A	A	A	A	A	1	1	1	1	1	1	50	36	14	61	47	29	1	0	0.7	1	0.928571	1	1	0	0.72549	0.785714	1	1
38281504	A	G	G	G	G	G	G	1	1	1	1	1	1	291	196	189	262	156	318	1	1	0.517442	0.539326	1	0	1	0.529851	1	0.980676	1	0.578652
104338728	G	T	T	T	T	T	T	1	1	1	1	1	1	31	34	17	46	40	23	1	0	0.75	0.8125	0.826087	1	1	0.434783	0.714286	0.615385	1	1
90338661	T	C	C	C	C	C	C	1	1	1	1	1	1	15	14	12	8	7	5	1	1	1	0	0	1	1	1	0.166667	1	1	1
2577256	A	G	G	G	G	G	G	1	1	1	1	1	1	22	30	16	20	14	20	0.608696	1	1	1	1	0	0.2	1	1	0.366667	1	1
136317830	C	T	T	T	T	T	T	1	1	1	1	1	1	14	29	20	26	20	24	1	0.5	1	1	1	0.552632	0.625	1	0.4	0.589744	0.521739	1
38281087	C	T	T	T	T	T	T	1	1	1	1	1	1	23	22	5	32	17	15	1	1	0.9375	0.580645	1	0	1	0.391304	1	1	0.916667	0.366667
26663579	C	G	G	G	G	G	G	1	1	1	1	1	1	13	9	7	3	31	13	1	1	1	1	1	1	1	0	0.5	1	0	0.7
15351216	G	C	C	C	C	C	C	1	1	1	1	1	1	18	18	6	24	13	19	1	1	1	1	1	1	0.5	1	0	1	0	0.714286
66565812	C	T	T	T	T	T	T	1	1	1	1	1	1	6	3	8	9	8	11	0.181818	0.722222	1	1	0.5	1	0	1	1	0.818182	1	1
22317715	T	C	C	C	C	C	C	1	1	1	1	1	1	8	7	4	10	17	15	1	0.904762	0.956522	0.679245	1	1	1	0.375	1	0.307692	0.666667	0.333333
67631381	T	A	A	A	A	A	A	1	1	1	1	1	1	2	3	4	5	6	3	1	1	0.9	1	1	0.666667	0	0	1	1	0.666667	1
7684596	G	T	T	T	T	T	T	1	1	1	1	1	1	67	46	39	28	25	26	1	0.4375	1	0.972973	1	0	1	0.857143	1	0	0.970588	1
7655003	T	A	A	A	A	A	A	1	1	1	1	1	1	35	20	30	6	7	21	1	0	0.875	0.9375	1	1	1	1	0	1	0.428571	1
29896568	G	A	A	A	A	A	A	1	1	1	1	1	1	8	20	15	13	13	14	1	1	1	1	1	1	0	0.533333	1	1	0.25	0.461538
65846705	T	C	C	C	C	C	C	1	1	1	1	1	1	10	22	4	18	5	6	1	0.692308	0.6	0.666667	0	0.85	1	1	1	1	0.555556	0.882353
35036012	A	G	G	G	G	G	G	1	1	1	1	1	1	9	11	10	15	23	12	1	0.4375	0.5	0.315789	1	1	0	1	1	1	1	1
111178342	T	C	C	C	C	C	C	1	1	1	1	1	1	10	8	6	9	5	16	1	0.625	0.647059	0.625	1	0.869565	0	0.75	1	0.941176	0.8	1
74525832	T	C	C	C	C	C	C	1	1	1	1	1	1	12	18	24	10	4	11	0.36	1	1	1	0.333333	1	1	0	1	0.571429	1	1
62408368	A	C	C	C	C	C	C	1	1	1	1	1	1	13	12	8	4	4	5	0	1	0.6	0.666667	1	0	1	1	1	1	1	1
16866542	T	C	C	C	C	C	C	1	1	1	1	1	1	11	19	7	32	30	15	0.373333	1	1	1	1	0.272727	1	1	0.631579	0	1	1
7525868	G	A	A	A	A	A	A	1	1	1	1	1	1	27	16	5	27	24	24	1	0.32	0	0	0.958333	1	1	1	1	1	1	1
37107306	G	A	A	A	A	A	A	1	1	1	1	1	1	23	28	9	16	13	32	1	1	1	1	1	1	1	1	0.694444	0	0.590909	0
45437127	A	G	G	G	G	G	G	1	1	1	1	1	1	12	5	2	24	13	4	1	0.363636	0.428571	0.5	1	1	0	1	1	1	1	1
15239929	T	C	C	C	C	C	C	1	1	1	1	1	1	12	6	30	2	5	12	1	1	1	1	1	1	0.6	0	0	1	1	0.7
27646290	T	G	G	G	G	G	G	1	1	1	1	1	1	3	11	8	7	5	12	0.8	1	0.666667	1	0	1	1	0.833333	1	1	1	0
81157946	A	G	G	G	G	G	G	1	1	1	1	1	1	5	8	3	4	6	4	0.8	1	0	0	1	1	1	0.5	1	1	1	1
63270065	C	G	G	G	G	G	G	1	1	1	1	1	1	11	6	9	13	11	16	1	0.588235	0.363636	0.777778	1	1	1	0	0.571429	1	1	1
49236344	A	G	G	G	G	G	G	1	1	1	1	1	1	53	27	24	56	41	36	0.638298	1	1	1	1	1	0.607143	0.6875	1	0.333333	0.451613	0.585366
8496845	G	T	T	T	T	T	T	1	1	1	1	1	1	5	2	5	5	14	20	0	0.75	1	1	1	1	0	1	1	0.555556	1	1
105002874	C	T	T	T	T	T	T	1	1	1	1	1	1	10	14	3	10	4	10	1	1	0	0.307692	1	1	0	1	1	1	1	1
2577190	T	C	C	C	C	C	C	1	1	1	1	1	1	16	15	11	11	6	11	0.727273	1	1	1	1	0	0.214286	1	1	0.368421	1	1
63101914	A	G	G	G	G	G	G	1	1	1	1	1	1	41	42	11	77	40	34	1	0	1	1	0.490909	1	1	0.449275	1	1	0.382353	1
146842950	T	C	C	C	C	C	C	1	1	1	1	1	1	11	9	25	7	18	19	0.416667	0.931034	1	1	1	1	1	1	0.533333	0	0.904762	0.538462
46494870	G	T	T	T	T	T	T	1	1	1	1	1	1	8	5	3	6	2	10	1	0.75	0.636364	0.941176	0	1	1	0	1	1	1	1
21016372	A	G	G	G	G	G	G	1	1	1	1	1	1	3	7	2	16	10	9	1	1	0.428571	0.5	0	1	1	1	1	0.4	1	1
20008174	T	A	A	A	A	A	A	1	1	1	1	1	1	10	5	2	14	9	8	0.617647	1	1	0	0	0.714286	1	1	1	1	1	1
16418574	T	C	C	C	C	C	C	1	1	1	1	1	1	7	11	2	3	6	10	1	1	1	1	0	1	0.333333	0	1	1	1	1
8424006	A	G	G	G	G	G	G	1	1	1	1	1	1	6	4	7	6	3	13	1	1	0.636364	0.7	1	1	0	1	1	1	0	1
39660036	T	C	C	C	C	C	C	1	1	1	1	1	1	39	48	23	41	27	45	1	1	0.636364	0.416667	0.222222	0.666667	1	1	1	1	0.857143	0.538462
19270090	T	C	C	C	C	C	C	1	1	1	1	1	1	30	29	32	37	55	63	0.538462	1	0.714286	0.771429	1	1	0.512821	1	1	0.386364	1	0.428571
82942793	C	T	T	T	T	T	T	1	1	1	1	1	1	31	30	22	32	27	32	1	1	1	1	1	1	0	0.636364	0.34375	1	1	0.375
15433336	G	C	C	C	C	C	C	1	1	1	1	1	1	15	15	6	37	16	19	0.977273	1	1	1	1	1	0	1	0	1	1	0.384615
15094313	A	G	G	G	G	G	G	1	1	1	1	1	1	7	13	8	7	2	11	1	1	0	1	1	1	0.733333	1	0	0.928571	1	0.7
86128544	G	C	C	C	C	C	C	1	1	1	1	1	1	205	46	115	273	146	256	1	0.312625	0.506	0.536501	1	0.999188	0.489796	1	0.525994	1	1	1
39623056	A	T	T	T	T	T	T	1	1	1	1	1	1	6	14	6	14	10	10	1	1	0.909091	0.75	0	1	0	0.857143	1	1	1	0.857143
56918741	G	C	C	C	C	C	C	1	1	1	1	1	1	14	21	42	12	9	10	0.285714	0	1	1	0.375	1	1	0.714286	1	1	1	1
65598765	T	C	C	C	C	C	C	1	1	1	1	1	1	21	26	11	36	28	37	1	1	1	1	1	0.3	0.733333	1	0.580645	0.4	0.363636	1
19337623	G	T	T	T	T	T	T	1	1	1	1	1	1	17	20	13	11	15	28	1	0.423077	0.586207	0.595238	1	1	1	0.714286	0.6	1	1	0.464286
23794366	T	C	C	C	C	C	C	1	1	1	1	1	1	165	147	54	167	126	184	1	1	0.467742	0.469231	0.452632	1	1	1	1	1	0	1
58155334	A	G	G	G	G	G	G	1	1	1	1	1	1	5	4	9	2	2	9	1	0.4	1	1	1	0	1	0	1	1	1	1
97809551	T	C	C	C	C	C	C	1	1	1	1	1	1	15	17	10	6	11	5	1	0	1	1	1	1	1	1	1	1	0	0.4
78756448	A	G	G	G	G	G	G	1	1	1	1	1	1	73	73	49	119	71	120	1	0.507463	0.44	0.468013	0	1	1	1	0.984848	1	1	1
15095806	T	C	C	C	C	C	C	1	1	1	1	1	1	8	7	2	8	7	11	1	1	1	1	1	1	0	1	0	0.777778	1	0.625
23793021	A	G	G	G	G	G	G	1	1	1	1	1	1	66	79	49	80	63	89	1	1	0.489362	0.366071	0.549296	1	1	1	1	1	0	1
2181826	A	T	T	T	T	T	T	1	1	1	1	1	1	2	7	3	2	3	2	1	1	0.666667	0	1	0	0.75	1	1	1	1	1
15528441	G	A	A	A	A	A	A	1	1	1	1	1	1	12	10	2	7	4	4	1	0	1	1	1	1	0	1	0.416667	1	1	1
48586886	A	G	G	G	G	G	G	1	1	1	1	1	1	4	8	2	6	11	4	1	0	1	1	1	1	0	1	1	0.75	1	0.666667
16157945	T	C	C	C	C	C	C	1	1	1	1	1	1	39	25	36	28	35	69	1	0.521739	0.666667	0.553846	0.625	0.552632	1	0.5	1	1	1	1
39681577	T	C	C	C	C	C	C	1	1	1	1	1	1	114	32	43	18	34	46	1	1	0.695652	0.5	0	0.727273	1	1	1	1	1	0.5
86124508	T	C	C	C	C	C	C	1	1	1	1	1	1	29	56	94	15	121	97	1	0	0.65	0.583333	0.725806	1	0.522727	1	0.944785	1	1	1
7036338	A	G	G	G	G	G	G	1	1	1	1	1	1	8	7	7	7	5	20	0	1	1	1	1	0	1	1	0.714286	0.714286	1	1
22654726	C	T	T	T	T	T	T	1	1	1	1	1	1	3	8	10	2	6	7	1	0	1	1	1	1	1	0	1	1	1	0.428571
86121193	T	C	C	C	C	C	C	1	1	1	1	1	1	11	13	14	5	41	43	1	0.6	0.636364	0.533333	1	1	0	1	0.666667	1	1	1
15359289	C	G	G	G	G	G	G	1	1	1	1	1	1	11	4	5	13	29	5	1	1	1	1	1	1	0	1	0	1	1	0.444444
38281216	T	C	C	C	C	C	C	1	1	1	1	1	1	30	15	14	17	11	14	1	1	0.857143	0.62069	1	0	1	0.375	1	1	1	0.592593
39623038	T	C	C	C	C	C	C	1	1	1	1	1	1	6	14	6	14	8	9	1	1	0.777778	0.75	0	1	0	0.923077	1	1	1	1
20846131	G	A	A	A	A	A	A	1	1	1	1	1	1	31	29	35	28	27	41	0.454545	1	1	1	1	1	0.512195	1	0	0.486486	1	1
2577272	A	G	G	G	G	G	G	1	1	1	1	1	1	20	30	19	25	13	21	0.727273	1	1	1	1	0	0.1875	1	1	0.541667	1	1
24022433	A	G	G	G	G	G	G	1	1	1	1	1	1	5	5	5	4	2	13	1	0	1	1	1	1	0	1	0.8	0.666667	1	1
48966954	G	C	C	C	C	C	C	1	1	1	1	1	1	23	11	5	27	14	16	1	0	0.583333	0.62963	1	1	1	1	1	0.37931	0.875	1
66208534	C	T	T	T	T	T	T	1	1	1	1	1	1	84	35	7	39	22	53	1	0.255814	1	0.957447	1	1	1	1	0.424242	0.263158	0.566667	1
82162025	A	T	T	T	T	T	T	1	1	1	1	1	1	11	11	5	8	14	31	1	0.842105	0.357143	0.688889	1	1	1	1	0.6	1	1	0
23794284	G	T	T	T	T	T	T	1	1	1	1	1	1	167	138	29	168	113	167	1	1	0.539683	0.515385	0.433628	1	1	1	1	1	0	1
86121199	G	T	T	T	T	T	T	1	1	1	1	1	1	8	12	14	5	38	41	1	0.6	0.6	0.6	1	1	0	1	0.692308	1	1	1
7526230	A	G	G	G	G	G	G	1	1	1	1	1	1	61	51	22	62	56	76	1	0.5	0	0	1	1	1	1	1	1	1	1
15359337	A	G	G	G	G	G	G	1	1	1	1	1	1	10	10	9	20	29	12	1	1	1	1	1	1	0	1	0	1	1	0.5
41828155	T	G	G	G	G	G	G	1	1	1	1	1	1	5	2	2	20	8	10	1	0	1	1	1	1	0	1	1	1	1	0.5
74253465	G	A	A	A	A	A	A	1	1	1	1	1	1	5	4	7	14	7	12	1	1	1	1	1	1	0.5	1	1	0	0	1
86064391	G	A	A	A	A	A	A	1	1	1	1	1	1	7	14	13	9	46	33	1	0	1	1	0.75	1	0	1	0.75	1	1	1
67810773	T	C	C	C	C	C	C	1	1	1	1	1	1	2	5	3	8	9	4	0.5	1	1	1	1	0	0	1	1	1	1	1
29876966	A	G	G	G	G	G	G	1	1	1	1	1	1	12	11	8	7	9	22	1	1	0.642857	0.444444	1	1	1	0.428571	1	1	0	1
15528034	T	C	C	C	C	C	C	1	1	1	1	1	1	20	14	3	23	25	10	1	1	1	1	1	1	0	1	0.37037	0.733333	1	0.416667
86124421	T	C	C	C	C	C	C	1	1	1	1	1	1	37	40	86	28	129	125	0.985075	0	0.75	0.6	0.740741	1	0.483333	1	0.963636	1	1	1
18830177	T	A	A	A	A	A	A	1	1	1	1	1	1	4	16	6	4	9	11	1	1	1	0.857143	0	0.666667	1	0	1	1	1	1
74454266	T	C	C	C	C	C	C	1	1	1	1	1	1	4	10	2	21	4	7	1	1	0	0.857143	1	1	1	1	1	0.666667	1	0
28780577	A	G	G	G	G	G	G	1	1	1	1	1	1	7	3	3	4	3	6	0.526316	1	1	1	1	0	0	1	1	1	1	1
86082750	T	C	C	C	C	C	C	1	1	1	1	1	1	8	15	31	4	19	27	1	0	1	1	0.625	1	0.466667	1	0.434783	1	1	1
41270965	A	G	G	G	G	G	G	1	1	1	1	1	1	16	12	4	18	8	13	1	0	0.611111	0.774194	1	1	0.846154	1	1	0.3	1	1
29779728	T	C	C	C	C	C	C	1	1	1	1	1	1	4	2	3	6	6	9	1	0.833333	0	1	1	0.923077	1	1	1	0	1	0.777778
86124583	G	C	C	C	C	C	C	1	1	1	1	1	1	20	35	66	16	107	47	1	0	0.75	0.746032	0.619048	1	0.521739	1	0.900826	1	1	1
94584314	T	G	G	G	G	G	G	1	1	1	1	1	1	8	10	9	13	8	16	0.692308	1	0.6	0.588235	0.777778	0.4	1	0.538462	0.941176	1	1	1
1206984	T	G	G	G	G	G	G	1	1	1	1	1	1	25	36	5	59	44	30	0.481481	0.648649	0.421053	0.488372	1	1	0.5	1	1	1	1	1
7654877	A	G	G	G	G	G	G	1	1	1	1	1	1	29	26	42	18	17	34	1	0.5	0.857143	0.944444	1	0.714286	1	0	0.777778	0.882353	0.875	1
42655282	A	G	G	G	G	G	G	1	1	1	1	1	1	2	6	2	2	8	8	0.555556	1	1	0	1	1	0	1	1	1	1	1
2124143	T	C	C	C	C	C	C	1	1	1	1	1	1	105	103	68	184	99	95	0.519084	0.454545	0.54717	0.646552	0.983607	0.992063	1	1	0.983607	0.433735	1	1
43544893	C	T	T	T	T	T	T	1	1	1	1	1	1	29	19	7	10	13	29	1	1	0.904762	0.875	0	0	0.862069	1	1	1	0.923077	1
104337873	C	T	T	T	T	T	T	1	1	1	1	1	1	53	55	16	22	21	36	1	0	1	0.588235	0.913043	1	1	0.473684	0.757576	0.842105	1	1
15501431	G	A	A	A	A	A	A	1	1	1	1	1	1	66	56	63	47	45	79	1	1	1	1	1	1	0.338028	1	0	0.896907	1	0.340909
110675290	T	C	C	C	C	C	C	1	1	1	1	1	1	100	74	35	95	128	149	1	0.993711	0	0	1	1	1	1	0.986395	0.597122	1	1
1097	T	C	C	C	C	C	C	1	1	1	1	1	1	102	77	53	111	1	313	0.409091	0.181818	1	1	1	0	1	1	1	0.986667	1	1
104340749	A	G	G	G	G	G	G	1	1	1	1	1	1	22	28	11	32	18	27	1	0	0.941176	0.516129	0.875	1	1	0.583333	0.666667	1	1	1
6886	C	G	G	G	G	G	G	1	1	1	1	1	1	22	12	20	19	16	31	0.319149	1	1	1	0.464286	0.703704	1	1	0.333333	0.761905	1	1
24845783	A	T	T	T	T	T	T	1	1	1	1	1	1	5	7	13	12	4	19	1	1	1	1	1	0.263158	1	1	0.875	1	0.444444	0
86121200	C	A	A	A	A	A	A	1	1	1	1	1	1	8	12	14	5	39	40	1	0.75	0.545455	0.6	1	1	0	1	0.692308	1	1	1
15355914	T	C	C	C	C	C	C	1	1	1	1	1	1	81	84	42	60	91	132	1	1	1	1	1	1	0.254545	1	0	0.96	1	0.376471
5868217	A	G	G	G	G	G	G	1	1	1	1	1	1	59	24	30	83	39	53	1	1	1	1	1	1	0.318182	1	1	0	0.666667	0.611111
15080726	G	A	A	A	A	A	A	1	1	1	1	1	1	6	9	4	11	4	8	1	1	1	1	1	1	0	1	0	1	1	0.6
24365229	T	C	C	C	C	C	C	1	1	1	1	1	1	22	17	11	13	11	21	0.37931	0.235294	1	1	1	1	1	1	1	1	0	1
44150710	A	G	G	G	G	G	G	1	1	1	1	1	1	7	2	2	6	11	13	1	0.833333	1	1	1	0.785714	0	1	1	1	0	1
51240020	G	A	A	A	A	A	A	1	1	1	1	1	1	5	9	3	7	7	11	0	1	1	1	1	1	0	1	1	1	1	0.625
15517871	T	C	C	C	C	C	C	1	1	1	1	1	1	6	6	3	11	17	16	1	1	1	1	1	1	1	0	0	1	1	0.625
114313798	G	A	A	A	A	A	A	1	1	1	1	1	1	6	2	34	5	12	12	1	1	1	1	1	0	0	1	1	0.631579	1	1
15301458	A	G	G	G	G	G	G	1	1	1	1	1	1	15	7	17	10	5	8	1	1	1	1	1	1	1	0	0	0.8	1	0.833333
94837862	A	G	G	G	G	G	G	1	1	1	1	1	1	3	3	7	5	2	3	0	1	1	1	0.8	0.833333	1	0	1	1	1	1
75980116	G	A	A	A	A	A	A	1	1	1	1	1	1	27	19	6	16	18	9	0.38	1	0	1	0.263158	1	1	1	1	1	1	1
18656486	G	C	C	C	C	C	C	1	1	1	1	1	1	206	85	211	119	86	183	1	1	1	0.986413	1	1	0.391026	1	0.391705	0.931507	0.945736	0
49316252	A	G	G	G	G	G	G	1	1	1	1	1	1	19	30	16	32	23	32	1	1	1	1	1	0.731707	0.5	0.548387	0.446809	1	0.428571	1
117652189	A	G	G	G	G	G	G	1	1	1	1	1	1	11	24	8	19	13	21	1	1	1	1	0.277778	0.75	0	0.631579	1	1	1	1
4542096	G	T	T	T	T	T	T	1	1	1	1	1	1	15	27	2	46	17	36	1	1	0.368421	0.293103	1	1	0	1	1	1	1	1
44687461	C	T	T	T	T	T	T	1	1	1	1	1	1	4	2	7	2	2	6	0	1	0.666667	0	1	1	1	1	1	1	1	1
36783526	A	G	G	G	G	G	G	1	1	1	1	1	1	15	38	19	15	19	35	1	0	1	0.666667	1	1	0	1	1	1	1	1
46125761	C	T	T	T	T	T	T	1	1	1	1	1	1	5	2	7	2	2	3	1	1	0	0	1	1	1	0.666667	1	1	1	1
88548890	T	C	C	C	C	C	C	1	1	1	1	1	1	2	3	3	2	2	4	1	1	1	1	1	0.666667	1	1	1	1	0	0
7037213	T	G	G	G	G	G	G	1	1	1	1	1	1	10	10	6	9	15	12	1	1	0.666667	1	0	1	0	1	1	1	1	1
7723314	G	A	A	A	A	A	A	1	1	1	1	1	1	3	7	9	5	4	16	1	1	1	0	0.666667	1	1	1	1	1	1	0
15424594	C	T	T	T	T	T	T	1	1	1	1	1	1	24	10	29	22	10	33	1	1	1	1	1	1	0.666667	1	0	0.75	1	0.25
60298093	A	T	T	T	T	T	T	1	1	1	1	1	1	2	8	2	7	8	4	1	1	0.666667	1	1	1	0	0	1	1	1	1
76016107	A	C	C	C	C	C	C	1	1	1	1	1	1	4	5	2	6	6	6	1	1	1	1	0	1	0	1	1	1	0.666667	1
44677464	A	G	G	G	G	G	G	1	1	1	1	1	1	35	22	7	33	15	27	1	1	1	0	1	1	0.666667	0	1	1	1	1
4735006	T	C	C	C	C	C	C	1	1	1	1	1	1	5	4	7	2	2	2	1	1	0	1	0	1	1	1	1	1	0.666667	1
6367031	T	C	C	C	C	C	C	1	1	1	1	1	1	3	6	4	14	16	3	1	1	1	0.85	1	0.9375	1	0	1	0	1	0.888889
89752296	C	T	T	T	T	T	T	1	1	1	1	1	1	11	5	4	19	11	28	1	0.391304	1	1	0	1	1	1	1	0.56	0.727273	1
6118796	T	C	C	C	C	C	C	1	1	1	1	1	1	3	13	2	6	9	9	1	1	0.76	1	1	1	0	1	1	1	0	0.923077
2564404	T	A	A	A	A	A	A	1	1	1	1	1	1	11	9	9	4	8	13	0	1	1	1	1	0.785714	0.9	1	1	0	1	1
15351304	T	C	C	C	C	C	C	1	1	1	1	1	1	14	23	8	13	19	33	1	1	1	1	1	1	0.2	1	0	1	1	0.5
18345253	C	G	G	G	G	G	G	1	1	1	1	1	1	9	17	3	8	4	10	0.777778	0.666667	1	1	1	0	1	1	0.923077	1	0.666667	0.666667
86160508	C	T	T	T	T	T	T	1	1	1	1	1	1	140	4	6	72	10	3	0.733333	0.978022	1	1	1	1	1	1	1	0	1	0
7654911	C	T	T	T	T	T	T	1	1	1	1	1	1	27	20	40	11	12	23	1	0.571429	1	1	1	0.818182	1	0	0.777778	0.846154	0.7	1
43529792	C	G	G	G	G	G	G	1	1	1	1	1	1	9	8	8	4	4	9	1	1	1	1	0.964286	1	1	0.75	1	1	0	0
15367178	C	T	T	T	T	T	T	1	1	1	1	1	1	5	7	11	3	22	40	1	1	1	1	1	1	1	0	0	1	1	0.714286
80889396	A	C	C	C	C	C	C	1	1	1	1	1	1	16	12	14	5	7	8	1	0	1	1	1	0	1	1	1	0.714286	1	1
80889397	G	A	A	A	A	A	A	1	1	1	1	1	1	16	12	14	5	8	8	1	0	1	1	1	0	1	1	1	0.714286	1	1
24036338	G	C	C	C	C	C	C	1	1	1	1	1	1	3	5	11	3	4	13	1	1	1	1	1	1	1	0	0	0.714286	1	1
6366809	T	C	C	C	C	C	C	1	1	1	1	1	1	4	12	9	24	24	8	1	1	0.888889	1	1	0.826087	1	0	1	0	1	1
75850370	C	T	T	T	T	T	T	1	1	1	1	1	1	7	8	3	3	4	14	1	0.916667	1	1	1	1	1	0	0.8	1	1	0
107502349	G	C	C	C	C	C	C	1	1	1	1	1	1	4	2	4	5	2	4	0.833333	1	1	0.888889	1	1	0	1	1	1	1	0
65519130	C	T	T	T	T	T	T	1	1	1	1	1	1	9	7	10	2	13	8	1	0.5	0.857143	0.55	0.6	1	1	1	1	1	1	0.222222
32362786	T	C	C	C	C	C	C	1	1	1	1	1	1	8	19	8	14	3	19	0.909091	1	1	0.947368	0	1	0	0.875	1	1	1	1
15408294	C	T	T	T	T	T	T	1	1	1	1	1	1	120	87	70	141	51	75	1	1	1	1	1	0.99	0.451613	0.62	0	1	1	0.672727
15544782	G	C	C	C	C	C	C	1	1	1	1	1	1	102	62	55	78	80	71	0	1	0.447368	0.546667	0.746032	1	1	1	1	1	1	1
72603283	G	A	A	A	A	A	A	1	1	1	1	1	1	4	2	8	3	6	8	1	1	0.75	1	1	1	1	0	0	1	1	1
27854985	T	C	C	C	C	C	C	1	1	1	1	1	1	13	15	2	40	13	13	1	1	1	1	0	1	0	1	1	0.75	1	1
83270016	C	G	G	G	G	G	G	1	1	1	1	1	1	9	1	6	3	2	2	1	1	1	1	1	1	1	0	1	1	0.75	0
[truncated: 7,780 more rows]
