# Supplementary material for: Single nucleotide polymorphism discovery in bovine liver using RNA-seq technology
Source: PLoS One. 2017 Feb 24;12(2):e0172687. doi: 10.1371/journal.pone.0172687 (PMC5325534; doi:10.1371/journal.pone.0172687)
Supplement: S32 Table — (XLSX) [file pone.0172687.s032.xlsx]

## Sheet: 5.100%=10
S32 Table: SNPs filtering data set with a minimum depth of 10 SNP reads that support the polymorphic nucleotide base and SNP ratio = 100% of Polish HF breed.
	REF	CP 27	CP 28	CP 29	CP 30	CP 31	CP 32	SNP% CP27	SNP% CP28	SNP% CP29	SNP% CP30	SNP% CP31	SNP% CP32	READS CP27	READS CP28	READS CP29	READS CP30	READS CP31	READS CP32	SNP% CP19	SNP% CP20	SNP% CP21	SNP% CP22	SNP% CP23	SNP% CP24	SNP% CP35	SNP% CP36	SNP% CP37	SNP% CP38	SNP% CP39	SNP% CP40
38269666	A	G	G	G	G	G	G	1	1	1	1	1	1	10	25	40	39	25	27	1	0.4375	0.458333	0.190476	0.368421	1	0	0	0	0	0	0.294118	2.25115	3.74885		SNP% CP35	SNP% CP36	SNP% CP37	SNP% CP38	SNP% CP39	SNP% CP40
8733066	G	A	A	A	A	A	A	1	1	1	1	1	1	16	66	102	51	40	78	0.450549	0.4375	0	0	0.307692	0	0.40625	0.54	0.357143	0.390476	0	1	2.11039	3.88961		1	1	1	1	1	1
8733075	C	G	G	G	G	G	G	1	1	1	1	1	1	14	67	98	48	40	75	0.527473	0.462121	0	0	0.342593	0	0.380952	0.571429	0.28	0.396226	0	1	2.03921	3.96079
77911544	C	T	T	T	T	T	T	1	1	1	1	1	1	22	59	48	72	33	49	0	0	0.983333	0	1	0	0	0	0	1	1	1	1.01667	4.98333
91430899	A	G	G	G	G	G	G	1	1	1	1	1	1	24	19	20	28	26	28	1	0.371429	0	0	0.277778	1	1	0	0	0.424242	0	1	0.926551	5.07345
28537469	G	A	A	A	A	A	A	1	1	1	1	1	1	29	11	24	10	32	21	0.272727	1	0.25	0.5	0.25	0.375	1	0	0.4	0	0.538462	0.527778	0.886033	5.11397
91430902	A	G	G	G	G	G	G	1	1	1	1	1	1	24	20	19	28	24	22	1	0.416667	0	0	0.25	1	1	0	0	0.459459	0	1	0.873874	5.12613
91430818	T	C	C	C	C	C	C	1	1	1	1	1	1	28	17	26	34	28	31	1	0.478261	0	0	0.25	1	1	0	0	0.432432	0	1	0.839307	5.16069
50095213	T	G	G	G	G	G	G	1	1	1	1	1	1	20	11	23	15	12	21	0.714286	1	0.333333	0.363636	1	0.384615	0.272727	0.375	0	0.428571	0	1	0.127831	5.87217
63240392	G	A	A	A	A	A	A	1	1	1	1	1	1	15	13	19	16	12	19	0	1	0	0	0	0	1	1	0	1	1	1	0	6
63240398	T	C	C	C	C	C	C	1	1	1	1	1	1	14	14	18	17	13	20	0	0	1	0	0	0	1	1	0	1	1	1	0	6
6793570	T	C	C	C	C	C	C	1	1	1	1	1	1	29	30	74	50	32	31	1	0	0	1	0	1	0	0	1	1	0	1	0	6
27323180	A	T	T	T	T	T	T	1	1	1	1	1	1	18	26	10	30	17	22	1	0	1	1	0	1	0	0	1	1	0	0	0	6
25405593	T	A	A	A	A	A	A	1	1	1	1	1	1	22	33	156	43	60	87	1	1	0	0	0	1	0.454545	0.42	0.733333	0.395161	1	0	-0.00304008	6.00304
25388115	G	A	A	A	A	A	A	1	1	1	1	1	1	52	38	134	87	73	95	1	1	0	0	0	0.669725	0.6	0.571429	0.666667	0.530973	1	0	-0.0387935	6.03879
25388099	A	G	G	G	G	G	G	1	1	1	1	1	1	47	27	108	68	62	72	1	1	0	0	0	0.6625	0.6	0.538462	0.733333	0.516129	1	0	-0.0504239	6.05042
25388095	A	G	G	G	G	G	G	1	1	1	1	1	1	38	25	90	58	52	65	1	0.970588	0	0	0	1	0.576923	0.52	0.555556	0.455696	1	0	-0.0787631	6.07876
25425193	T	C	C	C	C	C	C	1	1	1	1	1	1	10	19	48	34	18	30	0.298165	1	1	1	0.333333	1	0	0.194444	0	0.291667	1	0	-0.11761	6.11761
36936108	C	T	T	T	T	T	T	1	1	1	1	1	1	103	66	163	114	85	89	0.501859	1	1	1	0.489655	0.469697	0	0.463415	0.25	0.447368	0.550847	0	-0.172841	6.17284
36938457	A	G	G	G	G	G	G	1	1	1	1	1	1	40	16	51	49	43	25	0.529412	1	1	1	0.405797	0.535354	0	0.380952	0.466667	0.333333	0.617647	0	-0.269162	6.26916
64783981	T	C	C	C	C	C	C	1	1	1	1	1	1	17	10	17	23	35	16	1	0.35	1	1	0	1	0	0.909091	0	0.444444	0	0.6	-0.303535	6.30354
36936506	C	T	T	T	T	T	T	1	1	1	1	1	1	18	96	143	125	64	85	0.531034	1	1	1	0.508772	0.46875	0	0.543624	0.380952	0.510204	0.448276	0	-0.391613	6.39161
25388164	T	C	C	C	C	C	C	1	1	1	1	1	1	63	45	172	123	101	123	1	1	0	0	0	1	0.574074	0.589286	0.677419	0.582278	1	0	-0.423058	6.42306
52958344	G	A	A	A	A	A	A	1	1	1	1	1	1	17	26	95	20	21	65	1	1	0.5	0.482143	1	1	0	0.5625	0.423077	0	0	0.465753	-0.433473	6.43347
50095212	T	G	G	G	G	G	G	1	1	1	1	1	1	21	12	23	15	12	20	0.7	1	0.625	0.4	1	0.416667	0.333333	0.571429	0	0.461538	0	1	-0.507967	6.50797
36936113	G	T	T	T	T	T	T	1	1	1	1	1	1	100	61	158	114	82	92	1	1	1	1	0.503401	0.466321	0	0.483333	0.25	0.447368	0.521368	0	-0.671792	6.67179
25351717	C	A	A	A	A	A	A	1	1	1	1	1	1	11	12	56	31	35	27	1	1	0	0	0	0.744186	1	1	0	1	1	0	-0.744186	6.74419
9328669	T	G	G	G	G	G	G	1	1	1	1	1	1	23	60	96	64	33	40	0.538462	1	0.983333	1	0.481481	1	0.358209	0	0	0.461538	0	0.95122	-0.774243	6.77424
67901666	T	C	C	C	C	C	C	1	1	1	1	1	1	85	105	181	583	195	185	1	1	1	0.998999	1	0.501748	0.407035	0	0	0.394958	0	0.473761	-0.776501	6.7765
42197746	G	C	C	C	C	C	C	1	1	1	1	1	1	35	15	35	15	18	21	1	0.3125	1	1	1	1	0.518519	0.6	0	0.363636	0	0	-0.794655	6.79465
52424039	T	A	A	A	A	A	A	1	1	1	1	1	1	10	10	22	41	26	23	1	0.428571	0.555556	0.466667	1	1	0.387097	0.529412	0.351852	0.6	0	0.514286	-0.83344	6.83344
21698058	A	G	G	G	G	G	G	1	1	1	1	1	1	22	21	25	28	21	28	0.6	1	0.428571	0.258065	1	0.625	0.540541	0.454545	0.3125	0.54	0.153846	1	-0.913068	6.91307
36938437	T	C	C	C	C	C	C	1	1	1	1	1	1	33	18	42	41	43	24	0.604651	1	1	1	0.591837	0.573333	0	0.457143	0.550725	0.48	0.666667	0	-0.924355	6.92436
45924101	T	C	C	C	C	C	C	1	1	1	1	1	1	14	14	41	20	18	19	1	1	1	1	1	0.69697	0.608696	0	0	0.655172	0	0	-0.960838	6.96084
59244820	T	C	C	C	C	C	C	1	1	1	1	1	1	33	34	52	13	24	37	1	0	0.444444	0.357143	1	1	0.571429	0.52381	0.526316	0.978261	0.238095	0.419355	-1.05885	7.05885
33300234	T	C	C	C	C	C	C	1	1	1	1	1	1	21	25	18	14	27	18	1	0	1	1	0.416667	1	0.518519	0.409091	0.166667	0.5	0.666667	0.384615	-1.06222	7.06222
131792319	T	C	C	C	C	C	C	1	1	1	1	1	1	25	16	39	22	18	21	1	0.176471	1	1	1	1	1	0	0	0.486486	0	0.4	-1.06296	7.06296
45417592	G	C	C	C	C	C	C	1	1	1	1	1	1	17	35	62	35	35	26	0.578947	0.56	1	1	0.5	1	0	1	0	0	0.526316	1	-1.16526	7.16526
18324991	G	A	A	A	A	A	A	1	1	1	1	1	1	25	31	44	48	47	37	0.36	0.434783	0	0.785714	0.534884	1	0.595238	1	1	0.508475	1	0	-1.21909	7.21909
16346803	C	G	G	G	G	G	G	1	1	1	1	1	1	24	15	58	44	33	25	1	1	1	1	1	1	0	0	0.564103	0.333333	0.322581	0	-1.22002	7.22002
16349845	T	C	C	C	C	C	C	1	1	1	1	1	1	50	38	89	104	87	62	1	1	0.986667	1	1	1	0	0	0.411765	0.371134	0.454545	0	-1.22411	7.22411
104057700	T	C	C	C	C	C	C	1	1	1	1	1	1	41	43	79	74	39	53	0.347826	1	1	1	1	0.363636	1	0.372549	0.263158	0.386364	0	0.517241	-1.25077	7.25077
18327729	T	C	C	C	C	C	C	1	1	1	1	1	1	60	23	45	32	38	24	0.386364	0.190476	0.632653	0.528571	0.375	1	0.547619	0.964286	1	0.694444	1	0	-1.31941	7.31941
36936130	C	T	T	T	T	T	T	1	1	1	1	1	1	98	71	171	117	79	98	1	1	1	1	1	0.497561	0	0.512397	0.29771	0.52809	0.509091	0	-1.34485	7.34485
25405551	A	G	G	G	G	G	G	1	1	1	1	1	1	31	53	210	88	112	104	1	1	1	0	0	1	0.596154	0.586207	0.619048	0.582915	1	0	-1.38432	7.38432
53969082	G	C	C	C	C	C	C	1	1	1	1	1	1	27	32	35	33	28	46	1	0.981132	0.98	1	1	1	0	0.677419	0.772727	0	0	0	-1.41128	7.41128
28611940	A	G	G	G	G	G	G	1	1	1	1	1	1	38	88	187	132	75	107	1	1	0.305085	0.448819	1	1	0.351351	0.430303	0.555556	0.43299	0.40566	0.598485	-1.52825	7.52825
9522411	T	A	A	A	A	A	A	1	1	1	1	1	1	22	15	22	120	42	24	0.973684	0.969697	0.95	0.982456	0.98773	0.988439	0.59375	0	0	0.6	0	0.482759	-1.52852	7.52852
36937322	T	C	C	C	C	C	C	1	1	1	1	1	1	17	18	50	48	22	25	1	1	0.980769	1	1	0.53125	0	0.464286	0.352941	0.606061	0.619048	0	-1.55435	7.55435
9005214	T	C	C	C	C	C	C	1	1	1	1	1	1	32	10	25	46	34	27	1	0	0.945946	1	0	1	0.25	0.375	0.5	1	0.485714	1	-1.55666	7.55666
27608957	G	A	A	A	A	A	A	1	1	1	1	1	1	17	19	44	22	27	28	1	1	0.37037	0.366667	1	1	0.5	1	0.5	0.458333	0.365854	0	-1.56122	7.56122
40258225	T	C	C	C	C	C	C	1	1	1	1	1	1	143	73	207	150	97	102	1	1	0.978261	1	1	0.622222	0	0.503876	0.380435	0	0.536364	0.582192	-1.60335	7.60335
18330926	G	A	A	A	A	A	A	1	1	1	1	1	1	36	14	34	13	16	30	0.707317	0.384615	0.588235	0.6	0.46875	1	0.453125	1	1	0.458333	1	0	-1.66038	7.66038
20008252	T	G	G	G	G	G	G	1	1	1	1	1	1	12	15	15	13	15	33	0	1	0.75	0	0	0	1	1	1	1	1	1
20822631	C	T	T	T	T	T	T	1	1	1	1	1	1	14	46	57	84	30	15	1	0.35119	1	0.990991	0.431034	0.383562	1	0.44	0.363636	0.493671	1	0.347826	-1.80191	7.80191
18191641	T	C	C	C	C	C	C	1	1	1	1	1	1	77	48	63	59	66	44	1	0.45	0.695652	0.352941	1	1	0.566667	0.5	0.472222	0.396825	1	0.424242	-1.85855	7.85855
17040604	A	T	T	T	T	T	T	1	1	1	1	1	1	75	17	84	52	47	59	1	1	0.967213	1	1	0.538462	0.525	0.459459	1	0.394737	0	0	-1.88487	7.88487
46165863	A	G	G	G	G	G	G	1	1	1	1	1	1	12	23	31	46	20	25	1	1	1	1	1	1	1	0	0	0	0	0.925926	-1.92593	7.92593
25351807	G	A	A	A	A	A	A	1	1	1	1	1	1	68	53	325	121	161	166	0.996951	1	0	0	0	0.953177	1	1	1	1	1	0	-1.95013	7.95013
25351819	T	C	C	C	C	C	C	1	1	1	1	1	1	69	58	324	128	167	164	1	1	0	0	0	0.963455	1	1	1	1	1	0	-1.96346	7.96346
25351900	G	A	A	A	A	A	A	1	1	1	1	1	1	22	20	81	44	48	52	0.992958	1	0	0	0	0.989796	1	1	1	1	1	0	-1.98275	7.98275
25351911	T	C	C	C	C	C	C	1	1	1	1	1	1	19	18	71	36	39	46	1	1	0	0	0	0.988889	1	1	1	1	1	0	-1.98889	7.98889
25351734	T	C	C	C	C	C	C	1	1	1	1	1	1	30	19	159	45	79	84	1	0.989899	0	0	0	1	1	1	1	1	1	0	-1.9899	7.9899
70961745	A	G	G	G	G	G	G	1	1	1	1	1	1	56	99	185	148	96	155	1	1	1	0.995708	1	1	1	0	0	0	0	0.994872	-1.99058	7.99058
117836690	T	C	C	C	C	C	C	1	1	1	1	1	1	82	36	136	76	56	31	1	1	1	1	0.491228	1	1	0.490196	0	0.52381	0.493333	0	-1.99857	7.99857
25846232	C	G	G	G	G	G	G	1	1	1	1	1	1	76	34	142	21	44	86	0.287059	0.984848	1	1	1	1	0.210526	0.273504	0	0.24375	1	1	-1.99969	7.99969
19205471	T	C	C	C	C	C	C	1	1	1	1	1	1	10	19	31	41	28	31	0	1	0	0	0	1	1	1	1	1	1	1
19205496	A	G	G	G	G	G	G	1	1	1	1	1	1	10	20	37	42	30	38	0	1	0	0	0	1	1	1	1	1	1	1
19205506	A	G	G	G	G	G	G	1	1	1	1	1	1	10	20	37	45	28	38	0	1	0	0	0	1	1	1	1	1	1	1
25350900	A	G	G	G	G	G	G	1	1	1	1	1	1	119	69	278	144	221	194	1	1	0	0	0	1	1	1	1	1	1	0	-2	8
25350910	C	A	A	A	A	A	A	1	1	1	1	1	1	129	71	292	150	231	195	1	1	0	0	0	1	1	1	1	1	1	0	-2	8
25350924	T	C	C	C	C	C	C	1	1	1	1	1	1	138	67	295	153	234	209	1	1	0	0	0	1	1	1	1	1	1	0	-2	8
25351367	G	A	A	A	A	A	A	1	1	1	1	1	1	120	103	407	153	187	206	1	1	0	0	0	1	1	1	1	1	1	0	-2	8
25351384	G	C	C	C	C	C	C	1	1	1	1	1	1	112	94	385	145	178	198	1	1	0	0	0	1	1	1	1	1	1	0	-2	8
25351750	A	G	G	G	G	G	G	1	1	1	1	1	1	44	30	206	72	94	109	1	1	0	0	0	1	1	1	1	1	1	0	-2	8
25351864	T	C	C	C	C	C	C	1	1	1	1	1	1	46	36	214	89	103	118	1	1	0	0	0	1	1	1	1	1	1	0	-2	8
25351891	T	C	C	C	C	C	C	1	1	1	1	1	1	29	29	124	55	73	79	1	1	0	0	0	1	1	1	1	1	1	0	-2	8
25352586	G	T	T	T	T	T	T	1	1	1	1	1	1	17	49	202	66	81	125	1	1	0	0	0	1	1	1	1	1	1	0	-2	8
20008218	A	G	G	G	G	G	G	1	1	1	1	1	1	13	15	16	12	15	34	0	1	1	0	0	0	1	1	1	1	1	1
20008260	G	A	A	A	A	A	A	1	1	1	1	1	1	12	14	14	12	14	34	0	1	1	0	0	0	1	1	1	1	1	1
71423384	C	T	T	T	T	T	T	1	1	1	1	1	1	26	40	62	62	28	26	1	0.392857	1	1	0.462963	1	0	0.5	1	1	0.659091	0	-2.01491	8.01491
29997570	A	G	G	G	G	G	G	1	1	1	1	1	1	93	195	237	246	119	173	0.373219	0.393048	0.410853	0.458824	1	1	1	1	1	0.392727	0	1	-2.02867	8.02867
56809692	C	T	T	T	T	T	T	1	1	1	1	1	1	15	33	47	32	24	24	0	0.642857	1	1	1	0.6	0.555556	0.777778	0.68	1	0.789474	0	-2.04566	8.04566
42375455	G	A	A	A	A	A	A	1	1	1	1	1	1	22	23	87	88	29	31	0.512821	1	1	1	1	1	1	0.472727	0.214286	0.365385	0	0.507937	-2.07315	8.07315
29989306	C	T	T	T	T	T	T	1	1	1	1	1	1	53	118	107	206	92	87	0.356436	0.416667	0.295652	0.587097	1	1	1	1	1	0.447368	0	1	-2.10322	8.10322
8950339	C	T	T	T	T	T	T	1	1	1	1	1	1	61	70	46	146	115	104	1	0.323144	1	0.990446	0.235294	1	0.314286	0.428571	0.375	1	0.490066	1	-2.15681	8.15681
54802413	G	A	A	A	A	A	A	1	1	1	1	1	1	28	14	27	27	28	15	1	0.5	1	1	1	0.9	0.55	0.416667	0	0.478261	0.333333	1	-2.17826	8.17826
56809694	A	T	T	T	T	T	T	1	1	1	1	1	1	15	33	49	32	24	23	0	0.642857	1	0.964286	1	0.75	0.555556	0.793103	0.692308	1	0.815789	0	-2.2139	8.2139
56809680	G	A	A	A	A	A	A	1	1	1	1	1	1	16	34	48	31	30	26	0	0.666667	1	1	1	0.75	0.555556	0.793103	0.68	1	0.780488	0	-2.22581	8.22581
73150988	C	G	G	G	G	G	G	1	1	1	1	1	1	14	11	18	22	17	22	0.418605	1	0.666667	0.322581	1	1	1	0	1	0.818182	0	1	-2.22603	8.22603
586782	C	T	T	T	T	T	T	1	1	1	1	1	1	23	31	41	31	18	14	1	0.642857	1	1	1	0.742857	0.368421	0.714286	0.416667	0.384615	1	0	-2.2697	8.2697
33039000	C	T	T	T	T	T	T	1	1	1	1	1	1	38	25	37	54	30	33	1	1	1	1	1	1	0	1	0.327273	0.425532	0.529412	0	-2.28222	8.28222
146612164	T	C	C	C	C	C	C	1	1	1	1	1	1	11	45	60	29	30	75	0	1	1	1	1	0.285714	0	1	1	1	1	0	-2.28571	8.28571
14171033	A	G	G	G	G	G	G	1	1	1	1	1	1	110	58	122	166	148	70	1	0	0.441558	0.470588	1	0.394737	1	0.458333	0.534884	1	1	1	-2.3001	8.3001
37941069	T	G	G	G	G	G	G	1	1	1	1	1	1	12	26	28	46	16	13	1	0	0	0	1	1	1	0.307692	1	1	1	1	-2.30769	8.30769
117837118	G	A	A	A	A	A	A	1	1	1	1	1	1	36	21	108	81	23	47	1	1	1	1	0.507463	1	1	0.536232	0	0.676471	0.589744	0	-2.30991	8.30991
71833415	T	C	C	C	C	C	C	1	1	1	1	1	1	22	28	53	14	60	33	1	1	1	1	1	1	0.535316	0	1	0.430464	0	0.352941	-2.31872	8.31872
64864545	T	C	C	C	C	C	C	1	1	1	1	1	1	19	70	108	107	41	64	0.994253	1	0	0	1	0.666667	1	1	1	0.663462	1	0	-2.32438	8.32438
25846278	G	C	C	C	C	C	C	1	1	1	1	1	1	33	22	64	11	26	36	1	1	1	1	1	1	0	0.188679	0	0.183673	1	1	-2.37235	8.37235
121236950	A	G	G	G	G	G	G	1	1	1	1	1	1	19	37	35	21	13	34	1	0.326531	1	1	1	0.9375	0.439024	0	0.722222	0.6	0.657143	0.695652	-2.37807	8.37807
45808783	G	A	A	A	A	A	A	1	1	1	1	1	1	119	50	117	127	90	64	1	0.444444	0.269231	0.227723	0.402985	1	1	1	1	0.535714	0.5	1	-2.3801	8.3801
29995214	G	A	A	A	A	A	A	1	1	1	1	1	1	15	101	120	125	49	66	0.451613	0.469613	0.58209	0.442308	1	1	1	1	1	0.436364	0	1	-2.38199	8.38199
126862780	A	G	G	G	G	G	G	1	1	1	1	1	1	76	127	104	129	71	81	1	0.994924	1	1	1	0.403509	0.477064	0.544554	0	1	1	0	-2.42005	8.42005
56809308	G	A	A	A	A	A	A	1	1	1	1	1	1	50	22	57	12	21	35	0	0.612903	1	1	1	0.625	0.6	0.631579	1	1	1	0	-2.46948	8.46948
43957165	G	C	C	C	C	C	C	1	1	1	1	1	1	904	1125	1183	713	1060	1241	1	0.595745	0	0	1	1	1	0.998563	1	1	0.429714	0.455399	-2.47942	8.47942
117837266	G	T	T	T	T	T	T	1	1	1	1	1	1	24	18	94	74	33	29	1	1	1	1	0.764706	1	1	0.604651	0	0.414634	0.72973	0	-2.51372	8.51372
50182579	G	A	A	A	A	A	A	1	1	1	1	1	1	273	370	468	229	508	380	0.475248	1	1	1	1	1	0.627907	1	0.505051	0.462871	0.457286	0	-2.52836	8.52836
25427710	T	C	C	C	C	C	C	1	1	1	1	1	1	10	85	93	223	41	32	0.987915	1	1	0.995726	1	1	0	0.259259	0	0.291971	1	1	-2.53487	8.53487
28731679	T	C	C	C	C	C	C	1	1	1	1	1	1	11	36	68	67	29	19	1	0.97619	1	1	1	1	0.459459	0.609756	1	0	0.5	0	-2.54541	8.54541
58560654	T	C	C	C	C	C	C	1	1	1	1	1	1	11	10	21	35	11	19	1	1	1	1	1	0.222222	0.538462	1	0	0.454545	1	0.341463	-2.55669	8.55669
2434362	T	C	C	C	C	C	C	1	1	1	1	1	1	46	13	32	54	26	19	1	1	1	1	1	1	0.486486	0.515152	0	0.4	0.166667	1	-2.5683	8.5683
60796789	G	A	A	A	A	A	A	1	1	1	1	1	1	17	15	36	20	20	19	0.636364	0.421053	0.2	0.216216	0.5	1	1	1	1	0.961538	0.642857	1	-2.57803	8.57803
114576630	T	C	C	C	C	C	C	1	1	1	1	1	1	42	31	32	40	50	23	1	1	1	1	1	1	0.428571	0.531915	0.344828	0.414634	0.555556	0.305556	-2.58106	8.58106
4616388	C	G	G	G	G	G	G	1	1	1	1	1	1	36	15	23	16	17	16	1	1	1	1	1	1	1	0	0	0.464286	0.538462	0.578947	-2.58169	8.58169
54584051	A	T	T	T	T	T	T	1	1	1	1	1	1	26	13	23	19	14	19	1	1	1	1	1	0.461538	1	0.333333	0.444444	0	0.387097	0.975	-2.60141	8.60141
56809504	G	A	A	A	A	A	A	1	1	1	1	1	1	56	27	69	22	22	59	0	0.655172	1	1	1	0.857143	0.694444	0.75	0.916667	1	0.741935	0	-2.61536	8.61536
18201680	A	G	G	G	G	G	G	1	1	1	1	1	1	14	21	32	16	11	23	1	0.5625	1	0.473684	1	1	0.636364	0.416667	0.4	0.642857	1	0.5	-2.63207	8.63207
36136138	T	A	A	A	A	A	A	1	1	1	1	1	1	30	18	24	23	12	18	0.595745	1	0.5	0.803279	0.357143	0.970588	0.869565	0.6875	0.614286	1	0.75	0.5	-2.64811	8.64811
60796787	A	G	G	G	G	G	G	1	1	1	1	1	1	18	16	37	20	17	19	0.636364	0.432432	0.2	0.236842	0.5	1	1	1	1	1	0.655172	1	-2.66081	8.66081
1898588	A	G	G	G	G	G	G	1	1	1	1	1	1	11	15	41	43	16	30	1	0.983333	1	1	1	1	1	0.888889	0	0.340909	0.448276	0	-2.66141	8.66141
97793660	T	C	C	C	C	C	C	1	1	1	1	1	1	22	19	25	13	15	13	1	0	1	1	1	1	1	0	1	1	0.368421	0.333333	-2.70175	8.70175
25426141	C	T	T	T	T	T	T	1	1	1	1	1	1	21	49	37	141	24	26	1	1	1	1	1	1	0.263158	0.264151	0	0.176471	1	1	-2.70378	8.70378
25846237	A	G	G	G	G	G	G	1	1	1	1	1	1	74	35	138	20	45	85	1	1	1	0.965517	1	1	0.223214	0.267857	0	0.251572	1	1	-2.70816	8.70816
97793659	G	A	A	A	A	A	A	1	1	1	1	1	1	22	19	25	13	15	12	1	0	1	1	1	1	1	0	1	1	0.411765	0.315789	-2.72755	8.72755
97793648	A	C	C	C	C	C	C	1	1	1	1	1	1	24	18	28	13	20	11	1	0	1	1	1	1	1	0	1	1	0.388889	0.368421	-2.75731	8.75731
33037116	C	T	T	T	T	T	T	1	1	1	1	1	1	13	25	23	14	14	19	1	1	1	1	1	1	0	1	0.758621	0.566667	0.4375	0	-2.76279	8.76279
43954617	A	G	G	G	G	G	G	1	1	1	1	1	1	23	42	75	48	42	67	1	0.622951	0	0	1	1	1	1	1	1	0.483871	0.691667	-2.79849	8.79849
98943556	G	A	A	A	A	A	A	1	1	1	1	1	1	31	62	81	44	11	26	1	1	0.454545	0.409836	0.27027	1	1	0.638889	0.85	0.571429	0.684211	1	-2.87918	8.87918
25426263	T	C	C	C	C	C	C	1	1	1	1	1	1	63	183	142	447	63	45	1	1	1	1	1	1	0.263158	0.238095	0.186047	0.197842	1	1	-2.88514	8.88514
52998930	A	G	G	G	G	G	G	1	1	1	1	1	1	26	40	133	82	61	83	1	0.994709	1	1	0.990099	0.997354	0	0.940299	0	0	0.966102	1	-2.88856	8.88856
27962382	T	C	C	C	C	C	C	1	1	1	1	1	1	23	26	18	20	11	20	0	1	1	1	1	1	0.25	0.545455	0.666667	0.428571	1	1	-2.89069	8.89069
103771563	C	T	T	T	T	T	T	1	1	1	1	1	1	79	745	1212	991	482	480	1	0.999072	0	0	0.999112	0.997509	0.454313	0.455357	1	0.998817	1	0.997994	-2.90217	8.90217
73468264	A	G	G	G	G	G	G	1	1	1	1	1	1	16	69	37	63	26	47	0.666667	1	0.333333	0.545455	1	1	1	0.521739	1	0.339623	1	0.5	-2.90682	8.90682
25352560	T	C	C	C	C	C	C	1	1	1	1	1	1	25	52	211	77	112	154	0.995868	1	0	1	0	0.936	1	1	1	1	1	0	-2.93187	8.93187
136768611	C	T	T	T	T	T	T	1	1	1	1	1	1	26	149	207	186	90	121	1	1	0	0	0.473684	0.472973	1	1	1	1	1	1
8922398	A	G	G	G	G	G	G	1	1	1	1	1	1	10	12	24	11	10	19	1	1	1	0	1	0.96	1	0	0	1	1	1	-2.96	8.96
60796800	T	C	C	C	C	C	C	1	1	1	1	1	1	16	18	42	26	24	22	0.692308	0.475	0.25	0.348837	0.545455	1	1	1	1	1	0.666667	1	-2.97827	8.97827
56809363	T	C	C	C	C	C	C	1	1	1	1	1	1	68	17	63	22	28	43	0	0.684211	1	1	1	0.6	0.730769	1	1	1	0.964286	0	-2.97927	8.97927
25351004	G	A	A	A	A	A	A	1	1	1	1	1	1	149	85	372	168	196	223	1	1	0	1	0	1	1	0.984848	1	1	1	0	-2.98485	8.98485
25351034	G	T	T	T	T	T	T	1	1	1	1	1	1	160	77	371	152	171	205	1	0.996815	0	1	0	1	1	1	1	1	1	0	-2.99682	8.99682
63151009	C	A	A	A	A	A	A	1	1	1	1	1	1	49	10	18	15	10	16	1	1	0	1	1	1	1	0	1	1	0	1	-3	9
39505225	C	T	T	T	T	T	T	1	1	1	1	1	1	10	135	142	36	176	66	1	1	0	0	1	1	1	1	1	1	0	1	-3	9
39505433	C	T	T	T	T	T	T	1	1	1	1	1	1	11	56	75	14	82	34	1	0	1	0	1	1	1	1	1	1	0	1	-3	9
39505490	C	T	T	T	T	T	T	1	1	1	1	1	1	11	63	73	15	88	37	1	0	0	0	1	1	1	1	1	1	1	1
46171441	A	G	G	G	G	G	G	1	1	1	1	1	1	14	27	80	52	24	39	1	1	1	1	1	1	1	0	0	0	1	1	-3	9
25351007	G	A	A	A	A	A	A	1	1	1	1	1	1	155	87	382	167	201	224	1	1	0	1	0	1	1	1	1	1	1	0	-3	9
25351089	T	C	C	C	C	C	C	1	1	1	1	1	1	119	67	279	112	141	163	1	1	0	1	0	1	1	1	1	1	1	0	-3	9
25351279	A	G	G	G	G	G	G	1	1	1	1	1	1	121	67	315	91	144	146	1	1	0	1	0	1	1	1	1	1	1	0	-3	9
89960417	C	T	T	T	T	T	T	1	1	1	1	1	1	15	13	42	75	13	27	1	1	1	1	0	1	0	1	1	1	1	0	-3	9
89960457	G	C	C	C	C	C	C	1	1	1	1	1	1	18	14	52	81	16	32	1	1	1	1	0	1	0	1	1	1	1	0	-3	9
89960472	G	C	C	C	C	C	C	1	1	1	1	1	1	16	12	50	82	15	28	1	1	1	1	0	1	0	1	1	1	1	0	-3	9
4255384	C	T	T	T	T	T	T	1	1	1	1	1	1	215	65	338	282	65	92	1	1	1	1	0	1	0	1	1	1	1	0	-3	9
62080923	N	C	C	C	C	C	C	1	1	1	1	1	1	35	45	67	61	48	30	1	1	1	1	1	1	0	0	1	1	0	1	-3	9
40048901	G	A	A	A	A	A	A	1	1	1	1	1	1	14	42	62	33	31	42	1	1	1	1	1	1	0.447368	0.280702	1	0.373333	0.518519	0.416667	-3.03659	9.03659
43954315	C	G	G	G	G	G	G	1	1	1	1	1	1	73	56	113	94	97	81	1	0.738318	0	0	1	1	1	1	1	1	0.58209	0.717105	-3.03751	9.03751
8950887	C	T	T	T	T	T	T	1	1	1	1	1	1	121	150	75	326	173	124	1	0.295918	1	1	0.608108	1	0.470588	0.5	0.655172	1	0.56213	1	-3.09192	9.09192
74011681	G	T	T	T	T	T	T	1	1	1	1	1	1	46	37	71	59	68	75	1	1	1	1	1	1	0.552941	0.539474	1	0.5	0	0.512605	-3.10502	9.10502
10889285	T	C	C	C	C	C	C	1	1	1	1	1	1	85	92	188	161	111	96	1	0.996016	0.531707	0.5	0.987421	0.53527	0.559322	0.495798	1	0.515723	1	1	-3.12126	9.12126
59093309	T	C	C	C	C	C	C	1	1	1	1	1	1	34	98	131	91	63	70	1	0.272727	0.472222	0.381818	0	1	1	1	1	1	1	1
48984873	G	C	C	C	C	C	C	1	1	1	1	1	1	29	38	49	40	16	40	0	0.465517	1	1	0.407407	1	1	1	1	0.293103	0.966667	1	-3.13269	9.13269
59756194	T	C	C	C	C	C	C	1	1	1	1	1	1	13	21	36	107	145	41	0.142857	1	1	1	0	1	0	1	1	1	1	1	-3.14286	9.14286
74011671	G	A	A	A	A	A	A	1	1	1	1	1	1	47	37	75	58	66	77	1	1	1	1	1	1	0.623529	0.552632	1	0.478261	0	0.491379	-3.1458	9.1458
29636491	A	C	C	C	C	C	C	1	1	1	1	1	1	35	43	74	47	58	105	0.8	1	1	0.990741	1	1	0.5625	0	0.2	1	0.6	1	-3.15324	9.15324
28255503	A	T	T	T	T	T	T	1	1	1	1	1	1	13	10	28	10	19	11	1	0.264706	0.914286	1	0.982759	0.964286	1	0	0.47619	0.571429	1	0.981132	-3.15479	9.15479
68872790	C	T	T	T	T	T	T	1	1	1	1	1	1	16	19	20	34	10	41	1	1	1	1	1	1	1	0.166667	0	0	1	1	-3.16667	9.16667
68911662	C	T	T	T	T	T	T	1	1	1	1	1	1	21	22	36	83	31	34	1	0.547619	1	1	0.4	1	1	0.619048	0.636364	0	1	0.966667	-3.1697	9.1697
5858830	C	T	T	T	T	T	T	1	1	1	1	1	1	31	11	34	24	87	24	1	1	1	0.945205	1	1	1	0.461538	1	0	0.366667	0.40625	-3.17966	9.17966
89556314	G	A	A	A	A	A	A	1	1	1	1	1	1	13	275	290	106	133	162	1	0.637363	1	1	1	1	1	0	0.631579	1	0.473214	0.488372	-3.23053	9.23053
101152583	A	C	C	C	C	C	C	1	1	1	1	1	1	38	11	28	15	12	13	0.416667	0.5	0.5	0.555556	1	0.65	0.608696	1	1	1	1	1	-3.23092	9.23092
73446827	T	G	G	G	G	G	G	1	1	1	1	1	1	19	115	187	163	83	123	1	1	0	0	0.987578	0.991597	1	1	1	0.280702	0.972973	1	-3.23285	9.23285
35496357	G	C	C	C	C	C	C	1	1	1	1	1	1	37	20	18	20	26	27	1	1	1	1	1	1	0.318182	0.387097	0.458333	1	0.5	0.6	-3.26361	9.26361
25809949	T	C	C	C	C	C	C	1	1	1	1	1	1	18	18	32	37	20	17	1	1	0.954545	0.75	1	1	0.272727	0	0.96875	1	0.35	1	-3.29602	9.29602
87036616	G	T	T	T	T	T	T	1	1	1	1	1	1	131	83	407	87	46	382	1	0.475248	0.486842	0.340426	1	1	1	1	1	1	1	0	-3.30252	9.30252
114450155	A	G	G	G	G	G	G	1	1	1	1	1	1	62	51	61	55	47	29	1	1	1	1	1	1	0.396552	1	0.4	0	1	0.547619	-3.34417	9.34417
47280553	T	G	G	G	G	G	G	1	1	1	1	1	1	55	14	25	15	14	18	1	0.736842	0.962963	0.980769	1	1	0	1	0.5	0.166667	1	1	-3.34724	9.34724
54802714	A	G	G	G	G	G	G	1	1	1	1	1	1	63	30	62	39	33	44	1	0.591549	1	1	1	1	0.541667	0.425926	0.653846	0.489796	0.652174	1	-3.35496	9.35496
48984976	A	T	T	T	T	T	T	1	1	1	1	1	1	28	41	40	23	19	36	0	0.405405	1	1	0.538462	0.96	1	1	1	0.468085	1	1	-3.37195	9.37195
54668128	G	A	A	A	A	A	A	1	1	1	1	1	1	50	18	49	32	27	26	1	1	0.965517	1	1	0	0.571429	0.806452	1	0.586207	1	0.453333	-3.38294	9.38294
62266500	G	A	A	A	A	A	A	1	1	1	1	1	1	14	15	33	155	33	11	1	1	1	1	1	1	1	1	0	0.526316	0.446429	0.426471	-3.39921	9.39921
6037950	T	C	C	C	C	C	C	1	1	1	1	1	1	119	19	89	57	71	49	1	1	0.990826	0.97037	1	1	1	0.382979	1	0	0.609375	0.449541	-3.40309	9.40309
103972833	T	C	C	C	C	C	C	1	1	1	1	1	1	41	185	220	237	207	132	1	1	0.395105	0.370927	1	0.414201	1	1	1	0.701571	1	0.523035	-3.40484	9.40484
6037965	T	C	C	C	C	C	C	1	1	1	1	1	1	127	26	115	77	98	53	1	0.988372	0.977612	0.976471	1	0.984848	1	0.423729	1	0	0.597938	0.465116	-3.41409	9.41409
48983171	A	G	G	G	G	G	G	1	1	1	1	1	1	39	47	67	50	16	84	0	0.536842	0.981818	1	0.447761	1	1	1	1	0.452055	1	1	-3.41848	9.41848
47280457	C	G	G	G	G	G	G	1	1	1	1	1	1	66	18	37	39	36	33	1	0.714286	1	1	1	1	0	1	0.424242	0.28125	1	1	-3.41978	9.41978
17276618	A	G	G	G	G	G	G	1	1	1	1	1	1	25	39	59	60	38	40	1	1	0.628571	0.37234	1	1	1	0.531646	0.436364	0.463415	0.988889	1	-3.42122	9.42122
43930815	G	T	T	T	T	T	T	1	1	1	1	1	1	25	12	20	29	14	25	1	1	0	0	1	1	1	1	1	1	1	0.450704	-3.4507	9.4507
5856863	A	G	G	G	G	G	G	1	1	1	1	1	1	135	14	152	48	248	78	1	1	1	1	0.933333	0.994318	1	0.582524	0.943503	0	0.52381	0.481328	-3.45882	9.45882
47141859	T	G	G	G	G	G	G	1	1	1	1	1	1	16	30	85	57	36	58	1	1	1	0.994318	0.984375	0.452555	1	0.963636	0	0.631579	0.472222	1	-3.49869	9.49869
7526230	A	G	G	G	G	G	G	1	1	1	1	1	1	21	35	99	69	43	67	1	0.5	0	0	1	1	1	1	1	1	1	1
48986750	G	A	A	A	A	A	A	1	1	1	1	1	1	115	174	295	147	85	142	0	0.473684	0.992063	0.99115	0.576	1	1	0.99375	1	0.478723	1	1	-3.50537	9.50537
63899932	G	A	A	A	A	A	A	1	1	1	1	1	1	20	25	45	88	14	21	1	0.5	1	1	0.583333	0.5375	0.384615	1	1	1	0.983051	0.521739	-3.51024	9.51024
20822658	A	G	G	G	G	G	G	1	1	1	1	1	1	17	53	60	94	29	25	1	1	1	1	0.963636	0.426471	1	0.454545	0.636364	0.538462	1	0.5	-3.51948	9.51948
8309511	G	A	A	A	A	A	A	1	1	1	1	1	1	253	194	341	253	132	153	0.988281	1	0.992063	1	1	0.543103	0	1	1	1	1	0	-3.52345	9.52345
23310008	T	C	C	C	C	C	C	1	1	1	1	1	1	12	16	32	31	18	19	1	1	1	1	1	1	0	0.5625	1	1	1	0	-3.5625	9.5625
12712002	T	C	C	C	C	C	C	1	1	1	1	1	1	32	16	51	57	27	47	0.416667	1	1	1	1	1	1	0	0.448276	1	0.7	1	-3.56494	9.56494
8309474	T	C	C	C	C	C	C	1	1	1	1	1	1	214	185	296	233	129	140	1	1	1	1	1	0.581633	0	1	1	1	1	0	-3.58163	9.58163
78583454	A	G	G	G	G	G	G	1	1	1	1	1	1	12	38	39	34	22	21	1	0.733333	1	1	1	0	1	0.6	0.266667	1	1	1	-3.6	9.6
4860338	G	A	A	A	A	A	A	1	1	1	1	1	1	71	205	143	215	177	76	0.340741	1	1	1	0.984962	1	0.461538	0.404255	1	0.429577	1	1	-3.62107	9.62107
27081334	G	T	T	T	T	T	T	1	1	1	1	1	1	15	11	13	14	10	13	1	0.470588	1	1	0.636364	1	0.571429	1	1	1	0.588235	0.357143	-3.62376	9.62376
64415015	A	G	G	G	G	G	G	1	1	1	1	1	1	47	14	38	15	14	30	1	1	1	1	0.585366	1	0	1	0.375	0.666667	1	1	-3.62703	9.62703
41474097	A	G	G	G	G	G	G	1	1	1	1	1	1	59	73	84	98	57	57	1	1	0.539474	0.490385	1	1	1	0.686275	0.65625	0.621622	0.644068	1	-3.63807	9.63807
97788058	G	A	A	A	A	A	A	1	1	1	1	1	1	21	21	48	38	23	41	1	0.551724	1	1	1	1	1	0	1	1	0.423077	0.666667	-3.64147	9.64147
102927510	A	G	G	G	G	G	G	1	1	1	1	1	1	148	124	160	174	103	118	1	1	0.992481	1	1	1	1	0.506667	0.227723	0.980769	0.471074	0.46729	-3.646	9.646
18689514	A	G	G	G	G	G	G	1	1	1	1	1	1	27	83	78	64	71	73	1	1	1	1	0.533333	1	1	1	0.72	0.546512	0.328125	0.529851	-3.65782	9.65782
48431461	G	T	T	T	T	T	T	1	1	1	1	1	1	35	10	25	56	64	37	0.592593	1	1	1	1	1	1	1	0	0.552632	0.534884	1	-3.68011	9.68011
5862192	A	G	G	G	G	G	G	1	1	1	1	1	1	11	18	62	52	45	34	1	1	1	1	1	1	1	0.596154	0.951613	0	0.597701	0.534884	-3.68035	9.68035
120475124	T	C	C	C	C	C	C	1	1	1	1	1	1	22	54	45	27	19	43	1	1	1	1	1	1	1	0	0.533333	0.619048	0.533333	1	-3.68571	9.68571
5856337	T	C	C	C	C	C	C	1	1	1	1	1	1	44	10	23	42	86	32	1	1	1	1	1	1	1	0.451613	0.927273	0.605263	0.304965	0.413174	-3.70229	9.70229
58559885	C	A	A	A	A	A	A	1	1	1	1	1	1	25	29	23	26	21	12	1	1	1	0.972222	1	0.25	0.64	1	0.88	0.580645	1	0.392857	-3.71572	9.71572
58559987	G	C	C	C	C	C	C	1	1	1	1	1	1	43	37	27	42	19	17	1	1	1	1	0.965517	0.405405	0.666667	1	0.708333	0.478261	1	0.513514	-3.7377	9.7377
58083541	A	G	G	G	G	G	G	1	1	1	1	1	1	11	70	109	71	33	49	1	1	1	1	1	1	1	0.472222	0.578947	0.56	0.6	0.527273	-3.73844	9.73844
15544782	G	C	C	C	C	C	C	1	1	1	1	1	1	113	54	120	63	35	69	0	1	0.447368	0.546667	0.746032	1	1	1	1	1	1	1
2287843	C	A	A	A	A	A	A	1	1	1	1	1	1	12	30	20	48	28	25	1	1	0.913043	0.977778	1	1	1	1	0	0.3125	0.545455	1	-3.74878	9.74878
90743530	C	G	G	G	G	G	G	1	1	1	1	1	1	41	228	216	393	268	367	1	1	1	1	1	1	0.76259	1	0.716981	0.7	0.571691	0	-3.75126	9.75126
41729508	T	C	C	C	C	C	C	1	1	1	1	1	1	11	26	43	22	20	29	0.396226	0.363636	1	1	0	1	1	1	1	1	1	1
5859127	G	C	C	C	C	C	C	1	1	1	1	1	1	63	32	100	71	231	102	1	1	1	1	1	1	1	0.616279	0.972603	0	0.612335	0.57265	-3.77387	9.77387
28919878	A	C	C	C	C	C	C	1	1	1	1	1	1	16	45	138	43	44	40	0.987578	1	0.984848	1	1	1	0.423077	0.537313	0.384615	0.464567	1	1	-3.782	9.782
58559985	A	G	G	G	G	G	G	1	1	1	1	1	1	43	37	27	41	19	17	1	1	1	1	1	0.421053	0.666667	1	0.72	0.458333	1	0.527778	-3.79383	9.79383
28919877	A	G	G	G	G	G	G	1	1	1	1	1	1	16	43	139	44	43	42	0.987261	1	1	1	1	1	0.425926	0.573529	0.342105	0.484127	0.984127	1	-3.79708	9.79708
100287045	G	A	A	A	A	A	A	1	1	1	1	1	1	21	17	39	27	24	26	1	0.538462	1	1	1	1	0.53125	0.615385	0.75	1	0.793103	0.568966	-3.79717	9.79717
70300524	G	C	C	C	C	C	C	1	1	1	1	1	1	39	17	114	94	46	14	1	1	1	1	1	1	0	0.45122	1	1	1	0.351852	-3.80307	9.80307
15578135	C	T	T	T	T	T	T	1	1	1	1	1	1	379	155	233	140	134	187	1	0.99435	0.963636	0.990826	1	0.621359	1	0.592814	0.536842	0.606897	0.516393	0.98125	-3.80437	9.80437
33983965	C	T	T	T	T	T	T	1	1	1	1	1	1	28	28	54	19	20	28	1	1	1	1	1	1	1	0	0.736842	0.608696	1	0.473684	-3.81922	9.81922
5857167	C	T	T	T	T	T	T	1	1	1	1	1	1	208	37	275	185	442	100	1	1	0.994413	1	1	1	1	0.516667	0.992032	0.452991	0.401099	0.5	-3.8572	9.8572
92627169	A	G	G	G	G	G	G	1	1	1	1	1	1	34	19	44	26	21	34	0.338983	1	1	1	1	1	0	1	1	1	1	0.519231	-3.85821	9.85821
37499284	T	C	C	C	C	C	C	1	1	1	1	1	1	24	14	20	13	12	17	1	1	1	1	1	1	0	0.529412	0.833333	1	1	0.5	-3.86275	9.86275
28195038	A	T	T	T	T	T	T	1	1	1	1	1	1	36	37	34	62	44	29	1	0.403509	1	0.984375	0.75	0.588235	1	0.486486	0.666667	1	1	1	-3.87927	9.87927
84109847	T	C	C	C	C	C	C	1	1	1	1	1	1	16	21	38	20	18	29	1	0.347826	0.37037	0.733333	1	1	1	1	1	1	1	0.44	-3.89153	9.89153
31635749	A	C	C	C	C	C	C	1	1	1	1	1	1	11	26	67	16	14	18	1	1	0.9	1	1	1	1	1	1	1	0	0	-3.9	9.9
103469729	C	T	T	T	T	T	T	1	1	1	1	1	1	117	91	173	114	137	117	1	0.494845	1	1	0.458824	1	0.546099	1	0.968085	1	1	0.441379	-3.90923	9.90923
22015305	A	T	T	T	T	T	T	1	1	1	1	1	1	119	131	207	144	109	120	0.986755	0.994924	0.962963	0	0	0.993333	0.992453	0.995098	1	1	0.993421	0.990783	-3.90973	9.90973
22715185	A	G	G	G	G	G	G	1	1	1	1	1	1	37	28	80	48	82	88	0	0.966667	0.972222	1	0	1	1	1	0.972222	1	1	1	-3.91111	9.91111
30735828	T	C	C	C	C	C	C	1	1	1	1	1	1	41	21	52	14	37	17	1	1	1	1	1	1	0.2	0.512195	0.604651	0.6	1	1	-3.91685	9.91685
47622344	T	C	C	C	C	C	C	1	1	1	1	1	1	20	32	25	36	23	35	1	1	1	1	1	1	0.684211	1	0.714286	0	1	0.53125	-3.92975	9.92975
39659005	A	G	G	G	G	G	G	1	1	1	1	1	1	10	10	17	15	21	12	1	0	1	1	0	1	1	1	1	1	1	0.933333	-3.93333	9.93333
95528066	A	G	G	G	G	G	G	1	1	1	1	1	1	14	33	56	79	38	61	0.425287	1	0.608696	0.734694	1	1	0.542857	1	1	1	1	0.625	-3.93653	9.93653
23580151	G	A	A	A	A	A	A	1	1	1	1	1	1	42	29	60	49	45	50	1	1	1	1	1	0.947368	1	0	1	1	0	1	-3.94737	9.94737
32860464	G	A	A	A	A	A	A	1	1	1	1	1	1	49	12	58	33	25	41	1	1	1	1	1	1	0.602941	0.444444	0.423077	0.48	1	1	-3.95046	9.95046
58546325	G	A	A	A	A	A	A	1	1	1	1	1	1	38	28	26	32	32	32	1	1	1	1	1	0.638554	0.730769	1	0.235294	0.642857	1	0.705882	-3.95336	9.95336
57408633	C	T	T	T	T	T	T	1	1	1	1	1	1	33	21	25	49	24	18	1	1	1	1	1	1	1	1	0.5	0	1	0.459016	-3.95902	9.95902
27117547	G	T	T	T	T	T	T	1	1	1	1	1	1	18	22	37	22	17	10	1	0.955556	1	1	0.941176	0	0.928571	1	1	1	0.466667	0.678571	-3.97054	9.97054
55309538	C	T	T	T	T	T	T	1	1	1	1	1	1	12	33	26	22	11	35	1	1	1	1	1	1	1	0.52	0	0.666667	0.8	1	-3.98667	9.98667
41728541	C	T	T	T	T	T	T	1	1	1	1	1	1	50	14	28	33	21	22	0.431373	0.558824	1	1	0	1	1	1	1	1	1	1
22015296	T	C	C	C	C	C	C	1	1	1	1	1	1	105	111	172	125	91	101	1	1	1	0	0	1	0.990991	1	1	1	1	1	-3.99099	9.99099
22015362	G	A	A	A	A	A	A	1	1	1	1	1	1	184	191	293	227	167	183	1	1	1	1	0	1	0.997416	1	0	1	1	1	-3.99742	9.99742
30206678	G	A	A	A	A	A	A	1	1	1	1	1	1	12	22	28	14	13	20	1	1	0	0	1	1	1	1	1	1	1	1
30206679	A	C	C	C	C	C	C	1	1	1	1	1	1	12	21	29	14	12	22	1	1	0	0	1	1	1	1	1	1	1	1
30206682	A	G	G	G	G	G	G	1	1	1	1	1	1	12	22	30	14	13	22	1	1	0	0	1	1	1	1	1	1	1	1
30206690	A	G	G	G	G	G	G	1	1	1	1	1	1	12	22	30	14	13	23	1	1	0	0	1	1	1	1	1	1	1	1
39505451	C	G	G	G	G	G	G	1	1	1	1	1	1	11	61	75	15	87	38	1	0	1	0	1	1	1	1	1	1	1	1
39505469	C	T	T	T	T	T	T	1	1	1	1	1	1	10	62	74	15	86	38	1	0	1	0	1	1	1	1	1	1	1	1
39145125	T	C	C	C	C	C	C	1	1	1	1	1	1	16	24	42	28	15	24	1	1	0	0	1	1	1	1	1	1	1	1
17248629	A	G	G	G	G	G	G	1	1	1	1	1	1	11	18	18	18	15	18	1	1	1	1	1	1	0	1	0	1	1	1	-4	10
4256212	C	A	A	A	A	A	A	1	1	1	1	1	1	222	25	200	297	151	151	1	1	1	1	0	1	0	1	1	1	1	1	-4	10
12612250	G	A	A	A	A	A	A	1	1	1	1	1	1	12	38	58	24	18	16	1	1	1	0	1	1	1	1	0	1	1	1	-4	10
55669597	T	C	C	C	C	C	C	1	1	1	1	1	1	104	39	77	79	39	49	1	1	1	1	1	1	1	0.511905	0	1	0.493506	1	-4.00541	10.0054
124981743	G	T	T	T	T	T	T	1	1	1	1	1	1	40	44	60	87	35	46	1	0.987342	1	1	1	1	0.533333	1	0.485714	1	1	0	-4.00639	10.0064
73751358	T	C	C	C	C	C	C	1	1	1	1	1	1	30	37	123	57	22	19	0.581522	0.494737	1	1	1	0.512195	1	0.428571	1	1	1	1	-4.01703	10.017
21673016	A	C	C	C	C	C	C	1	1	1	1	1	1	35	62	62	77	69	76	0.990476	1	0.975	0.989247	0.990826	0.983607	1	0	0.677419	0.967742	0.491228	0.956522	-4.02207	10.0221
57157221	A	G	G	G	G	G	G	1	1	1	1	1	1	47	52	105	54	56	39	1	1	1	1	1	0.587302	0.460317	0.469136	1	0.537037	1	1	-4.05379	10.0538
51868084	C	A	A	A	A	A	A	1	1	1	1	1	1	10	12	33	11	16	14	0.984615	1	1	1	1	1	1	1	0.533333	0	1	0.555556	-4.0735	10.0735
61085421	G	A	A	A	A	A	A	1	1	1	1	1	1	37	24	37	28	33	23	1	1	0.913043	1	1	1	1	1	0.162791	0	1	1	-4.07583	10.0758
63801591	T	C	C	C	C	C	C	1	1	1	1	1	1	40	26	88	79	35	60	0.487805	1	1	0.986301	1	1	1	1	0.157895	1	0.444444	1	-4.07645	10.0764
21700615	A	T	T	T	T	T	T	1	1	1	1	1	1	28	28	20	20	15	19	1	1	1	1	1	1	1	1	1	0.636364	0	0.459459	-4.09582	10.0958
19819072	C	T	T	T	T	T	T	1	1	1	1	1	1	38	15	30	20	26	22	1	1	1	1	0.769231	1	1	0.645161	0.875	0.823529	0	1	-4.11292	10.1129
6533362	A	C	C	C	C	C	C	1	1	1	1	1	1	17	15	38	23	23	29	1	1	1	0.962963	1	0.142857	1	0.588235	0.944444	1	1	0.477273	-4.11577	10.1158
46917250	C	T	T	T	T	T	T	1	1	1	1	1	1	45	39	27	44	24	25	1	1	1	1	1	1	0.361111	0.322581	1	1	0.444444	1	-4.12814	10.1281
124981585	A	G	G	G	G	G	G	1	1	1	1	1	1	47	40	68	62	40	45	1	1	1	1	1	1	0.575	1	0.567568	1	1	0	-4.14257	10.1426
62403346	T	C	C	C	C	C	C	1	1	1	1	1	1	17	13	41	14	16	13	0.5625	1	1	1	1	1	0.548387	1	1	1	0.352941	0.681818	-4.14565	10.1456
3582710	G	A	A	A	A	A	A	1	1	1	1	1	1	28	23	34	29	22	39	1	1	1	1	1	1	1	0.56	1	0.6	0	1	-4.16	10.16
10215468	C	A	A	A	A	A	A	1	1	1	1	1	1	27	13	40	18	36	20	0.631579	1	1	1	1	1	0.48	1	0.55	1	1	0.5	-4.16158	10.1616
11049201	C	A	A	A	A	A	A	1	1	1	1	1	1	10	18	50	37	28	24	0.983607	1	1	1	1	1	1	0.388889	0.548387	0.6	0.657143	1	-4.17803	10.178
103910480	A	G	G	G	G	G	G	1	1	1	1	1	1	15	13	21	14	10	16	0.842105	1	1	1	1	0.875	1	0	0.461538	1	1	1	-4.17864	10.1786
71251535	G	A	A	A	A	A	A	1	1	1	1	1	1	62	26	46	57	29	24	1	1	1	1	1	0.382353	0.405405	1	1	1	1	0.403846	-4.1916	10.1916
21197280	T	C	C	C	C	C	C	1	1	1	1	1	1	28	30	53	57	21	21	1	0.4375	1	1	1	1	0.525	1	0.230769	1	1	1	-4.19327	10.1933
33262662	T	C	C	C	C	C	C	1	1	1	1	1	1	27	181	70	200	94	72	0.5	1	1	1	1	1	1	1	0.210526	1	1	0.513514	-4.22404	10.224
100419794	A	G	G	G	G	G	G	1	1	1	1	1	1	58	54	61	72	45	52	0.641975	1	1	1	1	1	0	1	1	1	1	0.583333	-4.22531	10.2253
102665796	G	C	C	C	C	C	C	1	1	1	1	1	1	38	21	55	15	24	46	1	1	1	1	1	1	1	0.587302	0.333333	0.591837	0.714286	1	-4.22676	10.2268
21196998	G	T	T	T	T	T	T	1	1	1	1	1	1	91	51	122	101	40	59	1	0.362903	0.986486	0.993976	1	1	0.5	0.989362	0.396226	1	1	1	-4.22895	10.229
27814927	G	A	A	A	A	A	A	1	1	1	1	1	1	80	35	49	56	21	39	0.388889	0.4625	1	1	1	1	0.382353	1	1	1	1	1	-4.23374	10.2337
52834527	G	T	T	T	T	T	T	1	1	1	1	1	1	13	53	92	55	31	48	1	0	0.636364	0.61194	1	1	1	1	1	1	1	1
33236485	C	T	T	T	T	T	T	1	1	1	1	1	1	141	30	18	53	74	43	0.444444	1	1	1	1	0.975207	1	1	0.468085	1	1	0.375	-4.26274	10.2627
51848456	C	T	T	T	T	T	T	1	1	1	1	1	1	14	21	31	22	13	21	0.482759	1	1	1	1	0.9	0.857143	0.5	1	1	1	0.53125	-4.27115	10.2712
144701204	A	G	G	G	G	G	G	1	1	1	1	1	1	17	49	91	55	35	33	1	1	1	1	0.55	1	1	0.357143	1	1	1	0.371795	-4.27894	10.2789
51850740	T	C	C	C	C	C	C	1	1	1	1	1	1	41	175	197	127	62	83	0.481081	1	1	1	1	0.413333	1	1	1	1	1	0.384615	-4.27903	10.279
27614975	T	C	C	C	C	C	C	1	1	1	1	1	1	12	18	35	34	33	18	1	1	0.666667	0.794521	1	0.959184	1	0.952381	1	0	0.909091	1	-4.28184	10.2818
99314896	A	G	G	G	G	G	G	1	1	1	1	1	1	13	38	45	30	20	29	1	1	1	1	1	1	1	0.65	0.5	0.461538	0.692308	1	-4.30385	10.3038
22139254	A	G	G	G	G	G	G	1	1	1	1	1	1	34	32	38	31	27	32	1	1	0.5	0.473684	1	1	1	1	1	1	0.65	0.705882	-4.32957	10.3296
1722551	T	C	C	C	C	C	C	1	1	1	1	1	1	12	13	24	17	10	32	1	1	1	1	1	1	1	1	0.6	0.56	0.444444	0.727273	-4.33172	10.3317
28659133	C	T	T	T	T	T	T	1	1	1	1	1	1	46	45	74	46	36	38	1	1	0.988889	1	1	1	1	0.391304	0.4	1	1	0.555556	-4.33575	10.3357
23563529	G	A	A	A	A	A	A	1	1	1	1	1	1	36	53	51	44	55	46	0.403226	1	0.521127	0.411765	1	1	1	1	1	1	1	1
1145	A	G	G	G	G	G	G	1	1	1	1	1	1	61	19	67	43	96	91	0.348754	1	1	1	1	0	1	1	1	1	1	1
61631142	T	G	G	G	G	G	G	1	1	1	1	1	1	17	15	26	11	14	18	1	0.967742	1	1	1	1	1	1	1	1	0.4	0	-4.36774	10.3677
33238495	A	G	G	G	G	G	G	1	1	1	1	1	1	117	201	54	265	135	164	0.5	1	1	1	1	1	1	1	0.445378	1	1	0.430446	-4.37582	10.3758
109103808	G	A	A	A	A	A	A	1	1	1	1	1	1	57	38	56	34	32	31	1	0.53125	1	1	0.290323	1	1	1	1	1	1	0.574074	-4.39565	10.3956
58043752	C	T	T	T	T	T	T	1	1	1	1	1	1	11	17	26	12	14	30	1	1	0	1	1	1	1	1	1	1	0.4	1	-4.4	10.4
46550309	A	G	G	G	G	G	G	1	1	1	1	1	1	13	63	65	36	12	22	1	1	1	1	1	1	0.392857	0.566038	1	0.964912	0.478261	1	-4.40207	10.4021
33988859	A	G	G	G	G	G	G	1	1	1	1	1	1	12	55	41	21	38	77	1	1	1	1	1	1	0	1	1	1	1	0.402299	-4.4023	10.4023
28580678	T	C	C	C	C	C	C	1	1	1	1	1	1	39	28	41	60	21	40	1	1	1	1	1	1	0.604167	0.564103	0.742857	0.5	1	1	-4.41113	10.4111
28191318	T	C	C	C	C	C	C	1	1	1	1	1	1	13	17	27	33	25	11	1	0.461538	0.875	1	0.764706	1	1	0.65625	0.653846	1	1	1	-4.41134	10.4113
58043764	C	G	G	G	G	G	G	1	1	1	1	1	1	10	20	28	15	17	44	1	1	0	1	1	1	1	1	1	1	0.433333	1	-4.43333	10.4333
109056666	T	C	C	C	C	C	C	1	1	1	1	1	1	37	25	49	42	35	48	1	0.69697	1	1	0.675	1	1	1	1	0.5	1	0.563636	-4.43561	10.4356
33237948	C	G	G	G	G	G	G	1	1	1	1	1	1	19	134	63	217	81	72	0.491228	1	1	1	1	1	1	1	0.583333	0.978261	1	0.385714	-4.43854	10.4385
28580502	G	A	A	A	A	A	A	1	1	1	1	1	1	38	20	51	51	37	40	1	1	1	1	1	1	0.6	0.7	0.576923	0.571429	1	1	-4.44835	10.4484
4216467	A	G	G	G	G	G	G	1	1	1	1	1	1	57	16	27	50	21	23	1	1	1	1	1	1	1	1	0.44	0.48	0.533333	1	-4.45333	10.4533
60494896	A	G	G	G	G	G	G	1	1	1	1	1	1	73	89	265	221	60	108	1	1	0.99375	1	1	1	0.515464	1	0.453704	0.99187	0.512821	1	-4.46761	10.4676
934871	A	G	G	G	G	G	G	1	1	1	1	1	1	23	20	38	28	18	34	1	0.571429	1	1	1	1	0.4	1	1	1	1	0.5	-4.47143	10.4714
60494720	T	C	C	C	C	C	C	1	1	1	1	1	1	64	51	180	185	42	80	1	1	1	1	1	1	0.549296	1	0.553191	1	0.375	1	-4.47749	10.4775
80637815	C	A	A	A	A	A	A	1	1	1	1	1	1	78	50	103	48	74	44	1	1	1	1	0.5	1	0.488889	1	1	1	1	0.49505	-4.48394	10.4839
28580760	A	G	G	G	G	G	G	1	1	1	1	1	1	29	12	20	43	12	26	1	1	1	1	1	1	0.659091	0.583333	0.666667	0.583333	1	1	-4.49242	10.4924
71251172	C	T	T	T	T	T	T	1	1	1	1	1	1	27	25	60	42	14	35	1	1	1	1	1	0.553571	0.409091	1	1	1	1	0.531915	-4.49458	10.4946
72498635	A	G	G	G	G	G	G	1	1	1	1	1	1	32	15	22	60	18	15	1	1	1	1	1	1	0.28125	1	0.76	1	1	0.495	-4.53625	10.5362
90811419	C	T	T	T	T	T	T	1	1	1	1	1	1	16	16	93	21	53	45	1	1	1	1	1	1	0.555556	1	1	1	1	0	-4.55556	10.5556
70258109	C	T	T	T	T	T	T	1	1	1	1	1	1	32	27	44	21	40	41	1	0.966667	1	0.988506	1	0.982143	0.623656	0	1	1	1	1	-4.56097	10.561
49755133	A	T	T	T	T	T	T	1	1	1	1	1	1	52	35	87	88	39	95	0.302326	1	1	1	1	1	1	1	1	0.590909	1	0.669725	-4.56296	10.563
2329172	G	A	A	A	A	A	A	1	1	1	1	1	1	12	12	20	15	12	25	1	1	1	1	1	1	1	1	0	0.966667	0.62	1	-4.58667	10.5867
73392407	T	C	C	C	C	C	C	1	1	1	1	1	1	21	26	45	47	43	29	1	0.575758	1	1	1	1	1	1	1	0.5625	1	0.461538	-4.5998	10.5998
57313123	G	C	C	C	C	C	C	1	1	1	1	1	1	13	25	30	14	11	12	1	1	1	1	1	1	0.538462	1	1	0.621622	0.444444	1	-4.60453	10.6045
58559711	T	C	C	C	C	C	C	1	1	1	1	1	1	40	20	18	37	13	11	1	1	1	1	1	0.714286	0.684211	1	1	0.586207	1	0.62069	-4.60539	10.6054
934851	C	T	T	T	T	T	T	1	1	1	1	1	1	25	23	41	34	22	38	1	0.6	1	1	1	1	0.441176	1	1	1	1	0.566667	-4.60784	10.6078
21399811	C	G	G	G	G	G	G	1	1	1	1	1	1	33	43	62	68	32	38	1	1	1	1	1	1	0.513514	1	0.96	0.646154	1	0.5	-4.61967	10.6197
17973992	T	C	C	C	C	C	C	1	1	1	1	1	1	71	52	68	106	59	68	0	1	1	1	1	1	1	1	0.62	1	1	1	-4.62	10.62
10145883	G	C	C	C	C	C	C	1	1	1	1	1	1	13	19	18	17	14	37	0.958333	1	0.982143	0.989247	1	0.673469	0.482759	0.982759	1	1	1	0.560976	-4.62969	10.6297
80537534	T	G	G	G	G	G	G	1	1	1	1	1	1	12	37	31	73	37	26	1	1	0.974359	1	1	1	0.333333	0.333333	1	1	1	1	-4.64103	10.641
41248869	G	C	C	C	C	C	C	1	1	1	1	1	1	62	58	68	64	56	53	0.486239	1	0.52	0.645161	1	1	1	1	1	1	1	1
144701276	A	G	G	G	G	G	G	1	1	1	1	1	1	24	46	100	75	41	42	1	1	0.966667	1	0.645833	1	1	0.490196	1	1	1	0.560976	-4.66367	10.6637
97532073	A	G	G	G	G	G	G	1	1	1	1	1	1	26	25	42	44	42	23	1	1	1	1	1	1	0	1	1	1	0.666667	1	-4.66667	10.6667
60495439	T	C	C	C	C	C	C	1	1	1	1	1	1	240	124	251	261	79	137	1	1	1	1	1	1	0.572687	1	0.589354	1	0.562232	1	-4.72427	10.7243
43361352	T	C	C	C	C	C	C	1	1	1	1	1	1	54	40	36	57	55	35	0.333333	1	1	1	1	1	1	1	1	1	1	0.405405	-4.73874	10.7387
15818135	G	C	C	C	C	C	C	1	1	1	1	1	1	47	18	16	48	46	27	1	1	1	1	0.6	1	1	1	0.6	0.578947	1	1	-4.77895	10.7789
68857592	A	G	G	G	G	G	G	1	1	1	1	1	1	40	41	57	51	52	44	1	1	1	0	0.9	1	1	1	1	0.885714	1	1	-4.78571	10.7857
53978338	C	T	T	T	T	T	T	1	1	1	1	1	1	36	12	38	11	41	46	1	1	1	1	1	1	0.428571	1	1	1	1	0.361702	-4.79027	10.7903
75415961	A	G	G	G	G	G	G	1	1	1	1	1	1	16	20	23	16	11	18	1	1	1	1	1	1	0.551724	1	1	0.642857	1	0.608696	-4.80328	10.8033
32365040	A	G	G	G	G	G	G	1	1	1	1	1	1	14	25	17	60	39	23	1	1	1	0.96	0	1	0.906977	0.945455	1	1	1	1	-4.81243	10.8124
59865582	T	C	C	C	C	C	C	1	1	1	1	1	1	21	27	37	71	26	40	0.857143	0	1	1	1	1	1	1	1	1	1	1
25779904	C	T	T	T	T	T	T	1	1	1	1	1	1	12	42	70	64	28	51	1	0.985294	0.972222	0.925	1	0.97561	0	1	1	1	1	1	-4.85813	10.8581
25779899	G	A	A	A	A	A	A	1	1	1	1	1	1	11	44	73	60	25	51	1	1	0.911765	0.971429	1	1	0	1	1	1	1	1	-4.88319	10.8832
135155922	A	G	G	G	G	G	G	1	1	1	1	1	1	13	39	38	22	23	23	1	1	1	1	1	1	1	0.931034	0	1	0.952381	1	-4.88342	10.8834
60080245	T	C	C	C	C	C	C	1	1	1	1	1	1	20	29	79	69	18	58	0.991803	1	1	1	1	1	1	1	0.928571	0.5	1	0.464286	-4.88466	10.8847
47905516	T	C	C	C	C	C	C	1	1	1	1	1	1	33	10	30	14	16	16	1	1	1	1	0	1	1	1	0.888889	1	1	1	-4.88889	10.8889
47905525	A	G	G	G	G	G	G	1	1	1	1	1	1	33	10	28	14	15	15	1	1	1	1	0	1	1	1	0.888889	1	1	1	-4.88889	10.8889
38246294	G	A	A	A	A	A	A	1	1	1	1	1	1	16	34	36	27	22	26	1	1	1	1	1	1	1	0.894737	0	1	1	1	-4.89474	10.8947
36204954	A	G	G	G	G	G	G	1	1	1	1	1	1	11	93	47	36	28	33	1	0.428571	1	1	1	0.470588	1	1	1	1	1	1
14193861	G	T	T	T	T	T	T	1	1	1	1	1	1	172	40	413	102	159	97	1	1	1	1	1	1	0.496086	0.996774	1	1	0.413043	0.994737	-4.90064	10.9006
135155911	T	C	C	C	C	C	C	1	1	1	1	1	1	14	32	33	16	18	21	1	1	1	1	1	1	1	0.958333	0	1	0.95	1	-4.90833	10.9083
51717970	G	A	A	A	A	A	A	1	1	1	1	1	1	173	187	240	179	107	144	0.988201	0.989189	1	1	1	1	0.984848	0.44385	0.506849	1	1	1	-4.91294	10.9129
32365010	A	G	G	G	G	G	G	1	1	1	1	1	1	14	25	17	59	39	24	1	1	1	1	0	1	1	1	1	1	1	0.913043	-4.91304	10.913
32365011	T	C	C	C	C	C	C	1	1	1	1	1	1	14	25	16	60	38	24	1	1	1	1	0	1	1	1	1	1	1	0.913043	-4.91304	10.913
32365018	T	C	C	C	C	C	C	1	1	1	1	1	1	14	25	17	59	39	23	1	1	1	1	0	1	1	1	1	1	1	0.913043	-4.91304	10.913
117240472	A	G	G	G	G	G	G	1	1	1	1	1	1	20	36	48	23	18	36	0.471698	0.5	1	1	1	1	1	0.962264	1	1	1	1	-4.93396	10.934
2767486	A	G	G	G	G	G	G	1	1	1	1	1	1	22	12	24	32	15	14	1	1	1	1	1	1	0.944444	1	0	1	1	1	-4.94444	10.9444
25779900	A	G	G	G	G	G	G	1	1	1	1	1	1	11	47	74	63	27	53	1	1	0.972222	0.972973	1	1	0	1	1	1	1	1	-4.9452	10.9452
32365022	T	C	C	C	C	C	C	1	1	1	1	1	1	14	25	17	60	38	24	1	1	1	1	0	1	1	1	1	1	1	0.954545	-4.95455	10.9545
32365026	A	G	G	G	G	G	G	1	1	1	1	1	1	14	25	17	60	39	24	1	1	1	1	0	1	1	1	1	1	1	0.954545	-4.95455	10.9545
46490682	A	G	G	G	G	G	G	1	1	1	1	1	1	23	27	35	58	22	21	1	1	1	1	0	1	1	1	1	0.956522	1	1	-4.95652	10.9565
34261314	A	C	C	C	C	C	C	1	1	1	1	1	1	15	17	22	29	17	10	1	1	1	1	1	0	1	1	1	1	1	0.964286	-4.96429	10.9643
50368725	G	A	A	A	A	A	A	1	1	1	1	1	1	16	28	51	29	33	28	1	1	1	1	1	1	1	1	0	1	0.967742	1	-4.96774	10.9677
45190771	A	G	G	G	G	G	G	1	1	1	1	1	1	11	42	46	39	21	16	1	1	1	1	1	1	0.5625	1	1	0.409091	1	1	-4.97159	10.9716
68578900	T	C	C	C	C	C	C	1	1	1	1	1	1	377	209	293	238	157	311	1	0.995745	1	1	1	1	1	1	0.974747	0.43956	0.561983	1	-4.97204	10.972
25779896	T	C	C	C	C	C	C	1	1	1	1	1	1	11	46	74	65	27	53	1	1	1	0.972973	1	1	0	1	1	1	1	1	-4.97297	10.973
57851973	G	A	A	A	A	A	A	1	1	1	1	1	1	46	13	41	34	31	41	1	1	1	1	1	1	1	1	1	0.439024	1	0.542373	-4.9814	10.9814
26099167	A	G	G	G	G	G	G	1	1	1	1	1	1	14	57	72	60	44	61	1	1	1	1	1	1	1	1	0	0.981481	1	1	-4.98148	10.9815
54306976	C	T	T	T	T	T	T	1	1	1	1	1	1	11	12	20	56	12	11	1	1	1	1	1	1	1	1	1	0.607143	1	0.377778	-4.98492	10.9849
39505204	T	G	G	G	G	G	G	1	1	1	1	1	1	14	156	158	40	208	93	1	1	1	0	0.996875	1	1	1	1	0.988462	1	1	-4.98534	10.9853
25423625	A	G	G	G	G	G	G	1	1	1	1	1	1	19	87	101	131	33	49	1	1	0.992908	1	1	1	1	1	1	1	1	0	-4.99291	10.9929
38246275	T	G	G	G	G	G	G	1	1	1	1	1	1	11	29	34	25	18	19	1	1	1	1	1	1	1	1	0	1	1	1	-5	11
92890592	C	T	T	T	T	T	T	1	1	1	1	1	1	19	29	53	36	30	48	1	1	1	1	1	1	1	1	0	1	1	1	-5	11
74103629	T	C	C	C	C	C	C	1	1	1	1	1	1	10	29	29	17	19	17	1	1	1	1	1	1	1	1	0	1	1	1	-5	11
93927237	G	A	A	A	A	A	A	1	1	1	1	1	1	21	32	51	28	44	40	1	1	1	0	1	1	1	1	1	1	1	1
50067094	G	A	A	A	A	A	A	1	1	1	1	1	1	12	18	12	24	14	10	1	1	1	1	1	1	1	1	0	1	1	1	-5	11
17790830	G	C	C	C	C	C	C	1	1	1	1	1	1	20	10	17	20	10	17	1	1	1	1	1	1	1	1	0	1	1	1	-5	11
39505162	A	G	G	G	G	G	G	1	1	1	1	1	1	12	142	150	34	192	84	1	1	1	0	1	1	1	1	1	1	1	1
44679605	N	A	A	A	A	A	A	1	1	1	1	1	1	75	82	134	110	88	158	1	1	1	0	1	1	1	1	1	1	1	1
71604979	N	A	A	A	A	A	A	1	1	1	1	1	1	19	17	27	10	20	16	1	1	0	1	1	1	1	1	1	1	1	1
47905485	T	C	C	C	C	C	C	1	1	1	1	1	1	37	11	28	10	11	14	1	1	1	1	0	1	1	1	1	1	1	1
47905486	G	A	A	A	A	A	A	1	1	1	1	1	1	37	11	28	11	11	14	1	1	1	1	0	1	1	1	1	1	1	1
10634973	C	A	A	A	A	A	A	1	1	1	1	1	1	11	89	50	43	32	63	1	1	1	1	1	1	1	1	0	1	1	1	-5	11
27814354	T	C	C	C	C	C	C	1	1	1	1	1	1	35	33	14	27	17	14	1	1	1	1	1	1	1	1	0	1	1	1	-5	11
28612257	T	C	C	C	C	C	C	1	1	1	1	1	1	40	25	40	37	52	25	1	1	1	1	1	0	1	1	1	1	1	1
40580864	A	G	G	G	G	G	G	1	1	1	1	1	1	14	59	73	90	22	50	1	1	1	1	1	1	1	1	0	1	1	1	-5	11
80800976	A	G	G	G	G	G	G	1	1	1	1	1	1	13	16	36	57	22	30	1	1	1	1	1	1	1	0	1	1	1	1	-5	11
6356195	C	G	G	G	G	G	G	1	1	1	1	1	1	13	23	19	32	13	13	1	1	1	1	1	1	1	1	0	1	1	1	-5	11
13421883	T	C	C	C	C	C	C	1	1	1	1	1	1	32	28	33	29	37	41	1	1	1	1	1	0	1	1	1	1	1	1
39145137	T	C	C	C	C	C	C	1	1	1	1	1	1	23	33	61	33	18	33	1	1	1	0	1	1	1	1	1	1	1	1
39145139	T	C	C	C	C	C	C	1	1	1	1	1	1	22	33	61	33	18	33	1	1	1	0	1	1	1	1	1	1	1	1
39145140	T	C	C	C	C	C	C	1	1	1	1	1	1	22	33	61	33	18	33	1	1	1	0	1	1	1	1	1	1	1	1
2767267	A	G	G	G	G	G	G	1	1	1	1	1	1	10	18	18	13	11	11	1	1	1	1	1	1	1	1	0	1	1	1	-5	11
2767346	C	A	A	A	A	A	A	1	1	1	1	1	1	24	45	62	29	32	34	1	1	1	1	1	1	1	1	0	1	1	1	-5	11
2767354	C	T	T	T	T	T	T	1	1	1	1	1	1	18	36	56	22	25	27	1	1	1	1	1	1	1	1	0	1	1	1	-5	11
32365034	T	C	C	C	C	C	C	1	1	1	1	1	1	14	25	17	60	37	24	1	1	1	1	0	1	1	1	1	1	1	1
32443314	N	C	C	C	C	C	C	1	1	1	1	1	1	12	87	32	43	35	42	1	1	1	1	0	1	1	1	1	1	1	1
5717177	A	G	G	G	G	G	G	1	1	1	1	1	1	34	40	113	29	21	41	1	1	1	1	1	1	1	1	1	0	1	1	-5	11
7340591	A	G	G	G	G	G	G	1	1	1	1	1	1	12	17	31	29	18	17	1	1	1	1	1	1	1	1	0	1	1	1	-5	11
7340627	T	C	C	C	C	C	C	1	1	1	1	1	1	15	21	37	40	21	20	1	1	1	1	1	1	1	1	0	1	1	1	-5	11
7340679	G	A	A	A	A	A	A	1	1	1	1	1	1	11	14	25	32	14	13	1	1	1	1	1	1	1	1	0	1	1	1	-5	11
23733884	T	G	G	G	G	G	G	1	1	1	1	1	1	10	21	13	26	15	14	1	1	1	1	1	1	1	1	0	1	1	1	-5	11
72590635	C	A	A	A	A	A	A	1	1	1	1	1	1	12	12	10	38	27	14	1	1	0	1	1	1	1	1	1	1	1	1
36547291	G	C	C	C	C	C	C	1	1	1	1	1	1	11	23	32	27	14	23	1	1	1	1	1	1	1	0	1	1	1	1	-5	11
77351968	A	G	G	G	G	G	G	1	1	1	1	1	1	28	13	12	14	17	11	1	1	1	1	1	1	1	1	1	1	1	0	-5	11
83899162	T	A	A	A	A	A	A	1	1	1	1	1	1	10	18	33	21	12	12	1	1	1	1	1	1	1	1	0	1	1	1	-5	11
28544713	C	T	T	T	T	T	T	1	1	1	1	1	1	11	13	18	11	10	13	1	1	1	1	0	1	1	1	1	1	1	1
57517369	G	A	A	A	A	A	A	1	1	1	1	1	1	23	19	33	51	23	37	1	1	1	1	1	1	1	0	1	1	1	1	-5	11
16105335	G	A	A	A	A	A	A	1	1	1	1	1	1	34	79	51	45	51	97	1	1	1	1	1	1	1	1	0	1	1	1	-5	11
114171012	A	G	G	G	G	G	G	1	1	1	1	1	1	25	30	53	42	51	58	1	1	1	1	1	0	1	1	1	1	1	1
130067117	A	G	G	G	G	G	G	1	1	1	1	1	1	25	25	26	44	27	17	1	1	1	1	1	0	1	1	1	1	1	1
147944513	T	C	C	C	C	C	C	1	1	1	1	1	1	20	12	33	17	16	17	1	1	1	1	0	1	1	1	1	1	1	1
147944518	G	A	A	A	A	A	A	1	1	1	1	1	1	20	15	41	23	21	17	1	1	1	1	0	1	1	1	1	1	1	1
147944524	T	G	G	G	G	G	G	1	1	1	1	1	1	22	24	46	28	28	26	1	1	1	1	0	1	1	1	1	1	1	1
33382728	C	A	A	A	A	A	A	1	1	1	1	1	1	22	257	274	266	118	182	1	1	1	1	1	1	0.511475	1	1	1	1	0.491039	-5.00251	11.0025
66970060	A	G	G	G	G	G	G	1	1	1	1	1	1	91	613	580	300	309	488	1	0.996667	1	1	1	1	1	0.535147	0.494949	0.998305	1	1	-5.02507	11.0251
44469142	A	G	G	G	G	G	G	1	1	1	1	1	1	16	102	158	98	69	87	1	1	1	1	1	1	1	1	1	0.534483	0.493151	1	-5.02763	11.0276
112502332	A	G	G	G	G	G	G	1	1	1	1	1	1	103	74	119	90	91	100	1	1	1	1	0.952941	1	1	1	1	1	0.544118	0.533981	-5.03104	11.031
66788455	T	A	A	A	A	A	A	1	1	1	1	1	1	53	19	68	161	59	41	1	0.537415	0.984962	0.990826	1	1	0.528736	1	1	1	1	1	-5.04194	11.0419
44781249	T	C	C	C	C	C	C	1	1	1	1	1	1	13	15	22	18	10	10	1	0.947368	1	1	0.428571	1	1	1	1	1	1	0.666667	-5.04261	11.0426
109103165	A	G	G	G	G	G	G	1	1	1	1	1	1	30	42	47	34	27	41	1	0.621951	1	1	0.466667	1	1	0.983051	1	1	1	1	-5.07167	11.0717
119958454	T	C	C	C	C	C	C	1	1	1	1	1	1	13	20	26	17	12	15	1	1	1	1	1	1	1	0.580645	0.5	1	1	1	-5.08065	11.0806
109134272	T	C	C	C	C	C	C	1	1	1	1	1	1	15	54	54	30	19	28	1	0.645161	1	1	0.73913	1	1	1	1	1	1	0.703704	-5.088	11.088
4425502	A	G	G	G	G	G	G	1	1	1	1	1	1	88	48	70	109	44	78	1	1	1	1	1	1	0.632184	0.461538	1	1	1	1	-5.09372	11.0937
104061438	T	C	C	C	C	C	C	1	1	1	1	1	1	91	270	253	222	115	152	1	1	1	1	1	1	0.550336	0.562874	1	0.996226	1	1	-5.10944	11.1094
6009540	C	T	T	T	T	T	T	1	1	1	1	1	1	19	14	55	45	41	24	0.608108	1	1	1	1	1	1	0.510204	1	1	1	1	-5.11831	11.1183
28913873	A	G	G	G	G	G	G	1	1	1	1	1	1	32	19	16	44	11	11	1	1	1	1	1	1	1	1	0.444444	1	0.692308	1	-5.13675	11.1368
32445294	T	C	C	C	C	C	C	1	1	1	1	1	1	21	18	30	31	31	32	1	1	1	1	1	1	1	1	1	1	1	0.142857	-5.14286	11.1429
57517650	A	G	G	G	G	G	G	1	1	1	1	1	1	53	18	53	52	35	48	1	0.777778	0.926829	0.779412	1	0.8	1	1	0.862069	1	1	1	-5.14609	11.1461
27648434	T	C	C	C	C	C	C	1	1	1	1	1	1	13	57	42	68	25	27	1	0.734375	1	1	1	1	0.421053	1	1	1	1	1	-5.15543	11.1554
48391260	C	G	G	G	G	G	G	1	1	1	1	1	1	125	49	109	142	107	94	0.615385	1	0.989796	1	1	1	1	1	1	0.552632	1	1	-5.15781	11.1578
28160219	T	A	A	A	A	A	A	1	1	1	1	1	1	17	46	101	99	45	54	1	1	1	1	1	1	1	0.659091	0.527778	0.971429	1	1	-5.1583	11.1583
86648876	C	A	A	A	A	A	A	1	1	1	1	1	1	16	18	18	32	13	21	1	0.985075	1	1	1	0.989691	0.633333	1	1	1	1	0.555556	-5.16365	11.1637
58053493	T	C	C	C	C	C	C	1	1	1	1	1	1	14	21	11	12	16	21	1	1	1	1	0.5	1	1	1	1	1	0.666667	1	-5.16667	11.1667
38205791	A	G	G	G	G	G	G	1	1	1	1	1	1	24	14	54	39	21	11	0.643564	0.984615	1	1	1	0.54386	1	1	1	1	1	1
142999907	A	G	G	G	G	G	G	1	1	1	1	1	1	15	86	129	145	53	66	0.984848	0.979798	1	1	1	0.296296	1	1	1	0.994118	0.98	0.942857	-5.17792	11.1779
9243941	T	C	C	C	C	C	C	1	1	1	1	1	1	117	134	131	94	55	106	1	1	1	1	1	1	1	0.637931	1	0.554217	1	1	-5.19215	11.1921
117239271	A	G	G	G	G	G	G	1	1	1	1	1	1	213	187	282	231	123	224	0.611321	0.591954	1	1	1	1	1	0.996914	1	1	1	1	-5.20019	11.2002
19400923	T	C	C	C	C	C	C	1	1	1	1	1	1	42	27	70	19	23	46	1	1	1	1	1	1	1	0.95122	0.25	1	1	1	-5.20122	11.2012
56003254	C	T	T	T	T	T	T	1	1	1	1	1	1	13	24	31	54	24	24	1	1	1	1	1	1	1	1	1	1	0.676471	0.528302	-5.20477	11.2048
75600040	A	G	G	G	G	G	G	1	1	1	1	1	1	37	55	106	101	20	49	1	0.576208	1	1	1	1	1	1	0.654545	0.987879	1	1	-5.21863	11.2186
23837837	C	T	T	T	T	T	T	1	1	1	1	1	1	36	169	134	86	75	101	1	1	1	1	1	1	1	1	1	0.222222	1	1	-5.22222	11.2222
15578536	C	T	T	T	T	T	T	1	1	1	1	1	1	17	10	19	15	10	10	1	1	1	0.935484	1	1	1	0.6	1	1	0.888889	0.8	-5.22437	11.2244
45352093	T	C	C	C	C	C	C	1	1	1	1	1	1	15	19	20	11	17	20	1	1	1	1	1	1	0.64	1	1	1	0.588235	1	-5.22824	11.2282
27528956	C	A	A	A	A	A	A	1	1	1	1	1	1	17	22	39	13	11	11	1	0.571429	1	1	1	1	1	1	1	1	0.666667	1	-5.2381	11.2381
34623161	A	G	G	G	G	G	G	1	1	1	1	1	1	21	30	74	31	31	27	1	1	1	1	1	1	0.767857	1	0.48	1	1	1	-5.24786	11.2479
6197615	T	C	C	C	C	C	C	1	1	1	1	1	1	100	33	44	35	32	67	1	1	1	1	1	1	1	0.644068	1	1	0.628571	0.981132	-5.25377	11.2538
50562057	C	T	T	T	T	T	T	1	1	1	1	1	1	17	23	37	33	28	29	1	1	0.266667	1	1	1	1	1	1	1	1	1
26867210	A	G	G	G	G	G	G	1	1	1	1	1	1	184	67	183	75	52	48	1	0.987421	0.986928	0.964143	1	1	1	1	1	1	1	0.328947	-5.26744	11.2674
14598162	A	G	G	G	G	G	G	1	1	1	1	1	1	16	12	25	24	11	23	1	0.642857	1	1	1	1	0.625	1	1	1	1	1	-5.26786	11.2679
44213134	T	C	C	C	C	C	C	1	1	1	1	1	1	31	12	18	25	39	18	1	1	1	1	1	0.461538	1	0.818182	1	1	1	1	-5.27972	11.2797
4414476	C	A	A	A	A	A	A	1	1	1	1	1	1	51	10	41	40	17	18	1	1	1	1	1	1	0.708333	0.571429	1	1	1	1	-5.27976	11.2798
29106485	C	T	T	T	T	T	T	1	1	1	1	1	1	103	132	203	165	173	157	1	0.300493	1	1	1	1	1	1	1	0.994681	1	1	-5.29517	11.2952
34623387	T	C	C	C	C	C	C	1	1	1	1	1	1	12	39	75	19	27	39	1	1	1	1	1	1	0.8	1	0.5	1	1	1	-5.3	11.3
34623386	C	T	T	T	T	T	T	1	1	1	1	1	1	13	37	74	17	26	39	1	0.916667	1	1	1	1	0.790698	1	0.6	1	1	1	-5.30736	11.3074
79379603	T	G	G	G	G	G	G	1	1	1	1	1	1	33	10	38	11	21	28	0.352941	1	1	1	1	1	1	1	0.954545	1	1	1	-5.30749	11.3075
96347502	T	C	C	C	C	C	C	1	1	1	1	1	1	10	16	20	23	11	15	1	1	1	1	1	1	0.307692	1	1	1	1	1	-5.30769	11.3077
58043498	G	A	A	A	A	A	A	1	1	1	1	1	1	15	12	31	13	18	46	1	1	1	1	1	1	1	1	1	1	0.317647	1	-5.31765	11.3176
106880367	T	C	C	C	C	C	C	1	1	1	1	1	1	18	41	45	42	18	32	1	1	0.333333	1	1	1	1	1	1	0.985294	1	1	-5.31863	11.3186
118311920	A	G	G	G	G	G	G	1	1	1	1	1	1	30	21	38	27	19	26	1	1	1	1	0.324324	1	1	1	1	1	1	1
52864730	C	G	G	G	G	G	G	1	1	1	1	1	1	26	25	46	38	16	19	1	1	1	1	1	1	1	1	1	1	0.333333	1	-5.33333	11.3333
43553930	G	A	A	A	A	A	A	1	1	1	1	1	1	77	45	96	112	80	64	1	1	1	1	1	1	1	1	1	1	1	0.348148	-5.34815	11.3481
28440931	G	A	A	A	A	A	A	1	1	1	1	1	1	15	13	15	13	15	10	1	0.941176	1	1	1	1	1	1	1	1	1	0.416667	-5.35784	11.3578
28441471	A	G	G	G	G	G	G	1	1	1	1	1	1	36	24	37	20	26	41	1	1	1	1	1	1	1	1	1	1	1	0.366667	-5.36667	11.3667
6197538	A	G	G	G	G	G	G	1	1	1	1	1	1	68	34	51	41	20	60	1	1	1	1	1	1	1	0.773585	1	1	0.594595	1	-5.36818	11.3682
1507007	C	G	G	G	G	G	G	1	1	1	1	1	1	10	16	23	17	15	10	1	1	0.833333	1	1	0.75	1	1	1	1	1	0.789474	-5.37281	11.3728
57156423	A	G	G	G	G	G	G	1	1	1	1	1	1	30	17	13	24	20	10	1	1	1	1	1	1	0.727273	0.647059	1	1	1	1	-5.37433	11.3743
50333953	C	G	G	G	G	G	G	1	1	1	1	1	1	49	37	89	68	60	48	1	1	1	1	1	1	1	1	1	0.388235	1	1	-5.38824	11.3882
26867374	C	G	G	G	G	G	G	1	1	1	1	1	1	136	113	119	92	67	87	1	1	1	0.995146	0.99375	1	1	1	1	1	1	0.409357	-5.39825	11.3983
28956269	G	A	A	A	A	A	A	1	1	1	1	1	1	13	17	26	71	40	27	1	1	1	1	1	1	1	0.409091	1	1	1	1	-5.40909	11.4091
59690248	T	G	G	G	G	G	G	1	1	1	1	1	1	26	34	48	66	30	29	1	1	1	1	1	1	1	0.413793	1	1	1	1	-5.41379	11.4138
4414590	G	T	T	T	T	T	T	1	1	1	1	1	1	53	22	52	40	30	41	1	1	1	1	1	1	0.68	0.73913	1	1	1	1	-5.41913	11.4191
56742282	A	C	C	C	C	C	C	1	1	1	1	1	1	42	35	42	42	36	29	1	1	1	1	1	1	0.766667	0.653846	1	1	1	1	-5.42051	11.4205
28205899	C	T	T	T	T	T	T	1	1	1	1	1	1	18	17	23	14	15	10	1	1	1	1	1	0.421053	1	1	1	1	1	1
58043185	A	G	G	G	G	G	G	1	1	1	1	1	1	24	36	46	14	54	66	1	1	0.923077	1	1	1	1	1	1	1	0.5	1	-5.42308	11.4231
28205987	C	T	T	T	T	T	T	1	1	1	1	1	1	13	16	27	23	17	11	1	1	0.9	1	1	0.529412	1	1	1	1	1	1
36395626	A	C	C	C	C	C	C	1	1	1	1	1	1	37	31	41	35	15	24	1	0.97619	1	1	1	1	1	1	1	1	0.459459	1	-5.43565	11.4356
85327234	T	C	C	C	C	C	C	1	1	1	1	1	1	27	19	28	39	12	16	1	1	1	1	1	1	1	0.4375	1	1	1	1	-5.4375	11.4375
58042995	A	G	G	G	G	G	G	1	1	1	1	1	1	23	25	29	12	39	53	1	1	1	1	1	1	1	1	1	1	0.438596	1	-5.4386	11.4386
52208625	A	G	G	G	G	G	G	1	1	1	1	1	1	10	96	68	81	49	42	1	1	1	1	1	1	1	1	0.954545	0.5	1	1	-5.45455	11.4545
84252390	T	C	C	C	C	C	C	1	1	1	1	1	1	18	25	23	17	10	19	1	1	1	1	1	1	0.636364	1	1	1	1	0.823529	-5.45989	11.4599
35548119	A	C	C	C	C	C	C	1	1	1	1	1	1	26	12	17	22	29	20	1	0.978723	0.909091	1	1	1	0.6	1	1	1	1	0.972973	-5.46079	11.4608
58043313	A	G	G	G	G	G	G	1	1	1	1	1	1	16	13	42	13	27	46	1	1	1	1	1	1	1	1	1	1	0.464789	1	-5.46479	11.4648
46711866	G	C	C	C	C	C	C	1	1	1	1	1	1	10	87	58	45	28	33	1	1	1	1	1	1	1	1	1	0.469388	1	1	-5.46939	11.4694
24521951	G	A	A	A	A	A	A	1	1	1	1	1	1	11	10	17	38	12	20	1	1	0.978723	0.957447	0.975	0.936709	0.941176	1	0.846154	1	0.888889	0.945946	-5.47004	11.47
39653777	A	G	G	G	G	G	G	1	1	1	1	1	1	32	14	17	37	16	19	1	1	1	1	1	1	0.470588	1	1	1	1	1	-5.47059	11.4706
26649410	G	C	C	C	C	C	C	1	1	1	1	1	1	114	140	137	146	90	110	1	1	1	1	1	1	1	1	1	1	1	0.472362	-5.47236	11.4724
58043312	C	T	T	T	T	T	T	1	1	1	1	1	1	16	13	43	13	27	42	1	1	1	1	1	1	1	1	1	1	0.478873	1	-5.47887	11.4789
104205533	C	T	T	T	T	T	T	1	1	1	1	1	1	169	298	629	404	245	338	1	0.997701	1	0.998279	1	1	1	0.508021	0.982833	1	1	0.998035	-5.48487	11.4849
58794689	T	C	C	C	C	C	C	1	1	1	1	1	1	160	258	385	347	202	277	1	0.996979	1	0.998413	1	1	1	1	1	1	0.489627	1	-5.48502	11.485
45778431	T	C	C	C	C	C	C	1	1	1	1	1	1	31	31	39	26	25	18	0.487805	1	1	1	1	1	1	1	1	1	1	1
45030381	G	A	A	A	A	A	A	1	1	1	1	1	1	55	140	193	109	67	65	1	1	0.990826	1	1	1	0.5	1	1	1	1	1	-5.49083	11.4908
73987176	G	C	C	C	C	C	C	1	1	1	1	1	1	102	64	304	238	73	63	1	1	0.99	1	1	1	1	1	1	0.502703	1	1	-5.4927	11.4927
28782962	T	G	G	G	G	G	G	1	1	1	1	1	1	18	13	26	21	16	19	0.578947	1	0.965517	1	1	1	1	1	0.95	1	1	1	-5.49446	11.4945
28206067	A	G	G	G	G	G	G	1	1	1	1	1	1	22	21	23	27	18	19	1	1	1	1	1	0.5	1	1	1	1	1	1
58043257	A	G	G	G	G	G	G	1	1	1	1	1	1	19	25	49	15	47	50	1	1	1	1	1	1	1	1	1	1	0.506494	1	-5.50649	11.5065
39619207	T	C	C	C	C	C	C	1	1	1	1	1	1	32	107	122	106	76	65	1	1	1	1	1	0.988764	0.983333	1	0.870968	0.666667	1	1	-5.50973	11.5097
107885432	A	G	G	G	G	G	G	1	1	1	1	1	1	45	27	65	26	23	24	1	1	1	1	1	1	0.510204	1	1	1	1	1	-5.5102	11.5102
83055233	T	C	C	C	C	C	C	1	1	1	1	1	1	10	21	31	34	13	16	1	1	0.875	0.891892	1	1	1	0.882353	1	0.95	1	0.916667	-5.51591	11.5159
26667699	T	C	C	C	C	C	C	1	1	1	1	1	1	11	22	30	49	11	22	1	1	1	1	1	1	1	1	1	1	1	0.516129	-5.51613	11.5161
93601583	T	C	C	C	C	C	C	1	1	1	1	1	1	201	132	281	254	105	126	0.997797	1	1	1	1	0.994737	1	0.541872	0.992032	1	0.992308	1	-5.51875	11.5187
99354217	A	C	C	C	C	C	C	1	1	1	1	1	1	18	48	42	65	39	19	1	1	1	1	1	1	1	1	1	1	0.525	1	-5.525	11.525
108990211	T	C	C	C	C	C	C	1	1	1	1	1	1	27	23	31	39	10	15	1	1	1	1	1	1	1	1	1	0.533333	1	1	-5.53333	11.5333
13267681	C	T	T	T	T	T	T	1	1	1	1	1	1	37	23	39	29	12	25	1	1	1	1	1	1	1	1	1	1	0.541667	1	-5.54167	11.5417
34623363	T	C	C	C	C	C	C	1	1	1	1	1	1	13	48	79	22	34	48	1	1	1	1	1	1	0.827586	1	0.714286	1	1	1	-5.54187	11.5419
47901828	G	C	C	C	C	C	C	1	1	1	1	1	1	17	12	15	26	14	11	1	1	1	0.833333	1	0.727273	1	1	1	1	1	1
62544085	T	G	G	G	G	G	G	1	1	1	1	1	1	39	34	33	39	29	19	1	1	1	0.981818	1	1	0.888889	1	0.777778	1	1	0.913043	-5.56153	11.5615
32723673	A	G	G	G	G	G	G	1	1	1	1	1	1	21	19	46	37	22	36	0.75	1	1	1	1	1	1	0.814815	1	1	1	1	-5.56481	11.5648
95400669	G	A	A	A	A	A	A	1	1	1	1	1	1	197	174	269	265	154	182	1	1	0.994083	1	1	1	1	0.576744	1	1	1	1	-5.57083	11.5708
51028739	T	C	C	C	C	C	C	1	1	1	1	1	1	39	36	57	32	40	32	0.986111	1	1	1	1	1	1	0.588235	1	1	1	1	-5.57435	11.5743
33040990	C	T	T	T	T	T	T	1	1	1	1	1	1	17	29	36	28	18	22	1	1	0.714286	0.866667	1	1	1	1	1	1	1	1
88573857	C	T	T	T	T	T	T	1	1	1	1	1	1	11	72	67	47	65	78	1	1	1	1	1	1	1	1	1	1	1	0.595238	-5.59524	11.5952
68889496	A	G	G	G	G	G	G	1	1	1	1	1	1	21	29	38	38	30	20	1	1	1	1	1	1	1	0.611111	1	1	1	1	-5.61111	11.6111
74453544	G	T	T	T	T	T	T	1	1	1	1	1	1	11	13	33	20	18	19	1	1	1	1	1	1	1	1	0.666667	0.95	1	1	-5.61667	11.6167
56931977	C	T	T	T	T	T	T	1	1	1	1	1	1	10	11	22	17	25	17	1	1	1	0.833333	1	1	1	1	1	1	0.8	1	-5.63333	11.6333
56931971	T	G	G	G	G	G	G	1	1	1	1	1	1	10	10	23	17	24	17	1	1	0.935484	0.826087	1	1	0.875	1	1	1	1	1	-5.63657	11.6366
93524688	G	A	A	A	A	A	A	1	1	1	1	1	1	33	51	53	60	50	40	1	0.666667	1	1	1	1	1	1	1	1	1	0.980392	-5.64706	11.6471
39767110	T	C	C	C	C	C	C	1	1	1	1	1	1	11	20	17	36	14	17	1	1	1	1	1	1	0.92	1	0.857143	0.965517	1	0.92	-5.66266	11.6627
27429564	A	G	G	G	G	G	G	1	1	1	1	1	1	13	10	14	32	11	19	0.9375	0.866667	1	1	1	1	0.95	1	1	1	0.941176	0.967742	-5.66309	11.6631
54104500	C	T	T	T	T	T	T	1	1	1	1	1	1	13	12	24	23	13	19	1	1	0.666667	1	1	1	1	1	1	1	1	1
9047610	T	C	C	C	C	C	C	1	1	1	1	1	1	22	18	53	37	23	24	1	1	1	1	1	1	0.666667	1	1	1	1	1	-5.66667	11.6667
32928563	C	A	A	A	A	A	A	1	1	1	1	1	1	14	14	35	33	34	20	1	1	1	1	1	1	1	0.666667	1	1	1	1	-5.66667	11.6667
23837868	C	T	T	T	T	T	T	1	1	1	1	1	1	20	83	73	38	45	51	1	1	1	1	1	1	0.666667	1	1	1	1	1	-5.66667	11.6667
47901824	G	A	A	A	A	A	A	1	1	1	1	1	1	26	13	25	35	15	16	1	1	1	0.863636	1	0.8125	1	1	1	1	1	1
97837583	C	G	G	G	G	G	G	1	1	1	1	1	1	30	35	37	43	34	29	1	1	1	1	1	1	1	0.676471	1	1	1	1	-5.67647	11.6765
142999146	T	C	C	C	C	C	C	1	1	1	1	1	1	16	23	25	40	13	29	1	1	1	1	1	1	0.777778	0.9	1	1	1	1	-5.67778	11.6778
10252146	A	G	G	G	G	G	G	1	1	1	1	1	1	61	37	69	46	40	60	1	0.680556	1	1	1	1	1	1	1	1	1	1
62854964	C	G	G	G	G	G	G	1	1	1	1	1	1	15	17	40	23	24	19	1	1	1	1	1	1	1	1	1	1	0.692308	1	-5.69231	11.6923
72916901	G	C	C	C	C	C	C	1	1	1	1	1	1	23	26	22	42	20	24	1	1	1	1	1	1	0.925926	0.923077	1	0.857143	1	1	-5.70615	11.7061
51768435	G	T	T	T	T	T	T	1	1	1	1	1	1	15	28	21	14	23	18	1	1	1	1	0.894737	0.8125	1	1	1	1	1	1
62152462	A	G	G	G	G	G	G	1	1	1	1	1	1	24	35	48	31	23	32	0.923077	0.95	1	0.958333	1	1	1	1	0.9	0.97619	1	1	-5.7076	11.7076
43954723	G	A	A	A	A	A	A	1	1	1	1	1	1	26	36	58	47	41	78	1	1	1	1	1	1	1	1	1	0.987952	1	0.720339	-5.70829	11.7083
63177700	T	C	C	C	C	C	C	1	1	1	1	1	1	40	15	38	22	27	19	1	1	1	1	1	1	1	1	1	0.708333	1	1	-5.70833	11.7083
37954552	T	C	C	C	C	C	C	1	1	1	1	1	1	29	20	29	26	19	14	1	0.890909	1	1	1	1	0.925926	1	1	1	0.894737	1	-5.71157	11.7116
32725879	T	A	A	A	A	A	A	1	1	1	1	1	1	29	22	44	23	12	12	1	1	0.846154	0.894737	1	1	0.97561	1	1	1	1	1	-5.7165	11.7165
32363880	T	C	C	C	C	C	C	1	1	1	1	1	1	10	13	19	23	22	11	1	0.777778	1	1	1	1	1	1	1	0.944444	1	1	-5.72222	11.7222
55968271	G	T	T	T	T	T	T	1	1	1	1	1	1	17	46	78	44	29	32	0.988636	0.974684	0.894737	1	0.962264	1	1	0.969697	1	1	0.967742	0.973684	-5.73144	11.7314
17248584	A	G	G	G	G	G	G	1	1	1	1	1	1	18	44	35	26	31	32	1	1	1	1	1	0.862069	1	1	1	1	0.909091	0.961538	-5.7327	11.7327
39619150	A	G	G	G	G	G	G	1	1	1	1	1	1	11	33	38	30	22	15	1	1	1	1	1	1	1	1	0.733333	1	1	1	-5.73333	11.7333
72916894	A	C	C	C	C	C	C	1	1	1	1	1	1	26	31	25	45	21	31	1	1	1	1	1	1	0.925926	0.933333	1	0.875	1	1	-5.73426	11.7343
81313077	A	G	G	G	G	G	G	1	1	1	1	1	1	89	28	31	24	14	34	1	0.852941	1	0.947368	1	0.952381	1	0.982456	1	1	1	1	-5.73515	11.7351
59365749	C	G	G	G	G	G	G	1	1	1	1	1	1	16	26	43	39	13	11	0.957447	1	1	1	1	1	0.95	1	0.833333	1	1	1	-5.74078	11.7408
153222213	A	G	G	G	G	G	G	1	1	1	1	1	1	10	12	12	20	11	21	1	1	1	1	1	1	1	1	1	1	0.75	1	-5.75	11.75
24522007	C	T	T	T	T	T	T	1	1	1	1	1	1	14	13	26	46	14	35	1	1	1	1	0.972973	0.986111	1	1	0.928571	1	0.923077	0.94	-5.75073	11.7507
28834522	A	G	G	G	G	G	G	1	1	1	1	1	1	17	32	79	84	42	40	1	1	1	1	1	1	1	0.979167	0.777778	1	1	1	-5.75694	11.7569
72916811	A	G	G	G	G	G	G	1	1	1	1	1	1	32	44	47	64	34	43	0.977273	1	1	1	1	1	0.945946	0.925926	0.941176	1	1	0.968254	-5.75858	11.7586
91881608	A	T	T	T	T	T	T	1	1	1	1	1	1	21	13	18	50	18	24	1	1	1	1	1	0.944444	1	0.875	1	0.941176	1	1	-5.76062	11.7606
39619153	T	C	C	C	C	C	C	1	1	1	1	1	1	11	34	42	32	25	17	1	1	1	1	1	1	1	1	0.764706	1	1	1	-5.76471	11.7647
28488347	T	C	C	C	C	C	C	1	1	1	1	1	1	25	33	39	65	15	33	0.941176	1	0.962963	0.863636	1	1	1	1	1	1	1	1
40040097	C	T	T	T	T	T	T	1	1	1	1	1	1	10	29	40	56	25	39	1	0.925	1	1	0.97561	1	0.97561	1	1	1	1	0.892857	-5.76908	11.7691
121141779	A	G	G	G	G	G	G	1	1	1	1	1	1	29	12	36	41	23	31	1	1	1	1	1	1	1	1	0.770833	1	1	1	-5.77083	11.7708
28488316	A	G	G	G	G	G	G	1	1	1	1	1	1	28	35	49	78	22	37	0.95	1	0.967742	0.9	1	1	1	0.954545	1	1	1	1	-5.77229	11.7723
10536363	A	T	T	T	T	T	T	1	1	1	1	1	1	41	21	50	99	32	26	1	1	0.940299	0.991736	0.986667	0.97	1	0.964286	1	0.959184	0.975	0.986301	-5.77347	11.7735
59365762	T	C	C	C	C	C	C	1	1	1	1	1	1	17	32	48	44	17	13	0.979167	1	1	1	1	1	0.962963	1	0.833333	1	1	1	-5.77546	11.7755
51768460	T	C	C	C	C	C	C	1	1	1	1	1	1	20	36	24	18	24	19	1	1	1	1	0.913043	0.863636	1	1	1	1	1	1
29342571	G	T	T	T	T	T	T	1	1	1	1	1	1	65	27	59	76	39	31	0.989691	0.989691	0.875	1	0.985294	1	0.977273	1	0.96	1	1	1	-5.77695	11.7769
62152540	A	C	C	C	C	C	C	1	1	1	1	1	1	20	18	16	14	12	11	1	1	1	1	1	1	1	1	0.777778	1	1	1	-5.77778	11.7778
27388807	A	G	G	G	G	G	G	1	1	1	1	1	1	44	29	43	38	23	33	1	1	0.826087	1	1	1	1	0.953488	1	1	1	1	-5.77958	11.7796
72916881	C	T	T	T	T	T	T	1	1	1	1	1	1	33	48	41	61	31	43	1	1	1	1	1	1	0.947368	0.913043	1	0.92	1	1	-5.78041	11.7804
62543347	A	C	C	C	C	C	C	1	1	1	1	1	1	11	28	23	56	26	23	1	1	1	0.833333	1	1	1	1	1	1	0.947368	1	-5.7807	11.7807
88643892	A	G	G	G	G	G	G	1	1	1	1	1	1	31	69	51	141	89	48	1	1	1	1	1	1	1	1	0.785714	1	1	1	-5.78571	11.7857
24121307	A	C	C	C	C	C	C	1	1	1	1	1	1	19	31	64	40	29	40	0.963636	1	0.894737	1	1	1	1	1	1	1	1	0.928571	-5.78694	11.7869
37954534	G	A	A	A	A	A	A	1	1	1	1	1	1	29	23	36	37	23	21	1	0.910448	1	1	1	1	0.953488	1	1	1	0.923077	1	-5.78701	11.787
121141788	T	C	C	C	C	C	C	1	1	1	1	1	1	30	12	35	39	22	31	1	1	1	1	1	1	1	1	0.788462	1	1	1	-5.78846	11.7885
39619181	A	G	G	G	G	G	G	1	1	1	1	1	1	21	54	74	45	36	33	1	1	1	1	1	1	1	1	0.789474	1	1	1	-5.78947	11.7895
39619185	A	G	G	G	G	G	G	1	1	1	1	1	1	21	58	78	50	39	36	1	1	1	1	1	1	1	1	0.789474	1	1	1	-5.78947	11.7895
10536382	T	C	C	C	C	C	C	1	1	1	1	1	1	44	23	51	93	34	25	0.985915	1	0.983333	1	1	0.982609	1	0.90625	1	0.956522	0.975	1	-5.78963	11.7896
133654950	T	C	C	C	C	C	C	1	1	1	1	1	1	17	17	22	29	18	19	1	1	1	1	1	0.92	1	1	0.931034	1	1	0.941176	-5.79221	11.7922
7036964	G	T	T	T	T	T	T	1	1	1	1	1	1	14	28	36	45	10	21	1	0.970588	0.866667	1	1	1	1	1	1	0.983607	1	0.975	-5.79586	11.7959
112431811	T	A	A	A	A	A	A	1	1	1	1	1	1	17	23	45	50	41	32	0.971429	1	0.96875	1	1	1	1	1	0.857143	1	1	1	-5.79732	11.7973
80489688	A	C	C	C	C	C	C	1	1	1	1	1	1	15	13	22	21	26	12	1	1	0.888889	1	1	1	1	0.909091	1	1	1	1	-5.79798	11.798
22391177	G	T	T	T	T	T	T	1	1	1	1	1	1	19	20	12	39	43	23	1	1	1	0.8	1	1	1	1	1	1	1	1
33041338	G	A	A	A	A	A	A	1	1	1	1	1	1	50	32	42	44	37	33	0.8	1	1	1	1	1	1	1	1	1	1	1
69620911	T	G	G	G	G	G	G	1	1	1	1	1	1	13	32	29	36	20	15	1	1	1	1	1	1	1	1	0.8	1	1	1	-5.8	11.8
39619183	T	C	C	C	C	C	C	1	1	1	1	1	1	21	53	73	45	35	33	1	1	1	1	1	1	1	1	0.8	1	1	1	-5.8	11.8
15578502	A	G	G	G	G	G	G	1	1	1	1	1	1	114	52	94	55	51	67	1	1	1	0.98	1	1	0.963636	0.952381	1	1	0.962963	0.942308	-5.80129	11.8013
2330528	A	G	G	G	G	G	G	1	1	1	1	1	1	355	272	330	230	185	258	1	1	1	1	1	1	1	1	0.806452	1	0.995	1	-5.80145	11.8015
43281270	C	T	T	T	T	T	T	1	1	1	1	1	1	26	26	38	40	18	24	1	1	0.952381	1	1	0.941176	1	0.909091	1	1	1	1	-5.80265	11.8026
86767570	G	A	A	A	A	A	A	1	1	1	1	1	1	38	190	159	177	83	85	0.990868	0.982955	0.955556	0.96124	1	1	0.991597	1	0.979798	0.993631	0.977612	0.971429	-5.80468	11.8047
44213149	T	G	G	G	G	G	G	1	1	1	1	1	1	45	29	34	34	53	28	1	1	0.904762	1	1	1	1	0.9	1	1	1	1	-5.80476	11.8048
62543823	T	A	A	A	A	A	A	1	1	1	1	1	1	26	50	56	85	40	22	1	0.95082	1	0.962963	1	0.932203	1	1	1	0.982759	0.980769	1	-5.80951	11.8095
11884887	T	G	G	G	G	G	G	1	1	1	1	1	1	21	46	53	80	36	40	1	1	0.945455	0.963636	1	0.974359	1	1	0.964286	0.983333	0.98	1	-5.81107	11.8111
25809904	T	C	C	C	C	C	C	1	1	1	1	1	1	31	37	66	88	40	41	1	1	0.979167	0.877551	1	1	1	1	1	1	0.973684	0.982456	-5.81286	11.8129
25809882	A	G	G	G	G	G	G	1	1	1	1	1	1	39	44	78	109	49	66	1	1	0.959184	0.890909	1	1	1	1	1	1	0.98	0.986301	-5.81639	11.8164
4734949	T	C	C	C	C	C	C	1	1	1	1	1	1	24	25	22	26	22	10	1	1	1	1	0.818182	1	1	1	1	1	1	1
29844573	C	T	T	T	T	T	T	1	1	1	1	1	1	48	54	61	50	45	34	0.941176	1	1	1	0.972222	0.921569	0.983871	1	1	1	1	1	-5.81884	11.8188
81396141	A	G	G	G	G	G	G	1	1	1	1	1	1	10	18	30	28	13	15	1	1	1	0.918919	1	1	1	1	1	0.9	1	1	-5.81892	11.8189
137783317	G	A	A	A	A	A	A	1	1	1	1	1	1	39	78	142	115	63	120	1	1	0.963636	1	1	1	1	1	0.857143	1	1	1	-5.82078	11.8208
28488170	A	G	G	G	G	G	G	1	1	1	1	1	1	13	24	22	34	18	24	1	1	1	1	0.857143	1	1	0.964286	1	1	1	1	-5.82143	11.8214
10536762	G	A	A	A	A	A	A	1	1	1	1	1	1	35	11	21	30	21	12	1	1	1	0.988235	1	1	1	1	1	1	0.833333	1	-5.82157	11.8216
89220128	A	G	G	G	G	G	G	1	1	1	1	1	1	53	107	70	186	95	102	1	1	1	1	1	0.84	1	1	1	1	0.991561	1	-5.83156	11.8316
24522092	G	T	T	T	T	T	T	1	1	1	1	1	1	10	18	37	37	19	47	1	1	1	1	1	0.969697	1	1	0.947368	1	0.933333	0.981818	-5.83222	11.8322
52930667	T	G	G	G	G	G	G	1	1	1	1	1	1	46	21	43	38	32	26	1	1	0.875	0.957447	1	1	1	1	1	1	1	1
28488192	T	G	G	G	G	G	G	1	1	1	1	1	1	16	33	40	42	26	37	1	1	1	1	0.833333	1	1	1	1	1	1	1
142999344	T	C	C	C	C	C	C	1	1	1	1	1	1	37	36	52	76	26	45	1	1	1	1	1	1	1	1	0.833333	1	1	1	-5.83333	11.8333
62478517	C	T	T	T	T	T	T	1	1	1	1	1	1	11	19	22	34	25	21	1	1	1	1	1	0.833333	1	1	1	1	1	1
62478519	A	G	G	G	G	G	G	1	1	1	1	1	1	10	20	22	34	25	21	1	1	1	1	1	0.833333	1	1	1	1	1	1
62478520	A	G	G	G	G	G	G	1	1	1	1	1	1	10	22	22	38	24	21	1	1	1	1	1	0.833333	1	1	1	1	1	1
56931965	C	G	G	G	G	G	G	1	1	1	1	1	1	10	11	22	18	25	17	1	1	1	0.833333	1	1	1	1	1	1	1	1
56931978	A	G	G	G	G	G	G	1	1	1	1	1	1	10	11	23	18	25	17	1	1	1	0.833333	1	1	1	1	1	1	1	1
121141724	G	A	A	A	A	A	A	1	1	1	1	1	1	37	10	27	48	26	27	1	1	1	1	1	1	1	1	0.833333	1	1	1	-5.83333	11.8333
62543870	C	T	T	T	T	T	T	1	1	1	1	1	1	49	62	71	108	54	40	1	0.971154	0.972222	1	1	0.945205	0.96	1	1	1	0.985075	1	-5.83366	11.8337
81396150	G	C	C	C	C	C	C	1	1	1	1	1	1	14	21	34	32	15	13	1	1	1	0.921053	1	1	1	1	1	0.913043	1	1	-5.8341	11.8341
42673671	C	A	A	A	A	A	A	1	1	1	1	1	1	25	19	25	17	16	22	1	1	1	1	1	1	1	0.928571	1	1	1	0.909091	-5.83766	11.8377
103232854	G	T	T	T	T	T	T	1	1	1	1	1	1	18	37	42	31	25	22	0.972222	1	0.92	1	1	1	1	1	1	1	1	0.947368	-5.83959	11.8396
59365902	C	A	A	A	A	A	A	1	1	1	1	1	1	23	30	43	34	19	20	1	1	1	1	1	1	0.947368	1	0.894737	1	1	1	-5.84211	11.8421
87555402	A	G	G	G	G	G	G	1	1	1	1	1	1	88	157	299	222	200	180	1	0.994318	0.973333	1	1	0.965686	0.986014	0.994186	1	0.945578	0.983471	1	-5.84259	11.8426
28433280	T	C	C	C	C	C	C	1	1	1	1	1	1	25	56	56	50	27	35	1	1	0.870968	1	1	1	1	0.972222	1	1	1	1	-5.84319	11.8432
52930672	T	G	G	G	G	G	G	1	1	1	1	1	1	39	17	37	34	28	25	0.971429	1	0.894737	0.977778	1	1	1	1	1	1	1	1
68337045	T	A	A	A	A	A	A	1	1	1	1	1	1	46	40	48	116	36	49	1	1	0.95122	0.977011	1	0.934783	1	1	0.982456	1	1	1	-5.84547	11.8455
4734941	G	A	A	A	A	A	A	1	1	1	1	1	1	25	24	23	26	22	13	1	1	1	1	0.846154	1	1	1	1	1	1	1
133654833	G	A	A	A	A	A	A	1	1	1	1	1	1	30	11	29	42	20	22	1	1	1	1	1	0.971429	1	1	1	1	0.875	1	-5.84643	11.8464
10536365	C	T	T	T	T	T	T	1	1	1	1	1	1	43	21	51	94	30	24	1	1	0.985075	1	0.986486	0.980198	1	0.962963	1	0.957447	0.975	1	-5.84717	11.8472
9377353	C	T	T	T	T	T	T	1	1	1	1	1	1	40	19	24	59	26	37	0.988636	0.981132	0.92	1	0.958333	1	1	1	1	1	1	1
133654823	G	C	C	C	C	C	C	1	1	1	1	1	1	31	11	28	46	18	22	1	1	1	1	1	0.969697	1	1	1	1	0.88	1	-5.8497	11.8497
87375267	A	C	C	C	C	C	C	1	1	1	1	1	1	11	39	26	76	31	33	1	1	0.928571	1	1	1	1	0.964286	1	0.958333	1	1	-5.85119	11.8512
60797136	T	G	G	G	G	G	G	1	1	1	1	1	1	11	13	53	30	13	22	1	0.970588	0.923077	0.980392	1	0.981132	1	1	1	1	1	1
88548628	A	G	G	G	G	G	G	1	1	1	1	1	1	31	29	32	38	30	30	1	1	0.959184	0.941176	1	1	1	1	1	1	0.969697	0.986301	-5.85636	11.8564
19400334	T	G	G	G	G	G	G	1	1	1	1	1	1	17	43	88	30	30	28	1	1	0.972973	0.95122	1	1	0.982456	1	0.95	1	1	1	-5.85665	11.8566
19400360	A	C	C	C	C	C	C	1	1	1	1	1	1	21	47	97	31	34	34	0.984375	1	0.97619	0.979592	1	1	1	1	0.916667	1	1	1	-5.85682	11.8568
33041331	C	T	T	T	T	T	T	1	1	1	1	1	1	58	31	48	52	42	36	0.857143	1	1	1	1	1	1	1	1	1	1	1
119050948	G	A	A	A	A	A	A	1	1	1	1	1	1	13	45	69	47	27	33	1	1	1	1	1	1	1	1	0.857143	1	1	1	-5.85714	11.8571
4734933	A	G	G	G	G	G	G	1	1	1	1	1	1	28	27	28	29	27	18	1	1	1	1	0.857143	1	1	1	1	1	1	1
90900468	G	T	T	T	T	T	T	1	1	1	1	1	1	14	20	28	26	22	18	1	1	1	1	1	1	1	0.913043	1	1	0.944444	1	-5.85749	11.8575
50651897	A	T	T	T	T	T	T	1	1	1	1	1	1	18	37	50	30	21	34	1	0.967213	0.943396	0.982456	1	0.965517	1	1	1	1	1	1
24121296	A	G	G	G	G	G	G	1	1	1	1	1	1	26	66	85	79	53	77	0.977528	1	0.951613	1	1	0.97561	1	0.985075	1	1	1	0.969231	-5.85906	11.8591
14972102	T	A	A	A	A	A	A	1	1	1	1	1	1	37	26	23	46	34	22	1	1	1	1	1	1	1	1	1	1	0.888889	0.972222	-5.86111	11.8611
62543807	T	C	C	C	C	C	C	1	1	1	1	1	1	28	53	58	87	36	17	1	0.955882	1	1	1	0.940299	1	1	1	0.984127	0.982143	1	-5.86245	11.8625
42546504	G	T	T	T	T	T	T	1	1	1	1	1	1	15	54	48	53	13	42	1	1	0.916667	1	0.945946	1	1	1	1	1	1	1
73628605	T	C	C	C	C	C	C	1	1	1	1	1	1	90	167	152	487	145	194	1	0.992032	1	1	1	1	1	1	0.886792	1	0.989474	0.99446	-5.86276	11.8628
62543876	C	T	T	T	T	T	T	1	1	1	1	1	1	52	58	70	102	51	41	1	0.971698	1	1	1	0.945205	0.960784	1	1	1	0.985075	1	-5.86276	11.8628
19226196	T	C	C	C	C	C	C	1	1	1	1	1	1	30	36	20	76	43	22	0.863636	1	1	1	1	1	1	1	1	1	1	1
45757931	A	C	C	C	C	C	C	1	1	1	1	1	1	10	14	27	19	13	21	1	1	1	1	1	1	1	0.916667	1	1	0.947368	1	-5.86404	11.864
97127179	T	G	G	G	G	G	G	1	1	1	1	1	1	31	23	43	54	17	10	0.980392	1	1	1	1	0.9875	1	1	1	1	0.95	0.947368	-5.86526	11.8653
114171184	T	A	A	A	A	A	A	1	1	1	1	1	1	22	44	65	46	43	68	0.961538	1	0.931034	1	0.972973	1	1	1	1	1	1	1
75235073	G	T	T	T	T	T	T	1	1	1	1	1	1	46	51	101	86	59	65	1	1	0.866667	1	1	1	1	1	1	1	1	1
39613279	A	G	G	G	G	G	G	1	1	1	1	1	1	14	18	29	19	15	22	1	1	1	0.966667	1	0.9	1	1	1	1	1	1
60753299	A	T	T	T	T	T	T	1	1	1	1	1	1	10	13	22	30	10	14	1	1	1	1	0.916667	1	1	0.95	1	1	1	1	-5.86667	11.8667
6476585	T	A	A	A	A	A	A	1	1	1	1	1	1	37	37	49	74	40	39	1	1	0.956522	0.958333	1	1	1	0.976744	1	1	1	0.97619	-5.86779	11.8678
35706381	T	C	C	C	C	C	C	1	1	1	1	1	1	12	23	66	55	28	30	1	1	1	1	1	1	0.972973	0.928571	1	0.966667	1	1	-5.86821	11.8682
90900401	T	C	C	C	C	C	C	1	1	1	1	1	1	23	40	35	33	20	27	1	1	1	1	1	1	1	1	1	0.925926	0.942857	1	-5.86878	11.8688
48233614	A	G	G	G	G	G	G	1	1	1	1	1	1	94	100	122	117	106	104	1	0.987342	1	1	0.941176	0.980583	0.992537	1	1	0.990566	1	0.976923	-5.86913	11.8691
67303172	T	C	C	C	C	C	C	1	1	1	1	1	1	13	13	11	86	21	10	1	0.976744	0.925	1	1	0.967742	1	1	1	1	1	1
19226194	A	T	T	T	T	T	T	1	1	1	1	1	1	33	37	21	79	45	22	0.869565	1	1	1	1	1	1	1	1	1	1	1
5015125	A	G	G	G	G	G	G	1	1	1	1	1	1	23	11	18	28	13	14	1	1	0.947368	1	0.978723	1	0.944444	1	1	1	1	1	-5.87054	11.8705
135155938	T	C	C	C	C	C	C	1	1	1	1	1	1	14	43	48	21	25	28	1	1	1	1	1	1	1	0.916667	1	1	0.955556	1	-5.87222	11.8722
101428024	C	A	A	A	A	A	A	1	1	1	1	1	1	64	40	55	47	50	53	1	1	1	0.978723	1	0.933333	1	1	1	0.979592	1	0.980769	-5.87242	11.8724
10536573	A	C	C	C	C	C	C	1	1	1	1	1	1	45	33	72	89	34	34	1	1	0.976744	0.98913	1	1	1	0.966667	1	0.954545	1	0.985507	-5.87259	11.8726
68857535	A	G	G	G	G	G	G	1	1	1	1	1	1	73	110	136	104	88	96	1	1	1	1	0.904762	1	1	1	1	1	0.968254	1	-5.87302	11.873
27900181	G	T	T	T	T	T	T	1	1	1	1	1	1	18	19	27	28	12	15	1	1	0.916667	1	1	1	1	1	1	1	0.956522	1	-5.87319	11.8732
91945897	T	G	G	G	G	G	G	1	1	1	1	1	1	43	31	57	86	46	48	1	1	0.983871	0.993902	1	0.992754	0.979592	1	1	1	0.960784	0.962963	-5.87387	11.8739
19226138	T	G	G	G	G	G	G	1	1	1	1	1	1	50	45	32	89	44	26	0.882353	1	1	1	1	1	1	0.992481	1	1	1	1	-5.87483	11.8748
19226229	T	C	C	C	C	C	C	1	1	1	1	1	1	23	21	12	43	23	12	0.875	1	1	1	1	1	1	1	1	1	1	1
22391446	G	T	T	T	T	T	T	1	1	1	1	1	1	20	23	31	48	40	21	1	1	0.95	0.975	1	1	1	1	1	1	1	0.95	-5.875	11.875
19944353	G	A	A	A	A	A	A	1	1	1	1	1	1	28	26	18	45	20	10	1	1	1	1	1	1	1	1	1	0.875	1	1	-5.875	11.875
80489628	T	G	G	G	G	G	G	1	1	1	1	1	1	20	22	40	35	37	23	1	1	1	0.975	1	1	1	0.9	1	1	1	1	-5.875	11.875
19226010	A	G	G	G	G	G	G	1	1	1	1	1	1	29	31	20	47	19	14	0.952381	1	1	1	0.923077	1	1	1	1	1	1	1
56816142	C	A	A	A	A	A	A	1	1	1	1	1	1	12	33	37	42	18	23	0.980392	1	1	0.990196	1	0.969697	1	1	1	1	1	0.935484	-5.87577	11.8758
100424505	T	A	A	A	A	A	A	1	1	1	1	1	1	29	19	25	20	18	15	0.961538	1	1	1	1	1	1	1	1	0.914286	1	1	-5.87582	11.8758
11491218	A	T	T	T	T	T	T	1	1	1	1	1	1	38	24	47	24	27	57	1	1	0.973684	0.975904	0.95	1	1	1	0.977273	1	1	1	-5.87686	11.8769
115292305	A	G	G	G	G	G	G	1	1	1	1	1	1	26	32	50	46	34	38	1	1	1	1	1	1	1	0.967742	0.959184	0.95122	1	1	-5.87815	11.8781
19226050	T	G	G	G	G	G	G	1	1	1	1	1	1	41	43	21	68	23	18	0.958333	1	0.944444	1	1	1	1	1	1	0.97561	1	1	-5.87839	11.8784
37285105	G	A	A	A	A	A	A	1	1	1	1	1	1	28	11	38	32	33	30	1	1	0.92	0.959184	1	1	1	1	1	1	1	1
116897200	A	C	C	C	C	C	C	1	1	1	1	1	1	19	37	63	94	49	53	1	0.988506	0.972973	0.985294	1	1	1	1	0.95	1	0.982456	1	-5.87923	11.8792
59365910	T	G	G	G	G	G	G	1	1	1	1	1	1	18	31	45	31	14	24	0.982143	1	1	1	0.95	1	1	1	0.947368	1	1	1	-5.87951	11.8795
11884929	A	T	T	T	T	T	T	1	1	1	1	1	1	38	73	86	141	51	47	1	1	0.987179	0.986207	0.986111	0.978947	0.980769	1	1	0.989362	1	0.971698	-5.88027	11.8803
97126949	C	T	T	T	T	T	T	1	1	1	1	1	1	106	33	57	86	63	50	1	0.948276	0.954545	0.978947	1	1	1	1	1	1	1	1
34689634	G	A	A	A	A	A	A	1	1	1	1	1	1	31	15	60	60	31	37	1	1	0.970588	0.9375	1	0.973684	1	1	1	1	1	1
23734074	A	G	G	G	G	G	G	1	1	1	1	1	1	10	23	31	67	22	19	1	1	1	1	0.939394	1	1	1	1	1	1	0.942857	-5.88225	11.8823
19226224	T	C	C	C	C	C	C	1	1	1	1	1	1	25	23	13	48	27	13	0.882353	1	1	1	1	1	1	1	1	1	1	1
14972721	A	G	G	G	G	G	G	1	1	1	1	1	1	25	31	42	71	46	26	1	1	1	1	1	1	0.882353	1	1	1	1	1	-5.88235	11.8824
76949293	G	T	T	T	T	T	T	1	1	1	1	1	1	51	17	37	19	12	19	1	1	1	1	1	1	1	0.882353	1	1	1	1	-5.88235	11.8824
115292298	C	T	T	T	T	T	T	1	1	1	1	1	1	27	32	50	51	34	39	1	1	1	1	1	1	1	0.970588	0.958333	0.953488	1	1	-5.88241	11.8824
74374143	T	A	A	A	A	A	A	1	1	1	1	1	1	64	33	54	90	65	60	1	1	0.978261	1	0.944444	1	1	0.960784	1	1	1	1	-5.88349	11.8835
107645623	A	T	T	T	T	T	T	1	1	1	1	1	1	25	18	51	66	30	49	0.991935	0.983051	0.95	1	1	0.96	1	1	1	1	1	1
40658570	A	G	G	G	G	G	G	1	1	1	1	1	1	21	17	43	25	22	30	1	0.972222	1	1	0.913043	1	1	1	1	1	1	1
33041365	C	T	T	T	T	T	T	1	1	1	1	1	1	51	35	46	43	37	33	0.885714	1	1	1	1	1	1	1	1	1	1	1
115292623	C	T	T	T	T	T	T	1	1	1	1	1	1	66	25	71	65	85	45	1	0.979592	0.925926	1	1	1	1	1	1	1	1	0.980198	-5.88572	11.8857
25970316	C	A	A	A	A	A	A	1	1	1	1	1	1	17	28	35	62	25	20	1	1	1	1	1	0.986301	0.9	1	1	1	1	1	-5.8863	11.8863
52930708	A	G	G	G	G	G	G	1	1	1	1	1	1	21	11	23	20	18	16	1	1	0.916667	0.971429	1	1	1	1	1	1	1	1
9377361	C	T	T	T	T	T	T	1	1	1	1	1	1	46	22	36	76	35	46	0.979798	0.984848	0.975	1	0.982456	0.966667	1	1	1	1	1	1
12902113	C	T	T	T	T	T	T	1	1	1	1	1	1	16	11	16	25	16	10	1	1	0.888889	1	1	1	1	1	1	1	1	1
36364193	C	T	T	T	T	T	T	1	1	1	1	1	1	29	21	41	68	24	28	0.911111	1	1	1	1	1	1	1	1	1	1	0.977778	-5.88889	11.8889
14972103	G	T	T	T	T	T	T	1	1	1	1	1	1	37	26	24	48	34	22	1	1	1	1	1	1	1	1	1	1	0.888889	1	-5.88889	11.8889
10576510	C	G	G	G	G	G	G	1	1	1	1	1	1	16	23	35	37	24	20	1	0.888889	1	1	1	1	1	1	1	1	1	1
3880297	G	A	A	A	A	A	A	1	1	1	1	1	1	25	10	18	34	36	19	1	1	0.888889	1	1	1	1	1	1	1	1	1
100306521	T	C	C	C	C	C	C	1	1	1	1	1	1	19	15	11	17	14	14	1	1	1	1	1	1	1	1	1	1	1	0.888889	-5.88889	11.8889
100306547	T	C	C	C	C	C	C	1	1	1	1	1	1	22	18	17	21	15	22	1	1	1	1	1	1	1	1	1	1	1	0.888889	-5.88889	11.8889
84711973	A	G	G	G	G	G	G	1	1	1	1	1	1	73	63	86	74	62	66	1	0.984	0.977273	0.986486	0.987805	1	0.976471	1	1	1	1	0.977528	-5.88956	11.8896
57584184	G	T	T	T	T	T	T	1	1	1	1	1	1	10	16	27	49	18	26	0.976744	1	1	1	1	1	1	1	1	0.970588	1	0.942857	-5.89019	11.8902
115293389	A	C	C	C	C	C	C	1	1	1	1	1	1	18	15	45	56	30	27	0.984127	0.96875	0.96875	1	1	1	1	0.984375	0.984615	1	1	1	-5.89062	11.8906
114343382	G	C	C	C	C	C	C	1	1	1	1	1	1	13	16	19	31	10	13	1	1	1	1	1	1	1	1	1	1	0.95	0.941176	-5.89118	11.8912
2329670	T	C	C	C	C	C	C	1	1	1	1	1	1	130	130	212	109	81	121	1	1	1	1	1	1	1	1	0.891304	1	1	1	-5.8913	11.8913
88009463	T	G	G	G	G	G	G	1	1	1	1	1	1	27	32	37	51	29	24	0.976744	1	0.962264	0.979167	1	1	1	1	0.973684	1	1	1	-5.89186	11.8919
11308531	T	C	C	C	C	C	C	1	1	1	1	1	1	23	42	89	41	44	50	1	1	0.891892	1	1	1	1	1	1	1	1	1
47814998	G	A	A	A	A	A	A	1	1	1	1	1	1	39	40	70	96	58	59	0.985915	1	0.970588	0.961039	1	1	0.974359	1	1	1	1	1	-5.8919	11.8919
90304983	A	C	C	C	C	C	C	1	1	1	1	1	1	13	14	31	22	28	15	1	1	1	0.983871	1	1	1	0.909091	1	1	1	1	-5.89296	11.893
42546526	T	C	C	C	C	C	C	1	1	1	1	1	1	13	41	36	41	10	32	1	1	1	1	0.925926	0.969697	1	1	1	1	1	1
120714650	C	T	T	T	T	T	T	1	1	1	1	1	1	20	12	26	41	23	32	1	1	1	1	1	0.982456	1	0.944444	1	1	1	0.96875	-5.89565	11.8957
8427466	A	G	G	G	G	G	G	1	1	1	1	1	1	20	30	27	25	28	22	1	1	1	1	1	1	1	0.9375	1	1	1	0.958333	-5.89583	11.8958
52930697	A	G	G	G	G	G	G	1	1	1	1	1	1	23	15	33	24	20	19	1	1	0.923077	0.972973	1	1	1	1	1	1	1	1
39619204	A	G	G	G	G	G	G	1	1	1	1	1	1	33	101	116	101	69	64	1	1	1	1	1	1	1	1	0.896552	1	1	1	-5.89655	11.8966
95402087	A	G	G	G	G	G	G	1	1	1	1	1	1	12	25	85	37	12	19	1	1	1	1	1	1	1	1	1	1	0.896552	1	-5.89655	11.8966
71446711	C	T	T	T	T	T	T	1	1	1	1	1	1	11	25	21	34	16	22	1	1	1	1	1	1	1	0.965517	1	1	1	0.931034	-5.89655	11.8966
10536306	A	G	G	G	G	G	G	1	1	1	1	1	1	48	45	94	151	61	57	0.990741	1	1	1	0.977778	1	1	1	1	0.987805	0.961538	0.980583	-5.89844	11.8984
94393745	A	T	T	T	T	T	T	1	1	1	1	1	1	11	12	24	38	18	15	0.97561	1	0.923077	1	1	1	1	1	1	1	1	1
25313968	T	C	C	C	C	C	C	1	1	1	1	1	1	42	14	18	46	22	21	1	1	0.965517	1	1	1	1	0.933333	1	1	1	1	-5.89885	11.8989
121142676	A	G	G	G	G	G	G	1	1	1	1	1	1	69	19	55	74	27	46	1	0.981132	1	0.988372	0.930233	1	1	1	1	1	1	1
93524927	T	A	A	A	A	A	A	1	1	1	1	1	1	12	26	34	31	16	20	1	1	0.961538	0.98	1	0.958333	1	1	1	1	1	1
37747058	G	A	A	A	A	A	A	1	1	1	1	1	1	28	29	24	27	21	19	1	1	1	1	1	1	1	1	0.9	1	1	1	-5.9	11.9
10576545	C	T	T	T	T	T	T	1	1	1	1	1	1	19	31	39	42	19	26	1	0.9	1	1	1	1	1	1	1	1	1	1
27900210	A	G	G	G	G	G	G	1	1	1	1	1	1	17	17	35	31	16	18	1	1	0.9	1	1	1	1	1	1	1	1	1
62478685	A	G	G	G	G	G	G	1	1	1	1	1	1	22	20	31	23	17	18	1	1	1	1	1	0.9	1	1	1	1	1	1
78315697	A	G	G	G	G	G	G	1	1	1	1	1	1	10	10	16	22	17	26	1	1	1	1	1	1	1	1	1	1	1	0.9	-5.9	11.9
51945072	G	A	A	A	A	A	A	1	1	1	1	1	1	10	17	14	28	17	18	1	1	1	1	1	1	0.9	1	1	1	1	1	-5.9	11.9
107173912	A	G	G	G	G	G	G	1	1	1	1	1	1	19	24	28	20	10	29	1	1	1	0.9	1	1	1	1	1	1	1	1
23837742	A	G	G	G	G	G	G	1	1	1	1	1	1	12	26	34	24	12	21	1	1	1	1	1	1	1	1	1	0.9	1	1	-5.9	11.9
84712021	A	G	G	G	G	G	G	1	1	1	1	1	1	66	61	80	59	62	53	1	0.982609	0.973684	1	0.988235	1	0.987013	0.96875	1	1	1	1	-5.90029	11.9003
7036970	T	G	G	G	G	G	G	1	1	1	1	1	1	16	29	39	49	14	23	1	1	0.944444	1	0.956522	1	1	1	1	1	1	1
87344650	G	A	A	A	A	A	A	1	1	1	1	1	1	43	23	47	73	18	24	1	1	1	1	1	1	1	0.956522	1	1	0.944444	1	-5.90097	11.901
68857470	T	G	G	G	G	G	G	1	1	1	1	1	1	34	45	46	40	38	52	1	1	1	1	1	1	1	1	0.966667	0.935484	1	1	-5.90215	11.9022
65338593	T	C	C	C	C	C	C	1	1	1	1	1	1	12	14	28	38	17	22	1	1	0.952381	1	1	1	1	1	1	0.95122	1	1	-5.9036	11.9036
50368678	A	G	G	G	G	G	G	1	1	1	1	1	1	14	27	42	26	26	16	1	1	1	1	0.947368	1	1	1	1	1	0.956522	1	-5.90389	11.9039
40658786	A	G	G	G	G	G	G	1	1	1	1	1	1	26	17	38	26	24	29	1	1	1	0.933333	1	1	1	1	1	1	1	0.970588	-5.90392	11.9039
43455108	T	C	C	C	C	C	C	1	1	1	1	1	1	47	24	47	69	22	30	1	0.925	1	1	0.979167	1	1	1	1	1	1	1
39613185	A	G	G	G	G	G	G	1	1	1	1	1	1	11	18	21	20	13	20	1	1	1	1	1	1	1	1	1	0.904762	1	1	-5.90476	11.9048
17610164	C	T	T	T	T	T	T	1	1	1	1	1	1	16	33	32	41	18	23	1	1	1	1	1	1	0.904762	1	1	1	1	1	-5.90476	11.9048
129905825	A	G	G	G	G	G	G	1	1	1	1	1	1	11	13	28	50	25	28	1	1	1	0.904762	1	1	1	1	1	1	1	1
52930671	C	A	A	A	A	A	A	1	1	1	1	1	1	41	17	38	34	27	25	1	1	0.947368	0.957447	1	1	1	1	1	1	1	1
10536562	G	A	A	A	A	A	A	1	1	1	1	1	1	44	32	70	86	30	37	1	1	0.973684	0.989474	1	1	1	0.965517	1	0.97619	1	1	-5.90487	11.9049
80535389	A	T	T	T	T	T	T	1	1	1	1	1	1	85	14	77	75	48	39	1	1	0.9375	1	1	1	1	0.96875	1	1	1	1	-5.90625	11.9062
29844542	G	A	A	A	A	A	A	1	1	1	1	1	1	54	48	46	52	42	27	0.958333	1	0.966667	1	1	1	0.982143	1	1	1	1	1	-5.90714	11.9071
74930830	T	C	C	C	C	C	C	1	1	1	1	1	1	32	31	31	48	48	52	1	1	1	1	1	0.941176	1	0.990196	1	1	0.988636	0.9875	-5.90751	11.9075
85901421	G	A	A	A	A	A	A	1	1	1	1	1	1	104	55	94	70	60	68	0.98773	1	1	1	1	1	0.956044	1	1	1	0.97619	0.987952	-5.90792	11.9079
91304728	T	C	C	C	C	C	C	1	1	1	1	1	1	14	25	25	31	15	18	1	1	1	0.9375	1	1	1	1	1	1	1	0.970588	-5.90809	11.9081
87063960	G	T	T	T	T	T	T	1	1	1	1	1	1	43	39	99	113	30	40	1	1	1	1	0.955882	1	0.981818	1	1	1	0.971014	1	-5.90872	11.9087
3170568	A	C	C	C	C	C	C	1	1	1	1	1	1	26	27	57	54	52	26	1	1	0.956522	1	1	0.952381	1	1	1	1	1	1
16262424	A	G	G	G	G	G	G	1	1	1	1	1	1	20	22	65	30	21	19	1	1	1	1	1	1	1	1	0.909091	1	1	1	-5.90909	11.9091
75235024	T	C	C	C	C	C	C	1	1	1	1	1	1	44	62	122	94	62	81	1	1	0.909091	1	1	1	1	1	1	1	1	1
26096242	T	A	A	A	A	A	A	1	1	1	1	1	1	11	33	46	31	30	17	1	1	0.909091	1	1	1	1	1	1	1	1	1
103370367	G	T	T	T	T	T	T	1	1	1	1	1	1	18	22	30	30	15	22	1	1	0.909091	1	1	1	1	1	1	1	1	1
87063976	T	C	C	C	C	C	C	1	1	1	1	1	1	52	49	115	129	37	48	1	0.985401	0.979167	0.993007	0.97561	1	1	1	1	1	0.97619	1	-5.90938	11.9094
29844767	C	A	A	A	A	A	A	1	1	1	1	1	1	13	20	18	16	12	23	0.935484	0.974359	1	1	1	1	1	1	1	1	1	1
60000354	A	T	T	T	T	T	T	1	1	1	1	1	1	32	22	45	25	28	28	0.985075	0.982456	0.957143	0.985507	1	1	1	1	1	1	1	1
55968258	A	C	C	C	C	C	C	1	1	1	1	1	1	15	45	92	43	35	34	1	1	0.960784	1	1	1	0.972973	1	1	1	1	0.976744	-5.9105	11.9105
58243857	T	G	G	G	G	G	G	1	1	1	1	1	1	64	153	171	261	88	101	0.996269	0.996644	0.976879	0.996988	1	0.992084	0.986842	0.984848	1	1	0.98	1	-5.91055	11.9106
111053562	C	A	A	A	A	A	A	1	1	1	1	1	1	39	61	91	68	59	51	1	0.977528	0.933333	1	1	1	1	1	1	1	1	1
62543982	A	G	G	G	G	G	G	1	1	1	1	1	1	51	74	58	84	47	35	1	1	1	1	1	1	1	1	0.939394	1	1	0.971831	-5.91122	11.9112
45758045	A	G	G	G	G	G	G	1	1	1	1	1	1	14	23	22	28	13	12	1	1	1	1	1	0.911765	1	1	1	1	1	1
25970322	C	T	T	T	T	T	T	1	1	1	1	1	1	18	21	31	57	21	18	1	1	0.974359	1	1	1	0.9375	1	1	1	1	1	-5.91186	11.9119
74684622	T	C	C	C	C	C	C	1	1	1	1	1	1	83	29	55	128	80	45	1	1	0.95122	0.960784	1	1	1	1	1	1	1	1
104355302	G	A	A	A	A	A	A	1	1	1	1	1	1	83	83	139	71	98	128	1	1	0.933333	1	1	0.978723	1	1	1	1	1	1
51768496	A	G	G	G	G	G	G	1	1	1	1	1	1	18	34	21	18	23	19	1	1	1	1	0.913043	1	1	1	1	1	1	1
74374195	A	G	G	G	G	G	G	1	1	1	1	1	1	36	14	42	61	46	43	1	1	1	1	1	1	1	0.913043	1	1	1	1	-5.91304	11.913
43948993	A	G	G	G	G	G	G	1	1	1	1	1	1	17	86	102	69	53	65	1	1	0.95	1	1	1	1	0.987805	1	1	1	0.975309	-5.91311	11.9131
28488245	T	C	C	C	C	C	C	1	1	1	1	1	1	30	54	71	86	41	59	1	1	1	1	0.944444	1	1	0.969231	1	1	1	1	-5.91368	11.9137
8440038	T	C	C	C	C	C	C	1	1	1	1	1	1	33	35	67	50	38	38	1	1	0.952381	1	1	1	1	1	1	1	1	0.962264	-5.91465	11.9146
42546505	T	C	C	C	C	C	C	1	1	1	1	1	1	15	53	47	52	12	41	1	1	1	1	0.942857	1	1	1	1	0.972222	1	1	-5.91508	11.9151
87063952	G	T	T	T	T	T	T	1	1	1	1	1	1	38	33	96	98	27	35	1	1	1	1	0.949153	1	1	1	1	1	0.966667	1	-5.91582	11.9158
39868878	A	T	T	T	T	T	T	1	1	1	1	1	1	24	33	58	47	47	31	1	1	0.971429	0.944444	1	1	1	1	1	1	1	1
38298213	A	G	G	G	G	G	G	1	1	1	1	1	1	28	17	31	52	26	27	1	1	0.975	1	1	1	1	0.941176	1	1	1	1	-5.91618	11.9162
50652041	T	C	C	C	C	C	C	1	1	1	1	1	1	41	59	99	55	51	64	1	1	1	1	0.989796	1	0.961538	1	1	1	1	0.964912	-5.91625	11.9162
36365591	G	A	A	A	A	A	A	1	1	1	1	1	1	25	61	63	86	31	53	1	0.985507	1	0.973333	1	1	1	1	1	1	0.957447	1	-5.91629	11.9163
97127164	G	C	C	C	C	C	C	1	1	1	1	1	1	34	34	52	63	18	13	1	1	1	1	1	1	1	0.96	1	1	0.956522	1	-5.91652	11.9165
13115281	G	A	A	A	A	A	A	1	1	1	1	1	1	22	76	41	44	33	17	1	1	1	1	1	1	0.964286	1	0.952381	1	1	1	-5.91667	11.9167
14428722	A	G	G	G	G	G	G	1	1	1	1	1	1	10	13	35	24	10	21	1	1	1	1	0.916667	1	1	1	1	1	1	1
14428725	A	G	G	G	G	G	G	1	1	1	1	1	1	10	13	33	23	11	21	1	1	1	1	0.916667	1	1	1	1	1	1	1
65449045	C	G	G	G	G	G	G	1	1	1	1	1	1	56	27	33	28	38	21	1	1	1	1	0.916667	1	1	1	1	1	1	1
142999423	T	G	G	G	G	G	G	1	1	1	1	1	1	40	46	76	112	44	61	1	1	0.955224	1	1	1	1	0.975	1	1	1	0.986667	-5.91689	11.9169
37954508	C	T	T	T	T	T	T	1	1	1	1	1	1	41	40	47	54	38	38	1	0.917647	1	1	1	1	1	1	1	1	1	1
71051991	G	A	A	A	A	A	A	1	1	1	1	1	1	40	10	48	77	36	39	1	1	0.989474	0.981132	1	1	1	0.947368	1	1	1	1	-5.91797	11.918
76948978	A	C	C	C	C	C	C	1	1	1	1	1	1	41	29	62	28	26	41	0.986301	1	1	1	1	0.979167	0.973684	1	1	1	1	0.980392	-5.91954	11.9195
10536289	A	G	G	G	G	G	G	1	1	1	1	1	1	44	49	95	133	56	62	1	1	1	1	0.97561	1	1	1	1	1	0.9625	0.981818	-5.91993	11.9199
10576724	T	C	C	C	C	C	C	1	1	1	1	1	1	21	24	24	22	16	14	1	1	1	1	1	0.92	1	1	1	1	1	1
59429125	A	G	G	G	G	G	G	1	1	1	1	1	1	11	33	50	33	20	47	1	1	1	1	0.92	1	1	1	1	1	1	1
51945082	A	G	G	G	G	G	G	1	1	1	1	1	1	11	24	18	30	22	22	1	1	1	1	1	1	0.92	1	1	1	1	1	-5.92	11.92
62478656	A	G	G	G	G	G	G	1	1	1	1	1	1	42	44	63	50	36	32	1	1	0.975	1	1	0.972973	1	0.972222	1	1	1	1	-5.9202	11.9202
52147601	A	C	C	C	C	C	C	1	1	1	1	1	1	17	28	33	42	33	17	1	1	1	1	1	1	1	1	1	0.95	1	0.970588	-5.92059	11.9206
77199644	T	G	G	G	G	G	G	1	1	1	1	1	1	59	60	95	61	81	86	1	1	0.959184	0.961538	1	1	1	1	1	1	1	1
10536654	A	G	G	G	G	G	G	1	1	1	1	1	1	39	31	34	67	41	40	1	1	0.979592	1	1	1	1	1	1	1	0.941176	1	-5.92077	11.9208
91945918	G	A	A	A	A	A	A	1	1	1	1	1	1	48	35	53	90	43	41	1	1	1	1	1	0.993007	1	1	1	1	0.961538	0.966292	-5.92084	11.9208
36365613	T	C	C	C	C	C	C	1	1	1	1	1	1	20	59	48	67	29	49	1	1	1	0.966667	1	1	1	1	1	1	0.970588	0.983871	-5.92113	11.9211
41507524	C	A	A	A	A	A	A	1	1	1	1	1	1	259	89	146	193	156	147	0.992908	0.984252	0.984733	0.993671	1	1	1	1	1	1	0.982609	0.983051	-5.92122	11.9212
75499840	G	C	C	C	C	C	C	1	1	1	1	1	1	22	23	30	28	17	24	1	1	1	1	1	1	0.95	1	1	1	1	0.971429	-5.92143	11.9214
87063940	G	A	A	A	A	A	A	1	1	1	1	1	1	28	29	71	81	18	29	1	1	1	1	0.964286	1	1	1	1	1	0.958333	1	-5.92262	11.9226
52930674	A	G	G	G	G	G	G	1	1	1	1	1	1	40	17	38	33	28	25	1	1	0.944444	0.978261	1	1	1	1	1	1	1	1
68987433	G	A	A	A	A	A	A	1	1	1	1	1	1	13	21	27	40	17	37	0.923077	1	1	1	1	1	1	1	1	1	1	1
46423950	T	C	C	C	C	C	C	1	1	1	1	1	1	14	10	23	23	17	16	1	1	1	1	1	1	1	0.923077	1	1	1	1	-5.92308	11.9231
39741745	T	C	C	C	C	C	C	1	1	1	1	1	1	19	33	76	72	22	41	1	1	0.923077	1	1	1	1	1	1	1	1	1
91752388	A	G	G	G	G	G	G	1	1	1	1	1	1	27	26	42	23	22	20	1	1	1	1	1	1	1	1	1	1	0.923077	1	-5.92308	11.9231
3188017	A	G	G	G	G	G	G	1	1	1	1	1	1	27	86	164	93	85	130	1	1	0.953704	0.990148	1	0.979592	1	1	1	1	1	1
40174794	G	A	A	A	A	A	A	1	1	1	1	1	1	66	198	206	143	94	95	0.953125	0.995	1	1	1	0.990826	1	0.991525	1	1	1	0.993464	-5.92394	11.9239
39619665	C	T	T	T	T	T	T	1	1	1	1	1	1	45	111	124	151	72	75	1	0.962687	1	1	0.984	1	0.977273	1	1	1	1	1	-5.92396	11.924
36364239	C	T	T	T	T	T	T	1	1	1	1	1	1	38	28	57	96	32	39	0.940299	1	1	1	1	1	1	0.983871	1	1	1	1	-5.92417	11.9242
121142729	C	T	T	T	T	T	T	1	1	1	1	1	1	48	18	41	81	18	39	1	1	1	1	0.925	1	1	1	1	1	1	1
59706892	G	A	A	A	A	A	A	1	1	1	1	1	1	17	25	53	34	12	26	1	1	0.977778	0.986486	1	1	1	1	1	1	1	0.960784	-5.92505	11.925
75235635	T	C	C	C	C	C	C	1	1	1	1	1	1	75	122	151	134	143	120	1	1	1	1	0.947368	1	1	0.993548	1	1	0.984375	1	-5.92529	11.9253
45778569	T	G	G	G	G	G	G	1	1	1	1	1	1	31	20	42	41	38	27	0.983871	0.97619	1	1	1	1	1	0.965517	1	1	1	1	-5.92558	11.9256
87346601	C	A	A	A	A	A	A	1	1	1	1	1	1	24	16	62	86	40	34	1	1	0.947368	1	1	1	1	1	1	0.978261	1	1	-5.92563	11.9256
27388259	G	A	A	A	A	A	A	1	1	1	1	1	1	29	35	56	29	23	25	1	1	1	1	1	1	1	1	1	1	0.925926	1	-5.92593	11.9259
133654803	T	C	C	C	C	C	C	1	1	1	1	1	1	35	11	32	48	25	25	1	1	1	1	1	1	1	1	1	1	0.925926	1	-5.92593	11.9259
94065040	T	G	G	G	G	G	G	1	1	1	1	1	1	21	33	41	35	25	60	1	1	1	0.925926	1	1	1	1	1	1	1	1
38269433	A	G	G	G	G	G	G	1	1	1	1	1	1	13	16	31	14	13	20	1	0.925926	1	1	1	1	1	1	1	1	1	1
84711885	C	T	T	T	T	T	T	1	1	1	1	1	1	90	33	101	74	67	68	1	1	0.980392	0.976471	1	1	0.969388	1	1	1	1	1	-5.92625	11.9263
36546980	C	G	G	G	G	G	G	1	1	1	1	1	1	14	77	114	135	49	78	1	1	0.981481	1	1	0.994012	0.96875	1	1	0.982143	1	1	-5.92639	11.9264
64586958	C	G	G	G	G	G	G	1	1	1	1	1	1	70	28	85	51	43	43	1	1	0.977273	1	1	0.989474	1	0.96	1	1	1	1	-5.92675	11.9267
121142694	G	C	C	C	C	C	C	1	1	1	1	1	1	60	25	48	76	29	42	1	1	1	1	0.926829	1	1	1	1	1	1	1
19226115	A	G	G	G	G	G	G	1	1	1	1	1	1	57	46	34	89	39	20	0.952381	1	1	1	1	1	0.975	1	1	1	1	1	-5.92738	11.9274
102962248	C	T	T	T	T	T	T	1	1	1	1	1	1	28	19	31	28	29	14	1	0.928571	1	1	1	1	1	1	1	1	1	1
29909262	A	G	G	G	G	G	G	1	1	1	1	1	1	10	14	24	19	12	16	1	1	1	0.928571	1	1	1	1	1	1	1	1
39613322	A	G	G	G	G	G	G	1	1	1	1	1	1	13	30	31	27	20	29	1	1	1	1	1	0.928571	1	1	1	1	1	1
14428701	T	C	C	C	C	C	C	1	1	1	1	1	1	10	17	43	28	12	23	1	1	1	1	0.928571	1	1	1	1	1	1	1
14428715	C	T	T	T	T	T	T	1	1	1	1	1	1	10	17	40	28	12	22	1	1	1	1	0.928571	1	1	1	1	1	1	1
19141254	T	A	A	A	A	A	A	1	1	1	1	1	1	12	35	27	23	15	12	1	1	1	1	0.928571	1	1	1	1	1	1	1
28623384	C	T	T	T	T	T	T	1	1	1	1	1	1	36	41	67	25	66	77	1	1	0.928571	1	1	1	1	1	1	1	1	1
50317101	A	G	G	G	G	G	G	1	1	1	1	1	1	19	14	34	32	26	23	1	0.928571	1	1	1	1	1	1	1	1	1	1
81908123	G	T	T	T	T	T	T	1	1	1	1	1	1	59	12	31	19	37	34	1	1	0.928571	1	1	1	1	1	1	1	1	1
11968036	A	C	C	C	C	C	C	1	1	1	1	1	1	15	20	30	28	18	23	1	1	1	1	1	1	1	1	0.928571	1	1	1	-5.92857	11.9286
62478568	C	A	A	A	A	A	A	1	1	1	1	1	1	36	66	83	89	52	45	1	1	0.983607	1	1	0.945946	1	1	1	1	1	1
58243977	T	C	C	C	C	C	C	1	1	1	1	1	1	22	141	135	205	78	78	1	1	1	1	0.989691	1	0.971429	1	1	0.968504	1	1	-5.92962	11.9296
34982798	A	G	G	G	G	G	G	1	1	1	1	1	1	17	17	37	33	22	13	1	1	1	1	1	1	0.962963	0.966667	1	1	1	1	-5.92963	11.9296
110320348	G	A	A	A	A	A	A	1	1	1	1	1	1	46	26	56	40	29	43	1	0.972222	1	1	1	1	1	1	1	0.957447	1	1	-5.92967	11.9297
48173463	G	A	A	A	A	A	A	1	1	1	1	1	1	108	178	313	140	106	163	1	1	0.960526	0.976	0.993464	1	1	1	1	1	1	1
62478573	T	C	C	C	C	C	C	1	1	1	1	1	1	39	66	83	89	53	46	1	1	0.984615	1	1	0.945946	1	1	1	1	1	1
23887926	T	G	G	G	G	G	G	1	1	1	1	1	1	149	31	35	214	88	44	1	0.981132	0.984615	1	1	1	1	0.97561	1	1	1	0.989247	-5.9306	11.9306
54104633	T	A	A	A	A	A	A	1	1	1	1	1	1	55	56	104	70	57	60	1	1	0.985915	1	1	0.994709	1	1	0.95	1	1	1	-5.93062	11.9306
153222241	A	C	C	C	C	C	C	1	1	1	1	1	1	15	11	12	22	14	21	1	1	1	1	1	1	1	0.931034	1	1	1	1	-5.93103	11.931
51945084	T	C	C	C	C	C	C	1	1	1	1	1	1	10	27	19	33	24	22	1	1	1	1	1	1	0.931034	1	1	1	1	1	-5.93103	11.931
93872537	G	C	C	C	C	C	C	1	1	1	1	1	1	35	18	43	23	20	17	1	1	1	1	1	1	1	1	1	1	1	0.931034	-5.93103	11.931
39619213	T	C	C	C	C	C	C	1	1	1	1	1	1	34	112	128	110	84	72	1	0.992063	1	1	1	1	1	1	0.939394	1	1	1	-5.93146	11.9315
22671456	A	T	T	T	T	T	T	1	1	1	1	1	1	22	92	134	100	58	85	1	0.993631	0.963768	1	0.989011	1	1	1	1	1	0.985294	1	-5.9317	11.9317
51505060	T	A	A	A	A	A	A	1	1	1	1	1	1	24	31	59	33	20	15	1	0.988636	1	0.984848	1	1	1	1	1	1	0.958333	1	-5.93182	11.9318
116237914	G	A	A	A	A	A	A	1	1	1	1	1	1	67	73	54	40	45	68	1	0.9875	1	0.985075	0.987805	1	1	1	1	0.986111	0.985507	1	-5.932	11.932
17768290	T	A	A	A	A	A	A	1	1	1	1	1	1	66	53	110	96	47	84	0.99278	1	0.954545	0.993007	1	1	1	1	1	1	1	0.991736	-5.93207	11.9321
25685205	A	T	T	T	T	T	T	1	1	1	1	1	1	33	41	52	51	54	47	1	0.987013	0.962963	1	1	1	1	1	1	1	1	0.982143	-5.93212	11.9321
29909975	A	T	T	T	T	T	T	1	1	1	1	1	1	66	59	97	107	59	78	1	1	1	0.990741	0.966667	0.986301	1	1	0.988506	1	1	1	-5.93221	11.9322
13115283	A	G	G	G	G	G	G	1	1	1	1	1	1	22	76	42	42	35	16	1	1	1	1	1	1	1	0.977778	0.954545	1	1	1	-5.93232	11.9323
103903902	T	G	G	G	G	G	G	1	1	1	1	1	1	22	202	209	135	78	93	0.995833	1	0.970149	1	1	0.996	0.970588	1	1	1	1	1	-5.93257	11.9326
114343407	G	C	C	C	C	C	C	1	1	1	1	1	1	18	34	38	51	30	27	1	1	1	1	1	1	1	1	1	1	0.967742	0.965517	-5.93326	11.9333
43706115	A	C	C	C	C	C	C	1	1	1	1	1	1	14	31	42	53	25	18	1	1	0.933333	1	1	1	1	1	1	1	1	1
14983497	T	C	C	C	C	C	C	1	1	1	1	1	1	37	98	108	83	41	65	1	1	1	1	1	1	1	1	0.933333	1	1	1	-5.93333	11.9333
27388169	C	T	T	T	T	T	T	1	1	1	1	1	1	22	22	64	26	16	20	1	1	1	1	1	1	1	1	1	1	0.933333	1	-5.93333	11.9333
39240021	T	C	C	C	C	C	C	1	1	1	1	1	1	34	14	41	39	36	22	1	1	1	1	1	0.933333	1	1	1	1	1	1
4754174	A	T	T	T	T	T	T	1	1	1	1	1	1	12	27	48	53	13	33	1	0.933333	1	1	1	1	1	1	1	1	1	1
23734241	T	C	C	C	C	C	C	1	1	1	1	1	1	12	32	50	73	30	28	1	1	1	1	0.933333	1	1	1	1	1	1	1
25970325	G	A	A	A	A	A	A	1	1	1	1	1	1	15	20	33	53	17	18	1	1	1	1	1	1	0.933333	1	1	1	1	1	-5.93333	11.9333
99778132	T	C	C	C	C	C	C	1	1	1	1	1	1	35	19	55	37	25	22	1	1	1	1	1	1	1	1	1	0.933333	1	1	-5.93333	11.9333
13673832	A	T	T	T	T	T	T	1	1	1	1	1	1	22	27	24	23	10	17	1	1	1	1	0.933333	1	1	1	1	1	1	1
12544626	G	A	A	A	A	A	A	1	1	1	1	1	1	128	79	164	92	60	65	0.992248	1	1	1	0.985507	0.955882	1	1	1	1	1	1
87345142	C	T	T	T	T	T	T	1	1	1	1	1	1	81	29	17	31	69	36	1	1	1	1	1	1	1	0.95122	1	1	1	0.982456	-5.93368	11.9337
17425874	G	A	A	A	A	A	A	1	1	1	1	1	1	82	80	89	141	67	57	1	0.976879	0.985714	0.994624	0.988506	1	1	1	1	1	0.988235	1	-5.93396	11.934
7090463	T	G	G	G	G	G	G	1	1	1	1	1	1	18	61	65	63	69	55	1	1	1	0.954545	1	1	1	1	1	1	0.979592	1	-5.93414	11.9341
74498522	T	C	C	C	C	C	C	1	1	1	1	1	1	66	30	33	43	32	31	1	1	0.959184	1	1	1	1	1	0.975	1	1	1	-5.93418	11.9342
41399355	T	C	C	C	C	C	C	1	1	1	1	1	1	81	63	77	81	50	36	1	1	0.970588	0.963636	1	1	1	1	1	1	1	1
7090445	T	G	G	G	G	G	G	1	1	1	1	1	1	15	46	47	56	62	47	1	1	0.956522	1	1	1	1	1	1	1	0.977778	1	-5.9343	11.9343
72590039	A	T	T	T	T	T	T	1	1	1	1	1	1	16	23	49	64	42	11	1	1	1	0.96	0.974359	1	1	1	1	1	1	1
36547100	C	T	T	T	T	T	T	1	1	1	1	1	1	29	135	136	150	81	108	0.982036	0.992366	0.986111	0.992248	0.991935	1	1	1	1	1	1	0.990099	-5.9348	11.9348
23067617	A	G	G	G	G	G	G	1	1	1	1	1	1	23	28	26	48	25	20	1	1	1	1	1	1	1	0.970588	1	0.964286	1	1	-5.93487	11.9349
41507467	G	C	C	C	C	C	C	1	1	1	1	1	1	125	50	87	106	89	86	1	1	1	1	1	1	1	1	1	1	0.935484	1	-5.93548	11.9355
32928523	G	A	A	A	A	A	A	1	1	1	1	1	1	20	20	43	47	46	24	1	1	1	1	1	1	1	1	1	0.935484	1	1	-5.93548	11.9355
42546518	A	G	G	G	G	G	G	1	1	1	1	1	1	15	49	43	49	12	39	1	1	1	1	0.935484	1	1	1	1	1	1	1
36365400	C	T	T	T	T	T	T	1	1	1	1	1	1	13	42	101	86	22	44	1	1	1	1	0.987952	0.976744	1	1	1	1	1	0.971014	-5.93571	11.9357
153222973	C	T	T	T	T	T	T	1	1	1	1	1	1	24	25	90	68	37	53	1	1	1	1	1	0.962963	0.972973	1	1	1	1	1	-5.93594	11.9359
53096102	A	C	C	C	C	C	C	1	1	1	1	1	1	47	58	93	74	50	51	0.99115	1	1	1	1	0.964286	1	1	0.980769	1	1	1	-5.93621	11.9362
32445228	A	T	T	T	T	T	T	1	1	1	1	1	1	43	56	55	61	51	53	1	0.983871	0.979592	1	1	1	1	0.972973	1	1	1	1	-5.93644	11.9364
38756024	A	T	T	T	T	T	T	1	1	1	1	1	1	22	16	27	18	17	17	0.967742	1	1	1	1	1	0.96875	1	1	1	1	1	-5.93649	11.9365
87063935	A	G	G	G	G	G	G	1	1	1	1	1	1	22	21	62	66	17	25	1	1	1	1	0.963636	1	1	1	1	1	0.972973	1	-5.93661	11.9366
17248454	A	G	G	G	G	G	G	1	1	1	1	1	1	21	40	50	42	28	52	1	1	1	1	1	0.962264	1	1	1	1	0.974359	1	-5.93662	11.9366
13115316	A	T	T	T	T	T	T	1	1	1	1	1	1	19	69	35	37	33	14	1	0.954545	1	1	1	1	1	1	1	1	1	0.982143	-5.93669	11.9367
26157665	A	G	G	G	G	G	G	1	1	1	1	1	1	42	75	147	176	74	85	0.989011	0.981366	1	1	0.984127	0.982935	1	1	1	1	1	1
5818008	G	C	C	C	C	C	C	1	1	1	1	1	1	14	16	35	48	38	23	1	1	1	1	0.9375	1	1	1	1	1	1	1
45778753	T	C	C	C	C	C	C	1	1	1	1	1	1	12	29	24	30	20	16	1	1	1	1	1	1	0.9375	1	1	1	1	1	-5.9375	11.9375
41399341	C	T	T	T	T	T	T	1	1	1	1	1	1	105	78	86	87	59	43	1	1	0.9375	1	1	1	1	1	1	1	1	1
9823075	A	G	G	G	G	G	G	1	1	1	1	1	1	69	45	51	51	37	38	1	1	0.9375	1	1	1	1	1	1	1	1	1
80489615	C	T	T	T	T	T	T	1	1	1	1	1	1	20	23	42	34	36	24	1	1	1	1	1	1	1	1	1	1	1	0.9375	-5.9375	11.9375
9377402	C	G	G	G	G	G	G	1	1	1	1	1	1	25	12	28	51	20	24	0.984127	1	1	1	0.953488	1	1	1	1	1	1	1
19400949	G	A	A	A	A	A	A	1	1	1	1	1	1	46	30	64	19	23	48	1	1	0.961538	1	1	1	1	0.97619	1	1	1	1	-5.93773	11.9377
7037027	C	G	G	G	G	G	G	1	1	1	1	1	1	14	23	22	30	14	22	1	0.97619	1	1	1	1	0.961538	1	1	1	1	1	-5.93773	11.9377
52065630	T	G	G	G	G	G	G	1	1	1	1	1	1	39	72	171	108	80	53	0.986395	0.993789	0.98	1	0.988506	1	0.989247	1	1	1	1	1	-5.93794	11.9379
10634915	G	A	A	A	A	A	A	1	1	1	1	1	1	13	110	55	53	36	84	1	1	0.956522	1	0.989011	0.992537	1	1	1	1	1	1
27090357	A	G	G	G	G	G	G	1	1	1	1	1	1	19	63	53	58	14	26	1	1	1	1	1	0.980769	1	1	1	0.957447	1	1	-5.93822	11.9382
40039894	G	A	A	A	A	A	A	1	1	1	1	1	1	17	37	40	37	22	43	1	1	0.982143	1	1	1	1	1	1	0.956522	1	1	-5.93866	11.9387
62543763	A	G	G	G	G	G	G	1	1	1	1	1	1	23	46	40	64	28	15	1	1	1	1	1	0.958333	1	1	1	0.980392	1	1	-5.93873	11.9387
75781939	A	G	G	G	G	G	G	1	1	1	1	1	1	61	34	83	55	41	41	0.984211	1	1	1	1	1	1	1	1	0.954545	1	1	-5.93876	11.9388
11884506	A	G	G	G	G	G	G	1	1	1	1	1	1	13	65	112	107	67	64	1	1	1	1	1	1	1	1	1	0.989796	0.963636	0.985714	-5.93915	11.9391
17425829	G	A	A	A	A	A	A	1	1	1	1	1	1	62	53	64	64	35	29	1	1	1	0.977099	0.982143	1	1	1	1	0.98	1	1	-5.93924	11.9392
103930893	C	T	T	T	T	T	T	1	1	1	1	1	1	69	31	32	25	25	31	1	1	0.964286	1	1	1	1	1	1	1	1	0.975	-5.93929	11.9393
86620465	T	C	C	C	C	C	C	1	1	1	1	1	1	50	79	100	110	43	64	1	1	1	1	1	1	1	1	0.939394	1	1	1	-5.93939	11.9394
101428157	C	T	T	T	T	T	T	1	1	1	1	1	1	239	191	276	241	219	203	1	1	0.978571	0.972222	1	1	1	1	1	0.988636	1	1	-5.93943	11.9394
74497909	T	C	C	C	C	C	C	1	1	1	1	1	1	12	28	65	68	50	25	1	1	0.95	1	1	0.989583	1	1	1	1	1	1
50316836	T	C	C	C	C	C	C	1	1	1	1	1	1	112	118	222	211	191	196	1	1	1	0.95	1	1	0.994413	1	1	1	1	0.995495	-5.93991	11.9399
36365357	A	G	G	G	G	G	G	1	1	1	1	1	1	17	30	84	75	19	31	1	1	1	1	1	0.970803	1	1	1	1	1	0.969231	-5.94003	11.94
84007881	T	G	G	G	G	G	G	1	1	1	1	1	1	98	39	66	72	52	54	1	1	0.979592	1	1	0.980392	1	1	1	1	0.980392	1	-5.94038	11.9404
25970149	A	T	T	T	T	T	T	1	1	1	1	1	1	48	61	101	132	92	76	1	1	0.989474	1	1	0.994652	0.9875	0.979167	1	0.989691	1	1	-5.94048	11.9405
62152618	C	T	T	T	T	T	T	1	1	1	1	1	1	39	28	50	49	40	31	1	1	1	1	1	1	0.962264	1	1	0.978261	1	1	-5.94053	11.9405
29910049	A	T	T	T	T	T	T	1	1	1	1	1	1	73	73	111	99	60	77	0.991597	1	0.94898	1	1	1	1	1	1	1	1	1
62082114	C	T	T	T	T	T	T	1	1	1	1	1	1	21	14	44	35	19	20	1	1	0.958333	1	1	0.982456	1	1	1	1	1	1
10536612	C	T	T	T	T	T	T	1	1	1	1	1	1	43	32	56	82	38	38	1	1	1	0.986486	1	1	1	1	1	0.954545	1	1	-5.94103	11.941
42546133	A	T	T	T	T	T	T	1	1	1	1	1	1	13	57	103	64	42	40	1	1	1	1	0.979592	1	1	1	1	1	1	0.961538	-5.94113	11.9411
41507459	T	C	C	C	C	C	C	1	1	1	1	1	1	108	46	75	91	85	69	1	1	1	1	1	1	1	1	1	1	0.941176	1	-5.94118	11.9412
47969676	T	G	G	G	G	G	G	1	1	1	1	1	1	33	10	20	19	15	16	1	1	1	1	1	1	1	1	1	1	0.941176	1	-5.94118	11.9412
36364222	A	G	G	G	G	G	G	1	1	1	1	1	1	33	26	56	92	31	38	0.941176	1	1	1	1	1	1	1	1	1	1	1
27388157	T	C	C	C	C	C	C	1	1	1	1	1	1	22	19	67	30	15	23	1	1	1	1	1	1	1	1	1	1	0.941176	1	-5.94118	11.9412
18145713	A	G	G	G	G	G	G	1	1	1	1	1	1	21	26	45	68	26	14	1	1	0.941176	1	1	1	1	1	1	1	1	1
96254104	T	G	G	G	G	G	G	1	1	1	1	1	1	19	15	21	10	13	15	1	1	1	1	1	1	1	0.941176	1	1	1	1	-5.94118	11.9412
61772458	A	G	G	G	G	G	G	1	1	1	1	1	1	149	43	59	148	76	66	1	1	0.979167	1	1	1	0.987654	1	0.974359	1	1	1	-5.94118	11.9412
117321604	T	G	G	G	G	G	G	1	1	1	1	1	1	26	24	36	39	20	21	1	1	1	1	1	1	0.967742	0.973684	1	1	1	1	-5.94143	11.9414
44976956	T	G	G	G	G	G	G	1	1	1	1	1	1	13	63	94	71	42	59	0.982759	1	0.97561	1	0.983333	1	1	1	1	1	1	1
61772550	C	A	A	A	A	A	A	1	1	1	1	1	1	65	19	25	80	36	37	1	1	1	1	1	1	0.957447	1	1	1	1	0.984375	-5.94182	11.9418
130066532	T	C	C	C	C	C	C	1	1	1	1	1	1	137	145	168	259	128	85	1	0.997015	1	1	1	0.994118	1	1	0.95082	1	1	1	-5.94195	11.942
38598738	A	G	G	G	G	G	G	1	1	1	1	1	1	65	55	107	82	51	72	1	0.992806	0.988372	1	1	1	1	1	1	0.960784	1	1	-5.94196	11.942
51505045	C	T	T	T	T	T	T	1	1	1	1	1	1	27	32	53	27	19	16	1	0.9875	0.954545	1	1	1	1	1	1	1	1	1
54196971	A	G	G	G	G	G	G	1	1	1	1	1	1	131	112	408	162	84	74	0.982353	1	1	1	1	1	1	1	0.96	1	1	1	-5.94235	11.9424
61592228	C	A	A	A	A	A	A	1	1	1	1	1	1	51	28	45	17	24	20	1	0.972973	0.969697	1	1	1	1	1	1	1	1	1
142999186	T	C	C	C	C	C	C	1	1	1	1	1	1	67	119	146	195	77	119	1	1	1	1	1	1	1	0.977273	0.965517	1	1	1	-5.94279	11.9428
27388148	T	C	C	C	C	C	C	1	1	1	1	1	1	23	23	67	30	15	23	1	1	1	1	1	1	1	1	1	1	0.942857	1	-5.94286	11.9429
94064906	C	T	T	T	T	T	T	1	1	1	1	1	1	54	86	118	90	69	120	1	1	0.985915	0.957143	1	1	1	1	1	1	1	1
50651883	A	T	T	T	T	T	T	1	1	1	1	1	1	15	33	41	27	16	30	0.964912	1	0.978261	1	1	1	1	1	1	1	1	1
53095985	T	G	G	G	G	G	G	1	1	1	1	1	1	83	65	105	87	64	62	1	1	1	0.990991	1	0.964286	1	1	1	1	0.988095	1	-5.94337	11.9434
105475724	T	C	C	C	C	C	C	1	1	1	1	1	1	145	139	346	206	144	142	1	1	0.969697	0.986532	1	0.987179	1	1	1	1	1	1
29844519	T	C	C	C	C	C	C	1	1	1	1	1	1	71	51	61	59	39	38	0.958904	1	1	1	1	1	0.984615	1	1	1	1	1	-5.94352	11.9435
52930617	T	G	G	G	G	G	G	1	1	1	1	1	1	130	71	120	119	123	89	1	1	0.982143	0.969072	1	1	1	0.992308	1	1	1	1	-5.94352	11.9435
114171008	T	C	C	C	C	C	C	1	1	1	1	1	1	19	15	36	25	26	38	1	1	1	1	1	1	1	1	1	0.972222	0.971429	1	-5.94365	11.9437
84711911	A	G	G	G	G	G	G	1	1	1	1	1	1	101	50	108	71	79	74	1	1	0.978261	0.975	1	1	0.990476	1	1	1	1	1	-5.94374	11.9437
116237835	G	A	A	A	A	A	A	1	1	1	1	1	1	173	222	171	118	112	180	0.995885	0.993976	0.973913	0.993711	0.99422	1	1	1	1	0.992308	1	1	-5.94401	11.944
103232979	C	T	T	T	T	T	T	1	1	1	1	1	1	33	43	77	77	34	57	1	0.978723	0.979592	1	1	1	1	1	1	1	1	0.985714	-5.94403	11.944
5686502	A	C	C	C	C	C	C	1	1	1	1	1	1	32	57	88	97	61	81	1	0.993506	0.990385	1	1	0.987654	0.983051	0.989583	1	1	1	1	-5.94418	11.9442
45098141	T	G	G	G	G	G	G	1	1	1	1	1	1	13	28	40	49	19	20	1	1	1	1	1	1	1	0.944444	1	1	1	1	-5.94444	11.9444
142999462	T	C	C	C	C	C	C	1	1	1	1	1	1	28	36	55	65	28	51	1	1	1	1	1	1	1	0.944444	1	1	1	1	-5.94444	11.9444
5632031	C	T	T	T	T	T	T	1	1	1	1	1	1	11	50	66	72	35	51	1	1	0.944444	1	1	1	1	1	1	1	1	1
1414855	G	C	C	C	C	C	C	1	1	1	1	1	1	34	29	58	41	19	54	1	1	0.944444	1	1	1	1	1	1	1	1	1
116647462	T	C	C	C	C	C	C	1	1	1	1	1	1	26	18	22	32	13	14	1	1	1	1	1	1	1	1	1	1	1	0.944444	-5.94444	11.9444
61592234	A	T	T	T	T	T	T	1	1	1	1	1	1	49	28	42	17	23	20	1	1	1	1	0.969697	1	1	1	0.975	1	1	1	-5.9447	11.9447
103060082	A	G	G	G	G	G	G	1	1	1	1	1	1	16	75	77	46	21	36	1	1	0.985714	1	1	1	1	1	1	0.959184	1	1	-5.9449	11.9449
130065238	G	A	A	A	A	A	A	1	1	1	1	1	1	22	65	94	122	56	47	1	1	1	1	0.993939	1	1	1	1	1	0.966667	0.984615	-5.94522	11.9452
100424552	G	A	A	A	A	A	A	1	1	1	1	1	1	72	67	84	79	62	74	1	1	1	1	1	1	1	1	0.976744	0.968504	1	1	-5.94525	11.9452
11884975	C	A	A	A	A	A	A	1	1	1	1	1	1	52	95	120	185	72	72	1	1	0.990826	1	1	0.991228	0.985507	1	1	1	1	0.977941	-5.9455	11.9455
6707189	A	T	T	T	T	T	T	1	1	1	1	1	1	42	52	72	57	29	62	1	1	0.967742	1	1	1	1	1	1	1	0.977778	1	-5.94552	11.9455
87063973	G	C	C	C	C	C	C	1	1	1	1	1	1	53	48	116	129	35	45	1	0.984496	1	1	0.987179	1	1	1	1	1	0.974026	1	-5.9457	11.9457
84712004	A	G	G	G	G	G	G	1	1	1	1	1	1	77	63	91	71	69	65	1	0.99187	1	1	0.965116	1	0.988764	1	1	1	1	1	-5.94575	11.9458
43281336	G	T	T	T	T	T	T	1	1	1	1	1	1	24	19	35	30	16	23	1	1	1	1	1	0.945946	1	1	1	1	1	1
62478571	T	C	C	C	C	C	C	1	1	1	1	1	1	39	65	83	89	53	46	1	1	1	1	1	0.945946	1	1	1	1	1	1
116646962	G	C	C	C	C	C	C	1	1	1	1	1	1	36	92	95	125	78	40	1	1	1	1	1	1	0.978723	1	1	0.987952	0.990291	0.989011	-5.94598	11.946
42546290	A	G	G	G	G	G	G	1	1	1	1	1	1	10	61	89	96	41	56	1	1	1	1	0.967742	1	1	0.978261	1	1	1	1	-5.946	11.946
13115322	A	G	G	G	G	G	G	1	1	1	1	1	1	22	77	41	44	36	17	1	0.962963	1	1	1	1	1	1	1	1	1	0.983051	-5.94601	11.946
14093440	A	G	G	G	G	G	G	1	1	1	1	1	1	231	175	601	421	263	284	0.998077	0.998716	0.957746	0.997658	1	1	1	1	0.994048	1	1	1	-5.94625	11.9462
77913537	G	T	T	T	T	T	T	1	1	1	1	1	1	15	45	57	93	55	91	1	0.946667	1	1	1	1	1	1	1	1	1	1
142999170	A	G	G	G	G	G	G	1	1	1	1	1	1	54	91	94	144	54	87	1	1	0.985915	1	1	1	1	0.960784	1	1	1	1	-5.9467	11.9467
107645899	A	C	C	C	C	C	C	1	1	1	1	1	1	10	16	49	28	38	36	1	1	0.947368	1	1	1	1	1	1	1	1	1
2767480	G	T	T	T	T	T	T	1	1	1	1	1	1	22	10	25	33	16	15	1	1	1	1	1	1	0.947368	1	1	1	1	1	-5.94737	11.9474
30794764	C	T	T	T	T	T	T	1	1	1	1	1	1	36	12	27	10	16	19	1	1	1	1	1	1	1	1	1	1	0.947368	1	-5.94737	11.9474
94065021	C	T	T	T	T	T	T	1	1	1	1	1	1	32	51	66	56	40	87	1	1	1	0.947368	1	1	1	1	1	1	1	1
19259703	C	T	T	T	T	T	T	1	1	1	1	1	1	10	21	46	34	28	29	1	1	1	1	0.947368	1	1	1	1	1	1	1
121142059	G	A	A	A	A	A	A	1	1	1	1	1	1	26	18	24	46	24	29	1	1	1	1	1	1	1	1	1	1	0.947368	1	-5.94737	11.9474
20845383	C	T	T	T	T	T	T	1	1	1	1	1	1	13	39	60	55	37	48	1	1	0.947368	1	1	1	1	1	1	1	1	1
89220371	C	G	G	G	G	G	G	1	1	1	1	1	1	34	78	79	158	81	93	1	1	1	1	1	0.947368	1	1	1	1	1	1
27388596	T	G	G	G	G	G	G	1	1	1	1	1	1	59	70	119	78	41	59	1	0.988636	0.96875	1	1	1	1	1	1	1	1	0.99	-5.94739	11.9474
51609416	C	A	A	A	A	A	A	1	1	1	1	1	1	38	47	84	70	20	43	1	1	1	0.987654	1	0.96	1	1	1	1	1	1
272378	G	A	A	A	A	A	A	1	1	1	1	1	1	136	63	112	119	43	100	0.992366	0.994565	0.989899	1	1	1	1	1	1	1	1	0.971154	-5.94798	11.948
48173817	C	T	T	T	T	T	T	1	1	1	1	1	1	19	93	103	75	29	57	1	1	1	1	0.987013	1	0.989011	0.983871	1	0.988095	1	1	-5.94799	11.948
137783289	T	C	C	C	C	C	C	1	1	1	1	1	1	33	68	129	100	46	115	1	1	1	1	1	0.948052	1	1	1	1	1	1
72916622	C	T	T	T	T	T	T	1	1	1	1	1	1	83	44	49	48	57	37	1	1	1	1	1	1	1	1	0.966667	1	1	0.981481	-5.94815	11.9481
11884511	T	C	C	C	C	C	C	1	1	1	1	1	1	14	63	119	111	70	64	1	1	1	1	1	1	1	1	1	1	0.962264	0.986111	-5.94838	11.9484
22671508	T	G	G	G	G	G	G	1	1	1	1	1	1	18	36	79	45	27	44	1	1	1	0.981818	0.983051	1	1	1	1	1	1	0.983607	-5.94848	11.9485
59429183	T	C	C	C	C	C	C	1	1	1	1	1	1	12	40	53	38	22	51	1	1	1	1	1	1	0.984375	1	1	1	0.964286	1	-5.94866	11.9487
17207338	A	G	G	G	G	G	G	1	1	1	1	1	1	26	44	64	56	52	59	0.964286	1	0.984375	1	1	1	1	1	1	1	1	1
38269778	C	T	T	T	T	T	T	1	1	1	1	1	1	21	67	84	71	43	60	1	1	0.975	1	0.973684	1	1	1	1	1	1	1
23067710	T	C	C	C	C	C	C	1	1	1	1	1	1	33	35	43	62	23	28	1	1	1	1	1	1	1	0.948718	1	1	1	1	-5.94872	11.9487
2411546	A	G	G	G	G	G	G	1	1	1	1	1	1	21	30	24	36	20	17	1	1	1	1	1	1	1	1	1	0.948718	1	1	-5.94872	11.9487
38537558	T	G	G	G	G	G	G	1	1	1	1	1	1	18	59	76	53	31	42	1	1	0.96875	1	0.98	1	1	1	1	1	1	1
27685001	T	C	C	C	C	C	C	1	1	1	1	1	1	389	70	181	253	196	191	1	1	1	1	1	0.985366	1	0.981308	1	1	0.988506	0.99375	-5.94893	11.9489
61556491	T	C	C	C	C	C	C	1	1	1	1	1	1	26	54	94	98	86	55	1	1	1	1	1	1	1	0.980392	0.96875	1	1	1	-5.94914	11.9491
38702722	A	G	G	G	G	G	G	1	1	1	1	1	1	28	32	40	69	28	15	1	1	0.973684	1	1	0.97561	1	1	1	1	1	1
32364961	T	C	C	C	C	C	C	1	1	1	1	1	1	17	38	31	76	60	45	1	1	1	1	1	1	1	1	1	1	0.974684	0.975	-5.94968	11.9497
102964844	T	C	C	C	C	C	C	1	1	1	1	1	1	33	10	43	29	31	15	1	1	1	1	1	1	1	1	1	0.95	1	1	-5.95	11.95
19226024	C	T	T	T	T	T	T	1	1	1	1	1	1	32	33	19	55	19	13	0.95	1	1	1	1	1	1	1	1	1	1	1
2411555	A	C	C	C	C	C	C	1	1	1	1	1	1	20	29	21	35	19	16	1	1	0.95	1	1	1	1	1	1	1	1	1
6356172	A	C	C	C	C	C	C	1	1	1	1	1	1	14	21	18	30	13	14	1	1	0.95	1	1	1	1	1	1	1	1	1
7037019	T	G	G	G	G	G	G	1	1	1	1	1	1	18	24	25	32	13	21	1	1	1	1	1	1	1	1	1	0.95	1	1	-5.95	11.95
94065024	T	C	C	C	C	C	C	1	1	1	1	1	1	25	49	63	54	40	83	1	1	1	0.95	1	1	1	1	1	1	1	1
72891064	T	C	C	C	C	C	C	1	1	1	1	1	1	24	71	48	35	40	58	0.95	1	1	1	1	1	1	1	1	1	1	1
31635792	G	C	C	C	C	C	C	1	1	1	1	1	1	17	13	37	11	14	18	1	1	1	1	1	1	1	1	1	1	1	0.95	-5.95	11.95
39619672	G	A	A	A	A	A	A	1	1	1	1	1	1	37	99	110	143	71	63	1	1	1	1	0.974138	1	0.975904	1	1	1	1	1	-5.95004	11.95
81776123	C	A	A	A	A	A	A	1	1	1	1	1	1	171	208	371	262	169	189	1	0.991304	0.994382	1	0.994318	0.993631	0.99061	1	1	0.996212	1	0.989691	-5.95015	11.9501
22671497	A	G	G	G	G	G	G	1	1	1	1	1	1	16	41	79	53	34	52	1	1	1	1	1	1	1	1	1	0.98	1	0.970149	-5.95015	11.9501
99352256	T	A	A	A	A	A	A	1	1	1	1	1	1	56	118	220	229	117	88	1	0.997942	0.984	0.997701	1	1	1	0.987952	0.982759	1	1	1	-5.95035	11.9504
142999401	A	G	G	G	G	G	G	1	1	1	1	1	1	41	48	75	114	43	63	0.987342	1	1	1	1	0.988095	1	0.975	1	1	1	1	-5.95044	11.9504
28834413	A	T	T	T	T	T	T	1	1	1	1	1	1	23	62	110	111	64	61	1	1	0.984127	1	1	0.99115	0.984375	1	1	1	1	0.990826	-5.95048	11.9505
89245121	T	A	A	A	A	A	A	1	1	1	1	1	1	26	116	113	149	144	97	1	1	0.958333	1	1	1	1	1	1	1	1	0.992593	-5.95093	11.9509
45907804	T	C	C	C	C	C	C	1	1	1	1	1	1	22	35	53	63	24	50	1	1	0.980392	1	1	1	0.970588	1	1	1	1	1	-5.95098	11.951
43281313	G	C	C	C	C	C	C	1	1	1	1	1	1	22	24	33	30	16	28	1	1	1	1	1	0.95122	1	1	1	1	1	1
6707351	C	T	T	T	T	T	T	1	1	1	1	1	1	34	47	79	43	42	33	1	1	1	1	1	1	1	1	1	1	0.95122	1	-5.95122	11.9512
117321543	T	C	C	C	C	C	C	1	1	1	1	1	1	40	41	50	54	45	24	1	1	1	1	1	1	1	1	1	0.95122	1	1	-5.95122	11.9512
56443822	C	T	T	T	T	T	T	1	1	1	1	1	1	10	31	71	71	28	45	0.989796	1	1	1	1	1	1	1	1	0.986486	1	0.975	-5.95128	11.9513
81188856	T	C	C	C	C	C	C	1	1	1	1	1	1	115	91	131	122	95	105	1	1	0.982143	1	1	0.982143	1	1	1	1	0.987013	1	-5.9513	11.9513
72627340	C	T	T	T	T	T	T	1	1	1	1	1	1	15	20	44	22	11	13	0.983607	1	1	1	0.967742	1	1	1	1	1	1	1
29910105	T	C	C	C	C	C	C	1	1	1	1	1	1	50	53	78	70	32	53	0.987342	1	1	1	1	1	1	1	0.964286	1	1	1	-5.95163	11.9516
27388376	C	G	G	G	G	G	G	1	1	1	1	1	1	20	28	82	66	25	42	1	1	1	0.984615	0.967213	1	1	1	1	1	1	1
67407587	T	A	A	A	A	A	A	1	1	1	1	1	1	115	38	89	120	90	61	1	1	0.985915	0.990991	0.987013	1	1	1	1	0.987952	1	1	-5.95187	11.9519
13115284	C	G	G	G	G	G	G	1	1	1	1	1	1	23	74	43	44	36	17	1	1	1	1	1	1	1	1	0.952381	1	1	1	-5.95238	11.9524
19226002	A	G	G	G	G	G	G	1	1	1	1	1	1	28	32	20	46	19	13	0.952381	1	1	1	1	1	1	1	1	1	1	1
140578655	A	G	G	G	G	G	G	1	1	1	1	1	1	66	23	69	42	34	84	1	1	1	1	1	1	1	1	0.952381	1	1	1	-5.95238	11.9524
39741934	T	C	C	C	C	C	C	1	1	1	1	1	1	18	39	44	45	12	30	1	1	1	1	1	1	1	0.952381	1	1	1	1	-5.95238	11.9524
43964339	A	T	T	T	T	T	T	1	1	1	1	1	1	11	13	19	25	27	24	1	1	0.952381	1	1	1	1	1	1	1	1	1
62478643	A	G	G	G	G	G	G	1	1	1	1	1	1	47	59	82	77	55	41	1	1	1	1	1	0.952381	1	1	1	1	1	1
116647450	T	C	C	C	C	C	C	1	1	1	1	1	1	28	24	23	34	14	15	1	1	1	1	1	1	1	1	1	1	1	0.952381	-5.95238	11.9524
88995803	G	T	T	T	T	T	T	1	1	1	1	1	1	16	27	29	38	16	22	1	1	1	1	1	1	0.952381	1	1	1	1	1	-5.95238	11.9524
53096062	A	G	G	G	G	G	G	1	1	1	1	1	1	32	29	57	35	28	31	1	0.978723	1	1	0.973684	1	1	1	1	1	1	1
69620740	G	A	A	A	A	A	A	1	1	1	1	1	1	15	90	118	104	64	68	1	1	1	1	0.981481	0.98913	1	1	1	0.981818	1	1	-5.95243	11.9524
4817258	C	A	A	A	A	A	A	1	1	1	1	1	1	66	183	316	368	172	167	1	0.989933	0.987654	0.997436	0.990826	1	1	0.995816	1	0.991416	1	1	-5.95308	11.9531
15578203	C	T	T	T	T	T	T	1	1	1	1	1	1	475	293	347	243	243	331	0.995851	0.996324	0.981818	0.992933	1	1	0.996689	1	1	0.993528	1	0.996154	-5.9533	11.9533
35706420	T	C	C	C	C	C	C	1	1	1	1	1	1	32	116	206	181	89	114	1	1	0.987013	1	1	0.973913	1	1	1	1	1	0.992537	-5.95346	11.9535
38269688	T	C	C	C	C	C	C	1	1	1	1	1	1	15	57	66	57	35	53	1	1	1	1	1	1	0.953488	1	1	1	1	1	-5.95349	11.9535
98497834	T	C	C	C	C	C	C	1	1	1	1	1	1	39	92	134	51	71	68	1	1	1	1	1	1	0.986111	1	1	1	0.967742	1	-5.95385	11.9539
17610038	T	C	C	C	C	C	C	1	1	1	1	1	1	44	78	86	95	58	56	1	1	1	1	1	1	1	1	1	0.984848	1	0.969231	-5.95408	11.9541
28433132	A	C	C	C	C	C	C	1	1	1	1	1	1	16	31	62	38	34	38	1	1	1	1	1	1	1	0.974359	1	1	1	0.98	-5.95436	11.9544
59706061	A	G	G	G	G	G	G	1	1	1	1	1	1	16	33	79	54	43	31	1	0.972222	0.982143	1	1	1	1	1	1	1	1	1
43949071	A	G	G	G	G	G	G	1	1	1	1	1	1	15	73	86	62	40	47	1	1	1	1	1	1	1	0.986301	1	0.992806	1	0.975309	-5.95442	11.9544
8922767	G	C	C	C	C	C	C	1	1	1	1	1	1	40	30	89	73	30	38	1	1	1	1	1	0.990196	1	1	1	1	1	0.964286	-5.95448	11.9545
6707319	C	T	T	T	T	T	T	1	1	1	1	1	1	44	55	93	54	52	45	1	1	0.954545	1	1	1	1	1	1	1	1	1
29910148	T	G	G	G	G	G	G	1	1	1	1	1	1	14	22	19	19	10	19	1	1	1	1	1	1	1	0.954545	1	1	1	1	-5.95455	11.9545
115293726	G	A	A	A	A	A	A	1	1	1	1	1	1	100	30	75	121	71	62	0.954545	1	1	1	1	1	1	1	1	1	1	1
37674205	A	G	G	G	G	G	G	1	1	1	1	1	1	24	12	15	20	20	19	1	1	1	0.954545	1	1	1	1	1	1	1	1
64259024	T	C	C	C	C	C	C	1	1	1	1	1	1	10	29	23	25	18	29	1	1	0.954545	1	1	1	1	1	1	1	1	1
100719922	T	C	C	C	C	C	C	1	1	1	1	1	1	19	24	32	20	21	28	0.954545	1	1	1	1	1	1	1	1	1	1	1
12265204	A	G	G	G	G	G	G	1	1	1	1	1	1	11	101	140	118	50	53	1	1	1	1	1	1	0.954545	1	1	1	1	1	-5.95455	11.9545
90900393	T	C	C	C	C	C	C	1	1	1	1	1	1	29	54	56	31	24	39	1	1	1	1	1	1	1	1	1	1	1	0.954545	-5.95455	11.9545
97127315	C	A	A	A	A	A	A	1	1	1	1	1	1	10	31	38	58	25	27	1	1	1	1	1	1	1	1	1	1	0.954545	1	-5.95455	11.9545
74453652	C	T	T	T	T	T	T	1	1	1	1	1	1	66	56	106	60	49	66	1	1	0.954545	1	1	1	1	1	1	1	1	1
11968161	T	C	C	C	C	C	C	1	1	1	1	1	1	13	41	25	31	17	25	1	1	1	0.954545	1	1	1	1	1	1	1	1
2617	T	C	C	C	C	C	C	1	1	1	1	1	1	11	15	25	48	19	28	1	1	1	0.954545	1	1	1	1	1	1	1	1
2631	A	G	G	G	G	G	G	1	1	1	1	1	1	11	16	29	45	19	28	1	1	1	0.954545	1	1	1	1	1	1	1	1
11885075	G	T	T	T	T	T	T	1	1	1	1	1	1	59	107	99	153	78	75	1	1	1	0.990385	1	0.986111	0.986486	1	1	1	1	0.992308	-5.95529	11.9553
78756979	T	C	C	C	C	C	C	1	1	1	1	1	1	15	103	136	135	75	63	1	1	1	1	1	0.967213	1	1	1	1	0.988235	1	-5.95545	11.9554
63915266	C	T	T	T	T	T	T	1	1	1	1	1	1	31	60	63	49	36	44	1	1	1	1	1	1	1	0.973333	1	1	0.982143	1	-5.95548	11.9555
43949312	G	A	A	A	A	A	A	1	1	1	1	1	1	17	54	65	46	21	40	1	1	1	1	1	1	1	1	1	1	1	0.955556	-5.95556	11.9556
142999161	C	G	G	G	G	G	G	1	1	1	1	1	1	43	82	79	120	47	76	1	1	1	1	1	1	1	0.955556	1	1	1	1	-5.95556	11.9556
11884995	C	T	T	T	T	T	T	1	1	1	1	1	1	61	102	117	178	72	70	1	1	1	1	1	0.991453	0.985714	1	1	1	1	0.978417	-5.95558	11.9556
114343514	A	G	G	G	G	G	G	1	1	1	1	1	1	26	46	101	64	49	30	0.990099	1	1	1	1	1	1	1	1	1	0.965517	1	-5.95562	11.9556
30794885	C	A	A	A	A	A	A	1	1	1	1	1	1	363	304	442	173	219	351	1	0.989899	0.981928	1	0.993902	1	1	1	1	0.99711	0.996078	0.996795	-5.95571	11.9557
52930629	G	A	A	A	A	A	A	1	1	1	1	1	1	105	51	95	104	104	68	1	1	0.979381	0.976471	1	1	1	1	1	1	1	1
47904563	G	A	A	A	A	A	A	1	1	1	1	1	1	42	10	45	34	15	25	1	1	0.965517	1	0.990385	1	1	1	1	1	1	1
29844492	T	C	C	C	C	C	C	1	1	1	1	1	1	81	62	79	65	55	45	0.969697	1	1	1	1	1	0.986301	1	1	1	1	1	-5.956	11.956
4753003	C	G	G	G	G	G	G	1	1	1	1	1	1	121	33	67	70	49	53	1	1	0.985714	1	1	1	1	1	1	1	0.970588	1	-5.9563	11.9563
14428704	T	C	C	C	C	C	C	1	1	1	1	1	1	10	17	42	26	11	23	1	1	1	1	1	1	1	1	1	0.956522	1	1	-5.95652	11.9565
2767461	T	C	C	C	C	C	C	1	1	1	1	1	1	22	12	24	33	15	17	1	1	1	1	1	1	0.956522	1	1	1	1	1	-5.95652	11.9565
5015146	A	G	G	G	G	G	G	1	1	1	1	1	1	25	15	20	40	15	17	1	1	1	1	1	1	0.956522	1	1	1	1	1	-5.95652	11.9565
96254305	T	C	C	C	C	C	C	1	1	1	1	1	1	42	42	34	32	18	30	1	1	1	1	1	1	1	1	1	1	1	0.956522	-5.95652	11.9565
96254310	T	A	A	A	A	A	A	1	1	1	1	1	1	39	40	34	30	19	30	1	1	1	1	1	1	1	1	1	1	1	0.956522	-5.95652	11.9565
26529688	A	G	G	G	G	G	G	1	1	1	1	1	1	17	45	70	40	35	33	1	1	1	1	1	1	1	0.956522	1	1	1	1	-5.95652	11.9565
462324	T	C	C	C	C	C	C	1	1	1	1	1	1	21	13	29	23	10	20	1	1	1	0.956522	1	1	1	1	1	1	1	1
39892751	G	A	A	A	A	A	A	1	1	1	1	1	1	10	26	41	36	21	14	1	0.956522	1	1	1	1	1	1	1	1	1	1
87375585	T	C	C	C	C	C	C	1	1	1	1	1	1	17	37	49	54	47	42	1	1	1	1	1	1	1	1	0.956522	1	1	1	-5.95652	11.9565
97127217	C	T	T	T	T	T	T	1	1	1	1	1	1	21	25	38	61	22	23	1	1	1	1	1	1	1	1	1	1	0.956522	1	-5.95652	11.9565
97127309	T	C	C	C	C	C	C	1	1	1	1	1	1	11	32	38	58	27	28	1	1	1	1	1	1	1	1	1	1	0.956522	1	-5.95652	11.9565
74453613	A	G	G	G	G	G	G	1	1	1	1	1	1	47	43	98	47	46	56	0.956522	1	1	1	1	1	1	1	1	1	1	1
101428290	A	G	G	G	G	G	G	1	1	1	1	1	1	205	216	337	231	191	186	1	1	0.985915	0.980545	1	1	1	1	1	0.99631	0.993976	1	-5.95675	11.9567
61592231	T	A	A	A	A	A	A	1	1	1	1	1	1	51	29	44	17	24	20	0.990196	1	0.966667	1	1	1	1	1	1	1	1	1
48250898	T	C	C	C	C	C	C	1	1	1	1	1	1	11	23	38	50	33	40	1	1	1	1	1	1	1	1	1	1	0.971429	0.985507	-5.95694	11.9569
89220255	G	A	A	A	A	A	A	1	1	1	1	1	1	32	46	45	125	52	71	1	1	0.96875	1	1	1	0.988372	1	1	1	1	1	-5.95712	11.9571
74498365	T	C	C	C	C	C	C	1	1	1	1	1	1	113	30	74	95	55	48	1	1	0.965517	1	1	1	1	1	0.991736	1	1	1	-5.95725	11.9573
78757057	G	T	T	T	T	T	T	1	1	1	1	1	1	10	64	72	60	45	49	1	1	1	1	1	0.97619	1	1	1	1	0.981132	1	-5.95732	11.9573
2479	G	C	C	C	C	C	C	1	1	1	1	1	1	54	115	190	262	140	141	1	0.991935	0.974359	0.991031	1	1	1	1	1	1	1	1
59101428	T	G	G	G	G	G	G	1	1	1	1	1	1	25	16	31	36	32	22	0.957447	1	1	1	1	1	1	1	1	1	1	1
15275065	T	C	C	C	C	C	C	1	1	1	1	1	1	14	52	87	73	27	34	0.992647	1	0.964912	1	1	1	1	1	1	1	1	1
84007918	G	A	A	A	A	A	A	1	1	1	1	1	1	100	42	62	86	52	55	1	0.968254	1	0.989583	1	1	1	1	1	1	1	1
57122305	T	A	A	A	A	A	A	1	1	1	1	1	1	13	84	156	123	58	50	0.994318	1	0.969466	1	1	0.99435	1	1	1	1	1	1
38517602	A	C	C	C	C	C	C	1	1	1	1	1	1	34	31	68	26	15	20	1	1	0.958333	1	1	1	1	1	1	1	1	1
6448413	T	A	A	A	A	A	A	1	1	1	1	1	1	14	59	102	81	49	58	1	1	0.958333	1	1	1	1	1	1	1	1	1
5818117	A	G	G	G	G	G	G	1	1	1	1	1	1	40	32	76	117	68	65	1	1	1	1	1	1	1	0.958333	1	1	1	1	-5.95833	11.9583
125630348	G	T	T	T	T	T	T	1	1	1	1	1	1	40	57	55	47	27	47	1	1	0.958333	1	1	1	1	1	1	1	1	1
78756961	T	C	C	C	C	C	C	1	1	1	1	1	1	17	110	136	132	81	66	1	1	1	1	1	0.96875	1	1	1	1	0.989583	1	-5.95833	11.9583
18950521	T	G	G	G	G	G	G	1	1	1	1	1	1	27	18	35	15	20	19	1	0.958333	1	1	1	1	1	1	1	1	1	1
52146912	A	G	G	G	G	G	G	1	1	1	1	1	1	45	39	55	56	26	59	1	1	1	1	1	1	0.958333	1	1	1	1	1	-5.95833	11.9583
89220624	A	G	G	G	G	G	G	1	1	1	1	1	1	14	12	24	52	24	12	1	1	1	1	0.958333	1	1	1	1	1	1	1
97127288	A	G	G	G	G	G	G	1	1	1	1	1	1	19	31	46	72	30	31	1	1	1	1	1	1	1	1	1	1	0.958333	1	-5.95833	11.9583
57121869	A	G	G	G	G	G	G	1	1	1	1	1	1	19	110	171	140	91	86	1	1	1	1	1	0.994845	0.990566	0.986842	1	1	1	0.986111	-5.95836	11.9584
78757048	G	A	A	A	A	A	A	1	1	1	1	1	1	10	66	74	68	50	53	1	1	1	1	1	0.977273	1	1	1	1	0.981132	1	-5.9584	11.9584
142999234	C	T	T	T	T	T	T	1	1	1	1	1	1	87	187	234	303	115	188	1	1	0.981366	1	1	1	1	0.981132	1	1	1	0.996016	-5.95851	11.9585
116647260	T	C	C	C	C	C	C	1	1	1	1	1	1	39	56	64	97	31	33	1	1	1	1	1	1	1	0.972222	1	1	1	0.986301	-5.95852	11.9585
58745723	T	G	G	G	G	G	G	1	1	1	1	1	1	31	30	48	68	41	24	0.984848	1	1	1	1	1	1	1	1	1	0.973684	1	-5.95853	11.9585
17208238	T	C	C	C	C	C	C	1	1	1	1	1	1	16	80	93	102	44	37	1	1	1	1	0.984848	1	0.973684	1	1	1	1	1	-5.95853	11.9585
57121920	T	C	C	C	C	C	C	1	1	1	1	1	1	25	151	253	223	133	112	1	1	0.993976	1	0.995536	1	0.992593	0.981651	1	1	1	0.994792	-5.95855	11.9585
43949244	T	C	C	C	C	C	C	1	1	1	1	1	1	44	193	180	148	76	99	1	1	1	1	1	1	0.978261	1	1	0.996795	1	0.983607	-5.95866	11.9587
44778382	T	G	G	G	G	G	G	1	1	1	1	1	1	16	116	164	121	46	63	0.996599	1	0.97619	1	1	1	0.985915	1	1	1	1	1	-5.9587	11.9587
40051618	A	T	T	T	T	T	T	1	1	1	1	1	1	82	82	144	89	94	117	1	1	0.986755	1	1	0.99	1	1	1	0.989583	0.992593	1	-5.95893	11.9589
40215171	A	C	C	C	C	C	C	1	1	1	1	1	1	213	265	371	250	171	235	1	0.998221	0.978852	1	1	1	0.99422	0.991071	1	1	1	0.996689	-5.95905	11.9591
25313875	G	A	A	A	A	A	A	1	1	1	1	1	1	48	22	24	56	19	21	0.959184	1	1	1	1	1	1	1	1	1	1	1
12756418	T	C	C	C	C	C	C	1	1	1	1	1	1	131	157	208	160	124	110	1	1	1	1	0.959184	1	1	1	1	1	1	1
30092231	G	A	A	A	A	A	A	1	1	1	1	1	1	41	57	94	66	51	47	1	0.988636	0.981132	1	1	0.989691	1	1	1	1	1	1
28834323	A	T	T	T	T	T	T	1	1	1	1	1	1	11	35	65	55	26	23	0.990196	1	1	1	1	1	0.969697	1	1	1	1	1	-5.95989	11.9599
19882081	A	G	G	G	G	G	G	1	1	1	1	1	1	17	29	30	23	13	31	1	0.96	1	1	1	1	1	1	1	1	1	1
6448574	G	A	A	A	A	A	A	1	1	1	1	1	1	35	93	173	116	80	95	1	1	0.96	1	1	1	1	1	1	1	1	1
43454727	C	G	G	G	G	G	G	1	1	1	1	1	1	14	24	29	34	15	15	1	1	1	1	0.96	1	1	1	1	1	1	1
33444	T	C	C	C	C	C	C	1	1	1	1	1	1	16	31	65	43	31	42	1	1	0.96	1	1	1	1	1	1	1	1	1
28433295	C	T	T	T	T	T	T	1	1	1	1	1	1	19	44	47	36	22	26	1	1	1	1	1	1	1	0.96	1	1	1	1	-5.96	11.96
96254199	A	G	G	G	G	G	G	1	1	1	1	1	1	43	46	48	26	29	45	1	1	1	1	1	1	1	1	1	1	1	0.96	-5.96	11.96
36546947	A	G	G	G	G	G	G	1	1	1	1	1	1	12	89	115	130	46	71	1	1	1	1	1	1	1	1	0.96	1	1	1	-5.96	11.96
50317110	A	G	G	G	G	G	G	1	1	1	1	1	1	17	11	28	28	23	23	1	1	1	1	1	0.96	1	1	1	1	1	1
462316	A	G	G	G	G	G	G	1	1	1	1	1	1	21	13	27	26	12	21	1	1	1	0.96	1	1	1	1	1	1	1	1
32171482	T	C	C	C	C	C	C	1	1	1	1	1	1	18	20	39	20	15	23	1	1	1	1	1	1	1	1	1	0.96	1	1	-5.96	11.96
12622613	G	A	A	A	A	A	A	1	1	1	1	1	1	30	31	85	101	47	53	1	1	0.989796	0.997685	1	1	0.991597	1	1	1	1	0.980952	-5.96003	11.96
21868599	A	T	T	T	T	T	T	1	1	1	1	1	1	27	120	180	160	106	95	1	1	0.967742	1	1	1	0.992308	1	1	1	1	1	-5.96005	11.96
58745912	T	G	G	G	G	G	G	1	1	1	1	1	1	34	36	66	51	36	28	1	0.976744	1	1	1	1	1	1	1	1	1	0.983333	-5.96008	11.9601
77493347	A	G	G	G	G	G	G	1	1	1	1	1	1	126	48	139	104	76	68	1	0.993939	0.985075	1	1	1	1	1	1	1	0.988636	0.992593	-5.96024	11.9602
111053604	C	T	T	T	T	T	T	1	1	1	1	1	1	96	116	151	101	66	71	1	0.993289	0.981481	1	0.985915	1	1	1	1	1	1	1
74118087	T	C	C	C	C	C	C	1	1	1	1	1	1	69	13	56	49	36	32	1	0.960784	1	1	1	1	1	1	1	1	1	1
75499763	G	C	C	C	C	C	C	1	1	1	1	1	1	32	24	46	34	33	19	1	1	1	1	1	1	1	1	1	1	1	0.960784	-5.96078	11.9608
48776860	C	T	T	T	T	T	T	1	1	1	1	1	1	37	16	62	99	39	36	1	1	1	0.960784	1	1	1	1	1	1	1	1
55265471	T	C	C	C	C	C	C	1	1	1	1	1	1	19	63	99	68	35	40	1	1	1	1	1	1	1	0.960784	1	1	1	1	-5.96078	11.9608
64586988	A	G	G	G	G	G	G	1	1	1	1	1	1	90	83	153	115	88	101	1	1	1	1	1	1	1	0.980392	1	1	1	0.980392	-5.96078	11.9608
130066888	G	A	A	A	A	A	A	1	1	1	1	1	1	60	63	55	82	50	34	1	1	1	1	1	1	1	1	1	0.960784	1	1	-5.96078	11.9608
39215929	T	C	C	C	C	C	C	1	1	1	1	1	1	30	20	64	174	66	48	0.974359	1	0.992958	1	1	1	1	1	1	1	1	0.993548	-5.96087	11.9609
947889	G	A	A	A	A	A	A	1	1	1	1	1	1	23	72	104	130	67	65	1	0.992701	1	0.992	0.976471	1	1	1	1	1	1	1
2536	T	G	G	G	G	G	G	1	1	1	1	1	1	49	78	129	152	106	104	1	0.989637	1	1	1	1	0.993711	1	1	0.994118	0.988024	0.995763	-5.96125	11.9613
35837161	G	A	A	A	A	A	A	1	1	1	1	1	1	68	125	180	126	91	120	1	1	1	1	1	1	1	0.985915	1	1	0.97561	1	-5.96153	11.9615
6355883	A	T	T	T	T	T	T	1	1	1	1	1	1	35	44	27	52	13	41	1	1	1	1	1	1	1	0.961538	1	1	1	1	-5.96154	11.9615
29411586	T	C	C	C	C	C	C	1	1	1	1	1	1	48	23	29	37	37	18	1	0.961538	1	1	1	1	1	1	1	1	1	1
47623859	T	C	C	C	C	C	C	1	1	1	1	1	1	21	51	66	47	31	23	1	1	1	1	1	1	1	1	0.961538	1	1	1	-5.96154	11.9615
18145604	T	C	C	C	C	C	C	1	1	1	1	1	1	22	18	34	50	15	11	1	1	1	1	1	1	1	1	1	1	1	0.961538	-5.96154	11.9615
2766429	T	G	G	G	G	G	G	1	1	1	1	1	1	15	41	48	29	15	34	1	1	1	0.961538	1	1	1	1	1	1	1	1
2766475	A	G	G	G	G	G	G	1	1	1	1	1	1	11	33	26	18	11	21	0.961538	1	1	1	1	1	1	1	1	1	1	1
2767377	A	G	G	G	G	G	G	1	1	1	1	1	1	23	44	74	34	35	37	1	1	1	1	1	1	1	1	1	1	0.961538	1	-5.96154	11.9615
17044770	A	G	G	G	G	G	G	1	1	1	1	1	1	10	33	40	43	22	20	1	0.961538	1	1	1	1	1	1	1	1	1	1
22052195	A	G	G	G	G	G	G	1	1	1	1	1	1	27	16	15	27	14	15	1	1	1	1	1	1	1	1	1	1	0.961538	1	-5.96154	11.9615
52146886	A	G	G	G	G	G	G	1	1	1	1	1	1	43	37	58	55	27	57	1	1	0.961538	1	1	1	1	1	1	1	1	1
103232928	T	C	C	C	C	C	C	1	1	1	1	1	1	21	36	51	51	30	50	1	1	1	1	1	0.961538	1	1	1	1	1	1
42546246	A	G	G	G	G	G	G	1	1	1	1	1	1	15	91	113	84	52	60	1	1	1	1	0.974359	1	1	1	1	1	1	0.987179	-5.96154	11.9615
42546381	C	T	T	T	T	T	T	1	1	1	1	1	1	12	51	59	55	14	32	1	1	1	1	0.961538	1	1	1	1	1	1	1
93524828	A	T	T	T	T	T	T	1	1	1	1	1	1	27	50	63	74	54	39	1	1	0.961538	1	1	1	1	1	1	1	1	1
48173674	A	G	G	G	G	G	G	1	1	1	1	1	1	62	150	275	152	119	118	0.967033	1	1	1	1	1	1	1	1	0.994792	1	1	-5.96182	11.9618
84663016	C	T	T	T	T	T	T	1	1	1	1	1	1	31	82	111	83	84	66	1	1	1	0.988235	1	1	1	1	0.973684	1	1	1	-5.96192	11.9619
24855960	T	G	G	G	G	G	G	1	1	1	1	1	1	36	69	95	80	37	59	0.989011	1	0.972973	1	1	1	1	1	1	1	1	1
7526348	A	G	G	G	G	G	G	1	1	1	1	1	1	47	70	189	135	110	119	1	1	1	1	1	1	1	1	0.962264	1	1	1	-5.96226	11.9623
42546321	G	A	A	A	A	A	A	1	1	1	1	1	1	10	54	74	85	30	52	1	1	1	1	0.962264	1	1	1	1	1	1	1
42546330	T	G	G	G	G	G	G	1	1	1	1	1	1	10	51	74	81	29	49	1	1	1	1	0.962264	1	1	1	1	1	1	1
68167433	T	C	C	C	C	C	C	1	1	1	1	1	1	18	25	69	53	24	28	1	0.982143	1	1	1	0.980198	1	1	1	1	1	1
90900323	C	T	T	T	T	T	T	1	1	1	1	1	1	68	135	182	112	76	106	0.975904	1	1	1	1	0.986486	1	1	1	1	1	1
114343547	T	C	C	C	C	C	C	1	1	1	1	1	1	25	38	86	64	47	24	1	1	1	1	0.978723	1	1	1	1	1	0.983871	1	-5.96259	11.9626
103232955	A	G	G	G	G	G	G	1	1	1	1	1	1	20	41	63	72	33	54	1	1	1	1	1	1	1	1	1	1	0.977778	0.984848	-5.96263	11.9626
87064012	C	T	T	T	T	T	T	1	1	1	1	1	1	80	101	211	228	76	110	1	0.990698	1	1	0.985401	1	1	1	1	1	0.986842	1	-5.96294	11.9629
32364977	A	G	G	G	G	G	G	1	1	1	1	1	1	19	39	33	80	63	50	1	1	1	1	1	1	1	1	1	1	0.987342	0.97561	-5.96295	11.963
23067761	T	C	C	C	C	C	C	1	1	1	1	1	1	33	22	41	43	24	26	1	1	1	1	1	1	1	0.962963	1	1	1	1	-5.96296	11.963
43454806	G	A	A	A	A	A	A	1	1	1	1	1	1	10	16	23	39	13	11	1	1	1	1	0.962963	1	1	1	1	1	1	1
9823140	A	G	G	G	G	G	G	1	1	1	1	1	1	44	27	55	48	35	32	1	1	1	1	1	1	1	0.962963	1	1	1	1	-5.96296	11.963
7526342	A	G	G	G	G	G	G	1	1	1	1	1	1	42	63	177	129	112	113	1	1	1	1	1	1	1	1	0.962963	1	1	1	-5.96296	11.963
578810	A	C	C	C	C	C	C	1	1	1	1	1	1	12	69	66	38	26	24	1	1	1	1	1	1	1	1	1	1	1	0.962963	-5.96296	11.963
2631365	G	A	A	A	A	A	A	1	1	1	1	1	1	13	25	44	37	18	20	1	1	1	1	1	1	1	1	1	1	1	0.962963	-5.96296	11.963
54243219	T	C	C	C	C	C	C	1	1	1	1	1	1	24	32	37	50	54	42	1	1	1	1	1	1	1	1	1	1	1	0.962963	-5.96296	11.963
17807251	A	G	G	G	G	G	G	1	1	1	1	1	1	48	30	44	20	28	33	0.977273	1	1	1	1	1	1	0.986111	1	1	1	1	-5.96338	11.9634
57121868	T	C	C	C	C	C	C	1	1	1	1	1	1	19	111	168	142	91	85	1	1	1	1	1	1	0.990654	0.986842	1	1	1	0.985915	-5.96341	11.9634
105590815	T	C	C	C	C	C	C	1	1	1	1	1	1	219	192	389	286	157	150	1	1	1	1	1	1	1	0.997024	0.966667	1	1	1	-5.96369	11.9637
29844704	G	A	A	A	A	A	A	1	1	1	1	1	1	38	36	50	52	19	24	0.963855	1	1	1	1	1	1	1	1	1	1	1
52930635	T	C	C	C	C	C	C	1	1	1	1	1	1	96	49	88	90	97	56	1	1	0.989011	0.975	1	1	1	1	1	1	1	1
54108441	G	A	A	A	A	A	A	1	1	1	1	1	1	28	240	428	297	193	173	1	1	1	0.997561	1	0.99026	1	0.995238	0.990291	1	0.994764	0.996047	-5.96416	11.9642
59366152	G	T	T	T	T	T	T	1	1	1	1	1	1	13	13	20	38	13	13	0.964286	1	1	1	1	1	1	1	1	1	1	1
153224057	A	C	C	C	C	C	C	1	1	1	1	1	1	57	17	59	87	44	66	1	1	1	0.964286	1	1	1	1	1	1	1	1
50652053	C	T	T	T	T	T	T	1	1	1	1	1	1	35	42	74	55	43	52	1	1	1	1	1	1	1	1	0.964286	1	1	1	-5.96429	11.9643
45778395	A	G	G	G	G	G	G	1	1	1	1	1	1	19	18	26	24	18	13	1	1	1	1	1	1	0.964286	1	1	1	1	1	-5.96429	11.9643
89220848	G	A	A	A	A	A	A	1	1	1	1	1	1	14	13	27	52	26	18	1	1	0.964286	1	1	1	1	1	1	1	1	1
42546344	G	A	A	A	A	A	A	1	1	1	1	1	1	10	47	73	82	32	44	1	1	1	1	0.964286	1	1	1	1	1	1	1
22730944	C	G	G	G	G	G	G	1	1	1	1	1	1	57	63	82	72	44	36	1	1	0.982143	1	1	1	1	1	1	1	1	0.982143	-5.96429	11.9643
99351653	A	T	T	T	T	T	T	1	1	1	1	1	1	69	267	446	403	164	144	0.997812	1	0.973958	0.997135	0.995413	1	1	1	1	1	1	1
9377580	T	G	G	G	G	G	G	1	1	1	1	1	1	63	82	92	201	83	98	1	1	1	0.988235	1	0.990741	0.985401	1	1	1	1	1	-5.96438	11.9644
74118236	A	G	G	G	G	G	G	1	1	1	1	1	1	261	75	147	173	136	68	1	1	1	1	0.964602	1	1	1	1	1	1	1
21868166	G	A	A	A	A	A	A	1	1	1	1	1	1	115	151	275	208	135	156	1	1	0.978417	0.995833	1	1	1	1	1	0.990385	1	1	-5.96464	11.9646
52930612	C	T	T	T	T	T	T	1	1	1	1	1	1	137	75	126	126	130	93	1	1	0.982759	0.989691	1	1	1	1	1	1	0.992248	1	-5.9647	11.9647
95402035	C	A	A	A	A	A	A	1	1	1	1	1	1	28	30	91	59	23	35	1	1	1	0.964706	1	1	1	1	1	1	1	1
21843640	C	G	G	G	G	G	G	1	1	1	1	1	1	123	43	95	159	104	84	1	1	0.978261	1	1	1	0.986486	1	1	1	1	1	-5.96475	11.9647
35837152	G	A	A	A	A	A	A	1	1	1	1	1	1	78	130	189	156	110	134	1	1	1	1	1	1	1	0.987013	1	1	0.977778	1	-5.96479	11.9648
39619786	A	G	G	G	G	G	G	1	1	1	1	1	1	14	119	62	111	56	78	1	1	1	1	1	1	1	1	1	1	1	0.964912	-5.96491	11.9649
2597	C	T	T	T	T	T	T	1	1	1	1	1	1	26	28	53	71	40	51	1	1	1	0.988764	1	1	1	0.984496	1	1	0.991736	1	-5.965	11.965
2597	C	T	T	T	T	T	T	1	1	1	1	1	1	26	28	53	71	40	51	1	1	1	0.988764	1	1	1	0.984496	1	1	0.991736	1	-5.965	11.965
12544892	C	T	T	T	T	T	T	1	1	1	1	1	1	82	62	106	84	46	56	1	1	1	0.986301	1	1	1	1	1	1	1	0.979167	-5.96547	11.9655
69620913	A	T	T	T	T	T	T	1	1	1	1	1	1	13	32	29	35	19	15	0.965517	1	1	1	1	1	1	1	1	1	1	1
7037017	T	C	C	C	C	C	C	1	1	1	1	1	1	19	26	26	32	13	21	1	1	1	1	1	1	1	1	0.965517	1	1	1	-5.96552	11.9655
52147604	T	C	C	C	C	C	C	1	1	1	1	1	1	17	29	34	41	33	17	0.965517	1	1	1	1	1	1	1	1	1	1	1
103232812	T	G	G	G	G	G	G	1	1	1	1	1	1	13	31	28	23	17	15	1	1	1	1	1	1	1	1	1	1	1	0.965517	-5.96552	11.9655
51945114	T	C	C	C	C	C	C	1	1	1	1	1	1	21	72	54	55	64	38	1	1	1	1	1	1	0.965517	1	1	1	1	1	-5.96552	11.9655
29844702	G	A	A	A	A	A	A	1	1	1	1	1	1	36	40	53	54	19	23	0.965517	1	1	1	1	1	1	1	1	1	1	1
77493584	C	G	G	G	G	G	G	1	1	1	1	1	1	76	87	196	115	76	84	1	1	0.973684	1	1	1	1	1	1	0.99187	1	1	-5.96555	11.9656
35837146	A	G	G	G	G	G	G	1	1	1	1	1	1	82	141	203	177	115	141	0.996923	1	1	1	1	1	1	0.988889	1	1	0.979798	1	-5.96561	11.9656
8427433	G	A	A	A	A	A	A	1	1	1	1	1	1	127	248	275	206	197	208	1	1	0.992806	1	0.993103	1	0.993631	0.994475	1	0.996269	0.995349	1	-5.96563	11.9656
13606928	C	A	A	A	A	A	A	1	1	1	1	1	1	118	51	110	109	79	98	0.990385	1	1	0.992	0.983333	1	1	1	1	1	1	1
40051619	A	T	T	T	T	T	T	1	1	1	1	1	1	82	82	145	89	94	118	0.993333	1	0.979866	0.992537	1	1	1	1	1	1	1	1
36365471	T	C	C	C	C	C	C	1	1	1	1	1	1	21	55	93	74	28	48	1	1	1	1	1	0.984615	1	1	1	1	0.981132	1	-5.96575	11.9657
33519495	A	G	G	G	G	G	G	1	1	1	1	1	1	200	23	86	110	88	74	0.989899	1	0.986111	1	1	1	0.989796	1	1	1	1	1	-5.96581	11.9658
11885004	G	T	T	T	T	T	T	1	1	1	1	1	1	61	102	106	164	63	60	1	1	1	1	1	0.990196	0.983871	1	1	1	1	0.99187	-5.96594	11.9659
54723203	C	A	A	A	A	A	A	1	1	1	1	1	1	23	68	93	54	47	55	1	1	1	1	1	1	1	1	0.97619	0.989899	1	1	-5.96609	11.9661
15745633	T	G	G	G	G	G	G	1	1	1	1	1	1	43	25	35	36	44	18	1	1	1	1	1	1	0.966102	1	1	1	1	1	-5.9661	11.9661
4755390	A	G	G	G	G	G	G	1	1	1	1	1	1	70	20	33	59	28	38	1	1	1	0.966292	1	1	1	1	1	1	1	1
27685021	C	T	T	T	T	T	T	1	1	1	1	1	1	391	72	172	212	162	149	1	1	1	1	1	0.985915	0.98995	0.990476	1	1	1	1	-5.96634	11.9663
74497203	C	A	A	A	A	A	A	1	1	1	1	1	1	15	18	41	29	13	15	1	1	1	0.966667	1	1	1	1	1	1	1	1
6707123	C	T	T	T	T	T	T	1	1	1	1	1	1	42	60	87	79	37	79	1	1	1	1	0.966667	1	1	1	1	1	1	1
36365488	T	C	C	C	C	C	C	1	1	1	1	1	1	16	59	94	76	30	53	1	1	1	1	1	1	1	1	1	1	0.966667	1	-5.96667	11.9667
53095817	A	G	G	G	G	G	G	1	1	1	1	1	1	110	90	172	145	94	121	1	1	1	1	1	1	1	1	0.974359	1	1	0.992308	-5.96667	11.9667
4754161	T	C	C	C	C	C	C	1	1	1	1	1	1	11	22	42	46	14	29	1	0.966667	1	1	1	1	1	1	1	1	1	1
6355943	A	G	G	G	G	G	G	1	1	1	1	1	1	58	54	52	67	30	52	1	0.966667	1	1	1	1	1	1	1	1	1	1
28495234	A	G	G	G	G	G	G	1	1	1	1	1	1	61	46	99	54	49	55	1	1	1	1	1	1	1	1	1	1	1	0.966667	-5.96667	11.9667
7036924	T	G	G	G	G	G	G	1	1	1	1	1	1	30	59	65	106	27	48	1	1	0.966667	1	1	1	1	1	1	1	1	1
94064868	T	C	C	C	C	C	C	1	1	1	1	1	1	30	44	57	49	34	59	1	1	0.966667	1	1	1	1	1	1	1	1	1
14788664	G	T	T	T	T	T	T	1	1	1	1	1	1	14	44	79	49	44	41	1	1	0.966667	1	1	1	1	1	1	1	1	1
90900243	C	T	T	T	T	T	T	1	1	1	1	1	1	30	60	99	71	36	53	1	1	1	1	1	0.966667	1	1	1	1	1	1
32171478	A	G	G	G	G	G	G	1	1	1	1	1	1	13	19	35	17	13	21	1	1	1	1	1	0.966667	1	1	1	1	1	1
11967997	C	G	G	G	G	G	G	1	1	1	1	1	1	15	21	30	26	16	28	1	1	1	1	1	0.966667	1	1	1	1	1	1
55265080	G	A	A	A	A	A	A	1	1	1	1	1	1	15	109	175	113	64	56	1	1	1	1	1	1	1	0.987654	1	1	0.979381	1	-5.96704	11.967
50151713	G	A	A	A	A	A	A	1	1	1	1	1	1	59	57	93	73	71	49	1	0.967213	1	1	1	1	1	1	1	1	1	1
79570628	C	A	A	A	A	A	A	1	1	1	1	1	1	59	42	97	88	39	62	1	1	1	1	1	1	1	0.983051	1	1	1	0.984252	-5.9673	11.9673
42210807	T	C	C	C	C	C	C	1	1	1	1	1	1	94	175	370	284	141	165	1	0.996785	0.984848	1	1	0.989189	1	1	1	0.996711	1	1	-5.96753	11.9675
40176242	T	C	C	C	C	C	C	1	1	1	1	1	1	33	526	778	341	180	190	1	1	0.985185	0.993243	1	1	0.997658	0.993485	1	0.998113	1	1	-5.96769	11.9677
83474975	G	T	T	T	T	T	T	1	1	1	1	1	1	131	123	239	157	121	154	1	0.996016	0.971698	1	1	1	1	1	1	1	1	1
59366055	T	C	C	C	C	C	C	1	1	1	1	1	1	14	32	50	58	21	43	1	1	1	1	1	1	0.967742	1	1	1	1	1	-5.96774	11.9677
46423989	T	A	A	A	A	A	A	1	1	1	1	1	1	23	21	32	31	23	26	1	1	0.967742	1	1	1	1	1	1	1	1	1
66755586	C	T	T	T	T	T	T	1	1	1	1	1	1	65	18	40	32	33	27	1	1	0.967742	1	1	1	1	1	1	1	1	1
76517710	C	G	G	G	G	G	G	1	1	1	1	1	1	18	119	181	170	80	112	1	1	0.990476	1	1	0.99635	1	1	1	1	1	0.981132	-5.96796	11.968
14702754	T	C	C	C	C	C	C	1	1	1	1	1	1	147	197	215	159	96	148	1	1	0.992366	1	1	1	1	1	1	1	0.97561	1	-5.96798	11.968
91215137	A	G	G	G	G	G	G	1	1	1	1	1	1	24	47	52	26	29	43	1	1	1	1	1	1	1	1	1	0.985075	0.983051	1	-5.96813	11.9681
36758376	G	A	A	A	A	A	A	1	1	1	1	1	1	21	45	110	67	41	43	1	1	1	1	1	1	1	1	1	0.968254	1	1	-5.96825	11.9683
36758380	C	T	T	T	T	T	T	1	1	1	1	1	1	21	45	109	63	41	43	1	1	1	1	1	1	1	1	1	0.968254	1	1	-5.96825	11.9683
29844504	A	G	G	G	G	G	G	1	1	1	1	1	1	79	58	73	70	50	42	0.968421	1	1	1	1	1	1	1	1	1	1	1
36758373	A	G	G	G	G	G	G	1	1	1	1	1	1	21	46	115	71	41	43	1	1	1	1	1	1	1	1	1	0.96875	1	1	-5.96875	11.9688
59705979	G	A	A	A	A	A	A	1	1	1	1	1	1	11	25	70	48	35	33	1	0.96875	1	1	1	1	1	1	1	1	1	1
4753043	T	C	C	C	C	C	C	1	1	1	1	1	1	110	30	52	59	44	43	1	1	1	1	1	1	1	1	1	1	0.96875	1	-5.96875	11.9688
61240868	A	T	T	T	T	T	T	1	1	1	1	1	1	12	19	44	37	19	29	1	1	0.96875	1	1	1	1	1	1	1	1	1
116237864	G	C	C	C	C	C	C	1	1	1	1	1	1	132	158	118	92	87	138	1	1	1	1	1	0.96875	1	1	1	1	1	1
39892752	A	C	C	C	C	C	C	1	1	1	1	1	1	11	28	47	34	19	13	1	1	1	1	1	1	1	0.96875	1	1	1	1	-5.96875	11.9688
25970291	C	G	G	G	G	G	G	1	1	1	1	1	1	24	58	55	89	35	31	1	1	1	1	1	1	0.96875	1	1	1	1	1	-5.96875	11.9688
2532	T	C	C	C	C	C	C	1	1	1	1	1	1	46	80	131	151	104	101	0.983607	1	1	1	1	1	0.993506	0.995902	1	1	1	0.995745	-5.96876	11.9688
69620735	C	G	G	G	G	G	G	1	1	1	1	1	1	13	80	108	87	53	59	1	1	1	1	1	0.988764	1	1	1	1	0.98	1	-5.96876	11.9688
40176247	T	C	C	C	C	C	C	1	1	1	1	1	1	35	537	796	343	187	194	1	1	0.985663	0.99568	1	0.99759	1	0.993548	1	0.996364	1	1	-5.96885	11.9688
28433234	C	T	T	T	T	T	T	1	1	1	1	1	1	45	97	116	91	62	73	1	1	1	1	1	1	1	0.987342	1	0.981651	1	1	-5.96899	11.969
28344172	T	A	A	A	A	A	A	1	1	1	1	1	1	141	51	189	166	175	146	1	1	0.989474	1	1	1	1	0.988506	1	1	1	0.991453	-5.96943	11.9694
44976426	A	C	C	C	C	C	C	1	1	1	1	1	1	12	77	94	77	54	38	1	1	1	1	1	1	1	1	1	0.982143	1	0.987342	-5.96948	11.9695
7333087	T	A	A	A	A	A	A	1	1	1	1	1	1	108	120	194	123	73	112	0.993506	0.994083	1	1	0.981982	1	1	1	1	1	1	1
555424	T	C	C	C	C	C	C	1	1	1	1	1	1	18	27	36	55	33	28	1	1	0.969697	1	1	1	1	1	1	1	1	1
4754218	T	C	C	C	C	C	C	1	1	1	1	1	1	12	27	44	40	18	30	1	0.969697	1	1	1	1	1	1	1	1	1	1
70732005	G	T	T	T	T	T	T	1	1	1	1	1	1	15	18	14	28	38	15	1	1	1	0.969697	1	1	1	1	1	1	1	1
21687020	G	A	A	A	A	A	A	1	1	1	1	1	1	15	20	33	36	19	20	1	1	0.969697	1	1	1	1	1	1	1	1	1
38756046	C	G	G	G	G	G	G	1	1	1	1	1	1	24	15	33	24	19	22	1	1	1	1	1	1	0.969697	1	1	1	1	1	-5.9697	11.9697
5632058	T	C	C	C	C	C	C	1	1	1	1	1	1	12	52	68	74	36	53	1	1	0.969697	1	1	1	1	1	1	1	1	1
36547206	T	C	C	C	C	C	C	1	1	1	1	1	1	16	50	69	70	33	58	1	1	0.969697	1	1	1	1	1	1	1	1	1
12265147	G	A	A	A	A	A	A	1	1	1	1	1	1	17	97	117	127	53	54	0.990991	1	0.978723	1	1	1	1	1	1	1	1	1
40214949	A	G	G	G	G	G	G	1	1	1	1	1	1	153	204	213	249	142	196	0.9925	1	1	1	1	0.993808	1	0.98913	1	1	0.994413	1	-5.96985	11.9699
116646998	T	C	C	C	C	C	C	1	1	1	1	1	1	44	95	95	131	98	40	1	1	1	1	1	1	0.979592	1	1	1	1	0.990385	-5.96998	11.97
6448579	T	A	A	A	A	A	A	1	1	1	1	1	1	36	90	165	112	73	86	1	0.982456	1	1	1	1	0.993333	1	1	1	1	0.99422	-5.97001	11.97
29648727	C	G	G	G	G	G	G	1	1	1	1	1	1	25	30	62	55	43	21	1	1	0.984848	1	1	1	1	1	1	1	1	0.985294	-5.97014	11.9701
37710398	A	G	G	G	G	G	G	1	1	1	1	1	1	45	65	105	107	62	45	1	1	1	1	1	1	1	1	0.970149	1	1	1	-5.97015	11.9701
111053706	G	A	A	A	A	A	A	1	1	1	1	1	1	93	118	153	101	69	59	1	1	1	0.990654	1	1	1	0.993548	1	0.994253	1	0.992063	-5.97052	11.9705
25868300	G	A	A	A	A	A	A	1	1	1	1	1	1	18	38	61	43	62	43	1	1	0.977778	0.992806	1	1	1	1	1	1	1	1
21839696	T	C	C	C	C	C	C	1	1	1	1	1	1	12	20	28	36	16	26	1	1	1	0.970588	1	1	1	1	1	1	1	1
28344563	C	A	A	A	A	A	A	1	1	1	1	1	1	41	14	64	50	31	35	1	1	0.970588	1	1	1	1	1	1	1	1	1
13276168	T	G	G	G	G	G	G	1	1	1	1	1	1	28	33	42	42	24	39	0.970588	1	1	1	1	1	1	1	1	1	1	1
103232838	A	G	G	G	G	G	G	1	1	1	1	1	1	16	38	37	26	21	19	1	1	1	1	1	1	1	1	1	1	1	0.970588	-5.97059	11.9706
28875613	C	G	G	G	G	G	G	1	1	1	1	1	1	63	26	101	87	80	71	0.970588	1	1	1	1	1	1	1	1	1	1	1
58590213	T	C	C	C	C	C	C	1	1	1	1	1	1	21	65	101	65	31	43	1	1	1	1	1	1	0.970588	1	1	1	1	1	-5.97059	11.9706
42546508	A	G	G	G	G	G	G	1	1	1	1	1	1	15	53	48	53	12	40	1	1	1	1	0.970588	1	1	1	1	1	1	1
34983084	C	T	T	T	T	T	T	1	1	1	1	1	1	91	49	112	163	99	133	1	1	1	1	0.979592	1	0.99115	1	1	1	1	1	-5.97074	11.9707
16989848	C	T	T	T	T	T	T	1	1	1	1	1	1	158	258	316	193	144	231	1	1	0.979592	1	1	1	0.99115	1	1	1	1	1	-5.97074	11.9707
15125471	T	C	C	C	C	C	C	1	1	1	1	1	1	34	210	296	199	130	143	1	1	1	1	1	1	1	0.990868	1	1	1	0.98	-5.97087	11.9709
18990491	T	C	C	C	C	C	C	1	1	1	1	1	1	18	44	83	88	40	82	1	1	1	0.971014	1	1	1	1	1	1	1	1
59706057	C	G	G	G	G	G	G	1	1	1	1	1	1	17	34	83	58	45	32	1	0.971014	1	1	1	1	1	1	1	1	1	1
39619851	A	G	G	G	G	G	G	1	1	1	1	1	1	20	139	72	137	62	89	1	1	1	1	1	1	1	1	1	1	1	0.971014	-5.97101	11.971
72589963	G	A	A	A	A	A	A	1	1	1	1	1	1	30	69	85	130	66	30	1	1	0.971014	1	1	1	1	1	1	1	1	1
39868859	C	G	G	G	G	G	G	1	1	1	1	1	1	16	26	48	35	37	23	1	1	1	1	1	1	1	1	1	0.971014	1	1	-5.97101	11.971
50652285	T	C	C	C	C	C	C	1	1	1	1	1	1	59	78	181	114	94	112	1	1	0.988372	0.982759	1	1	1	1	1	1	1	1
84663004	T	C	C	C	C	C	C	1	1	1	1	1	1	28	75	90	81	69	63	1	1	1	1	1	1	0.971154	1	1	1	1	1	-5.97115	11.9712
41795136	A	G	G	G	G	G	G	1	1	1	1	1	1	42	24	51	49	27	20	1	1	1	1	1	1	1	1	0.971429	1	1	1	-5.97143	11.9714
37327932	A	G	G	G	G	G	G	1	1	1	1	1	1	11	63	67	74	33	42	1	1	0.971429	1	1	1	1	1	1	1	1	1
41399110	G	C	C	C	C	C	C	1	1	1	1	1	1	53	69	79	87	43	50	1	1	0.971429	1	1	1	1	1	1	1	1	1
142999299	G	A	A	A	A	A	A	1	1	1	1	1	1	43	118	141	158	60	100	1	0.991667	0.990566	1	1	1	1	0.989474	1	1	1	1	-5.97171	11.9717
7526174	T	C	C	C	C	C	C	1	1	1	1	1	1	16	45	100	60	42	52	0.978947	1	1	0.992857	1	1	1	1	1	1	1	1
74103721	G	A	A	A	A	A	A	1	1	1	1	1	1	20	71	66	48	47	53	1	1	1	1	1	1	1	1	1	0.971831	1	1	-5.97183	11.9718
116646477	A	G	G	G	G	G	G	1	1	1	1	1	1	23	57	55	82	50	33	1	0.971831	1	1	1	1	1	1	1	1	1	1
92024838	A	G	G	G	G	G	G	1	1	1	1	1	1	42	50	87	61	41	68	1	1	1	1	1	1	1	1	1	1	1	0.971831	-5.97183	11.9718
21843716	T	A	A	A	A	A	A	1	1	1	1	1	1	162	74	132	246	157	118	1	1	1	0.992248	1	0.989796	0.995192	1	0.994792	1	1	1	-5.97203	11.972
31298287	T	C	C	C	C	C	C	1	1	1	1	1	1	48	114	136	161	74	129	1	1	0.989796	1	1	1	1	0.982301	1	1	1	1	-5.9721	11.9721
555483	C	G	G	G	G	G	G	1	1	1	1	1	1	15	31	36	46	33	29	1	1	1	1	1	1	1	1	1	1	0.972222	1	-5.97222	11.9722
113594786	T	C	C	C	C	C	C	1	1	1	1	1	1	33	38	60	20	34	43	1	1	0.972222	1	1	1	1	1	1	1	1	1
153224228	G	C	C	C	C	C	C	1	1	1	1	1	1	35	14	21	40	18	25	1	1	1	1	1	1	0.972222	1	1	1	1	1	-5.97222	11.9722
24478171	T	C	C	C	C	C	C	1	1	1	1	1	1	39	16	24	63	14	23	1	1	1	1	0.972222	1	1	1	1	1	1	1
121142534	G	A	A	A	A	A	A	1	1	1	1	1	1	61	15	56	42	21	35	1	0.972222	1	1	1	1	1	1	1	1	1	1
103233122	T	C	C	C	C	C	C	1	1	1	1	1	1	55	71	87	76	56	70	1	1	1	1	1	1	1	1	1	1	0.972222	1	-5.97222	11.9722
4816891	C	T	T	T	T	T	T	1	1	1	1	1	1	141	196	426	406	205	244	0.998478	0.998148	0.995098	1	0.985714	0.997955	1	1	1	1	0.996904	1	-5.9723	11.9723
27646307	T	C	C	C	C	C	C	1	1	1	1	1	1	59	90	188	245	85	62	1	1	0.982759	1	1	1	1	1	0.989583	1	1	1	-5.97234	11.9723
57121726	T	G	G	G	G	G	G	1	1	1	1	1	1	41	193	336	310	149	213	0.994898	1	1	1	1	0.997093	0.995902	0.993333	1	1	0.995074	0.996324	-5.97262	11.9726
40176222	C	T	T	T	T	T	T	1	1	1	1	1	1	26	384	601	270	134	148	0.998012	1	0.982609	0.992021	1	1	1	1	1	1	1	1
66755737	A	G	G	G	G	G	G	1	1	1	1	1	1	473	273	507	385	425	386	1	1	0.996269	1	1	0.996016	0.992606	1	0.995	0.994695	1	0.998131	-5.97272	11.9727
61592230	T	C	C	C	C	C	C	1	1	1	1	1	1	50	29	43	17	23	20	1	0.972973	1	1	1	1	1	1	1	1	1	1
52930701	A	G	G	G	G	G	G	1	1	1	1	1	1	23	15	27	23	20	17	1	1	1	0.972973	1	1	1	1	1	1	1	1
10220207	T	C	C	C	C	C	C	1	1	1	1	1	1	89	130	98	76	68	67	1	1	0.972973	1	1	1	1	1	1	1	1	1
39892672	T	A	A	A	A	A	A	1	1	1	1	1	1	11	34	44	51	20	21	1	0.972973	1	1	1	1	1	1	1	1	1	1
38683932	T	C	C	C	C	C	C	1	1	1	1	1	1	75	50	131	80	53	70	1	1	1	1	1	0.972973	1	1	1	1	1	1
555598	A	G	G	G	G	G	G	1	1	1	1	1	1	12	30	48	63	26	18	1	1	1	1	1	1	1	1	1	1	0.972973	1	-5.97297	11.973
24856040	T	C	C	C	C	C	C	1	1	1	1	1	1	55	147	202	202	127	151	1	1	1	1	1	1	1	1	0.972973	1	1	1	-5.97297	11.973
103232856	T	G	G	G	G	G	G	1	1	1	1	1	1	18	41	42	31	26	25	1	1	1	1	1	1	1	1	1	1	1	0.972973	-5.97297	11.973
43744088	T	C	C	C	C	C	C	1	1	1	1	1	1	30	61	155	202	80	74	0.996183	0.984252	1	0.992593	1	1	1	1	1	1	1	1
77493232	A	G	G	G	G	G	G	1	1	1	1	1	1	185	158	308	267	194	161	1	1	0.991304	1	1	1	0.997636	0.996764	1	1	0.987342	1	-5.97305	11.973
25809766	C	T	T	T	T	T	T	1	1	1	1	1	1	64	76	92	136	63	72	0.989247	1	0.983871	1	1	1	1	1	1	1	1	1
24958625	A	G	G	G	G	G	G	1	1	1	1	1	1	86	86	122	93	97	76	0.988235	1	0.985075	1	1	1	1	1	1	1	1	1
106880233	T	C	C	C	C	C	C	1	1	1	1	1	1	10	69	61	71	45	33	1	1	1	1	1	1	1	1	1	0.973333	1	1	-5.97333	11.9733
110194691	C	T	T	T	T	T	T	1	1	1	1	1	1	15	91	110	153	101	92	1	1	1	1	1	1	1	1	1	1	0.973333	1	-5.97333	11.9733
34283668	C	T	T	T	T	T	T	1	1	1	1	1	1	124	183	225	214	180	198	0.981818	1	0.991597	1	1	1	1	1	1	1	1	1
35706289	A	G	G	G	G	G	G	1	1	1	1	1	1	44	212	372	195	121	205	1	1	0.988636	1	1	1	1	0.984848	1	1	1	1	-5.97348	11.9735
82513086	A	G	G	G	G	G	G	1	1	1	1	1	1	78	58	127	118	89	99	1	1	0.990099	1	1	1	1	1	1	1	1	0.983471	-5.97357	11.9736
104741029	T	C	C	C	C	C	C	1	1	1	1	1	1	114	113	171	131	117	117	1	1	0.99	0.983607	1	1	1	1	1	1	1	1
30794907	G	A	A	A	A	A	A	1	1	1	1	1	1	254	230	319	137	159	274	1	1	0.993103	0.994186	1	1	1	1	0.986395	1	1	1	-5.97368	11.9737
27685586	A	G	G	G	G	G	G	1	1	1	1	1	1	52	21	42	58	36	46	1	1	0.973684	1	1	1	1	1	1	1	1	1
49302711	T	C	C	C	C	C	C	1	1	1	1	1	1	15	46	66	76	32	20	1	1	0.973684	1	1	1	1	1	1	1	1	1
37327933	G	C	C	C	C	C	C	1	1	1	1	1	1	11	64	68	74	33	43	1	1	0.973684	1	1	1	1	1	1	1	1	1
87375344	T	C	C	C	C	C	C	1	1	1	1	1	1	16	53	44	102	43	48	1	1	0.973684	1	1	1	1	1	1	1	1	1
35706358	T	C	C	C	C	C	C	1	1	1	1	1	1	16	62	167	74	45	78	1	1	0.973684	1	1	1	1	1	1	1	1	1
42546248	T	C	C	C	C	C	C	1	1	1	1	1	1	15	88	114	81	51	58	1	1	1	1	0.973684	1	1	1	1	1	1	1
38756015	A	G	G	G	G	G	G	1	1	1	1	1	1	29	19	28	24	22	20	1	1	1	1	1	1	1	1	1	1	1	0.973684	-5.97368	11.9737
22391291	C	A	A	A	A	A	A	1	1	1	1	1	1	171	528	357	795	606	351	1	0.993631	0.996689	0.986395	1	0.997033	1	1	1	1	1	1
2531	T	C	C	C	C	C	C	1	1	1	1	1	1	49	80	130	154	105	102	0.984293	0.989691	1	1	1	1	1	1	1	1	1	1
12265262	G	A	A	A	A	A	A	1	1	1	1	1	1	15	127	171	154	64	63	0.996139	1	0.978022	1	1	1	1	1	1	1	1	1
86778720	A	T	T	T	T	T	T	1	1	1	1	1	1	13	44	44	49	18	38	0.974359	1	1	1	1	1	1	1	1	1	1	1
142999397	A	G	G	G	G	G	G	1	1	1	1	1	1	40	48	76	113	43	61	1	1	1	1	1	1	1	0.974359	1	1	1	1	-5.97436	11.9744
30092457	A	G	G	G	G	G	G	1	1	1	1	1	1	85	69	126	66	73	93	1	1	0.974359	1	1	1	1	1	1	1	1	1
87375311	C	G	G	G	G	G	G	1	1	1	1	1	1	16	52	44	105	43	48	1	1	0.974359	1	1	1	1	1	1	1	1	1
42546253	T	C	C	C	C	C	C	1	1	1	1	1	1	15	96	116	86	51	61	1	1	1	1	0.974359	1	1	1	1	1	1	1
15275961	G	C	C	C	C	C	C	1	1	1	1	1	1	10	104	187	136	82	93	1	1	0.988764	0.993631	1	1	1	1	1	1	1	0.992126	-5.97452	11.9745
92890459	A	G	G	G	G	G	G	1	1	1	1	1	1	20	88	106	94	47	89	0.98913	1	1	0.985507	1	1	1	1	1	1	1	1
89221025	A	G	G	G	G	G	G	1	1	1	1	1	1	43	171	177	304	155	180	1	1	0.991803	1	1	1	1	0.989201	0.993671	1	1	1	-5.97468	11.9747
68167076	T	C	C	C	C	C	C	1	1	1	1	1	1	23	100	182	143	53	64	1	1	1	1	1	1	1	1	1	0.974684	1	1	-5.97468	11.9747
69161518	A	G	G	G	G	G	G	1	1	1	1	1	1	72	100	204	159	137	110	1	1	0.980769	1	1	1	1	1	1	0.993976	1	1	-5.97475	11.9747
25809841	C	T	T	T	T	T	T	1	1	1	1	1	1	63	72	108	136	73	91	1	1	1	1	1	1	1	1	1	1	0.986842	0.988024	-5.97487	11.9749
58296293	T	C	C	C	C	C	C	1	1	1	1	1	1	86	362	461	330	202	271	1	1	1	1	1	0.992126	0.988095	1	1	0.998252	1	0.996441	-5.97491	11.9749
28488278	C	G	G	G	G	G	G	1	1	1	1	1	1	38	62	83	104	42	64	1	1	1	1	1	1	1	0.975	1	1	1	1	-5.975	11.975
62401924	A	T	T	T	T	T	T	1	1	1	1	1	1	103	94	111	92	85	97	0.975	1	1	1	1	1	1	1	1	1	1	1
12544912	A	G	G	G	G	G	G	1	1	1	1	1	1	74	65	98	83	41	52	1	1	1	1	1	1	1	1	1	0.975	1	1	-5.975	11.975
142999418	A	G	G	G	G	G	G	1	1	1	1	1	1	40	48	75	113	42	62	1	1	1	1	1	1	1	0.975	1	1	1	1	-5.975	11.975
43454939	A	C	C	C	C	C	C	1	1	1	1	1	1	11	27	42	47	14	19	0.975	1	1	1	1	1	1	1	1	1	1	1
62478647	A	G	G	G	G	G	G	1	1	1	1	1	1	47	54	75	61	45	37	1	1	1	1	1	0.975	1	1	1	1	1	1
90304953	A	C	C	C	C	C	C	1	1	1	1	1	1	37	16	44	32	43	16	1	1	0.975	1	1	1	1	1	1	1	1	1
18173275	A	G	G	G	G	G	G	1	1	1	1	1	1	230	272	506	419	249	319	1	0.991853	1	1	0.996241	1	1	0.997151	0.995025	0.997429	1	0.997312	-5.97501	11.975
24315002	A	G	G	G	G	G	G	1	1	1	1	1	1	36	73	38	122	29	72	1	1	0.984375	1	1	0.990909	1	1	1	1	1	1
29648592	G	C	C	C	C	C	C	1	1	1	1	1	1	31	45	103	79	56	35	1	1	0.975309	1	1	1	1	1	1	1	1	1
79570737	A	G	G	G	G	G	G	1	1	1	1	1	1	26	41	84	78	32	40	1	1	1	1	1	1	1	1	1	1	1	0.975309	-5.97531	11.9753
43949181	C	T	T	T	T	T	T	1	1	1	1	1	1	23	103	82	83	35	48	1	1	1	1	1	1	1	1	1	0.993827	1	0.981481	-5.97531	11.9753
19435575	A	T	T	T	T	T	T	1	1	1	1	1	1	204	58	141	223	96	89	1	0.99435	0.990476	0.996466	1	0.99422	1	1	1	1	1	1
86620456	C	G	G	G	G	G	G	1	1	1	1	1	1	41	82	109	94	43	72	1	1	1	1	1	1	0.97561	1	1	1	1	1	-5.97561	11.9756
28834570	C	T	T	T	T	T	T	1	1	1	1	1	1	15	23	68	68	35	30	1	1	1	1	1	1	0.97561	1	1	1	1	1	-5.97561	11.9756
25779876	G	A	A	A	A	A	A	1	1	1	1	1	1	10	45	76	74	30	52	1	1	1	0.97561	1	1	1	1	1	1	1	1
4754227	T	C	C	C	C	C	C	1	1	1	1	1	1	15	29	49	51	19	34	1	0.97561	1	1	1	1	1	1	1	1	1	1
106879792	C	T	T	T	T	T	T	1	1	1	1	1	1	13	35	47	59	18	30	1	1	1	1	1	0.97561	1	1	1	1	1	1
52147950	C	T	T	T	T	T	T	1	1	1	1	1	1	21	57	86	95	39	40	1	1	0.97561	1	1	1	1	1	1	1	1	1
16199524	T	C	C	C	C	C	C	1	1	1	1	1	1	89	31	109	120	69	76	1	1	0.988636	1	1	1	0.987013	1	1	1	1	1	-5.97565	11.9756
2606	T	C	C	C	C	C	C	1	1	1	1	1	1	27	27	52	70	39	51	1	1	1	0.975904	1	1	1	1	1	1	1	1
48173349	A	T	T	T	T	T	T	1	1	1	1	1	1	104	154	250	159	107	108	1	1	1	1	0.992701	0.993865	0.995798	1	1	1	1	0.993548	-5.97591	11.9759
65648569	A	G	G	G	G	G	G	1	1	1	1	1	1	95	154	209	131	107	101	1	1	1	1	1	1	1	1	1	1	0.982301	0.993671	-5.97597	11.976
86621020	A	G	G	G	G	G	G	1	1	1	1	1	1	51	35	49	83	39	44	1	1	1	1	1	0.97619	1	1	1	1	1	1
25779943	T	C	C	C	C	C	C	1	1	1	1	1	1	14	53	73	81	38	66	1	1	1	0.97619	1	1	1	1	1	1	1	1
137783556	C	G	G	G	G	G	G	1	1	1	1	1	1	62	64	94	69	41	73	1	1	1	1	1	1	1	1	1	1	0.97619	1	-5.97619	11.9762
46424046	A	G	G	G	G	G	G	1	1	1	1	1	1	38	31	73	110	60	50	1	1	0.97619	1	1	1	1	1	1	1	1	1
9377435	T	C	C	C	C	C	C	1	1	1	1	1	1	32	55	62	96	32	43	1	1	1	1	1	1	1	0.97619	1	1	1	1	-5.97619	11.9762
41508265	T	C	C	C	C	C	C	1	1	1	1	1	1	92	130	152	142	114	146	1	1	1	1	1	0.991597	1	0.984615	1	1	1	1	-5.97621	11.9762
74497431	G	C	C	C	C	C	C	1	1	1	1	1	1	94	74	91	107	98	83	0.984127	1	1	1	1	1	1	1	1	1	1	0.992248	-5.97638	11.9764
27685113	G	A	A	A	A	A	A	1	1	1	1	1	1	315	60	126	165	103	110	1	1	1	1	1	1	1	0.993789	1	1	0.982609	1	-5.9764	11.9764
44449003	G	A	A	A	A	A	A	1	1	1	1	1	1	270	91	207	312	155	158	1	1	1	1	1	0.986301	1	1	1	1	1	0.990196	-5.9765	11.9765
2216	T	G	G	G	G	G	G	1	1	1	1	1	1	51	118	129	228	106	131	1	1	0.987013	0.994186	1	1	0.995475	1	1	1	1	1	-5.97667	11.9767
41508024	G	A	A	A	A	A	A	1	1	1	1	1	1	178	297	464	366	266	289	1	0.995643	1	0.988095	1	1	1	0.992982	1	1	1	1	-5.97672	11.9767
37710433	A	G	G	G	G	G	G	1	1	1	1	1	1	65	100	157	143	94	73	1	1	1	1	1	1	1	1	0.976744	1	1	1	-5.97674	11.9767
19435281	T	A	A	A	A	A	A	1	1	1	1	1	1	48	18	46	69	24	54	1	1	0.976744	1	1	1	1	1	1	1	1	1
39929059	A	G	G	G	G	G	G	1	1	1	1	1	1	130	70	112	61	54	103	1	1	0.976744	1	1	1	1	1	1	1	1	1
25779940	T	C	C	C	C	C	C	1	1	1	1	1	1	15	53	71	85	35	67	1	1	1	0.976744	1	1	1	1	1	1	1	1
50652051	A	G	G	G	G	G	G	1	1	1	1	1	1	36	44	74	56	44	54	1	1	1	1	1	1	0.976744	1	1	1	1	1	-5.97674	11.9767
28433142	C	T	T	T	T	T	T	1	1	1	1	1	1	21	40	69	44	37	45	1	1	1	1	1	1	1	0.976744	1	1	1	1	-5.97674	11.9767
89220363	T	C	C	C	C	C	C	1	1	1	1	1	1	25	37	18	68	24	36	0.976744	1	1	1	1	1	1	1	1	1	1	1
94466103	T	C	C	C	C	C	C	1	1	1	1	1	1	86	182	248	135	91	150	1	1	0.976744	1	1	1	1	1	1	1	1	1
104740859	T	C	C	C	C	C	C	1	1	1	1	1	1	71	108	149	146	81	118	1	1	0.993007	0.988417	1	0.995392	1	1	1	1	1	1
29777430	A	T	T	T	T	T	T	1	1	1	1	1	1	99	61	139	110	86	54	1	1	0.977011	1	1	1	1	1	1	1	1	1
12622771	G	A	A	A	A	A	A	1	1	1	1	1	1	176	603	913	769	422	675	0.998373	0.998192	0.990758	1	0.997426	0.998611	0.997765	1	1	1	0.997175	0.998821	-5.97712	11.9771
19400874	G	A	A	A	A	A	A	1	1	1	1	1	1	48	25	74	23	31	39	1	1	1	1	1	1	1	0.977273	1	1	1	1	-5.97727	11.9773
25313779	G	A	A	A	A	A	A	1	1	1	1	1	1	56	27	34	67	16	25	1	1	1	1	1	1	1	1	1	1	0.977273	1	-5.97727	11.9773
6476561	G	A	A	A	A	A	A	1	1	1	1	1	1	46	59	66	101	56	51	1	1	1	1	1	1	0.977273	1	1	1	1	1	-5.97727	11.9773
106879978	A	T	T	T	T	T	T	1	1	1	1	1	1	11	40	67	76	30	34	1	1	1	1	1	1	1	0.977273	1	1	1	1	-5.97727	11.9773
79603010	A	T	T	T	T	T	T	1	1	1	1	1	1	50	48	85	51	39	53	1	1	0.991071	0.995902	0.990476	1	1	1	1	1	1	1
58296273	C	T	T	T	T	T	T	1	1	1	1	1	1	52	148	199	150	97	108	1	0.992188	0.985294	1	1	1	1	1	1	1	1	1
97883642	T	C	C	C	C	C	C	1	1	1	1	1	1	187	477	635	376	214	390	1	1	1	1	1	0.995448	0.986111	1	1	0.995951	1	1	-5.97751	11.9775
36758325	T	C	C	C	C	C	C	1	1	1	1	1	1	37	69	150	108	59	86	1	1	1	1	0.986842	1	1	1	1	0.990741	1	1	-5.97758	11.9776
142999241	C	T	T	T	T	T	T	1	1	1	1	1	1	86	197	245	312	118	200	1	1	1	1	1	1	1	0.982036	1	0.99569	1	1	-5.97773	11.9777
2411485	C	T	T	T	T	T	T	1	1	1	1	1	1	20	28	28	43	23	16	0.977778	1	1	1	1	1	1	1	1	1	1	1
28611950	C	A	A	A	A	A	A	1	1	1	1	1	1	74	45	112	89	80	48	1	1	0.977778	1	1	1	1	1	1	1	1	1
28344250	C	G	G	G	G	G	G	1	1	1	1	1	1	166	58	218	163	164	151	1	1	1	1	1	0.977778	1	1	1	1	1	1
106880272	T	C	C	C	C	C	C	1	1	1	1	1	1	16	72	64	75	46	40	1	1	1	1	1	1	1	1	1	0.977778	1	1	-5.97778	11.9778
106880315	A	T	T	T	T	T	T	1	1	1	1	1	1	18	70	74	74	39	41	1	1	0.977778	1	1	1	1	1	1	1	1	1
17207661	T	C	C	C	C	C	C	1	1	1	1	1	1	30	85	113	107	69	64	1	1	0.989691	1	1	0.988095	1	1	1	1	1	1
105011295	A	T	T	T	T	T	T	1	1	1	1	1	1	74	24	34	58	40	22	1	1	0.993671	1	1	1	1	0.984127	1	1	1	1	-5.9778	11.9778
11884861	A	G	G	G	G	G	G	1	1	1	1	1	1	13	19	49	59	30	29	0.990991	1	1	1	1	0.986842	1	1	1	1	1	1
12265912	G	T	T	T	T	T	T	1	1	1	1	1	1	38	75	101	149	84	49	0.991736	1	0.986111	1	1	1	1	1	1	1	1	1
5717531	T	A	A	A	A	A	A	1	1	1	1	1	1	68	354	451	280	180	289	0.997778	0.997389	0.986207	1	1	0.996622	1	1	1	1	1	1
111053291	G	A	A	A	A	A	A	1	1	1	1	1	1	96	184	272	158	115	111	1	1	0.988764	1	1	0.993289	1	1	1	0.995951	1	1	-5.978	11.978
14925398	A	G	G	G	G	G	G	1	1	1	1	1	1	45	67	99	95	48	36	1	1	1	1	1	1	0.978022	1	1	1	1	1	-5.97802	11.978
11884803	T	C	C	C	C	C	C	1	1	1	1	1	1	22	36	76	76	43	47	1	1	0.978261	1	1	1	1	1	1	1	1	1
74497392	C	A	A	A	A	A	A	1	1	1	1	1	1	48	45	55	55	44	49	1	1	0.978261	1	1	1	1	1	1	1	1	1
84007829	G	A	A	A	A	A	A	1	1	1	1	1	1	89	40	62	66	44	57	1	1	1	1	1	1	1	1	0.978261	1	1	1	-5.97826	11.9783
84007868	G	A	A	A	A	A	A	1	1	1	1	1	1	106	43	69	72	55	60	1	1	1	1	1	1	1	1	0.978261	1	1	1	-5.97826	11.9783
137080327	C	T	T	T	T	T	T	1	1	1	1	1	1	39	56	129	105	32	32	1	0.978261	1	1	1	1	1	1	1	1	1	1
41541697	C	T	T	T	T	T	T	1	1	1	1	1	1	13	18	38	32	24	38	1	1	1	1	0.978261	1	1	1	1	1	1	1
39509228	A	G	G	G	G	G	G	1	1	1	1	1	1	44	48	77	50	84	81	0.978261	1	1	1	1	1	1	1	1	1	1	1
16199424	A	C	C	C	C	C	C	1	1	1	1	1	1	72	49	77	132	95	60	1	1	1	1	0.978261	1	1	1	1	1	1	1
3880186	G	T	T	T	T	T	T	1	1	1	1	1	1	92	77	93	129	124	63	1	1	0.978495	1	1	1	1	1	1	1	1	1
89221125	A	G	G	G	G	G	G	1	1	1	1	1	1	15	47	47	88	29	46	1	1	1	1	1	1	1	0.978495	1	1	1	1	-5.97849	11.9785
29909935	C	T	T	T	T	T	T	1	1	1	1	1	1	50	41	79	94	38	63	1	1	1	1	1	1	0.988235	1	1	1	1	0.990385	-5.97862	11.9786
36682454	T	C	C	C	C	C	C	1	1	1	1	1	1	92	34	81	64	62	67	1	1	0.9875	1	1	1	1	1	1	1	1	0.99115	-5.97865	11.9787
27388371	T	C	C	C	C	C	C	1	1	1	1	1	1	19	30	82	63	24	42	1	1	1	1	1	0.978723	1	1	1	1	1	1
13606909	T	A	A	A	A	A	A	1	1	1	1	1	1	93	45	92	96	61	80	1	1	1	1	1	1	1	1	0.978723	1	1	1	-5.97872	11.9787
13917563	A	G	G	G	G	G	G	1	1	1	1	1	1	14	36	56	45	18	37	1	1	1	1	0.978723	1	1	1	1	1	1	1
7724277	T	A	A	A	A	A	A	1	1	1	1	1	1	68	11	23	34	17	23	1	1	0.978723	1	1	1	1	1	1	1	1	1
61556608	T	C	C	C	C	C	C	1	1	1	1	1	1	25	73	109	133	101	68	1	1	0.991935	1	1	1	1	1	1	1	0.986842	1	-5.97878	11.9788
6448521	A	G	G	G	G	G	G	1	1	1	1	1	1	98	248	493	302	233	265	1	1	0.978873	1	1	1	1	1	1	1	1	1
13607008	A	G	G	G	G	G	G	1	1	1	1	1	1	309	206	301	322	288	263	1	1	1	1	1	1	1	0.994065	1	1	0.989848	0.994975	-5.97889	11.9789
39145230	T	C	C	C	C	C	C	1	1	1	1	1	1	33	64	106	56	46	70	1	1	1	1	1	1	1	0.978947	1	1	1	1	-5.97895	11.9789
89221083	A	G	G	G	G	G	G	1	1	1	1	1	1	19	71	61	138	49	74	1	1	1	1	1	1	1	0.985816	1	0.993197	1	1	-5.97901	11.979
14217709	C	T	T	T	T	T	T	1	1	1	1	1	1	44	192	187	329	188	118	1	1	0.994737	1	1	1	1	1	1	1	0.984375	1	-5.97911	11.9791
74497825	T	C	C	C	C	C	C	1	1	1	1	1	1	19	20	44	55	39	30	1	1	1	1	0.979167	1	1	1	1	1	1	1
137783259	A	G	G	G	G	G	G	1	1	1	1	1	1	19	55	104	75	43	90	1	1	0.979167	1	1	1	1	1	1	1	1	1
72589692	G	A	A	A	A	A	A	1	1	1	1	1	1	14	13	15	43	16	26	1	1	1	1	1	0.979167	1	1	1	1	1	1
34283589	C	G	G	G	G	G	G	1	1	1	1	1	1	53	103	114	92	92	96	1	1	1	1	1	1	0.979167	1	1	1	1	1	-5.97917	11.9792
40215298	T	C	C	C	C	C	C	1	1	1	1	1	1	139	165	264	177	116	148	0.99529	0.998413	0.997151	1	1	1	1	1	1	0.988372	1	1	-5.97923	11.9792
15578386	A	G	G	G	G	G	G	1	1	1	1	1	1	457	322	398	236	189	329	1	1	1	1	0.993311	1	1	0.996865	1	1	0.996016	0.993127	-5.97932	11.9793
5717792	G	A	A	A	A	A	A	1	1	1	1	1	1	49	266	343	211	113	179	1	0.996454	0.982906	1	1	1	1	1	1	1	1	1
48173173	T	C	C	C	C	C	C	1	1	1	1	1	1	106	125	198	114	99	92	1	1	1	1	1	1	1	1	0.979381	1	1	1	-5.97938	11.9794
4816907	T	C	C	C	C	C	C	1	1	1	1	1	1	159	233	461	429	220	263	1	0.994465	0.995283	1	0.997076	0.998131	1	1	1	1	0.994595	1	-5.97955	11.9795
9823153	A	G	G	G	G	G	G	1	1	1	1	1	1	34	30	54	49	35	35	1	1	1	1	1	1	1	1	1	1	0.979592	1	-5.97959	11.9796
19400367	G	T	T	T	T	T	T	1	1	1	1	1	1	23	41	98	30	31	33	1	1	1	0.979592	1	1	1	1	1	1	1	1
64587101	A	G	G	G	G	G	G	1	1	1	1	1	1	126	163	263	225	138	178	1	1	1	1	1	1	1	1	0.984848	0.994819	1	1	-5.97967	11.9797
272875	A	G	G	G	G	G	G	1	1	1	1	1	1	163	128	193	192	83	128	1	1	1	0.996743	0.987879	1	1	1	1	1	1	0.995074	-5.9797	11.9797
5717462	C	T	T	T	T	T	T	1	1	1	1	1	1	53	317	397	241	176	260	1	1	0.979798	1	1	1	1	1	1	1	1	1
12622697	G	A	A	A	A	A	A	1	1	1	1	1	1	39	127	245	188	110	170	1	1	1	1	1	0.986486	1	1	1	1	0.993333	1	-5.97982	11.9798
69574594	C	G	G	G	G	G	G	1	1	1	1	1	1	360	497	369	631	377	358	1	0.995482	0.992405	1	1	1	1	0.994638	1	1	0.997333	1	-5.97986	11.9799
44960327	A	G	G	G	G	G	G	1	1	1	1	1	1	120	264	406	329	163	235	1	0.997921	1	1	1	1	1	0.992366	1	0.994737	0.994924	1	-5.97995	11.9799
6731302	T	C	C	C	C	C	C	1	1	1	1	1	1	42	33	66	52	45	37	1	1	1	1	1	1	0.98	1	1	1	1	1	-5.98	11.98
24477942	C	T	T	T	T	T	T	1	1	1	1	1	1	33	39	65	83	28	22	1	1	0.98	1	1	1	1	1	1	1	1	1
29529116	A	G	G	G	G	G	G	1	1	1	1	1	1	19	56	75	50	36	53	1	1	1	1	1	1	1	1	1	1	0.98	1	-5.98	11.98
61928788	T	G	G	G	G	G	G	1	1	1	1	1	1	26	171	246	169	104	131	0.990099	1	1	1	1	1	1	1	1	1	0.99	1	-5.9801	11.9801
107981623	T	C	C	C	C	C	C	1	1	1	1	1	1	260	241	384	219	142	194	1	0.99537	0.984848	1	1	1	1	1	1	1	1	1
35704925	G	A	A	A	A	A	A	1	1	1	1	1	1	241	383	533	360	277	310	0.996815	1	0.989305	1	0.996454	1	1	1	1	1	0.997647	1	-5.98022	11.9802
47904736	G	C	C	C	C	C	C	1	1	1	1	1	1	282	469	784	797	480	509	1	0.998975	0.997877	1	1	0.984848	1	1	1	1	1	0.99859	-5.98029	11.9803
89220516	T	C	C	C	C	C	C	1	1	1	1	1	1	41	54	88	175	74	101	0.991304	0.989011	1	1	1	1	1	1	1	1	1	1
54108595	G	A	A	A	A	A	A	1	1	1	1	1	1	17	165	293	213	119	112	1	1	1	1	1	0.996255	1	1	1	1	1	0.984127	-5.98038	11.9804
11376853	G	A	A	A	A	A	A	1	1	1	1	1	1	12	35	71	38	37	30	1	1	1	1	1	1	1	1	1	1	1	0.980392	-5.98039	11.9804
45782038	A	G	G	G	G	G	G	1	1	1	1	1	1	34	57	80	116	66	59	1	1	1	1	1	1	1	1	1	0.980392	1	1	-5.98039	11.9804
7036974	T	C	C	C	C	C	C	1	1	1	1	1	1	16	29	40	51	15	23	1	1	1	1	1	1	1	1	1	1	0.980392	1	-5.98039	11.9804
28433161	C	T	T	T	T	T	T	1	1	1	1	1	1	27	50	70	58	40	48	1	1	1	1	1	1	1	0.980392	1	1	1	1	-5.98039	11.9804
54243212	A	C	C	C	C	C	C	1	1	1	1	1	1	24	30	35	48	52	41	1	1	1	1	1	1	1	1	1	1	1	0.980392	-5.98039	11.9804
15978873	T	C	C	C	C	C	C	1	1	1	1	1	1	225	77	186	170	170	149	0.99435	1	0.99115	0.994949	1	1	1	1	1	1	1	1
52930490	G	A	A	A	A	A	A	1	1	1	1	1	1	176	132	184	197	191	153	1	1	1	1	1	0.990654	1	1	1	0.989848	1	1	-5.9805	11.9805
22671660	A	G	G	G	G	G	G	1	1	1	1	1	1	104	157	274	256	149	191	1	1	1	1	1	1	1	1	0.980583	1	1	1	-5.98058	11.9806
142999285	T	C	C	C	C	C	C	1	1	1	1	1	1	74	150	195	237	95	155	1	1	1	0.988235	1	1	1	0.992366	1	1	1	1	-5.9806	11.9806
77493566	T	C	C	C	C	C	C	1	1	1	1	1	1	130	152	309	184	132	160	0.995763	1	1	1	1	1	1	1	0.984848	1	1	1	-5.98061	11.9806
99351632	A	C	C	C	C	C	C	1	1	1	1	1	1	61	254	446	383	165	149	0.995455	0.996748	0.995169	0.998663	1	1	1	0.994595	1	1	1	1	-5.98063	11.9806
87345252	C	G	G	G	G	G	G	1	1	1	1	1	1	166	110	19	129	103	143	1	1	1	1	1	1	1	0.993377	1	1	0.987342	1	-5.98072	11.9807
54901303	A	G	G	G	G	G	G	1	1	1	1	1	1	67	248	304	387	266	275	0.995556	1	0.993506	1	1	1	1	1	1	0.991667	1	1	-5.98073	11.9807
70910773	T	C	C	C	C	C	C	1	1	1	1	1	1	30	57	119	89	47	50	1	1	0.984848	1	1	0.995902	1	1	1	1	1	1
147593913	T	C	C	C	C	C	C	1	1	1	1	1	1	13	37	97	59	47	76	1	1	1	1	0.990099	1	0.990654	1	1	1	1	1	-5.98075	11.9808
41508511	C	T	T	T	T	T	T	1	1	1	1	1	1	16	17	30	25	14	23	1	0.980769	1	1	1	1	1	1	1	1	1	1
25779917	A	G	G	G	G	G	G	1	1	1	1	1	1	17	60	91	96	39	81	1	1	1	0.980769	1	1	1	1	1	1	1	1
30118675	G	A	A	A	A	A	A	1	1	1	1	1	1	117	92	167	98	88	105	1	1	0.980769	1	1	1	1	1	1	1	1	1
62152655	G	A	A	A	A	A	A	1	1	1	1	1	1	40	28	50	48	41	31	1	1	1	1	1	1	1	0.980769	1	1	1	1	-5.98077	11.9808
11376841	A	G	G	G	G	G	G	1	1	1	1	1	1	12	40	79	41	42	30	1	1	1	1	1	1	1	1	1	1	1	0.980769	-5.98077	11.9808
13276026	T	C	C	C	C	C	C	1	1	1	1	1	1	54	30	89	61	51	64	1	1	1	1	1	1	1	1	1	1	1	0.980769	-5.98077	11.9808
54901344	T	C	C	C	C	C	C	1	1	1	1	1	1	90	303	360	503	293	376	1	1	1	1	1	1	1	1	1	0.988024	1	0.992857	-5.98088	11.9809
71346102	G	C	C	C	C	C	C	1	1	1	1	1	1	38	65	84	76	53	66	1	1	1	1	1	1	1	1	1	1	1	0.980952	-5.98095	11.981
48173862	T	C	C	C	C	C	C	1	1	1	1	1	1	10	52	74	37	12	34	0.981132	1	1	1	1	1	1	1	1	1	1	1
14983636	A	G	G	G	G	G	G	1	1	1	1	1	1	30	47	71	58	38	41	1	1	1	1	1	1	1	1	1	1	0.981132	1	-5.98113	11.9811
49530686	C	T	T	T	T	T	T	1	1	1	1	1	1	35	10	57	32	17	15	1	1	1	1	1	1	1	1	1	1	1	0.981132	-5.98113	11.9811
77913532	T	C	C	C	C	C	C	1	1	1	1	1	1	15	47	57	95	57	94	1	1	1	1	1	1	1	1	1	1	0.981308	1	-5.98131	11.9813
68167117	C	A	A	A	A	A	A	1	1	1	1	1	1	33	101	184	139	58	66	0.996503	0.996047	0.988764	1	1	1	1	1	1	1	1	1
51442358	C	G	G	G	G	G	G	1	1	1	1	1	1	127	63	149	167	151	101	0.992366	1	1	0.993548	1	1	0.995475	1	1	1	1	1	-5.98139	11.9814
33087317	T	C	C	C	C	C	C	1	1	1	1	1	1	155	151	287	213	136	193	1	1	1	1	1	1	0.995935	1	1	1	0.985507	1	-5.98144	11.9814
25408481	T	C	C	C	C	C	C	1	1	1	1	1	1	153	67	112	212	60	61	1	1	0.991453	1	1	1	0.99	1	1	1	1	1	-5.98145	11.9815
73263685	C	T	T	T	T	T	T	1	1	1	1	1	1	12	99	128	106	59	69	1	1	1	1	1	1	1	0.989583	1	1	1	0.99187	-5.98145	11.9815
77493318	C	T	T	T	T	T	T	1	1	1	1	1	1	81	40	102	79	63	55	1	1	1	1	1	1	1	0.981481	1	1	1	1	-5.98148	11.9815
18145436	T	C	C	C	C	C	C	1	1	1	1	1	1	23	15	54	64	31	36	1	0.981481	1	1	1	1	1	1	1	1	1	1
35010202	T	C	C	C	C	C	C	1	1	1	1	1	1	110	79	122	118	66	53	1	1	1	1	0.981481	1	1	1	1	1	1	1
11967880	A	G	G	G	G	G	G	1	1	1	1	1	1	18	25	45	34	20	24	0.981481	1	1	1	1	1	1	1	1	1	1	1
9377614	T	C	C	C	C	C	C	1	1	1	1	1	1	41	66	78	170	71	65	1	0.993421	1	1	1	0.988095	1	1	1	1	1	1
130066666	A	G	G	G	G	G	G	1	1	1	1	1	1	54	164	180	229	166	92	1	1	0.993827	1	1	1	1	1	1	1	1	0.98773	-5.98156	11.9816
110194656	T	G	G	G	G	G	G	1	1	1	1	1	1	10	65	77	103	61	55	0.994792	1	0.986842	1	1	1	1	1	1	1	1	1
107982271	A	G	G	G	G	G	G	1	1	1	1	1	1	21	68	139	119	55	47	1	1	1	1	0.981707	1	1	1	1	1	1	1
13115348	T	C	C	C	C	C	C	1	1	1	1	1	1	18	72	41	39	34	16	1	1	1	1	1	1	1	1	1	1	1	0.981818	-5.98182	11.9818
29909915	A	T	T	T	T	T	T	1	1	1	1	1	1	53	43	84	103	43	63	1	1	0.981818	1	1	1	1	1	1	1	1	1
21839881	C	T	T	T	T	T	T	1	1	1	1	1	1	13	14	23	33	27	15	1	1	1	0.981818	1	1	1	1	1	1	1	1
11813064	A	G	G	G	G	G	G	1	1	1	1	1	1	83	59	52	93	61	67	1	1	1	1	0.981818	1	1	1	1	1	1	1
50911838	G	A	A	A	A	A	A	1	1	1	1	1	1	30	37	58	47	34	32	1	1	1	1	1	1	1	1	1	1	1	0.981818	-5.98182	11.9818
5717432	C	G	G	G	G	G	G	1	1	1	1	1	1	77	322	428	231	179	258	0.997347	0.997199	0.987342	1	1	1	1	1	1	1	1	1
54901157	A	G	G	G	G	G	G	1	1	1	1	1	1	53	121	142	168	122	125	1	1	1	1	1	1	1	0.989247	1	1	1	0.992754	-5.982	11.982
54901265	G	A	A	A	A	A	A	1	1	1	1	1	1	100	284	336	378	263	273	1	1	0.994681	1	1	1	1	1	1	0.987342	1	1	-5.98202	11.982
13115311	T	C	C	C	C	C	C	1	1	1	1	1	1	22	76	40	43	35	17	1	1	1	1	1	1	1	1	1	1	1	0.982143	-5.98214	11.9821
11376825	C	T	T	T	T	T	T	1	1	1	1	1	1	11	41	80	40	41	32	1	1	1	1	1	1	1	1	1	1	1	0.982143	-5.98214	11.9821
43781761	T	G	G	G	G	G	G	1	1	1	1	1	1	37	108	114	61	85	88	1	1	1	1	1	1	1	0.982143	1	1	1	1	-5.98214	11.9821
13276114	T	A	A	A	A	A	A	1	1	1	1	1	1	48	44	71	72	47	64	1	1	0.982143	1	1	1	1	1	1	1	1	1
103426547	A	G	G	G	G	G	G	1	1	1	1	1	1	32	36	58	48	32	39	1	1	1	1	1	1	1	1	1	0.982143	1	1	-5.98214	11.9821
130065177	A	C	C	C	C	C	C	1	1	1	1	1	1	10	36	59	61	24	26	1	1	0.982143	1	1	1	1	1	1	1	1	1
74118151	A	C	C	C	C	C	C	1	1	1	1	1	1	165	42	103	122	86	51	1	0.991525	1	1	0.990654	1	1	1	1	1	1	1
56444358	T	G	G	G	G	G	G	1	1	1	1	1	1	27	37	46	61	36	34	0.991304	1	1	1	0.990909	1	1	1	1	1	1	1
28611971	C	A	A	A	A	A	A	1	1	1	1	1	1	115	68	165	129	129	70	1	1	0.982456	1	1	1	1	1	1	1	1	1
130065577	A	G	G	G	G	G	G	1	1	1	1	1	1	145	138	164	227	116	82	1	1	1	1	1	1	0.982558	1	1	1	1	1	-5.98256	11.9826
72916699	A	G	G	G	G	G	G	1	1	1	1	1	1	326	251	236	296	253	197	1	1	1	1	1	1	1	0.995745	0.993464	1	1	0.993355	-5.98256	11.9826
22814293	A	G	G	G	G	G	G	1	1	1	1	1	1	231	109	212	186	199	167	1	1	0.992537	0.99005	1	1	1	1	1	1	1	1
89220459	A	C	C	C	C	C	C	1	1	1	1	1	1	43	109	161	264	122	165	1	1	0.991597	1	1	1	1	1	1	0.990991	1	1	-5.98259	11.9826
50151810	A	G	G	G	G	G	G	1	1	1	1	1	1	166	238	257	200	245	168	1	1	1	1	1	1	0.982659	1	1	1	1	1	-5.98266	11.9827
25685439	C	T	T	T	T	T	T	1	1	1	1	1	1	35	135	174	136	97	157	1	1	1	0.994792	1	1	1	0.99375	1	1	1	0.994152	-5.98269	11.9827
110194712	A	G	G	G	G	G	G	1	1	1	1	1	1	19	89	120	169	110	102	1	1	0.992857	0.989865	1	1	1	1	1	1	1	1
13607356	A	G	G	G	G	G	G	1	1	1	1	1	1	289	85	183	179	156	144	0.992647	1	0.995283	1	1	1	0.994819	1	1	1	1	1	-5.98275	11.9827
64127831	A	G	G	G	G	G	G	1	1	1	1	1	1	17	17	50	49	24	22	1	1	1	1	0.982759	1	1	1	1	1	1	1
7341135	G	T	T	T	T	T	T	1	1	1	1	1	1	43	53	117	81	46	57	1	1	1	1	0.982759	1	1	1	1	1	1	1
121142574	G	A	A	A	A	A	A	1	1	1	1	1	1	79	15	65	55	31	42	1	1	0.982759	1	1	1	1	1	1	1	1	1
10220397	C	T	T	T	T	T	T	1	1	1	1	1	1	46	61	55	32	39	34	1	1	1	1	1	1	1	0.982759	1	1	1	1	-5.98276	11.9828
91215136	C	T	T	T	T	T	T	1	1	1	1	1	1	25	49	52	27	29	44	1	1	1	1	1	1	1	1	1	1	0.982759	1	-5.98276	11.9828
91215144	C	T	T	T	T	T	T	1	1	1	1	1	1	24	48	51	27	28	44	1	1	1	1	1	1	1	1	1	1	0.982759	1	-5.98276	11.9828
87064099	G	A	A	A	A	A	A	1	1	1	1	1	1	131	184	373	390	145	224	1	0.987382	0.995475	1	1	1	1	1	1	1	1	1
39619466	T	C	C	C	C	C	C	1	1	1	1	1	1	64	192	188	260	112	168	1	0.996942	0.994624	1	0.991416	1	1	1	1	1	1	1
13115300	C	A	A	A	A	A	A	1	1	1	1	1	1	23	75	41	43	35	16	1	1	1	1	1	1	1	1	1	1	1	0.983051	-5.98305	11.9831
66538740	G	A	A	A	A	A	A	1	1	1	1	1	1	72	79	116	64	78	73	1	1	0.983051	1	1	1	1	1	1	1	1	1
84008134	A	G	G	G	G	G	G	1	1	1	1	1	1	135	50	52	135	115	111	1	1	1	1	1	1	1	0.983051	1	1	1	1	-5.98305	11.9831
127719809	T	C	C	C	C	C	C	1	1	1	1	1	1	14	24	62	36	28	28	1	0.983051	1	1	1	1	1	1	1	1	1	1
13629204	C	T	T	T	T	T	T	1	1	1	1	1	1	25	116	163	123	75	69	1	1	0.983051	1	1	1	1	1	1	1	1	1
68853472	G	C	C	C	C	C	C	1	1	1	1	1	1	153	58	99	141	62	66	1	1	0.991071	0.992188	1	1	1	1	1	1	1	1
101021597	C	T	T	T	T	T	T	1	1	1	1	1	1	249	29	58	87	80	35	1	0.993711	1	1	1	1	1	1	1	1	1	0.989583	-5.98329	11.9833
89221092	A	G	G	G	G	G	G	1	1	1	1	1	1	19	69	58	138	48	71	1	1	1	1	1	1	0.990291	0.993007	1	1	1	1	-5.9833	11.9833
56444386	T	C	C	C	C	C	C	1	1	1	1	1	1	42	71	71	118	44	57	1	1	1	1	1	1	0.983333	1	1	1	1	1	-5.98333	11.9833
81018836	G	T	T	T	T	T	T	1	1	1	1	1	1	28	45	38	47	21	28	1	1	0.983333	1	1	1	1	1	1	1	1	1
81018861	C	A	A	A	A	A	A	1	1	1	1	1	1	36	44	42	49	23	29	1	1	0.983333	1	1	1	1	1	1	1	1	1
14925290	T	C	C	C	C	C	C	1	1	1	1	1	1	46	53	92	56	52	46	1	1	1	1	1	1	0.983333	1	1	1	1	1	-5.98333	11.9833
84007580	G	A	A	A	A	A	A	1	1	1	1	1	1	36	32	35	51	24	32	1	1	1	0.983333	1	1	1	1	1	1	1	1
29909912	G	A	A	A	A	A	A	1	1	1	1	1	1	48	44	83	98	41	58	1	1	0.983333	1	1	1	1	1	1	1	1	1
28611962	T	G	G	G	G	G	G	1	1	1	1	1	1	99	60	144	109	113	57	1	1	0.983333	1	1	1	1	1	1	1	1	1
43530274	C	T	T	T	T	T	T	1	1	1	1	1	1	52	32	49	43	37	28	1	1	1	0.983333	1	1	1	1	1	1	1	1
106879973	C	T	T	T	T	T	T	1	1	1	1	1	1	11	41	64	76	32	33	1	0.983333	1	1	1	1	1	1	1	1	1	1
12623102	C	G	G	G	G	G	G	1	1	1	1	1	1	69	464	645	630	318	450	1	1	0.990971	1	0.998452	0.995751	0.998211	1	1	1	1	1	-5.98338	11.9834
40214976	T	C	C	C	C	C	C	1	1	1	1	1	1	173	247	267	293	183	248	0.99789	1	1	0.995181	0.992891	0.997462	1	1	1	1	1	1
25685255	G	A	A	A	A	A	A	1	1	1	1	1	1	60	94	134	126	100	132	1	1	1	0.993007	1	1	0.990566	1	1	1	1	1	-5.98357	11.9836
13115298	G	A	A	A	A	A	A	1	1	1	1	1	1	23	77	42	44	36	17	1	1	1	1	1	1	1	1	1	1	1	0.983607	-5.98361	11.9836
51609379	T	G	G	G	G	G	G	1	1	1	1	1	1	35	50	83	81	16	42	1	1	0.983607	1	1	1	1	1	1	1	1	1
50652461	C	G	G	G	G	G	G	1	1	1	1	1	1	22	36	94	37	28	57	1	0.983607	1	1	1	1	1	1	1	1	1	1
34760251	G	A	A	A	A	A	A	1	1	1	1	1	1	19	25	67	50	22	38	1	1	1	1	0.983607	1	1	1	1	1	1	1
41399129	A	G	G	G	G	G	G	1	1	1	1	1	1	45	73	78	74	40	52	1	1	1	1	1	1	0.983607	1	1	1	1	1	-5.98361	11.9836
89220364	A	G	G	G	G	G	G	1	1	1	1	1	1	25	38	17	69	26	36	1	1	1	1	1	1	1	1	1	1	0.983607	1	-5.98361	11.9836
94466571	C	A	A	A	A	A	A	1	1	1	1	1	1	609	407	609	490	385	392	1	1	0.989744	0.99784	1	0.998689	1	1	0.997382	1	1	1	-5.98366	11.9837
3170628	A	G	G	G	G	G	G	1	1	1	1	1	1	52	47	102	110	104	72	1	1	1	1	1	1	1	1	1	1	1	0.98374	-5.98374	11.9837
23299206	T	C	C	C	C	C	C	1	1	1	1	1	1	131	39	112	72	55	73	1	1	1	1	1	0.98374	1	1	1	1	1	1
23887927	T	C	C	C	C	C	C	1	1	1	1	1	1	151	32	35	214	91	45	1	1	0.983871	1	1	1	1	1	1	1	1	1
83474987	T	C	C	C	C	C	C	1	1	1	1	1	1	70	68	104	75	64	73	1	1	1	1	1	1	1	1	1	1	0.983871	1	-5.98387	11.9839
91215133	A	G	G	G	G	G	G	1	1	1	1	1	1	27	53	57	29	29	47	1	1	1	1	1	1	1	1	1	1	0.983871	1	-5.98387	11.9839
99352121	C	T	T	T	T	T	T	1	1	1	1	1	1	70	264	523	412	213	184	1	1	0.98961	1	0.996599	0.997674	1	1	1	1	1	1
69576402	A	G	G	G	G	G	G	1	1	1	1	1	1	60	69	64	136	59	50	1	1	1	1	1	0.995413	1	1	1	1	1	0.988506	-5.98392	11.9839
107174335	A	G	G	G	G	G	G	1	1	1	1	1	1	325	188	389	300	255	257	1	1	0.994048	1	1	1	1	1	0.994595	1	1	0.995349	-5.98399	11.984
18475103	A	G	G	G	G	G	G	1	1	1	1	1	1	61	71	162	132	83	94	0.99422	1	1	1	0.989796	1	1	1	1	1	1	1
13525811	A	G	G	G	G	G	G	1	1	1	1	1	1	140	355	512	330	237	272	1	1	1	0.998165	1	0.99789	1	1	0.990909	1	1	0.997118	-5.98408	11.9841
66755810	G	C	C	C	C	C	C	1	1	1	1	1	1	120	97	141	110	117	110	1	1	0.990826	1	1	1	1	1	1	1	1	0.993289	-5.98411	11.9841
74498252	T	C	C	C	C	C	C	1	1	1	1	1	1	74	44	74	121	44	58	1	1	0.984127	1	1	1	1	1	1	1	1	1
34982826	T	C	C	C	C	C	C	1	1	1	1	1	1	27	27	49	39	34	22	1	1	1	0.984127	1	1	1	1	1	1	1	1
50611754	T	G	G	G	G	G	G	1	1	1	1	1	1	12	46	46	42	35	28	1	1	1	1	0.984127	1	1	1	1	1	1	1
6355917	T	G	G	G	G	G	G	1	1	1	1	1	1	50	52	41	67	23	51	0.984127	1	1	1	1	1	1	1	1	1	1	1
60797062	C	T	T	T	T	T	T	1	1	1	1	1	1	13	19	42	20	14	17	0.984127	1	1	1	1	1	1	1	1	1	1	1
127719840	C	T	T	T	T	T	T	1	1	1	1	1	1	15	25	59	38	21	24	0.984127	1	1	1	1	1	1	1	1	1	1	1
81907991	T	C	C	C	C	C	C	1	1	1	1	1	1	313	114	251	242	348	290	1	1	1	1	0.984127	1	1	1	1	1	1	1
81907995	C	T	T	T	T	T	T	1	1	1	1	1	1	351	124	271	264	366	316	1	1	1	1	0.984127	1	1	1	1	1	1	1
111053649	G	A	A	A	A	A	A	1	1	1	1	1	1	102	129	183	113	83	75	1	1	0.984127	1	1	1	1	1	1	1	1	1
102100624	C	T	T	T	T	T	T	1	1	1	1	1	1	35	34	81	155	57	70	1	1	0.989899	0.994253	1	1	1	1	1	1	1	1
22391516	T	C	C	C	C	C	C	1	1	1	1	1	1	111	256	264	438	350	170	0.9967	1	0.992701	1	1	0.998403	1	1	1	1	0.99635	1	-5.98415	11.9842
68986905	A	G	G	G	G	G	G	1	1	1	1	1	1	28	96	168	116	73	75	0.99359	1	1	1	1	1	1	1	1	1	0.990566	1	-5.98416	11.9842
12544821	A	G	G	G	G	G	G	1	1	1	1	1	1	111	73	133	97	67	60	1	1	1	1	1	1	1	0.984252	1	1	1	1	-5.98425	11.9843
78756480	T	C	C	C	C	C	C	1	1	1	1	1	1	97	102	177	178	100	109	0.995575	1	1	0.996805	1	1	1	0.991935	1	1	1	1	-5.98432	11.9843
13629030	T	A	A	A	A	A	A	1	1	1	1	1	1	25	98	170	175	66	91	1	1	0.991228	1	0.993103	1	1	1	1	1	1	1
33639079	T	C	C	C	C	C	C	1	1	1	1	1	1	502	357	624	377	372	378	1	1	0.996032	1	1	0.995215	1	0.995122	1	1	1	0.997988	-5.98436	11.9844
98070132	T	G	G	G	G	G	G	1	1	1	1	1	1	31	17	25	17	20	18	0.984375	1	1	1	1	1	1	1	1	1	1	1
119442501	A	G	G	G	G	G	G	1	1	1	1	1	1	23	67	83	100	44	66	1	1	1	1	0.984375	1	1	1	1	1	1	1
72503132	G	T	T	T	T	T	T	1	1	1	1	1	1	61	46	108	80	80	67	1	1	0.984375	1	1	1	1	1	1	1	1	1
1615857	G	T	T	T	T	T	T	1	1	1	1	1	1	111	57	74	253	101	64	1	0.993007	1	1	1	0.991379	1	1	1	1	1	1
15578279	A	G	G	G	G	G	G	1	1	1	1	1	1	819	541	657	387	379	589	1	0.993103	1	0.997579	1	1	0.998069	1	1	1	1	0.995781	-5.98453	11.9845
86620666	A	G	G	G	G	G	G	1	1	1	1	1	1	89	75	172	216	106	114	0.995192	1	1	1	1	1	1	0.989362	1	1	1	1	-5.98455	11.9846
12265543	T	C	C	C	C	C	C	1	1	1	1	1	1	31	92	134	198	89	86	1	1	0.993377	1	1	1	1	1	1	1	1	0.991228	-5.98461	11.9846
21094948	A	G	G	G	G	G	G	1	1	1	1	1	1	52	58	153	56	80	76	1	1	1	1	0.984615	1	1	1	1	1	1	1
3170566	A	G	G	G	G	G	G	1	1	1	1	1	1	24	23	54	49	46	21	1	1	1	1	1	1	0.984615	1	1	1	1	1	-5.98462	11.9846
39929051	G	A	A	A	A	A	A	1	1	1	1	1	1	220	110	195	100	93	151	1	1	0.984615	1	1	1	1	1	1	1	1	1
50652382	A	T	T	T	T	T	T	1	1	1	1	1	1	67	102	246	107	99	133	1	1	0.984615	1	1	1	1	1	1	1	1	1
114171042	C	T	T	T	T	T	T	1	1	1	1	1	1	55	93	167	139	149	163	0.984615	1	1	1	1	1	1	1	1	1	1	1
51707999	A	G	G	G	G	G	G	1	1	1	1	1	1	108	247	358	318	239	291	1	1	1	0.984733	1	1	1	1	1	1	1	1
50651926	C	T	T	T	T	T	T	1	1	1	1	1	1	23	58	69	36	25	45	1	1	0.984848	1	1	1	1	1	1	1	1	1
62082056	T	C	C	C	C	C	C	1	1	1	1	1	1	39	41	97	94	42	51	1	1	1	1	1	1	0.984848	1	1	1	1	1	-5.98485	11.9848
9377446	C	G	G	G	G	G	G	1	1	1	1	1	1	40	63	76	129	44	56	1	1	1	1	0.984848	1	1	1	1	1	1	1
2389	T	C	C	C	C	C	C	1	1	1	1	1	1	92	124	176	290	129	188	1	1	0.993671	0.991189	1	1	1	1	1	1	1	1
89221088	A	C	C	C	C	C	C	1	1	1	1	1	1	19	73	61	140	49	79	1	1	1	0.991667	1	1	1	0.993243	1	1	1	1	-5.98491	11.9849
11885002	T	C	C	C	C	C	C	1	1	1	1	1	1	63	100	116	169	66	68	1	1	1	1	1	1	0.985075	1	1	1	1	1	-5.98507	11.9851
43743976	T	C	C	C	C	C	C	1	1	1	1	1	1	26	61	160	170	66	53	1	1	0.985075	1	1	1	1	1	1	1	1	1
44976953	T	C	C	C	C	C	C	1	1	1	1	1	1	13	63	95	72	43	61	1	1	1	1	1	1	0.985075	1	1	1	1	1	-5.98507	11.9851
17425879	G	A	A	A	A	A	A	1	1	1	1	1	1	78	73	90	137	67	55	1	1	0.985075	1	1	1	1	1	1	1	1	1
50574668	G	A	A	A	A	A	A	1	1	1	1	1	1	87	14	52	117	45	53	1	0.985075	1	1	1	1	1	1	1	1	1	1
89221005	T	C	C	C	C	C	C	1	1	1	1	1	1	58	172	194	335	171	199	0.995745	1	1	1	1	1	1	0.993964	1	1	1	0.995381	-5.98509	11.9851
76517914	A	G	G	G	G	G	G	1	1	1	1	1	1	18	72	131	91	43	74	1	1	1	1	1	0.995902	1	1	1	1	1	0.989247	-5.98515	11.9851
99352279	A	G	G	G	G	G	G	1	1	1	1	1	1	69	136	234	254	129	109	1	1	1	0.997955	1	1	1	1	1	1	0.991525	0.99569	-5.98517	11.9852
61556646	G	A	A	A	A	A	A	1	1	1	1	1	1	22	75	106	135	98	56	1	1	0.990741	0.994444	1	1	1	1	1	1	1	1
39917340	C	T	T	T	T	T	T	1	1	1	1	1	1	81	135	126	96	101	107	1	1	1	1	1	1	0.991525	1	1	0.993671	1	1	-5.9852	11.9852
29777319	G	C	C	C	C	C	C	1	1	1	1	1	1	33	39	95	69	52	33	0.985294	1	1	1	1	1	1	1	1	1	1	1
36319081	G	A	A	A	A	A	A	1	1	1	1	1	1	42	21	62	45	21	33	1	1	1	1	1	0.985294	1	1	1	1	1	1
13629078	G	A	A	A	A	A	A	1	1	1	1	1	1	22	132	208	177	88	96	1	1	1	1	1	1	1	1	1	0.985294	1	1	-5.98529	11.9853
22578513	G	C	C	C	C	C	C	1	1	1	1	1	1	376	754	1106	930	637	648	1	1	1	1	1	1	1	1	0.989218	0.996089	1	1	-5.98531	11.9853
84325122	C	T	T	T	T	T	T	1	1	1	1	1	1	46	206	285	406	108	156	1	0.997863	0.995146	0.99768	1	1	1	0.994624	1	1	1	1	-5.98531	11.9853
42269621	T	C	C	C	C	C	C	1	1	1	1	1	1	426	597	1137	913	628	610	0.998507	1	1	0.998195	1	1	1	0.997845	0.99403	0.997906	0.998884	1	-5.98537	11.9854
37710485	G	A	A	A	A	A	A	1	1	1	1	1	1	86	140	211	188	135	107	1	1	1	1	1	1	1	1	0.985401	1	1	1	-5.9854	11.9854
51489663	A	G	G	G	G	G	G	1	1	1	1	1	1	20	44	81	47	38	36	1	1	1	1	0.985507	1	1	1	1	1	1	1
37328121	G	C	C	C	C	C	C	1	1	1	1	1	1	22	69	90	90	67	41	1	1	1	1	1	0.985507	1	1	1	1	1	1
111053529	G	C	C	C	C	C	C	1	1	1	1	1	1	62	92	169	95	86	80	1	1	0.985507	1	1	1	1	1	1	1	1	1
24121152	T	C	C	C	C	C	C	1	1	1	1	1	1	276	325	501	515	351	367	1	1	1	1	1	1	1	0.994624	1	1	0.997561	0.993333	-5.98552	11.9855
37760156	G	T	T	T	T	T	T	1	1	1	1	1	1	47	138	185	680	169	134	1	1	0.995516	1	0.99359	1	1	1	1	1	1	0.996454	-5.98556	11.9856
89220318	A	G	G	G	G	G	G	1	1	1	1	1	1	30	40	40	116	42	64	1	0.993976	1	1	1	1	1	1	1	1	0.991597	1	-5.98557	11.9856
2516	C	G	G	G	G	G	G	1	1	1	1	1	1	65	115	183	227	138	129	1	0.99262	1	1	1	1	1	0.996997	1	1	0.995968	1	-5.98558	11.9856
52998106	A	G	G	G	G	G	G	1	1	1	1	1	1	48	93	148	196	87	93	1	1	0.994872	0.997531	0.993289	1	1	1	1	1	1	1
86620983	A	G	G	G	G	G	G	1	1	1	1	1	1	86	74	94	163	74	80	1	1	0.985714	1	1	1	1	1	1	1	1	1
58243926	G	A	A	A	A	A	A	1	1	1	1	1	1	23	152	158	210	88	100	1	1	1	1	1	1	0.985714	1	1	1	1	1	-5.98571	11.9857
12622706	G	A	A	A	A	A	A	1	1	1	1	1	1	47	163	303	225	134	210	1	1	1	1	1	0.990826	1	1	1	1	0.994924	1	-5.98575	11.9857
42210725	A	G	G	G	G	G	G	1	1	1	1	1	1	98	120	238	144	104	109	0.997854	1	1	1	0.988	1	1	1	1	1	1	1
87064066	G	A	A	A	A	A	A	1	1	1	1	1	1	155	207	427	452	151	250	1	0.985915	1	1	1	1	1	1	1	1	1	1
6551898	T	C	C	C	C	C	C	1	1	1	1	1	1	16	53	91	88	43	64	1	1	1	1	1	1	1	1	1	1	1	0.985915	-5.98592	11.9859
49661004	C	T	T	T	T	T	T	1	1	1	1	1	1	32	48	54	38	27	78	0.985915	1	1	1	1	1	1	1	1	1	1	1
130065500	A	G	G	G	G	G	G	1	1	1	1	1	1	81	55	84	117	59	31	1	0.994565	1	1	1	1	1	1	1	1	1	0.991379	-5.98594	11.9859
65497677	T	G	G	G	G	G	G	1	1	1	1	1	1	80	98	121	142	68	80	1	1	1	0.995392	1	1	1	0.990566	1	1	1	1	-5.98596	11.986
89221113	A	G	G	G	G	G	G	1	1	1	1	1	1	21	61	56	117	45	62	1	1	1	1	1	1	1	0.993197	1	1	0.992857	1	-5.98605	11.9861
153223144	C	T	T	T	T	T	T	1	1	1	1	1	1	20	20	37	35	25	41	1	1	0.986111	1	1	1	1	1	1	1	1	1
69584114	T	C	C	C	C	C	C	1	1	1	1	1	1	37	22	62	62	53	46	1	0.986111	1	1	1	1	1	1	1	1	1	1
31872078	T	C	C	C	C	C	C	1	1	1	1	1	1	37	44	77	103	51	53	1	1	1	1	1	0.986111	1	1	1	1	1	1
25970185	C	T	T	T	T	T	T	1	1	1	1	1	1	40	68	95	123	79	47	1	1	1	1	1	1	0.986111	1	1	1	1	1	-5.98611	11.9861
14925356	T	C	C	C	C	C	C	1	1	1	1	1	1	39	65	93	68	50	41	1	1	1	1	1	1	1	0.986301	1	1	1	1	-5.9863	11.9863
84007645	C	T	T	T	T	T	T	1	1	1	1	1	1	69	41	76	75	36	54	1	1	0.986301	1	1	1	1	1	1	1	1	1
27058897	A	G	G	G	G	G	G	1	1	1	1	1	1	46	49	82	76	27	48	1	1	1	1	1	1	1	1	0.986301	1	1	1	-5.9863	11.9863
28495221	G	A	A	A	A	A	A	1	1	1	1	1	1	60	45	97	56	49	54	1	1	1	1	1	1	0.986301	1	1	1	1	1	-5.9863	11.9863
28432740	C	G	G	G	G	G	G	1	1	1	1	1	1	13	72	114	86	38	53	1	1	0.986301	1	1	1	1	1	1	1	1	1
84413734	A	T	T	T	T	T	T	1	1	1	1	1	1	17	132	139	118	67	96	1	1	1	1	1	1	1	0.986301	1	1	1	1	-5.9863	11.9863
88082902	A	G	G	G	G	G	G	1	1	1	1	1	1	12	59	119	134	60	54	1	1	0.986301	1	1	1	1	1	1	1	1	1
110194829	A	G	G	G	G	G	G	1	1	1	1	1	1	10	48	48	77	53	45	1	1	0.986301	1	1	1	1	1	1	1	1	1
48173269	A	G	G	G	G	G	G	1	1	1	1	1	1	115	219	321	193	119	163	1	0.996241	1	1	1	0.993902	0.996169	1	1	1	1	1	-5.98631	11.9863
130065711	A	G	G	G	G	G	G	1	1	1	1	1	1	397	225	306	604	233	188	1	1	0.994565	1	1	1	1	0.993958	1	1	1	0.997792	-5.98632	11.9863
2331	A	G	G	G	G	G	G	1	1	1	1	1	1	92	198	260	393	189	251	0.996599	1	1	1	0.993289	1	1	1	1	0.996575	1	1	-5.98646	11.9865
36547157	G	C	C	C	C	C	C	1	1	1	1	1	1	25	109	120	104	69	97	1	1	0.986486	1	1	1	1	1	1	1	1	1
34283607	G	T	T	T	T	T	T	1	1	1	1	1	1	89	132	151	140	134	125	1	1	0.986486	1	1	1	1	1	1	1	1	1
61928279	T	C	C	C	C	C	C	1	1	1	1	1	1	154	243	347	266	172	194	1	0.99187	0.994624	1	1	1	1	1	1	1	1	1
57121800	G	T	T	T	T	T	T	1	1	1	1	1	1	25	157	254	195	111	168	0.99697	1	1	1	1	1	0.994012	1	1	1	1	0.995536	-5.98652	11.9865
33638991	A	G	G	G	G	G	G	1	1	1	1	1	1	646	431	814	506	496	460	1	0.998062	1	1	0.996109	1	0.998276	1	0.996835	1	1	0.997257	-5.98654	11.9865
18173284	G	A	A	A	A	A	A	1	1	1	1	1	1	290	365	648	520	317	395	1	0.998336	1	0.994521	1	1	0.99789	1	1	1	1	0.995868	-5.98661	11.9866
84324237	G	A	A	A	A	A	A	1	1	1	1	1	1	98	125	209	321	107	144	0.995441	1	1	0.997238	1	0.993939	1	1	1	1	1	1
7036947	A	G	G	G	G	G	G	1	1	1	1	1	1	29	56	63	96	25	43	1	1	1	1	1	1	1	1	0.986667	1	1	1	-5.98667	11.9867
74118186	G	T	T	T	T	T	T	1	1	1	1	1	1	219	59	137	154	103	65	1	1	0.986667	1	1	1	1	1	1	1	1	1
48173829	A	G	G	G	G	G	G	1	1	1	1	1	1	18	90	106	68	25	53	1	1	1	0.986667	1	1	1	1	1	1	1	1
41399194	C	G	G	G	G	G	G	1	1	1	1	1	1	74	94	93	100	41	72	1	1	1	0.986667	1	1	1	1	1	1	1	1
86364468	T	C	C	C	C	C	C	1	1	1	1	1	1	14	158	68	142	87	30	0.986667	1	1	1	1	1	1	1	1	1	1	1
28525400	A	G	G	G	G	G	G	1	1	1	1	1	1	637	364	682	465	394	408	0.998428	1	0.990991	1	1	1	1	1	1	1	0.997275	1	-5.98669	11.9867
27685340	G	A	A	A	A	A	A	1	1	1	1	1	1	145	46	65	100	55	55	1	1	1	1	1	0.986755	1	1	1	1	1	1
12622698	C	T	T	T	T	T	T	1	1	1	1	1	1	39	127	248	189	112	172	1	1	1	1	1	1	1	1	1	1	0.986755	1	-5.98675	11.9868
34983008	C	G	G	G	G	G	G	1	1	1	1	1	1	75	66	87	100	63	79	1	1	1	1	1	1	1	1	1	1	0.986842	1	-5.98684	11.9868
137080177	G	A	A	A	A	A	A	1	1	1	1	1	1	80	51	164	107	40	62	1	1	0.986842	1	1	1	1	1	1	1	1	1
5534335	G	A	A	A	A	A	A	1	1	1	1	1	1	27	80	117	94	47	108	1	1	1	1	1	1	1	1	1	1	0.986842	1	-5.98684	11.9868
22671400	A	G	G	G	G	G	G	1	1	1	1	1	1	21	87	124	98	58	85	0.986842	1	1	1	1	1	1	1	1	1	1	1
19436222	T	C	C	C	C	C	C	1	1	1	1	1	1	63	41	87	132	53	76	1	1	1	0.986928	1	1	1	1	1	1	1	1
130066921	T	C	C	C	C	C	C	1	1	1	1	1	1	91	128	115	189	106	81	1	1	1	0.993151	1	0.993827	1	1	1	1	1	1
72590220	C	T	T	T	T	T	T	1	1	1	1	1	1	15	46	52	95	62	35	1	1	0.987013	1	1	1	1	1	1	1	1	1
33638805	A	G	G	G	G	G	G	1	1	1	1	1	1	117	50	116	88	55	61	1	1	1	1	1	1	1	1	1	1	1	0.987013	-5.98701	11.987
62152569	A	G	G	G	G	G	G	1	1	1	1	1	1	55	45	65	60	49	41	1	1	1	1	1	1	1	1	1	1	1	0.987013	-5.98701	11.987
44960532	A	G	G	G	G	G	G	1	1	1	1	1	1	206	285	470	352	190	222	1	0.998344	1	0.998004	1	0.995349	1	1	1	1	0.995349	1	-5.98705	11.987
474250	A	G	G	G	G	G	G	1	1	1	1	1	1	205	679	783	515	393	519	1	0.991935	1	1	1	1	0.998325	1	1	0.998788	0.99811	1	-5.98716	11.9872
64860458	G	A	A	A	A	A	A	1	1	1	1	1	1	42	18	68	61	66	48	1	1	1	1	1	1	1	1	1	1	0.987179	1	-5.98718	11.9872
3880110	T	C	C	C	C	C	C	1	1	1	1	1	1	86	37	75	85	47	38	1	1	0.987179	1	1	1	1	1	1	1	1	1
111053472	C	G	G	G	G	G	G	1	1	1	1	1	1	78	135	233	140	120	109	1	1	1	1	1	0.993289	1	1	1	1	1	0.993902	-5.98719	11.9872
102100750	G	T	T	T	T	T	T	1	1	1	1	1	1	29	75	112	201	107	132	1	1	1	1	1	1	1	1	1	1	1	0.987261	-5.98726	11.9873
104182224	A	G	G	G	G	G	G	1	1	1	1	1	1	284	219	412	202	237	265	1	1	0.996575	1	1	0.995935	0.994774	1	1	1	1	1	-5.98728	11.9873
48173632	T	C	C	C	C	C	C	1	1	1	1	1	1	62	124	241	118	104	114	0.993506	1	1	1	1	1	1	1	1	0.993789	1	1	-5.9873	11.9873
272975	T	C	C	C	C	C	C	1	1	1	1	1	1	64	61	105	88	44	68	1	1	1	1	1	1	1	1	1	0.987342	1	1	-5.98734	11.9873
22366257	C	G	G	G	G	G	G	1	1	1	1	1	1	42	68	109	108	48	75	1	1	1	1	1	1	1	1	1	1	1	0.9875	-5.9875	11.9875
31242568	T	C	C	C	C	C	C	1	1	1	1	1	1	19	40	56	65	24	25	1	1	1	1	1	1	1	1	1	1	0.9875	1	-5.9875	11.9875
89220905	A	G	G	G	G	G	G	1	1	1	1	1	1	36	49	75	147	70	85	1	1	1	1	1	1	1	0.994318	1	1	0.993197	1	-5.98752	11.9875
70910660	A	G	G	G	G	G	G	1	1	1	1	1	1	31	101	135	143	78	78	1	0.991935	1	1	1	0.995614	1	1	1	1	1	1
13628996	G	A	A	A	A	A	A	1	1	1	1	1	1	32	84	135	151	64	96	1	0.994819	1	1	0.992754	1	1	1	1	1	1	1
54901606	A	G	G	G	G	G	G	1	1	1	1	1	1	32	147	172	207	135	159	1	1	1	1	1	1	1	0.987654	1	1	1	1	-5.98765	11.9877
40658623	A	G	G	G	G	G	G	1	1	1	1	1	1	103	107	222	189	134	152	1	1	1	1	1	0.987654	1	1	1	1	1	1
97883790	A	G	G	G	G	G	G	1	1	1	1	1	1	134	486	524	328	207	381	1	1	0.996774	1	1	1	1	1	0.990909	1	1	1	-5.98768	11.9877
6156557	G	C	C	C	C	C	C	1	1	1	1	1	1	111	227	300	180	150	155	1	1	0.992424	1	0.995305	1	1	1	1	1	1	1
75902520	A	T	T	T	T	T	T	1	1	1	1	1	1	24	38	88	64	42	40	1	1	0.987805	1	1	1	1	1	1	1	1	1
21301163	A	G	G	G	G	G	G	1	1	1	1	1	1	14	16	13	17	24	23	1	0.987805	1	1	1	1	1	1	1	1	1	1
54649615	C	T	T	T	T	T	T	1	1	1	1	1	1	144	71	163	91	91	76	1	1	1	1	1	1	1	1	1	0.987805	1	1	-5.9878	11.9878
68167386	C	T	T	T	T	T	T	1	1	1	1	1	1	34	67	171	120	57	51	1	1	1	0.987805	1	1	1	1	1	1	1	1
17207957	T	C	C	C	C	C	C	1	1	1	1	1	1	19	31	44	41	34	25	0.987805	1	1	1	1	1	1	1	1	1	1	1
64587098	T	C	C	C	C	C	C	1	1	1	1	1	1	125	163	272	222	134	172	1	1	1	1	0.987805	1	1	1	1	1	1	1
128408676	A	G	G	G	G	G	G	1	1	1	1	1	1	73	92	137	99	42	64	1	1	1	1	1	1	0.987805	1	1	1	1	1	-5.9878	11.9878
14670923	T	C	C	C	C	C	C	1	1	1	1	1	1	129	106	194	263	150	102	1	1	0.987879	1	1	1	1	1	1	1	1	1
75235030	A	G	G	G	G	G	G	1	1	1	1	1	1	46	59	113	92	65	78	1	0.987952	1	1	1	1	1	1	1	1	1	1
47815011	A	G	G	G	G	G	G	1	1	1	1	1	1	40	41	69	103	60	70	1	1	1	1	1	1	0.987952	1	1	1	1	1	-5.98795	11.988
69620744	T	C	C	C	C	C	C	1	1	1	1	1	1	16	95	132	117	69	78	1	1	1	1	1	1	1	0.987952	1	1	1	1	-5.98795	11.988
12265961	T	C	C	C	C	C	C	1	1	1	1	1	1	42	93	110	150	88	65	1	1	0.987952	1	1	1	1	1	1	1	1	1
94466807	G	C	C	C	C	C	C	1	1	1	1	1	1	265	154	228	230	180	208	1	1	1	1	1	1	0.991489	1	1	1	1	0.996516	-5.98801	11.988
69623166	G	T	T	T	T	T	T	1	1	1	1	1	1	130	298	458	402	276	314	1	1	1	0.99654	1	0.991525	1	1	1	1	1	1
40176176	A	G	G	G	G	G	G	1	1	1	1	1	1	15	257	391	178	84	102	1	1	0.992481	1	1	1	0.995595	1	1	1	1	1	-5.98808	11.9881
115292697	A	G	G	G	G	G	G	1	1	1	1	1	1	105	54	131	129	131	80	0.988095	1	1	1	1	1	1	1	1	1	1	1
31871824	T	C	C	C	C	C	C	1	1	1	1	1	1	55	48	127	147	81	105	1	0.988095	1	1	1	1	1	1	1	1	1	1
79570560	C	T	T	T	T	T	T	1	1	1	1	1	1	45	54	108	82	46	67	1	1	1	1	1	1	1	0.988095	1	1	1	1	-5.9881	11.9881
41827823	T	C	C	C	C	C	C	1	1	1	1	1	1	396	613	888	873	560	425	1	1	1	1	1	1	0.993132	0.996894	1	1	0.998267	1	-5.98829	11.9883
61556745	T	C	C	C	C	C	C	1	1	1	1	1	1	19	80	133	125	116	53	1	1	1	1	1	1	1	1	1	0.988304	1	1	-5.9883	11.9883
68113843	G	A	A	A	A	A	A	1	1	1	1	1	1	361	482	634	449	333	464	0.997382	1	1	1	1	1	1	0.995833	1	0.998	0.997093	1	-5.98831	11.9883
33638766	A	G	G	G	G	G	G	1	1	1	1	1	1	50	19	49	30	20	30	0.988372	1	1	1	1	1	1	1	1	1	1	1
67407439	C	T	T	T	T	T	T	1	1	1	1	1	1	63	30	50	108	67	45	1	1	0.988372	1	1	1	1	1	1	1	1	1
12764904	A	G	G	G	G	G	G	1	1	1	1	1	1	291	369	643	493	410	415	1	0.998674	1	1	1	1	1	1	1	0.996759	0.995192	0.997763	-5.98839	11.9884
11884555	G	A	A	A	A	A	A	1	1	1	1	1	1	31	83	128	128	76	75	1	1	1	1	1	1	1	1	1	1	1	0.988506	-5.98851	11.9885
21579229	A	T	T	T	T	T	T	1	1	1	1	1	1	13	22	30	19	12	25	1	1	1	0.988506	1	1	1	1	1	1	1	1
7341146	G	C	C	C	C	C	C	1	1	1	1	1	1	52	61	128	95	55	57	1	1	1	1	1	1	0.988506	1	1	1	1	1	-5.98851	11.9885
40176175	C	A	A	A	A	A	A	1	1	1	1	1	1	15	253	387	175	85	103	1	1	0.992126	0.996479	1	1	1	1	1	1	1	1
11884701	C	T	T	T	T	T	T	1	1	1	1	1	1	22	54	141	118	38	64	1	1	1	1	1	1	1	1	1	1	1	0.988636	-5.98864	11.9886
52470366	T	C	C	C	C	C	C	1	1	1	1	1	1	14	79	113	95	49	28	1	1	1	1	1	1	0.988636	1	1	1	1	1	-5.98864	11.9886
130065614	G	A	A	A	A	A	A	1	1	1	1	1	1	115	114	136	199	90	61	1	1	1	1	0.993056	0.995708	1	1	1	1	1	1
9377638	G	C	C	C	C	C	C	1	1	1	1	1	1	48	60	88	177	73	62	1	1	1	1	0.988764	1	1	1	1	1	1	1
89221031	A	G	G	G	G	G	G	1	1	1	1	1	1	43	163	169	294	149	176	1	1	1	1	1	1	1	0.988814	1	1	1	1	-5.98881	11.9888
8427176	G	A	A	A	A	A	A	1	1	1	1	1	1	449	380	490	536	416	422	1	0.995671	1	0.997238	1	1	1	1	1	0.998028	1	0.99789	-5.98883	11.9888
50126079	G	A	A	A	A	A	A	1	1	1	1	1	1	188	295	377	326	211	210	1	1	0.991736	1	1	1	1	0.997118	1	1	1	1	-5.98885	11.9889
4753277	C	T	T	T	T	T	T	1	1	1	1	1	1	307	43	131	164	137	115	1	1	0.988889	1	1	1	1	1	1	1	1	1
5717884	T	C	C	C	C	C	C	1	1	1	1	1	1	50	328	422	265	147	203	1	1	0.992424	1	1	1	1	0.996491	1	1	1	1	-5.98892	11.9889
42373153	T	C	C	C	C	C	C	1	1	1	1	1	1	22	19	37	52	121	17	1	1	1	1	1	1	1	1	1	1	1	0.98895	-5.98895	11.989
93140391	A	G	G	G	G	G	G	1	1	1	1	1	1	477	235	446	316	249	319	1	1	1	1	1	0.991525	1	1	1	1	1	0.997455	-5.98898	11.989
12623002	A	G	G	G	G	G	G	1	1	1	1	1	1	123	492	725	725	416	507	0.999025	1	0.995316	0.998878	1	0.998654	0.997126	1	1	1	1	1	-5.989	11.989
69161419	A	G	G	G	G	G	G	1	1	1	1	1	1	98	178	275	263	212	182	1	1	0.989011	1	1	1	1	1	1	1	1	1
57122004	T	C	C	C	C	C	C	1	1	1	1	1	1	12	149	265	180	119	91	1	1	1	1	1	1	1	0.989011	1	1	1	1	-5.98901	11.989
82513065	T	C	C	C	C	C	C	1	1	1	1	1	1	114	87	201	161	132	136	1	1	1	1	1	1	1	1	1	1	1	0.989011	-5.98901	11.989
26529782	A	G	G	G	G	G	G	1	1	1	1	1	1	454	959	1430	1001	761	822	1	1	0.995516	0.99854	1	1	1	0.998899	1	0.99919	0.997824	0.999053	-5.98902	11.989
94466484	A	G	G	G	G	G	G	1	1	1	1	1	1	343	312	471	308	228	307	0.998369	1	0.993007	1	1	0.997722	1	1	1	1	1	1
77493348	T	C	C	C	C	C	C	1	1	1	1	1	1	128	48	143	106	77	69	1	1	1	1	1	1	1	1	1	1	0.98913	1	-5.98913	11.9891
44976957	T	C	C	C	C	C	C	1	1	1	1	1	1	13	64	98	68	43	64	1	1	1	0.98913	1	1	1	1	1	1	1	1
50561859	T	C	C	C	C	C	C	1	1	1	1	1	1	36	32	71	58	53	52	1	1	0.98913	1	1	1	1	1	1	1	1	1
107981559	T	C	C	C	C	C	C	1	1	1	1	1	1	43	25	70	29	20	35	1	0.98913	1	1	1	1	1	1	1	1	1	1
87375345	T	C	C	C	C	C	C	1	1	1	1	1	1	16	51	44	104	43	48	1	1	1	1	1	0.98913	1	1	1	1	1	1
30766592	C	A	A	A	A	A	A	1	1	1	1	1	1	1221	993	1804	1347	1113	1151	1	0.999363	0.997389	0.999234	1	0.999234	0.9986	1	1	0.996383	0.998993	1	-5.9892	11.9892
3187900	G	A	A	A	A	A	A	1	1	1	1	1	1	38	146	197	130	95	143	1	1	1	0.995798	1	1	1	0.993464	1	1	1	1	-5.98926	11.9893
69574598	G	C	C	C	C	C	C	1	1	1	1	1	1	362	490	367	617	376	350	1	1	0.994764	1	1	1	1	0.997253	1	1	0.997312	1	-5.98933	11.9893
37760172	A	G	G	G	G	G	G	1	1	1	1	1	1	43	127	186	646	161	133	0.996183	1	1	1	0.993151	1	1	1	1	1	1	1
78756545	T	A	A	A	A	A	A	1	1	1	1	1	1	95	134	204	247	118	128	1	0.99697	1	0.997175	1	1	1	1	1	1	1	0.995192	-5.98934	11.9893
43935703	G	C	C	C	C	C	C	1	1	1	1	1	1	29	59	92	83	48	47	1	1	1	1	1	0.989362	1	1	1	1	1	1
131131027	A	C	C	C	C	C	C	1	1	1	1	1	1	14	67	93	56	49	37	0.989362	1	1	1	1	1	1	1	1	1	1	1
9377658	A	G	G	G	G	G	G	1	1	1	1	1	1	22	33	49	106	41	46	1	1	1	1	1	1	1	0.989362	1	1	1	1	-5.98936	11.9894
94466129	T	C	C	C	C	C	C	1	1	1	1	1	1	131	301	395	265	150	244	1	1	0.989362	1	1	1	1	1	1	1	1	1
42269354	G	A	A	A	A	A	A	1	1	1	1	1	1	85	124	291	245	121	147	0.995633	1	1	1	1	1	1	0.99375	1	1	1	1	-5.98938	11.9894
13526604	A	G	G	G	G	G	G	1	1	1	1	1	1	288	204	355	312	290	222	1	1	1	1	1	1	1	1	1	0.989437	1	1	-5.98944	11.9894
36758336	T	C	C	C	C	C	C	1	1	1	1	1	1	36	66	149	103	53	85	1	1	1	1	1	1	1	1	1	0.989474	1	1	-5.98947	11.9895
35191601	C	T	T	T	T	T	T	1	1	1	1	1	1	130	50	111	122	60	67	1	1	1	1	1	0.989474	1	1	1	1	1	1
3188096	C	T	T	T	T	T	T	1	1	1	1	1	1	16	44	116	77	38	70	1	0.989474	1	1	1	1	1	1	1	1	1	1
40214895	T	C	C	C	C	C	C	1	1	1	1	1	1	61	76	74	79	56	63	1	1	1	1	1	0.989474	1	1	1	1	1	1
54901235	C	T	T	T	T	T	T	1	1	1	1	1	1	108	314	369	410	291	300	1	1	1	1	0.995192	1	1	1	1	0.994286	1	1	-5.98948	11.9895
58296308	A	G	G	G	G	G	G	1	1	1	1	1	1	113	466	629	447	265	348	1	1	1	1	1	1	0.995902	1	1	1	0.99359	1	-5.98949	11.9895
110194928	A	G	G	G	G	G	G	1	1	1	1	1	1	31	180	172	268	162	163	1	0.993827	0.995671	1	1	1	1	1	1	1	1	1
68113876	G	A	A	A	A	A	A	1	1	1	1	1	1	498	786	998	669	512	788	0.998261	0.99866	0.996552	1	1	1	1	0.997315	1	0.998788	1	1	-5.98958	11.9896
36758285	T	C	C	C	C	C	C	1	1	1	1	1	1	38	99	145	122	60	94	1	1	1	1	1	1	1	1	1	0.989583	1	1	-5.98958	11.9896
23743719	A	G	G	G	G	G	G	1	1	1	1	1	1	90	36	133	67	110	86	0.989583	1	1	1	1	1	1	1	1	1	1	1
74393474	A	G	G	G	G	G	G	1	1	1	1	1	1	77	140	146	211	149	109	1	1	1	1	1	0.989583	1	1	1	1	1	1
13837115	G	A	A	A	A	A	A	1	1	1	1	1	1	50	40	66	102	53	39	1	1	0.989583	1	1	1	1	1	1	1	1	1
70050054	G	T	T	T	T	T	T	1	1	1	1	1	1	67	13	28	36	27	39	1	1	1	1	0.989583	1	1	1	1	1	1	1
44448957	G	A	A	A	A	A	A	1	1	1	1	1	1	280	126	205	303	173	167	1	1	0.993902	1	1	1	1	1	1	1	1	0.995745	-5.98965	11.9896
147593910	T	C	C	C	C	C	C	1	1	1	1	1	1	13	36	93	57	44	73	1	1	1	1	0.989691	1	1	1	1	1	1	1
104355318	T	C	C	C	C	C	C	1	1	1	1	1	1	82	86	142	76	100	131	1	1	1	1	1	1	1	1	1	1	1	0.989691	-5.98969	11.9897
15331172	G	C	C	C	C	C	C	1	1	1	1	1	1	48	116	215	237	123	97	1	1	0.989691	1	1	1	1	1	1	1	1	1
50126164	T	C	C	C	C	C	C	1	1	1	1	1	1	372	565	717	626	379	380	1	1	0.992701	1	1	1	0.997015	1	1	1	1	1	-5.98972	11.9897
87345926	T	C	C	C	C	C	C	1	1	1	1	1	1	229	189	349	564	183	197	1	1	1	1	1	0.989726	1	1	1	1	1	1
12612206	A	G	G	G	G	G	G	1	1	1	1	1	1	32	146	160	107	76	109	1	1	1	1	1	1	1	1	1	0.989796	1	1	-5.9898	11.9898
80536444	A	G	G	G	G	G	G	1	1	1	1	1	1	133	50	86	139	50	94	1	1	0.989796	1	1	1	1	1	1	1	1	1
41827916	T	C	C	C	C	C	C	1	1	1	1	1	1	93	183	113	130	79	105	1	1	1	1	1	0.989831	1	1	1	1	1	1
1541576	T	C	C	C	C	C	C	1	1	1	1	1	1	132	234	434	259	191	172	1	1	0.992126	1	1	1	1	1	1	0.997722	1	1	-5.98985	11.9898
96115275	G	A	A	A	A	A	A	1	1	1	1	1	1	267	139	139	472	396	264	1	0.996364	0.99729	1	1	1	1	1	1	1	0.996226	1	-5.98988	11.9899
28612070	G	A	A	A	A	A	A	1	1	1	1	1	1	166	88	233	162	172	75	1	1	1	1	1	1	1	1	0.989899	1	1	1	-5.9899	11.9899
44976657	G	A	A	A	A	A	A	1	1	1	1	1	1	20	118	127	86	58	75	0.989899	1	1	1	1	1	1	1	1	1	1	1
72589920	T	C	C	C	C	C	C	1	1	1	1	1	1	30	74	91	171	70	53	0.989899	1	1	1	1	1	1	1	1	1	1	1
1615858	T	C	C	C	C	C	C	1	1	1	1	1	1	114	57	76	259	104	67	1	1	1	1	1	1	1	1	1	0.989899	1	1	-5.9899	11.9899
12765010	C	A	A	A	A	A	A	1	1	1	1	1	1	371	551	1001	730	580	608	1	1	0.989899	1	1	1	1	1	1	1	1	1
16050852	T	C	C	C	C	C	C	1	1	1	1	1	1	26	38	88	73	31	31	1	1	0.989899	1	1	1	1	1	1	1	1	1
82512800	T	C	C	C	C	C	C	1	1	1	1	1	1	137	203	354	340	186	192	1	1	1	0.997768	0.992188	1	1	1	1	1	1	1
89220387	T	C	C	C	C	C	C	1	1	1	1	1	1	46	93	135	233	118	140	1	1	1	1	1	1	1	1	0.993007	1	0.99696	1	-5.98997	11.99
42269333	C	T	T	T	T	T	T	1	1	1	1	1	1	70	112	259	208	102	124	1	0.99	1	1	1	1	1	1	1	1	1	1
45782054	G	T	T	T	T	T	T	1	1	1	1	1	1	40	65	93	133	74	69	1	1	0.99	1	1	1	1	1	1	1	1	1
99777773	C	T	T	T	T	T	T	1	1	1	1	1	1	181	145	342	214	152	152	1	1	1	1	1	0.996063	1	0.993976	1	1	1	1	-5.99004	11.99
80188401	C	G	G	G	G	G	G	1	1	1	1	1	1	110	105	265	168	95	99	1	1	1	1	1	1	1	1	1	0.99005	1	1	-5.99005	11.99
19400738	T	C	C	C	C	C	C	1	1	1	1	1	1	18	42	73	30	37	58	1	1	1	1	1	1	0.990099	1	1	1	1	1	-5.9901	11.9901
57122036	A	G	G	G	G	G	G	1	1	1	1	1	1	10	153	255	191	131	113	1	0.990148	1	1	1	1	1	1	1	1	1	1
82513053	C	T	T	T	T	T	T	1	1	1	1	1	1	129	94	222	179	142	153	1	1	1	1	1	1	1	1	1	1	1	0.990148	-5.99015	11.9901
56969162	A	G	G	G	G	G	G	1	1	1	1	1	1	915	819	1163	1074	800	956	1	0.998865	0.994236	0.998113	1	1	1	0.998952	1	1	1	1	-5.99017	11.9902
12545049	G	A	A	A	A	A	A	1	1	1	1	1	1	43	41	65	43	21	29	1	0.990196	1	1	1	1	1	1	1	1	1	1
3170592	A	G	G	G	G	G	G	1	1	1	1	1	1	30	33	83	73	70	39	1	1	1	1	1	1	0.990196	1	1	1	1	1	-5.9902	11.9902
24856217	T	C	C	C	C	C	C	1	1	1	1	1	1	62	97	150	134	126	121	1	1	1	1	1	1	1	0.990196	1	1	1	1	-5.9902	11.9902
52148118	A	G	G	G	G	G	G	1	1	1	1	1	1	25	56	116	121	58	33	1	1	1	0.990196	1	1	1	1	1	1	1	1
89220520	A	G	G	G	G	G	G	1	1	1	1	1	1	39	54	80	158	68	85	0.990196	1	1	1	1	1	1	1	1	1	1	1
111820897	C	T	T	T	T	T	T	1	1	1	1	1	1	662	1048	1903	1292	858	946	0.998444	1	0.996575	0.998601	0.998957	1	1	1	1	0.997627	1	1	-5.9902	11.9902
474139	A	G	G	G	G	G	G	1	1	1	1	1	1	46	195	185	129	86	126	1	1	1	1	1	1	1	1	1	0.990244	1	1	-5.99024	11.9902
6731270	T	C	C	C	C	C	C	1	1	1	1	1	1	77	91	126	129	97	83	1	1	1	1	1	1	0.990291	1	1	1	1	1	-5.99029	11.9903
57122016	G	A	A	A	A	A	A	1	1	1	1	1	1	16	178	292	204	132	107	1	1	1	1	1	1	1	0.990291	1	1	1	1	-5.99029	11.9903
60651302	T	C	C	C	C	C	C	1	1	1	1	1	1	61	74	145	160	111	87	1	1	1	1	1	1	1	1	1	1	1	0.990291	-5.99029	11.9903
43381721	A	G	G	G	G	G	G	1	1	1	1	1	1	67	168	284	298	155	178	1	1	1	1	0.990291	1	1	1	1	1	1	1
52148002	T	G	G	G	G	G	G	1	1	1	1	1	1	27	72	109	121	47	49	1	1	1	0.990291	1	1	1	1	1	1	1	1
94466195	A	G	G	G	G	G	G	1	1	1	1	1	1	218	529	664	447	274	400	1	1	0.994475	1	0.997849	1	1	0.997967	1	1	1	1	-5.99029	11.9903
39619439	T	C	C	C	C	C	C	1	1	1	1	1	1	53	162	164	229	98	130	1	1	0.993333	0.997006	1	1	1	1	1	1	1	1
72590436	C	T	T	T	T	T	T	1	1	1	1	1	1	45	57	68	174	77	51	0.990385	1	1	1	1	1	1	1	1	1	1	1
13525998	A	G	G	G	G	G	G	1	1	1	1	1	1	297	672	1039	721	472	616	1	0.997204	1	0.998885	1	1	0.997028	0.99843	1	1	1	0.998844	-5.99039	11.9904
13681017	C	T	T	T	T	T	T	1	1	1	1	1	1	43	62	111	137	81	47	0.994652	1	1	0.995833	1	1	1	1	1	1	1	1
12764602	A	G	G	G	G	G	G	1	1	1	1	1	1	270	362	833	484	336	365	1	1	1	1	1	0.997608	0.997664	1	1	0.997691	1	0.997561	-5.99052	11.9905
35705065	G	C	C	C	C	C	C	1	1	1	1	1	1	248	703	876	529	353	486	1	1	1	1	0.997207	0.997006	1	0.997392	1	0.998952	1	1	-5.99056	11.9906
52148210	T	C	C	C	C	C	C	1	1	1	1	1	1	37	50	107	111	66	37	1	1	1	1	1	1	0.990566	1	1	1	1	1	-5.99057	11.9906
69575536	A	G	G	G	G	G	G	1	1	1	1	1	1	939	467	428	983	495	413	1	0.99812	1	0.997324	1	1	1	1	1	0.995157	1	1	-5.9906	11.9906
86620655	G	A	A	A	A	A	A	1	1	1	1	1	1	87	69	165	200	104	102	0.995536	1	1	1	1	0.995074	1	1	1	1	1	1
77493572	A	G	G	G	G	G	G	1	1	1	1	1	1	102	124	259	152	112	132	1	1	1	1	1	1	0.996	1	1	0.994624	1	1	-5.99062	11.9906
30794940	C	A	A	A	A	A	A	1	1	1	1	1	1	177	179	242	115	124	205	1	1	0.990654	1	1	1	1	1	1	1	1	1
113622548	C	G	G	G	G	G	G	1	1	1	1	1	1	605	1940	2522	1199	854	1202	1	1	0.994421	1	0.999384	1	1	1	1	1	1	0.996855	-5.99066	11.9907
107981684	G	A	A	A	A	A	A	1	1	1	1	1	1	477	484	703	497	304	466	1	1	0.995475	0.99842	1	1	1	1	0.996774	1	1	1	-5.99067	11.9907
130065269	A	G	G	G	G	G	G	1	1	1	1	1	1	33	96	143	164	80	66	1	1	0.993333	1	1	0.997354	1	1	1	1	1	1
64372557	G	T	T	T	T	T	T	1	1	1	1	1	1	155	54	134	111	93	71	1	1	1	1	1	1	1	1	1	1	1	0.990741	-5.99074	11.9907
75235084	T	C	C	C	C	C	C	1	1	1	1	1	1	47	52	102	90	59	66	1	1	1	1	1	1	1	1	1	1	1	0.990741	-5.99074	11.9907
22743511	C	G	G	G	G	G	G	1	1	1	1	1	1	98	49	78	87	51	38	1	0.990741	1	1	1	1	1	1	1	1	1	1
89220554	T	C	C	C	C	C	C	1	1	1	1	1	1	23	33	51	102	42	42	1	1	1	0.990826	1	1	1	1	1	1	1	1
44219947	G	C	C	C	C	C	C	1	1	1	1	1	1	238	296	554	421	293	365	1	1	1	1	1	1	1	1	0.995968	1	0.997253	0.997613	-5.99083	11.9908
97883708	C	T	T	T	T	T	T	1	1	1	1	1	1	314	1069	1265	783	481	839	0.99569	1	0.996445	1	1	0.998706	1	1	1	1	1	1
107174346	C	T	T	T	T	T	T	1	1	1	1	1	1	252	119	271	197	174	186	1	1	1	1	1	1	0.990868	1	1	1	1	1	-5.99087	11.9909
58296314	C	T	T	T	T	T	T	1	1	1	1	1	1	121	489	661	481	278	373	1	1	0.992832	1	1	1	0.998051	1	1	1	1	1	-5.99088	11.9909
63150649	T	C	C	C	C	C	C	1	1	1	1	1	1	64	31	67	51	41	34	1	0.990909	1	1	1	1	1	1	1	1	1	1
70911137	G	T	T	T	T	T	T	1	1	1	1	1	1	142	95	184	218	158	137	1	1	0.990991	1	1	1	1	1	1	1	1	1
84008206	T	C	C	C	C	C	C	1	1	1	1	1	1	135	56	51	133	105	115	1	1	1	1	1	1	1	0.991071	1	1	1	1	-5.99107	11.9911
7526191	G	A	A	A	A	A	A	1	1	1	1	1	1	14	41	99	63	43	55	1	0.991071	1	1	1	1	1	1	1	1	1	1
87064239	C	G	G	G	G	G	G	1	1	1	1	1	1	129	155	266	256	98	174	1	1	0.995025	1	1	1	1	1	1	1	1	0.996063	-5.99109	11.9911
13525799	A	G	G	G	G	G	G	1	1	1	1	1	1	127	385	507	333	229	266	1	0.998299	0.994975	0.997821	1	1	1	1	1	1	1	1
24442628	C	A	A	A	A	A	A	1	1	1	1	1	1	263	245	327	195	156	183	0.996835	1	0.994286	1	1	1	1	1	1	1	1	1
44960786	T	C	C	C	C	C	C	1	1	1	1	1	1	423	375	709	551	304	358	0.998733	0.995646	1	0.998609	1	1	1	1	1	0.998141	1	1	-5.99113	11.9911
39215955	T	C	C	C	C	C	C	1	1	1	1	1	1	24	13	60	131	46	42	1	1	0.99115	1	1	1	1	1	1	1	1	1
560466	C	G	G	G	G	G	G	1	1	1	1	1	1	109	116	143	111	94	103	1	1	1	1	1	1	1	1	1	1	0.99115	1	-5.99115	11.9912
55488144	T	C	C	C	C	C	C	1	1	1	1	1	1	72	114	185	227	119	130	1	1	1	1	1	1	1	0.991228	1	1	1	1	-5.99123	11.9912
99352125	G	C	C	C	C	C	C	1	1	1	1	1	1	71	273	526	411	214	181	1	1	0.992462	0.998824	1	1	1	1	1	1	1	1
54901597	A	G	G	G	G	G	G	1	1	1	1	1	1	33	159	179	212	139	162	1	1	1	0.991304	1	1	1	1	1	1	1	1
6448537	C	A	A	A	A	A	A	1	1	1	1	1	1	79	205	382	263	187	219	1	1	0.991304	1	1	1	1	1	1	1	1	1
69620737	C	A	A	A	A	A	A	1	1	1	1	1	1	13	80	107	82	52	60	1	1	0.991304	1	1	1	1	1	1	1	1	1
94466820	A	G	G	G	G	G	G	1	1	1	1	1	1	212	97	177	154	130	148	1	1	1	1	0.991304	1	1	1	1	1	1	1
115291853	A	G	G	G	G	G	G	1	1	1	1	1	1	81	25	64	88	71	69	1	1	1	1	1	1	0.991379	1	1	1	1	1	-5.99138	11.9914
17767967	G	C	C	C	C	C	C	1	1	1	1	1	1	18	56	109	101	54	85	1	1	1	1	1	1	1	1	1	0.991453	1	1	-5.99145	11.9915
64587187	C	G	G	G	G	G	G	1	1	1	1	1	1	80	174	251	182	92	139	1	1	1	1	1	1	1	1	1	1	0.991453	1	-5.99145	11.9915
40214825	T	C	C	C	C	C	C	1	1	1	1	1	1	163	85	119	90	108	110	0.996711	1	1	1	0.994764	1	1	1	1	1	1	1
39509250	T	C	C	C	C	C	C	1	1	1	1	1	1	48	66	88	59	88	82	1	1	1	1	1	1	1	1	1	1	1	0.991525	-5.99153	11.9915
92024711	G	A	A	A	A	A	A	1	1	1	1	1	1	85	140	201	203	105	127	1	1	0.991525	1	1	1	1	1	1	1	1	1
69574597	T	C	C	C	C	C	C	1	1	1	1	1	1	355	487	364	617	370	343	1	1	0.997382	1	1	0.996933	1	0.997214	1	1	1	1	-5.99153	11.9915
56969261	C	T	T	T	T	T	T	1	1	1	1	1	1	223	87	166	136	104	132	1	1	1	1	1	1	0.991597	1	1	1	1	1	-5.9916	11.9916
54958821	T	C	C	C	C	C	C	1	1	1	1	1	1	86	99	140	136	69	48	1	1	0.991597	1	1	1	1	1	1	1	1	1
69575476	G	A	A	A	A	A	A	1	1	1	1	1	1	977	476	479	1060	577	491	1	0.999169	0.99896	0.997796	1	0.999016	0.996689	1	1	1	1	1	-5.99163	11.9916
75902395	T	A	A	A	A	A	A	1	1	1	1	1	1	16	35	61	97	34	33	1	1	1	0.991667	1	1	1	1	1	1	1	1
31242575	A	G	G	G	G	G	G	1	1	1	1	1	1	34	55	77	89	35	41	1	1	1	1	1	1	1	1	1	1	0.991667	1	-5.99167	11.9917
13629231	C	T	T	T	T	T	T	1	1	1	1	1	1	27	138	188	165	75	79	1	1	1	1	1	1	1	1	1	1	1	0.991667	-5.99167	11.9917
111053509	G	A	A	A	A	A	A	1	1	1	1	1	1	67	96	175	95	87	81	1	1	1	1	1	1	1	1	1	1	1	0.991667	-5.99167	11.9917
89220453	C	G	G	G	G	G	G	1	1	1	1	1	1	46	113	160	258	135	178	1	1	0.991667	1	1	1	1	1	1	1	1	1
35836937	G	T	T	T	T	T	T	1	1	1	1	1	1	71	133	266	192	138	180	1	1	0.994536	0.997159	1	1	1	1	1	1	1	1
13607077	T	C	C	C	C	C	C	1	1	1	1	1	1	225	152	221	223	220	199	0.994949	1	1	1	1	1	1	1	1	1	1	0.996774	-5.99172	11.9917
29909959	G	A	A	A	A	A	A	1	1	1	1	1	1	68	59	103	112	62	81	0.991736	1	1	1	1	1	1	1	1	1	1	1
80536107	A	G	G	G	G	G	G	1	1	1	1	1	1	306	117	203	348	204	124	1	1	0.991736	1	1	1	1	1	1	1	1	1
43530019	A	G	G	G	G	G	G	1	1	1	1	1	1	706	526	783	386	411	487	0.998584	1	1	1	0.994764	1	0.998452	1	1	1	1	1	-5.9918	11.9918
82260736	C	A	A	A	A	A	A	1	1	1	1	1	1	80	222	285	344	228	220	1	1	0.995918	0.995885	1	1	1	1	1	1	1	1
37656483	T	C	C	C	C	C	C	1	1	1	1	1	1	164	75	194	209	226	162	1	1	0.991803	1	1	1	1	1	1	1	1	1
39619332	T	C	C	C	C	C	C	1	1	1	1	1	1	40	214	200	200	126	128	1	1	1	1	1	1	1	1	1	1	1	0.991803	-5.9918	11.9918
99352317	G	A	A	A	A	A	A	1	1	1	1	1	1	99	218	278	328	162	151	1	1	1	0.998252	1	1	1	0.993631	1	1	1	1	-5.99188	11.9919
56969175	C	G	G	G	G	G	G	1	1	1	1	1	1	810	680	985	917	663	778	1	1	0.996753	1	1	1	1	1	1	1	1	0.995169	-5.99192	11.9919
58013559	A	G	G	G	G	G	G	1	1	1	1	1	1	227	131	226	224	141	154	1	1	1	0.997167	0.994764	1	1	1	1	1	1	1
77913439	A	G	G	G	G	G	G	1	1	1	1	1	1	18	46	41	98	45	90	1	1	0.991935	1	1	1	1	1	1	1	1	1
272440	C	T	T	T	T	T	T	1	1	1	1	1	1	174	89	165	121	61	102	1	1	0.991935	1	1	1	1	1	1	1	1	1
43529945	A	G	G	G	G	G	G	1	1	1	1	1	1	338	336	454	231	260	269	0.997561	1	1	1	1	1	0.994413	1	1	1	1	1	-5.99197	11.992
27388683	A	G	G	G	G	G	G	1	1	1	1	1	1	82	102	115	87	54	62	1	1	1	1	1	1	1	1	1	0.992	1	1	-5.992	11.992
82513032	C	T	T	T	T	T	T	1	1	1	1	1	1	144	121	268	216	176	178	1	1	1	1	1	1	1	1	1	1	1	0.992	-5.992	11.992
89320800	C	A	A	A	A	A	A	1	1	1	1	1	1	105	43	105	70	55	58	1	1	1	1	1	1	1	1	1	1	1	0.992	-5.992	11.992
44220021	A	G	G	G	G	G	G	1	1	1	1	1	1	547	792	1238	1018	756	826	1	1	1	1	1	1	0.999094	0.999047	0.996	1	0.997877	1	-5.99202	11.992
31242641	A	G	G	G	G	G	G	1	1	1	1	1	1	52	92	116	160	117	87	1	1	1	1	1	1	1	1	1	1	1	0.992063	-5.99206	11.9921
9377615	A	C	C	C	C	C	C	1	1	1	1	1	1	42	66	79	170	73	67	1	1	1	1	1	1	1	1	1	1	1	0.992063	-5.99206	11.9921
22366930	T	C	C	C	C	C	C	1	1	1	1	1	1	232	188	153	261	214	163	1	1	1	1	1	1	1	1	1	1	0.994819	0.997305	-5.99212	11.9921
89220947	T	C	C	C	C	C	C	1	1	1	1	1	1	61	133	163	283	153	186	1	0.997015	1	1	1	1	1	0.99511	1	1	1	1	-5.99212	11.9921
25969980	G	A	A	A	A	A	A	1	1	1	1	1	1	57	69	86	150	83	68	0.992126	1	1	1	1	1	1	1	1	1	1	1
80536138	A	G	G	G	G	G	G	1	1	1	1	1	1	171	66	112	189	110	62	1	1	1	1	1	1	1	0.992126	1	1	1	1	-5.99213	11.9921
85048132	A	G	G	G	G	G	G	1	1	1	1	1	1	422	555	973	817	433	473	1	0.997984	1	1	1	0.99842	1	1	0.998392	0.997365	1	1	-5.99216	11.9922
99351615	T	C	C	C	C	C	C	1	1	1	1	1	1	61	274	479	397	186	163	1	1	1	1	1	1	0.992188	1	1	1	1	1	-5.99219	11.9922
6448438	C	A	A	A	A	A	A	1	1	1	1	1	1	96	209	443	268	195	228	1	1	0.992188	1	1	1	1	1	1	1	1	1
78756622	T	C	C	C	C	C	C	1	1	1	1	1	1	38	73	142	141	66	79	1	0.995868	1	0.99635	1	1	1	1	1	1	1	1
91215065	C	T	T	T	T	T	T	1	1	1	1	1	1	62	105	119	78	68	118	1	1	1	1	1	1	1	1	1	1	0.992248	1	-5.99225	11.9922
53954880	G	A	A	A	A	A	A	1	1	1	1	1	1	64	655	638	398	290	450	0.998302	1	1	1	0.998384	1	1	1	1	0.998582	1	0.99705	-5.99232	11.9923
13607311	T	C	C	C	C	C	C	1	1	1	1	1	1	392	113	243	231	200	173	1	1	0.996226	1	1	0.996139	1	1	1	1	1	1
56444654	A	G	G	G	G	G	G	1	1	1	1	1	1	65	92	119	151	90	98	1	1	1	1	1	1	1	1	1	0.992366	1	1	-5.99237	11.9924
91215066	A	G	G	G	G	G	G	1	1	1	1	1	1	66	110	123	81	71	126	1	1	1	1	1	1	1	1	1	1	0.992366	1	-5.99237	11.9924
91215072	C	T	T	T	T	T	T	1	1	1	1	1	1	67	112	130	86	71	124	1	1	1	1	1	1	1	1	1	1	0.992366	1	-5.99237	11.9924
48173635	C	G	G	G	G	G	G	1	1	1	1	1	1	64	127	248	125	103	114	1	1	1	1	0.992424	1	1	1	1	1	1	1
41827908	C	T	T	T	T	T	T	1	1	1	1	1	1	75	154	96	114	65	94	1	1	1	0.992424	1	1	1	1	1	1	1	1
72477984	T	C	C	C	C	C	C	1	1	1	1	1	1	17	63	111	105	39	63	1	1	0.992424	1	1	1	1	1	1	1	1	1
4816913	G	A	A	A	A	A	A	1	1	1	1	1	1	160	237	458	424	216	263	1	1	1	1	0.997059	0.998145	1	1	1	1	0.99726	1	-5.99246	11.9925
11884702	A	G	G	G	G	G	G	1	1	1	1	1	1	22	57	144	119	40	65	1	1	1	0.992481	1	1	1	1	1	1	1	1
5686215	T	C	C	C	C	C	C	1	1	1	1	1	1	45	61	100	101	61	81	1	1	1	0.992481	1	1	1	1	1	1	1	1
272889	T	C	C	C	C	C	C	1	1	1	1	1	1	139	110	176	168	75	114	1	1	1	1	1	0.992481	1	1	1	1	1	1
2322	T	C	C	C	C	C	C	1	1	1	1	1	1	124	243	331	502	245	320	1	1	1	1	1	1	1	1	0.992481	1	1	1	-5.99248	11.9925
114171050	C	G	G	G	G	G	G	1	1	1	1	1	1	54	108	197	164	164	187	1	1	1	1	1	1	1	0.992537	1	1	1	1	-5.99254	11.9925
30766463	C	T	T	T	T	T	T	1	1	1	1	1	1	766	926	1437	1231	831	979	1	1	1	1	1	1	0.995206	1	1	1	0.997337	1	-5.99254	11.9925
16461442	A	G	G	G	G	G	G	1	1	1	1	1	1	36	136	162	236	75	86	1	0.992565	1	1	1	1	1	1	1	1	1	1
89220276	A	G	G	G	G	G	G	1	1	1	1	1	1	37	57	56	167	71	88	1	1	1	0.992593	1	1	1	1	1	1	1	1
70697593	G	A	A	A	A	A	A	1	1	1	1	1	1	11	114	139	163	81	105	1	1	1	1	1	1	1	1	1	1	1	0.992647	-5.99265	11.9926
2568378	G	C	C	C	C	C	C	1	1	1	1	1	1	21	83	179	161	80	95	1	1	0.992647	1	1	1	1	1	1	1	1	1
110194820	T	C	C	C	C	C	C	1	1	1	1	1	1	18	62	62	97	67	57	0.992647	1	1	1	1	1	1	1	1	1	1	1
56969270	C	T	T	T	T	T	T	1	1	1	1	1	1	224	86	169	137	106	136	1	1	1	1	1	1	1	1	1	1	1	0.992701	-5.9927	11.9927
89320104	T	C	C	C	C	C	C	1	1	1	1	1	1	34	86	98	60	47	68	0.992701	1	1	1	1	1	1	1	1	1	1	1
13680774	A	G	G	G	G	G	G	1	1	1	1	1	1	301	331	422	646	322	212	1	0.996234	1	1	1	1	1	1	1	1	0.996503	1	-5.99274	11.9927
48776628	G	A	A	A	A	A	A	1	1	1	1	1	1	207	125	242	286	127	151	1	1	0.992754	1	1	1	1	1	1	1	1	1
28612095	A	G	G	G	G	G	G	1	1	1	1	1	1	241	103	300	200	221	116	1	1	1	0.992754	1	1	1	1	1	1	1	1
55488205	T	C	C	C	C	C	C	1	1	1	1	1	1	66	89	149	167	101	106	1	1	1	1	1	1	1	1	1	1	1	0.992908	-5.99291	11.9929
84663073	T	C	C	C	C	C	C	1	1	1	1	1	1	43	102	138	77	80	63	1	1	1	1	1	1	0.992958	1	1	1	1	1	-5.99296	11.993
12265189	G	A	A	A	A	A	A	1	1	1	1	1	1	15	94	128	111	47	49	1	1	1	0.992958	1	1	1	1	1	1	1	1
101443865	C	T	T	T	T	T	T	1	1	1	1	1	1	142	162	341	228	160	158	1	1	1	1	0.995671	0.997347	1	1	1	1	1	1
14093408	G	A	A	A	A	A	A	1	1	1	1	1	1	492	467	1190	759	485	551	1	1	0.995338	0.998359	1	0.999332	1	1	1	1	1	1
36801585	A	G	G	G	G	G	G	1	1	1	1	1	1	1031	430	592	392	587	560	1	1	0.996748	1	1	1	1	1	1	0.998217	0.998221	1	-5.99319	11.9932
44220322	C	T	T	T	T	T	T	1	1	1	1	1	1	163	72	182	115	119	91	0.993243	1	1	1	1	1	1	1	1	1	1	1
65648506	A	G	G	G	G	G	G	1	1	1	1	1	1	156	260	323	223	151	188	1	1	0.993243	1	1	1	1	1	1	1	1	1
10887536	C	A	A	A	A	A	A	1	1	1	1	1	1	291	74	199	365	235	199	1	0.995763	1	0.997543	1	1	1	1	1	1	1	1
99352534	G	A	A	A	A	A	A	1	1	1	1	1	1	171	215	350	336	152	184	1	1	0.993311	1	1	1	1	1	1	1	1	1
83310298	A	G	G	G	G	G	G	1	1	1	1	1	1	310	357	682	372	308	316	1	1	1	1	1	1	1	1	1	1	0.993333	1	-5.99333	11.9933
12265178	T	C	C	C	C	C	C	1	1	1	1	1	1	14	79	95	100	43	45	1	0.993333	1	1	1	1	1	1	1	1	1	1
101443350	C	T	T	T	T	T	T	1	1	1	1	1	1	47	240	316	336	170	152	1	1	1	1	0.993399	1	1	1	1	1	1	1
43935919	G	A	A	A	A	A	A	1	1	1	1	1	1	39	74	151	156	112	99	1	1	0.993421	1	1	1	1	1	1	1	1	1
2182164	C	T	T	T	T	T	T	1	1	1	1	1	1	255	116	298	210	315	256	1	1	1	1	1	1	1	1	1	1	0.993421	1	-5.99342	11.9934
38683883	A	G	G	G	G	G	G	1	1	1	1	1	1	67	48	117	72	53	66	1	0.993421	1	1	1	1	1	1	1	1	1	1
13526623	A	G	G	G	G	G	G	1	1	1	1	1	1	148	111	163	147	142	112	1	1	1	1	1	1	0.993464	1	1	1	1	1	-5.99346	11.9935
78756463	T	C	C	C	C	C	C	1	1	1	1	1	1	86	91	161	160	86	88	1	1	1	1	1	1	1	1	1	1	1	0.993464	-5.99346	11.9935
22018605	T	C	C	C	C	C	C	1	1	1	1	1	1	580	418	726	567	452	468	1	1	1	1	1	0.997416	0.9975	1	1	1	1	0.998617	-5.99353	11.9935
86620751	G	A	A	A	A	A	A	1	1	1	1	1	1	162	149	255	309	159	158	1	1	0.993548	1	1	1	1	1	1	1	1	1
68987205	A	G	G	G	G	G	G	1	1	1	1	1	1	40	55	91	59	49	68	1	1	1	1	1	0.993548	1	1	1	1	1	1
72590327	G	A	A	A	A	A	A	1	1	1	1	1	1	33	48	55	139	73	46	1	1	1	1	1	0.993548	1	1	1	1	1	1
28612220	A	G	G	G	G	G	G	1	1	1	1	1	1	159	100	195	148	165	96	1	1	1	1	1	1	1	1	1	1	1	0.993548	-5.99355	11.9935
14093344	A	G	G	G	G	G	G	1	1	1	1	1	1	715	989	1975	1436	912	1100	1	1	0.996008	1	0.998853	1	0.999389	1	1	0.999325	1	1	-5.99358	11.9936
17768096	T	C	C	C	C	C	C	1	1	1	1	1	1	44	72	105	118	61	59	1	1	1	1	1	1	1	1	1	0.99359	1	1	-5.99359	11.9936
37760053	G	A	A	A	A	A	A	1	1	1	1	1	1	54	160	180	758	193	125	1	1	1	1	0.993631	1	1	1	1	1	1	1
33329	G	A	A	A	A	A	A	1	1	1	1	1	1	20	97	149	132	98	102	1	1	1	1	0.993631	1	1	1	1	1	1	1
107174121	G	T	T	T	T	T	T	1	1	1	1	1	1	2048	1942	3294	2226	1848	2028	0.99958	1	0.994051	1	1	1	1	1	1	1	1	1
13232533	T	C	C	C	C	C	C	1	1	1	1	1	1	25	154	238	157	98	116	1	1	0.996169	1	1	0.997475	1	1	1	1	1	1
19435316	T	C	C	C	C	C	C	1	1	1	1	1	1	101	53	102	134	52	103	1	1	1	1	1	1	1	1	1	1	1	0.993671	-5.99367	11.9937
78756560	G	A	A	A	A	A	A	1	1	1	1	1	1	89	137	203	240	116	135	1	1	0.993671	1	1	1	1	1	1	1	1	1
70049962	C	A	A	A	A	A	A	1	1	1	1	1	1	115	25	70	78	57	63	1	1	0.995935	0.997758	1	1	1	1	1	1	1	1
32171539	G	A	A	A	A	A	A	1	1	1	1	1	1	613	538	943	639	515	522	1	1	1	1	0.996894	1	1	1	1	1	0.9968	1	-5.99369	11.9937
34217796	A	G	G	G	G	G	G	1	1	1	1	1	1	124	148	132	188	135	137	1	1	1	1	1	1	1	1	1	0.993711	1	1	-5.99371	11.9937
111053667	T	C	C	C	C	C	C	1	1	1	1	1	1	99	126	180	113	80	74	1	0.993711	1	1	1	1	1	1	1	1	1	1
39619429	A	G	G	G	G	G	G	1	1	1	1	1	1	52	169	168	231	106	145	1	1	0.99375	1	1	1	1	1	1	1	1	1
23420971	G	C	C	C	C	C	C	1	1	1	1	1	1	116	219	416	326	175	199	1	1	1	0.997475	1	1	1	1	1	0.99631	1	1	-5.99378	11.9938
8427214	T	C	C	C	C	C	C	1	1	1	1	1	1	133	151	156	166	129	153	1	1	1	1	1	1	1	1	1	0.993789	1	1	-5.99379	11.9938
12265464	G	C	C	C	C	C	C	1	1	1	1	1	1	57	105	147	198	104	86	1	1	0.993789	1	1	1	1	1	1	1	1	1
74118513	A	G	G	G	G	G	G	1	1	1	1	1	1	183	70	145	190	118	80	1	1	1	1	1	1	1	1	0.993827	1	1	1	-5.99383	11.9938
140578407	G	A	A	A	A	A	A	1	1	1	1	1	1	338	184	315	276	309	260	1	0.993827	1	1	1	1	1	1	1	1	1	1
13526545	G	C	C	C	C	C	C	1	1	1	1	1	1	1242	1101	1889	1523	1564	1284	1	0.998971	0.997275	1	1	1	0.998783	1	1	0.999448	0.999379	1	-5.99386	11.9939
68987043	C	A	A	A	A	A	A	1	1	1	1	1	1	98	201	339	247	150	233	1	1	0.993902	1	1	1	1	1	1	1	1	1
50652146	T	C	C	C	C	C	C	1	1	1	1	1	1	70	75	142	97	68	103	1	1	1	1	0.993902	1	1	1	1	1	1	1
98510513	A	C	C	C	C	C	C	1	1	1	1	1	1	44	92	139	101	54	86	1	1	1	1	0.993939	1	1	1	1	1	1	1
51708008	C	T	T	T	T	T	T	1	1	1	1	1	1	110	255	372	329	248	302	1	1	1	1	1	1	1	1	1	1	0.993958	1	-5.99396	11.994
272819	A	G	G	G	G	G	G	1	1	1	1	1	1	153	113	192	185	90	128	1	1	0.993976	1	1	1	1	1	1	1	1	1
32171732	C	T	T	T	T	T	T	1	1	1	1	1	1	450	570	920	638	402	495	1	1	0.99729	1	1	1	0.996737	1	1	1	1	1	-5.99403	11.994
15578369	A	G	G	G	G	G	G	1	1	1	1	1	1	557	371	426	248	211	372	1	1	1	1	1	1	1	1	1	1	1	0.994048	-5.99405	11.994
2362	T	C	C	C	C	C	C	1	1	1	1	1	1	73	142	185	289	138	179	1	1	0.994118	1	1	1	1	1	1	1	1	1
57122315	C	G	G	G	G	G	G	1	1	1	1	1	1	11	75	141	108	58	42	0.994152	1	1	1	1	1	1	1	1	1	1	1
22671613	C	T	T	T	T	T	T	1	1	1	1	1	1	74	128	226	185	114	150	1	1	1	1	1	0.994152	1	1	1	1	1	1
84324684	T	C	C	C	C	C	C	1	1	1	1	1	1	147	368	471	894	306	359	0.999465	1	1	0.998884	1	1	1	1	0.997696	1	1	0.998133	-5.99418	11.9942
52930472	T	C	C	C	C	C	C	1	1	1	1	1	1	136	113	159	169	167	133	1	1	1	1	1	1	1	1	1	0.994186	1	1	-5.99419	11.9942
77495761	G	A	A	A	A	A	A	1	1	1	1	1	1	1373	1402	2062	1449	1246	1407	1	1	0.999068	1	1	1	0.999359	0.998794	1	0.998099	1	0.998875	-5.99419	11.9942
16093	A	G	G	G	G	G	G	1	1	1	1	1	1	335	164	436	212	279	267	0.998785	1	0.998152	0.999377	1	1	1	1	0.997899	1	1	1	-5.99421	11.9942
42269479	C	G	G	G	G	G	G	1	1	1	1	1	1	221	204	409	294	223	241	1	1	1	1	1	1	1	1	1	0.996667	1	0.997555	-5.99422	11.9942
53954833	T	C	C	C	C	C	C	1	1	1	1	1	1	64	597	594	336	244	375	1	1	1	1	1	1	0.994318	1	1	1	1	1	-5.99432	11.9943
31242580	T	C	C	C	C	C	C	1	1	1	1	1	1	35	53	88	91	37	40	1	1	1	1	1	1	1	0.994318	1	1	1	1	-5.99432	11.9943
65648315	G	C	C	C	C	C	C	1	1	1	1	1	1	106	246	357	230	122	162	1	1	1	1	1	1	0.994318	1	1	1	1	1	-5.99432	11.9943
110673077	G	T	T	T	T	T	T	1	1	1	1	1	1	64	33	69	97	40	53	1	1	1	0.994318	1	1	1	1	1	1	1	1
69576594	A	G	G	G	G	G	G	1	1	1	1	1	1	38	76	53	176	72	64	1	1	1	1	1	0.99435	1	1	1	1	1	1
48776534	A	G	G	G	G	G	G	1	1	1	1	1	1	155	84	168	234	106	104	1	1	1	0.99435	1	1	1	1	1	1	1	1
82260808	T	C	C	C	C	C	C	1	1	1	1	1	1	50	134	171	194	147	127	1	0.99435	1	1	1	1	1	1	1	1	1	1
22366964	C	T	T	T	T	T	T	1	1	1	1	1	1	176	120	81	140	129	98	1	1	0.994382	1	1	1	1	1	1	1	1	1
43574885	C	A	A	A	A	A	A	1	1	1	1	1	1	199	76	224	170	182	205	1	1	0.994413	1	1	1	1	1	1	1	1	1
17609859	C	A	A	A	A	A	A	1	1	1	1	1	1	63	72	99	142	71	69	1	1	1	1	1	0.994444	1	1	1	1	1	1
110675113	C	G	G	G	G	G	G	1	1	1	1	1	1	12	65	120	117	45	62	1	0.994444	1	1	1	1	1	1	1	1	1	1
43743677	G	A	A	A	A	A	A	1	1	1	1	1	1	17	42	109	142	46	56	0.994475	1	1	1	1	1	1	1	1	1	1	1
24856118	A	G	G	G	G	G	G	1	1	1	1	1	1	72	163	237	237	167	185	1	1	1	1	1	1	1	0.994475	1	1	1	1	-5.99448	11.9945
77895901	G	C	C	C	C	C	C	1	1	1	1	1	1	207	163	380	649	261	225	0.998747	1	1	0.998641	1	1	1	1	1	0.997118	1	1	-5.99451	11.9945
41827522	C	T	T	T	T	T	T	1	1	1	1	1	1	341	1151	1551	987	590	639	1	1	0.998031	0.999199	1	1	1	1	1	1	0.997279	1	-5.99451	11.9945
68113924	G	C	C	C	C	C	C	1	1	1	1	1	1	400	1026	1266	769	605	994	0.99842	1	0.997947	1	1	1	1	1	1	0.99818	1	1	-5.99455	11.9945
53955029	T	C	C	C	C	C	C	1	1	1	1	1	1	90	758	787	522	361	596	1	1	1	1	1	1	0.998084	1	1	0.998857	1	0.997619	-5.99456	11.9946
39928953	C	G	G	G	G	G	G	1	1	1	1	1	1	250	144	244	165	136	217	1	1	1	1	1	1	1	1	1	0.994565	1	1	-5.99457	11.9946
10283559	T	C	C	C	C	C	C	1	1	1	1	1	1	38	106	179	125	67	118	0.994565	1	1	1	1	1	1	1	1	1	1	1
126048987	C	T	T	T	T	T	T	1	1	1	1	1	1	285	273	693	396	299	332	1	1	1	1	1	1	1	1	1	0.994609	1	1	-5.99461	11.9946
13607136	C	G	G	G	G	G	G	1	1	1	1	1	1	270	93	172	147	175	124	0.994652	1	1	1	1	1	1	1	1	1	1	1
92024685	T	G	G	G	G	G	G	1	1	1	1	1	1	70	116	162	157	94	106	1	1	1	1	1	1	1	1	1	0.994652	1	1	-5.99465	11.9947
36801632	T	C	C	C	C	C	C	1	1	1	1	1	1	1086	422	616	415	590	577	1	0.996491	1	1	1	1	1	1	1	0.998208	1	1	-5.9947	11.9947
87064131	C	G	G	G	G	G	G	1	1	1	1	1	1	168	231	452	484	176	292	1	0.994709	1	1	1	1	1	1	1	1	1	1
30794906	C	G	G	G	G	G	G	1	1	1	1	1	1	270	252	344	148	173	294	1	1	1	0.994737	1	1	1	1	1	1	1	1
44448810	A	G	G	G	G	G	G	1	1	1	1	1	1	268	119	197	340	152	143	1	1	0.994737	1	1	1	1	1	1	1	1	1
101443873	G	A	A	A	A	A	A	1	1	1	1	1	1	129	152	316	223	150	152	1	1	1	0.994764	1	1	1	1	1	1	1	1
22366952	T	C	C	C	C	C	C	1	1	1	1	1	1	191	145	115	195	157	122	1	1	1	1	1	1	0.994819	1	1	1	1	1	-5.99482	11.9948
37759880	A	G	G	G	G	G	G	1	1	1	1	1	1	43	96	169	486	133	90	1	1	1	1	1	1	1	1	1	1	1	0.994819	-5.99482	11.9948
64127581	T	C	C	C	C	C	C	1	1	1	1	1	1	142	111	234	203	118	135	1	1	0.994845	1	1	1	1	1	1	1	1	1
21903747	C	T	T	T	T	T	T	1	1	1	1	1	1	60	386	800	538	274	284	0.997442	1	1	1	1	1	1	0.997442	1	1	1	1	-5.99488	11.9949
130065600	C	G	G	G	G	G	G	1	1	1	1	1	1	133	130	154	217	109	77	1	1	1	1	0.994898	1	1	1	1	1	1	1
35706257	G	A	A	A	A	A	A	1	1	1	1	1	1	45	208	369	190	120	203	1	1	1	0.994949	1	1	1	1	1	1	1	1
13607004	G	A	A	A	A	A	A	1	1	1	1	1	1	317	206	303	328	289	269	1	1	1	1	1	1	1	1	1	1	1	0.994975	-5.99497	11.995
69575262	G	A	A	A	A	A	A	1	1	1	1	1	1	1084	548	512	1316	811	571	1	1	1	1	1	1	0.99866	0.998445	0.998944	1	1	0.998941	-5.99499	11.995
84033659	A	G	G	G	G	G	G	1	1	1	1	1	1	286	175	359	353	319	326	1	1	0.995	1	1	1	1	1	1	1	1	1
102100643	A	G	G	G	G	G	G	1	1	1	1	1	1	43	51	103	208	74	92	1	1	1	0.995	1	1	1	1	1	1	1	1
8066521	G	A	A	A	A	A	A	1	1	1	1	1	1	175	152	309	304	130	168	1	1	0.995025	1	1	1	1	1	1	1	1	1
48776665	A	G	G	G	G	G	G	1	1	1	1	1	1	198	126	220	221	122	158	1	1	1	1	1	1	1	1	1	1	1	0.995098	-5.9951	11.9951
130066635	A	G	G	G	G	G	G	1	1	1	1	1	1	88	197	177	287	172	116	1	1	0.995122	1	1	1	1	1	1	1	1	1
68167155	G	C	C	C	C	C	C	1	1	1	1	1	1	30	70	160	112	63	46	1	1	1	1	1	0.995169	1	1	1	1	1	1
27646427	G	C	C	C	C	C	C	1	1	1	1	1	1	171	307	678	889	339	242	1	0.997738	0.997436	1	1	1	1	1	1	1	1	1
99351854	G	C	C	C	C	C	C	1	1	1	1	1	1	39	277	475	352	175	151	1	0.998405	0.996795	1	1	1	1	1	1	1	1	1
110194801	G	A	A	A	A	A	A	1	1	1	1	1	1	19	69	73	114	85	71	1	1	1	0.995215	1	1	1	1	1	1	1	1
114171052	C	T	T	T	T	T	T	1	1	1	1	1	1	57	113	204	163	177	198	1	1	1	1	1	1	1	1	1	1	1	0.995215	-5.99522	11.9952
17207398	T	C	C	C	C	C	C	1	1	1	1	1	1	47	116	147	132	90	140	1	1	1	0.995238	1	1	1	1	1	1	1	1
37759834	C	T	T	T	T	T	T	1	1	1	1	1	1	32	47	107	331	84	55	0.995261	1	1	1	1	1	1	1	1	1	1	1
[truncated: 1,782 more rows]
