# Supplementary material for: Single nucleotide polymorphism discovery in bovine liver using RNA-seq technology
Source: PLoS One. 2017 Feb 24;12(2):e0172687. doi: 10.1371/journal.pone.0172687 (PMC5325534; doi:10.1371/journal.pone.0172687)
Supplement: S33 Table — (XLSX) [file pone.0172687.s033.xlsx]

## Sheet: 5.100%=10
S33 Table: SNPs filtering data set with a minimum depth of 10 SNP reads that support the polymorphic nucleotide base and SNP ratio = 100% of Hereford breed.
SNP locus	REF	CP 35	CP 36	CP 37	CP 38	CP 39	CP 40	SNP% CP35	SNP% CP36	SNP% CP37	SNP% CP38	SNP% CP39	SNP% CP40	READS CP35	READS CP36	READS CP37	READS CP38	READS CP39	READS CP40	SNP% CP19	SNP% CP20	SNP% CP21	SNP% CP22	SNP% CP23	SNP% CP24	SNP% CP27	SNP% CP28	SNP% CP29	SNP% CP30	SNP% CP31	SNP% CP32
11079570	T	C	C	C	C	C	C	1	1	1	1	1	1	54	58	60	59	79	113	0.640777	0	0	0	0	0	0	0	0	0	0	0
511723	G	A	A	A	A	A	A	1	1	1	1	1	1	36	40	14	26	32	41	0	0.275	0	0	0	0	0	0	0.583333	0	0	0
51245299	C	T	T	T	T	T	T	1	1	1	1	1	1	23	21	23	27	33	43	0	0.611111	0	0	0	0.706897	0	0	0	0	0.5	0.409091
19885006	G	T	T	T	T	T	T	1	1	1	1	1	1	23	17	11	25	43	32	1	0	0	0	0	0	0	0	1	0	0	1
11496511	G	A	A	A	A	A	A	1	1	1	1	1	1	62	29	33	56	24	62	0.583333	0.662162	0	0	0.477273	0.465116	0	0	0	0.421053	0	0.470588
15406885	C	T	T	T	T	T	T	1	1	1	1	1	1	18	18	10	25	16	25	0	0	0.285714	0	0	1	0	0.972222	0.466667	0.428571	0	0
110827895	T	G	G	G	G	G	G	1	1	1	1	1	1	23	26	19	23	24	24	0	0	0.285714	0.448276	0.333333	0.26087	0.894737	0	0.466667	0	0.25	0.363636
28426069	G	A	A	A	A	A	A	1	1	1	1	1	1	137	90	26	122	184	150	0.807692	0.971429	0	0	0	0	0	0	0.636364	1	0	0
91991339	C	T	T	T	T	T	T	1	1	1	1	1	1	108	54	33	33	16	38	0	0.633333	0	0	0.583333	1	0	0.647059	0	0.444444	0	0.266667
20531113	T	C	C	C	C	C	C	1	1	1	1	1	1	10	31	15	25	18	18	1	0.444444	0	0	0	0.6	1	0	0	0.545455	0	0
22531927	C	T	T	T	T	T	T	1	1	1	1	1	1	13	24	10	28	28	38	0	0.261905	0	0	0	1	0.357143	0.454545	0.473684	0.173913	1	0
22531552	G	C	C	C	C	C	C	1	1	1	1	1	1	76	56	40	76	66	101	0	0.595506	0	0	0	1	0.493333	0.34375	0.313725	0	1	0
22531638	C	T	T	T	T	T	T	1	1	1	1	1	1	58	53	32	55	43	71	0	0.534247	0	0	0	1	0.561404	0.44	0.4	0	1	0
22531485	C	A	A	A	A	A	A	1	1	1	1	1	1	66	64	40	66	69	105	0	0.695122	0	0	0	0.988506	0.566265	0.424242	0.439024	0	1	0
22531710	T	C	C	C	C	C	C	1	1	1	1	1	1	36	35	20	29	29	72	0	0.5	0	0	0	1	0.673077	0.533333	0.472727	0	1	0
15406760	G	A	A	A	A	A	A	1	1	1	1	1	1	76	78	58	120	62	163	0	0	0.371429	0.454545	0	1	0	0.98913	0.55102	0.432432	0	0.62963
3024877	T	C	C	C	C	C	C	1	1	1	1	1	1	104	69	20	94	42	75	0	1	0	0	1	1	0	0	1	0.936508	0	0
61447225	T	C	C	C	C	C	C	1	1	1	1	1	1	18	15	18	10	23	37	0	1	0.818182	0.354839	0.8	0.285714	0.666667	0	0.230769	0.307692	0	0.473684
72753272	T	C	C	C	C	C	C	1	1	1	1	1	1	11	17	26	26	14	23	0.560606	0.518519	0.538462	0.484848	0.846154	0	0.666667	0	0.655172	0.521739	0.294118	0
42627580	T	C	C	C	C	C	C	1	1	1	1	1	1	49	48	13	45	55	49	0	0.333333	1	1	0.482759	0.236842	0	0	0.410256	0	1	1
70253900	T	C	C	C	C	C	C	1	1	1	1	1	1	42	56	22	80	47	41	1	0	0	0	0	0.375	0.428571	0.55814	1	0.590909	1	0.513514
49493054	C	G	G	G	G	G	G	1	1	1	1	1	1	21	14	10	12	15	12	1	0	0.415094	0.532258	0	1	0	1	0	0.952381	0.571429	0
28775778	C	G	G	G	G	G	G	1	1	1	1	1	1	66	46	90	51	41	103	0.435644	0.489583	0.5	0.387097	0.52809	0.590164	0	0.538462	0.486111	1	0	0.537037
37824068	A	G	G	G	G	G	G	1	1	1	1	1	1	122	120	37	239	130	121	1	1	0.989691	0.985294	0	0	0	1	0.522807	0	0	0
49490748	T	C	C	C	C	C	C	1	1	1	1	1	1	41	35	29	59	44	53	1	0	0.368421	0.40625	0	0.954545	0.555556	1	0	0.952381	0.277778	0
67663514	A	T	T	T	T	T	T	1	1	1	1	1	1	54	47	20	38	41	64	1	0.282258	0	0.139535	1	1	0	0	1	1	0	0.139785
52622479	G	A	A	A	A	A	A	1	1	1	1	1	1	103	53	33	77	86	101	0	0	0	0	1	0.454545	0	0.657895	1	0.933333	0.536232	1
43519799	T	C	C	C	C	C	C	1	1	1	1	1	1	107	78	20	154	99	111	1	1	0.432099	0.507177	1	0.409091	0	0.437838	0.481308	0.366864	0	0
48884493	A	G	G	G	G	G	G	1	1	1	1	1	1	107	140	59	114	86	89	0.468354	0	0.484375	0.413462	1	0.628571	0.522581	0.64557	0.471545	0	0	1
42627781	G	C	C	C	C	C	C	1	1	1	1	1	1	46	37	18	47	42	66	0	0.507042	1	1	0.285714	0.347826	0	0	0.581395	0	1	1
1577519	T	C	C	C	C	C	C	1	1	1	1	1	1	18	13	12	15	16	35	1	0	0	0	1	0.75	1	1	0	0	1	0
63650161	A	G	G	G	G	G	G	1	1	1	1	1	1	39	10	42	18	26	65	0.980392	0	0	0	0	0.372038	1	0	0.978947	0.478735	1	1
28776477	G	A	A	A	A	A	A	1	1	1	1	1	1	38	52	43	37	33	71	0.596774	0.45	0.571429	0.608696	0.666667	0.622951	0	0.375	0.466667	0.940299	0	0.583333
49658714	T	C	C	C	C	C	C	1	1	1	1	1	1	53	73	51	31	41	71	0	0.266667	0.574074	0.467742	0	0	1	0.2	0.941176	0.532258	0.962963	1
34229033	C	T	T	T	T	T	T	1	1	1	1	1	1	22	29	12	44	21	40	0.358974	1	0.45	0.228571	0.642857	0.4375	1	1	0	0.588235	0.28	0
112998830	A	C	C	C	C	C	C	1	1	1	1	1	1	10	10	20	15	17	17	0	1	0	0	0	0	1	1	0	1	1	1
60851369	C	G	G	G	G	G	G	1	1	1	1	1	1	262	223	135	362	232	179	1	1	1	1	0	0	0.533333	0.536458	1	0	0	0
49491975	C	T	T	T	T	T	T	1	1	1	1	1	1	73	55	29	97	67	89	1	0	0.456522	0.511905	0	1	0.944444	1	0	1	0.288136	0
41041788	T	C	C	C	C	C	C	1	1	1	1	1	1	29	36	12	32	18	28	0.622222	0.772727	0.4375	0.294118	0.375	0.294118	0.684211	0	0.36	0.363636	1	1
7683863	T	G	G	G	G	G	G	1	1	1	1	1	1	65	65	57	29	10	36	1	0	0	0.166667	0.333333	0	1	0	1	0.761905	1	1
43520381	A	G	G	G	G	G	G	1	1	1	1	1	1	104	122	24	120	166	167	1	1	0.267241	0.533981	0.990148	0.554839	0.409091	0.524064	0.494163	0.505495	0	0
25113556	C	T	T	T	T	T	T	1	1	1	1	1	1	28	14	12	16	32	20	0.352941	1	0.764706	0.333333	1	1	0.6	0	0.444444	0	0.425	0.411765
67663414	A	C	C	C	C	C	C	1	1	1	1	1	1	74	81	14	36	26	65	1	0.388158	0.209677	0.197183	1	0.974359	0.192982	0.188406	1	1	0	0.213592
41262012	T	C	C	C	C	C	C	1	1	1	1	1	1	17	24	49	29	15	30	0.404255	1	0	0	0	0	1	0.529412	1	1	1	0.466667
48912195	T	C	C	C	C	C	C	1	1	1	1	1	1	37	51	45	37	27	50	0	1	1	1	1	0.595238	0	0.444444	0.431818	0	0	0.961538
20633969	T	C	C	C	C	C	C	1	1	1	1	1	1	21	20	24	26	20	31	0.496	0.307692	0.684211	0.489362	0.513514	1	0.333333	0	1	0.424242	0.625	0.6
48838675	A	G	G	G	G	G	G	1	1	1	1	1	1	11	14	21	15	11	42	0	0	0.724138	0.657143	0.6	1	0.631579	0	0.8125	0.6	0.5	1
88129019	G	A	A	A	A	A	A	1	1	1	1	1	1	36	40	21	33	41	41	1	1	0.387097	0.580645	1	1	0	0	0	0.431373	0.428571	0.7
57794062	G	A	A	A	A	A	A	1	1	1	1	1	1	77	94	34	115	65	143	0	1	0.5	0.627451	1	0.511628	0.443182	0.990385	0	0.581395	0	1
96025945	G	T	T	T	T	T	T	1	1	1	1	1	1	67	74	23	57	60	75	1	0.387097	0	0	0.458333	0.65625	1	0.645161	0.537313	0.969231	0.636364	0.55814
49250533	T	C	C	C	C	C	C	1	1	1	1	1	1	103	143	87	92	66	123	0.38674	1	0.586207	0.317647	0.5125	1	1	0	0	0.936709	0.655172	0.464516
57793815	T	C	C	C	C	C	C	1	1	1	1	1	1	101	109	80	120	118	144	0	1	0.387097	0.521739	1	0	0	0.980198	0.468421	0.932203	1	0.572519
7850056	A	G	G	G	G	G	G	1	1	1	1	1	1	54	27	61	19	53	76	1	0	1	1	0	0	0	1	0.954545	0.921053	0	1
67627075	T	C	C	C	C	C	C	1	1	1	1	1	1	26	18	17	14	21	39	1	0	0.393939	0.56	1	1	0.666667	1	0.392857	0.478261	0	0.428571
79377257	G	C	C	C	C	C	C	1	1	1	1	1	1	87	53	43	43	24	34	0	1	0.962963	1	1	0.478261	0	0	0	0.521739	1	1
7849392	T	C	C	C	C	C	C	1	1	1	1	1	1	28	18	28	27	25	55	1	0	1	1	0	0	0	1	1	1	0	1
132738376	T	C	C	C	C	C	C	1	1	1	1	1	1	21	57	28	33	38	46	1	0.578947	0.578947	0.333333	1	0	0.612903	0.4	1	0.5	0	1
57794017	T	C	C	C	C	C	C	1	1	1	1	1	1	115	110	45	137	83	154	0	1	0.5	0.538462	1	0.454545	0.440678	1	0.482143	0.653333	0	1
21269848	A	C	C	C	C	C	C	1	1	1	1	1	1	41	31	14	14	11	28	1	1	0.972222	0.988372	1	0.44	0	1	0	0.52	0.166667	0
1301296	T	C	C	C	C	C	C	1	1	1	1	1	1	31	24	40	28	42	56	0.340426	0.208333	0.354167	0.24	1	1	0.444444	1	1	0.416667	0.575758	0.56
54029273	C	T	T	T	T	T	T	1	1	1	1	1	1	92	42	74	72	68	96	0.42236	0.992366	0.956522	0.965517	0.601626	0.494949	0.418919	0	0.333333	0.586538	0.48	1
7935831	C	T	T	T	T	T	T	1	1	1	1	1	1	172	119	92	143	132	173	0	1	1	1	0.351351	0.353846	0	0.642857	1	1	0.4375	0.528736
60870380	C	T	T	T	T	T	T	1	1	1	1	1	1	19	32	21	30	23	45	0.228395	1	0.578125	0.491667	0.36	0	1	0.521739	1	1	0.230769	1
21271064	C	T	T	T	T	T	T	1	1	1	1	1	1	32	22	25	28	30	38	1	1	1	1	1	0.530303	0	1	0	0.551724	0.363636	0
25121082	T	C	C	C	C	C	C	1	1	1	1	1	1	54	38	68	51	94	130	0.46988	1	0.69697	0.441558	1	1	0.44186	0	0.928571	0.484211	0.493671	0.5
76664809	T	C	C	C	C	C	C	1	1	1	1	1	1	25	24	12	32	16	30	1	1	1	1	1	1	0	0.676471	0	0.6	0	0.2
1493001	T	C	C	C	C	C	C	1	1	1	1	1	1	10	11	11	15	20	33	1	1	1	1	0.538462	0.416667	0	0.6	0.454545	0.521739	0.416667	0.555556
21269144	G	A	A	A	A	A	A	1	1	1	1	1	1	64	48	49	43	42	81	1	1	1	1	1	0.463087	0	1	0	0.631579	0.422222	0
21271660	A	G	G	G	G	G	G	1	1	1	1	1	1	23	15	14	20	26	27	1	1	1	1	1	0.457143	0	1	0	0.555556	0.533333	0
104337698	G	A	A	A	A	A	A	1	1	1	1	1	1	58	43	16	36	26	43	1	0	0.833333	0.862069	0.56	1	1	0	0.568182	0.4375	1	0.333333
21270127	A	G	G	G	G	G	G	1	1	1	1	1	1	58	23	25	17	10	41	1	1	1	1	1	0.647059	0	1	0	0.45	0.5625	0
104339139	A	C	C	C	C	C	C	1	1	1	1	1	1	26	22	11	22	25	17	1	0	0.454545	0.458333	0.222222	1	1	0	0.757576	1	0.944444	0.882353
7936682	T	C	C	C	C	C	C	1	1	1	1	1	1	111	67	49	85	87	117	0	1	1	1	0.568182	0.41791	0	0.617021	1	1	0.604651	0.549296
20349320	A	G	G	G	G	G	G	1	1	1	1	1	1	21	25	20	22	15	47	0.363636	0.266667	1	1	0.846154	0.647059	0	1	0.5	0.653846	1	0.5
25340055	C	T	T	T	T	T	T	1	1	1	1	1	1	23	16	24	15	10	31	1	1	0.6	0.355556	0.95	1	0.413793	1	1	0.458333	0	0
57793944	C	G	G	G	G	G	G	1	1	1	1	1	1	129	114	70	149	102	163	0	1	0.509804	0.430769	1	0.355932	0.522388	1	0	0.974684	1	1
21269616	A	G	G	G	G	G	G	1	1	1	1	1	1	35	37	25	10	12	29	1	1	1	1	1	0.538462	0	1	0	0.52	0.785714	0
67214693	T	C	C	C	C	C	C	1	1	1	1	1	1	21	11	23	15	20	35	1	1	0.555556	0.6	0.209302	0.425532	0.75	0.5	0.705882	0.8	1	0.333333
95712809	A	T	T	T	T	T	T	1	1	1	1	1	1	47	42	11	83	23	54	0.988235	0	0	0	0.975	1	1	1	1	1	0.928571	0
104337552	G	A	A	A	A	A	A	1	1	1	1	1	1	116	73	45	54	37	70	1	0	0.923077	0.533333	0.64	1	1	0	0.642857	0.6875	1	0.475
3070866	A	G	G	G	G	G	G	1	1	1	1	1	1	37	31	14	36	30	28	1	1	1	1	1	1	0	0	1	0.904762	0	0
1067854	T	C	C	C	C	C	C	1	1	1	1	1	1	32	33	20	18	20	43	1	0.344828	1	1	0.375	0.333333	1	1	0.520833	0.484848	0.571429	0.3
36108881	T	G	G	G	G	G	G	1	1	1	1	1	1	53	21	28	31	27	50	1	0.537037	0.966667	1	0.952381	0.52	1	0.6875	0.440678	0.538462	0.324324	0
7926310	N	G	G	G	G	G	G	1	1	1	1	1	1	146	429	157	242	158	129	1	1	0	1	1	0	0	1	1	1	1	0
81137929	N	A	A	A	A	A	A	1	1	1	1	1	1	135	339	106	233	207	168	1	1	0	1	1	0	0	1	1	1	0	1
22665146	T	C	C	C	C	C	C	1	1	1	1	1	1	16	17	16	15	34	27	1	0.666667	0	0	0	1	1	1	1	1	1	0.333333
19205471	T	C	C	C	C	C	C	1	1	1	1	1	1	16	15	12	32	10	33	0	1	0	0	0	1	1	1	1	1	1	1
19205496	A	G	G	G	G	G	G	1	1	1	1	1	1	19	16	12	34	10	34	0	1	0	0	0	1	1	1	1	1	1	1
19205506	A	G	G	G	G	G	G	1	1	1	1	1	1	19	15	11	34	10	34	0	1	0	0	0	1	1	1	1	1	1	1
7936473	C	T	T	T	T	T	T	1	1	1	1	1	1	77	76	46	68	72	85	0	1	1	1	0.568182	0.36	0	0.755102	0.984733	1	0.772727	0.5625
36108891	T	C	C	C	C	C	C	1	1	1	1	1	1	52	18	30	28	27	47	1	0.5	1	1	1	0.52	1	0.666667	0.421053	0.54902	0.358974	0
55924464	T	C	C	C	C	C	C	1	1	1	1	1	1	40	46	15	142	41	46	0	0	0.561224	0.70068	0.375	1	1	1	0.433333	0.992188	1	1
4120	T	C	C	C	C	C	C	1	1	1	1	1	1	448	349	165	641	389	451	0.583927	1	0.464968	0.565126	0.998473	0	0.986111	0	1	0.971182	1	0.517241
36108896	G	C	C	C	C	C	C	1	1	1	1	1	1	51	18	32	32	29	54	1	0.5	1	1	1	0.48	1	0.666667	0.465517	0.568627	0.431818	0
39682315	A	G	G	G	G	G	G	1	1	1	1	1	1	65	51	28	29	44	44	1	1	0	0	0.166667	1	1	1	1	1	0	1
7936430	A	G	G	G	G	G	G	1	1	1	1	1	1	83	86	50	82	88	90	0	1	1	1	0.647059	0.55	0	0.678571	0.986842	1	0.75	0.555556
57793921	C	T	T	T	T	T	T	1	1	1	1	1	1	127	97	66	140	112	152	0	1	0.411765	0.529412	1	0.354167	0.503759	1	0.43871	0.959459	1	1
63643064	C	T	T	T	T	T	T	1	1	1	1	1	1	29	15	48	124	70	79	1	1	0.316832	0.464455	0.288136	1	1	0.423077	0.962963	0.469231	1	0.361111
1489114	G	A	A	A	A	A	A	1	1	1	1	1	1	18	11	11	12	11	21	1	1	1	1	0.941176	0.833333	0	0	0.6	0.636364	1	0.333333
66239783	G	A	A	A	A	A	A	1	1	1	1	1	1	35	35	20	36	29	44	0.568182	0.285714	1	1	1	1	1	1	0.5	0	1	0
65232764	C	G	G	G	G	G	G	1	1	1	1	1	1	19	20	20	23	20	25	1	1	1	1	0.388889	0.642857	0	1	1	1	0	0.363636
29104483	G	T	T	T	T	T	T	1	1	1	1	1	1	50	56	20	136	119	89	1	0	0.722222	0.743243	0.594595	1	0.388889	1	0.99359	0.527132	0.428571	1
15613746	G	A	A	A	A	A	A	1	1	1	1	1	1	61	42	78	143	211	217	0.566929	0.445378	0.978261	1	1	1	1	0.447368	1	1	0	0
11329546	G	T	T	T	T	T	T	1	1	1	1	1	1	18	30	10	20	30	35	1	0.415094	0.486486	0.62963	1	0.695652	0.416667	1	1	1	0.526316	0.272727
11329547	C	T	T	T	T	T	T	1	1	1	1	1	1	18	31	10	19	29	35	1	0.407407	0.486486	0.648148	1	0.708333	0.416667	1	1	1	0.526316	0.25
1489171	G	C	C	C	C	C	C	1	1	1	1	1	1	28	13	16	16	11	35	1	1	1	1	0.625	0.714286	0	0.75	0.545455	0.764706	0.533333	0.538462
104339058	G	A	A	A	A	A	A	1	1	1	1	1	1	23	11	10	19	15	23	1	0	0.461538	0.6	0.529412	1	1	0.444444	0.551724	0.916667	1	1
57098627	A	G	G	G	G	G	G	1	1	1	1	1	1	81	87	49	105	69	74	1	0.993711	0.40625	0.5	0.609524	1	0.547619	1	0.49359	1	0	1
88129061	T	C	C	C	C	C	C	1	1	1	1	1	1	56	49	38	38	50	60	1	1	1	1	1	1	0	1	0	0.457143	0.444444	0.65625
51422592	G	A	A	A	A	A	A	1	1	1	1	1	1	47	52	36	41	32	51	0.444444	1	0	0	0.615385	1	1	0.564103	1	0.981818	1	1
2706980	C	T	T	T	T	T	T	1	1	1	1	1	1	13	17	10	33	16	19	1	0.636364	0.736842	0.75	1	1	0.571429	0.333333	0.461538	0.619048	0.555556	1
104342866	T	G	G	G	G	G	G	1	1	1	1	1	1	19	36	10	29	21	31	1	0	0.545455	0.5625	0.714286	1	1	0.434783	0.842105	0.583333	1	1
66480603	T	C	C	C	C	C	C	1	1	1	1	1	1	17	20	12	23	19	34	0.3125	1	1	1	1	1	0	1	0	0.4	1	1
104342885	A	G	G	G	G	G	G	1	1	1	1	1	1	19	33	10	29	18	30	1	0	0.538462	0.666667	0.741935	1	1	0.48	0.789474	0.5	1	1
86123755	G	A	A	A	A	A	A	1	1	1	1	1	1	11	29	12	21	40	67	1	0	0	0.5	0.833333	1	0.714286	1	0.956522	1	0.833333	1
64075438	G	C	C	C	C	C	C	1	1	1	1	1	1	26	15	15	18	25	44	1	1	1	1	1	0	0.714286	1	0.647059	1	0	0.5
38279721	T	C	C	C	C	C	C	1	1	1	1	1	1	31	11	11	16	28	28	1	1	0.333333	0.555556	1	0	1	0.333333	0.977273	0.958333	1	0.705882
5878706	G	A	A	A	A	A	A	1	1	1	1	1	1	45	35	35	63	18	37	1	1	1	1	1	1	0	1	0.942857	0	0.611111	0.346154
136768611	C	T	T	T	T	T	T	1	1	1	1	1	1	97	73	19	126	76	41	1	1	0	0	0.473684	0.472973	1	1	1	1	1	1
49661193	G	T	T	T	T	T	T	1	1	1	1	1	1	145	116	13	160	13	130	0.952381	1	0	1	1	0	1	1	1	1	0	0.994413
2577333	G	A	A	A	A	A	A	1	1	1	1	1	1	11	15	11	15	10	16	0.538462	1	1	1	1	0	0	1	1	0.555556	1	0.857143
55538290	G	A	A	A	A	A	A	1	1	1	1	1	1	30	28	11	35	22	42	0	1	1	0	0	1	1	1	1	1	1	1
32414307	N	C	C	C	C	C	C	1	1	1	1	1	1	68	286	53	146	98	84	1	1	1	1	0	0	0	1	1	1	1	1
32443315	N	A	A	A	A	A	A	1	1	1	1	1	1	18	54	12	19	20	17	1	1	1	1	0	1	0	1	1	1	0	1
89219980	A	C	C	C	C	C	C	1	1	1	1	1	1	21	20	11	11	24	19	1	1	0	1	0	0	1	1	1	1	1	1
7936174	T	C	C	C	C	C	C	1	1	1	1	1	1	36	37	20	31	39	57	0	0.947368	1	0.978261	0.952381	1	0	0.652174	1	0.972222	0.5	1
1136413	G	A	A	A	A	A	A	1	1	1	1	1	1	63	55	35	55	48	55	0.963415	0.483871	1	1	0.232143	0.37931	1	1	1	0.491803	0.517241	0.954545
43151960	A	G	G	G	G	G	G	1	1	1	1	1	1	25	16	13	23	24	33	1	1	0.45	0.568627	1	1	1	1	0.368421	1	0.638889	0
38281162	G	A	A	A	A	A	A	1	1	1	1	1	1	36	19	15	25	16	23	1	0.971429	0.807692	0.483871	1	0	1	0.342857	0.971429	1	1	0.459459
110829538	T	C	C	C	C	C	C	1	1	1	1	1	1	22	28	24	32	21	41	0.552632	0	1	0.972222	0.6	1	1	0	1	0.923077	1	1
31967086	T	C	C	C	C	C	C	1	1	1	1	1	1	42	20	15	38	19	33	1	1	0.4	0.302326	0.321429	1	1	1	1	0.97561	0.5	0.590909
59093309	T	C	C	C	C	C	C	1	1	1	1	1	1	57	74	66	142	104	116	1	0.272727	0.472222	0.381818	0	1	1	1	1	1	1	1
104337031	G	A	A	A	A	A	A	1	1	1	1	1	1	50	36	14	61	47	29	1	0	0.7	1	0.928571	1	1	0	0.72549	0.785714	1	1
38281504	A	G	G	G	G	G	G	1	1	1	1	1	1	291	196	189	262	156	318	1	1	0.517442	0.539326	1	0	1	0.529851	1	0.980676	1	0.578652
104338728	G	T	T	T	T	T	T	1	1	1	1	1	1	31	34	17	46	40	23	1	0	0.75	0.8125	0.826087	1	1	0.434783	0.714286	0.615385	1	1
2577256	A	G	G	G	G	G	G	1	1	1	1	1	1	22	30	16	20	14	20	0.608696	1	1	1	1	0	0.2	1	1	0.366667	1	1
136317830	C	T	T	T	T	T	T	1	1	1	1	1	1	14	29	20	26	20	24	1	0.5	1	1	1	0.552632	0.625	1	0.4	0.589744	0.521739	1
7684596	G	T	T	T	T	T	T	1	1	1	1	1	1	67	46	39	28	25	26	1	0.4375	1	0.972973	1	0	1	0.857143	1	0	0.970588	1
49236344	A	G	G	G	G	G	G	1	1	1	1	1	1	53	27	24	56	41	36	0.638298	1	1	1	1	1	0.607143	0.6875	1	0.333333	0.451613	0.585366
63101914	A	G	G	G	G	G	G	1	1	1	1	1	1	41	42	11	77	40	34	1	0	1	1	0.490909	1	1	0.449275	1	1	0.382353	1
39660036	T	C	C	C	C	C	C	1	1	1	1	1	1	39	48	23	41	27	45	1	1	0.636364	0.416667	0.222222	0.666667	1	1	1	1	0.857143	0.538462
19270090	T	C	C	C	C	C	C	1	1	1	1	1	1	30	29	32	37	55	63	0.538462	1	0.714286	0.771429	1	1	0.512821	1	1	0.386364	1	0.428571
82942793	C	T	T	T	T	T	T	1	1	1	1	1	1	31	30	22	32	27	32	1	1	1	1	1	1	0	0.636364	0.34375	1	1	0.375
86128544	G	C	C	C	C	C	C	1	1	1	1	1	1	205	46	115	273	146	256	1	0.312625	0.506	0.536501	1	0.999188	0.489796	1	0.525994	1	1	1
65598765	T	C	C	C	C	C	C	1	1	1	1	1	1	21	26	11	36	28	37	1	1	1	1	1	0.3	0.733333	1	0.580645	0.4	0.363636	1
19337623	G	T	T	T	T	T	T	1	1	1	1	1	1	17	20	13	11	15	28	1	0.423077	0.586207	0.595238	1	1	1	0.714286	0.6	1	1	0.464286
23794366	T	C	C	C	C	C	C	1	1	1	1	1	1	165	147	54	167	126	184	1	1	0.467742	0.469231	0.452632	1	1	1	1	1	0	1
78756448	A	G	G	G	G	G	G	1	1	1	1	1	1	73	73	49	119	71	120	1	0.507463	0.44	0.468013	0	1	1	1	0.984848	1	1	1
23793021	A	G	G	G	G	G	G	1	1	1	1	1	1	66	79	49	80	63	89	1	1	0.489362	0.366071	0.549296	1	1	1	1	1	0	1
16157945	T	C	C	C	C	C	C	1	1	1	1	1	1	39	25	36	28	35	69	1	0.521739	0.666667	0.553846	0.625	0.552632	1	0.5	1	1	1	1
39681577	T	C	C	C	C	C	C	1	1	1	1	1	1	114	32	43	18	34	46	1	1	0.695652	0.5	0	0.727273	1	1	1	1	1	0.5
86124508	T	C	C	C	C	C	C	1	1	1	1	1	1	29	56	94	15	121	97	1	0	0.65	0.583333	0.725806	1	0.522727	1	0.944785	1	1	1
38281216	T	C	C	C	C	C	C	1	1	1	1	1	1	30	15	14	17	11	14	1	1	0.857143	0.62069	1	0	1	0.375	1	1	1	0.592593
20846131	G	A	A	A	A	A	A	1	1	1	1	1	1	31	29	35	28	27	41	0.454545	1	1	1	1	1	0.512195	1	0	0.486486	1	1
2577272	A	G	G	G	G	G	G	1	1	1	1	1	1	20	30	19	25	13	21	0.727273	1	1	1	1	0	0.1875	1	1	0.541667	1	1
23794284	G	T	T	T	T	T	T	1	1	1	1	1	1	167	138	29	168	113	167	1	1	0.539683	0.515385	0.433628	1	1	1	1	1	0	1
7526230	A	G	G	G	G	G	G	1	1	1	1	1	1	61	51	22	62	56	76	1	0.5	0	0	1	1	1	1	1	1	1	1
86124421	T	C	C	C	C	C	C	1	1	1	1	1	1	37	40	86	28	129	125	0.985075	0	0.75	0.6	0.740741	1	0.483333	1	0.963636	1	1	1
86124583	G	C	C	C	C	C	C	1	1	1	1	1	1	20	35	66	16	107	47	1	0	0.75	0.746032	0.619048	1	0.521739	1	0.900826	1	1	1
7654877	A	G	G	G	G	G	G	1	1	1	1	1	1	29	26	42	18	17	34	1	0.5	0.857143	0.944444	1	0.714286	1	0	0.777778	0.882353	0.875	1
2124143	T	C	C	C	C	C	C	1	1	1	1	1	1	105	103	68	184	99	95	0.519084	0.454545	0.54717	0.646552	0.983607	0.992063	1	1	0.983607	0.433735	1	1
104337873	C	T	T	T	T	T	T	1	1	1	1	1	1	53	55	16	22	21	36	1	0	1	0.588235	0.913043	1	1	0.473684	0.757576	0.842105	1	1
15501431	G	A	A	A	A	A	A	1	1	1	1	1	1	66	56	63	47	45	79	1	1	1	1	1	1	0.338028	1	0	0.896907	1	0.340909
110675290	T	C	C	C	C	C	C	1	1	1	1	1	1	100	74	35	95	128	149	1	0.993711	0	0	1	1	1	1	0.986395	0.597122	1	1
104340749	A	G	G	G	G	G	G	1	1	1	1	1	1	22	28	11	32	18	27	1	0	0.941176	0.516129	0.875	1	1	0.583333	0.666667	1	1	1
6886	C	G	G	G	G	G	G	1	1	1	1	1	1	22	12	20	19	16	31	0.319149	1	1	1	0.464286	0.703704	1	1	0.333333	0.761905	1	1
15355914	T	C	C	C	C	C	C	1	1	1	1	1	1	81	84	42	60	91	132	1	1	1	1	1	1	0.254545	1	0	0.96	1	0.376471
5868217	A	G	G	G	G	G	G	1	1	1	1	1	1	59	24	30	83	39	53	1	1	1	1	1	1	0.318182	1	1	0	0.666667	0.611111
24365229	T	C	C	C	C	C	C	1	1	1	1	1	1	22	17	11	13	11	21	0.37931	0.235294	1	1	1	1	1	1	1	1	0	1
18656486	G	C	C	C	C	C	C	1	1	1	1	1	1	206	85	211	119	86	183	1	1	1	0.986413	1	1	0.391026	1	0.391705	0.931507	0.945736	0
49316252	A	G	G	G	G	G	G	1	1	1	1	1	1	19	30	16	32	23	32	1	1	1	1	1	0.731707	0.5	0.548387	0.446809	1	0.428571	1
36783526	A	G	G	G	G	G	G	1	1	1	1	1	1	15	38	19	15	19	35	1	0	1	0.666667	1	1	0	1	1	1	1	1
15424594	C	T	T	T	T	T	T	1	1	1	1	1	1	24	10	29	22	10	33	1	1	1	1	1	1	0.666667	1	0	0.75	1	0.25
7654911	C	T	T	T	T	T	T	1	1	1	1	1	1	27	20	40	11	12	23	1	0.571429	1	1	1	0.818182	1	0	0.777778	0.846154	0.7	1
15408294	C	T	T	T	T	T	T	1	1	1	1	1	1	120	87	70	141	51	75	1	1	1	1	1	0.99	0.451613	0.62	0	1	1	0.672727
15544782	G	C	C	C	C	C	C	1	1	1	1	1	1	102	62	55	78	80	71	0	1	0.447368	0.546667	0.746032	1	1	1	1	1	1	1
77537869	C	T	T	T	T	T	T	1	1	1	1	1	1	14	15	14	25	48	35	1	1	1	1	0	1	1	1	0	0.75	1	1
28445450	A	G	G	G	G	G	G	1	1	1	1	1	1	19	11	16	12	11	23	1	1	0.521739	0.338462	1	0.476744	1	1	0.421053	1	1	1
127770630	G	A	A	A	A	A	A	1	1	1	1	1	1	19	12	43	12	11	13	1	1	1	1	1	0.46875	1	1	0	1	0.357143	1
43143873	G	A	A	A	A	A	A	1	1	1	1	1	1	28	28	12	42	28	33	0.594595	0.371429	0.8	0.56	1	1	0.521739	1	1	1	1	1
50151479	G	A	A	A	A	A	A	1	1	1	1	1	1	41	67	17	17	17	46	1	1	0.857143	1	0.995918	1	0	1	0	1	1	1
55538268	G	A	A	A	A	A	A	1	1	1	1	1	1	31	31	11	34	23	45	1	1	0.875	0	0	1	1	1	1	1	1	1
97760718	T	C	C	C	C	C	C	1	1	1	1	1	1	45	35	42	28	22	34	1	1	1	1	1	1	1	0	1	0.894737	0	1
36783496	C	A	A	A	A	A	A	1	1	1	1	1	1	17	40	18	16	18	34	1	0	1	1	1	0.9	0	1	1	1	1	1
91791255	T	C	C	C	C	C	C	1	1	1	1	1	1	20	39	16	33	18	46	0	1	1	1	1	1	1	1	1	0	0.916667	1
97808458	C	T	T	T	T	T	T	1	1	1	1	1	1	147	85	88	72	37	92	0.55102	0.456311	1	1	0.4	1	1	1	1	1	1	0.519608
1366629	T	C	C	C	C	C	C	1	1	1	1	1	1	133	115	117	350	241	176	1	0.462046	1	1	0.497041	0.590909	0.986755	1	1	0.934524	0.465753	1
15408187	T	C	C	C	C	C	C	1	1	1	1	1	1	62	46	33	69	41	35	1	1	1	1	1	1	0.424242	1	0	1	0.935484	0.585714
23793486	C	A	A	A	A	A	A	1	1	1	1	1	1	39	43	57	41	41	50	1	1	0.641509	0.531915	0.78125	1	1	1	1	1	0	1
79040261	T	C	C	C	C	C	C	1	1	1	1	1	1	98	40	35	58	49	55	1	1	1	1	0.617021	0.536585	0.3125	1	0.983871	0.516129	1	1
15207860	G	A	A	A	A	A	A	1	1	1	1	1	1	19	22	36	13	22	22	1	1	1	1	1	1	0.4	1	0	0.92	1	0.666667
41728541	C	T	T	T	T	T	T	1	1	1	1	1	1	49	37	56	24	32	44	0.431373	0.558824	1	1	0	1	1	1	1	1	1	1
81136363	N	G	G	G	G	G	G	1	1	1	1	1	1	97	264	70	162	111	69	1	1	1	1	1	0	0	1	1	1	1	1
30206678	G	A	A	A	A	A	A	1	1	1	1	1	1	32	27	14	20	33	31	1	1	0	0	1	1	1	1	1	1	1	1
30206679	A	C	C	C	C	C	C	1	1	1	1	1	1	30	28	14	20	34	32	1	1	0	0	1	1	1	1	1	1	1	1
30206682	A	G	G	G	G	G	G	1	1	1	1	1	1	32	28	14	20	33	32	1	1	0	0	1	1	1	1	1	1	1	1
30206690	A	G	G	G	G	G	G	1	1	1	1	1	1	32	28	14	20	34	32	1	1	0	0	1	1	1	1	1	1	1	1
36783492	A	T	T	T	T	T	T	1	1	1	1	1	1	17	43	19	16	18	36	1	0	1	1	1	1	0	1	1	1	1	1
36783497	T	G	G	G	G	G	G	1	1	1	1	1	1	17	40	18	16	18	36	1	0	1	1	1	1	0	1	1	1	1	1
36783523	C	T	T	T	T	T	T	1	1	1	1	1	1	14	38	19	15	19	35	1	0	1	1	1	1	0	1	1	1	1	1
51708117	G	A	A	A	A	A	A	1	1	1	1	1	1	20	10	16	14	16	19	1	1	1	1	0	1	0	1	1	1	1	1
103070161	A	G	G	G	G	G	G	1	1	1	1	1	1	20	16	11	16	16	15	1	1	1	1	0	0	1	1	1	1	1	1
103070204	T	C	C	C	C	C	C	1	1	1	1	1	1	21	16	11	12	20	16	1	1	1	1	0	0	1	1	1	1	1	1
23888411	C	T	T	T	T	T	T	1	1	1	1	1	1	11	10	14	13	12	18	1	1	1	1	0	1	1	1	1	1	1	0
23888415	T	C	C	C	C	C	C	1	1	1	1	1	1	10	10	14	13	12	18	1	1	1	1	0	1	1	1	1	1	1	0
23657238	C	A	A	A	A	A	A	1	1	1	1	1	1	21	22	18	18	19	24	1	1	1	1	1	0	1	1	1	0	1	1
51077172	G	T	T	T	T	T	T	1	1	1	1	1	1	12	18	12	11	12	11	1	1	1	1	1	1	1	0	1	1	0	1
114313541	C	T	T	T	T	T	T	1	1	1	1	1	1	14	10	25	10	10	16	1	1	1	1	1	0	0	1	1	1	1	1
89369411	T	G	G	G	G	G	G	1	1	1	1	1	1	13	16	12	19	19	10	1	1	1	1	0	1	1	1	1	1	0	1
86693999	T	C	C	C	C	C	C	1	1	1	1	1	1	26	15	40	12	12	11	0.2	1	1	1	1	0	1	1	1	1	1	0.8
89219987	T	C	C	C	C	C	C	1	1	1	1	1	1	22	23	13	12	24	21	1	1	0	1	0	1	1	1	1	1	1	1
112266377	C	T	T	T	T	T	T	1	1	1	1	1	1	21	27	58	23	10	11	1	1	1	1	0	1	1	1	1	1	1	0
9377707	G	C	C	C	C	C	C	1	1	1	1	1	1	15	21	10	15	32	14	1	1	0	1	1	1	1	0	1	1	1	1
97845532	T	C	C	C	C	C	C	1	1	1	1	1	1	97	47	34	32	12	14	1	1	1	1	1	1	1	0	1	1	0	1
130304597	A	G	G	G	G	G	G	1	1	1	1	1	1	25	17	20	19	18	30	1	1	1	1	1	1	1	1	1	0	1	0
66926817	A	G	G	G	G	G	G	1	1	1	1	1	1	35	29	31	34	35	42	1	1	1	1	1	1	0.333333	1	1	0.961538	0.708333	0
97807406	C	A	A	A	A	A	A	1	1	1	1	1	1	60	42	38	35	22	29	0.539683	0.434211	1	1	0.439024	1	1	1	1	1	1	0.606061
52834543	A	C	C	C	C	C	C	1	1	1	1	1	1	58	22	26	58	35	44	1	0	0.604167	0.475	1	0.984375	1	1	0.987805	1	1	0.974359
118952669	C	T	T	T	T	T	T	1	1	1	1	1	1	17	22	22	25	10	30	0.545455	1	1	1	1	1	0.5	1	1	1	0	1
7654725	G	T	T	T	T	T	T	1	1	1	1	1	1	30	18	17	11	17	47	1	0.785714	1	1	1	0.285714	1	0	1	1	1	1
7654819	T	G	G	G	G	G	G	1	1	1	1	1	1	33	22	31	14	21	29	0.8125	0.666667	0.933333	0.944444	1	0	1	0.8	1	0.923077	1	1
15407807	T	C	C	C	C	C	C	1	1	1	1	1	1	63	56	33	85	35	35	1	1	1	1	0.988636	1	0.481481	1	0	1	1	0.639344
15408708	A	G	G	G	G	G	G	1	1	1	1	1	1	223	189	194	222	120	115	1	1	0.97561	0.991453	1	1	0.618421	1	0	0.942623	0.989247	0.605263
15408371	C	T	T	T	T	T	T	1	1	1	1	1	1	125	86	58	159	82	87	1	1	1	1	1	1	0.545455	1	0	1	1	0.57971
1367871	G	C	C	C	C	C	C	1	1	1	1	1	1	56	49	35	303	122	73	1	0.458874	1	1	0.577143	0.531073	1	0.993464	1	0.987097	0.578313	1
15408206	T	C	C	C	C	C	C	1	1	1	1	1	1	59	53	41	68	32	34	1	1	1	1	1	1	0.545455	1	0	1	0.964286	0.641026
15408244	C	G	G	G	G	G	G	1	1	1	1	1	1	96	77	61	102	39	54	1	1	1	1	1	1	0.5	1	0	1	0.979167	0.688889
15405607	A	G	G	G	G	G	G	1	1	1	1	1	1	55	47	37	119	40	38	1	1	1	1	1	1	0.625	1	0	1	0.953488	0.591549
7655231	T	C	C	C	C	C	C	1	1	1	1	1	1	106	71	36	37	39	55	1	0.631579	1	1	0.666667	1	1	0.444444	0.821429	1	0.606061	1
39831753	G	A	A	A	A	A	A	1	1	1	1	1	1	18	19	41	18	14	10	1	0.631579	0.829268	0.711864	1	1	1	0	1	1	1	1
52834567	C	T	T	T	T	T	T	1	1	1	1	1	1	61	20	28	70	37	53	1	0	0.566038	0.612245	1	1	1	1	1	1	1	1
99438515	T	C	C	C	C	C	C	1	1	1	1	1	1	28	47	21	33	44	29	1	0.560976	0.625	0.464286	0.555556	1	1	1	1	1	1	0.976744
41729366	T	C	C	C	C	C	C	1	1	1	1	1	1	27	34	12	48	38	50	0.529412	0.689655	1	1	0	1	1	1	0.97619	1	1	1
15404930	A	G	G	G	G	G	G	1	1	1	1	1	1	32	47	19	71	31	33	1	1	1	1	1	1	0.583333	1	0	0.964286	1	0.653061
106291132	T	C	C	C	C	C	C	1	1	1	1	1	1	62	86	131	177	92	175	1	0.995261	0.618557	0.490196	0.556962	1	1	1	1	1	1	0.561644
45443316	A	G	G	G	G	G	G	1	1	1	1	1	1	19	13	12	21	14	23	1	0.333333	0.382353	0.509434	1	1	1	1	1	1	1	1
52834527	G	T	T	T	T	T	T	1	1	1	1	1	1	65	27	38	60	42	52	1	0	0.636364	0.61194	1	1	1	1	1	1	1	1
18395265	A	G	G	G	G	G	G	1	1	1	1	1	1	46	21	19	31	11	55	0.428571	1	1	1	1	0.545455	0.560976	1	1	1	1	0.714286
15360902	G	A	A	A	A	A	A	1	1	1	1	1	1	10	16	13	23	14	12	1	1	1	1	1	1	0.833333	1	0	1	1	0.416667
15408075	T	C	C	C	C	C	C	1	1	1	1	1	1	146	97	84	225	136	98	1	1	1	1	1	1	0.66129	1	0	0.977528	0.990385	0.623188
7654818	G	A	A	A	A	A	A	1	1	1	1	1	1	32	21	30	16	21	31	1	0.666667	0.9375	0.944444	1	0	1	0.8	1	0.923077	1	1
7654695	T	C	C	C	C	C	C	1	1	1	1	1	1	25	16	10	14	16	43	1	0.777778	1	1	0	0.5	1	1	1	1	1	1
39181275	C	T	T	T	T	T	T	1	1	1	1	1	1	17	13	10	21	15	38	1	1	0.309524	0.650794	0.323529	1	1	1	1	1	1	1
23563529	G	A	A	A	A	A	A	1	1	1	1	1	1	31	44	21	63	43	53	0.403226	1	0.521127	0.411765	1	1	1	1	1	1	1	1
40148515	T	C	C	C	C	C	C	1	1	1	1	1	1	40	34	34	50	34	42	1	1	1	0.666667	0.8	0	1	1	1	0.956522	1	0.916667
1145	A	G	G	G	G	G	G	1	1	1	1	1	1	79	54	30	80	125	210	0.348754	1	1	1	1	0	1	1	1	1	1	1
49236022	A	G	G	G	G	G	G	1	1	1	1	1	1	15	37	10	38	14	42	0.522388	1	1	1	1	1	1	1	1	0.590909	0.25	1
15517983	C	T	T	T	T	T	T	1	1	1	1	1	1	15	17	11	12	18	24	1	1	1	1	1	1	0.846154	1	0	1	1	0.529412
31795024	G	T	T	T	T	T	T	1	1	1	1	1	1	45	20	49	30	30	62	1	0.595745	0.585714	0.631579	1	1	1	0.586207	1	1	1	1
15434169	G	A	A	A	A	A	A	1	1	1	1	1	1	36	23	18	50	29	66	1	1	1	1	1	1	0.866667	1	0	1	0.971429	0.5625
44114242	A	G	G	G	G	G	G	1	1	1	1	1	1	20	17	16	13	21	17	0.390625	0.5	1	1	0.510204	1	1	1	1	1	1	1
51081781	T	C	C	C	C	C	C	1	1	1	1	1	1	123	123	34	219	125	77	1	1	1	1	0.430303	1	1	1	1	0.986301	1	0
25908999	T	C	C	C	C	C	C	1	1	1	1	1	1	45	27	18	14	49	50	0.55	1	1	1	1	0.45	1	1	1	1	0.416667	1
15431164	A	G	G	G	G	G	G	1	1	1	1	1	1	49	33	21	26	43	59	1	1	1	1	1	1	0.909091	1	0	0.947368	1	0.571429
43560755	A	G	G	G	G	G	G	1	1	1	1	1	1	140	128	37	120	95	141	1	1	0.42623	0.464052	1	1	1	1	0.564417	1	1	1
65904128	T	C	C	C	C	C	C	1	1	1	1	1	1	29	27	15	43	35	54	1	0.555556	1	1	1	1	0.555556	1	1	0.923077	1	0.44
38612167	G	C	C	C	C	C	C	1	1	1	1	1	1	19	18	10	25	12	35	1	1	1	1	0.653846	0	0.833333	1	1	1	1	1
8066575	A	G	G	G	G	G	G	1	1	1	1	1	1	404	357	263	422	301	462	0.998012	1	0.53562	0.491611	0.993827	1	0.996564	1	0.478682	1	1	1
33140630	A	G	G	G	G	G	G	1	1	1	1	1	1	63	31	39	49	42	78	1	1	0.580645	0.426829	1	1	1	1	0.488095	1	1	1
56429867	A	G	G	G	G	G	G	1	1	1	1	1	1	20	38	11	21	20	12	1	1	1	1	1	1	1	1	0.5	1	0	1
86487900	G	C	C	C	C	C	C	1	1	1	1	1	1	25	82	24	23	41	35	1	1	0.5625	0.628571	1	0.675926	0.714286	1	1	1	0.923077	1
43560756	A	C	C	C	C	C	C	1	1	1	1	1	1	137	128	37	121	96	138	1	1	0.466667	0.480263	1	1	1	1	0.560976	1	1	1
89220360	T	C	C	C	C	C	C	1	1	1	1	1	1	40	83	31	48	62	54	0.906977	1	0.5	0.6125	1	1	1	0.540541	1	1	1	1
6551930	A	G	G	G	G	G	G	1	1	1	1	1	1	214	154	135	218	137	249	0.997835	0.99569	0.576803	0.548323	1	1	1	0.453333	1	0.991837	1	1
7654798	G	A	A	A	A	A	A	1	1	1	1	1	1	36	25	29	20	29	36	1	0.785714	0.96	0.954545	1	0	1	1	1	1	1	0.875
9993135	A	C	C	C	C	C	C	1	1	1	1	1	1	42	30	113	56	61	48	1	0.981132	0.975904	0.990826	1	0.981481	1	1	1	0.356164	0.296296	1
2315520	C	T	T	T	T	T	T	1	1	1	1	1	1	31	17	23	21	24	35	1	1	1	1	0.333333	1	1	1	1	1	0.25	1
18993501	A	C	C	C	C	C	C	1	1	1	1	1	1	22	34	14	28	19	25	1	1	1	1	0.909091	0.416667	0.294118	1	1	1	1	1
7654774	C	A	A	A	A	A	A	1	1	1	1	1	1	36	26	25	24	29	43	1	0.705882	0.956522	0.964286	1	0	1	1	1	1	1	1
41248869	G	C	C	C	C	C	C	1	1	1	1	1	1	95	83	51	70	78	73	0.486239	1	0.52	0.645161	1	1	1	1	1	1	1	1
57771750	T	C	C	C	C	C	C	1	1	1	1	1	1	38	10	20	11	13	23	0.7	1	1	0.961538	1	1	1	1	1	1	1	0
62093879	T	C	C	C	C	C	C	1	1	1	1	1	1	47	18	25	27	25	71	1	1	1	1	1	0	0.666667	1	1	1	1	1
18993555	G	A	A	A	A	A	A	1	1	1	1	1	1	34	22	17	20	17	23	1	1	1	1	0.857143	0.375	0.444444	1	1	1	1	1
101021684	A	C	C	C	C	C	C	1	1	1	1	1	1	133	134	129	65	104	163	1	0.994737	1	1	0.361702	0.980861	0.993464	0.370968	0.982456	0.994845	1	1
57146576	G	T	T	T	T	T	T	1	1	1	1	1	1	32	21	37	23	26	52	0.287037	1	0.985294	1	1	1	1	1	1	0.409091	1	1
7654758	T	C	C	C	C	C	C	1	1	1	1	1	1	25	21	22	17	28	36	1	0.8	0.95	0.95	1	0	1	1	1	1	1	1
7654783	T	C	C	C	C	C	C	1	1	1	1	1	1	34	24	26	23	30	43	1	0.785714	0.96	0.954545	1	0	1	1	1	1	1	1
26101796	T	C	C	C	C	C	C	1	1	1	1	1	1	24	27	22	44	32	25	0.987805	0.54902	0.965517	0.985915	0.708333	1	1	1	1	1	1	0.538462
23027755	G	A	A	A	A	A	A	1	1	1	1	1	1	26	14	16	27	21	20	0.454545	1	0.7	0.588235	1	1	1	1	1	1	1	1
60433986	A	G	G	G	G	G	G	1	1	1	1	1	1	20	15	16	13	12	18	1	1	1	1	1	1	0	1	1	1	0.75	1
8487161	T	A	A	A	A	A	A	1	1	1	1	1	1	59	53	128	24	44	78	1	1	0.979167	1	1	0.987342	0.75	1	0.461538	0.586957	1	1
16080314	C	T	T	T	T	T	T	1	1	1	1	1	1	21	14	25	10	19	62	1	1	1	1	1	1	1	1	0.307692	1	0.461538	1
6366104	T	C	C	C	C	C	C	1	1	1	1	1	1	13	40	12	11	24	17	1	0.777778	1	1	1	1	1	0	1	1	1	1
101020762	G	A	A	A	A	A	A	1	1	1	1	1	1	37	40	80	43	22	70	1	1	1	1	0.571429	1	1	0.209677	1	1	1	1
15406726	C	T	T	T	T	T	T	1	1	1	1	1	1	63	74	81	99	66	167	0.318841	1	1	1	1	1	0.510638	1	1	0.980198	1	1
66307305	C	G	G	G	G	G	G	1	1	1	1	1	1	13	13	40	34	28	56	1	1	1	1	1	0.432432	1	1	0.391304	1	1	1
119684157	G	A	A	A	A	A	A	1	1	1	1	1	1	23	13	20	14	12	24	1	1	1	1	1	1	0	1	1	1	0.833333	1
119233034	G	A	A	A	A	A	A	1	1	1	1	1	1	18	17	24	28	19	42	1	1	1	1	1	1	0.461538	1	1	0.391304	1	1
57146391	G	T	T	T	T	T	T	1	1	1	1	1	1	45	37	38	48	35	62	0.402439	1	1	1	1	1	1	1	1	0.454545	1	1
59865582	T	C	C	C	C	C	C	1	1	1	1	1	1	69	63	127	34	36	99	0.857143	0	1	1	1	1	1	1	1	1	1	1
66307041	T	C	C	C	C	C	C	1	1	1	1	1	1	20	18	26	19	25	47	1	1	1	1	1	0.4	1	1	0.47619	1	1	1
42594967	C	T	T	T	T	T	T	1	1	1	1	1	1	113	90	33	54	82	104	1	0.391304	1	1	1	0.979167	1	0.553571	1	1	0.953846	1
28356155	T	C	C	C	C	C	C	1	1	1	1	1	1	95	67	30	224	48	57	1	0.998099	0.904762	0.986301	1	1	1	0	1	1	1	1
31276228	A	G	G	G	G	G	G	1	1	1	1	1	1	11	23	21	33	36	45	1	1	1	0.926829	0	1	1	1	1	0.969231	1	1
36204954	A	G	G	G	G	G	G	1	1	1	1	1	1	39	33	10	40	28	32	1	0.428571	1	1	1	0.470588	1	1	1	1	1	1
71724274	G	T	T	T	T	T	T	1	1	1	1	1	1	20	44	29	26	37	52	0.571429	1	0.909091	1	1	1	1	1	0.764706	0.666667	1	1
21800529	C	T	T	T	T	T	T	1	1	1	1	1	1	73	66	25	34	37	30	1	1	0.956522	1	1	1	1	1	1	0.538462	0.418605	1
19944408	C	G	G	G	G	G	G	1	1	1	1	1	1	47	78	18	15	32	42	1	1	0.962963	1	1	0	1	0.956522	1	1	1	1
77497297	G	A	A	A	A	A	A	1	1	1	1	1	1	82	72	16	71	65	71	1	1	0.976744	1	1	1	1	1	0.467391	0.477612	1	1
44410725	G	A	A	A	A	A	A	1	1	1	1	1	1	62	41	21	70	44	45	1	1	1	0.972603	1	1	0	1	1	0.952381	1	1
74045000	G	C	C	C	C	C	C	1	1	1	1	1	1	13	17	10	21	11	12	1	1	0.928571	1	1	1	0	1	1	1	1	1
147944535	G	A	A	A	A	A	A	1	1	1	1	1	1	25	23	10	45	22	24	1	1	1	1	0	1	1	1	1	0.933333	1	1
86917522	G	A	A	A	A	A	A	1	1	1	1	1	1	51	35	47	57	63	94	1	1	1	1	1	0.457447	0.962963	1	1	1	1	0.513889
74045055	C	T	T	T	T	T	T	1	1	1	1	1	1	15	22	10	21	15	14	1	1	0.9375	1	1	1	0	1	1	1	1	1
79176365	G	A	A	A	A	A	A	1	1	1	1	1	1	14	11	12	17	15	15	1	1	0.941176	1	1	1	0	1	1	1	1	1
59865529	T	C	C	C	C	C	C	1	1	1	1	1	1	47	37	81	21	22	57	1	0	1	1	1	1	1	1	1	1	0.947368	1
52764043	G	A	A	A	A	A	A	1	1	1	1	1	1	55	55	19	47	27	50	1	1	1	1	1	0.947368	0	1	1	1	1	1
42368925	C	G	G	G	G	G	G	1	1	1	1	1	1	18	18	15	23	12	51	1	1	0.952381	1	0	1	1	1	1	1	1	1
58724000	A	G	G	G	G	G	G	1	1	1	1	1	1	10	43	15	21	47	60	1	1	0.975	0.977444	1	1	1	1	1	1	1	0
22015466	A	G	G	G	G	G	G	1	1	1	1	1	1	269	147	82	121	138	210	1	1	0.972603	1	0	1	1	1	0.994652	1	1	1
72504235	A	C	C	C	C	C	C	1	1	1	1	1	1	37	41	22	63	37	41	0.990566	1	0.977778	1	1	1	0	1	1	1	1	1
54446581	C	G	G	G	G	G	G	1	1	1	1	1	1	27	37	19	39	38	33	1	0	1	1	1	1	1	1	1	1	0.96875	1
41635156	G	A	A	A	A	A	A	1	1	1	1	1	1	14	10	14	13	10	19	1	0.969697	1	1	1	1	0	1	1	1	1	1
41635160	A	G	G	G	G	G	G	1	1	1	1	1	1	13	10	12	16	10	15	1	0.971429	1	1	1	1	0	1	1	1	1	1
65496668	C	T	T	T	T	T	T	1	1	1	1	1	1	53	40	12	54	47	72	1	1	1	1	1	1	0	0.975	1	1	1	1
52763638	G	A	A	A	A	A	A	1	1	1	1	1	1	119	72	27	103	45	158	0.992857	1	0.988506	0.994949	1	1	0	1	1	1	1	1
44771350	A	G	G	G	G	G	G	1	1	1	1	1	1	22	27	35	27	30	41	1	1	1	1	1	0.730769	1	0.25	1	1	1	1
87177191	A	C	C	C	C	C	C	1	1	1	1	1	1	44	63	18	60	52	62	1	1	1	1	1	1	0	1	1	0.983607	1	1
86767020	T	C	C	C	C	C	C	1	1	1	1	1	1	36	37	30	59	53	28	1	1	1	1	1	1	0	1	0.985507	1	1	1
27143759	A	G	G	G	G	G	G	1	1	1	1	1	1	42	29	14	78	21	41	1	0.966102	1	0.989583	1	1	0.8	1	0.631579	0.986842	0.833333	0.782609
22015386	T	C	C	C	C	C	C	1	1	1	1	1	1	515	343	160	257	285	396	1	1	1	1	0	1	1	1	1	1	1	0.991189
22015386	T	C	C	C	C	C	C	1	1	1	1	1	1	515	343	160	257	285	396	1	1	1	1	0	1	1	1	1	1	1	0.991189
59964418	A	G	G	G	G	G	G	1	1	1	1	1	1	85	65	42	104	81	126	1	1	1	1	1	1	1	0	1	0.993377	1	1
69185939	G	A	A	A	A	A	A	1	1	1	1	1	1	1087	1351	512	1041	789	1109	1	1	0	1	1	1	1	0.998979	1	0.997041	1	0.997852
57239147	G	A	A	A	A	A	A	1	1	1	1	1	1	25	24	17	26	33	31	1	1	1	1	1	1	0.678571	0.6875	1	1	0.631579	1
84706526	T	C	C	C	C	C	C	1	1	1	1	1	1	28	23	11	31	35	19	1	0	1	1	1	1	1	1	1	1	1	1
87177139	T	C	C	C	C	C	C	1	1	1	1	1	1	14	32	10	22	14	10	1	1	1	1	1	1	0	1	1	1	1	1
93927237	G	A	A	A	A	A	A	1	1	1	1	1	1	56	47	14	54	32	68	1	1	1	0	1	1	1	1	1	1	1	1
18061780	A	G	G	G	G	G	G	1	1	1	1	1	1	22	10	15	11	11	24	1	1	1	1	1	1	1	0	1	1	1	1
36783453	G	T	T	T	T	T	T	1	1	1	1	1	1	26	64	32	13	35	44	1	0	1	1	1	1	1	1	1	1	1	1
36783475	C	G	G	G	G	G	G	1	1	1	1	1	1	23	61	32	18	36	53	1	0	1	1	1	1	1	1	1	1	1	1
36783483	T	A	A	A	A	A	A	1	1	1	1	1	1	19	49	19	16	23	38	1	0	1	1	1	1	1	1	1	1	1	1
36783484	C	T	T	T	T	T	T	1	1	1	1	1	1	19	49	19	16	23	38	1	0	1	1	1	1	1	1	1	1	1	1
22391414	T	C	C	C	C	C	C	1	1	1	1	1	1	21	10	12	10	17	26	1	1	1	1	1	1	1	1	0	1	1	1
28835120	G	A	A	A	A	A	A	1	1	1	1	1	1	12	13	14	23	12	25	1	1	1	1	1	1	0	1	1	1	1	1
47905485	T	C	C	C	C	C	C	1	1	1	1	1	1	24	16	16	25	19	34	1	1	1	1	0	1	1	1	1	1	1	1
47905486	G	A	A	A	A	A	A	1	1	1	1	1	1	23	16	16	24	18	34	1	1	1	1	0	1	1	1	1	1	1	1
55878286	T	C	C	C	C	C	C	1	1	1	1	1	1	48	75	11	24	40	34	1	1	1	1	1	1	0	1	1	1	1	1
27814380	T	C	C	C	C	C	C	1	1	1	1	1	1	24	28	12	42	48	52	1	1	1	1	1	1	1	1	1	1	0	1
9999674	N	T	T	T	T	T	T	1	1	1	1	1	1	41	29	33	20	21	50	1	1	1	1	1	1	1	0	1	1	1	1
28612257	T	C	C	C	C	C	C	1	1	1	1	1	1	18	49	22	69	22	52	1	1	1	1	1	0	1	1	1	1	1	1
127732898	G	A	A	A	A	A	A	1	1	1	1	1	1	13	12	18	16	14	33	1	1	1	0	1	1	1	1	1	1	1	1
127732921	G	A	A	A	A	A	A	1	1	1	1	1	1	15	12	20	19	16	37	1	1	1	0	1	1	1	1	1	1	1	1
127770625	T	A	A	A	A	A	A	1	1	1	1	1	1	18	11	41	11	10	14	1	1	1	1	1	1	1	1	0	1	1	1
13421883	T	C	C	C	C	C	C	1	1	1	1	1	1	27	38	29	32	27	34	1	1	1	1	1	0	1	1	1	1	1	1
52763569	T	C	C	C	C	C	C	1	1	1	1	1	1	77	47	18	52	23	87	1	1	1	1	1	1	0	1	1	1	1	1
52763680	A	G	G	G	G	G	G	1	1	1	1	1	1	111	61	30	90	47	132	1	1	1	1	1	1	0	1	1	1	1	1
52764034	A	G	G	G	G	G	G	1	1	1	1	1	1	72	75	21	64	34	65	1	1	1	1	1	1	0	1	1	1	1	1
52764042	T	C	C	C	C	C	C	1	1	1	1	1	1	56	56	19	49	27	50	1	1	1	1	1	1	0	1	1	1	1	1
9999674	N	T	T	T	T	T	T	1	1	1	1	1	1	41	29	33	20	21	50	1	1	1	1	1	1	1	0	1	1	1	1
39145137	T	C	C	C	C	C	C	1	1	1	1	1	1	21	53	11	41	35	23	1	1	1	0	1	1	1	1	1	1	1	1
39145139	T	C	C	C	C	C	C	1	1	1	1	1	1	21	51	11	40	35	23	1	1	1	0	1	1	1	1	1	1	1	1
39145140	T	C	C	C	C	C	C	1	1	1	1	1	1	22	52	11	43	35	23	1	1	1	0	1	1	1	1	1	1	1	1
29029059	T	C	C	C	C	C	C	1	1	1	1	1	1	10	21	10	25	17	19	1	1	1	1	0	1	1	1	1	1	1	1
32365034	T	C	C	C	C	C	C	1	1	1	1	1	1	43	56	12	28	65	21	1	1	1	1	0	1	1	1	1	1	1	1
32392621	N	A	A	A	A	A	A	1	1	1	1	1	1	54	158	33	79	69	74	1	1	1	1	1	1	0	1	1	1	1	1
32392622	N	G	G	G	G	G	G	1	1	1	1	1	1	36	131	28	60	52	48	1	1	1	1	1	1	0	1	1	1	1	1
32443314	N	C	C	C	C	C	C	1	1	1	1	1	1	27	124	32	51	54	35	1	1	1	1	0	1	1	1	1	1	1	1
6101708	C	T	T	T	T	T	T	1	1	1	1	1	1	16	19	17	15	22	19	1	1	1	1	1	1	0	1	1	1	1	1
19944439	T	C	C	C	C	C	C	1	1	1	1	1	1	37	59	15	13	25	33	1	1	1	1	1	0	1	1	1	1	1	1
38352803	G	T	T	T	T	T	T	1	1	1	1	1	1	24	31	15	36	14	17	1	1	1	1	1	1	0	1	1	1	1	1
39659089	T	C	C	C	C	C	C	1	1	1	1	1	1	16	12	17	10	22	21	1	1	0	1	1	1	1	1	1	1	1	1
72590635	C	A	A	A	A	A	A	1	1	1	1	1	1	24	13	25	19	11	24	1	1	0	1	1	1	1	1	1	1	1	1
74045039	C	T	T	T	T	T	T	1	1	1	1	1	1	15	22	10	22	15	14	1	1	1	1	1	1	0	1	1	1	1	1
74045045	T	C	C	C	C	C	C	1	1	1	1	1	1	15	22	10	22	15	13	1	1	1	1	1	1	0	1	1	1	1	1
130708629	N	T	T	T	T	T	T	1	1	1	1	1	1	23	15	23	13	13	28	1	1	1	1	1	1	1	0	1	1	1	1
53472497	N	C	C	C	C	C	C	1	1	1	1	1	1	132	456	225	269	183	192	1	1	1	1	1	1	0	1	1	1	1	1
99695312	G	T	T	T	T	T	T	1	1	1	1	1	1	27	47	19	30	23	37	1	1	1	1	1	1	0	1	1	1	1	1
38269651	G	A	A	A	A	A	A	1	1	1	1	1	1	18	18	10	31	23	18	1	1	1	1	1	1	0	1	1	1	1	1
70910377	T	C	C	C	C	C	C	1	1	1	1	1	1	31	22	11	44	24	18	1	1	1	1	1	1	0	1	1	1	1	1
103508707	C	A	A	A	A	A	A	1	1	1	1	1	1	14	18	22	24	22	27	1	1	1	1	1	1	1	1	1	0	1	1
117196172	T	C	C	C	C	C	C	1	1	1	1	1	1	77	73	37	22	10	54	1	1	1	1	0	1	1	1	1	1	1	1
108806084	T	C	C	C	C	C	C	1	1	1	1	1	1	18	10	17	27	17	16	1	1	1	1	1	1	0	1	1	1	1	1
23580093	G	A	A	A	A	A	A	1	1	1	1	1	1	99	32	38	48	48	114	1	1	1	1	1	1	1	1	1	1	0	1
39868843	C	A	A	A	A	A	A	1	1	1	1	1	1	15	16	14	33	12	25	1	1	1	1	0	1	1	1	1	1	1	1
89219994	A	G	G	G	G	G	G	1	1	1	1	1	1	29	26	13	13	30	23	1	1	1	1	0	1	1	1	1	1	1	1
44411242	G	C	C	C	C	C	C	1	1	1	1	1	1	67	59	11	101	42	34	1	1	1	1	1	1	0	1	1	1	1	1
70226349	G	C	C	C	C	C	C	1	1	1	1	1	1	18	13	36	12	15	35	1	1	1	1	1	1	1	0	1	1	1	1
60278649	G	T	T	T	T	T	T	1	1	1	1	1	1	31	21	11	30	16	27	1	1	1	1	1	1	1	1	1	1	0	1
60278657	A	G	G	G	G	G	G	1	1	1	1	1	1	27	21	11	27	14	24	1	1	1	1	1	1	1	1	1	1	0	1
60278660	C	T	T	T	T	T	T	1	1	1	1	1	1	28	21	11	29	14	25	1	1	1	1	1	1	1	1	1	1	0	1
60278661	A	G	G	G	G	G	G	1	1	1	1	1	1	28	21	11	30	14	25	1	1	1	1	1	1	1	1	1	1	0	1
60278670	A	G	G	G	G	G	G	1	1	1	1	1	1	25	20	11	29	14	20	1	1	1	1	1	1	1	1	1	1	0	1
76153665	G	A	A	A	A	A	A	1	1	1	1	1	1	24	21	12	12	12	19	1	1	1	1	1	1	0	1	1	1	1	1
76153723	A	G	G	G	G	G	G	1	1	1	1	1	1	30	37	19	15	13	25	1	1	1	1	1	1	0	1	1	1	1	1
101442973	A	G	G	G	G	G	G	1	1	1	1	1	1	17	14	11	15	10	10	1	1	1	1	1	1	0	1	1	1	1	1
11967005	T	C	C	C	C	C	C	1	1	1	1	1	1	23	18	10	22	15	10	1	1	1	1	1	1	0	1	1	1	1	1
11967035	C	G	G	G	G	G	G	1	1	1	1	1	1	21	16	12	27	17	10	1	1	1	1	1	1	0	1	1	1	1	1
41635165	T	C	C	C	C	C	C	1	1	1	1	1	1	13	10	12	17	11	14	1	1	1	1	1	1	0	1	1	1	1	1
41635190	A	G	G	G	G	G	G	1	1	1	1	1	1	15	15	15	18	12	15	1	1	1	1	1	1	0	1	1	1	1	1
41635203	A	G	G	G	G	G	G	1	1	1	1	1	1	13	12	12	18	11	11	1	1	1	1	1	1	0	1	1	1	1	1
57583798	T	C	C	C	C	C	C	1	1	1	1	1	1	16	11	15	19	17	15	1	1	1	1	0	1	1	1	1	1	1	1
57583819	A	G	G	G	G	G	G	1	1	1	1	1	1	16	13	18	18	20	19	1	1	1	1	0	1	1	1	1	1	1	1
79176413	C	G	G	G	G	G	G	1	1	1	1	1	1	16	15	12	25	15	21	1	1	1	1	1	1	0	1	1	1	1	1
110194598	C	A	A	A	A	A	A	1	1	1	1	1	1	17	21	18	20	16	23	1	1	1	1	1	1	0	1	1	1	1	1
110194624	C	A	A	A	A	A	A	1	1	1	1	1	1	32	40	31	28	30	40	1	1	1	1	1	1	0	1	1	1	1	1
110194627	C	G	G	G	G	G	G	1	1	1	1	1	1	33	42	30	29	30	39	1	1	1	1	1	1	0	1	1	1	1	1
114171012	A	G	G	G	G	G	G	1	1	1	1	1	1	53	22	39	72	62	46	1	1	1	1	1	0	1	1	1	1	1	1
130067117	A	G	G	G	G	G	G	1	1	1	1	1	1	28	30	18	31	27	34	1	1	1	1	1	0	1	1	1	1	1	1
140112956	A	G	G	G	G	G	G	1	1	1	1	1	1	10	33	14	31	43	19	1	1	1	1	1	1	1	1	1	1	1	0
2786	T	C	C	C	C	C	C	1	1	1	1	1	1	54	64	41	36	70	72	1	1	1	1	1	1	0	1	1	1	1	1
67824092	G	A	A	A	A	A	A	1	1	1	1	1	1	37	32	33	31	39	58	1	1	1	1	1	0.416667	0.595238	1	1	1	1	1
22698920	G	A	A	A	A	A	A	1	1	1	1	1	1	34	25	34	26	20	37	1	1	1	1	1	1	1	1	0.465116	1	0.55	1
57239226	G	A	A	A	A	A	A	1	1	1	1	1	1	37	28	25	46	39	56	1	1	1	1	1	1	0.666667	0.85	1	1	0.5	1
13055863	T	C	C	C	C	C	C	1	1	1	1	1	1	52	41	55	44	40	90	1	1	1	1	1	1	0.53125	1	1	1	1	0.486486
11462097	C	T	T	T	T	T	T	1	1	1	1	1	1	44	39	25	38	30	83	1	1	1	0.925926	1	1	1	1	0.480769	0.611111	1	1
19066285	A	G	G	G	G	G	G	1	1	1	1	1	1	71	82	45	104	123	114	1	1	1	1	0.53719	1	1	1	0.483051	1	1	1
13085671	A	G	G	G	G	G	G	1	1	1	1	1	1	57	66	36	56	61	60	1	1	1	1	1	1	1	1	1	1	0.424242	0.596491
112675486	G	C	C	C	C	C	C	1	1	1	1	1	1	300	229	97	401	180	262	1	1	1	1	1	1	0.529412	1	0.546448	0.99449	0.985348	0.996516
9377381	T	C	C	C	C	C	C	1	1	1	1	1	1	35	51	38	44	65	56	1	1	1	1	0.958333	1	0.555556	1	1	0.967742	1	0.576923
73207542	T	C	C	C	C	C	C	1	1	1	1	1	1	70	88	52	116	71	109	1	1	1	1	0.985294	1	1	1	1	0.544118	1	0.544118
82006928	G	A	A	A	A	A	A	1	1	1	1	1	1	14	22	12	23	19	20	0.666667	0.411765	1	1	1	1	1	1	1	1	1	1
48966328	T	C	C	C	C	C	C	1	1	1	1	1	1	21	23	17	23	24	18	1	1	1	1	1	1	1	1	1	0.516129	0.571429	1
65189978	C	A	A	A	A	A	A	1	1	1	1	1	1	27	24	15	17	27	21	1	1	1	1	1	1	1	1	0.48	0.611111	1	1
42594836	G	C	C	C	C	C	C	1	1	1	1	1	1	67	83	34	53	57	88	1	0.759494	1	1	1	1	1	0.40625	0.963636	1	0.973684	1
43152437	A	G	G	G	G	G	G	1	1	1	1	1	1	26	36	39	47	35	57	0.516129	1	1	1	1	1	0.631579	1	1	0.967213	1	1
67010821	A	G	G	G	G	G	G	1	1	1	1	1	1	22	32	12	24	11	25	1	0.121212	1	1	1	1	1	1	1	1	1	1
42569205	T	G	G	G	G	G	G	1	1	1	1	1	1	143	130	85	134	127	140	1	1	0.994413	0.99537	1	0.996441	0.181818	0.993464	1	1	1	1
52363888	C	T	T	T	T	T	T	1	1	1	1	1	1	20	10	18	20	11	22	1	1	1	1	1	0.5	1	0.666667	1	1	1	1
38205791	A	G	G	G	G	G	G	1	1	1	1	1	1	28	40	15	52	60	63	0.643564	0.984615	1	1	1	0.54386	1	1	1	1	1	1
49205098	T	A	A	A	A	A	A	1	1	1	1	1	1	26	14	11	36	37	51	1	1	0.962963	1	1	1	1	1	1	1	0.222222	1
42594769	G	A	A	A	A	A	A	1	1	1	1	1	1	69	74	59	68	69	106	1	0.688312	1	1	1	1	1	0.5	1	1	1	1
31335075	A	G	G	G	G	G	G	1	1	1	1	1	1	50	64	19	58	74	72	1	1	1	0.978261	1	1	1	1	0.669903	0.97561	1	0.571429
45179218	T	C	C	C	C	C	C	1	1	1	1	1	1	35	45	56	27	41	73	1	1	1	1	1	0.5	1	1	1	0.701754	1	1
18474659	G	A	A	A	A	A	A	1	1	1	1	1	1	42	21	18	30	31	54	1	1	1	1	1	1	1	1	1	0.222222	1	1
71453960	C	T	T	T	T	T	T	1	1	1	1	1	1	98	76	24	34	43	35	0.539474	1	1	1	1	0.69697	1	1	1	1	1	1
44410716	G	T	T	T	T	T	T	1	1	1	1	1	1	55	40	19	72	43	47	0.991525	1	1	0.97619	1	1	1	0.979167	1	0.947368	1	0.367925
4405192	C	G	G	G	G	G	G	1	1	1	1	1	1	38	35	24	42	26	28	0.566265	1	1	1	1	1	1	1	0.7	1	1	1
50562057	C	T	T	T	T	T	T	1	1	1	1	1	1	43	32	26	28	26	29	1	1	0.266667	1	1	1	1	1	1	1	1	1
73198562	T	C	C	C	C	C	C	1	1	1	1	1	1	37	16	19	46	35	23	1	1	1	1	1	1	1	1	1	0.294118	1	1
33948209	G	A	A	A	A	A	A	1	1	1	1	1	1	32	14	16	16	11	40	1	1	1	1	0.294118	1	1	1	1	1	1	1
19028178	G	A	A	A	A	A	A	1	1	1	1	1	1	10	18	15	20	13	27	1	1	1	1	0.518519	1	1	1	0.777778	1	1	1
30046729	T	C	C	C	C	C	C	1	1	1	1	1	1	15	15	13	30	62	52	1	1	1	1	1	1	1	1	1	1	0.818182	0.483871
112057743	T	C	C	C	C	C	C	1	1	1	1	1	1	48	39	10	61	38	46	0.655738	1	1	1	1	1	1	0.652174	1	1	1	1
52147888	C	T	T	T	T	T	T	1	1	1	1	1	1	58	41	15	53	42	75	1	1	0.333333	1	1	1	1	1	1	1	1	0.97561
7036860	T	C	C	C	C	C	C	1	1	1	1	1	1	65	154	67	71	134	90	1	1	0.986301	1	1	1	0.541667	1	1	1	1	0.787234
118311920	A	G	G	G	G	G	G	1	1	1	1	1	1	38	25	39	34	23	42	1	1	1	1	0.324324	1	1	1	1	1	1	1
25408210	T	C	C	C	C	C	C	1	1	1	1	1	1	27	31	14	20	24	27	1	1	1	1	1	1	0.333333	1	1	1	1	1
99835327	T	C	C	C	C	C	C	1	1	1	1	1	1	18	11	17	11	12	27	0.76	1	0.941176	1	0.727273	1	1	1	1	1	1	0.916667
54199113	A	G	G	G	G	G	G	1	1	1	1	1	1	47	17	51	19	33	40	0.421053	1	1	1	1	0.952381	1	1	1	0.978723	1	1
51256695	A	G	G	G	G	G	G	1	1	1	1	1	1	42	43	26	59	28	65	1	1	1	1	1	1	1	1	1	1	1	0.372549
31276202	G	T	T	T	T	T	T	1	1	1	1	1	1	10	22	17	32	33	41	1	1	0.980392	1	0.5	0.926829	1	1	1	0.969697	1	1
73198342	G	C	C	C	C	C	C	1	1	1	1	1	1	30	16	23	12	34	15	1	1	1	1	1	1	1	1	0.9	0.5	1	1
114336188	A	G	G	G	G	G	G	1	1	1	1	1	1	16	23	22	13	44	42	1	1	1	1	1	1	1	1	1	0.425	1	1
93936779	C	T	T	T	T	T	T	1	1	1	1	1	1	291	271	111	317	159	175	1	1	0.991379	0.976048	0.993827	0.492857	1	1	1	1	0.97351	1
28205987	C	T	T	T	T	T	T	1	1	1	1	1	1	29	22	13	26	26	37	1	1	0.9	1	1	0.529412	1	1	1	1	1	1
66307388	G	C	C	C	C	C	C	1	1	1	1	1	1	19	16	43	17	15	45	1	1	1	1	1	1	1	1	0.4375	1	1	1
80074986	C	T	T	T	T	T	T	1	1	1	1	1	1	54	35	41	22	43	76	1	1	1	1	1	1	0.439024	1	1	1	1	1
28466568	G	A	A	A	A	A	A	1	1	1	1	1	1	17	19	10	13	14	23	1	1	1	1	1	0.444444	1	1	1	1	1	1
28466572	A	G	G	G	G	G	G	1	1	1	1	1	1	18	17	10	13	14	23	1	1	1	1	1	0.444444	1	1	1	1	1	1
49492323	G	T	T	T	T	T	T	1	1	1	1	1	1	42	73	14	75	62	45	1	1	1	1	1	1	1	1	0.447368	1	1	1
31334886	T	C	C	C	C	C	C	1	1	1	1	1	1	27	24	19	42	26	48	1	1	1	1	1	1	1	1	1	1	1	0.461538
56381501	C	T	T	T	T	T	T	1	1	1	1	1	1	20	23	78	23	13	38	1	1	0.985714	1	1	1	1	1	1	1	0.48	1
73576499	A	G	G	G	G	G	G	1	1	1	1	1	1	316	194	139	249	183	309	0.509091	0.988732	1	1	0.995098	1	1	1	1	0.985782	0.9875	1
6551413	C	T	T	T	T	T	T	1	1	1	1	1	1	244	168	267	141	107	282	1	1	0.997429	1	1	1	1	0.5	1	0.984694	1	1
45778431	T	C	C	C	C	C	C	1	1	1	1	1	1	27	26	26	24	19	46	0.487805	1	1	1	1	1	1	1	1	1	1	1
49143397	T	C	C	C	C	C	C	1	1	1	1	1	1	216	214	86	298	283	266	1	1	1	1	1	1	1	1	1	1	0.489362	1
6550911	G	T	T	T	T	T	T	1	1	1	1	1	1	274	251	241	274	271	442	0.994434	0.997872	1	0.995984	1	1	1	0.516908	1	0.995122	0.996198	1
66572463	C	T	T	T	T	T	T	1	1	1	1	1	1	43	21	29	53	160	115	1	1	1	1	1	1	1	0.5	1	1	1	1
28206067	A	G	G	G	G	G	G	1	1	1	1	1	1	33	25	27	29	17	48	1	1	1	1	1	0.5	1	1	1	1	1	1
54723016	G	A	A	A	A	A	A	1	1	1	1	1	1	25	26	17	31	23	32	1	1	1	1	1	1	1	0.5	1	1	1	1
54051309	T	C	C	C	C	C	C	1	1	1	1	1	1	48	62	12	104	53	68	1	1	1	0.5	1	1	1	1	1	1	1	1
54199270	C	T	T	T	T	T	T	1	1	1	1	1	1	111	115	152	141	166	256	0.528571	1	1	0.99422	1	1	1	0.985714	1	0.995475	1	1
48287869	T	C	C	C	C	C	C	1	1	1	1	1	1	89	148	47	96	53	118	1	1	1	1	1	1	0.513889	0.992188	1	1	1	1
54797133	A	G	G	G	G	G	G	1	1	1	1	1	1	38	56	15	115	56	39	1	1	1	1	1	1	1	1	1	1	1	0.509804
62217690	T	C	C	C	C	C	C	1	1	1	1	1	1	34	40	12	53	37	65	1	1	1	1	0.533333	1	1	1	1	0.981132	1	1
2625716	A	G	G	G	G	G	G	1	1	1	1	1	1	31	62	71	135	31	55	1	1	1	1	1	0.98913	1	1	1	1	0.692308	0.833333
40128487	T	C	C	C	C	C	C	1	1	1	1	1	1	19	31	12	43	16	28	1	1	1	1	1	0.52	1	1	1	1	1	1
114283381	C	A	A	A	A	A	A	1	1	1	1	1	1	118	92	31	105	59	93	1	1	1	1	1	1	1	1	1	0.521739	1	1
41910864	T	C	C	C	C	C	C	1	1	1	1	1	1	33	31	26	38	39	57	0.555556	1	1	1	1	1	1	1	1	0.978261	1	1
104204767	A	G	G	G	G	G	G	1	1	1	1	1	1	162	151	40	165	139	152	0.997455	1	1	1	1	0.995575	1	0.547486	1	0.995215	1	1
2568438	G	A	A	A	A	A	A	1	1	1	1	1	1	97	100	63	192	189	173	1	1	1	1	1	1	1	0.546218	1	1	1	1
31276210	G	T	T	T	T	T	T	1	1	1	1	1	1	11	24	20	31	33	41	1	1	0.980769	1	0.666667	0.931818	1	1	1	0.96875	1	1
70887778	G	A	A	A	A	A	A	1	1	1	1	1	1	39	40	50	25	28	77	1	1	1	1	1	1	1	0.555556	1	1	1	1
8571788	A	G	G	G	G	G	G	1	1	1	1	1	1	41	47	70	18	25	55	1	1	1	1	1	1	1	1	1	1	0.565217	1
66571653	T	C	C	C	C	C	C	1	1	1	1	1	1	103	73	219	103	324	212	0.995851	1	1	1	1	1	1	0.575581	1	1	1	1
99835317	C	T	T	T	T	T	T	1	1	1	1	1	1	19	11	17	12	15	26	0.818182	1	0.944444	1	0.818182	1	1	1	1	1	1	1
33040990	C	T	T	T	T	T	T	1	1	1	1	1	1	25	38	10	46	19	27	1	1	0.714286	0.866667	1	1	1	1	1	1	1	1
18474761	C	T	T	T	T	T	T	1	1	1	1	1	1	87	72	40	94	78	125	1	1	1	1	1	1	1	1	1	1	0.583333	1
117652699	T	C	C	C	C	C	C	1	1	1	1	1	1	32	29	13	20	18	23	1	1	1	1	1	1	1	0.6	1	1	1	1
86693899	T	C	C	C	C	C	C	1	1	1	1	1	1	47	11	40	11	19	22	1	1	1	1	1	1	1	1	1	1	1	0.625
57584110	G	A	A	A	A	A	A	1	1	1	1	1	1	22	14	18	43	17	48	1	1	1	0.972222	1	1	1	0.666667	1	1	1	1
70888135	G	A	A	A	A	A	A	1	1	1	1	1	1	25	36	15	25	22	32	1	1	1	1	1	1	1	0.647059	1	1	1	1
41399056	A	G	G	G	G	G	G	1	1	1	1	1	1	40	35	18	47	46	61	1	1	1	1	1	0.666667	1	1	1	0.985075	1	1
33041318	T	C	C	C	C	C	C	1	1	1	1	1	1	38	55	16	33	21	34	0.833333	1	0.916667	0.925926	1	1	1	1	0.97619	1	1	1
110194866	T	A	A	A	A	A	A	1	1	1	1	1	1	16	19	12	11	22	35	0.985915	1	1	1	1	1	0.666667	1	1	1	1	1
64075625	G	T	T	T	T	T	T	1	1	1	1	1	1	20	16	19	15	20	24	1	0.981818	0.9	0.963855	0.983333	0.969697	0.909091	1	1	1	1	0.947368
11226727	C	G	G	G	G	G	G	1	1	1	1	1	1	33	37	27	47	16	64	0.947368	1	1	1	0.764706	1	1	1	1	1	1	0.948718
11227493	C	A	A	A	A	A	A	1	1	1	1	1	1	14	12	10	25	15	44	0.944444	1	1	1	1	0.969072	0.894737	1	0.9	1	1	0.956522
54104500	C	T	T	T	T	T	T	1	1	1	1	1	1	17	19	20	14	20	12	1	1	0.666667	1	1	1	1	1	1	1	1	1
27039863	T	C	C	C	C	C	C	1	1	1	1	1	1	44	33	14	55	21	51	1	1	1	1	1	1	1	0.666667	1	1	1	1
947744	A	G	G	G	G	G	G	1	1	1	1	1	1	22	31	33	28	40	44	1	1	1	1	1	1	0.666667	1	1	1	1	1
112901440	G	T	T	T	T	T	T	1	1	1	1	1	1	23	22	12	29	14	35	1	1	0.875	1	1	1	1	0.939394	0.964286	0.964286	0.928571	1
5534297	A	T	T	T	T	T	T	1	1	1	1	1	1	26	47	27	43	34	23	0.966667	1	0.983871	1	0.894737	0.9375	0.894737	1	1	1	1	1
10252146	A	G	G	G	G	G	G	1	1	1	1	1	1	45	52	21	39	33	79	1	0.680556	1	1	1	1	1	1	1	1	1	1
28393172	A	G	G	G	G	G	G	1	1	1	1	1	1	27	23	11	29	49	40	1	1	1	1	1	0.681818	1	1	1	1	1	1
32373893	C	G	G	G	G	G	G	1	1	1	1	1	1	41	64	13	25	70	47	1	1	0.970588	0.980392	1	1	1	0.9	1	1	1	0.833333
73207430	A	G	G	G	G	G	G	1	1	1	1	1	1	41	81	71	66	67	70	0.993377	1	1	1	1	1	1	1	1	0.692308	1	1
12765107	C	G	G	G	G	G	G	1	1	1	1	1	1	31	24	11	11	17	23	1	1	0.8	0.9375	1	1	1	1	1	0.948718	1	1
39984360	C	T	T	T	T	T	T	1	1	1	1	1	1	23	18	28	31	19	41	1	1	0.714286	1	1	1	1	1	1	1	1	1
41646987	A	G	G	G	G	G	G	1	1	1	1	1	1	67	53	33	63	74	91	0.953488	0.954545	1	0.875	1	1	0.982143	0.977273	0.974684	1	1	1
43575981	T	C	C	C	C	C	C	1	1	1	1	1	1	12	18	14	24	19	19	1	1	1	1	1	1	1	1	0.727273	1	1	1
4734906	A	G	G	G	G	G	G	1	1	1	1	1	1	43	29	25	22	11	20	1	1	1	1	0.857143	1	1	0.870968	1	1	1	1
71148570	C	T	T	T	T	T	T	1	1	1	1	1	1	36	13	11	25	24	28	0.978723	1	0.75	1	1	1	1	1	1	1	1	1
21111137	A	G	G	G	G	G	G	1	1	1	1	1	1	69	25	18	51	56	89	1	0.72973	1	1	1	1	1	1	1	1	1	1
21111137	A	G	G	G	G	G	G	1	1	1	1	1	1	69	25	18	51	56	89	1	0.72973	1	1	1	1	1	1	1	1	1	1
27429278	T	C	C	C	C	C	C	1	1	1	1	1	1	33	15	38	26	22	31	1	0.965517	0.972222	0.968254	1	1	1	0.909091	1	1	0.969697	0.961538
74497671	A	G	G	G	G	G	G	1	1	1	1	1	1	24	30	29	19	22	34	1	0.980392	1	1	1	1	1	1	0.974359	1	0.8	1
84628110	T	G	G	G	G	G	G	1	1	1	1	1	1	13	17	12	10	15	21	1	1	0.956522	1	1	1	1	1	1	1	0.8	1
28488347	T	C	C	C	C	C	C	1	1	1	1	1	1	35	38	22	47	23	40	0.941176	1	0.962963	0.863636	1	1	1	1	1	1	1	1
28344461	A	T	T	T	T	T	T	1	1	1	1	1	1	27	33	12	20	16	25	1	1	0.933333	0.964286	1	0.909091	1	1	1	1	1	0.969697
51768460	T	C	C	C	C	C	C	1	1	1	1	1	1	21	37	14	32	19	35	1	1	1	1	0.913043	0.863636	1	1	1	1	1	1
10127327	A	G	G	G	G	G	G	1	1	1	1	1	1	23	22	26	16	13	10	1	0.95	0.962963	1	1	1	0.935484	1	0.928571	1	1	1
12765133	C	T	T	T	T	T	T	1	1	1	1	1	1	31	24	12	12	17	21	1	1	0.9	0.935484	1	1	1	1	1	0.948718	1	1
40370189	C	T	T	T	T	T	T	1	1	1	1	1	1	46	43	20	45	60	49	1	1	1	1	1	0.909091	0.906977	0.97619	1	1	1	1
22391177	G	T	T	T	T	T	T	1	1	1	1	1	1	19	23	13	10	32	27	1	1	1	0.8	1	1	1	1	1	1	1	1
33041338	G	A	A	A	A	A	A	1	1	1	1	1	1	40	49	20	40	22	39	0.8	1	1	1	1	1	1	1	1	1	1	1
37710671	T	C	C	C	C	C	C	1	1	1	1	1	1	19	39	11	32	10	31	1	1	1	1	1	1	0.8	1	1	1	1	1
4754886	A	C	C	C	C	C	C	1	1	1	1	1	1	13	20	12	14	13	18	1	1	1	1	1	1	0.8	1	1	1	1	1
3839480	C	G	G	G	G	G	G	1	1	1	1	1	1	18	29	16	41	13	24	1	1	1	1	1	0.857143	1	1	1	1	0.944444	1
40175593	T	C	C	C	C	C	C	1	1	1	1	1	1	49	30	15	71	39	41	1	1	0.956522	0.948052	1	0.983607	1	1	1	1	1	0.916667
74498209	T	A	A	A	A	A	A	1	1	1	1	1	1	42	24	53	14	28	33	0.985507	1	0.911111	1	1	1	0.978723	1	1	1	1	0.9375
65449130	A	C	C	C	C	C	C	1	1	1	1	1	1	52	36	19	22	22	48	0.954545	1	0.938776	1	1	1	1	1	1	0.921053	1	1
99695867	A	T	T	T	T	T	T	1	1	1	1	1	1	30	12	25	38	15	15	1	1	0.95	1	1	1	1	1	1	1	0.954545	0.916667
52930667	T	G	G	G	G	G	G	1	1	1	1	1	1	42	44	35	21	40	37	1	1	0.875	0.957447	1	1	1	1	1	1	1	1
28488192	T	G	G	G	G	G	G	1	1	1	1	1	1	27	41	19	55	26	38	1	1	1	1	0.833333	1	1	1	1	1	1	1
62478519	A	G	G	G	G	G	G	1	1	1	1	1	1	24	21	13	21	17	28	1	1	1	1	1	0.833333	1	1	1	1	1	1
62478520	A	G	G	G	G	G	G	1	1	1	1	1	1	26	19	13	23	16	31	1	1	1	1	1	0.833333	1	1	1	1	1	1
31022417	A	G	G	G	G	G	G	1	1	1	1	1	1	13	13	10	30	18	10	1	0.833333	1	1	1	1	1	1	1	1	1	1
2753	C	G	G	G	G	G	G	1	1	1	1	1	1	64	68	36	36	74	76	1	1	1	1	1	1	0.833333	1	1	1	1	1
38756607	T	A	A	A	A	A	A	1	1	1	1	1	1	57	49	50	46	33	70	0.979167	1	0.911765	0.958333	1	1	1	1	1	0.984375	1	1
73441090	T	G	G	G	G	G	G	1	1	1	1	1	1	25	19	14	25	15	14	1	1	0.9	0.964286	1	1	1	0.971429	1	1	1	1
52930672	T	G	G	G	G	G	G	1	1	1	1	1	1	33	42	27	18	35	32	0.971429	1	0.894737	0.977778	1	1	1	1	1	1	1	1
43157609	A	T	T	T	T	T	T	1	1	1	1	1	1	19	20	19	28	12	14	0.970588	1	0.875	1	1	1	1	1	1	1	1	1
9377353	C	T	T	T	T	T	T	1	1	1	1	1	1	33	64	26	45	68	60	0.988636	0.981132	0.92	1	0.958333	1	1	1	1	1	1	1
15464869	C	G	G	G	G	G	G	1	1	1	1	1	1	38	30	16	26	31	37	1	1	1	1	0.870968	1	1	1	1	0.977778	1	1
11227275	A	G	G	G	G	G	G	1	1	1	1	1	1	21	30	21	34	28	56	1	1	1	1	1	1	0.95	1	0.971429	1	0.928571	1
28344630	A	G	G	G	G	G	G	1	1	1	1	1	1	15	25	12	15	12	21	1	1	0.909091	1	1	1	1	1	1	0.944444	1	1
60797136	T	G	G	G	G	G	G	1	1	1	1	1	1	13	16	28	22	25	27	1	0.970588	0.923077	0.980392	1	0.981132	1	1	1	1	1	1
33041331	C	T	T	T	T	T	T	1	1	1	1	1	1	41	61	16	40	24	41	0.857143	1	1	1	1	1	1	1	1	1	1	1
52448085	A	C	C	C	C	C	C	1	1	1	1	1	1	26	20	22	24	25	31	1	1	1	1	1	1	1	1	1	1	1	0.857143
4734933	A	G	G	G	G	G	G	1	1	1	1	1	1	38	29	25	21	11	18	1	1	1	1	0.857143	1	1	1	1	1	1	1
62081397	T	G	G	G	G	G	G	1	1	1	1	1	1	38	24	26	23	11	25	1	0.978261	0.96875	1	0.982456	1	1	1	1	1	0.928571	1
50651897	A	T	T	T	T	T	T	1	1	1	1	1	1	35	18	29	28	27	44	1	0.967213	0.943396	0.982456	1	0.965517	1	1	1	1	1	1
66277824	A	C	C	C	C	C	C	1	1	1	1	1	1	13	10	46	32	25	55	1	1	0.969072	1	1	1	0.894737	1	1	0.995192	1	1
24314997	T	G	G	G	G	G	G	1	1	1	1	1	1	28	27	57	42	39	33	0.987805	1	0.954545	0.983871	1	0.991071	0.942857	1	1	1	1	1
50515921	T	C	C	C	C	C	C	1	1	1	1	1	1	132	79	46	145	57	143	1	0.948718	1	1	1	1	0.92	1	1	0.991453	1	1
26332480	T	G	G	G	G	G	G	1	1	1	1	1	1	29	26	15	23	31	26	1	1	0.913043	1	1	1	1	0.947368	1	1	1	1
120714765	T	C	C	C	C	C	C	1	1	1	1	1	1	41	26	15	31	43	45	1	1	1	0.939024	1	1	1	1	0.978723	1	0.942857	1
11883825	T	C	C	C	C	C	C	1	1	1	1	1	1	23	38	12	34	27	26	1	1	1	1	1	1	1	1	1	0.952381	1	0.909091
50515927	C	T	T	T	T	T	T	1	1	1	1	1	1	145	88	46	160	65	153	1	1	0.975	0.972222	1	0.989011	0.925926	1	1	1	1	1
17207930	T	G	G	G	G	G	G	1	1	1	1	1	1	26	26	11	28	32	20	1	0.984848	1	1	1	1	1	1	0.97619	0.978261	1	0.923077
26332518	A	G	G	G	G	G	G	1	1	1	1	1	1	24	27	20	22	29	29	1	1	0.88	1	1	0.983871	1	1	1	1	1	1
88643663	T	C	C	C	C	C	C	1	1	1	1	1	1	77	103	48	179	181	134	1	1	0.948276	1	0.982759	0.995169	1	0.993056	0.976471	0.987234	0.992754	0.989583
114171184	T	A	A	A	A	A	A	1	1	1	1	1	1	47	54	53	93	82	61	0.961538	1	0.931034	1	0.972973	1	1	1	1	1	1	1
75235073	G	T	T	T	T	T	T	1	1	1	1	1	1	77	61	31	87	72	108	1	1	0.866667	1	1	1	1	1	1	1	1	1
39892742	C	T	T	T	T	T	T	1	1	1	1	1	1	24	47	20	37	34	40	1	1	1	1	1	1	0.866667	1	1	1	1	1
72590622	T	G	G	G	G	G	G	1	1	1	1	1	1	20	10	24	17	11	21	1	1	1	1	1	1	1	0.909091	1	1	0.958333	1
101049862	G	C	C	C	C	C	C	1	1	1	1	1	1	151	132	84	161	116	178	1	1	1	0.916667	1	1	1	0.991667	1	0.986301	0.992806	0.981651
40174903	G	A	A	A	A	A	A	1	1	1	1	1	1	101	87	25	121	72	94	0.967213	1	1	1	0.958904	1	1	1	1	0.976744	0.985075	0.982143
25685173	T	G	G	G	G	G	G	1	1	1	1	1	1	16	16	15	17	12	19	1	0.981818	0.888889	1	1	1	1	1	1	1	1	1
37746825	A	C	C	C	C	C	C	1	1	1	1	1	1	26	14	11	15	14	35	0.967742	1	0.904762	1	1	1	1	1	1	1	1	1
39613245	T	C	C	C	C	C	C	1	1	1	1	1	1	23	27	15	32	16	26	1	1	1	1	1	0.875	1	1	1	1	1	1
108805929	C	A	A	A	A	A	A	1	1	1	1	1	1	22	30	15	31	11	10	1	1	0.875	1	1	1	1	1	1	1	1	1
80537215	T	C	C	C	C	C	C	1	1	1	1	1	1	25	21	15	39	22	25	1	1	1	1	1	1	0.875	1	1	1	1	1
47166033	A	C	C	C	C	C	C	1	1	1	1	1	1	41	30	10	33	42	41	1	1	0.962264	1	0.97619	1	1	1	1	1	0.9375	1
37285105	G	A	A	A	A	A	A	1	1	1	1	1	1	40	31	43	10	20	54	1	1	0.92	0.959184	1	1	1	1	1	1	1	1
97126949	C	T	T	T	T	T	T	1	1	1	1	1	1	63	77	82	48	31	73	1	0.948276	0.954545	0.978947	1	1	1	1	1	1	1	1
34689634	G	A	A	A	A	A	A	1	1	1	1	1	1	29	30	28	38	16	59	1	1	0.970588	0.9375	1	0.973684	1	1	1	1	1	1
84808460	C	T	T	T	T	T	T	1	1	1	1	1	1	42	34	24	41	24	46	1	1	0.909091	1	1	1	1	1	1	0.973684	1	1
68166909	A	C	C	C	C	C	C	1	1	1	1	1	1	14	22	13	49	68	57	0.990991	0.984848	1	0.979592	0.983051	1	1	0.977778	0.992248	0.975	1	1
70731966	C	A	A	A	A	A	A	1	1	1	1	1	1	28	35	22	10	46	59	1	1	0.92	1	1	1	1	1	0.964286	1	1	1
113566815	T	A	A	A	A	A	A	1	1	1	1	1	1	54	96	34	80	45	45	1	1	1	1	0.967742	1	1	1	1	0.916667	1	1
19865551	A	C	C	C	C	C	C	1	1	1	1	1	1	10	26	11	47	24	54	0.9375	1	1	1	0.947368	1	1	1	1	1	1	1
40658570	A	G	G	G	G	G	G	1	1	1	1	1	1	22	27	23	34	27	47	1	0.972222	1	1	0.913043	1	1	1	1	1	1	1
33041365	C	T	T	T	T	T	T	1	1	1	1	1	1	36	60	21	47	24	46	0.885714	1	1	1	1	1	1	1	1	1	1	1
3880297	G	A	A	A	A	A	A	1	1	1	1	1	1	37	23	16	26	12	33	1	1	0.888889	1	1	1	1	1	1	1	1	1
117321622	T	C	C	C	C	C	C	1	1	1	1	1	1	22	31	14	20	15	20	1	1	1	1	1	1	0.888889	1	1	1	1	1
26332494	T	G	G	G	G	G	G	1	1	1	1	1	1	28	25	13	18	27	24	1	1	0.954545	1	1	0.971429	1	1	0.980392	0.983333	1	1
75499895	A	G	G	G	G	G	G	1	1	1	1	1	1	16	21	31	31	28	46	1	1	1	1	1	1	0.925926	1	1	1	1	0.964286
4753459	A	C	C	C	C	C	C	1	1	1	1	1	1	41	29	19	28	28	44	1	1	1	0.97619	0.941176	1	1	1	0.973684	1	1	1
39181139	C	T	T	T	T	T	T	1	1	1	1	1	1	18	23	14	24	25	41	1	0.968254	1	1	1	1	1	1	1	1	1	0.923077
11308531	T	C	C	C	C	C	C	1	1	1	1	1	1	52	66	10	83	52	53	1	1	0.891892	1	1	1	1	1	1	1	1	1
52146923	T	A	A	A	A	A	A	1	1	1	1	1	1	44	59	28	45	45	67	1	1	0.913043	1	1	1	1	1	1	1	1	0.98
142999322	A	C	C	C	C	C	C	1	1	1	1	1	1	39	41	17	60	38	56	1	1	0.93617	1	1	1	1	1	0.969697	0.987342	1	1
39619698	G	A	A	A	A	A	A	1	1	1	1	1	1	45	46	27	77	71	54	1	1	0.97561	1	0.956522	1	1	0.982456	1	1	1	0.978723
84808356	T	A	A	A	A	A	A	1	1	1	1	1	1	39	44	35	57	32	35	1	0.985915	1	1	1	1	1	1	0.95122	0.956522	1	1
27388349	C	T	T	T	T	T	T	1	1	1	1	1	1	40	59	24	49	28	43	1	0.98	0.96	1	1	1	1	1	1	1	0.954545	1
39613220	T	C	C	C	C	C	C	1	1	1	1	1	1	23	29	16	28	17	27	1	1	1	1	1	0.894737	1	1	1	1	1	1
20297521	A	G	G	G	G	G	G	1	1	1	1	1	1	28	27	15	41	48	38	1	1	1	1	0.979167	1	1	1	1	1	0.916667	1
52930697	A	G	G	G	G	G	G	1	1	1	1	1	1	21	23	22	10	25	18	1	1	0.923077	0.972973	1	1	1	1	1	1	1	1
6355932	T	C	C	C	C	C	C	1	1	1	1	1	1	40	34	10	55	45	66	1	1	1	1	1	1	1	1	0.897436	1	1	1
59965583	T	C	C	C	C	C	C	1	1	1	1	1	1	11	13	14	17	30	20	1	1	0.923077	0.974359	1	1	1	1	1	1	1	1
18173230	A	T	T	T	T	T	T	1	1	1	1	1	1	136	119	70	132	100	120	0.989247	0.995392	0.969697	0.977612	1	0.990654	0.986667	0.98913	1	1	1	1
94393745	A	T	T	T	T	T	T	1	1	1	1	1	1	14	24	31	25	10	23	0.97561	1	0.923077	1	1	1	1	1	1	1	1	1
114171181	T	G	G	G	G	G	G	1	1	1	1	1	1	54	60	60	100	87	67	1	1	0.936508	1	1	1	1	0.980769	1	0.981481	1	1
40039977	C	T	T	T	T	T	T	1	1	1	1	1	1	39	40	18	43	48	26	1	0.921053	1	1	1	1	1	1	1	1	1	0.977778
121142676	A	G	G	G	G	G	G	1	1	1	1	1	1	31	51	25	26	26	67	1	0.981132	1	0.988372	0.930233	1	1	1	1	1	1	1
93524927	T	A	A	A	A	A	A	1	1	1	1	1	1	16	18	12	25	20	12	1	1	0.961538	0.98	1	0.958333	1	1	1	1	1	1
39613249	A	G	G	G	G	G	G	1	1	1	1	1	1	23	26	14	32	17	25	1	1	1	1	1	0.9	1	1	1	1	1	1
36737947	G	A	A	A	A	A	A	1	1	1	1	1	1	25	15	12	22	30	23	1	1	1	1	1	1	1	1	1	1	0.9	1
121142379	G	C	C	C	C	C	C	1	1	1	1	1	1	21	14	20	20	22	30	1	1	0.9	1	1	1	1	1	1	1	1	1
41646882	C	T	T	T	T	T	T	1	1	1	1	1	1	76	72	34	74	91	130	1	1	1	1	1	0.947368	0.980392	1	1	0.972603	1	1
19865650	T	G	G	G	G	G	G	1	1	1	1	1	1	25	32	24	54	29	38	0.961538	0.973684	0.965517	1	1	1	1	1	1	1	1	1
7036970	T	G	G	G	G	G	G	1	1	1	1	1	1	38	95	39	62	52	39	1	1	0.944444	1	0.956522	1	1	1	1	1	1	1
57121362	T	G	G	G	G	G	G	1	1	1	1	1	1	114	102	48	168	99	154	1	0.993289	0.949153	1	0.992248	1	1	0.990196	0.99422	0.993976	1	0.988372
50067324	C	A	A	A	A	A	A	1	1	1	1	1	1	10	13	12	19	14	18	1	0.974359	1	0.978261	0.95	1	1	1	1	1	1	1
5686381	T	G	G	G	G	G	G	1	1	1	1	1	1	68	101	41	137	86	90	1	1	0.986842	1	0.987805	0.989691	0.986486	0.971429	0.991071	0.989691	1	1
11883790	T	G	G	G	G	G	G	1	1	1	1	1	1	57	62	17	74	46	52	1	1	0.985075	1	1	1	1	1	1	0.97561	1	0.942857
49639068	C	T	T	T	T	T	T	1	1	1	1	1	1	22	12	10	20	24	23	1	1	1	1	1	1	0.947368	1	0.956522	1	1	1
43455108	T	C	C	C	C	C	C	1	1	1	1	1	1	21	34	21	11	18	38	1	0.925	1	1	0.979167	1	1	1	1	1	1	1
104337177	T	G	G	G	G	G	G	1	1	1	1	1	1	75	60	31	47	29	23	1	1	0.974359	1	1	1	1	1	0.961538	1	1	0.96875
129905825	A	G	G	G	G	G	G	1	1	1	1	1	1	28	21	30	31	24	26	1	1	1	0.904762	1	1	1	1	1	1	1	1
52930671	C	A	A	A	A	A	A	1	1	1	1	1	1	34	41	27	18	34	32	1	1	0.947368	0.957447	1	1	1	1	1	1	1	1
64844157	G	T	T	T	T	T	T	1	1	1	1	1	1	62	30	41	31	19	39	1	1	1	1	0.988372	1	1	1	1	1	0.916667	1
66723228	A	T	T	T	T	T	T	1	1	1	1	1	1	34	27	33	165	103	106	0.981595	0.992701	1	0.990991	1	0.944444	1	1	1	0.995434	1	1
11884896	A	C	C	C	C	C	C	1	1	1	1	1	1	42	45	33	68	53	82	0.988764	1	0.954545	1	0.983333	0.988506	1	1	1	0.990099	1	1
59913689	G	T	T	T	T	T	T	1	1	1	1	1	1	29	17	12	24	21	17	1	1	0.958333	1	1	1	1	1	1	1	0.947368	1
49639076	A	G	G	G	G	G	G	1	1	1	1	1	1	22	11	11	20	22	27	1	1	1	1	1	1	0.95	1	0.956522	1	1	1
18012185	G	C	C	C	C	C	C	1	1	1	1	1	1	39	41	32	53	38	43	1	1	1	1	1	1	1	1	1	0.906977	1	1
4755131	A	C	C	C	C	C	C	1	1	1	1	1	1	47	52	50	19	31	98	1	1	0.96	1	1	1	1	1	1	1	1	0.947368
28834372	A	G	G	G	G	G	G	1	1	1	1	1	1	49	49	17	80	46	98	1	0.944444	1	1	1	1	1	0.962963	1	1	1	1
93030260	T	C	C	C	C	C	C	1	1	1	1	1	1	34	17	12	12	30	37	1	1	1	1	1	0.962963	1	1	0.944444	1	1	1
14788635	A	C	C	C	C	C	C	1	1	1	1	1	1	42	31	16	73	30	72	1	1	0.933333	1	1	1	1	1	0.974359	1	1	1
153223335	A	G	G	G	G	G	G	1	1	1	1	1	1	25	35	63	24	12	12	1	1	0.979592	1	1	1	1	1	0.928571	1	1	1
57517549	T	A	A	A	A	A	A	1	1	1	1	1	1	45	16	19	19	23	52	1	1	0.977273	0.985915	0.964286	1	1	1	0.980769	1	1	1
99695370	T	A	A	A	A	A	A	1	1	1	1	1	1	22	22	10	14	19	17	0.964286	1	1	1	0.944444	1	1	1	1	1	1	1
3170568	A	C	C	C	C	C	C	1	1	1	1	1	1	68	47	41	21	18	54	1	1	0.956522	1	1	0.952381	1	1	1	1	1	1
23165318	G	T	T	T	T	T	T	1	1	1	1	1	1	14	15	11	20	11	22	1	1	1	1	1	1	1	1	1	1	0.967742	0.941176
34283565	T	A	A	A	A	A	A	1	1	1	1	1	1	28	40	23	23	12	26	1	1	1	1	1	1	1	1	1	1	1	0.909091
45758021	A	G	G	G	G	G	G	1	1	1	1	1	1	13	14	11	17	19	12	1	1	1	1	1	0.909091	1	1	1	1	1	1
75235024	T	C	C	C	C	C	C	1	1	1	1	1	1	83	72	32	115	83	117	1	1	0.909091	1	1	1	1	1	1	1	1	1
26096242	T	A	A	A	A	A	A	1	1	1	1	1	1	22	25	17	51	19	37	1	1	0.909091	1	1	1	1	1	1	1	1	1
13276105	T	G	G	G	G	G	G	1	1	1	1	1	1	66	67	51	48	67	78	1	0.983051	1	0.970588	1	0.976744	1	0.978723	1	1	1	1
57121403	G	C	C	C	C	C	C	1	1	1	1	1	1	75	59	32	103	63	106	1	0.980198	1	1	1	1	1	1	1	0.969388	0.96	1
70731985	C	A	A	A	A	A	A	1	1	1	1	1	1	22	26	20	10	36	43	1	1	1	1	1	0.992754	1	1	1	1	0.97619	0.941176
60000354	A	T	T	T	T	T	T	1	1	1	1	1	1	49	51	54	35	23	36	0.985075	0.982456	0.957143	0.985507	1	1	1	1	1	1	1	1
99695570	A	T	T	T	T	T	T	1	1	1	1	1	1	35	24	25	41	28	29	1	1	0.945946	1	1	0.964286	1	1	1	1	1	1
111053562	C	A	A	A	A	A	A	1	1	1	1	1	1	98	88	53	80	58	73	1	0.977528	0.933333	1	1	1	1	1	1	1	1	1
49303158	A	C	C	C	C	C	C	1	1	1	1	1	1	29	30	10	61	42	58	1	0.979167	0.978261	1	1	1	1	1	0.953488	1	1	1
45758045	A	G	G	G	G	G	G	1	1	1	1	1	1	15	13	13	13	19	10	1	1	1	1	1	0.911765	1	1	1	1	1	1
74684622	T	C	C	C	C	C	C	1	1	1	1	1	1	49	53	56	29	50	91	1	1	0.95122	0.960784	1	1	1	1	1	1	1	1
104355302	G	A	A	A	A	A	A	1	1	1	1	1	1	95	100	56	134	72	90	1	1	0.933333	1	1	0.978723	1	1	1	1	1	1
25306666	T	G	G	G	G	G	G	1	1	1	1	1	1	25	28	11	27	27	13	1	1	1	1	1	1	1	1	0.942857	1	0.969697	1
83365261	T	A	A	A	A	A	A	1	1	1	1	1	1	54	19	55	42	40	76	1	1	0.964286	0.972222	1	0.982143	0.994012	1	1	1	1	1
51768495	C	T	T	T	T	T	T	1	1	1	1	1	1	18	36	12	34	19	30	1	1	1	1	0.913043	1	1	1	1	1	1	1
51768496	A	G	G	G	G	G	G	1	1	1	1	1	1	17	36	12	34	19	31	1	1	1	1	0.913043	1	1	1	1	1	1	1
53096066	T	A	A	A	A	A	A	1	1	1	1	1	1	48	37	30	45	27	43	1	1	1	1	1	1	1	1	0.982143	0.966667	0.965517	1
72590450	T	A	A	A	A	A	A	1	1	1	1	1	1	63	69	72	58	40	90	1	0.981481	0.962963	1	1	0.993243	1	1	1	1	1	0.976744
11883793	T	C	C	C	C	C	C	1	1	1	1	1	1	57	61	17	71	45	50	1	1	1	1	1	1	1	1	1	0.97561	1	0.939394
84662930	C	A	A	A	A	A	A	1	1	1	1	1	1	86	68	21	99	47	47	0.991071	1	0.948718	1	0.987013	1	1	0.989011	1	1	1	1
41399034	T	G	G	G	G	G	G	1	1	1	1	1	1	34	33	15	44	44	52	1	1	0.947368	0.983607	1	1	1	1	1	0.984848	1	1
39868878	A	T	T	T	T	T	T	1	1	1	1	1	1	58	68	22	86	38	81	1	1	0.971429	0.944444	1	1	1	1	1	1	1	1
89220060	A	G	G	G	G	G	G	1	1	1	1	1	1	41	46	28	29	49	40	1	1	0.916667	1	1	1	1	1	1	1	1	1
65449045	C	G	G	G	G	G	G	1	1	1	1	1	1	54	33	23	17	23	50	1	1	1	1	0.916667	1	1	1	1	1	1	1
71148529	T	C	C	C	C	C	C	1	1	1	1	1	1	38	15	10	25	16	26	1	1	1	1	1	1	1	1	1	1	1	0.916667
32385595	T	C	C	C	C	C	C	1	1	1	1	1	1	27	27	16	50	28	61	1	1	1	1	0.9375	1	1	1	0.979592	1	1	1
153223249	T	A	A	A	A	A	A	1	1	1	1	1	1	27	36	50	31	12	10	1	1	1	0.981982	1	1	1	1	0.935484	1	1	1
120278901	A	C	C	C	C	C	C	1	1	1	1	1	1	37	30	14	71	32	50	0.98	0.983051	0.977273	1	1	0.977273	1	1	1	1	1	1
37954508	C	T	T	T	T	T	T	1	1	1	1	1	1	52	34	18	48	32	60	1	0.917647	1	1	1	1	1	1	1	1	1	1
30384412	G	A	A	A	A	A	A	1	1	1	1	1	1	40	37	14	66	45	54	1	1	0.954545	1	1	1	1	0.981818	1	1	1	0.981481
42210724	C	T	T	T	T	T	T	1	1	1	1	1	1	114	106	60	202	106	144	1	1	0.955556	1	1	1	1	0.982456	1	1	1	0.98
27684845	T	C	C	C	C	C	C	1	1	1	1	1	1	26	44	41	25	27	48	1	0.973684	0.956522	0.988764	1	1	1	1	1	1	1	1
37760125	T	G	G	G	G	G	G	1	1	1	1	1	1	110	114	131	203	253	334	0.996711	0.996711	0.984314	0.997537	0.982558	0.99631	0.981132	1	0.995327	1	0.994924	0.99359
86620403	A	T	T	T	T	T	T	1	1	1	1	1	1	113	130	55	174	100	171	0.994872	1	0.965035	0.987179	0.992	1	1	0.99537	0.995595	1	0.989899	1
117321465	C	T	T	T	T	T	T	1	1	1	1	1	1	37	25	11	20	27	32	1	1	1	1	1	1	1	1	1	0.92	1	1
59429125	A	G	G	G	G	G	G	1	1	1	1	1	1	47	41	18	48	42	29	1	1	1	1	0.92	1	1	1	1	1	1	1
18990462	G	C	C	C	C	C	C	1	1	1	1	1	1	40	40	48	63	49	98	1	1	1	0.970149	1	1	1	1	0.975309	1	0.975	1
54694793	T	G	G	G	G	G	G	1	1	1	1	1	1	24	20	10	22	26	33	1	1	0.97619	1	1	1	1	0.962963	1	0.981481	1	1
77199644	T	G	G	G	G	G	G	1	1	1	1	1	1	68	117	31	90	66	85	1	1	0.959184	0.961538	1	1	1	1	1	1	1	1
74374013	T	A	A	A	A	A	A	1	1	1	1	1	1	21	27	37	16	14	53	1	1	0.944444	1	1	1	1	1	1	1	0.976744	1
73628075	A	G	G	G	G	G	G	1	1	1	1	1	1	33	12	12	16	14	45	1	1	1	1	0.933333	1	1	1	1	0.988636	1	1
40611778	C	T	T	T	T	T	T	1	1	1	1	1	1	26	21	13	48	12	25	0.972222	1	1	1	1	1	1	1	1	0.95	1	1
52930674	A	G	G	G	G	G	G	1	1	1	1	1	1	34	41	27	18	35	33	1	1	0.944444	0.978261	1	1	1	1	1	1	1	1
110194864	A	C	C	C	C	C	C	1	1	1	1	1	1	15	19	12	11	22	36	0.957143	0.97561	1	0.990291	1	1	1	1	1	1	1	1
74497653	G	A	A	A	A	A	A	1	1	1	1	1	1	24	35	33	18	22	42	1	1	1	1	1	1	1	1	1	1	0.923077	1
68987433	G	A	A	A	A	A	A	1	1	1	1	1	1	21	16	14	23	21	34	0.923077	1	1	1	1	1	1	1	1	1	1	1
23887881	G	A	A	A	A	A	A	1	1	1	1	1	1	26	14	40	14	14	33	1	1	1	1	1	1	1	1	1	1	1	0.923077
39741745	T	C	C	C	C	C	C	1	1	1	1	1	1	16	34	24	76	36	38	1	1	0.923077	1	1	1	1	1	1	1	1	1
54243274	G	A	A	A	A	A	A	1	1	1	1	1	1	24	34	18	25	28	23	1	1	1	1	1	1	1	1	1	1	1	0.923077
19226081	A	G	G	G	G	G	G	1	1	1	1	1	1	29	105	12	42	55	69	0.958333	1	1	1	1	1	0.964912	1	1	1	1	1
24478122	G	A	A	A	A	A	A	1	1	1	1	1	1	26	27	29	33	20	40	1	1	0.964912	1	1	1	1	0.958333	1	1	1	1
41646852	C	T	T	T	T	T	T	1	1	1	1	1	1	53	66	43	74	72	103	1	1	1	1	1	0.955556	1	1	1	0.967742	1	1
3188017	A	G	G	G	G	G	G	1	1	1	1	1	1	65	97	30	159	94	85	1	1	0.953704	0.990148	1	0.979592	1	1	1	1	1	1
6101577	A	C	C	C	C	C	C	1	1	1	1	1	1	32	37	19	39	34	30	1	0.979592	0.944444	1	1	1	1	1	1	1	1	1
38537634	T	G	G	G	G	G	G	1	1	1	1	1	1	120	81	22	105	85	92	1	0.98913	1	0.985714	0.985507	0.990566	1	1	1	0.990099	0.983051	1
119489440	C	T	T	T	T	T	T	1	1	1	1	1	1	35	40	11	81	63	31	1	1	0.957447	1	1	1	1	1	0.966667	1	1	1
33638818	G	A	A	A	A	A	A	1	1	1	1	1	1	111	94	45	92	87	118	1	1	0.941176	0.990196	1	1	1	1	0.993007	1	1	1
16278855	G	A	A	A	A	A	A	1	1	1	1	1	1	36	34	19	40	54	88	1	1	1	1	1	1	1	1	1	0.98	1	0.944444
48742994	T	G	G	G	G	G	G	1	1	1	1	1	1	88	87	60	78	57	164	0.987654	1	1	1	0.982456	1	0.992366	0.980769	0.981481	1	1	1
121142729	C	T	T	T	T	T	T	1	1	1	1	1	1	29	32	21	14	27	53	1	1	1	1	0.925	1	1	1	1	1	1	1
261459	G	C	C	C	C	C	C	1	1	1	1	1	1	35	32	26	41	34	41	1	1	1	0.97561	1	1	1	1	1	1	1	0.95
34283594	C	A	A	A	A	A	A	1	1	1	1	1	1	98	144	68	104	63	106	1	0.983607	0.960784	1	1	1	1	1	0.991228	1	1	0.99
129905767	A	G	G	G	G	G	G	1	1	1	1	1	1	32	17	26	33	17	17	1	1	1	1	1	1	1	1	0.925926	1	1	1
28432615	A	C	C	C	C	C	C	1	1	1	1	1	1	72	53	24	73	62	72	1	0.9875	0.988372	0.976744	0.984127	1	1	1	0.989583	1	1	1
33040877	A	G	G	G	G	G	G	1	1	1	1	1	1	14	21	11	30	16	17	1	1	1	1	1	1	1	0.952381	0.974359	1	1	1
121047064	T	C	C	C	C	C	C	1	1	1	1	1	1	287	376	71	449	244	350	1	1	0.947917	1	1	1	1	1	1	0.994269	1	0.984615
121142694	G	C	C	C	C	C	C	1	1	1	1	1	1	30	45	31	24	29	64	1	1	1	1	0.926829	1	1	1	1	1	1	1
119879954	C	T	T	T	T	T	T	1	1	1	1	1	1	23	25	12	40	20	20	1	0.969697	1	1	1	1	1	1	0.985075	0.972222	1	1
50515963	G	A	A	A	A	A	A	1	1	1	1	1	1	170	96	50	192	78	174	1	1	1	1	1	1	0.935484	1	1	1	1	0.992188
50515957	T	C	C	C	C	C	C	1	1	1	1	1	1	182	103	51	196	80	184	1	0.990385	1	1	1	1	0.9375	1	1	1	1	1
89752046	C	T	T	T	T	T	T	1	1	1	1	1	1	24	12	18	15	21	44	1	1	0.966667	1	1	0.961538	1	1	1	1	1	1
15331234	A	T	T	T	T	T	T	1	1	1	1	1	1	147	107	56	147	105	121	0.99278	0.984496	0.969072	1	1	1	1	0.990826	1	1	0.991304	1
14590175	A	G	G	G	G	G	G	1	1	1	1	1	1	11	24	14	25	16	15	1	1	1	1	1	1	0.928571	1	1	1	1	1
74497636	C	T	T	T	T	T	T	1	1	1	1	1	1	25	39	35	22	23	55	1	1	1	1	1	1	1	1	1	1	0.928571	1
29909387	A	C	C	C	C	C	C	1	1	1	1	1	1	10	12	11	18	15	17	1	1	0.928571	1	1	1	1	1	1	1	1	1
28623384	C	T	T	T	T	T	T	1	1	1	1	1	1	41	25	35	33	18	39	1	1	0.928571	1	1	1	1	1	1	1	1	1
50317101	A	G	G	G	G	G	G	1	1	1	1	1	1	24	22	28	35	13	29	1	0.928571	1	1	1	1	1	1	1	1	1	1
81908123	G	T	T	T	T	T	T	1	1	1	1	1	1	29	22	18	22	27	40	1	1	0.928571	1	1	1	1	1	1	1	1	1
52147052	A	G	G	G	G	G	G	1	1	1	1	1	1	25	18	16	21	25	28	1	1	1	1	1	1	1	0.928571	1	1	1	1
114171205	T	C	C	C	C	C	C	1	1	1	1	1	1	12	15	18	21	17	15	1	1	1	1	1	1	1	0.928571	1	1	1	1
61537150	T	C	C	C	C	C	C	1	1	1	1	1	1	35	32	57	25	16	28	1	0.96	1	1	1	1	0.96875	1	1	1	1	1
17407092	A	T	T	T	T	T	T	1	1	1	1	1	1	42	35	13	34	34	43	1	1	0.974359	1	1	1	0.954545	1	1	1	1	1
62478568	C	A	A	A	A	A	A	1	1	1	1	1	1	68	53	39	80	65	73	1	1	0.983607	1	1	0.945946	1	1	1	1	1	1
2627	T	C	C	C	C	C	C	1	1	1	1	1	1	49	78	13	41	86	60	1	1	1	0.952381	1	1	1	1	1	0.977273	1	1
48173463	G	A	A	A	A	A	A	1	1	1	1	1	1	239	119	73	188	118	202	1	1	0.960526	0.976	0.993464	1	1	1	1	1	1	1
62478573	T	C	C	C	C	C	C	1	1	1	1	1	1	67	53	39	81	65	74	1	1	0.984615	1	1	0.945946	1	1	1	1	1	1
60352402	C	T	T	T	T	T	T	1	1	1	1	1	1	14	32	18	38	64	55	1	1	1	1	1	0.931034	1	1	1	1	1	1
51683401	A	G	G	G	G	G	G	1	1	1	1	1	1	36	18	15	33	26	42	1	1	1	1	0.953488	1	1	1	1	0.977778	1	1
34759917	T	C	C	C	C	C	C	1	1	1	1	1	1	35	41	18	74	46	46	1	1	1	0.981481	1	1	1	0.95	1	1	1	1
13275982	G	T	T	T	T	T	T	1	1	1	1	1	1	41	34	15	39	31	38	1	1	0.971429	1	1	1	1	1	0.983607	1	1	0.977273
53095976	C	T	T	T	T	T	T	1	1	1	1	1	1	90	63	39	63	76	105	0.992537	0.993976	1	1	1	0.965517	1	1	1	1	1	0.980392
66128139	A	G	G	G	G	G	G	1	1	1	1	1	1	20	21	13	41	33	50	0.985075	1	1	1	1	1	1	1	0.97561	1	1	0.972222
23165303	C	T	T	T	T	T	T	1	1	1	1	1	1	19	25	13	27	13	28	1	1	1	1	1	1	1	1	1	1	0.971429	0.961538
16278915	G	A	A	A	A	A	A	1	1	1	1	1	1	76	70	22	71	80	127	1	1	1	1	0.944444	1	1	1	1	0.988636	1	1
43706115	A	C	C	C	C	C	C	1	1	1	1	1	1	37	31	10	32	35	18	1	1	0.933333	1	1	1	1	1	1	1	1	1
39240021	T	C	C	C	C	C	C	1	1	1	1	1	1	57	46	35	46	56	39	1	1	1	1	1	0.933333	1	1	1	1	1	1
4754174	A	T	T	T	T	T	T	1	1	1	1	1	1	43	33	18	42	44	48	1	0.933333	1	1	1	1	1	1	1	1	1	1
3880316	T	C	C	C	C	C	C	1	1	1	1	1	1	35	22	17	22	10	36	1	1	1	1	1	1	1	1	1	0.933333	1	1
12544626	G	A	A	A	A	A	A	1	1	1	1	1	1	115	112	59	104	89	129	0.992248	1	1	1	0.985507	0.955882	1	1	1	1	1	1
74497724	A	T	T	T	T	T	T	1	1	1	1	1	1	37	29	22	24	28	30	0.973684	1	1	1	1	1	1	1	1	1	0.96	1
22366799	G	A	A	A	A	A	A	1	1	1	1	1	1	35	38	10	24	32	35	1	1	0.97561	1	1	1	1	1	1	1	0.958333	1
41399355	T	C	C	C	C	C	C	1	1	1	1	1	1	82	85	41	85	68	97	1	1	0.970588	0.963636	1	1	1	1	1	1	1	1
72590039	A	T	T	T	T	T	T	1	1	1	1	1	1	16	26	14	23	23	39	1	1	1	0.96	0.974359	1	1	1	1	1	1	1
100306623	C	G	G	G	G	G	G	1	1	1	1	1	1	41	43	17	34	25	46	1	1	0.961538	1	1	1	1	1	1	1	1	0.972973
74930823	T	C	C	C	C	C	C	1	1	1	1	1	1	70	106	64	110	98	93	1	1	1	1	1	1	1	1	0.970588	1	0.964286	1
59913809	G	A	A	A	A	A	A	1	1	1	1	1	1	46	32	19	42	20	20	0.984848	1	0.965517	0.984615	1	1	1	1	1	1	1	1
51687262	A	G	G	G	G	G	G	1	1	1	1	1	1	35	22	24	35	32	52	1	1	1	1	1	1	1	1	1	1	1	0.935484
64259099	A	G	G	G	G	G	G	1	1	1	1	1	1	99	96	35	90	116	104	1	1	1	1	1	1	0.935484	1	1	1	1	1
29777373	G	A	A	A	A	A	A	1	1	1	1	1	1	45	46	48	115	54	93	1	1	0.965116	0.988889	1	1	1	1	1	1	1	0.981481
88643638	T	G	G	G	G	G	G	1	1	1	1	1	1	79	105	46	185	185	137	1	1	0.967213	0.984615	1	0.995238	1	1	0.988764	1	1	1
32385702	T	C	C	C	C	C	C	1	1	1	1	1	1	18	34	12	22	27	48	1	1	1	1	1	1	1	1	0.93617	1	1	1
93524504	G	A	A	A	A	A	A	1	1	1	1	1	1	37	30	12	30	28	41	1	1	0.972973	1	0.983607	0.979592	1	1	1	1	1	1
37327608	T	C	C	C	C	C	C	1	1	1	1	1	1	57	29	10	52	24	33	1	1	1	1	1	1	1	0.954545	1	0.981818	1	1
119442571	T	C	C	C	C	C	C	1	1	1	1	1	1	74	54	56	80	70	84	1	0.990991	1	1	1	1	0.979167	1	1	0.990654	1	0.97561
29529158	A	G	G	G	G	G	G	1	1	1	1	1	1	31	30	13	46	19	25	1	1	1	1	0.966667	1	1	1	0.970588	1	1	1
24218555	T	G	G	G	G	G	G	1	1	1	1	1	1	17	38	30	27	17	40	1	1	0.974359	1	1	0.962963	1	1	1	1	1	1
17767938	T	G	G	G	G	G	G	1	1	1	1	1	1	37	42	27	70	53	47	1	1	1	1	0.981481	0.981481	1	0.974359	1	1	1	1
26157665	A	G	G	G	G	G	G	1	1	1	1	1	1	136	81	45	101	138	153	0.989011	0.981366	1	1	0.984127	0.982935	1	1	1	1	1	1
70683757	G	T	T	T	T	T	T	1	1	1	1	1	1	25	25	25	40	23	30	1	1	0.9375	1	1	1	1	1	1	1	1	1
50515942	G	A	A	A	A	A	A	1	1	1	1	1	1	178	101	47	190	76	176	1	1	1	1	1	1	0.9375	1	1	1	1	1
50515945	G	C	C	C	C	C	C	1	1	1	1	1	1	178	100	51	194	78	178	1	1	1	1	1	1	0.9375	1	1	1	1	1
41399341	C	T	T	T	T	T	T	1	1	1	1	1	1	90	87	46	100	77	108	1	1	0.9375	1	1	1	1	1	1	1	1	1
52148686	A	C	C	C	C	C	C	1	1	1	1	1	1	32	10	13	21	17	22	1	1	0.9375	1	1	1	1	1	1	1	1	1
9823075	A	G	G	G	G	G	G	1	1	1	1	1	1	63	59	24	68	84	77	1	1	0.9375	1	1	1	1	1	1	1	1	1
9377402	C	G	G	G	G	G	G	1	1	1	1	1	1	29	42	29	37	50	44	0.984127	1	1	1	0.953488	1	1	1	1	1	1	1
36364557	T	C	C	C	C	C	C	1	1	1	1	1	1	60	67	80	81	58	112	1	1	1	1	1	1	1	0.961538	0.97619	1	1	1
68986939	A	G	G	G	G	G	G	1	1	1	1	1	1	167	90	29	134	169	177	0.985915	1	0.984615	1	0.993464	0.986207	1	0.992958	1	0.994624	1	1
84414201	A	C	C	C	C	C	C	1	1	1	1	1	1	47	57	16	95	63	72	1	1	1	1	1	1	1	0.991597	0.990826	1	0.988889	0.966667
27058688	T	C	C	C	C	C	C	1	1	1	1	1	1	37	32	12	33	39	45	1	1	1	1	1	1	1	0.970588	1	0.967742	1	1
84007882	G	A	A	A	A	A	A	1	1	1	1	1	1	101	80	43	69	50	71	1	1	1	1	0.983607	0.979167	1	0.97561	1	1	1	1
72477746	C	T	T	T	T	T	T	1	1	1	1	1	1	48	30	12	42	36	79	0.979167	1	1	1	1	1	1	1	0.980769	1	1	0.978723
17426085	C	A	A	A	A	A	A	1	1	1	1	1	1	94	98	53	157	91	130	0.99375	0.993865	0.985714	0.993289	1	1	1	0.984733	0.988024	1	1	1
23165235	A	G	G	G	G	G	G	1	1	1	1	1	1	26	30	12	39	18	35	1	1	1	1	1	1	1	1	1	1	1	0.939394
46424180	T	C	C	C	C	C	C	1	1	1	1	1	1	22	27	22	19	11	25	1	1	1	1	1	1	1	1	1	0.939394	1	1
74497909	T	C	C	C	C	C	C	1	1	1	1	1	1	30	45	21	49	45	40	1	1	0.95	1	1	0.989583	1	1	1	1	1	1
74453941	A	G	G	G	G	G	G	1	1	1	1	1	1	22	24	32	56	36	66	1	1	1	1	1	0.952381	1	1	0.987654	1	1	1
18208085	T	C	C	C	C	C	C	1	1	1	1	1	1	55	54	18	110	32	76	1	1	1	1	1	1	1	0.954545	0.985714	1	1	1
43706094	T	A	A	A	A	A	A	1	1	1	1	1	1	31	24	11	22	28	17	1	1	1	1	1	1	1	1	1	0.980392	0.96	1
29910049	A	T	T	T	T	T	T	1	1	1	1	1	1	93	95	94	117	93	169	0.991597	1	0.94898	1	1	1	1	1	1	1	1	1
31871781	A	T	T	T	T	T	T	1	1	1	1	1	1	42	48	20	107	70	93	0.962406	1	1	1	1	1	1	1	0.984962	0.993243	1	1
62082114	C	T	T	T	T	T	T	1	1	1	1	1	1	30	25	27	17	31	38	1	1	0.958333	1	1	0.982456	1	1	1	1	1	1
36364222	A	G	G	G	G	G	G	1	1	1	1	1	1	32	57	38	66	41	55	0.941176	1	1	1	1	1	1	1	1	1	1	1
127770585	A	T	T	T	T	T	T	1	1	1	1	1	1	26	20	67	12	15	32	1	1	0.941176	1	1	1	1	1	1	1	1	1
36737974	G	A	A	A	A	A	A	1	1	1	1	1	1	21	10	11	18	19	16	1	1	1	1	1	1	1	1	1	1	0.941176	1
18145713	A	G	G	G	G	G	G	1	1	1	1	1	1	21	15	12	35	33	28	1	1	0.941176	1	1	1	1	1	1	1	1	1
39145168	T	C	C	C	C	C	C	1	1	1	1	1	1	58	93	29	70	74	42	1	1	1	1	1	1	0.941176	1	1	1	1	1
6631185	A	G	G	G	G	G	G	1	1	1	1	1	1	24	41	13	24	18	29	1	1	1	1	1	1	0.941176	1	1	1	1	1
11968460	C	G	G	G	G	G	G	1	1	1	1	1	1	19	19	10	21	11	26	0.941176	1	1	1	1	1	1	1	1	1	1	1
18061846	A	G	G	G	G	G	G	1	1	1	1	1	1	75	58	87	46	76	89	0.989691	0.991597	0.96	1	1	1	1	1	1	1	1	1
62081950	A	C	C	C	C	C	C	1	1	1	1	1	1	71	49	48	49	63	78	1	0.991304	0.977778	1	1	1	1	1	1	1	1	0.972222
44976956	T	G	G	G	G	G	G	1	1	1	1	1	1	62	41	19	79	68	99	0.982759	1	0.97561	1	0.983333	1	1	1	1	1	1	1
51505045	C	T	T	T	T	T	T	1	1	1	1	1	1	32	32	32	40	21	29	1	0.9875	0.954545	1	1	1	1	1	1	1	1	1
72706286	G	T	T	T	T	T	T	1	1	1	1	1	1	20	28	24	42	17	41	0.979167	1	1	1	1	1	0.962963	1	1	1	1	1
37746892	C	T	T	T	T	T	T	1	1	1	1	1	1	46	28	14	39	31	59	1	1	1	1	1	1	1	0.961538	1	0.980769	1	1
61592228	C	A	A	A	A	A	A	1	1	1	1	1	1	49	29	41	14	18	33	1	0.972973	0.969697	1	1	1	1	1	1	1	1	1
50652479	T	C	C	C	C	C	C	1	1	1	1	1	1	40	35	34	62	41	47	1	1	1	1	1	1	1	1	1	0.942857	1	1
99695572	G	T	T	T	T	T	T	1	1	1	1	1	1	32	23	21	41	27	29	1	1	0.942857	1	1	1	1	1	1	1	1	1
36364790	T	G	G	G	G	G	G	1	1	1	1	1	1	27	19	14	29	28	35	1	1	0.976744	1	0.979592	1	1	1	1	0.986667	1	1
94064906	C	T	T	T	T	T	T	1	1	1	1	1	1	67	65	39	111	80	115	1	1	0.985915	0.957143	1	1	1	1	1	1	1	1
50651883	A	T	T	T	T	T	T	1	1	1	1	1	1	30	17	19	24	20	36	0.964912	1	0.978261	1	1	1	1	1	1	1	1	1
86620680	G	A	A	A	A	A	A	1	1	1	1	1	1	107	97	57	110	75	107	1	0.98062	0.985714	1	1	1	1	0.987013	1	1	1	0.99
5818081	G	T	T	T	T	T	T	1	1	1	1	1	1	22	58	13	49	43	50	1	1	0.969697	1	1	1	0.973684	1	1	1	1	1
70910390	A	G	G	G	G	G	G	1	1	1	1	1	1	33	27	13	46	27	22	1	1	1	0.985075	1	1	1	1	1	1	1	0.958333
52146946	T	C	C	C	C	C	C	1	1	1	1	1	1	55	65	42	57	57	76	0.965517	1	1	1	1	1	1	0.978261	1	1	1	1
36682453	T	A	A	A	A	A	A	1	1	1	1	1	1	73	68	68	56	83	107	1	1	1	1	1	1	0.988636	0.971429	1	0.983871	1	1
62081313	C	A	A	A	A	A	A	1	1	1	1	1	1	106	87	55	95	56	106	0.994152	1	1	1	1	1	0.990566	1	1	0.972222	1	0.987342
28612077	T	G	G	G	G	G	G	1	1	1	1	1	1	111	181	127	180	110	164	1	1	0.97619	1	1	1	1	1	1	0.994118	0.994595	0.979381
24315004	G	A	A	A	A	A	A	1	1	1	1	1	1	27	25	62	40	36	35	1	1	1	1	1	1	0.944444	1	1	1	1	1
72590747	C	T	T	T	T	T	T	1	1	1	1	1	1	28	23	20	30	13	37	1	1	1	1	1	1	1	0.944444	1	1	1	1
5632031	C	T	T	T	T	T	T	1	1	1	1	1	1	40	63	11	66	50	51	1	1	0.944444	1	1	1	1	1	1	1	1	1
17791118	C	A	A	A	A	A	A	1	1	1	1	1	1	48	38	12	18	12	31	1	1	1	1	1	1	1	1	1	1	1	0.944444
84808502	T	A	A	A	A	A	A	1	1	1	1	1	1	22	26	13	29	23	29	1	1	1	1	1	1	1	1	1	0.944444	1	1
84663153	G	A	A	A	A	A	A	1	1	1	1	1	1	232	154	63	200	145	135	1	1	0.957447	1	0.994536	1	1	1	1	1	1	0.992806
65449172	A	G	G	G	G	G	G	1	1	1	1	1	1	35	43	22	21	15	36	1	1	1	1	1	1	0.966102	1	0.978723	1	1	1
22035510	A	G	G	G	G	G	G	1	1	1	1	1	1	230	184	79	138	137	246	1	1	0.987342	1	0.97561	1	1	1	0.994624	0.987421	1	1
84008054	G	A	A	A	A	A	A	1	1	1	1	1	1	116	69	69	70	45	56	1	1	0.976744	1	1	1	1	0.96875	1	1	1	1
12266036	G	A	A	A	A	A	A	1	1	1	1	1	1	40	49	19	65	43	45	1	1	0.986301	1	0.980769	1	1	1	1	1	1	0.978723
40176037	A	G	G	G	G	G	G	1	1	1	1	1	1	93	90	16	138	74	85	0.985075	1	1	0.994898	1	1	1	1	0.992537	0.990291	1	0.983051
19400456	T	C	C	C	C	C	C	1	1	1	1	1	1	71	50	20	49	32	43	1	1	1	1	1	1	1	1	1	1	0.945946	1
43281336	G	T	T	T	T	T	T	1	1	1	1	1	1	11	17	20	15	31	32	1	1	1	1	1	0.945946	1	1	1	1	1	1
62478560	A	G	G	G	G	G	G	1	1	1	1	1	1	67	53	39	82	65	74	1	1	1	1	1	0.945946	1	1	1	1	1	1
62478571	T	C	C	C	C	C	C	1	1	1	1	1	1	68	53	39	81	65	74	1	1	1	1	1	0.945946	1	1	1	1	1	1
13629468	T	C	C	C	C	C	C	1	1	1	1	1	1	182	183	56	310	186	272	1	0.99569	0.994186	1	1	1	0.979592	1	1	1	0.983871	0.992857
77913537	G	T	T	T	T	T	T	1	1	1	1	1	1	129	79	23	52	101	210	1	0.946667	1	1	1	1	1	1	1	1	1	1
77247658	T	A	A	A	A	A	A	1	1	1	1	1	1	28	54	32	39	40	53	1	1	1	1	1	1	0.947368	1	1	1	1	1
20297469	G	C	C	C	C	C	C	1	1	1	1	1	1	44	25	15	36	30	40	1	1	0.947368	1	1	1	1	1	1	1	1	1
94065021	C	T	T	T	T	T	T	1	1	1	1	1	1	24	42	33	69	41	71	1	1	1	0.947368	1	1	1	1	1	1	1	1
119489362	G	A	A	A	A	A	A	1	1	1	1	1	1	23	27	10	51	41	19	1	1	1	1	1	1	1	0.947368	1	1	1	1
52148507	T	C	C	C	C	C	C	1	1	1	1	1	1	26	13	12	23	18	33	1	1	0.947368	1	1	1	1	1	1	1	1	1
20845383	C	T	T	T	T	T	T	1	1	1	1	1	1	51	50	27	58	51	46	1	1	0.947368	1	1	1	1	1	1	1	1	1
89220371	C	G	G	G	G	G	G	1	1	1	1	1	1	112	274	92	124	217	134	1	1	1	1	1	0.947368	1	1	1	1	1	1
65449194	T	C	C	C	C	C	C	1	1	1	1	1	1	30	39	21	17	12	19	1	1	1	1	1	1	1	1	0.947368	1	1	1
23837848	T	C	C	C	C	C	C	1	1	1	1	1	1	60	74	21	84	55	42	1	1	1	1	1	1	1	1	1	0.947368	1	1
51609416	C	A	A	A	A	A	A	1	1	1	1	1	1	43	45	19	49	24	46	1	1	1	0.987654	1	0.96	1	1	1	1	1	1
111053563	G	A	A	A	A	A	A	1	1	1	1	1	1	97	89	52	78	60	71	1	1	1	1	1	1	1	0.983051	1	0.984848	1	0.98
31242618	T	C	C	C	C	C	C	1	1	1	1	1	1	131	241	121	181	159	114	1	0.984848	1	1	1	1	1	1	1	1	0.978261	0.984848
43935835	A	G	G	G	G	G	G	1	1	1	1	1	1	113	107	104	160	129	198	1	1	1	1	1	1	0.948052	1	1	1	1	1
137783289	T	C	C	C	C	C	C	1	1	1	1	1	1	54	47	14	98	65	75	1	1	1	1	1	0.948052	1	1	1	1	1	1
12612189	C	T	T	T	T	T	T	1	1	1	1	1	1	84	110	15	190	98	97	1	1	1	1	1	0.979592	1	1	0.987342	1	1	0.981132
17207338	A	G	G	G	G	G	G	1	1	1	1	1	1	43	22	24	29	35	51	0.964286	1	0.984375	1	1	1	1	1	1	1	1	1
38269778	C	T	T	T	T	T	T	1	1	1	1	1	1	43	113	46	109	64	110	1	1	0.975	1	0.973684	1	1	1	1	1	1	1
12266070	T	C	C	C	C	C	C	1	1	1	1	1	1	30	26	10	41	27	45	1	1	1	1	1	1	1	0.948718	1	1	1	1
12765081	C	A	A	A	A	A	A	1	1	1	1	1	1	30	23	12	11	17	23	1	1	1	1	1	1	1	1	1	0.948718	1	1
12765100	C	G	G	G	G	G	G	1	1	1	1	1	1	30	24	12	11	17	23	1	1	1	1	1	1	1	1	1	0.948718	1	1
19400426	T	C	C	C	C	C	C	1	1	1	1	1	1	58	37	16	42	31	42	1	1	1	0.981481	1	1	1	1	1	1	0.967742	1
48251169	A	G	G	G	G	G	G	1	1	1	1	1	1	30	26	14	26	33	63	1	1	1	0.984375	1	1	1	1	0.964912	1	1	1
38702722	A	G	G	G	G	G	G	1	1	1	1	1	1	31	39	20	33	31	55	1	1	0.973684	1	1	0.97561	1	1	1	1	1	1
11967318	C	A	A	A	A	A	A	1	1	1	1	1	1	32	13	11	27	21	26	0.985294	1	0.964286	1	1	1	1	1	1	1	1	1
84008161	A	G	G	G	G	G	G	1	1	1	1	1	1	174	132	109	93	86	137	1	1	0.988095	1	1	1	0.993548	1	0.968254	1	1	1
3839486	A	G	G	G	G	G	G	1	1	1	1	1	1	22	31	17	44	14	26	1	1	1	1	1	1	1	1	1	1	0.95	1
2411555	A	C	C	C	C	C	C	1	1	1	1	1	1	36	57	12	33	30	54	1	1	0.95	1	1	1	1	1	1	1	1	1
30509276	C	T	T	T	T	T	T	1	1	1	1	1	1	15	10	10	24	18	32	1	1	0.95	1	1	1	1	1	1	1	1	1
94065024	T	C	C	C	C	C	C	1	1	1	1	1	1	19	41	32	62	36	62	1	1	1	0.95	1	1	1	1	1	1	1	1
72891064	T	C	C	C	C	C	C	1	1	1	1	1	1	32	41	20	45	50	45	0.95	1	1	1	1	1	1	1	1	1	1	1
14788699	A	G	G	G	G	G	G	1	1	1	1	1	1	28	27	11	54	24	49	1	1	0.95	1	1	1	1	1	1	1	1	1
115293729	A	G	G	G	G	G	G	1	1	1	1	1	1	104	79	92	58	46	112	1	1	0.98	1	1	1	0.978723	1	1	0.991597	1	1
13681173	A	G	G	G	G	G	G	1	1	1	1	1	1	51	41	23	58	20	41	0.950617	1	1	1	1	1	1	1	1	1	1	1
29909858	A	C	C	C	C	C	C	1	1	1	1	1	1	67	41	31	39	46	67	0.987805	1	0.981132	1	1	1	1	1	0.982143	1	1	1
19400477	G	A	A	A	A	A	A	1	1	1	1	1	1	76	54	22	50	29	40	1	1	1	1	1	1	1	1	1	1	0.95122	1
35191368	T	C	C	C	C	C	C	1	1	1	1	1	1	30	31	10	52	22	41	1	1	1	1	1	1	1	1	1	1	0.95122	1
24478059	T	C	C	C	C	C	C	1	1	1	1	1	1	83	62	42	74	57	87	1	0.983333	1	1	1	1	1	1	0.99	0.99359	0.984375	1
43529918	T	G	G	G	G	G	G	1	1	1	1	1	1	92	84	42	87	58	86	1	0.995918	1	1	1	1	1	0.988095	1	0.982456	0.984848	1
25868327	A	C	C	C	C	C	C	1	1	1	1	1	1	35	30	19	33	39	55	1	1	1	1	0.968421	1	1	1	1	1	0.983051	1
3880278	A	G	G	G	G	G	G	1	1	1	1	1	1	49	42	27	46	18	54	1	1	1	0.96875	1	1	1	1	1	1	0.982759	1
48776493	A	G	G	G	G	G	G	1	1	1	1	1	1	116	115	85	154	84	186	0.993631	0.99359	0.981651	0.994819	1	1	0.993548	1	0.994413	1	1	1
27388376	C	G	G	G	G	G	G	1	1	1	1	1	1	56	56	22	55	32	72	1	1	1	0.984615	0.967213	1	1	1	1	1	1	1
7526099	A	G	G	G	G	G	G	1	1	1	1	1	1	64	56	24	109	58	83	1	1	1	1	1	0.99359	1	1	1	1	0.958333	1
3839496	C	T	T	T	T	T	T	1	1	1	1	1	1	20	32	16	46	12	26	1	1	1	1	1	1	1	1	1	1	0.952381	1
3839497	A	G	G	G	G	G	G	1	1	1	1	1	1	22	33	17	47	14	26	1	1	1	1	1	1	1	1	1	1	0.952381	1
3839503	A	G	G	G	G	G	G	1	1	1	1	1	1	23	34	17	51	14	27	1	1	1	1	1	1	1	1	1	1	0.952381	1
142999313	A	G	G	G	G	G	G	1	1	1	1	1	1	57	53	15	87	48	83	1	1	1	1	1	1	0.952381	1	1	1	1	1
43964339	A	T	T	T	T	T	T	1	1	1	1	1	1	17	20	13	25	15	20	1	1	0.952381	1	1	1	1	1	1	1	1	1
62478643	A	G	G	G	G	G	G	1	1	1	1	1	1	59	49	40	74	72	65	1	1	1	1	1	0.952381	1	1	1	1	1	1
127719841	A	C	C	C	C	C	C	1	1	1	1	1	1	33	27	10	25	34	41	1	1	1	1	1	1	1	1	1	1	0.952381	1
129905854	C	A	A	A	A	A	A	1	1	1	1	1	1	29	22	25	33	21	29	1	1	1	0.952381	1	1	1	1	1	1	1	1
36546862	C	A	A	A	A	A	A	1	1	1	1	1	1	25	26	26	44	20	27	1	1	0.952381	1	1	1	1	1	1	1	1	1
34283570	G	A	A	A	A	A	A	1	1	1	1	1	1	30	41	28	25	11	29	1	1	1	1	1	1	1	1	1	1	0.952381	1
89220046	A	G	G	G	G	G	G	1	1	1	1	1	1	49	55	30	30	59	47	1	1	1	1	1	1	1	1	1	0.952381	1	1
53096062	A	G	G	G	G	G	G	1	1	1	1	1	1	53	41	32	48	28	42	1	0.978723	1	1	0.973684	1	1	1	1	1	1	1
50574711	T	C	C	C	C	C	C	1	1	1	1	1	1	48	66	47	52	36	89	1	1	0.966667	1	1	1	0.986301	1	1	1	1	1
17769057	A	G	G	G	G	G	G	1	1	1	1	1	1	71	94	66	149	68	136	1	1	0.983871	1	0.982143	1	1	1	1	1	0.987179	1
12265732	T	A	A	A	A	A	A	1	1	1	1	1	1	62	93	46	81	57	79	1	0.995745	0.970297	1	1	0.992754	1	1	1	0.994413	1	1
40175745	T	C	C	C	C	C	C	1	1	1	1	1	1	192	156	16	223	107	130	1	1	0.988889	0.980488	1	0.991416	1	1	1	1	1	0.992424
15274916	T	C	C	C	C	C	C	1	1	1	1	1	1	68	78	102	86	69	136	1	1	0.982301	1	1	1	1	1	0.985816	0.985294	1	1
5686458	G	C	C	C	C	C	C	1	1	1	1	1	1	40	81	36	88	57	67	1	1	0.981481	1	0.988095	1	1	1	1	1	1	0.983871
20297677	A	T	T	T	T	T	T	1	1	1	1	1	1	22	22	13	42	31	44	1	1	1	1	1	1	1	1	0.985714	1	0.967742	1
93524771	T	G	G	G	G	G	G	1	1	1	1	1	1	31	51	38	58	41	58	1	1	1	1	0.983871	1	1	0.983333	1	0.987013	1	1
15276042	G	T	T	T	T	T	T	1	1	1	1	1	1	47	40	28	45	39	56	1	1	0.96875	1	1	1	1	1	1	0.985507	1	1
59706061	A	G	G	G	G	G	G	1	1	1	1	1	1	18	30	27	83	39	28	1	0.972222	0.982143	1	1	1	1	1	1	1	1	1
74497863	C	T	T	T	T	T	T	1	1	1	1	1	1	29	37	23	30	37	37	1	1	1	1	1	1	1	0.954545	1	1	1	1
6707319	C	T	T	T	T	T	T	1	1	1	1	1	1	40	76	30	72	47	55	1	1	0.954545	1	1	1	1	1	1	1	1	1
36365673	C	T	T	T	T	T	T	1	1	1	1	1	1	35	41	28	38	32	48	1	1	1	1	1	1	1	1	1	1	0.954545	1
115293726	G	A	A	A	A	A	A	1	1	1	1	1	1	108	81	90	59	46	117	0.954545	1	1	1	1	1	1	1	1	1	1	1
49639101	G	A	A	A	A	A	A	1	1	1	1	1	1	21	11	12	27	13	28	1	1	1	1	1	1	1	1	0.954545	1	1	1
37284695	C	T	T	T	T	T	T	1	1	1	1	1	1	38	23	10	19	16	52	1	1	1	1	1	1	1	1	1	1	0.954545	1
72477741	T	C	C	C	C	C	C	1	1	1	1	1	1	47	31	12	42	38	79	1	0.954545	1	1	1	1	1	1	1	1	1	1
64259024	T	C	C	C	C	C	C	1	1	1	1	1	1	28	35	15	26	37	23	1	1	0.954545	1	1	1	1	1	1	1	1	1
74453652	C	T	T	T	T	T	T	1	1	1	1	1	1	38	45	49	89	56	89	1	1	0.954545	1	1	1	1	1	1	1	1	1
11968161	T	C	C	C	C	C	C	1	1	1	1	1	1	21	32	17	35	46	25	1	1	1	0.954545	1	1	1	1	1	1	1	1
2631	A	G	G	G	G	G	G	1	1	1	1	1	1	49	79	13	41	88	60	1	1	1	0.954545	1	1	1	1	1	1	1	1
2484	T	G	G	G	G	G	G	1	1	1	1	1	1	234	405	135	218	286	336	1	1	0.976744	0.991189	1	0.993711	1	1	1	1	0.992908	1
6476557	A	T	T	T	T	T	T	1	1	1	1	1	1	44	70	42	79	74	78	1	1	1	0.974359	1	1	1	1	1	1	1	0.980392
12265173	A	G	G	G	G	G	G	1	1	1	1	1	1	37	50	29	58	43	46	1	0.993056	1	1	1	1	1	0.986111	1	1	1	0.97561
101428226	G	A	A	A	A	A	A	1	1	1	1	1	1	131	177	117	210	159	211	1	1	0.980892	0.979424	1	1	1	0.994475	1	1	1	1
40175728	T	C	C	C	C	C	C	1	1	1	1	1	1	194	154	24	228	106	123	1	1	0.988889	0.981481	1	0.992	1	1	1	1	1	0.992481
40176075	G	C	C	C	C	C	C	1	1	1	1	1	1	142	120	21	177	90	111	0.987288	1	0.977778	0.99505	1	1	1	1	0.994949	1	1	1
2587	A	C	C	C	C	C	C	1	1	1	1	1	1	199	267	80	173	234	268	1	0.985981	0.983871	0.995918	1	1	1	1	1	1	0.989362	1
74454000	G	A	A	A	A	A	A	1	1	1	1	1	1	22	28	36	59	50	68	1	1	1	1	1	1	1	1	0.977011	1	0.978261	1
6707304	C	T	T	T	T	T	T	1	1	1	1	1	1	40	76	30	72	48	55	1	1	1	1	1	1	1	1	1	1	1	0.955556
35786256	T	C	C	C	C	C	C	1	1	1	1	1	1	17	15	13	27	24	21	1	1	1	1	1	1	1	1	1	0.955556	1	1
55265628	T	C	C	C	C	C	C	1	1	1	1	1	1	20	29	10	29	36	34	1	1	1	1	1	1	1	1	1	1	1	0.955556
52930629	G	A	A	A	A	A	A	1	1	1	1	1	1	84	115	74	61	107	110	1	1	0.979381	0.976471	1	1	1	1	1	1	1	1
47904563	G	A	A	A	A	A	A	1	1	1	1	1	1	33	15	44	11	21	44	1	1	0.965517	1	0.990385	1	1	1	1	1	1	1
84325132	T	G	G	G	G	G	G	1	1	1	1	1	1	176	156	101	534	211	263	0.996269	0.995192	0.983051	1	0.994048	0.993769	1	1	1	0.99361	1	1
12544820	C	T	T	T	T	T	T	1	1	1	1	1	1	94	120	45	104	83	97	1	1	1	1	0.982759	1	1	1	1	0.989899	1	0.983333
40611695	T	C	C	C	C	C	C	1	1	1	1	1	1	39	20	17	50	29	23	1	1	1	1	1	1	1	1	1	1	1	0.956522
3880288	C	T	T	T	T	T	T	1	1	1	1	1	1	43	36	23	32	15	42	1	1	1	1	1	1	1	1	1	1	1	0.956522
52147056	C	T	T	T	T	T	T	1	1	1	1	1	1	23	18	17	20	23	26	1	1	1	1	1	1	0.956522	1	1	1	1	1
39892751	G	A	A	A	A	A	A	1	1	1	1	1	1	18	28	17	24	29	30	1	0.956522	1	1	1	1	1	1	1	1	1	1
104337105	G	T	T	T	T	T	T	1	1	1	1	1	1	57	37	17	54	26	26	1	1	0.956522	1	1	1	1	1	1	1	1	1
74453613	A	G	G	G	G	G	G	1	1	1	1	1	1	23	31	37	74	41	72	0.956522	1	1	1	1	1	1	1	1	1	1	1
91391639	A	G	G	G	G	G	G	1	1	1	1	1	1	12	14	22	14	20	12	1	1	1	1	1	1	1	1	1	0.956522	1	1
61592231	T	A	A	A	A	A	A	1	1	1	1	1	1	49	30	40	14	18	31	0.990196	1	0.966667	1	1	1	1	1	1	1	1	1
10283491	G	A	A	A	A	A	A	1	1	1	1	1	1	57	61	23	81	67	77	0.992063	1	0.97561	1	0.989247	1	1	1	1	1	1	1
40176057	A	G	G	G	G	G	G	1	1	1	1	1	1	140	117	21	174	89	107	0.9869	1	0.980392	0.995098	1	1	1	1	0.994681	1	1	1
2479	G	C	C	C	C	C	C	1	1	1	1	1	1	225	405	136	217	289	337	1	0.991935	0.974359	0.991031	1	1	1	1	1	1	1	1
59101428	T	G	G	G	G	G	G	1	1	1	1	1	1	12	17	19	17	19	34	0.957447	1	1	1	1	1	1	1	1	1	1	1
40176115	A	G	G	G	G	G	G	1	1	1	1	1	1	151	126	28	191	95	118	0.980695	1	1	0.990991	1	1	1	0.990385	0.995434	1	1	1
50732570	A	G	G	G	G	G	G	1	1	1	1	1	1	75	59	41	90	57	50	1	1	0.9875	1	1	1	1	0.970149	1	1	1	1
9453643	T	C	C	C	C	C	C	1	1	1	1	1	1	35	34	23	53	48	67	0.977778	1	0.98	1	1	1	1	1	1	1	1	1
84007918	G	A	A	A	A	A	A	1	1	1	1	1	1	96	81	60	73	53	62	1	0.968254	1	0.989583	1	1	1	1	1	1	1	1
57122305	T	A	A	A	A	A	A	1	1	1	1	1	1	82	50	19	97	54	81	0.994318	1	0.969466	1	1	0.99435	1	1	1	1	1	1
66128355	A	G	G	G	G	G	G	1	1	1	1	1	1	24	31	15	29	26	42	0.985915	1	1	1	1	1	1	1	1	0.972222	1	1
38517602	A	C	C	C	C	C	C	1	1	1	1	1	1	44	40	12	40	32	61	1	1	0.958333	1	1	1	1	1	1	1	1	1
18012035	C	T	T	T	T	T	T	1	1	1	1	1	1	20	12	12	18	11	11	1	1	1	1	1	1	1	1	1	0.958333	1	1
31242761	T	G	G	G	G	G	G	1	1	1	1	1	1	17	42	47	25	31	35	1	1	1	1	1	1	1	1	0.958333	1	1	1
6448413	T	A	A	A	A	A	A	1	1	1	1	1	1	69	62	24	95	73	103	1	1	0.958333	1	1	1	1	1	1	1	1	1
40611760	A	G	G	G	G	G	G	1	1	1	1	1	1	28	23	15	56	20	25	1	1	1	1	1	1	1	1	1	1	1	0.958333
40611762	G	A	A	A	A	A	A	1	1	1	1	1	1	28	23	15	53	20	25	1	1	1	1	1	1	1	1	1	1	1	0.958333
69623106	C	T	T	T	T	T	T	1	1	1	1	1	1	39	17	16	40	20	51	1	1	1	1	1	1	1	1	0.958333	1	1	1
49639104	G	C	C	C	C	C	C	1	1	1	1	1	1	22	11	12	27	13	28	1	1	1	1	1	1	1	1	0.958333	1	1	1
43964400	A	T	T	T	T	T	T	1	1	1	1	1	1	16	16	11	21	17	16	1	1	1	1	1	1	1	1	1	1	1	0.958333
125630348	G	T	T	T	T	T	T	1	1	1	1	1	1	52	70	45	55	35	49	1	1	0.958333	1	1	1	1	1	1	1	1	1
89220624	A	G	G	G	G	G	G	1	1	1	1	1	1	38	43	20	20	50	34	1	1	1	1	0.958333	1	1	1	1	1	1	1
2756	A	C	C	C	C	C	C	1	1	1	1	1	1	65	66	35	36	73	75	1	1	1	1	1	1	1	1	1	1	0.958333	1
137080207	A	T	T	T	T	T	T	1	1	1	1	1	1	89	109	42	75	41	72	1	1	1	0.980952	1	1	1	0.982759	0.994624	1	1	1
42210582	T	C	C	C	C	C	C	1	1	1	1	1	1	54	45	22	107	49	58	1	1	1	1	1	0.976744	1	1	0.981818	1	1	1
56444362	A	C	C	C	C	C	C	1	1	1	1	1	1	47	51	11	59	29	54	1	1	1	1	0.991071	1	0.967742	1	1	1	1	1
25313875	G	A	A	A	A	A	A	1	1	1	1	1	1	18	23	40	14	24	39	0.959184	1	1	1	1	1	1	1	1	1	1	1
12756418	T	C	C	C	C	C	C	1	1	1	1	1	1	178	97	79	87	72	144	1	1	1	1	0.959184	1	1	1	1	1	1	1
8427104	T	C	C	C	C	C	C	1	1	1	1	1	1	223	240	199	317	263	310	1	1	1	1	1	0.962963	1	0.996255	1	1	1	1
73629044	T	C	C	C	C	C	C	1	1	1	1	1	1	101	70	14	85	43	150	1	1	0.987013	1	1	0.993007	1	0.979381	1	1	1	1
30092231	G	A	A	A	A	A	A	1	1	1	1	1	1	58	54	27	70	61	61	1	0.988636	0.981132	1	1	0.989691	1	1	1	1	1	1
28432639	A	G	G	G	G	G	G	1	1	1	1	1	1	76	64	26	83	69	76	1	1	1	1	1	0.989796	1	1	0.969697	1	1	1
70683734	G	A	A	A	A	A	A	1	1	1	1	1	1	21	24	20	37	22	24	1	1	1	1	1	1	1	1	1	1	1	0.96
74497725	G	A	A	A	A	A	A	1	1	1	1	1	1	37	29	23	25	29	31	1	1	1	1	1	1	1	1	1	1	0.96	1
74425376	C	A	A	A	A	A	A	1	1	1	1	1	1	39	29	29	32	42	62	1	1	1	1	1	1	1	0.96	1	1	1	1
6448574	G	A	A	A	A	A	A	1	1	1	1	1	1	155	140	47	190	92	191	1	1	0.96	1	1	1	1	1	1	1	1	1
44525959	G	A	A	A	A	A	A	1	1	1	1	1	1	50	22	27	17	18	26	1	1	1	1	1	1	1	1	0.96	1	1	1
50317110	A	G	G	G	G	G	G	1	1	1	1	1	1	24	22	27	32	11	23	1	1	1	1	1	0.96	1	1	1	1	1	1
59429190	G	A	A	A	A	A	A	1	1	1	1	1	1	64	30	21	55	26	40	1	1	1	1	1	1	1	1	1	1	0.96	1
97126423	C	T	T	T	T	T	T	1	1	1	1	1	1	31	20	36	36	16	36	1	1	1	1	0.96	1	1	1	1	1	1	1
137080228	C	T	T	T	T	T	T	1	1	1	1	1	1	81	99	39	73	36	71	0.992424	1	1	1	1	1	0.986111	0.981481	1	1	1	1
41399075	T	C	C	C	C	C	C	1	1	1	1	1	1	49	35	21	52	47	69	1	1	1	1	1	1	1	1	1	0.987805	1	0.972222
78756436	T	C	C	C	C	C	C	1	1	1	1	1	1	62	61	52	93	66	114	1	1	1	0.996466	1	1	0.963636	1	1	1	1	1
11884721	T	A	A	A	A	A	A	1	1	1	1	1	1	85	74	40	128	101	96	0.994709	1	0.988636	1	1	1	1	1	1	1	0.977273	1
111053604	C	T	T	T	T	T	T	1	1	1	1	1	1	124	150	74	178	104	125	1	0.993289	0.981481	1	0.985915	1	1	1	1	1	1	1
6476339	T	C	C	C	C	C	C	1	1	1	1	1	1	106	119	68	146	125	163	1	1	1	1	1	0.991071	0.969697	1	1	1	1	1
74118087	T	C	C	C	C	C	C	1	1	1	1	1	1	38	33	37	21	39	55	1	0.960784	1	1	1	1	1	1	1	1	1	1
48776860	C	T	T	T	T	T	T	1	1	1	1	1	1	50	52	62	44	57	78	1	1	1	0.960784	1	1	1	1	1	1	1	1
29411706	A	C	C	C	C	C	C	1	1	1	1	1	1	20	39	44	22	27	50	1	1	1	0.982759	1	1	1	1	1	0.978261	1	1
947889	G	A	A	A	A	A	A	1	1	1	1	1	1	46	61	58	49	45	101	1	0.992701	1	0.992	0.976471	1	1	1	1	1	1	1
13679479	T	C	C	C	C	C	C	1	1	1	1	1	1	75	52	82	49	79	96	1	1	1	1	1	1	1	0.974359	1	1	0.986842	1
56969023	A	G	G	G	G	G	G	1	1	1	1	1	1	35	33	11	45	26	35	1	1	1	1	1	1	0.961538	1	1	1	1	1
12544955	G	T	T	T	T	T	T	1	1	1	1	1	1	50	70	41	86	46	70	1	1	0.974359	1	1	1	1	1	0.987179	1	1	1
37710613	G	T	T	T	T	T	T	1	1	1	1	1	1	20	24	14	21	13	26	1	1	1	1	1	1	1	1	1	1	0.961538	1
10127326	C	A	A	A	A	A	A	1	1	1	1	1	1	23	22	26	16	13	10	1	1	0.961538	1	1	1	1	1	1	1	1	1
29411586	T	C	C	C	C	C	C	1	1	1	1	1	1	12	24	31	23	22	44	1	0.961538	1	1	1	1	1	1	1	1	1	1
49639167	G	T	T	T	T	T	T	1	1	1	1	1	1	15	15	17	31	12	29	1	1	1	1	1	1	1	1	0.961538	1	1	1
2766429	T	G	G	G	G	G	G	1	1	1	1	1	1	21	37	13	32	26	37	1	1	1	0.961538	1	1	1	1	1	1	1	1
3373745	T	C	C	C	C	C	C	1	1	1	1	1	1	48	42	29	42	157	134	1	1	1	1	1	1	1	1	0.961538	1	1	1
52146886	A	G	G	G	G	G	G	1	1	1	1	1	1	47	58	30	42	46	70	1	1	0.961538	1	1	1	1	1	1	1	1	1
93524828	A	T	T	T	T	T	T	1	1	1	1	1	1	31	48	32	47	41	41	1	1	0.961538	1	1	1	1	1	1	1	1	1
24855960	T	G	G	G	G	G	G	1	1	1	1	1	1	68	58	40	110	77	93	0.989011	1	0.972973	1	1	1	1	1	1	1	1	1
72504072	G	A	A	A	A	A	A	1	1	1	1	1	1	38	24	11	46	25	37	1	1	1	1	1	1	1	1	1	0.962264	1	1
42546321	G	A	A	A	A	A	A	1	1	1	1	1	1	48	39	10	75	45	66	1	1	1	1	0.962264	1	1	1	1	1	1	1
68167433	T	C	C	C	C	C	C	1	1	1	1	1	1	15	20	11	26	41	25	1	0.982143	1	1	1	0.980198	1	1	1	1	1	1
90900323	C	T	T	T	T	T	T	1	1	1	1	1	1	122	93	40	180	147	124	0.975904	1	1	1	1	0.986486	1	1	1	1	1	1
119442620	A	G	G	G	G	G	G	1	1	1	1	1	1	83	66	48	94	95	110	1	1	0.975	1	1	1	1	1	1	1	1	0.9875
55488293	A	T	T	T	T	T	T	1	1	1	1	1	1	135	137	35	194	100	149	1	0.992754	0.987179	1	1	1	1	1	0.988166	0.994444	1	1
101428245	A	G	G	G	G	G	G	1	1	1	1	1	1	147	178	110	220	154	217	1	1	0.993289	0.980469	1	1	1	0.989189	1	1	1	1
133654705	A	G	G	G	G	G	G	1	1	1	1	1	1	17	14	23	17	18	28	1	1	1	1	1	0.962963	1	1	1	1	1	1
2631220	A	G	G	G	G	G	G	1	1	1	1	1	1	23	38	35	35	49	39	1	1	1	1	1	1	1	0.962963	1	1	1	1
22191887	T	A	A	A	A	A	A	1	1	1	1	1	1	10	38	10	15	24	18	1	1	1	1	1	1	1	1	0.962963	1	1	1
66538737	T	C	C	C	C	C	C	1	1	1	1	1	1	129	119	94	117	93	79	0.985714	1	1	1	1	1	1	0.977273	1	1	1	1
2517	T	C	C	C	C	C	C	1	1	1	1	1	1	206	330	113	212	243	322	1	0.992453	1	1	1	1	1	1	1	1	0.970803	1
74454002	A	C	C	C	C	C	C	1	1	1	1	1	1	25	33	37	63	53	74	1	1	1	1	0.985507	1	1	1	0.978022	1	1	1
130066463	T	C	C	C	C	C	C	1	1	1	1	1	1	221	167	202	127	149	277	0.980392	0.993902	1	1	1	1	1	0.993789	0.995475	1	1	1
63915248	A	G	G	G	G	G	G	1	1	1	1	1	1	26	55	31	56	44	54	1	1	1	1	1	1	1	1	0.963636	1	1	1
142999374	C	T	T	T	T	T	T	1	1	1	1	1	1	36	37	15	82	31	71	1	1	1	1	1	1	1	1	1	1	1	0.963636
120278900	T	C	C	C	C	C	C	1	1	1	1	1	1	37	30	14	71	33	50	1	1	1	1	1	1	1	0.963636	1	1	1	1
61233765	A	T	T	T	T	T	T	1	1	1	1	1	1	367	310	73	394	108	148	0.997147	0.995455	1	0.9925	0.99688	1	1	0.997024	0.99434	1	1	0.990338
29844704	G	A	A	A	A	A	A	1	1	1	1	1	1	23	48	22	58	29	22	0.963855	1	1	1	1	1	1	1	1	1	1	1
52930635	T	C	C	C	C	C	C	1	1	1	1	1	1	79	98	70	56	93	105	1	1	0.989011	0.975	1	1	1	1	1	1	1	1
111053530	A	G	G	G	G	G	G	1	1	1	1	1	1	138	132	63	132	89	116	1	1	0.985507	1	1	1	1	0.978723	1	1	1	1
12756310	A	G	G	G	G	G	G	1	1	1	1	1	1	102	50	42	71	59	77	1	0.988372	1	1	1	1	1	1	1	0.975904	1	1
32445238	A	G	G	G	G	G	G	1	1	1	1	1	1	49	77	32	64	56	67	1	1	1	1	1	1	1	1	0.964286	1	1	1
19865649	G	T	T	T	T	T	T	1	1	1	1	1	1	24	33	24	52	30	37	1	1	0.964286	1	1	1	1	1	1	1	1	1
153224057	A	C	C	C	C	C	C	1	1	1	1	1	1	94	81	100	50	26	38	1	1	1	0.964286	1	1	1	1	1	1	1	1
49639115	G	A	A	A	A	A	A	1	1	1	1	1	1	23	12	14	27	13	27	1	1	1	1	1	1	1	1	0.964286	1	1	1
89220848	G	A	A	A	A	A	A	1	1	1	1	1	1	30	68	24	17	40	37	1	1	0.964286	1	1	1	1	1	1	1	1	1
42546344	G	A	A	A	A	A	A	1	1	1	1	1	1	48	37	10	76	44	63	1	1	1	1	0.964286	1	1	1	1	1	1	1
99351653	A	T	T	T	T	T	T	1	1	1	1	1	1	117	193	87	318	143	218	0.997812	1	0.973958	0.997135	0.995413	1	1	1	1	1	1	1
74118236	A	G	G	G	G	G	G	1	1	1	1	1	1	100	98	126	78	89	215	1	1	1	1	0.964602	1	1	1	1	1	1	1
22391201	C	T	T	T	T	T	T	1	1	1	1	1	1	79	97	45	83	151	120	1	1	0.97561	1	1	1	1	1	1	0.989011	1	1
95402035	C	A	A	A	A	A	A	1	1	1	1	1	1	39	74	15	55	34	57	1	1	1	0.964706	1	1	1	1	1	1	1	1
64860448	C	T	T	T	T	T	T	1	1	1	1	1	1	57	49	25	49	74	71	1	1	1	1	1	1	1	1	1	0.964912	1	1
35515391	T	C	C	C	C	C	C	1	1	1	1	1	1	78	69	61	76	24	68	1	1	1	1	1	1	1	1	0.964912	1	1	1
73629045	T	C	C	C	C	C	C	1	1	1	1	1	1	99	70	14	85	44	146	1	1	0.985915	1	1	1	1	0.979167	1	1	1	1
18208120	G	T	T	T	T	T	T	1	1	1	1	1	1	61	61	25	126	48	100	1	1	1	1	1	1	1	1	0.965116	1	1	1
18208149	T	C	C	C	C	C	C	1	1	1	1	1	1	59	53	25	120	44	96	1	1	1	1	1	1	1	1	0.974684	0.990476	1	1
25969908	T	A	A	A	A	A	A	1	1	1	1	1	1	97	106	153	86	78	107	1	1	0.985816	0.993671	1	1	1	1	1	1	1	0.985714
61537151	T	C	C	C	C	C	C	1	1	1	1	1	1	33	32	57	25	16	30	1	1	1	1	1	1	0.965517	1	1	1	1	1
28834397	A	G	G	G	G	G	G	1	1	1	1	1	1	57	68	23	86	51	109	1	1	1	1	1	1	1	0.965517	1	1	1	1
101274174	T	G	G	G	G	G	G	1	1	1	1	1	1	26	21	18	31	11	21	1	1	1	1	1	1	1	1	1	0.965517	1	1
29844702	G	A	A	A	A	A	A	1	1	1	1	1	1	25	49	20	57	33	23	0.965517	1	1	1	1	1	1	1	1	1	1	1
46307984	T	C	C	C	C	C	C	1	1	1	1	1	1	42	32	24	61	36	42	0.981651	1	1	1	1	0.99654	1	1	0.9875	1	1	1
13606928	C	A	A	A	A	A	A	1	1	1	1	1	1	110	116	102	92	89	111	0.990385	1	1	0.992	0.983333	1	1	1	1	1	1	1
40051619	A	T	T	T	T	T	T	1	1	1	1	1	1	102	88	111	95	132	164	0.993333	1	0.979866	0.992537	1	1	1	1	1	1	1	1
50732611	A	G	G	G	G	G	G	1	1	1	1	1	1	75	42	37	94	54	59	1	1	1	1	0.978022	1	1	1	1	0.987805	1	1
11884817	G	A	A	A	A	A	A	1	1	1	1	1	1	44	32	30	69	50	43	0.992248	1	1	1	1	1	1	1	1	1	0.973684	1
35705144	A	G	G	G	G	G	G	1	1	1	1	1	1	123	78	38	132	98	99	1	1	0.974359	1	1	1	1	1	0.991667	1	1	1
35786567	A	G	G	G	G	G	G	1	1	1	1	1	1	33	38	42	48	31	50	1	1	1	1	1	1	1	1	1	1	0.966102	1
76949126	A	G	G	G	G	G	G	1	1	1	1	1	1	96	74	18	104	70	116	1	1	1	1	1	1	1	1	1	1	0.966102	1
41399336	A	C	C	C	C	C	C	1	1	1	1	1	1	87	88	45	116	87	111	0.987179	1	1	1	1	1	0.990566	1	0.988506	1	1	1
56182666	G	A	A	A	A	A	A	1	1	1	1	1	1	61	57	37	83	62	74	1	1	0.966292	1	1	1	1	1	1	1	1	1
4755390	A	G	G	G	G	G	G	1	1	1	1	1	1	33	49	44	32	23	77	1	1	1	0.966292	1	1	1	1	1	1	1	1
13629328	A	G	G	G	G	G	G	1	1	1	1	1	1	135	131	38	224	134	158	1	1	0.978022	0.993976	1	1	1	1	1	0.994505	1	1
6707123	C	T	T	T	T	T	T	1	1	1	1	1	1	79	79	20	106	48	82	1	1	1	1	0.966667	1	1	1	1	1	1	1
35786598	C	G	G	G	G	G	G	1	1	1	1	1	1	31	31	26	48	29	54	1	1	1	1	1	1	1	1	1	1	0.966667	1
4754161	T	C	C	C	C	C	C	1	1	1	1	1	1	39	30	16	37	36	47	1	0.966667	1	1	1	1	1	1	1	1	1	1
6355943	A	G	G	G	G	G	G	1	1	1	1	1	1	40	43	14	61	49	78	1	0.966667	1	1	1	1	1	1	1	1	1	1
3880322	T	C	C	C	C	C	C	1	1	1	1	1	1	31	19	15	18	10	32	1	1	1	1	1	1	1	1	1	0.966667	1	1
7036924	T	G	G	G	G	G	G	1	1	1	1	1	1	74	203	81	112	131	83	1	1	0.966667	1	1	1	1	1	1	1	1	1
28344437	G	A	A	A	A	A	A	1	1	1	1	1	1	26	28	11	19	15	24	1	1	1	1	1	1	1	1	1	1	1	0.966667
23299204	T	C	C	C	C	C	C	1	1	1	1	1	1	69	48	48	38	58	67	1	1	0.966667	1	1	1	1	1	1	1	1	1
94064868	T	C	C	C	C	C	C	1	1	1	1	1	1	21	35	20	43	41	54	1	1	0.966667	1	1	1	1	1	1	1	1	1
14788664	G	T	T	T	T	T	T	1	1	1	1	1	1	42	31	16	69	30	71	1	1	0.966667	1	1	1	1	1	1	1	1	1
90900243	C	T	T	T	T	T	T	1	1	1	1	1	1	71	51	21	85	68	50	1	1	1	1	1	0.966667	1	1	1	1	1	1
32171478	A	G	G	G	G	G	G	1	1	1	1	1	1	21	25	16	25	28	29	1	1	1	1	1	0.966667	1	1	1	1	1	1
50577105	T	A	A	A	A	A	A	1	1	1	1	1	1	16	12	16	15	26	32	1	1	0.966667	1	1	1	1	1	1	1	1	1
11967997	C	G	G	G	G	G	G	1	1	1	1	1	1	26	18	13	24	17	22	1	1	1	1	1	0.966667	1	1	1	1	1	1
74454008	A	G	G	G	G	G	G	1	1	1	1	1	1	25	37	37	64	51	77	1	1	1	1	1	1	0.977778	1	0.989247	1	1	1
50151713	G	A	A	A	A	A	A	1	1	1	1	1	1	46	64	57	82	56	58	1	0.967213	1	1	1	1	1	1	1	1	1	1
104741192	C	A	A	A	A	A	A	1	1	1	1	1	1	64	35	32	47	52	52	1	1	1	1	1	1	1	1	0.967213	1	1	1
99695631	T	A	A	A	A	A	A	1	1	1	1	1	1	22	24	22	31	27	30	1	1	1	0.989691	1	1	1	1	0.977778	1	1	1
83474975	G	T	T	T	T	T	T	1	1	1	1	1	1	199	146	66	99	120	124	1	0.996016	0.971698	1	1	1	1	1	1	1	1	1
37710703	T	G	G	G	G	G	G	1	1	1	1	1	1	13	31	11	28	10	23	1	1	1	1	1	1	1	0.967742	1	1	1	1
53096063	T	C	C	C	C	C	C	1	1	1	1	1	1	53	42	32	48	28	43	1	1	1	1	1	1	0.967742	1	1	1	1	1
113594974	T	C	C	C	C	C	C	1	1	1	1	1	1	39	41	11	58	45	33	1	1	1	1	1	1	1	0.967742	1	1	1	1
127732953	G	T	T	T	T	T	T	1	1	1	1	1	1	15	12	19	20	16	37	1	1	1	1	1	1	1	1	1	1	0.967742	1
24477964	T	C	C	C	C	C	C	1	1	1	1	1	1	62	41	36	44	47	59	1	1	1	1	1	1	1	1	1	1	1	0.967742
46423989	T	A	A	A	A	A	A	1	1	1	1	1	1	30	22	13	31	29	64	1	1	0.967742	1	1	1	1	1	1	1	1	1
121142389	G	A	A	A	A	A	A	1	1	1	1	1	1	19	11	13	16	16	19	0.967742	1	1	1	1	1	1	1	1	1	1	1
51945172	T	C	C	C	C	C	C	1	1	1	1	1	1	48	68	18	94	29	51	1	1	1	1	1	1	1	0.967742	1	1	1	1
65010592	G	T	T	T	T	T	T	1	1	1	1	1	1	32	20	22	21	28	31	1	1	0.967742	1	1	1	1	1	1	1	1	1
84325138	G	T	T	T	T	T	T	1	1	1	1	1	1	187	159	103	559	218	275	0.996193	1	0.977528	0.997207	1	1	1	1	1	0.996904	1	1
87555358	A	G	G	G	G	G	G	1	1	1	1	1	1	171	190	62	143	150	153	0.996845	1	1	0.994152	0.994536	0.994949	1	1	1	1	0.987448	1
36546912	A	G	G	G	G	G	G	1	1	1	1	1	1	44	47	41	82	43	51	1	1	1	1	1	1	1	0.968254	1	1	1	1
51945157	A	G	G	G	G	G	G	1	1	1	1	1	1	55	69	20	109	32	57	1	1	1	1	1	1	1	1	1	1	0.968254	1
947806	T	G	G	G	G	G	G	1	1	1	1	1	1	45	55	55	53	58	84	1	1	0.991071	0.993548	1	1	1	1	0.991071	0.992593	1	1
29844504	A	G	G	G	G	G	G	1	1	1	1	1	1	74	80	56	83	53	52	0.968421	1	1	1	1	1	1	1	1	1	1	1
80188479	G	A	A	A	A	A	A	1	1	1	1	1	1	450	517	391	740	494	587	0.997059	0.995614	0.989333	0.994228	1	0.998331	1	1	0.998914	1	1	0.994962
44960484	C	A	A	A	A	A	A	1	1	1	1	1	1	294	223	124	355	189	351	1	0.997297	0.976744	1	1	1	1	1	0.997706	0.996795	1	1
61928702	G	A	A	A	A	A	A	1	1	1	1	1	1	86	72	39	134	76	101	1	1	0.990099	1	1	1	1	1	1	1	1	0.978495
59705979	G	A	A	A	A	A	A	1	1	1	1	1	1	11	24	26	69	36	22	1	0.96875	1	1	1	1	1	1	1	1	1	1
5066145	C	T	T	T	T	T	T	1	1	1	1	1	1	53	42	16	45	25	56	1	1	1	1	1	1	0.96875	1	1	1	1	1
113594945	A	G	G	G	G	G	G	1	1	1	1	1	1	36	40	17	54	51	43	1	1	1	1	1	1	1	0.96875	1	1	1	1
39509180	T	C	C	C	C	C	C	1	1	1	1	1	1	95	76	82	54	31	84	1	1	1	1	1	1	1	1	1	1	1	0.96875
116237864	G	C	C	C	C	C	C	1	1	1	1	1	1	130	161	65	192	160	119	1	1	1	1	1	0.96875	1	1	1	1	1	1
25868379	A	G	G	G	G	G	G	1	1	1	1	1	1	39	30	14	27	34	60	1	1	1	1	1	1	1	1	1	1	1	0.96875
88643666	A	G	G	G	G	G	G	1	1	1	1	1	1	76	104	48	180	184	133	1	1	0.981132	1	1	1	1	1	0.987654	1	1	1
13629070	G	A	A	A	A	A	A	1	1	1	1	1	1	63	59	30	89	63	103	1	1	0.990291	1	0.992063	1	1	1	1	0.986577	1	1
104740838	G	A	A	A	A	A	A	1	1	1	1	1	1	70	83	45	106	95	77	1	1	0.981651	0.995495	1	1	1	1	1	0.991803	1	1
35706473	C	T	T	T	T	T	T	1	1	1	1	1	1	318	261	42	313	254	331	1	0.993377	1	0.989796	1	0.996226	1	1	1	0.997207	1	0.992593
37656639	T	A	A	A	A	A	A	1	1	1	1	1	1	325	279	198	150	130	304	0.991667	1	0.985185	1	1	1	1	1	1	0.992424	1	1
7333087	T	A	A	A	A	A	A	1	1	1	1	1	1	150	136	67	154	122	135	0.993506	0.994083	1	1	0.981982	1	1	1	1	1	1	1
60539581	T	G	G	G	G	G	G	1	1	1	1	1	1	20	16	15	46	17	36	1	1	0.969697	1	1	1	1	1	1	1	1	1
12545064	T	C	C	C	C	C	C	1	1	1	1	1	1	37	45	27	44	34	36	1	1	1	1	1	1	1	0.969697	1	1	1	1
4754218	T	C	C	C	C	C	C	1	1	1	1	1	1	34	30	17	50	42	50	1	0.969697	1	1	1	1	1	1	1	1	1	1
5632058	T	C	C	C	C	C	C	1	1	1	1	1	1	46	73	17	73	54	58	1	1	0.969697	1	1	1	1	1	1	1	1	1
36547206	T	C	C	C	C	C	C	1	1	1	1	1	1	29	15	22	58	53	58	1	1	0.969697	1	1	1	1	1	1	1	1	1
41399416	G	T	T	T	T	T	T	1	1	1	1	1	1	30	34	20	41	35	49	1	0.969697	1	1	1	1	1	1	1	1	1	1
28344455	A	G	G	G	G	G	G	1	1	1	1	1	1	26	32	12	20	16	25	1	1	1	1	1	1	1	1	1	1	1	0.969697
28344463	G	A	A	A	A	A	A	1	1	1	1	1	1	27	33	12	21	16	25	1	1	1	1	1	1	1	1	1	1	1	0.969697
12265147	G	A	A	A	A	A	A	1	1	1	1	1	1	45	62	32	72	54	60	0.990991	1	0.978723	1	1	1	1	1	1	1	1	1
19435721	A	G	G	G	G	G	G	1	1	1	1	1	1	315	337	428	313	217	415	1	1	1	1	1	0.992063	1	0.992754	0.993333	1	1	0.991968
54707328	C	T	T	T	T	T	T	1	1	1	1	1	1	86	111	36	98	79	101	1	1	0.983051	1	1	1	1	1	1	1	1	0.987179
39929027	C	T	T	T	T	T	T	1	1	1	1	1	1	131	210	119	177	95	216	1	1	1	1	1	1	1	1	1	0.979592	1	0.990783
13083391	T	A	A	A	A	A	A	1	1	1	1	1	1	50	62	34	100	101	50	1	1	1	1	0.99	1	1	1	0.980392	1	1	1
13525875	G	A	A	A	A	A	A	1	1	1	1	1	1	277	187	119	253	216	293	0.998527	0.996416	0.982456	0.99798	0.997207	1	1	1	0.997817	1	1	1
25868300	G	A	A	A	A	A	A	1	1	1	1	1	1	32	30	19	35	46	59	1	1	0.977778	0.992806	1	1	1	1	1	1	1	1
37710550	T	C	C	C	C	C	C	1	1	1	1	1	1	48	31	45	49	46	52	1	1	1	1	1	1	1	0.970588	1	1	1	1
28344563	C	A	A	A	A	A	A	1	1	1	1	1	1	29	37	26	26	29	40	1	1	0.970588	1	1	1	1	1	1	1	1	1
13276168	T	G	G	G	G	G	G	1	1	1	1	1	1	41	34	20	31	33	45	0.970588	1	1	1	1	1	1	1	1	1	1	1
70910399	G	A	A	A	A	A	A	1	1	1	1	1	1	40	31	17	47	27	24	1	1	1	1	0.970588	1	1	1	1	1	1	1
121046975	A	G	G	G	G	G	G	1	1	1	1	1	1	107	105	10	141	77	133	1	1	1	1	1	1	0.970588	1	1	1	1	1
28875613	C	G	G	G	G	G	G	1	1	1	1	1	1	73	66	60	74	27	116	0.970588	1	1	1	1	1	1	1	1	1	1	1
13607373	T	C	C	C	C	C	C	1	1	1	1	1	1	164	141	147	65	84	176	1	1	0.994652	0.99	0.992248	1	1	1	0.99375	1	1	1
12265068	T	C	C	C	C	C	C	1	1	1	1	1	1	72	66	32	86	51	62	1	1	0.98	1	1	1	1	1	0.990909	1	1	1
12623366	G	T	T	T	T	T	T	1	1	1	1	1	1	41	31	10	52	17	35	0.986842	1	1	1	1	1	1	1	1	0.984127	1	1
101443096	G	A	A	A	A	A	A	1	1	1	1	1	1	95	82	24	109	103	112	0.995614	1	0.989247	1	1	0.994048	1	0.992063	1	1	1	1
18990491	T	C	C	C	C	C	C	1	1	1	1	1	1	36	35	31	67	62	98	1	1	1	0.971014	1	1	1	1	1	1	1	1
59706057	C	G	G	G	G	G	G	1	1	1	1	1	1	18	34	30	83	41	30	1	0.971014	1	1	1	1	1	1	1	1	1	1
72589963	G	A	A	A	A	A	A	1	1	1	1	1	1	39	56	47	56	51	80	1	1	0.971014	1	1	1	1	1	1	1	1	1
89220897	A	G	G	G	G	G	G	1	1	1	1	1	1	102	179	72	98	147	133	1	1	1	1	1	1	1	1	1	1	0.971014	1
50652285	T	C	C	C	C	C	C	1	1	1	1	1	1	77	78	46	103	89	112	1	1	0.988372	0.982759	1	1	1	1	1	1	1	1
12265175	C	T	T	T	T	T	T	1	1	1	1	1	1	36	50	23	57	44	46	1	1	1	1	1	0.995614	1	1	1	1	1	0.97561
84007954	A	T	T	T	T	T	T	1	1	1	1	1	1	98	79	66	64	54	53	1	1	0.982143	1	1	1	1	1	1	0.989247	1	1
18012066	G	T	T	T	T	T	T	1	1	1	1	1	1	32	25	27	49	31	33	1	1	1	1	1	1	1	1	1	0.971429	1	1
6707129	C	T	T	T	T	T	T	1	1	1	1	1	1	83	79	20	108	48	84	1	1	1	1	1	1	1	1	1	1	0.971429	1
37327932	A	G	G	G	G	G	G	1	1	1	1	1	1	44	41	15	56	46	49	1	1	0.971429	1	1	1	1	1	1	1	1	1
41399110	G	C	C	C	C	C	C	1	1	1	1	1	1	61	58	24	68	59	80	1	1	0.971429	1	1	1	1	1	1	1	1	1
87375443	C	A	A	A	A	A	A	1	1	1	1	1	1	36	28	21	30	45	46	1	1	0.971429	1	1	1	1	1	1	1	1	1
36758311	T	C	C	C	C	C	C	1	1	1	1	1	1	60	53	18	90	73	86	0.983051	1	1	1	1	1	1	1	1	1	1	0.988506
56444638	C	T	T	T	T	T	T	1	1	1	1	1	1	81	116	52	110	69	92	1	1	0.986842	0.992481	1	1	1	1	1	0.992248	1	1
25969816	T	C	C	C	C	C	C	1	1	1	1	1	1	111	124	165	107	89	125	1	1	1	1	1	1	1	1	0.980952	1	0.990654	1
7526174	T	C	C	C	C	C	C	1	1	1	1	1	1	56	36	18	75	43	67	0.978947	1	1	0.992857	1	1	1	1	1	1	1	1
264261	C	T	T	T	T	T	T	1	1	1	1	1	1	63	47	56	39	59	97	1	1	1	1	1	1	1	1	1	0.971831	1	1
116646477	A	G	G	G	G	G	G	1	1	1	1	1	1	29	47	17	46	34	49	1	0.971831	1	1	1	1	1	1	1	1	1	1
54224064	T	C	C	C	C	C	C	1	1	1	1	1	1	33	21	71	26	12	51	1	1	1	1	1	1	0.971831	1	1	1	1	1
27685394	C	A	A	A	A	A	A	1	1	1	1	1	1	89	79	87	64	114	174	1	1	0.991453	1	1	1	1	1	1	0.980392	1	1
1615869	C	T	T	T	T	T	T	1	1	1	1	1	1	117	94	76	114	77	152	1	1	1	1	1	1	0.986395	0.985507	1	1	1	1
12765060	C	A	A	A	A	A	A	1	1	1	1	1	1	120	108	34	125	99	109	1	1	1	1	1	1	0.988235	1	1	0.983871	1	1
26729768	T	C	C	C	C	C	C	1	1	1	1	1	1	140	134	45	124	129	194	1	1	1	1	1	1	0.983051	1	1	1	0.98913	1
28344244	G	A	A	A	A	A	A	1	1	1	1	1	1	223	166	101	127	76	213	0.978947	1	1	1	1	1	0.993243	1	1	1	1	1
73628918	A	G	G	G	G	G	G	1	1	1	1	1	1	150	137	44	190	81	303	1	1	1	1	1	1	0.985714	1	1	1	1	0.986486
18012067	C	G	G	G	G	G	G	1	1	1	1	1	1	32	25	27	49	31	32	1	1	1	1	1	1	1	1	1	0.972222	1	1
32445120	T	G	G	G	G	G	G	1	1	1	1	1	1	18	31	29	34	12	23	1	1	1	1	1	1	1	1	0.972222	1	1	1
23165268	G	A	A	A	A	A	A	1	1	1	1	1	1	26	30	14	39	18	40	1	1	1	1	1	1	1	1	1	1	1	0.972222
27206701	T	A	A	A	A	A	A	1	1	1	1	1	1	30	34	20	59	29	21	1	1	1	1	1	1	1	0.972222	1	1	1	1
113594786	T	C	C	C	C	C	C	1	1	1	1	1	1	40	38	27	48	40	47	1	1	0.972222	1	1	1	1	1	1	1	1	1
133654720	T	C	C	C	C	C	C	1	1	1	1	1	1	20	19	28	21	22	37	1	1	1	1	1	0.972222	1	1	1	1	1	1
24478171	T	C	C	C	C	C	C	1	1	1	1	1	1	21	17	23	15	17	36	1	1	1	1	0.972222	1	1	1	1	1	1	1
121142324	A	T	T	T	T	T	T	1	1	1	1	1	1	40	28	35	45	34	59	1	1	1	1	1	1	1	1	1	1	0.972222	1
121142534	G	A	A	A	A	A	A	1	1	1	1	1	1	37	21	43	24	21	46	1	0.972222	1	1	1	1	1	1	1	1	1	1
88643778	T	C	C	C	C	C	C	1	1	1	1	1	1	10	26	11	32	35	23	1	1	1	1	1	1	1	0.972222	1	1	1	1
50574630	A	G	G	G	G	G	G	1	1	1	1	1	1	34	47	39	60	23	66	1	1	1	1	1	1	1	1	0.972222	1	1	1
56969026	C	G	G	G	G	G	G	1	1	1	1	1	1	66	80	24	91	50	79	1	0.985075	1	1	1	1	1	1	1	1	1	0.987179
53096176	T	C	C	C	C	C	C	1	1	1	1	1	1	103	82	58	111	64	95	1	1	1	1	0.988235	1	1	1	1	1	1	0.984375
50652133	G	A	A	A	A	A	A	1	1	1	1	1	1	82	58	44	89	74	82	0.994737	1	1	1	1	1	0.985294	1	0.992593	1	1	1
40176222	C	T	T	T	T	T	T	1	1	1	1	1	1	348	233	49	382	205	207	0.998012	1	0.982609	0.992021	1	1	1	1	1	1	1	1
61592230	T	C	C	C	C	C	C	1	1	1	1	1	1	49	30	41	14	17	31	1	0.972973	1	1	1	1	1	1	1	1	1	1
52930701	A	G	G	G	G	G	G	1	1	1	1	1	1	20	21	24	10	24	14	1	1	1	0.972973	1	1	1	1	1	1	1	1
10220207	T	C	C	C	C	C	C	1	1	1	1	1	1	78	105	69	77	60	88	1	1	0.972973	1	1	1	1	1	1	1	1	1
39892672	T	A	A	A	A	A	A	1	1	1	1	1	1	24	45	19	34	26	41	1	0.972973	1	1	1	1	1	1	1	1	1	1
38683932	T	C	C	C	C	C	C	1	1	1	1	1	1	67	60	36	71	56	111	1	1	1	1	1	0.972973	1	1	1	1	1	1
72590756	C	T	T	T	T	T	T	1	1	1	1	1	1	28	24	21	29	13	37	1	1	1	1	1	1	1	1	1	0.972973	1	1
52998152	A	G	G	G	G	G	G	1	1	1	1	1	1	109	168	39	79	104	119	1	1	0.99435	0.995227	1	1	1	0.989691	0.99375	1	1	1
43744088	T	C	C	C	C	C	C	1	1	1	1	1	1	35	37	17	65	49	165	0.996183	0.984252	1	0.992593	1	1	1	1	1	1	1	1
25809766	C	T	T	T	T	T	T	1	1	1	1	1	1	65	93	33	57	55	122	0.989247	1	0.983871	1	1	1	1	1	1	1	1	1
84663010	T	A	A	A	A	A	A	1	1	1	1	1	1	102	72	26	98	58	44	1	1	1	0.986301	1	1	1	1	1	0.986842	1	1
13628582	A	G	G	G	G	G	G	1	1	1	1	1	1	24	39	13	72	45	50	1	1	0.9875	1	1	1	1	0.985714	1	1	1	1
24958625	A	G	G	G	G	G	G	1	1	1	1	1	1	142	72	56	58	87	135	0.988235	1	0.985075	1	1	1	1	1	1	1	1	1
34283668	C	T	T	T	T	T	T	1	1	1	1	1	1	201	263	102	185	122	210	0.981818	1	0.991597	1	1	1	1	1	1	1	1	1
42269420	C	T	T	T	T	T	T	1	1	1	1	1	1	191	91	54	95	78	153	1	1	1	0.994565	1	1	1	1	1	1	1	0.978947
70697727	A	G	G	G	G	G	G	1	1	1	1	1	1	152	182	53	230	191	234	1	1	0.993174	0.988345	1	0.997416	1	1	1	1	1	0.994652
104741029	T	C	C	C	C	C	C	1	1	1	1	1	1	95	151	84	131	99	174	1	1	0.99	0.983607	1	1	1	1	1	1	1	1
43382460	T	C	C	C	C	C	C	1	1	1	1	1	1	250	213	202	299	236	386	0.997579	1	0.992228	1	0.996212	0.997403	1	0.995074	1	0.995122	1	1
27685586	A	G	G	G	G	G	G	1	1	1	1	1	1	49	44	16	34	59	81	1	1	0.973684	1	1	1	1	1	1	1	1	1
49302711	T	C	C	C	C	C	C	1	1	1	1	1	1	27	34	15	56	43	53	1	1	0.973684	1	1	1	1	1	1	1	1	1
72589896	T	C	C	C	C	C	C	1	1	1	1	1	1	64	68	72	77	55	106	1	1	1	1	1	1	1	0.973684	1	1	1	1
37327933	G	C	C	C	C	C	C	1	1	1	1	1	1	44	43	16	58	44	49	1	1	0.973684	1	1	1	1	1	1	1	1	1
87375344	T	C	C	C	C	C	C	1	1	1	1	1	1	43	40	18	61	78	90	1	1	0.973684	1	1	1	1	1	1	1	1	1
35706358	T	C	C	C	C	C	C	1	1	1	1	1	1	73	52	22	81	58	100	1	1	0.973684	1	1	1	1	1	1	1	1	1
2503938	T	A	A	A	A	A	A	1	1	1	1	1	1	28	14	17	24	27	22	1	1	0.973684	1	1	1	1	1	1	1	1	1
9377122	G	C	C	C	C	C	C	1	1	1	1	1	1	18	24	15	21	23	25	1	0.973684	1	1	1	1	1	1	1	1	1	1
29909815	G	A	A	A	A	A	A	1	1	1	1	1	1	41	35	11	30	34	53	1	1	1	1	1	1	1	1	0.973684	1	1	1
50343869	T	C	C	C	C	C	C	1	1	1	1	1	1	78	107	30	119	70	107	1	1	1	1	1	1	1	1	1	1	0.973684	1
18208057	C	A	A	A	A	A	A	1	1	1	1	1	1	31	37	15	80	18	45	1	1	1	1	1	1	1	1	0.973684	1	1	1
14671521	T	C	C	C	C	C	C	1	1	1	1	1	1	36	34	26	60	49	97	1	1	1	1	1	1	1	1	1	1	1	0.973684
77493389	C	A	A	A	A	A	A	1	1	1	1	1	1	334	168	117	132	170	254	1	0.997015	0.983871	1	1	1	1	1	1	1	1	0.992857
22391291	C	A	A	A	A	A	A	1	1	1	1	1	1	322	416	188	432	626	606	1	0.993631	0.996689	0.986395	1	0.997033	1	1	1	1	1	1
2531	T	C	C	C	C	C	C	1	1	1	1	1	1	157	252	84	175	170	243	0.984293	0.989691	1	1	1	1	1	1	1	1	1	1
74454052	T	C	C	C	C	C	C	1	1	1	1	1	1	19	49	48	62	52	83	1	1	1	1	0.986111	1	1	1	0.987952	1	1	1
12265262	G	A	A	A	A	A	A	1	1	1	1	1	1	49	79	30	99	61	84	0.996139	1	0.978022	1	1	1	1	1	1	1	1	1
41399069	T	C	C	C	C	C	C	1	1	1	1	1	1	42	36	19	48	46	64	1	0.987342	1	1	1	1	1	1	1	0.986842	1	1
57122082	C	T	T	T	T	T	T	1	1	1	1	1	1	131	103	16	218	124	148	1	1	0.9819	1	1	1	1	1	1	1	1	0.992366
86778720	A	T	T	T	T	T	T	1	1	1	1	1	1	19	30	18	72	23	36	0.974359	1	1	1	1	1	1	1	1	1	1	1
62402042	G	A	A	A	A	A	A	1	1	1	1	1	1	15	47	23	40	20	10	1	1	1	1	1	1	1	1	0.974359	1	1	1
84808462	G	C	C	C	C	C	C	1	1	1	1	1	1	39	34	23	41	23	46	1	1	1	1	1	1	1	1	1	0.974359	1	1
24887986	A	G	G	G	G	G	G	1	1	1	1	1	1	112	82	27	192	52	98	1	1	1	1	1	1	1	1	1	1	0.974359	1
4753112	A	G	G	G	G	G	G	1	1	1	1	1	1	25	14	13	11	14	19	1	1	1	1	1	1	0.974359	1	1	1	1	1
19865641	C	T	T	T	T	T	T	1	1	1	1	1	1	25	33	24	58	34	42	1	0.974359	1	1	1	1	1	1	1	1	1	1
45778577	A	G	G	G	G	G	G	1	1	1	1	1	1	39	30	21	40	36	50	1	1	1	1	1	1	1	1	1	1	0.974359	1
30092457	A	G	G	G	G	G	G	1	1	1	1	1	1	83	73	59	85	76	84	1	1	0.974359	1	1	1	1	1	1	1	1	1
117321498	T	A	A	A	A	A	A	1	1	1	1	1	1	50	39	21	32	38	44	1	1	1	1	1	1	0.974359	1	1	1	1	1
87375311	C	G	G	G	G	G	G	1	1	1	1	1	1	43	42	18	62	78	90	1	1	0.974359	1	1	1	1	1	1	1	1	1
99352154	A	G	G	G	G	G	G	1	1	1	1	1	1	143	214	101	345	172	372	1	1	0.996835	1	0.995614	0.994286	1	1	0.990632	0.997059	1	1
92890459	A	G	G	G	G	G	G	1	1	1	1	1	1	107	74	35	85	102	135	0.98913	1	1	0.985507	1	1	1	1	1	1	1	1
107173920	T	C	C	C	C	C	C	1	1	1	1	1	1	156	164	60	202	146	237	1	0.992366	1	0.989362	1	1	1	1	0.992933	1	1	1
82512884	T	C	C	C	C	C	C	1	1	1	1	1	1	102	77	74	105	110	139	1	1	1	0.995816	1	1	0.978947	1	1	1	1	1
99352255	C	T	T	T	T	T	T	1	1	1	1	1	1	88	91	59	188	112	219	1	1	0.992754	1	1	1	0.982143	1	1	1	1	1
15275547	A	G	G	G	G	G	G	1	1	1	1	1	1	48	38	12	78	34	78	1	1	1	1	1	1	1	0.975	1	1	1	1
62401924	A	T	T	T	T	T	T	1	1	1	1	1	1	63	133	60	123	77	60	0.975	1	1	1	1	1	1	1	1	1	1	1
43454939	A	C	C	C	C	C	C	1	1	1	1	1	1	32	18	19	22	29	20	0.975	1	1	1	1	1	1	1	1	1	1	1
272674	C	G	G	G	G	G	G	1	1	1	1	1	1	67	33	46	50	30	90	1	1	1	1	1	1	1	1	1	1	0.975	1
62478647	A	G	G	G	G	G	G	1	1	1	1	1	1	56	45	41	71	68	59	1	1	1	1	1	0.975	1	1	1	1	1	1
90304953	A	C	C	C	C	C	C	1	1	1	1	1	1	38	15	12	47	17	72	1	1	0.975	1	1	1	1	1	1	1	1	1
87345861	T	C	C	C	C	C	C	1	1	1	1	1	1	194	212	172	244	175	311	0.995652	1	1	0.99845	1	0.982659	1	1	1	0.998314	1	1
80535665	A	G	G	G	G	G	G	1	1	1	1	1	1	260	225	196	135	74	245	1	1	1	0.992063	1	1	1	1	0.995868	1	0.992095	0.99505
24315002	A	G	G	G	G	G	G	1	1	1	1	1	1	27	25	60	40	38	32	1	1	0.984375	1	1	0.990909	1	1	1	1	1	1
29648592	G	C	C	C	C	C	C	1	1	1	1	1	1	52	47	26	50	39	99	1	1	0.975309	1	1	1	1	1	1	1	1	1
19435575	A	T	T	T	T	T	T	1	1	1	1	1	1	130	110	190	100	83	158	1	0.99435	0.990476	0.996466	1	0.99422	1	1	1	1	1	1
75902421	A	C	C	C	C	C	C	1	1	1	1	1	1	26	25	14	55	32	31	1	1	0.988889	1	1	1	1	1	0.986667	1	1	1
11883700	G	A	A	A	A	A	A	1	1	1	1	1	1	44	45	10	77	43	74	1	1	1	1	1	1	1	1	1	1	1	0.97561
29777591	T	C	C	C	C	C	C	1	1	1	1	1	1	29	22	50	21	20	57	1	1	1	1	1	1	1	1	1	1	0.97561	1
29909859	G	T	T	T	T	T	T	1	1	1	1	1	1	68	41	34	40	48	68	1	1	1	1	1	1	1	1	1	1	1	0.97561
4754227	T	C	C	C	C	C	C	1	1	1	1	1	1	36	35	18	52	48	54	1	0.97561	1	1	1	1	1	1	1	1	1	1
52147950	C	T	T	T	T	T	T	1	1	1	1	1	1	72	47	15	61	44	94	1	1	0.97561	1	1	1	1	1	1	1	1	1
41636039	G	C	C	C	C	C	C	1	1	1	1	1	1	19	19	12	25	14	14	1	1	1	1	1	0.97561	1	1	1	1	1	1
24442731	A	G	G	G	G	G	G	1	1	1	1	1	1	79	95	44	36	50	86	1	1	1	1	1	1	1	1	0.991597	1	1	0.984127
86620613	G	C	C	C	C	C	C	1	1	1	1	1	1	87	85	65	106	70	115	1	1	1	1	1	1	0.975904	1	1	1	1	1
2606	T	C	C	C	C	C	C	1	1	1	1	1	1	98	121	25	65	122	118	1	1	1	0.975904	1	1	1	1	1	1	1	1
25306967	C	G	G	G	G	G	G	1	1	1	1	1	1	138	196	87	251	184	185	1	1	0.983193	1	1	1	1	1	0.992754	1	1	1
41399146	T	G	G	G	G	G	G	1	1	1	1	1	1	63	61	32	84	68	93	1	1	1	1	1	1	1	0.988095	0.987952	1	1	1
11883773	G	C	C	C	C	C	C	1	1	1	1	1	1	63	70	17	92	54	73	1	1	1	1	1	1	1	1	1	1	1	0.97619
56443721	C	T	T	T	T	T	T	1	1	1	1	1	1	60	67	15	99	36	42	1	1	0.97619	1	1	1	1	1	1	1	1	1
86621020	A	G	G	G	G	G	G	1	1	1	1	1	1	35	46	41	38	36	50	1	1	1	1	1	0.97619	1	1	1	1	1	1
32445088	A	G	G	G	G	G	G	1	1	1	1	1	1	11	19	23	22	11	15	1	0.97619	1	1	1	1	1	1	1	1	1	1
33040938	T	C	C	C	C	C	C	1	1	1	1	1	1	26	41	12	61	21	32	1	1	1	1	1	1	1	1	0.97619	1	1	1
46424046	A	G	G	G	G	G	G	1	1	1	1	1	1	75	51	31	71	58	112	1	1	0.97619	1	1	1	1	1	1	1	1	1
91826390	A	G	G	G	G	G	G	1	1	1	1	1	1	32	41	18	34	38	74	1	1	1	1	1	1	1	1	1	1	0.97619	1
84663453	G	A	A	A	A	A	A	1	1	1	1	1	1	432	323	183	347	244	244	1	1	0.982558	1	1	1	1	1	0.997305	1	1	0.996337
101274022	A	C	C	C	C	C	C	1	1	1	1	1	1	80	108	69	106	75	99	1	1	0.984615	1	1	1	1	1	1	0.99187	1	1
22366810	G	T	T	T	T	T	T	1	1	1	1	1	1	61	61	20	46	46	63	1	1	1	1	1	1	1	1	1	1	0.976744	1
19435281	T	A	A	A	A	A	A	1	1	1	1	1	1	33	18	49	38	32	58	1	1	0.976744	1	1	1	1	1	1	1	1	1
39929059	A	G	G	G	G	G	G	1	1	1	1	1	1	61	73	46	85	40	83	1	1	0.976744	1	1	1	1	1	1	1	1	1
29529197	A	G	G	G	G	G	G	1	1	1	1	1	1	15	26	11	47	17	33	1	1	1	1	1	1	1	1	0.976744	1	1	1
89220234	T	C	C	C	C	C	C	1	1	1	1	1	1	69	172	68	60	108	99	1	1	1	1	1	1	1	1	1	1	0.976744	1
89220363	T	C	C	C	C	C	C	1	1	1	1	1	1	41	84	31	48	62	53	0.976744	1	1	1	1	1	1	1	1	1	1	1
94466103	T	C	C	C	C	C	C	1	1	1	1	1	1	151	159	56	257	180	208	1	1	0.976744	1	1	1	1	1	1	1	1	1
102793450	T	C	C	C	C	C	C	1	1	1	1	1	1	18	23	13	38	21	10	1	1	1	1	1	1	1	1	1	0.976744	1	1
94064958	A	C	C	C	C	C	C	1	1	1	1	1	1	75	96	58	148	97	150	1	1	1	1	1	1	1	1	0.987179	1	0.989583	1
147036988	T	G	G	G	G	G	G	1	1	1	1	1	1	439	274	212	578	358	299	1	1	0.987342	0.998413	1	1	1	1	0.998077	0.992982	1	1
104740859	T	C	C	C	C	C	C	1	1	1	1	1	1	95	108	59	141	104	95	1	1	0.993007	0.988417	1	0.995392	1	1	1	1	1	1
29777430	A	T	T	T	T	T	T	1	1	1	1	1	1	56	50	55	109	72	95	1	1	0.977011	1	1	1	1	1	1	1	1	1
137080198	A	T	T	T	T	T	T	1	1	1	1	1	1	84	117	38	80	44	79	0.99375	1	0.988764	1	1	1	1	1	0.994681	1	1	1
11883769	G	A	A	A	A	A	A	1	1	1	1	1	1	64	71	17	98	55	82	1	1	1	1	1	1	1	1	1	1	1	0.977273
48776279	A	G	G	G	G	G	G	1	1	1	1	1	1	32	28	14	68	29	23	1	1	1	1	1	1	1	1	1	0.977273	1	1
13276159	A	C	C	C	C	C	C	1	1	1	1	1	1	46	41	26	38	42	52	1	1	1	1	1	1	1	1	1	1	1	0.977273
18208060	G	A	A	A	A	A	A	1	1	1	1	1	1	38	41	16	88	21	49	1	1	1	1	1	1	1	1	0.977273	1	1	1
41399020	C	T	T	T	T	T	T	1	1	1	1	1	1	20	23	10	33	33	39	1	1	1	1	1	1	1	1	1	0.977273	1	1
18474396	T	C	C	C	C	C	C	1	1	1	1	1	1	41	22	16	54	19	44	1	1	1	1	0.977273	1	1	1	1	1	1	1
101049730	C	A	A	A	A	A	A	1	1	1	1	1	1	281	273	156	305	240	388	1	1	1	0.985401	1	1	1	1	1	1	1	0.991903
12266055	A	C	C	C	C	C	C	1	1	1	1	1	1	37	41	18	62	37	47	1	1	1	0.990196	1	1	1	1	1	0.987179	1	1
79603010	A	T	T	T	T	T	T	1	1	1	1	1	1	49	35	21	68	57	100	1	1	0.991071	0.995902	0.990476	1	1	1	1	1	1	1
93524450	T	G	G	G	G	G	G	1	1	1	1	1	1	38	29	15	29	26	30	0.990991	1	1	0.986486	1	1	1	1	1	1	1	1
58296273	C	T	T	T	T	T	T	1	1	1	1	1	1	150	185	60	259	105	112	1	0.992188	0.985294	1	1	1	1	1	1	1	1	1
55488224	T	C	C	C	C	C	C	1	1	1	1	1	1	125	107	45	130	101	156	1	1	1	1	1	1	1	0.977528	1	1	1	1
93662388	T	G	G	G	G	G	G	1	1	1	1	1	1	58	55	23	91	60	126	1	1	0.987654	1	1	1	1	1	1	1	0.989899	1
85463479	A	G	G	G	G	G	G	1	1	1	1	1	1	281	269	104	254	171	299	1	0.987097	1	1	1	0.995413	1	1	1	1	0.99505	1
2411485	C	T	T	T	T	T	T	1	1	1	1	1	1	40	61	18	32	31	53	0.977778	1	1	1	1	1	1	1	1	1	1	1
32148620	A	G	G	G	G	G	G	1	1	1	1	1	1	61	50	15	85	43	58	1	1	1	1	1	1	1	1	1	1	1	0.977778
57121382	T	C	C	C	C	C	C	1	1	1	1	1	1	96	82	45	135	76	129	1	1	1	1	1	1	1	1	1	0.977778	1	1
28611950	C	A	A	A	A	A	A	1	1	1	1	1	1	51	119	48	109	59	99	1	1	0.977778	1	1	1	1	1	1	1	1	1
28344250	C	G	G	G	G	G	G	1	1	1	1	1	1	224	171	108	133	81	217	1	1	1	1	1	0.977778	1	1	1	1	1	1
39741787	A	G	G	G	G	G	G	1	1	1	1	1	1	21	42	29	88	41	41	1	1	1	1	1	1	1	1	1	0.977778	1	1
106880315	A	T	T	T	T	T	T	1	1	1	1	1	1	45	39	14	93	65	101	1	1	0.977778	1	1	1	1	1	1	1	1	1
41399025	A	G	G	G	G	G	G	1	1	1	1	1	1	21	24	11	33	33	42	1	1	1	1	1	1	1	1	1	0.977778	1	1
18474220	T	C	C	C	C	C	C	1	1	1	1	1	1	46	53	13	130	42	56	1	1	1	1	1	1	1	1	1	1	0.977778	1
17207661	T	C	C	C	C	C	C	1	1	1	1	1	1	59	41	47	66	48	65	1	1	0.989691	1	1	0.988095	1	1	1	1	1	1
11884861	A	G	G	G	G	G	G	1	1	1	1	1	1	30	28	23	52	40	41	0.990991	1	1	1	1	0.986842	1	1	1	1	1	1
12265912	G	T	T	T	T	T	T	1	1	1	1	1	1	49	73	43	102	80	87	0.991736	1	0.986111	1	1	1	1	1	1	1	1	1
61556498	A	G	G	G	G	G	G	1	1	1	1	1	1	63	105	38	150	79	146	1	0.987952	1	1	1	1	1	1	0.989899	1	1	1
5717531	T	A	A	A	A	A	A	1	1	1	1	1	1	376	310	114	459	269	220	0.997778	0.997389	0.986207	1	1	0.996622	1	1	1	1	1	1
74453999	T	C	C	C	C	C	C	1	1	1	1	1	1	25	33	36	63	51	73	1	1	1	1	1	1	1	1	0.978022	1	1	1
51930056	C	T	T	T	T	T	T	1	1	1	1	1	1	125	85	39	102	81	95	1	1	0.991597	1	0.995798	1	1	0.990654	1	1	1	1
560469	A	T	T	T	T	T	T	1	1	1	1	1	1	114	112	71	133	115	161	1	1	0.986842	1	1	1	1	0.991228	1	1	1	1
40176100	T	C	C	C	C	C	C	1	1	1	1	1	1	149	120	26	186	91	116	0.987755	1	1	0.995122	1	1	1	1	0.99537	1	1	1
11884803	T	C	C	C	C	C	C	1	1	1	1	1	1	56	41	33	80	60	52	1	1	0.978261	1	1	1	1	1	1	1	1	1
74497392	C	A	A	A	A	A	A	1	1	1	1	1	1	53	47	38	72	47	65	1	1	0.978261	1	1	1	1	1	1	1	1	1
64127762	T	C	C	C	C	C	C	1	1	1	1	1	1	58	62	41	67	51	92	1	1	1	1	1	1	0.978261	1	1	1	1	1
137080327	C	T	T	T	T	T	T	1	1	1	1	1	1	37	64	11	30	13	32	1	0.978261	1	1	1	1	1	1	1	1	1	1
39509228	A	G	G	G	G	G	G	1	1	1	1	1	1	117	90	91	62	44	107	0.978261	1	1	1	1	1	1	1	1	1	1	1
16199424	A	C	C	C	C	C	C	1	1	1	1	1	1	85	96	80	76	52	153	1	1	1	1	0.978261	1	1	1	1	1	1	1
948201	A	G	G	G	G	G	G	1	1	1	1	1	1	19	44	14	42	13	38	1	1	0.978261	1	1	1	1	1	1	1	1	1
948226	C	T	T	T	T	T	T	1	1	1	1	1	1	18	32	13	33	12	25	1	1	1	1	0.978261	1	1	1	1	1	1	1
40176109	T	C	C	C	C	C	C	1	1	1	1	1	1	147	121	25	184	92	115	0.987755	1	1	0.995169	1	1	1	1	0.995349	1	1	1
13607391	T	C	C	C	C	C	C	1	1	1	1	1	1	145	121	108	57	79	145	1	1	1	1	0.983051	1	0.995238	1	1	1	1	1
82512957	A	G	G	G	G	G	G	1	1	1	1	1	1	139	119	103	97	137	192	1	1	1	1	1	1	0.982609	1	0.99569	1	1	1
3880186	G	T	T	T	T	T	T	1	1	1	1	1	1	137	101	48	95	65	172	1	1	0.978495	1	1	1	1	1	1	1	1	1
46307579	T	G	G	G	G	G	G	1	1	1	1	1	1	54	72	10	91	42	68	1	1	1	1	0.992958	1	1	1	1	1	0.985714	1
86778738	A	C	C	C	C	C	C	1	1	1	1	1	1	20	30	18	73	23	38	1	1	1	1	1	1	1	1	0.978723	1	1	1
36365667	A	G	G	G	G	G	G	1	1	1	1	1	1	33	39	29	40	31	42	1	1	1	1	1	1	1	1	1	0.978723	1	1
27388371	T	C	C	C	C	C	C	1	1	1	1	1	1	54	57	21	52	32	71	1	1	1	1	1	0.978723	1	1	1	1	1	1
31242681	A	G	G	G	G	G	G	1	1	1	1	1	1	47	78	44	56	55	32	1	1	1	1	1	1	1	1	1	1	0.978723	1
13917563	A	G	G	G	G	G	G	1	1	1	1	1	1	34	21	21	53	54	43	1	1	1	1	0.978723	1	1	1	1	1	1	1
28344110	C	T	T	T	T	T	T	1	1	1	1	1	1	89	68	59	69	47	99	1	1	1	1	1	1	1	1	1	1	1	0.978723
7724277	T	A	A	A	A	A	A	1	1	1	1	1	1	15	15	22	14	20	38	1	1	0.978723	1	1	1	1	1	1	1	1	1
38683787	T	C	C	C	C	C	C	1	1	1	1	1	1	32	31	23	37	27	51	1	1	1	1	1	1	1	1	1	0.978723	1	1
74118176	A	G	G	G	G	G	G	1	1	1	1	1	1	110	87	110	73	80	166	1	1	1	0.995708	1	1	1	1	1	1	1	0.983051
41827603	G	A	A	A	A	A	A	1	1	1	1	1	1	331	274	141	482	271	282	0.996759	0.99851	0.991597	0.997658	1	1	1	1	1	1	1	0.994253
6448521	A	G	G	G	G	G	G	1	1	1	1	1	1	373	360	141	442	307	482	1	1	0.978873	1	1	1	1	1	1	1	1	1
61928330	C	T	T	T	T	T	T	1	1	1	1	1	1	277	288	177	338	240	323	1	1	1	1	1	1	0.994475	1	0.997653	0.991176	1	0.995798
56969258	C	T	T	T	T	T	T	1	1	1	1	1	1	122	115	116	103	83	137	1	1	1	1	1	1	1	0.988506	1	1	0.990654	1
25281498	T	C	C	C	C	C	C	1	1	1	1	1	1	38	24	44	36	19	38	1	1	1	1	1	1	0.979167	1	1	1	1	1
74497825	T	C	C	C	C	C	C	1	1	1	1	1	1	35	26	21	32	28	31	1	1	1	1	0.979167	1	1	1	1	1	1	1
6355911	C	T	T	T	T	T	T	1	1	1	1	1	1	39	33	10	47	46	65	1	1	1	1	1	1	1	1	1	1	1	0.979167
72589692	G	A	A	A	A	A	A	1	1	1	1	1	1	15	20	20	22	19	24	1	1	1	1	1	0.979167	1	1	1	1	1	1
86766996	T	C	C	C	C	C	C	1	1	1	1	1	1	26	36	17	50	41	20	1	1	1	1	1	1	1	1	0.979167	1	1	1
101273963	G	T	T	T	T	T	T	1	1	1	1	1	1	37	49	36	57	29	53	1	1	1	1	1	1	1	1	1	0.979167	1	1
39875838	C	T	T	T	T	T	T	1	1	1	1	1	1	24	27	24	34	30	27	1	1	1	1	1	1	1	1	1	0.979167	1	1
44213395	C	T	T	T	T	T	T	1	1	1	1	1	1	75	92	45	94	67	107	1	1	1	1	1	1	1	0.988764	1	0.990476	1	1
17207742	T	C	C	C	C	C	C	1	1	1	1	1	1	51	35	32	48	44	37	1	1	1	1	1	0.990476	1	1	0.988764	1	1	1
24856172	G	A	A	A	A	A	A	1	1	1	1	1	1	141	134	132	213	182	204	0.995074	1	1	1	1	1	1	0.984252	1	1	1	1
5717792	G	A	A	A	A	A	A	1	1	1	1	1	1	202	233	53	323	142	136	1	0.996454	0.982906	1	1	1	1	1	1	1	1	1
82512888	G	A	A	A	A	A	A	1	1	1	1	1	1	105	77	74	102	107	136	1	1	1	0.995851	1	1	0.989362	1	1	0.994152	1	1
42269298	A	G	G	G	G	G	G	1	1	1	1	1	1	210	128	50	141	117	187	1	1	1	1	1	1	1	0.990196	1	1	0.989362	1
50317033	T	A	A	A	A	A	A	1	1	1	1	1	1	66	59	63	101	55	93	0.991935	1	1	1	1	1	1	1	1	0.987654	1	1
38756185	T	C	C	C	C	C	C	1	1	1	1	1	1	47	40	42	41	28	74	1	1	1	1	1	1	1	1	0.979592	1	1	1
74454117	A	G	G	G	G	G	G	1	1	1	1	1	1	12	48	40	56	27	69	1	1	1	1	1	1	1	1	0.979592	1	1	1
19400367	G	T	T	T	T	T	T	1	1	1	1	1	1	67	28	18	68	49	49	1	1	1	0.979592	1	1	1	1	1	1	1	1
44960791	G	A	A	A	A	A	A	1	1	1	1	1	1	431	423	263	522	370	507	1	0.998512	0.987179	1	1	1	1	1	1	1	1	0.993921
140578647	A	G	G	G	G	G	G	1	1	1	1	1	1	227	153	84	134	207	194	1	1	1	1	1	1	1	0.992481	1	0.987179	1	1
5717462	C	T	T	T	T	T	T	1	1	1	1	1	1	322	297	124	394	230	235	1	1	0.979798	1	1	1	1	1	1	1	1	1
111053315	C	T	T	T	T	T	T	1	1	1	1	1	1	274	346	111	371	249	272	1	1	0.988372	1	0.995392	1	1	0.996124	1	1	1	1
82512931	T	C	C	C	C	C	C	1	1	1	1	1	1	120	98	94	92	116	166	1	1	0.991667	1	1	1	0.988235	1	1	1	1	1
27388470	A	G	G	G	G	G	G	1	1	1	1	1	1	62	90	42	81	34	88	1	1	1	1	1	1	1	1	1	1	1	0.98
24477942	C	T	T	T	T	T	T	1	1	1	1	1	1	57	31	35	34	39	58	1	1	0.98	1	1	1	1	1	1	1	1	1
54460326	C	G	G	G	G	G	G	1	1	1	1	1	1	45	56	28	70	45	82	1	1	1	1	1	1	0.98	1	1	1	1	1
28344497	A	G	G	G	G	G	G	1	1	1	1	1	1	31	41	24	34	33	43	1	1	1	1	1	1	1	1	1	1	1	0.98
90304912	A	G	G	G	G	G	G	1	1	1	1	1	1	48	19	17	56	21	81	1	1	1	1	1	1	0.98	1	1	1	1	1
117237389	G	C	C	C	C	C	C	1	1	1	1	1	1	18	45	14	37	25	26	0.98	1	1	1	1	1	1	1	1	1	1	1
75235063	T	A	A	A	A	A	A	1	1	1	1	1	1	73	55	28	92	72	105	1	1	1	1	1	1	1	1	0.980198	1	1	1
12756450	A	G	G	G	G	G	G	1	1	1	1	1	1	145	80	66	79	61	125	1	1	1	1	1	1	0.990909	1	0.989305	1	1	1
107981623	T	C	C	C	C	C	C	1	1	1	1	1	1	178	155	154	286	177	267	1	0.99537	0.984848	1	1	1	1	1	1	1	1	1
2480	T	C	C	C	C	C	C	1	1	1	1	1	1	222	393	135	215	283	318	1	0.991903	1	0.995475	1	1	1	1	1	1	0.992857	1
89220516	T	C	C	C	C	C	C	1	1	1	1	1	1	104	194	82	109	178	117	0.991304	0.989011	1	1	1	1	1	1	1	1	1	1
11883763	T	C	C	C	C	C	C	1	1	1	1	1	1	68	76	18	104	59	99	1	1	1	1	1	1	1	1	1	1	1	0.980392
50652435	C	G	G	G	G	G	G	1	1	1	1	1	1	65	65	38	102	71	76	1	1	1	1	1	1	1	0.980392	1	1	1	1
28344529	C	G	G	G	G	G	G	1	1	1	1	1	1	41	53	30	37	36	58	1	1	1	1	1	1	1	1	1	1	1	0.980392
58590638	T	C	C	C	C	C	C	1	1	1	1	1	1	107	99	57	101	44	57	1	1	1	1	1	1	1	1	1	1	0.980392	1
13629057	G	A	A	A	A	A	A	1	1	1	1	1	1	77	71	32	109	77	123	0.99537	1	0.990909	1	1	1	1	1	0.994152	1	1	1
15978873	T	C	C	C	C	C	C	1	1	1	1	1	1	235	206	153	113	79	242	0.99435	1	0.99115	0.994949	1	1	1	1	1	1	1	1
130065623	T	C	C	C	C	C	C	1	1	1	1	1	1	131	111	76	125	92	177	1	1	1	0.996047	1	1	0.984496	1	1	1	1	1
70910773	T	C	C	C	C	C	C	1	1	1	1	1	1	76	34	30	64	53	83	1	1	0.984848	1	1	0.995902	1	1	1	1	1	1
46307931	T	C	C	C	C	C	C	1	1	1	1	1	1	53	48	27	85	57	86	1	1	1	0.987952	1	1	1	1	0.992806	1	1	1
131131172	T	C	C	C	C	C	C	1	1	1	1	1	1	56	65	37	74	50	70	1	1	0.980769	1	1	1	1	1	1	1	1	1
30118675	G	A	A	A	A	A	A	1	1	1	1	1	1	84	84	68	104	74	116	1	1	0.980769	1	1	1	1	1	1	1	1	1
12265084	C	A	A	A	A	A	A	1	1	1	1	1	1	67	65	31	86	51	59	1	1	0.980769	1	1	1	1	1	1	1	1	1
57517748	A	T	T	T	T	T	T	1	1	1	1	1	1	34	19	22	15	20	22	1	1	0.980769	1	1	1	1	1	1	1	1	1
59706834	T	C	C	C	C	C	C	1	1	1	1	1	1	19	29	16	46	22	43	1	1	1	1	1	1	1	1	1	0.980769	1	1
74684901	T	C	C	C	C	C	C	1	1	1	1	1	1	524	300	424	234	240	774	1	1	0.99705	1	1	1	0.995652	1	0.997967	0.995984	1	0.994334
21903997	A	G	G	G	G	G	G	1	1	1	1	1	1	524	520	91	595	323	485	1	0.998742	0.996241	0.997147	1	0.995876	1	1	1	1	0.996403	0.996678
11883717	T	C	C	C	C	C	C	1	1	1	1	1	1	62	67	17	106	60	99	1	1	1	1	1	1	1	1	1	1	1	0.981132
51669180	A	T	T	T	T	T	T	1	1	1	1	1	1	41	59	30	35	24	49	1	1	1	1	1	1	1	1	1	0.981132	1	1
22391402	A	G	G	G	G	G	G	1	1	1	1	1	1	28	16	23	23	26	42	1	1	1	1	1	1	1	1	1	0.981132	1	1
65648488	C	T	T	T	T	T	T	1	1	1	1	1	1	227	246	87	309	171	235	1	0.994536	0.993377	1	1	1	0.993289	1	1	1	1	1
56443783	A	T	T	T	T	T	T	1	1	1	1	1	1	45	60	10	91	34	56	0.992248	1	1	1	1	1	1	1	0.989011	1	1	1
114171094	A	G	G	G	G	G	G	1	1	1	1	1	1	244	246	188	420	360	359	1	1	0.984791	1	1	1	1	1	1	1	0.996599	1
18145436	T	C	C	C	C	C	C	1	1	1	1	1	1	29	33	28	37	56	52	1	0.981481	1	1	1	1	1	1	1	1	1	1
12264692	A	G	G	G	G	G	G	1	1	1	1	1	1	30	33	11	72	31	42	1	1	0.981481	1	1	1	1	1	1	1	1	1
35010202	T	C	C	C	C	C	C	1	1	1	1	1	1	60	101	48	93	51	103	1	1	1	1	0.981481	1	1	1	1	1	1	1
87375396	T	C	C	C	C	C	C	1	1	1	1	1	1	53	43	27	42	75	71	1	1	1	1	1	1	1	0.981481	1	1	1	1
39509280	A	G	G	G	G	G	G	1	1	1	1	1	1	125	80	84	59	55	106	1	1	1	1	1	1	1	1	1	1	1	0.981481
9377614	T	C	C	C	C	C	C	1	1	1	1	1	1	107	198	92	152	192	128	1	0.993421	1	1	1	0.988095	1	1	1	1	1	1
6156019	A	G	G	G	G	G	G	1	1	1	1	1	1	283	357	269	337	252	343	1	1	1	1	1	1	0.993166	1	1	0.988406	1	1
110194656	T	G	G	G	G	G	G	1	1	1	1	1	1	60	68	48	44	49	71	0.994792	1	0.986842	1	1	1	1	1	1	1	1	1
13525470	T	C	C	C	C	C	C	1	1	1	1	1	1	174	164	48	269	169	225	1	1	1	1	1	0.996845	1	1	0.993691	1	1	0.99115
83310190	C	T	T	T	T	T	T	1	1	1	1	1	1	297	285	166	310	142	217	1	0.990654	1	1	1	0.993976	1	1	0.997076	1	1	1
107982271	A	G	G	G	G	G	G	1	1	1	1	1	1	68	48	29	95	53	103	1	1	1	1	0.981707	1	1	1	1	1	1	1
84325160	G	A	A	A	A	A	A	1	1	1	1	1	1	167	133	78	452	178	223	1	1	1	1	1	1	1	0.985401	1	0.996364	1	1
56182703	C	A	A	A	A	A	A	1	1	1	1	1	1	51	55	29	84	66	68	1	1	0.987179	1	1	0.994624	1	1	1	1	1	1
29909915	A	T	T	T	T	T	T	1	1	1	1	1	1	97	57	51	66	62	105	1	1	0.981818	1	1	1	1	1	1	1	1	1
21839881	C	T	T	T	T	T	T	1	1	1	1	1	1	23	13	25	10	15	23	1	1	1	0.981818	1	1	1	1	1	1	1	1
11813064	A	G	G	G	G	G	G	1	1	1	1	1	1	72	73	75	72	68	82	1	1	1	1	0.981818	1	1	1	1	1	1	1
34283599	T	G	G	G	G	G	G	1	1	1	1	1	1	113	165	72	114	73	126	1	1	1	1	1	1	1	1	1	1	1	0.981818
5717190	T	C	C	C	C	C	C	1	1	1	1	1	1	66	35	21	48	22	49	0.991736	1	1	1	0.990099	1	1	1	1	1	1	1
5717432	C	G	G	G	G	G	G	1	1	1	1	1	1	323	307	118	429	238	239	0.997347	0.997199	0.987342	1	1	1	1	1	1	1	1	1
87411690	A	G	G	G	G	G	G	1	1	1	1	1	1	97	90	81	77	38	86	1	1	1	0.994286	1	1	1	1	1	0.987654	1	1
114171064	C	T	T	T	T	T	T	1	1	1	1	1	1	222	214	157	367	327	321	1	1	1	1	1	1	1	0.989529	1	0.992453	1	1
147944558	G	C	C	C	C	C	C	1	1	1	1	1	1	100	97	41	142	68	119	1	1	1	1	1	1	1	0.981982	1	1	1	1
41827623	T	C	C	C	C	C	C	1	1	1	1	1	1	263	216	135	314	227	212	1	0.998435	1	1	1	1	1	1	0.995025	0.995935	1	0.992647
62082047	A	G	G	G	G	G	G	1	1	1	1	1	1	67	60	61	46	67	104	0.992308	1	1	1	1	1	1	1	1	0.989796	1	1
50151697	T	C	C	C	C	C	C	1	1	1	1	1	1	32	38	43	55	37	27	1	1	1	1	1	1	1	1	1	1	0.982143	1
13276114	T	A	A	A	A	A	A	1	1	1	1	1	1	61	60	45	44	61	71	1	1	0.982143	1	1	1	1	1	1	1	1	1
130065177	A	C	C	C	C	C	C	1	1	1	1	1	1	31	22	12	31	19	27	1	1	0.982143	1	1	1	1	1	1	1	1	1
74118151	A	C	C	C	C	C	C	1	1	1	1	1	1	88	75	91	61	75	132	1	0.991525	1	1	0.990654	1	1	1	1	1	1	1
89220121	A	G	G	G	G	G	G	1	1	1	1	1	1	159	294	127	172	236	173	1	0.993007	1	1	1	1	1	1	1	0.989189	1	1
56444358	T	G	G	G	G	G	G	1	1	1	1	1	1	43	48	10	52	27	49	0.991304	1	1	1	0.990909	1	1	1	1	1	1	1
50652209	T	C	C	C	C	C	C	1	1	1	1	1	1	98	70	44	111	67	89	1	1	1	1	1	1	1	1	1	0.982301	1	1
35837208	T	C	C	C	C	C	C	1	1	1	1	1	1	124	73	84	88	82	102	1	1	1	1	1	0.997455	1	1	1	0.992958	1	0.992
22671702	T	A	A	A	A	A	A	1	1	1	1	1	1	233	230	139	225	176	325	1	1	0.992754	1	0.994152	1	1	1	1	1	0.995516	1
111053526	C	T	T	T	T	T	T	1	1	1	1	1	1	140	132	64	131	89	117	0.992857	1	1	1	1	1	1	0.989583	1	1	1	1
28611971	C	A	A	A	A	A	A	1	1	1	1	1	1	68	163	69	154	96	151	1	1	0.982456	1	1	1	1	1	1	1	1	1
54694690	G	A	A	A	A	A	A	1	1	1	1	1	1	35	31	17	29	23	44	1	1	1	1	1	1	1	1	1	0.982456	1	1
28344271	G	A	A	A	A	A	A	1	1	1	1	1	1	215	156	120	126	82	194	1	1	0.989474	1	1	1	1	1	1	1	0.993007	1
69160970	G	A	A	A	A	A	A	1	1	1	1	1	1	83	115	67	129	141	215	1	1	1	1	1	1	1	1	1	0.990476	1	0.992063
22814293	A	G	G	G	G	G	G	1	1	1	1	1	1	228	151	241	156	170	231	1	1	0.992537	0.99005	1	1	1	1	1	1	1	1
42351272	A	G	G	G	G	G	G	1	1	1	1	1	1	280	229	127	208	191	416	0.992337	1	1	0.996516	1	1	1	0.99375	1	1	1	1
13629331	T	C	C	C	C	C	C	1	1	1	1	1	1	135	130	39	221	128	155	1	1	1	0.994012	1	1	1	0.988636	1	1	1	1
110194712	A	G	G	G	G	G	G	1	1	1	1	1	1	96	102	67	83	84	127	1	1	0.992857	0.989865	1	1	1	1	1	1	1	1
64127831	A	G	G	G	G	G	G	1	1	1	1	1	1	10	23	12	19	16	33	1	1	1	1	0.982759	1	1	1	1	1	1	1
54694688	A	G	G	G	G	G	G	1	1	1	1	1	1	35	31	17	29	22	43	1	1	1	1	1	1	1	1	1	0.982759	1	1
7341135	G	T	T	T	T	T	T	1	1	1	1	1	1	80	53	50	59	67	73	1	1	1	1	0.982759	1	1	1	1	1	1	1
70910509	T	C	C	C	C	C	C	1	1	1	1	1	1	126	72	47	49	70	86	1	1	1	1	1	1	1	0.982759	1	1	1	1
121142574	G	A	A	A	A	A	A	1	1	1	1	1	1	41	32	39	30	28	54	1	1	0.982759	1	1	1	1	1	1	1	1	1
9377563	C	G	G	G	G	G	G	1	1	1	1	1	1	162	327	108	255	295	179	1	1	1	1	1	1	1	1	1	1	1	0.982759
28612116	A	G	G	G	G	G	G	1	1	1	1	1	1	155	253	151	265	140	203	1	1	0.989362	1	1	1	1	1	0.993399	1	1	1
87064099	G	A	A	A	A	A	A	1	1	1	1	1	1	194	258	66	339	283	310	1	0.987382	0.995475	1	1	1	1	1	1	1	1	1
59957656	C	T	T	T	T	T	T	1	1	1	1	1	1	117	99	23	84	87	147	1	0.991667	1	1	1	1	1	1	1	0.991304	1	1
140578409	A	G	G	G	G	G	G	1	1	1	1	1	1	315	239	293	285	267	474	1	1	1	0.991304	1	1	1	0.994924	1	0.996753	1	1
39619466	T	C	C	C	C	C	C	1	1	1	1	1	1	135	118	75	174	152	157	1	0.996942	0.994624	1	0.991416	1	1	1	1	1	1	1
24856407	A	G	G	G	G	G	G	1	1	1	1	1	1	159	166	147	187	144	237	0.994792	1	1	1	1	1	1	1	1	0.993289	0.994949	1
66538740	G	A	A	A	A	A	A	1	1	1	1	1	1	127	122	90	115	94	76	1	1	0.983051	1	1	1	1	1	1	1	1	1
4755338	T	C	C	C	C	C	C	1	1	1	1	1	1	25	42	39	28	20	50	1	1	1	1	1	1	0.983051	1	1	1	1	1
127719809	T	C	C	C	C	C	C	1	1	1	1	1	1	38	38	16	28	36	43	1	0.983051	1	1	1	1	1	1	1	1	1	1
13629204	C	T	T	T	T	T	T	1	1	1	1	1	1	70	83	29	140	73	104	1	1	0.983051	1	1	1	1	1	1	1	1	1
93524857	A	G	G	G	G	G	G	1	1	1	1	1	1	32	48	31	45	40	42	1	1	1	1	1	1	1	1	0.983051	1	1	1
94392811	T	C	C	C	C	C	C	1	1	1	1	1	1	15	34	25	26	17	28	1	1	1	1	1	1	0.983051	1	1	1	1	1
5065977	G	A	A	A	A	A	A	1	1	1	1	1	1	182	150	131	176	136	222	1	1	0.993464	1	0.99359	0.996183	1	1	1	1	1	1
68853472	G	C	C	C	C	C	C	1	1	1	1	1	1	90	108	91	83	65	101	1	1	0.991071	0.992188	1	1	1	1	1	1	1	1
59093312	T	C	C	C	C	C	C	1	1	1	1	1	1	58	74	69	145	108	116	1	0.990909	1	1	1	1	1	1	0.992366	1	1	1
81018836	G	T	T	T	T	T	T	1	1	1	1	1	1	46	26	23	28	19	48	1	1	0.983333	1	1	1	1	1	1	1	1	1
81018861	C	A	A	A	A	A	A	1	1	1	1	1	1	40	28	14	22	18	43	1	1	0.983333	1	1	1	1	1	1	1	1	1
84007580	G	A	A	A	A	A	A	1	1	1	1	1	1	48	45	27	46	30	39	1	1	1	0.983333	1	1	1	1	1	1	1	1
29909912	G	A	A	A	A	A	A	1	1	1	1	1	1	93	50	54	59	59	97	1	1	0.983333	1	1	1	1	1	1	1	1	1
29909944	T	C	C	C	C	C	C	1	1	1	1	1	1	89	57	66	62	66	124	1	1	1	1	1	1	0.983333	1	1	1	1	1
28611962	T	G	G	G	G	G	G	1	1	1	1	1	1	61	144	53	134	79	130	1	1	0.983333	1	1	1	1	1	1	1	1	1
43530274	C	T	T	T	T	T	T	1	1	1	1	1	1	53	36	30	43	29	44	1	1	1	0.983333	1	1	1	1	1	1	1	1
106879973	C	T	T	T	T	T	T	1	1	1	1	1	1	48	45	15	74	37	75	1	0.983333	1	1	1	1	1	1	1	1	1	1
116237720	A	G	G	G	G	G	G	1	1	1	1	1	1	60	65	20	90	49	61	1	1	1	1	1	1	1	1	1	1	1	0.983333
40214976	T	C	C	C	C	C	C	1	1	1	1	1	1	184	214	144	256	225	280	0.99789	1	1	0.995181	0.992891	0.997462	1	1	1	1	1	1
81019076	G	A	A	A	A	A	A	1	1	1	1	1	1	64	73	69	69	67	96	1	1	0.991597	1	1	1	1	1	1	0.991935	1	1
81019381	A	G	G	G	G	G	G	1	1	1	1	1	1	69	60	33	39	38	76	1	1	1	1	1	1	1	1	1	0.983607	1	1
84007615	C	G	G	G	G	G	G	1	1	1	1	1	1	70	77	34	69	41	54	1	1	1	1	1	1	1	1	0.983607	1	1	1
27388655	G	A	A	A	A	A	A	1	1	1	1	1	1	87	91	60	117	68	113	1	1	1	1	1	1	1	1	1	1	1	0.983607
51609379	T	G	G	G	G	G	G	1	1	1	1	1	1	35	44	24	55	24	43	1	1	0.983607	1	1	1	1	1	1	1	1	1
115291969	T	C	C	C	C	C	C	1	1	1	1	1	1	171	130	110	95	52	164	1	1	1	1	1	1	1	0.983607	1	1	1	1
50652461	C	G	G	G	G	G	G	1	1	1	1	1	1	46	44	37	74	45	54	1	0.983607	1	1	1	1	1	1	1	1	1	1
34760251	G	A	A	A	A	A	A	1	1	1	1	1	1	41	28	34	41	24	46	1	1	1	1	0.983607	1	1	1	1	1	1	1
130065597	T	C	C	C	C	C	C	1	1	1	1	1	1	157	130	81	141	95	212	0.993243	1	1	1	0.994949	1	1	1	1	0.995434	1	1
13629411	C	T	T	T	T	T	T	1	1	1	1	1	1	134	150	33	215	137	186	1	1	0.991935	1	1	1	1	1	0.991736	1	1	1
77493602	T	C	C	C	C	C	C	1	1	1	1	1	1	109	53	13	70	61	81	1	1	1	0.991667	1	1	1	1	0.992063	1	1	1
35705142	G	A	A	A	A	A	A	1	1	1	1	1	1	173	114	47	172	141	131	1	1	1	1	1	1	1	1	0.993789	1	1	0.99
23887927	T	C	C	C	C	C	C	1	1	1	1	1	1	59	44	108	41	33	93	1	1	0.983871	1	1	1	1	1	1	1	1	1
99352121	C	T	T	T	T	T	T	1	1	1	1	1	1	159	234	101	373	190	408	1	1	0.98961	1	0.996599	0.997674	1	1	1	1	1	1
104147069	C	T	T	T	T	T	T	1	1	1	1	1	1	592	682	519	979	699	1127	1	0.999165	0.995585	0.999014	0.995276	0.998047	1	1	0.99844	1	0.99848	1
18475103	A	G	G	G	G	G	G	1	1	1	1	1	1	103	94	75	114	78	109	0.99422	1	1	1	0.989796	1	1	1	1	1	1	1
21904757	T	C	C	C	C	C	C	1	1	1	1	1	1	1534	1383	667	1240	937	1668	1	1	1	0.993915	0.997241	1	0.995079	0.997785	1	1	1	1
27646403	T	C	C	C	C	C	C	1	1	1	1	1	1	268	502	363	885	532	759	1	1	0.996078	0.989796	1	1	1	1	1	0.998155	1	1
65648566	T	C	C	C	C	C	C	1	1	1	1	1	1	154	161	45	207	120	166	0.994382	1	1	0.994152	1	1	1	1	0.995536	1	1	1
74498252	T	C	C	C	C	C	C	1	1	1	1	1	1	73	57	129	41	44	72	1	1	0.984127	1	1	1	1	1	1	1	1	1
34982826	T	C	C	C	C	C	C	1	1	1	1	1	1	33	41	37	37	28	31	1	1	1	0.984127	1	1	1	1	1	1	1	1
50611754	T	G	G	G	G	G	G	1	1	1	1	1	1	52	37	11	50	31	35	1	1	1	1	0.984127	1	1	1	1	1	1	1
6355917	T	G	G	G	G	G	G	1	1	1	1	1	1	41	34	11	49	44	68	0.984127	1	1	1	1	1	1	1	1	1	1	1
60797062	C	T	T	T	T	T	T	1	1	1	1	1	1	25	21	22	20	25	29	0.984127	1	1	1	1	1	1	1	1	1	1	1
127719840	C	T	T	T	T	T	T	1	1	1	1	1	1	32	27	10	25	34	40	0.984127	1	1	1	1	1	1	1	1	1	1	1
81907991	T	C	C	C	C	C	C	1	1	1	1	1	1	284	250	206	197	211	461	1	1	1	1	0.984127	1	1	1	1	1	1	1
81907995	C	T	T	T	T	T	T	1	1	1	1	1	1	298	268	219	217	229	488	1	1	1	1	0.984127	1	1	1	1	1	1	1
111053649	G	A	A	A	A	A	A	1	1	1	1	1	1	145	182	89	206	120	147	1	1	0.984127	1	1	1	1	1	1	1	1	1
102100624	C	T	T	T	T	T	T	1	1	1	1	1	1	44	50	29	44	61	97	1	1	0.989899	0.994253	1	1	1	1	1	1	1	1
87555280	G	T	T	T	T	T	T	1	1	1	1	1	1	302	339	77	280	250	257	0.997821	1	0.988636	1	1	1	1	1	1	0.997773	1	1
47905330	A	G	G	G	G	G	G	1	1	1	1	1	1	103	116	45	150	104	110	1	1	1	0.990291	1	1	1	1	1	0.993976	1	1
13629030	T	A	A	A	A	A	A	1	1	1	1	1	1	95	67	28	110	72	120	1	1	0.991228	1	0.993103	1	1	1	1	1	1	1
98070132	T	G	G	G	G	G	G	1	1	1	1	1	1	25	29	23	29	34	47	0.984375	1	1	1	1	1	1	1	1	1	1	1
44977631	A	C	C	C	C	C	C	1	1	1	1	1	1	68	53	37	80	48	62	1	1	1	1	1	1	1	1	1	0.984375	1	1
119442501	A	G	G	G	G	G	G	1	1	1	1	1	1	79	60	50	85	86	103	1	1	1	1	0.984375	1	1	1	1	1	1	1
36546863	T	G	G	G	G	G	G	1	1	1	1	1	1	25	28	26	44	21	30	1	0.984375	1	1	1	1	1	1	1	1	1	1
72503132	G	T	T	T	T	T	T	1	1	1	1	1	1	73	60	51	44	60	65	1	1	0.984375	1	1	1	1	1	1	1	1	1
2568188	A	C	C	C	C	C	C	1	1	1	1	1	1	40	33	28	82	35	60	1	1	0.984375	1	1	1	1	1	1	1	1	1
54051338	A	C	C	C	C	C	C	1	1	1	1	1	1	48	61	12	99	54	68	1	1	1	1	1	1	1	1	1	0.984375	1	1
1615857	G	T	T	T	T	T	T	1	1	1	1	1	1	104	80	67	95	68	133	1	0.993007	1	1	1	0.991379	1	1	1	1	1	1
81908045	C	T	T	T	T	T	T	1	1	1	1	1	1	350	313	250	272	273	600	1	1	1	1	1	1	1	0.987013	1	1	1	0.997389
80188776	G	T	T	T	T	T	T	1	1	1	1	1	1	146	84	193	102	97	178	1	1	0.988764	1	1	1	1	1	0.995671	1	1	1
48776443	G	A	A	A	A	A	A	1	1	1	1	1	1	96	98	77	126	74	143	1	1	0.990385	1	1	1	1	1	0.994083	1	1	1
21094948	A	G	G	G	G	G	G	1	1	1	1	1	1	144	59	82	90	58	125	1	1	1	1	0.984615	1	1	1	1	1	1	1
39929051	G	A	A	A	A	A	A	1	1	1	1	1	1	106	129	87	128	64	144	1	1	0.984615	1	1	1	1	1	1	1	1	1
50652382	A	T	T	T	T	T	T	1	1	1	1	1	1	112	108	71	164	131	144	1	1	0.984615	1	1	1	1	1	1	1	1	1
28344353	A	G	G	G	G	G	G	1	1	1	1	1	1	57	34	48	39	23	48	1	1	1	1	1	1	1	1	0.984615	1	1	1
99850169	G	T	T	T	T	T	T	1	1	1	1	1	1	27	12	13	25	18	38	1	1	1	1	1	0.984615	1	1	1	1	1	1
114171042	C	T	T	T	T	T	T	1	1	1	1	1	1	117	112	87	192	157	157	0.984615	1	1	1	1	1	1	1	1	1	1	1
51707999	A	G	G	G	G	G	G	1	1	1	1	1	1	302	292	181	376	324	317	1	1	1	0.984733	1	1	1	1	1	1	1	1
50651926	C	T	T	T	T	T	T	1	1	1	1	1	1	42	36	36	42	42	58	1	1	0.984848	1	1	1	1	1	1	1	1	1
31871943	C	A	A	A	A	A	A	1	1	1	1	1	1	31	23	10	45	32	61	1	1	1	0.984848	1	1	1	1	1	1	1	1
9377446	C	G	G	G	G	G	G	1	1	1	1	1	1	91	214	89	128	162	92	1	1	1	1	0.984848	1	1	1	1	1	1	1
2389	T	C	C	C	C	C	C	1	1	1	1	1	1	292	439	146	207	381	402	1	1	0.993671	0.991189	1	1	1	1	1	1	1	1
22015430	T	C	C	C	C	C	C	1	1	1	1	1	1	376	212	123	185	205	306	1	1	1	1	1	1	0.988636	1	0.996337	1	1	1
43743976	T	C	C	C	C	C	C	1	1	1	1	1	1	30	36	24	70	40	116	1	1	0.985075	1	1	1	1	1	1	1	1	1
17425879	G	A	A	A	A	A	A	1	1	1	1	1	1	71	86	33	76	76	103	1	1	0.985075	1	1	1	1	1	1	1	1	1
50574668	G	A	A	A	A	A	A	1	1	1	1	1	1	53	80	55	75	42	100	1	0.985075	1	1	1	1	1	1	1	1	1	1
61556646	G	A	A	A	A	A	A	1	1	1	1	1	1	91	79	39	163	97	150	1	1	0.990741	0.994444	1	1	1	1	1	1	1	1
12764597	C	T	T	T	T	T	T	1	1	1	1	1	1	383	305	174	391	299	371	0.997484	0.998958	1	1	1	0.997326	0.996032	1	0.998684	1	0.996732	1
29777319	G	C	C	C	C	C	C	1	1	1	1	1	1	33	29	32	81	23	62	0.985294	1	1	1	1	1	1	1	1	1	1	1
50009957	T	C	C	C	C	C	C	1	1	1	1	1	1	36	44	32	46	32	56	1	1	1	1	1	1	1	1	0.985294	1	1	1
41399055	C	G	G	G	G	G	G	1	1	1	1	1	1	38	34	18	48	46	61	1	1	1	1	1	1	1	1	1	0.985294	1	1
41171794	T	C	C	C	C	C	C	1	1	1	1	1	1	38	49	18	65	32	44	1	1	1	1	1	1	1	1	1	0.985294	1	1
74454084	A	G	G	G	G	G	G	1	1	1	1	1	1	15	51	38	62	41	72	1	1	1	1	1	1	1	1	0.985294	1	1	1
54468064	T	C	C	C	C	C	C	1	1	1	1	1	1	641	768	197	767	584	817	0.99635	1	0.996815	1	1	1	1	1	0.996652	0.995588	1	1
22731227	G	A	A	A	A	A	A	1	1	1	1	1	1	136	104	92	85	108	151	1	1	0.993464	1	1	1	0.992	1	1	1	1	1
43170118	A	G	G	G	G	G	G	1	1	1	1	1	1	204	195	124	196	153	185	1	1	1	1	1	1	1	1	1	1	1	0.985507
51489663	A	G	G	G	G	G	G	1	1	1	1	1	1	59	60	19	73	51	59	1	1	1	1	0.985507	1	1	1	1	1	1	1
34689682	A	G	G	G	G	G	G	1	1	1	1	1	1	65	96	52	141	97	145	1	1	1	1	1	1	1	0.985507	1	1	1	1
37328121	G	C	C	C	C	C	C	1	1	1	1	1	1	56	47	39	66	47	77	1	1	1	1	1	0.985507	1	1	1	1	1	1
111053529	G	C	C	C	C	C	C	1	1	1	1	1	1	139	131	63	131	89	114	1	1	0.985507	1	1	1	1	1	1	1	1	1
51930573	G	T	T	T	T	T	T	1	1	1	1	1	1	543	373	471	275	358	492	1	1	0.989583	1	0.998771	1	1	1	0.997315	1	1	1
52998106	A	G	G	G	G	G	G	1	1	1	1	1	1	108	153	19	82	87	107	1	1	0.994872	0.997531	0.993289	1	1	1	1	1	1	1
86620983	A	G	G	G	G	G	G	1	1	1	1	1	1	81	87	47	87	65	102	1	1	0.985714	1	1	1	1	1	1	1	1	1
14948083	A	G	G	G	G	G	G	1	1	1	1	1	1	29	39	21	53	37	29	1	1	1	1	1	0.985714	1	1	1	1	1	1
54901399	A	G	G	G	G	G	G	1	1	1	1	1	1	210	189	130	200	289	339	1	1	0.996377	1	1	0.99759	1	1	0.995122	0.996759	1	1
42210725	A	G	G	G	G	G	G	1	1	1	1	1	1	120	108	60	208	107	152	0.997854	1	1	1	0.988	1	1	1	1	1	1	1
87064066	G	A	A	A	A	A	A	1	1	1	1	1	1	233	277	91	371	291	307	1	0.985915	1	1	1	1	1	1	1	1	1	1
43781982	T	C	C	C	C	C	C	1	1	1	1	1	1	20	22	18	41	32	42	1	1	1	1	1	1	1	1	0.985915	1	1	1
49661004	C	T	T	T	T	T	T	1	1	1	1	1	1	60	47	29	56	33	51	0.985915	1	1	1	1	1	1	1	1	1	1	1
97883783	C	G	G	G	G	G	G	1	1	1	1	1	1	408	364	110	562	305	303	1	0.99705	1	0.992958	1	1	1	0.995992	1	1	1	1
101443246	A	G	G	G	G	G	G	1	1	1	1	1	1	242	181	82	197	177	241	1	1	1	1	1	1	1	1	0.997135	0.996764	1	0.992188
27646380	G	A	A	A	A	A	A	1	1	1	1	1	1	282	514	374	898	540	776	1	1	0.989111	1	1	1	1	1	0.998789	0.998187	1	1
69584114	T	C	C	C	C	C	C	1	1	1	1	1	1	48	29	42	49	23	73	1	0.986111	1	1	1	1	1	1	1	1	1	1
2568205	A	G	G	G	G	G	G	1	1	1	1	1	1	44	39	30	104	42	73	1	1	0.986111	1	1	1	1	1	1	1	1	1
31872078	T	C	C	C	C	C	C	1	1	1	1	1	1	44	30	10	66	25	76	1	1	1	1	1	0.986111	1	1	1	1	1	1
22366935	T	C	C	C	C	C	C	1	1	1	1	1	1	231	298	103	244	180	342	1	1	1	1	1	1	1	1	0.986207	1	1	1
99484008	T	C	C	C	C	C	C	1	1	1	1	1	1	34	23	15	41	22	40	1	1	1	1	1	1	1	1	1	0.986301	1	1
84007645	C	T	T	T	T	T	T	1	1	1	1	1	1	87	86	35	83	45	65	1	1	0.986301	1	1	1	1	1	1	1	1	1
28432740	C	G	G	G	G	G	G	1	1	1	1	1	1	74	44	16	66	54	77	1	1	0.986301	1	1	1	1	1	1	1	1	1
86767003	T	C	C	C	C	C	C	1	1	1	1	1	1	37	38	28	63	55	29	1	1	1	1	1	1	1	1	0.986301	1	1	1
88082902	A	G	G	G	G	G	G	1	1	1	1	1	1	64	48	62	74	77	83	1	1	0.986301	1	1	1	1	1	1	1	1	1
110194829	A	G	G	G	G	G	G	1	1	1	1	1	1	50	34	21	45	31	87	1	1	0.986301	1	1	1	1	1	1	1	1	1
43781821	G	T	T	T	T	T	T	1	1	1	1	1	1	82	121	110	211	135	139	1	1	0.990196	1	1	1	1	1	0.996109	1	1	1
44960644	C	T	T	T	T	T	T	1	1	1	1	1	1	384	265	169	397	227	415	1	0.998379	0.993711	1	1	0.997625	1	0.996711	1	1	1	1
36547157	G	C	C	C	C	C	C	1	1	1	1	1	1	48	47	29	105	79	93	1	1	0.986486	1	1	1	1	1	1	1	1	1
34283607	G	T	T	T	T	T	T	1	1	1	1	1	1	129	183	81	124	84	135	1	1	0.986486	1	1	1	1	1	1	1	1	1
61928279	T	C	C	C	C	C	C	1	1	1	1	1	1	222	206	144	274	198	267	1	0.99187	0.994624	1	1	1	1	1	1	1	1	1
84324237	G	A	A	A	A	A	A	1	1	1	1	1	1	180	185	182	478	257	397	0.995441	1	1	0.997238	1	0.993939	1	1	1	1	1	1
74118186	G	T	T	T	T	T	T	1	1	1	1	1	1	119	101	129	78	90	181	1	1	0.986667	1	1	1	1	1	1	1	1	1
48173829	A	G	G	G	G	G	G	1	1	1	1	1	1	90	62	14	74	66	60	1	1	1	0.986667	1	1	1	1	1	1	1	1
41399194	C	G	G	G	G	G	G	1	1	1	1	1	1	73	80	31	102	81	99	1	1	1	0.986667	1	1	1	1	1	1	1	1
86364468	T	C	C	C	C	C	C	1	1	1	1	1	1	32	42	48	95	120	75	0.986667	1	1	1	1	1	1	1	1	1	1	1
56969208	G	A	A	A	A	A	A	1	1	1	1	1	1	636	553	436	584	413	624	1	1	0.996552	1	1	0.997859	1	1	0.99729	0.998544	1	0.996435
117506713	T	C	C	C	C	C	C	1	1	1	1	1	1	606	557	342	526	529	665	0.997494	1	1	1	0.997908	1	1	0.997283	1	0.994012	1	1
27685340	G	A	A	A	A	A	A	1	1	1	1	1	1	82	62	88	59	95	133	1	1	1	1	1	0.986755	1	1	1	1	1	1
89220114	T	C	C	C	C	C	C	1	1	1	1	1	1	160	290	124	168	232	173	1	1	1	0.992126	1	1	1	1	1	0.994652	1	1
44960485	C	G	G	G	G	G	G	1	1	1	1	1	1	292	223	126	350	195	354	1	0.997449	1	1	1	1	1	1	1	1	0.994382	0.994949
137080177	G	A	A	A	A	A	A	1	1	1	1	1	1	73	106	38	75	43	71	1	1	0.986842	1	1	1	1	1	1	1	1	1
22671400	A	G	G	G	G	G	G	1	1	1	1	1	1	76	50	21	94	62	125	0.986842	1	1	1	1	1	1	1	1	1	1	1
474265	G	A	A	A	A	A	A	1	1	1	1	1	1	560	625	132	737	517	538	1	1	0.993151	1	1	1	1	1	1	0.995816	1	0.99789
46307749	A	G	G	G	G	G	G	1	1	1	1	1	1	141	155	40	223	87	163	1	1	1	1	1	0.997531	1	1	0.989333	1	1	1
45907962	C	T	T	T	T	T	T	1	1	1	1	1	1	223	279	149	276	197	265	1	1	1	0.997283	1	1	1	1	0.997245	1	1	0.992366
19436222	T	C	C	C	C	C	C	1	1	1	1	1	1	82	84	74	59	63	102	1	1	1	0.986928	1	1	1	1	1	1	1	1
130066579	C	T	T	T	T	T	T	1	1	1	1	1	1	242	138	150	170	137	268	1	1	1	0.99784	1	1	1	1	1	1	0.98913	1
130066921	T	C	C	C	C	C	C	1	1	1	1	1	1	101	135	82	107	118	155	1	1	1	0.993151	1	0.993827	1	1	1	1	1	1
36172718	C	T	T	T	T	T	T	1	1	1	1	1	1	711	489	380	513	475	586	1	0.997543	1	0.997802	0.996198	1	1	1	0.998311	1	1	0.997151
72590220	C	T	T	T	T	T	T	1	1	1	1	1	1	21	30	17	44	40	77	1	1	0.987013	1	1	1	1	1	1	1	1	1
30794938	T	C	C	C	C	C	C	1	1	1	1	1	1	127	218	101	186	154	190	1	1	0.991071	1	1	1	1	1	0.995984	1	1	1
55265056	G	C	C	C	C	C	C	1	1	1	1	1	1	91	57	18	81	82	91	1	1	1	1	1	1	1	1	0.987097	1	1	1
92024687	C	T	T	T	T	T	T	1	1	1	1	1	1	85	138	43	182	101	121	1	1	1	1	1	1	1	1	1	0.987097	1	1
22366988	T	C	C	C	C	C	C	1	1	1	1	1	1	50	58	19	64	48	93	1	1	1	1	1	1	0.987179	1	1	1	1	1
3880110	T	C	C	C	C	C	C	1	1	1	1	1	1	80	48	68	42	35	80	1	1	0.987179	1	1	1	1	1	1	1	1	1
41399082	T	C	C	C	C	C	C	1	1	1	1	1	1	53	37	20	64	50	71	1	1	1	1	1	1	1	1	1	0.987179	1	1
2182000	A	G	G	G	G	G	G	1	1	1	1	1	1	712	560	462	478	357	652	1	1	1	1	1	0.991525	0.998559	0.99711	1	1	1	1
44961157	C	T	T	T	T	T	T	1	1	1	1	1	1	742	560	567	629	582	958	0.999043	0.999023	0.997585	1	1	0.997468	1	0.997268	0.998733	1	1	0.998175
29909929	G	A	A	A	A	A	A	1	1	1	1	1	1	84	50	58	57	57	102	1	1	1	1	1	1	1	1	0.987342	1	1	1
54901599	A	G	G	G	G	G	G	1	1	1	1	1	1	88	84	42	63	75	110	1	1	1	1	1	1	1	0.987342	1	1	1	1
22671610	T	A	A	A	A	A	A	1	1	1	1	1	1	132	104	77	125	119	177	1	1	0.994286	1	1	1	1	1	1	1	1	0.993103
68114054	G	C	C	C	C	C	C	1	1	1	1	1	1	58	59	39	58	35	52	1	1	1	1	1	1	1	0.9875	1	1	1	1
70910660	A	G	G	G	G	G	G	1	1	1	1	1	1	138	73	34	94	86	119	1	0.991935	1	1	1	0.995614	1	1	1	1	1	1
13628996	G	A	A	A	A	A	A	1	1	1	1	1	1	83	58	16	93	72	118	1	0.994819	1	1	0.992754	1	1	1	1	1	1	1
51668870	G	A	A	A	A	A	A	1	1	1	1	1	1	63	47	31	49	61	85	1	1	1	1	1	1	1	1	0.987654	1	1	1
41399086	G	C	C	C	C	C	C	1	1	1	1	1	1	52	40	21	64	50	75	1	1	1	1	1	1	1	1	1	0.987654	1	1
40658623	A	G	G	G	G	G	G	1	1	1	1	1	1	160	132	95	204	186	244	1	1	1	1	1	0.987654	1	1	1	1	1	1
6156557	G	C	C	C	C	C	C	1	1	1	1	1	1	159	191	97	248	153	154	1	1	0.992424	1	0.995305	1	1	1	1	1	1	1
77493530	A	G	G	G	G	G	G	1	1	1	1	1	1	543	358	127	401	381	421	1	1	0.99654	0.994937	1	1	1	0.996255	1	1	1	1
28612068	C	T	T	T	T	T	T	1	1	1	1	1	1	104	179	102	171	98	158	1	0.993902	1	1	1	1	1	1	1	0.993865	1	1
50126062	A	G	G	G	G	G	G	1	1	1	1	1	1	166	146	54	190	142	136	1	1	1	1	1	1	1	1	0.987805	1	1	1
75902520	A	T	T	T	T	T	T	1	1	1	1	1	1	27	33	32	55	29	63	1	1	0.987805	1	1	1	1	1	1	1	1	1
44213231	T	C	C	C	C	C	C	1	1	1	1	1	1	63	40	41	57	37	52	1	1	1	1	1	1	1	1	1	1	0.987805	1
39509251	G	A	A	A	A	A	A	1	1	1	1	1	1	134	96	97	62	57	117	1	1	1	1	1	1	1	1	1	1	1	0.987805
68167386	C	T	T	T	T	T	T	1	1	1	1	1	1	31	41	19	51	95	64	1	1	1	0.987805	1	1	1	1	1	1	1	1
116647123	G	C	C	C	C	C	C	1	1	1	1	1	1	53	54	32	89	64	88	1	1	1	1	1	1	1	1	1	1	0.987805	1
72477930	A	G	G	G	G	G	G	1	1	1	1	1	1	54	25	22	65	31	39	1	1	1	1	1	1	1	1	0.987805	1	1	1
17207957	T	C	C	C	C	C	C	1	1	1	1	1	1	20	29	13	23	24	20	0.987805	1	1	1	1	1	1	1	1	1	1	1
41399091	T	C	C	C	C	C	C	1	1	1	1	1	1	52	39	21	66	50	73	1	1	1	1	1	1	1	1	1	0.987805	1	1
64587098	T	C	C	C	C	C	C	1	1	1	1	1	1	195	200	134	197	163	168	1	1	1	1	0.987805	1	1	1	1	1	1	1
104355361	T	C	C	C	C	C	C	1	1	1	1	1	1	100	102	56	140	76	95	1	1	1	1	1	1	0.987805	1	1	1	1	1
41827291	C	T	T	T	T	T	T	1	1	1	1	1	1	433	475	188	828	382	466	1	0.998561	0.995536	1	1	1	1	0.998175	0.998926	0.996667	1	1
14670923	T	C	C	C	C	C	C	1	1	1	1	1	1	149	146	126	125	155	233	1	1	0.987879	1	1	1	1	1	1	1	1	1
99352553	G	A	A	A	A	A	A	1	1	1	1	1	1	83	109	86	150	112	210	1	1	1	1	1	1	1	1	0.995671	1	1	0.992248
75235030	A	G	G	G	G	G	G	1	1	1	1	1	1	82	72	33	111	83	110	1	0.987952	1	1	1	1	1	1	1	1	1	1
55488488	G	A	A	A	A	A	A	1	1	1	1	1	1	65	56	20	101	45	67	1	1	1	1	1	1	1	1	0.987952	1	1	1
44976656	A	G	G	G	G	G	G	1	1	1	1	1	1	89	83	12	98	100	115	1	1	1	1	1	1	1	1	1	0.987952	1	1
12265961	T	C	C	C	C	C	C	1	1	1	1	1	1	56	79	54	122	81	87	1	1	0.987952	1	1	1	1	1	1	1	1	1
30794803	G	T	T	T	T	T	T	1	1	1	1	1	1	126	206	135	241	158	209	0.995074	1	1	1	1	1	1	1	1	1	0.992908	1
69623166	G	T	T	T	T	T	T	1	1	1	1	1	1	288	295	129	296	192	388	1	1	1	0.99654	1	0.991525	1	1	1	1	1	1
70697810	A	G	G	G	G	G	G	1	1	1	1	1	1	82	106	19	107	110	138	1	0.991968	1	0.996109	1	1	1	1	1	1	1	1
19436190	A	T	T	T	T	T	T	1	1	1	1	1	1	95	111	118	90	70	110	1	1	1	1	1	1	1	1	1	1	1	0.988095
115292697	A	G	G	G	G	G	G	1	1	1	1	1	1	156	135	76	97	71	167	0.988095	1	1	1	1	1	1	1	1	1	1	1
31871824	T	C	C	C	C	C	C	1	1	1	1	1	1	45	41	21	86	49	92	1	0.988095	1	1	1	1	1	1	1	1	1	1
47904875	T	C	C	C	C	C	C	1	1	1	1	1	1	648	594	340	675	568	720	0.997953	1	0.997899	1	1	1	1	0.996639	1	1	0.997738	0.997992
43529917	A	G	G	G	G	G	G	1	1	1	1	1	1	90	82	39	82	56	78	1	1	1	1	1	1	1	1	1	1	1	0.988235
22731270	C	T	T	T	T	T	T	1	1	1	1	1	1	88	55	36	34	56	87	1	1	1	1	1	1	0.988372	1	1	1	1	1
33638766	A	G	G	G	G	G	G	1	1	1	1	1	1	31	22	19	15	21	33	0.988372	1	1	1	1	1	1	1	1	1	1	1
67407439	C	T	T	T	T	T	T	1	1	1	1	1	1	34	33	61	26	34	51	1	1	0.988372	1	1	1	1	1	1	1	1	1
46307614	C	T	T	T	T	T	T	1	1	1	1	1	1	59	76	11	95	42	73	1	1	1	0.988372	1	1	1	1	1	1	1	1
555632	A	G	G	G	G	G	G	1	1	1	1	1	1	37	52	25	49	42	59	1	1	1	1	1	1	1	1	1	0.988372	1	1
74454025	C	T	T	T	T	T	T	1	1	1	1	1	1	28	37	38	66	49	74	1	1	1	1	1	1	1	1	0.988372	1	1	1
14628166	C	T	T	T	T	T	T	1	1	1	1	1	1	312	198	354	227	168	361	1	0.994083	1	1	1	1	0.997579	1	0.996721	1	1	1
40176135	T	C	C	C	C	C	C	1	1	1	1	1	1	205	170	32	268	134	156	0.991597	1	1	1	1	1	1	1	0.996855	1	1	1
85048084	C	T	T	T	T	T	T	1	1	1	1	1	1	543	482	475	513	485	553	0.999083	0.997564	0.998106	1	1	0.997951	1	1	1	0.998336	1	0.997416
21579229	A	T	T	T	T	T	T	1	1	1	1	1	1	24	26	35	29	27	51	1	1	1	0.988506	1	1	1	1	1	1	1	1
50317030	T	C	C	C	C	C	C	1	1	1	1	1	1	71	63	65	104	60	97	1	1	1	1	1	1	1	1	1	0.988506	1	1
21903873	G	A	A	A	A	A	A	1	1	1	1	1	1	587	585	109	693	353	508	1	0.998782	1	1	0.998291	1	1	1	0.997056	1	1	0.994444
40176175	C	A	A	A	A	A	A	1	1	1	1	1	1	225	153	36	278	131	148	1	1	0.992126	0.996479	1	1	1	1	1	1	1	1
44213299	A	G	G	G	G	G	G	1	1	1	1	1	1	71	66	35	63	52	80	1	1	1	1	1	1	0.988636	1	1	1	1	1
12612163	C	T	T	T	T	T	T	1	1	1	1	1	1	65	85	13	147	90	67	1	1	1	1	1	1	1	1	1	1	1	0.988636
74453955	A	G	G	G	G	G	G	1	1	1	1	1	1	28	29	38	64	42	71	1	1	1	1	1	1	1	1	0.988636	1	1	1
130065614	G	A	A	A	A	A	A	1	1	1	1	1	1	128	111	69	129	87	186	1	1	1	1	0.993056	0.995708	1	1	1	1	1	1
9377638	G	C	C	C	C	C	C	1	1	1	1	1	1	117	189	88	140	203	134	1	1	1	1	0.988764	1	1	1	1	1	1	1
101443134	C	G	G	G	G	G	G	1	1	1	1	1	1	119	112	52	145	110	152	0.996644	1	1	1	1	1	1	0.992188	1	1	1	1
87064162	G	A	A	A	A	A	A	1	1	1	1	1	1	265	345	86	402	348	431	1	0.995157	0.995868	1	1	1	1	1	0.997859	1	1	1
4753277	C	T	T	T	T	T	T	1	1	1	1	1	1	189	142	86	98	120	180	1	1	0.988889	1	1	1	1	1	1	1	1	1
30092617	T	C	C	C	C	C	C	1	1	1	1	1	1	115	111	70	100	89	118	1	1	1	1	1	1	1	1	1	0.988889	1	1
13629500	A	G	G	G	G	G	G	1	1	1	1	1	1	132	124	48	224	153	212	1	1	1	1	1	1	1	1	1	1	0.988889	1
69161419	A	G	G	G	G	G	G	1	1	1	1	1	1	195	269	86	301	327	365	1	1	0.989011	1	1	1	1	1	1	1	1	1
53954736	G	A	A	A	A	A	A	1	1	1	1	1	1	113	144	19	168	61	79	1	1	1	1	1	1	1	0.989011	1	1	1	1
107981556	T	C	C	C	C	C	C	1	1	1	1	1	1	26	22	18	13	30	35	1	0.989011	1	1	1	1	1	1	1	1	1	1
22813926	G	C	C	C	C	C	C	1	1	1	1	1	1	1417	1344	582	1485	1060	1463	1	1	0.996036	0.996569	0.996957	1	1	1	0.999498	1	1	1
104146981	A	G	G	G	G	G	G	1	1	1	1	1	1	568	594	463	839	652	1062	1	0.997722	1	0.998932	1	0.997333	1	1	0.998383	1	0.996716	1
94466484	A	G	G	G	G	G	G	1	1	1	1	1	1	440	323	217	402	307	471	0.998369	1	0.993007	1	1	0.997722	1	1	1	1	1	1
44976957	T	C	C	C	C	C	C	1	1	1	1	1	1	66	43	20	81	72	100	1	1	1	0.98913	1	1	1	1	1	1	1	1
50561859	T	C	C	C	C	C	C	1	1	1	1	1	1	51	45	52	55	24	76	1	1	0.98913	1	1	1	1	1	1	1	1	1
111053271	A	G	G	G	G	G	G	1	1	1	1	1	1	100	134	48	129	80	87	1	1	1	1	1	1	1	0.98913	1	1	1	1
87375345	T	C	C	C	C	C	C	1	1	1	1	1	1	43	41	18	61	78	89	1	1	1	1	1	0.98913	1	1	1	1	1	1
125767258	T	C	C	C	C	C	C	1	1	1	1	1	1	423	358	117	384	276	468	1	0.998261	0.995261	1	0.995614	1	1	1	1	1	1	1
105475924	A	G	G	G	G	G	G	1	1	1	1	1	1	447	320	135	419	231	382	0.99679	0.998418	1	1	1	1	1	1	0.998561	0.995392	1	1
22018640	C	T	T	T	T	T	T	1	1	1	1	1	1	277	258	239	289	221	496	1	1	0.994764	1	1	0.998185	1	0.996212	1	1	1	1
34283665	G	A	A	A	A	A	A	1	1	1	1	1	1	200	265	102	190	124	210	1	1	1	1	1	1	1	0.989189	1	1	1	1
74453964	T	C	C	C	C	C	C	1	1	1	1	1	1	28	29	42	69	48	75	1	1	1	1	1	1	1	1	0.989247	1	1	1
22038649	T	C	C	C	C	C	C	1	1	1	1	1	1	262	384	224	384	325	594	1	1	1	0.998124	1	1	1	1	1	0.996047	1	0.995086
474193	A	G	G	G	G	G	G	1	1	1	1	1	1	589	676	140	809	524	596	1	1	0.993243	1	1	1	1	1	1	0.996071	1	1
37760172	A	G	G	G	G	G	G	1	1	1	1	1	1	95	86	118	150	228	272	0.996183	1	1	1	0.993151	1	1	1	1	1	1	1
43935703	G	C	C	C	C	C	C	1	1	1	1	1	1	55	40	36	32	51	55	1	1	1	1	1	0.989362	1	1	1	1	1	1
131131027	A	C	C	C	C	C	C	1	1	1	1	1	1	44	60	47	69	31	52	0.989362	1	1	1	1	1	1	1	1	1	1	1
94466129	T	C	C	C	C	C	C	1	1	1	1	1	1	271	278	93	437	301	348	1	1	0.989362	1	1	1	1	1	1	1	1	1
35191601	C	T	T	T	T	T	T	1	1	1	1	1	1	64	73	60	89	39	99	1	1	1	1	1	0.989474	1	1	1	1	1	1
3188096	C	T	T	T	T	T	T	1	1	1	1	1	1	55	43	11	85	50	57	1	0.989474	1	1	1	1	1	1	1	1	1	1
40214895	T	C	C	C	C	C	C	1	1	1	1	1	1	58	53	37	62	54	64	1	1	1	1	1	0.989474	1	1	1	1	1	1
33639129	A	G	G	G	G	G	G	1	1	1	1	1	1	156	178	89	154	129	242	1	1	1	0.99359	1	1	0.995885	1	1	1	1	1
110194928	A	G	G	G	G	G	G	1	1	1	1	1	1	103	162	65	178	130	272	1	0.993827	0.995671	1	1	1	1	1	1	1	1	1
51930071	T	C	C	C	C	C	C	1	1	1	1	1	1	284	257	118	240	198	203	1	0.997912	1	1	1	0.996094	1	1	1	1	0.995556	1
23743719	A	G	G	G	G	G	G	1	1	1	1	1	1	82	57	74	57	50	122	0.989583	1	1	1	1	1	1	1	1	1	1	1
74393474	A	G	G	G	G	G	G	1	1	1	1	1	1	175	132	69	252	143	175	1	1	1	1	1	0.989583	1	1	1	1	1	1
49660792	T	C	C	C	C	C	C	1	1	1	1	1	1	88	82	23	124	78	68	1	1	1	1	1	1	1	1	1	0.989583	1	1
13837115	G	A	A	A	A	A	A	1	1	1	1	1	1	49	72	38	49	60	104	1	1	0.989583	1	1	1	1	1	1	1	1	1
70050054	G	T	T	T	T	T	T	1	1	1	1	1	1	21	12	33	13	14	21	1	1	1	1	0.989583	1	1	1	1	1	1	1
147593910	T	C	C	C	C	C	C	1	1	1	1	1	1	102	96	48	87	254	136	1	1	1	1	0.989691	1	1	1	1	1	1	1
50652062	T	C	C	C	C	C	C	1	1	1	1	1	1	51	55	33	46	51	63	1	1	1	1	1	1	1	1	0.989691	1	1	1
15331172	G	C	C	C	C	C	C	1	1	1	1	1	1	134	108	59	153	108	131	1	1	0.989691	1	1	1	1	1	1	1	1	1
87345926	T	C	C	C	C	C	C	1	1	1	1	1	1	217	208	148	253	157	231	1	1	1	1	1	0.989726	1	1	1	1	1	1
75235563	G	C	C	C	C	C	C	1	1	1	1	1	1	262	277	117	282	227	265	1	1	1	1	1	1	1	1	1	1	1	0.989744
84325246	T	C	C	C	C	C	C	1	1	1	1	1	1	79	56	19	199	76	94	1	1	1	1	1	1	1	1	1	0.989796	1	1
47623957	A	G	G	G	G	G	G	1	1	1	1	1	1	46	88	56	116	72	108	1	1	1	1	1	1	1	1	0.989796	1	1	1
89220091	T	C	C	C	C	C	C	1	1	1	1	1	1	147	281	119	168	227	164	1	1	1	1	1	1	1	1	1	1	1	0.989796
80536444	A	G	G	G	G	G	G	1	1	1	1	1	1	106	77	103	74	30	67	1	1	0.989796	1	1	1	1	1	1	1	1	1
41827916	T	C	C	C	C	C	C	1	1	1	1	1	1	187	194	93	227	133	152	1	1	1	1	1	0.989831	1	1	1	1	1	1
44976657	G	A	A	A	A	A	A	1	1	1	1	1	1	86	80	11	97	97	112	0.989899	1	1	1	1	1	1	1	1	1	1	1
72589920	T	C	C	C	C	C	C	1	1	1	1	1	1	57	76	69	82	57	100	0.989899	1	1	1	1	1	1	1	1	1	1	1
12765010	C	A	A	A	A	A	A	1	1	1	1	1	1	633	734	206	1104	640	754	1	1	0.989899	1	1	1	1	1	1	1	1	1
16050852	T	C	C	C	C	C	C	1	1	1	1	1	1	23	53	27	47	40	76	1	1	0.989899	1	1	1	1	1	1	1	1	1
89220039	A	G	G	G	G	G	G	1	1	1	1	1	1	50	56	31	34	64	53	1	0.989899	1	1	1	1	1	1	1	1	1	1
54107942	G	A	A	A	A	A	A	1	1	1	1	1	1	297	286	124	444	267	449	1	1	1	0.998408	1	1	1	0.997442	0.996503	0.997549	1	1
82512800	T	C	C	C	C	C	C	1	1	1	1	1	1	194	167	142	206	198	277	1	1	1	0.997768	0.992188	1	1	1	1	1	1	1
39350566	G	T	T	T	T	T	T	1	1	1	1	1	1	208	185	55	199	193	274	1	1	1	1	1	1	1	1	1	0.995098	1	0.994872
33639108	A	G	G	G	G	G	G	1	1	1	1	1	1	245	298	157	269	206	362	1	1	0.994083	1	1	1	1	1	0.995902	1	1	1
42269333	C	T	T	T	T	T	T	1	1	1	1	1	1	231	145	61	151	130	195	1	0.99	1	1	1	1	1	1	1	1	1	1
84007934	T	C	C	C	C	C	C	1	1	1	1	1	1	95	84	60	71	54	64	1	1	1	1	1	1	0.99	1	1	1	1	1
45782054	G	T	T	T	T	T	T	1	1	1	1	1	1	58	87	48	111	47	120	1	1	0.99	1	1	1	1	1	1	1	1	1
22731257	C	T	T	T	T	T	T	1	1	1	1	1	1	109	71	62	51	69	110	1	1	1	1	1	1	0.99	1	1	1	1	1
47736730	G	T	T	T	T	T	T	1	1	1	1	1	1	293	172	157	229	163	264	1	0.998328	1	0.9975	1	1	0.99422	1	1	1	1	1
50652383	T	C	C	C	C	C	C	1	1	1	1	1	1	117	108	69	171	134	150	1	1	1	1	0.994118	1	1	1	0.995935	1	1	1
42648795	T	A	A	A	A	A	A	1	1	1	1	1	1	236	287	142	311	171	285	0.996689	1	1	1	1	1	0.996047	1	0.997326	1	1	1
50317022	A	T	T	T	T	T	T	1	1	1	1	1	1	81	68	71	108	63	100	1	1	1	1	1	1	1	1	1	0.990099	1	1
57122036	A	G	G	G	G	G	G	1	1	1	1	1	1	129	81	24	186	96	128	1	0.990148	1	1	1	1	1	1	1	1	1	1
12545049	G	A	A	A	A	A	A	1	1	1	1	1	1	48	52	27	59	44	51	1	0.990196	1	1	1	1	1	1	1	1	1	1
52148118	A	G	G	G	G	G	G	1	1	1	1	1	1	95	54	33	52	82	100	1	1	1	0.990196	1	1	1	1	1	1	1	1
89220520	A	G	G	G	G	G	G	1	1	1	1	1	1	94	172	67	94	160	106	0.990196	1	1	1	1	1	1	1	1	1	1	1
25969820	C	T	T	T	T	T	T	1	1	1	1	1	1	115	133	169	117	90	132	1	1	1	1	1	1	1	1	1	0.990196	1	1
54901148	A	G	G	G	G	G	G	1	1	1	1	1	1	74	74	29	54	89	118	1	1	1	1	1	1	1	1	1	1	0.990291	1
43381721	A	G	G	G	G	G	G	1	1	1	1	1	1	166	168	95	204	181	304	1	1	1	1	0.990291	1	1	1	1	1	1	1
52148002	T	G	G	G	G	G	G	1	1	1	1	1	1	104	55	19	65	62	103	1	1	1	0.990291	1	1	1	1	1	1	1	1
25969854	C	T	T	T	T	T	T	1	1	1	1	1	1	116	133	183	109	95	125	1	1	1	0.994595	1	1	1	1	1	0.995726	1	1
39619439	T	C	C	C	C	C	C	1	1	1	1	1	1	113	101	68	144	131	129	1	1	0.993333	0.997006	1	1	1	1	1	1	1	1
56969036	A	G	G	G	G	G	G	1	1	1	1	1	1	356	426	159	451	347	443	0.994366	1	1	1	1	1	1	1	0.996008	1	1	1
72590436	C	T	T	T	T	T	T	1	1	1	1	1	1	72	85	89	61	50	106	0.990385	1	1	1	1	1	1	1	1	1	1	1
140578622	A	G	G	G	G	G	G	1	1	1	1	1	1	374	269	149	216	336	343	1	1	0.993789	1	1	1	1	1	1	1	1	0.99661
140578640	A	G	G	G	G	G	G	1	1	1	1	1	1	254	181	116	148	233	219	1	1	1	1	1	1	0.990431	1	1	1	1	1
46307743	T	C	C	C	C	C	C	1	1	1	1	1	1	141	156	40	227	87	164	1	1	1	1	0.993103	1	1	1	0.997333	1	1	1
99351498	C	T	T	T	T	T	T	1	1	1	1	1	1	91	124	35	284	104	220	1	1	1	0.998536	1	1	1	1	1	1	1	0.991935
13681017	C	T	T	T	T	T	T	1	1	1	1	1	1	87	80	83	111	55	102	0.994652	1	1	0.995833	1	1	1	1	1	1	1	1
50732663	A	G	G	G	G	G	G	1	1	1	1	1	1	140	79	51	172	122	122	1	1	1	0.997067	1	1	1	1	1	1	1	0.993421
16199571	A	G	G	G	G	G	G	1	1	1	1	1	1	55	49	80	33	32	63	1	1	1	1	1	1	1	1	1	0.990566	1	1
13628889	C	T	T	T	T	T	T	1	1	1	1	1	1	60	61	12	89	48	87	1	1	1	1	1	1	1	0.990566	1	1	1	1
86620655	G	A	A	A	A	A	A	1	1	1	1	1	1	103	95	42	106	67	114	0.995536	1	1	1	1	0.995074	1	1	1	1	1	1
40214961	T	C	C	C	C	C	C	1	1	1	1	1	1	162	201	129	225	205	246	0.997753	0.997238	1	1	1	1	1	1	0.995652	1	1	1
53954754	A	G	G	G	G	G	G	1	1	1	1	1	1	137	170	31	219	84	95	1	1	1	1	1	1	1	1	1	1	0.990654	1
43170034	A	G	G	G	G	G	G	1	1	1	1	1	1	127	118	76	108	90	103	1	1	1	1	1	1	1	1	1	1	0.990654	1
30794940	C	A	A	A	A	A	A	1	1	1	1	1	1	123	211	99	183	154	187	1	1	0.990654	1	1	1	1	1	1	1	1	1
130065269	A	G	G	G	G	G	G	1	1	1	1	1	1	98	80	42	83	41	106	1	1	0.993333	1	1	0.997354	1	1	1	1	1	1
22035485	G	A	A	A	A	A	A	1	1	1	1	1	1	279	238	96	177	172	288	1	1	1	1	1	1	1	1	0.995708	0.995025	1	1
26099214	A	G	G	G	G	G	G	1	1	1	1	1	1	103	80	12	116	61	70	1	1	1	1	1	1	1	1	1	0.990741	1	1
22743511	C	G	G	G	G	G	G	1	1	1	1	1	1	85	47	58	49	49	89	1	0.990741	1	1	1	1	1	1	1	1	1	1
96115271	G	C	C	C	C	C	C	1	1	1	1	1	1	92	125	403	159	260	525	1	1	0.997423	0.997076	1	1	1	1	1	1	1	0.996255
12764799	G	C	C	C	C	C	C	1	1	1	1	1	1	377	321	169	475	281	419	1	1	1	1	1	1	0.996241	1	1	0.997525	1	0.997041
89220554	T	C	C	C	C	C	C	1	1	1	1	1	1	61	80	40	39	93	60	1	1	1	0.990826	1	1	1	1	1	1	1	1
97883708	C	T	T	T	T	T	T	1	1	1	1	1	1	898	793	257	1149	619	724	0.99569	1	0.996445	1	1	0.998706	1	1	1	1	1	1
15978874	T	C	C	C	C	C	C	1	1	1	1	1	1	233	201	148	109	75	237	1	1	1	1	1	1	0.990868	1	1	1	1	1
101020646	C	G	G	G	G	G	G	1	1	1	1	1	1	41	37	56	40	28	66	1	1	1	1	1	1	1	1	1	0.990909	1	1
48173308	A	G	G	G	G	G	G	1	1	1	1	1	1	267	233	74	210	213	193	1	1	1	1	1	1	0.990909	1	1	1	1	1
64259132	C	T	T	T	T	T	T	1	1	1	1	1	1	125	112	34	113	133	115	1	1	1	1	1	1	1	0.990909	1	1	1	1
97126563	T	C	C	C	C	C	C	1	1	1	1	1	1	147	183	149	149	94	167	1	1	1	1	1	1	0.990909	1	1	1	1	1
14304741	G	A	A	A	A	A	A	1	1	1	1	1	1	2460	2534	1347	2520	1994	2659	1	0.999678	0.995215	0.999583	1	1	0.999533	0.999499	0.999505	1	0.998943	0.999026
70911137	G	T	T	T	T	T	T	1	1	1	1	1	1	175	139	112	141	143	248	1	1	0.990991	1	1	1	1	1	1	1	1	1
7526191	G	A	A	A	A	A	A	1	1	1	1	1	1	61	44	20	75	52	67	1	0.991071	1	1	1	1	1	1	1	1	1	1
13525799	A	G	G	G	G	G	G	1	1	1	1	1	1	331	258	81	368	245	352	1	0.998299	0.994975	0.997821	1	1	1	1	1	1	1	1
8427154	G	T	T	T	T	T	T	1	1	1	1	1	1	279	325	271	472	346	413	1	1	0.993902	1	1	1	1	1	1	1	0.997207	1
69623141	C	T	T	T	T	T	T	1	1	1	1	1	1	151	138	43	155	87	200	1	1	1	1	1	1	1	1	0.991111	1	1	1
24442628	C	A	A	A	A	A	A	1	1	1	1	1	1	233	289	163	283	221	225	0.996835	1	0.994286	1	1	1	1	1	1	1	1	1
46307785	A	G	G	G	G	G	G	1	1	1	1	1	1	94	97	28	141	54	94	0.995283	1	1	1	1	1	1	1	0.995935	1	1	1
92024818	T	C	C	C	C	C	C	1	1	1	1	1	1	59	90	45	80	80	98	1	1	1	1	1	1	1	1	0.991228	1	1	1
99352125	G	C	C	C	C	C	C	1	1	1	1	1	1	160	241	104	378	191	425	1	1	0.992462	0.998824	1	1	1	1	1	1	1	1
54901597	A	G	G	G	G	G	G	1	1	1	1	1	1	88	83	43	66	79	109	1	1	1	0.991304	1	1	1	1	1	1	1	1
50652248	T	C	C	C	C	C	C	1	1	1	1	1	1	71	50	31	95	55	74	1	1	1	1	1	1	1	1	0.991304	1	1	1
6448537	C	A	A	A	A	A	A	1	1	1	1	1	1	307	306	124	382	256	408	1	1	0.991304	1	1	1	1	1	1	1	1	1
69620737	C	A	A	A	A	A	A	1	1	1	1	1	1	51	71	14	97	49	90	1	1	0.991304	1	1	1	1	1	1	1	1	1
12265142	A	G	G	G	G	G	G	1	1	1	1	1	1	47	70	34	74	55	60	1	1	1	1	1	1	1	1	0.991304	1	1	1
90900318	G	A	A	A	A	A	A	1	1	1	1	1	1	127	98	40	181	153	129	1	1	1	1	1	1	1	1	1	1	1	0.991304
94466820	A	G	G	G	G	G	G	1	1	1	1	1	1	166	166	105	142	165	220	1	1	1	1	0.991304	1	1	1	1	1	1	1
75782329	G	A	A	A	A	A	A	1	1	1	1	1	1	1027	906	472	1023	772	1295	1	0.999354	0.996672	0.99686	1	1	1	1	1	1	0.998452	1
87555364	G	A	A	A	A	A	A	1	1	1	1	1	1	121	137	48	116	124	107	0.995652	1	1	1	1	1	1	1	0.99569	1	1	1
101274000	A	G	G	G	G	G	G	1	1	1	1	1	1	77	101	63	93	62	92	1	1	1	1	1	1	1	1	1	0.991379	1	1
32993	G	A	A	A	A	A	A	1	1	1	1	1	1	108	56	34	97	73	93	1	1	1	1	0.991379	1	1	1	1	1	1	1
52148097	A	G	G	G	G	G	G	1	1	1	1	1	1	101	47	29	58	79	110	1	1	1	1	1	1	1	1	0.991453	1	1	1
40214825	T	C	C	C	C	C	C	1	1	1	1	1	1	87	105	128	118	41	140	0.996711	1	1	1	0.994764	1	1	1	1	1	1	1
44960474	A	G	G	G	G	G	G	1	1	1	1	1	1	387	301	152	457	254	444	0.996656	1	1	1	1	1	1	1	0.994854	1	1	1
92024711	G	A	A	A	A	A	A	1	1	1	1	1	1	114	156	56	203	123	148	1	1	0.991525	1	1	1	1	1	1	1	1	1
54958821	T	C	C	C	C	C	C	1	1	1	1	1	1	73	95	41	111	71	118	1	1	0.991597	1	1	1	1	1	1	1	1	1
94466225	A	G	G	G	G	G	G	1	1	1	1	1	1	576	511	210	733	523	620	0.998258	1	1	1	1	1	0.995516	1	1	0.997859	1	1
75902395	T	A	A	A	A	A	A	1	1	1	1	1	1	28	21	12	47	32	34	1	1	1	0.991667	1	1	1	1	1	1	1	1
48776375	A	G	G	G	G	G	G	1	1	1	1	1	1	97	89	60	115	65	118	1	1	1	1	1	1	1	1	1	0.991667	1	1
50009981	C	T	T	T	T	T	T	1	1	1	1	1	1	61	87	49	92	64	89	1	1	1	1	1	1	1	1	0.991667	1	1	1
101021317	T	C	C	C	C	C	C	1	1	1	1	1	1	74	78	78	61	73	119	1	1	1	1	1	1	1	1	1	0.991667	1	1
89220453	C	G	G	G	G	G	G	1	1	1	1	1	1	194	455	136	223	365	216	1	1	0.991667	1	1	1	1	1	1	1	1	1
35836937	G	T	T	T	T	T	T	1	1	1	1	1	1	189	160	142	148	95	183	1	1	0.994536	0.997159	1	1	1	1	1	1	1	1
70697734	T	C	C	C	C	C	C	1	1	1	1	1	1	146	177	49	221	190	223	1	1	1	1	1	1	1	0.994792	1	0.996923	1	1
29909959	G	A	A	A	A	A	A	1	1	1	1	1	1	101	63	79	74	72	140	0.991736	1	1	1	1	1	1	1	1	1	1	1
107982235	G	A	A	A	A	A	A	1	1	1	1	1	1	71	59	33	94	54	104	1	1	1	1	1	1	1	1	1	0.991736	1	1
80536107	A	G	G	G	G	G	G	1	1	1	1	1	1	220	237	187	201	92	214	1	1	0.991736	1	1	1	1	1	1	1	1	1
35706487	T	C	C	C	C	C	C	1	1	1	1	1	1	346	289	42	332	276	359	0.996904	1	1	1	1	1	1	1	1	0.994885	1	1
82260736	C	A	A	A	A	A	A	1	1	1	1	1	1	162	260	61	333	231	313	1	1	0.995918	0.995885	1	1	1	1	1	1	1	1
11884705	T	C	C	C	C	C	C	1	1	1	1	1	1	70	65	36	110	83	91	1	1	1	1	1	1	1	1	1	0.991803	1	1
37656483	T	C	C	C	C	C	C	1	1	1	1	1	1	261	208	217	99	109	258	1	1	0.991803	1	1	1	1	1	1	1	1	1
116238019	A	G	G	G	G	G	G	1	1	1	1	1	1	41	39	21	34	32	47	0.991803	1	1	1	1	1	1	1	1	1	1	1
12764869	A	G	G	G	G	G	G	1	1	1	1	1	1	321	302	124	428	277	354	1	1	1	1	0.996109	1	1	1	0.995717	1	1	1
61928167	T	C	C	C	C	C	C	1	1	1	1	1	1	369	391	194	536	301	403	1	1	0.994269	1	1	1	1	1	1	1	1	0.997561
12764874	G	A	A	A	A	A	A	1	1	1	1	1	1	332	325	130	454	290	370	1	1	1	1	1	1	1	1	0.99187	1	1	1
35706518	T	C	C	C	C	C	C	1	1	1	1	1	1	285	233	23	261	225	279	1	1	1	1	1	1	1	1	0.995455	1	1	0.996454
58013559	A	G	G	G	G	G	G	1	1	1	1	1	1	169	153	82	159	123	169	1	1	1	0.997167	0.994764	1	1	1	1	1	1	1
77493608	C	T	T	T	T	T	T	1	1	1	1	1	1	105	44	13	56	46	72	1	1	1	1	1	0.991935	1	1	1	1	1	1
77913439	A	G	G	G	G	G	G	1	1	1	1	1	1	115	96	51	59	163	255	1	1	0.991935	1	1	1	1	1	1	1	1	1
30794791	C	T	T	T	T	T	T	1	1	1	1	1	1	119	188	125	210	140	192	1	1	1	1	1	1	1	1	0.991935	1	1	1
272440	C	T	T	T	T	T	T	1	1	1	1	1	1	92	90	88	122	49	140	1	1	0.991935	1	1	1	1	1	1	1	1	1
125630283	T	C	C	C	C	C	C	1	1	1	1	1	1	245	330	146	323	192	265	1	1	1	1	1	1	1	1	1	0.991935	1	1
12764849	A	G	G	G	G	G	G	1	1	1	1	1	1	165	144	58	210	127	174	1	1	1	1	1	1	1	1	0.991968	1	1	1
43743255	G	T	T	T	T	T	T	1	1	1	1	1	1	52	20	26	52	37	91	1	1	1	1	1	1	1	1	1	0.992063	1	1
84414215	A	T	T	T	T	T	T	1	1	1	1	1	1	40	57	15	94	69	72	1	1	1	1	1	1	1	0.992063	1	1	1	1
105475894	A	G	G	G	G	G	G	1	1	1	1	1	1	501	390	158	557	276	467	1	0.998462	1	1	1	0.997877	1	1	1	0.998188	1	0.997549
61556456	T	C	C	C	C	C	C	1	1	1	1	1	1	38	59	23	71	38	82	0.992126	1	1	1	1	1	1	1	1	1	1	1
25969980	G	A	A	A	A	A	A	1	1	1	1	1	1	72	48	91	57	59	83	0.992126	1	1	1	1	1	1	1	1	1	1	1
10351249	G	A	A	A	A	A	A	1	1	1	1	1	1	527	532	87	812	918	558	1	1	0.995392	0.998124	1	1	1	1	1	0.998624	1	1
50732638	C	T	T	T	T	T	T	1	1	1	1	1	1	101	64	38	131	83	93	1	1	1	1	1	1	1	1	1	1	1	0.992188
6448438	C	A	A	A	A	A	A	1	1	1	1	1	1	262	263	113	335	267	387	1	1	0.992188	1	1	1	1	1	1	1	1	1
38683925	A	G	G	G	G	G	G	1	1	1	1	1	1	66	61	40	70	58	114	1	1	1	1	1	1	1	1	0.992188	1	1	1
23837771	A	G	G	G	G	G	G	1	1	1	1	1	1	85	97	29	108	58	82	1	1	1	1	1	1	1	0.992188	1	1	1	1
78756622	T	C	C	C	C	C	C	1	1	1	1	1	1	78	91	63	86	55	113	1	0.995868	1	0.99635	1	1	1	1	1	1	1	1
68986956	A	G	G	G	G	G	G	1	1	1	1	1	1	208	121	38	195	221	236	1	1	1	0.995349	1	1	1	1	0.996875	1	1	1
50732633	A	G	G	G	G	G	G	1	1	1	1	1	1	105	63	41	128	81	92	1	1	1	1	1	1	1	1	1	1	1	0.992248
40214811	A	G	G	G	G	G	G	1	1	1	1	1	1	89	120	131	131	42	164	1	1	1	1	1	1	1	1	1	1	1	0.992248
104133437	T	C	C	C	C	C	C	1	1	1	1	1	1	52	54	26	88	52	59	1	1	1	1	1	1	1	1	1	0.992248	1	1
25307012	C	A	A	A	A	A	A	1	1	1	1	1	1	136	170	91	257	164	187	1	1	1	1	1	1	1	1	1	1	0.992248	1
23299392	G	A	A	A	A	A	A	1	1	1	1	1	1	278	318	170	303	313	322	1	1	1	1	1	1	1	0.992278	1	1	1	1
107981701	C	G	G	G	G	G	G	1	1	1	1	1	1	425	464	345	898	598	637	1	1	1	1	1	1	1	1	0.997888	1	0.997596	0.996825
13607311	T	C	C	C	C	C	C	1	1	1	1	1	1	255	221	211	95	116	266	1	1	0.996226	1	1	0.996139	1	1	1	1	1	1
43382129	G	A	A	A	A	A	A	1	1	1	1	1	1	283	239	269	318	286	399	1	1	1	1	1	1	0.996364	0.996047	1	1	1	1
65621358	T	C	C	C	C	C	C	1	1	1	1	1	1	374	514	399	429	312	416	0.996503	1	1	1	1	0.997636	0.998273	1	1	1	1	1
48173635	C	G	G	G	G	G	G	1	1	1	1	1	1	136	115	79	164	112	159	1	1	1	1	0.992424	1	1	1	1	1	1	1
41827908	C	T	T	T	T	T	T	1	1	1	1	1	1	160	167	76	190	117	124	1	1	1	0.992424	1	1	1	1	1	1	1	1
72477984	T	C	C	C	C	C	C	1	1	1	1	1	1	66	32	19	91	33	50	1	1	0.992424	1	1	1	1	1	1	1	1	1
65648425	T	C	C	C	C	C	C	1	1	1	1	1	1	229	245	87	321	171	173	1	1	1	1	1	1	1	1	1	1	0.992424	1
12764847	T	C	C	C	C	C	C	1	1	1	1	1	1	172	149	61	214	133	180	1	1	1	1	1	1	1	1	0.992424	1	1	1
2210	T	A	A	A	A	A	A	1	1	1	1	1	1	221	285	108	204	240	371	1	1	1	1	1	1	1	1	1	1	1	0.992424
11884702	A	G	G	G	G	G	G	1	1	1	1	1	1	69	62	36	104	78	85	1	1	1	0.992481	1	1	1	1	1	1	1	1
5686215	T	C	C	C	C	C	C	1	1	1	1	1	1	71	70	47	138	63	57	1	1	1	0.992481	1	1	1	1	1	1	1	1
272889	T	C	C	C	C	C	C	1	1	1	1	1	1	92	112	88	157	82	177	1	1	1	1	1	0.992481	1	1	1	1	1	1
38537657	A	G	G	G	G	G	G	1	1	1	1	1	1	119	82	21	105	83	93	1	1	1	1	1	1	1	1	0.992481	1	1	1
16461442	A	G	G	G	G	G	G	1	1	1	1	1	1	65	136	38	136	110	124	1	0.992565	1	1	1	1	1	1	1	1	1	1
41795763	C	T	T	T	T	T	T	1	1	1	1	1	1	111	116	88	142	112	108	1	1	1	1	1	1	1	1	0.992593	1	1	1
89220276	A	G	G	G	G	G	G	1	1	1	1	1	1	116	239	89	75	166	148	1	1	1	0.992593	1	1	1	1	1	1	1	1
53955009	T	C	C	C	C	C	C	1	1	1	1	1	1	595	670	140	1024	543	474	1	1	1	1	0.9988	1	1	0.998843	1	0.996429	1	0.998527
2568378	G	C	C	C	C	C	C	1	1	1	1	1	1	95	63	53	125	139	101	1	1	0.992647	1	1	1	1	1	1	1	1	1
110194820	T	C	C	C	C	C	C	1	1	1	1	1	1	70	42	25	59	42	98	0.992647	1	1	1	1	1	1	1	1	1	1	1
29342293	T	C	C	C	C	C	C	1	1	1	1	1	1	78	71	48	102	73	121	1	1	1	1	1	1	1	1	0.992701	1	1	1
89320104	T	C	C	C	C	C	C	1	1	1	1	1	1	39	49	70	165	88	153	0.992701	1	1	1	1	1	1	1	1	1	1	1
15331223	A	G	G	G	G	G	G	1	1	1	1	1	1	157	111	66	151	110	121	1	1	1	1	1	1	1	1	1	0.992727	1	1
48776628	G	A	A	A	A	A	A	1	1	1	1	1	1	182	196	159	200	139	208	1	1	0.992754	1	1	1	1	1	1	1	1	1
28612095	A	G	G	G	G	G	G	1	1	1	1	1	1	135	223	145	218	134	194	1	1	1	0.992754	1	1	1	1	1	1	1	1
26530041	A	G	G	G	G	G	G	1	1	1	1	1	1	757	871	348	1062	861	948	1	1	1	1	0.997494	1	1	1	0.999057	0.997512	0.998728	1
47904848	G	A	A	A	A	A	A	1	1	1	1	1	1	675	565	354	624	561	695	0.998883	1	1	1	0.998179	0.997938	1	1	1	1	0.997863	1
81908084	T	C	C	C	C	C	C	1	1	1	1	1	1	292	266	236	234	237	495	1	1	1	1	1	1	1	1	0.992908	1	1	1
12265189	G	A	A	A	A	A	A	1	1	1	1	1	1	45	60	30	82	53	51	1	1	1	0.992958	1	1	1	1	1	1	1	1
101443865	C	T	T	T	T	T	T	1	1	1	1	1	1	232	215	77	121	158	231	1	1	1	1	0.995671	0.997347	1	1	1	1	1	1
14093408	G	A	A	A	A	A	A	1	1	1	1	1	1	905	725	285	723	609	991	1	1	0.995338	0.998359	1	0.999332	1	1	1	1	1	1
125630275	C	T	T	T	T	T	T	1	1	1	1	1	1	318	394	167	396	243	326	1	1	1	1	1	1	1	1	1	1	1	0.993031
52763907	C	T	T	T	T	T	T	1	1	1	1	1	1	158	106	17	111	30	126	1	0.993056	1	1	1	1	1	1	1	1	1	1
50009997	G	A	A	A	A	A	A	1	1	1	1	1	1	76	115	59	123	75	124	1	1	1	1	1	1	1	1	0.993103	1	1	1
8066884	C	T	T	T	T	T	T	1	1	1	1	1	1	287	158	228	180	159	234	0.998384	1	1	1	1	1	1	1	1	1	0.994737	1
43170067	A	G	G	G	G	G	G	1	1	1	1	1	1	196	193	128	185	149	176	1	1	1	1	1	1	1	1	1	0.993127	1	1
27646299	A	G	G	G	G	G	G	1	1	1	1	1	1	30	86	67	100	71	85	1	1	1	1	1	1	1	1	1	0.993197	1	1
65648295	C	T	T	T	T	T	T	1	1	1	1	1	1	98	121	41	149	95	84	1	1	1	1	1	1	1	0.993197	1	1	1	1
44220322	C	T	T	T	T	T	T	1	1	1	1	1	1	200	130	110	116	76	128	0.993243	1	1	1	1	1	1	1	1	1	1	1
65648506	A	G	G	G	G	G	G	1	1	1	1	1	1	226	252	84	314	176	243	1	1	0.993243	1	1	1	1	1	1	1	1	1
75782068	G	A	A	A	A	A	A	1	1	1	1	1	1	351	243	172	241	260	416	0.998095	1	1	1	1	1	1	1	0.995157	1	1	1
10887536	C	A	A	A	A	A	A	1	1	1	1	1	1	201	235	377	147	117	259	1	0.995763	1	0.997543	1	1	1	1	1	1	1	1
99352534	G	A	A	A	A	A	A	1	1	1	1	1	1	119	197	128	246	184	283	1	1	0.993311	1	1	1	1	1	1	1	1	1
54901470	C	G	G	G	G	G	G	1	1	1	1	1	1	66	46	59	52	70	82	1	1	1	1	1	1	1	1	1	0.993333	1	1
12265178	T	C	C	C	C	C	C	1	1	1	1	1	1	36	50	24	63	45	46	1	0.993333	1	1	1	1	1	1	1	1	1	1
12764824	A	G	G	G	G	G	G	1	1	1	1	1	1	208	161	71	222	140	210	1	1	1	1	1	1	1	1	0.993333	1	1	1
147036986	C	T	T	T	T	T	T	1	1	1	1	1	1	372	244	189	521	307	270	1	0.995643	1	1	1	1	1	0.997706	1	1	1	1
87412038	G	A	A	A	A	A	A	1	1	1	1	1	1	297	266	216	196	109	228	1	1	1	1	1	1	1	1	1	0.993355	1	1
31871784	G	A	A	A	A	A	A	1	1	1	1	1	1	42	48	22	106	70	94	1	1	1	1	1	1	1	1	1	0.993377	1	1
101443350	C	T	T	T	T	T	T	1	1	1	1	1	1	232	157	66	242	214	269	1	1	1	1	0.993399	1	1	1	1	1	1	1
43935919	G	A	A	A	A	A	A	1	1	1	1	1	1	90	81	45	94	77	137	1	1	0.993421	1	1	1	1	1	1	1	1	1
38683883	A	G	G	G	G	G	G	1	1	1	1	1	1	69	70	40	66	53	110	1	0.993421	1	1	1	1	1	1	1	1	1	1
54649936	G	A	A	A	A	A	A	1	1	1	1	1	1	346	224	173	234	255	575	1	1	1	1	1	0.998636	1	1	0.998224	1	1	0.996622
86620751	G	A	A	A	A	A	A	1	1	1	1	1	1	180	180	95	189	115	203	1	1	0.993548	1	1	1	1	1	1	1	1	1
68987205	A	G	G	G	G	G	G	1	1	1	1	1	1	65	49	30	61	73	81	1	1	1	1	1	0.993548	1	1	1	1	1	1
72590327	G	A	A	A	A	A	A	1	1	1	1	1	1	56	48	69	59	47	85	1	1	1	1	1	0.993548	1	1	1	1	1	1
69576502	A	G	G	G	G	G	G	1	1	1	1	1	1	122	77	79	117	99	194	1	1	1	1	1	1	1	1	1	0.99359	1	1
37760053	G	A	A	A	A	A	A	1	1	1	1	1	1	88	121	129	186	220	336	1	1	1	1	0.993631	1	1	1	1	1	1	1
33329	G	A	A	A	A	A	A	1	1	1	1	1	1	109	86	27	97	72	85	1	1	1	1	0.993631	1	1	1	1	1	1	1
116237787	G	A	A	A	A	A	A	1	1	1	1	1	1	147	179	65	225	166	140	1	1	1	1	1	1	1	1	1	1	1	0.993631
88643873	A	G	G	G	G	G	G	1	1	1	1	1	1	44	60	14	86	109	84	1	1	1	1	1	1	1	1	1	0.993631	1	1
107174121	G	T	T	T	T	T	T	1	1	1	1	1	1	2397	2086	1263	2272	1950	3209	0.99958	1	0.994051	1	1	1	1	1	1	1	1	1
13232533	T	C	C	C	C	C	C	1	1	1	1	1	1	163	114	47	129	78	99	1	1	0.996169	1	1	0.997475	1	1	1	1	1	1
41827615	A	G	G	G	G	G	G	1	1	1	1	1	1	232	176	111	274	202	198	0.997768	1	1	1	1	1	1	1	1	0.995902	1	1
78756560	G	A	A	A	A	A	A	1	1	1	1	1	1	118	157	74	225	114	206	1	1	0.993671	1	1	1	1	1	1	1	1	1
70049962	C	A	A	A	A	A	A	1	1	1	1	1	1	56	34	93	38	39	77	1	1	0.995935	0.997758	1	1	1	1	1	1	1	1
55265060	T	C	C	C	C	C	C	1	1	1	1	1	1	93	64	18	84	92	95	1	1	1	1	1	1	1	1	0.993711	1	1	1
111053667	T	C	C	C	C	C	C	1	1	1	1	1	1	143	175	84	199	115	146	1	0.993711	1	1	1	1	1	1	1	1	1	1
39619429	A	G	G	G	G	G	G	1	1	1	1	1	1	114	108	67	141	132	133	1	1	0.99375	1	1	1	1	1	1	1	1	1
12265464	G	C	C	C	C	C	C	1	1	1	1	1	1	91	120	95	88	72	109	1	1	0.993789	1	1	1	1	1	1	1	1	1
140578407	G	A	A	A	A	A	A	1	1	1	1	1	1	293	222	277	272	247	442	1	0.993827	1	1	1	1	1	1	1	1	1	1
68987043	C	A	A	A	A	A	A	1	1	1	1	1	1	224	163	77	213	229	270	1	1	0.993902	1	1	1	1	1	1	1	1	1
50652146	T	C	C	C	C	C	C	1	1	1	1	1	1	93	65	48	107	75	94	1	1	1	1	0.993902	1	1	1	1	1	1	1
130065902	T	C	C	C	C	C	C	1	1	1	1	1	1	798	686	687	595	541	1147	1	0.997143	1	1	1	1	1	1	0.998258	1	0.998516	1
26157925	A	G	G	G	G	G	G	1	1	1	1	1	1	332	355	245	413	322	494	0.998165	1	1	1	1	1	1	1	1	1	1	0.995763
98510513	A	C	C	C	C	C	C	1	1	1	1	1	1	38	42	12	88	71	77	1	1	1	1	0.993939	1	1	1	1	1	1	1
272819	A	G	G	G	G	G	G	1	1	1	1	1	1	104	120	110	146	98	174	1	1	0.993976	1	1	1	1	1	1	1	1	1
53955036	A	G	G	G	G	G	G	1	1	1	1	1	1	492	565	115	799	470	401	1	1	1	1	0.998601	1	1	1	0.998641	1	0.996865	1
2362	T	C	C	C	C	C	C	1	1	1	1	1	1	314	467	163	232	420	430	1	1	0.994118	1	1	1	1	1	1	1	1	1
57122315	C	G	G	G	G	G	G	1	1	1	1	1	1	70	39	16	81	37	63	0.994152	1	1	1	1	1	1	1	1	1	1	1
22671613	C	T	T	T	T	T	T	1	1	1	1	1	1	134	108	77	127	122	188	1	1	1	1	1	0.994152	1	1	1	1	1	1
99351889	G	C	C	C	C	C	C	1	1	1	1	1	1	151	229	52	343	174	282	1	1	1	1	1	1	1	1	1	1	0.994253	1
23837821	T	C	C	C	C	C	C	1	1	1	1	1	1	114	143	42	145	85	100	1	1	1	1	1	1	1	0.994286	1	1	1	1
82260806	G	A	A	A	A	A	A	1	1	1	1	1	1	109	141	26	195	122	218	1	1	1	1	1	1	1	1	0.994318	1	1	1
110673077	G	T	T	T	T	T	T	1	1	1	1	1	1	37	47	43	77	64	124	1	1	1	0.994318	1	1	1	1	1	1	1	1
69576594	A	G	G	G	G	G	G	1	1	1	1	1	1	78	57	44	68	42	73	1	1	1	1	1	0.99435	1	1	1	1	1	1
48776534	A	G	G	G	G	G	G	1	1	1	1	1	1	131	117	107	138	79	152	1	1	1	0.99435	1	1	1	1	1	1	1	1
82260808	T	C	C	C	C	C	C	1	1	1	1	1	1	105	133	25	190	117	208	1	0.99435	1	1	1	1	1	1	1	1	1	1
85463305	T	C	C	C	C	C	C	1	1	1	1	1	1	1166	1153	728	1470	1008	1445	1	0.99788	1	1	1	1	1	0.998965	0.99939	0.998127	1	1
22366964	C	T	T	T	T	T	T	1	1	1	1	1	1	156	201	62	173	112	248	1	1	0.994382	1	1	1	1	1	1	1	1	1
110194959	G	A	A	A	A	A	A	1	1	1	1	1	1	141	201	86	218	183	355	1	1	1	1	1	1	1	1	1	1	0.994382	1
130066229	A	G	G	G	G	G	G	1	1	1	1	1	1	849	698	1061	559	557	1050	0.99875	1	1	1	1	0.997468	1	1	1	0.999284	0.99888	1
43574885	C	A	A	A	A	A	A	1	1	1	1	1	1	217	239	160	244	166	328	1	1	0.994413	1	1	1	1	1	1	1	1	1
35706327	T	C	C	C	C	C	C	1	1	1	1	1	1	133	112	50	234	155	203	1	1	1	1	1	1	1	1	1	0.994413	1	1
17609859	C	A	A	A	A	A	A	1	1	1	1	1	1	73	51	58	81	70	94	1	1	1	1	1	0.994444	1	1	1	1	1	1
110675113	C	G	G	G	G	G	G	1	1	1	1	1	1	71	64	35	61	77	121	1	0.994444	1	1	1	1	1	1	1	1	1	1
56969105	T	C	C	C	C	C	C	1	1	1	1	1	1	793	838	355	860	673	891	1	1	1	1	0.996	1	0.998483	1	1	1	1	1
16326029	G	A	A	A	A	A	A	1	1	1	1	1	1	2065	2404	1068	2542	1814	2309	1	0.998932	0.998318	1	1	1	1	1	1	0.997941	0.999301	1
11057981	C	A	A	A	A	A	A	1	1	1	1	1	1	346	341	361	427	239	340	0.998445	1	0.998138	1	1	1	1	1	1	0.997951	1	1
10283559	T	C	C	C	C	C	C	1	1	1	1	1	1	95	121	48	175	99	143	0.994565	1	1	1	1	1	1	1	1	1	1	1
26157922	T	C	C	C	C	C	C	1	1	1	1	1	1	345	363	248	416	332	502	1	1	1	1	1	1	0.994652	1	1	1	1	1
13607136	C	G	G	G	G	G	G	1	1	1	1	1	1	204	195	139	65	86	241	0.994652	1	1	1	1	1	1	1	1	1	1	1
84663244	C	T	T	T	T	T	T	1	1	1	1	1	1	222	168	98	158	119	136	1	1	1	1	1	1	1	1	1	0.994681	1	1
87064131	C	G	G	G	G	G	G	1	1	1	1	1	1	254	316	90	391	340	404	1	0.994709	1	1	1	1	1	1	1	1	1	1
53954741	T	C	C	C	C	C	C	1	1	1	1	1	1	118	153	22	184	63	84	1	1	1	1	1	1	1	0.994709	1	1	1	1
89220104	A	G	G	G	G	G	G	1	1	1	1	1	1	155	293	122	173	231	171	1	1	1	1	1	1	1	1	1	0.994709	1	1
30794906	C	G	G	G	G	G	G	1	1	1	1	1	1	172	292	154	277	219	243	1	1	1	0.994737	1	1	1	1	1	1	1	1
44448810	A	G	G	G	G	G	G	1	1	1	1	1	1	164	201	256	156	109	290	1	1	0.994737	1	1	1	1	1	1	1	1	1
29342440	A	G	G	G	G	G	G	1	1	1	1	1	1	136	86	49	121	91	184	1	1	1	1	1	1	1	1	1	0.994764	1	1
101443873	G	A	A	A	A	A	A	1	1	1	1	1	1	222	211	75	116	148	217	1	1	1	0.994764	1	1	1	1	1	1	1	1
474178	A	G	G	G	G	G	G	1	1	1	1	1	1	425	512	113	626	391	422	1	1	1	1	1	1	1	1	1	0.994832	1	1
64127581	T	C	C	C	C	C	C	1	1	1	1	1	1	153	162	159	153	119	246	1	1	0.994845	1	1	1	1	1	1	1	1	1
80188641	G	C	C	C	C	C	C	1	1	1	1	1	1	746	664	779	979	787	1059	0.999136	1	0.998588	0.99872	1	1	1	1	1	1	1	0.998435
39619372	T	C	C	C	C	C	C	1	1	1	1	1	1	116	95	41	129	108	126	1	1	1	1	1	1	1	1	0.994898	1	1	1
130065600	C	G	G	G	G	G	G	1	1	1	1	1	1	153	129	80	141	93	208	1	1	1	1	0.994898	1	1	1	1	1	1	1
35706257	G	A	A	A	A	A	A	1	1	1	1	1	1	144	130	51	254	173	231	1	1	1	0.994949	1	1	1	1	1	1	1	1
65621204	T	C	C	C	C	C	C	1	1	1	1	1	1	428	559	297	576	374	431	1	1	1	1	1	1	0.998016	1	0.996937	1	1	1
4817156	C	G	G	G	G	G	G	1	1	1	1	1	1	279	337	173	381	344	307	1	1	1	1	1	0.996988	1	1	1	0.997984	1	1
130066299	A	G	G	G	G	G	G	1	1	1	1	1	1	668	528	790	446	426	828	0.998516	0.997333	1	1	1	1	0.999132	1	1	1	1	1
84033659	A	G	G	G	G	G	G	1	1	1	1	1	1	365	323	172	279	269	413	1	1	0.995	1	1	1	1	1	1	1	1	1
102100643	A	G	G	G	G	G	G	1	1	1	1	1	1	56	60	40	62	83	126	1	1	1	0.995	1	1	1	1	1	1	1	1
8066521	G	A	A	A	A	A	A	1	1	1	1	1	1	228	196	130	225	183	241	1	1	0.995025	1	1	1	1	1	1	1	1	1
105476119	A	G	G	G	G	G	G	1	1	1	1	1	1	1040	839	565	836	486	861	1	1	0.997821	1	1	1	1	1	0.998698	1	1	0.998575
75235564	A	G	G	G	G	G	G	1	1	1	1	1	1	260	279	117	278	227	261	1	1	1	1	1	1	1	1	1	1	0.995098	1
92024730	T	C	C	C	C	C	C	1	1	1	1	1	1	120	169	54	213	130	169	1	1	1	1	1	1	1	1	0.995122	1	1	1
130066635	A	G	G	G	G	G	G	1	1	1	1	1	1	227	120	118	157	121	221	1	1	0.995122	1	1	1	1	1	1	1	1	1
68167155	G	C	C	C	C	C	C	1	1	1	1	1	1	22	33	16	50	68	56	1	1	1	1	1	0.995169	1	1	1	1	1	1
27646427	G	C	C	C	C	C	C	1	1	1	1	1	1	234	425	301	751	461	630	1	0.997738	0.997436	1	1	1	1	1	1	1	1	1
81188619	A	G	G	G	G	G	G	1	1	1	1	1	1	376	276	180	332	262	391	1	1	1	1	1	1	1	1	0.997727	0.997468	1	1
99351854	G	C	C	C	C	C	C	1	1	1	1	1	1	118	216	53	289	170	273	1	0.998405	0.996795	1	1	1	1	1	1	1	1	1
110194801	G	A	A	A	A	A	A	1	1	1	1	1	1	76	55	33	68	55	101	1	1	1	0.995215	1	1	1	1	1	1	1	1
17207398	T	C	C	C	C	C	C	1	1	1	1	1	1	96	73	66	78	93	107	1	1	1	0.995238	1	1	1	1	1	1	1	1
37759834	C	T	T	T	T	T	T	1	1	1	1	1	1	44	36	42	76	99	113	0.995261	1	1	1	1	1	1	1	1	1	1	1
14093388	A	G	G	G	G	G	G	1	1	1	1	1	1	1102	899	334	938	728	1177	1	1	0.998339	0.999169	1	1	1	1	1	0.997826	1	1
64127712	T	C	C	C	C	C	C	1	1	1	1	1	1	87	79	67	89	60	108	1	1	0.995413	1	1	1	1	1	1	1	1	1
85463530	T	C	C	C	C	C	C	1	1	1	1	1	1	291	305	114	299	179	316	1	0.997972	1	0.997494	1	1	1	1	1	1	1	1
36758244	C	T	T	T	T	T	T	1	1	1	1	1	1	72	71	68	108	87	125	1	1	0.995475	1	1	1	1	1	1	1	1	1
22015441	G	A	A	A	A	A	A	1	1	1	1	1	1	319	183	102	155	170	266	1	1	1	1	1	1	1	1	0.995556	1	1	1
51930084	T	C	C	C	C	C	C	1	1	1	1	1	1	368	317	165	327	261	258	1	0.998319	1	1	1	1	1	0.997238	1	1	1	1
50652342	G	C	C	C	C	C	C	1	1	1	1	1	1	96	93	41	143	115	140	0.995575	1	1	1	1	1	1	1	1	1	1	1
11468106	T	C	C	C	C	C	C	1	1	1	1	1	1	141	91	101	124	86	145	1	1	1	1	1	0.995614	1	1	1	1	1	1
65621272	T	C	C	C	C	C	C	1	1	1	1	1	1	529	687	446	691	479	584	1	1	1	1	1	1	0.998487	0.998661	1	0.998476	1	1
46404811	A	G	G	G	G	G	G	1	1	1	1	1	1	96	89	55	104	97	145	0.995633	1	1	1	1	1	1	1	1	1	1	1
83310280	C	G	G	G	G	G	G	1	1	1	1	1	1	628	642	322	705	353	420	1	1	0.995633	1	1	1	1	1	1	1	1	1
24958605	C	G	G	G	G	G	G	1	1	1	1	1	1	296	178	114	185	179	356	1	1	1	1	1	1	1	1	1	0.995652	1	1
130066726	C	G	G	G	G	G	G	1	1	1	1	1	1	250	209	106	253	206	298	1	1	1	1	0.995652	1	1	1	1	1	1	1
140578626	G	C	C	C	C	C	C	1	1	1	1	1	1	336	241	144	201	305	298	1	1	1	1	1	1	1	1	1	0.995708	1	1
69161351	C	G	G	G	G	G	G	1	1	1	1	1	1	201	216	113	207	298	318	1	1	1	0.995726	1	1	1	1	1	1	1	1
5717415	G	A	A	A	A	A	A	1	1	1	1	1	1	307	287	102	404	228	227	1	1	1	1	1	1	1	1	1	0.995726	1	1
69576272	G	A	A	A	A	A	A	1	1	1	1	1	1	76	58	93	57	41	102	1	1	1	0.995781	1	1	1	1	1	1	1	1
110194749	A	G	G	G	G	G	G	1	1	1	1	1	1	105	93	65	92	77	151	1	1	0.995781	1	1	1	1	1	1	1	1	1
14093128	A	G	G	G	G	G	G	1	1	1	1	1	1	382	386	86	524	249	363	0.998571	1	0.997312	1	1	1	1	1	1	1	1	1
84324389	G	A	A	A	A	A	A	1	1	1	1	1	1	880	781	800	2004	1175	1803	0.999491	1	0.998701	0.998948	1	1	1	1	0.998773	1	1	1
19435392	G	T	T	T	T	T	T	1	1	1	1	1	1	85	64	103	80	70	148	1	1	1	0.995918	1	1	1	1	1	1	1	1
50671129	T	C	C	C	C	C	C	1	1	1	1	1	1	195	248	169	250	190	271	1	0.995935	1	1	1	1	1	1	1	1	1	1
69575370	T	C	C	C	C	C	C	1	1	1	1	1	1	411	267	491	213	275	561	0.998795	1	0.998529	1	1	0.998616	1	1	1	1	1	1
12764646	A	G	G	G	G	G	G	1	1	1	1	1	1	776	685	361	832	606	731	0.999213	1	0.998866	1	1	1	0.997877	1	1	1	1	1
9637638	G	T	T	T	T	T	T	1	1	1	1	1	1	492	395	223	381	263	522	1	1	0.997375	0.998592	1	1	1	1	1	1	1	1
87375643	T	C	C	C	C	C	C	1	1	1	1	1	1	112	91	56	130	110	153	1	1	0.995984	1	1	1	1	1	1	1	1	1
48173423	C	T	T	T	T	T	T	1	1	1	1	1	1	218	121	69	175	96	162	1	1	1	1	1	1	1	1	0.996	1	1	1
101443269	G	T	T	T	T	T	T	1	1	1	1	1	1	255	191	78	210	194	259	1	1	0.996	1	1	1	1	1	1	1	1	1
12265201	A	G	G	G	G	G	G	1	1	1	1	1	1	45	64	23	79	56	55	1	1	1	1	1	0.996016	1	1	1	1	1	1
45907599	G	A	A	A	A	A	A	1	1	1	1	1	1	96	93	106	77	65	120	1	1	1	0.996063	1	1	1	1	1	1	1	1
18173881	A	G	G	G	G	G	G	1	1	1	1	1	1	245	226	98	277	143	210	1	1	1	1	1	1	1	0.996078	1	1	1	1
50416746	T	C	C	C	C	C	C	1	1	1	1	1	1	555	983	302	613	661	833	1	1	1	1	1	1	1	1	1	0.998333	0.997748	1
50010205	C	A	A	A	A	A	A	1	1	1	1	1	1	154	222	140	192	136	267	1	1	1	1	1	1	1	1	0.996109	1	1	1
33638997	A	G	G	G	G	G	G	1	1	1	1	1	1	653	619	365	675	538	865	1	1	1	1	1	1	1	0.996117	1	1	1	1
61928552	G	A	A	A	A	A	A	1	1	1	1	1	1	95	67	27	70	59	107	1	1	1	0.996124	1	1	1	1	1	1	1	1
5686494	C	T	T	T	T	T	T	1	1	1	1	1	1	57	86	53	99	69	92	1	1	1	0.996124	1	1	1	1	1	1	1	1
99352130	C	G	G	G	G	G	G	1	1	1	1	1	1	160	246	102	380	194	431	1	1	1	1	1	1	1	1	0.996161	1	1	1
61928479	C	A	A	A	A	A	A	1	1	1	1	1	1	97	87	45	89	80	116	1	0.996212	1	1	1	1	1	1	1	1	1	1
73263741	T	C	C	C	C	C	C	1	1	1	1	1	1	320	289	108	457	250	466	1	1	0.996241	1	1	1	1	1	1	1	1	1
41827888	G	A	A	A	A	A	A	1	1	1	1	1	1	329	346	184	446	265	295	1	1	0.996296	1	1	1	1	1	1	1	1	1
14670864	G	A	A	A	A	A	A	1	1	1	1	1	1	227	235	209	208	235	358	1	0.996377	1	1	1	1	1	1	1	1	1	1
99351584	A	G	G	G	G	G	G	1	1	1	1	1	1	122	195	81	334	134	224	1	1	0.997691	0.998721	1	1	1	1	1	1	1	1
23076134	T	C	C	C	C	C	C	1	1	1	1	1	1	394	351	184	376	290	391	1	1	1	1	1	1	1	0.996416	1	1	1	1
13525824	A	G	G	G	G	G	G	1	1	1	1	1	1	288	206	109	285	215	291	1	1	1	1	1	1	1	0.996429	1	1	1	1
65648410	C	T	T	T	T	T	T	1	1	1	1	1	1	227	262	86	330	173	174	1	1	1	1	1	1	1	0.996429	1	1	1	1
40215321	G	C	C	C	C	C	C	1	1	1	1	1	1	72	94	52	120	59	108	1	1	0.996454	1	1	1	1	1	1	1	1	1
52763772	C	G	G	G	G	G	G	1	1	1	1	1	1	160	98	13	96	51	157	1	1	1	0.996491	1	1	1	1	1	1	1	1
84324952	C	T	T	T	T	T	T	1	1	1	1	1	1	439	384	208	1285	478	695	0.999291	1	1	1	1	1	1	1	1	0.997253	1	1
69576170	C	G	G	G	G	G	G	1	1	1	1	1	1	352	300	344	349	293	506	0.997758	1	1	1	1	0.998814	1	1	1	1	1	1
99351314	C	T	T	T	T	T	T	1	1	1	1	1	1	31	43	33	81	39	76	1	0.996575	1	1	1	1	1	1	1	1	1	1
97883711	G	T	T	T	T	T	T	1	1	1	1	1	1	895	787	257	1151	621	725	0.997788	1	0.998792	1	1	1	1	1	1	1	1	1
74392114	T	C	C	C	C	C	C	1	1	1	1	1	1	540	313	293	391	359	484	1	1	0.996721	1	1	1	1	1	1	1	1	1
77495706	C	G	G	G	G	G	G	1	1	1	1	1	1	2019	2036	1194	2013	1772	2344	0.999376	1	1	1	1	1	0.998821	1	0.999615	0.998917	1	1
36801582	T	C	C	C	C	C	C	1	1	1	1	1	1	481	605	355	554	556	512	1	1	0.996737	1	1	1	1	1	1	1	1	1
37759925	G	C	C	C	C	C	C	1	1	1	1	1	1	73	116	82	160	238	255	0.996753	1	1	1	1	1	1	1	1	1	1	1
57122039	T	C	C	C	C	C	C	1	1	1	1	1	1	129	81	25	187	93	130	1	1	1	0.996825	1	1	1	1	1	1	1	1
83310295	G	T	T	T	T	T	T	1	1	1	1	1	1	537	562	297	616	306	333	1	1	1	1	1	1	1	1	1	1	0.996825	1
69576465	T	C	C	C	C	C	C	1	1	1	1	1	1	114	77	76	111	97	173	1	1	1	1	1	0.996845	1	1	1	1	1	1
4753251	A	G	G	G	G	G	G	1	1	1	1	1	1	207	159	75	101	145	220	1	1	1	1	1	1	0.996923	1	1	1	1	1
27646431	A	G	G	G	G	G	G	1	1	1	1	1	1	232	414	295	726	443	610	1	1	1	1	1	1	1	1	0.996937	1	1	1
77495856	T	C	C	C	C	C	C	1	1	1	1	1	1	613	539	238	548	470	624	1	1	1	1	1	1	1	1	0.998736	1	1	0.998233
101443650	C	G	G	G	G	G	G	1	1	1	1	1	1	133	146	62	127	106	185	0.99697	1	1	1	1	1	1	1	1	1	1	1
140578434	G	C	C	C	C	C	C	1	1	1	1	1	1	905	903	580	980	854	1372	1	1	0.998288	1	1	1	1	1	1	0.998682	1	1
117506295	C	G	G	G	G	G	G	1	1	1	1	1	1	596	667	204	797	580	749	1	0.998876	0.998165	1	1	1	1	1	1	1	1	1
130067000	T	C	C	C	C	C	C	1	1	1	1	1	1	402	489	345	446	400	515	1	1	0.997101	1	1	1	1	1	1	1	1	1
94003521	G	A	A	A	A	A	A	1	1	1	1	1	1	469	448	325	586	480	656	1	1	1	1	1	1	1	1	0.997147	1	1	1
77493416	C	G	G	G	G	G	G	1	1	1	1	1	1	391	223	117	181	261	277	0.997167	1	1	1	1	1	1	1	1	1	1	1
78756532	G	A	A	A	A	A	A	1	1	1	1	1	1	108	159	71	216	110	210	1	1	1	1	1	0.997268	1	1	1	1	1	1
130066637	T	C	C	C	C	C	C	1	1	1	1	1	1	224	117	118	155	118	218	1	0.997268	1	1	1	1	1	1	1	1	1	1
41827661	G	C	C	C	C	C	C	1	1	1	1	1	1	579	468	280	656	467	487	1	1	1	1	0.998447	0.998845	1	1	1	1	1	1
13232051	G	C	C	C	C	C	C	1	1	1	1	1	1	224	174	91	166	142	181	0.997294	1	1	1	1	1	1	1	1	1	1	1
22038539	C	T	T	T	T	T	T	1	1	1	1	1	1	348	411	331	442	380	692	1	1	0.997326	1	1	1	1	1	1	1	1	1
68987157	G	C	C	C	C	C	C	1	1	1	1	1	1	149	109	68	146	167	210	1	1	1	1	1	0.997354	1	1	1	1	1	1
110674373	G	A	A	A	A	A	A	1	1	1	1	1	1	232	163	121	235	363	438	0.997354	1	1	1	1	1	1	1	1	1	1	1
130065770	T	C	C	C	C	C	C	1	1	1	1	1	1	412	431	368	436	321	609	1	1	1	1	1	0.998708	1	1	1	0.998682	1	1
96115269	G	T	T	T	T	T	T	1	1	1	1	1	1	90	125	401	159	255	516	1	1	0.997416	1	1	1	1	1	1	1	1	1
94466502	A	G	G	G	G	G	G	1	1	1	1	1	1	450	327	242	382	303	473	1	1	1	0.997475	1	1	1	1	1	1	1	1
68987072	G	C	C	C	C	C	C	1	1	1	1	1	1	224	163	85	191	236	274	1	1	1	1	1	0.997494	1	1	1	1	1	1
99777915	G	C	C	C	C	C	C	1	1	1	1	1	1	679	607	484	591	525	862	1	1	0.998744	0.998812	1	1	1	1	1	1	1	1
47905148	T	C	C	C	C	C	C	1	1	1	1	1	1	395	378	152	565	334	384	1	1	0.997579	1	1	1	1	1	1	1	1	1
69575062	G	C	C	C	C	C	C	1	1	1	1	1	1	755	643	1067	440	500	937	1	0.998391	1	1	1	1	0.999213	1	1	1	1	1
52998135	G	C	C	C	C	C	C	1	1	1	1	1	1	109	175	35	89	97	118	1	1	1	0.997613	1	1	1	1	1	1	1	1
41827618	A	G	G	G	G	G	G	1	1	1	1	1	1	243	191	120	287	213	204	1	1	1	1	1	0.997653	1	1	1	1	1	1
22018569	C	T	T	T	T	T	T	1	1	1	1	1	1	442	426	380	530	390	817	0.999006	1	1	0.998693	1	1	1	1	1	1	1	1
21867960	T	C	C	C	C	C	C	1	1	1	1	1	1	260	314	156	339	250	394	0.997904	1	1	1	1	1	1	1	1	1	1	1
[truncated: 1,802 more rows]
