# Supplementary material for: Single nucleotide polymorphism discovery in bovine liver using RNA-seq technology
Source: PLoS One. 2017 Feb 24;12(2):e0172687. doi: 10.1371/journal.pone.0172687 (PMC5325534; doi:10.1371/journal.pone.0172687)
Supplement: S35 Table — (XLSX) [file pone.0172687.s035.xlsx]

## Sheet: 7. Breed3
S35 Table: Breed comparison in SNPs filtering data set of Polish Red with Hereford breed.
				Polish Red																									Hereford
LOCUS	REF	CP 19	CP 20	CP 21	CP 22	CP 23	CP 24	SNP% CP19	SNP% CP20	SNP% CP21	SNP% CP22	SNP% CP23	SNP% CP24	READS CP19	READS CP20	READS CP21	READS CP22	READS CP23	READS CP24	SNP% CP27	SNP% CP28	SNP% CP29	SNP% CP30	SNP% CP31	SNP% CP32	SNP% CP35	SNP% CP36	SNP% CP37	SNP% CP38	SNP% CP39	SNP% CP40
60196336	C	T	T	T	T	T	T	1	1	1	1	1	1	17	8	31	49	8	26	0	0	0	0	0	0	0	0	0	0	0	0
19434984	C	T	T	T	T	T	T	1	1	1	1	1	1	11	19	3	37	27	15	0	0	0	0	0	0	0	0	0	0	0	0
5866918	G	A	A	A	A	A	A	1	1	1	1	1	1	2	3	3	2	3	26	0	0	0	0	0	0	0	0	0	0	0	0
52395354	T	C	C	C	C	C	C	1	1	1	1	1	1	7	4	2	13	4	6	0	0	0	0	0	0	0	0	0	0	0	0
240781	G	C	C	C	C	C	C	1	1	1	1	1	1	20	4	1	8	7	4	0	0	0	0	0	0	0	0	0	0	0	0
92435822	G	T	T	T	T	T	T	1	1	1	1	1	1	5	11	6	4	3	6	0	0	0	0	0	0	0	0	0	0	0	0
26157888	C	G	G	G	G	G	G	1	1	1	1	1	1	6	2	12	9	5	12	0	0	0	0	0	1	0	0	0	0	0	0
45453520	T	C	C	C	C	C	C	1	1	1	1	1	1	3	2	3	8	2	1	0	0	0	1	0	0	0	0	0	0	0	0
45453556	T	C	C	C	C	C	C	1	1	1	1	1	1	3	2	5	8	2	1	0	0	0	1	0	0	0	0	0	0	0	0
2792375	C	T	T	T	T	T	T	1	1	1	1	1	1	2	2	4	3	2	4	0	0	1	0	0	0	0	0	0	0	0	0
87064478	C	T	T	T	T	T	T	1	1	1	1	1	1	35	11	2	28	21	15	1	0	0	0	0	0	0	0	0	0	0	0
5571342	T	A	A	A	A	A	A	1	1	1	1	1	1	7	2	3	8	4	12	0	0	1	0	0	0	0	0	0	0	0	0
35204599	G	A	A	A	A	A	A	1	1	1	1	1	1	3	2	4	2	5	12	0	0	1	0	0	0	0	0	0	0	0	0
43860175	G	C	C	C	C	C	C	1	1	1	1	1	1	2	5	5	3	2	2	0	0	0	0	0	1	0	0	0	0	0	0
10430699	A	C	C	C	C	C	C	1	1	1	1	1	1	3	4	6	5	2	3	0	0	0	0	1	0	0	0	0	0	0	0
11085293	C	T	T	T	T	T	T	1	1	1	1	1	1	13	14	6	11	2	6	0	0	1	0	0	0	0	0	0	0	0	0
6101381	A	G	G	G	G	G	G	1	1	1	1	1	1	20	10	4	2	10	16	0	0	1	0	0	0	0	0	0	0	0	0
10114005	C	T	T	T	T	T	T	1	1	1	1	1	1	7	7	6	3	5	8	0	0	1	0	0	0	0	0	0	0	0	0
101019977	G	A	A	A	A	A	A	1	1	1	1	1	1	4	12	4	5	7	21	0	0	0	0	1	0	0	0	0	0	0	0
38269535	G	A	A	A	A	A	A	1	1	1	1	1	1	7	10	6	9	5	12	0	0	1	0	0	0	0	0	0	0	0	0
100091359	T	C	C	C	C	C	C	1	1	1	1	1	1	10	2	2	7	7	6	0	0	0	1	0	0	0	0	0	0	0	0
100091369	G	A	A	A	A	A	A	1	1	1	1	1	1	10	2	3	4	7	6	0	0	0	1	0	0	0	0	0	0	0	0
104675283	T	G	G	G	G	G	G	1	1	1	1	1	1	28	4	2	4	5	2	0	0	0	0	1	0	0	0	0	0	0	0
109721625	G	C	C	C	C	C	C	1	1	1	1	1	1	5	2	2	2	4	2	0	0	0	1	0	0	0	0	0	0	0	0
1792819	T	C	C	C	C	C	C	1	1	1	1	1	1	3	2	5	9	4	9	0	0	0	0	1	0	0	0	0	0	0	0
71462365	G	A	A	A	A	A	A	1	1	1	1	1	1	9	8	2	7	1	4	0	0	1	0.307692	0	0	0	0	0	0	0	0
61242699	A	C	C	C	C	C	C	1	1	1	1	1	1	8	2	7	5	6	8	0	0	0.555556	0	0	1	0	0	0	0	0	0
5848501	T	A	A	A	A	A	A	1	1	1	1	1	1	2	11	20	23	6	85	0	0	0	0.6	1	0	0	0	0	0	0	0
72937238	C	G	G	G	G	G	G	1	1	1	1	1	1	8	2	4	2	8	24	0.666667	0	1	0	0	0	0	0	0	0	0	0
241235	T	C	C	C	C	C	C	1	1	1	1	1	1	22	9	5	3	12	11	0	1	0	0.666667	0	0	0	0	0	0	0	0
55906578	T	C	C	C	C	C	C	1	1	1	1	1	1	4	11	7	5	7	3	0	0	0	1	0	1	0	0	0	0	0	0
43796100	A	G	G	G	G	G	G	1	1	1	1	1	1	5	4	9	19	10	21	1	1	0	0	0	0	0	0	0	0	0	0
9814076	C	T	T	T	T	T	T	1	1	1	1	1	1	5	7	12	12	5	6	0	1	0	0	0	1	0	0	0	0	0	0
48871119	T	C	C	C	C	C	C	1	1	1	1	1	1	10	10	4	9	8	9	0	1	0	0	0	1	0	0	0	0	0	0
1747986	C	T	T	T	T	T	T	1	1	1	1	1	1	10	11	9	14	4	9	0	0	0	1	1	0	0	0	0	0	0	0
4236410	C	G	G	G	G	G	G	1	1	1	1	1	1	2	11	3	17	4	4	0	0	1	0	1	0	0	0	0	0	0	0
60604929	T	C	C	C	C	C	C	1	1	1	1	1	1	2	6	2	2	3	2	1	0	1	0	0	0	0	0	0	0	0	0
60604938	T	C	C	C	C	C	C	1	1	1	1	1	1	3	6	2	2	3	2	1	0	1	0	0	0	0	0	0	0	0	0
110726377	A	G	G	G	G	G	G	1	1	1	1	1	1	2	2	5	13	2	4	0	1	0	0	0	1	0	0	0	0	0	0
71052919	A	G	G	G	G	G	G	1	1	1	1	1	1	20	8	6	35	13	32	0	0	1	1	0	0	0	0	0	0	0	0
18936428	A	G	G	G	G	G	G	1	1	1	1	1	1	9	5	3	12	2	2	0	0	0	1	1	0	0	0	0	0	0	0
24794001	A	G	G	G	G	G	G	1	1	1	1	1	1	26	19	16	12	18	30	0	0.416667	0.238095	0	0.833333	0.533333	0	0	0	0	0	0
71459090	T	C	C	C	C	C	C	1	1	1	1	1	1	42	32	6	16	3	10	0.555556	0	1	0.25	0.25	0	0	0	0	0	0	0
63613649	A	G	G	G	G	G	G	1	1	1	1	1	1	2	5	3	10	1	8	1	0	1	0.285714	0	0	0	0	0	0	0	0
5845815	T	C	C	C	C	C	C	1	1	1	1	1	1	2	3	4	9	8	19	0	1	0.25	0.5	0.75	0	0	0	0	0	0	0
18936431	G	A	A	A	A	A	A	1	1	1	1	1	1	9	6	4	10	2	2	0	0.5	0	1	1	0	0	0	0	0	0	0
48870573	T	C	C	C	C	C	C	1	1	1	1	1	1	10	9	4	8	5	3	1	0	0	0.625	0	1	0	0	0	0	0	0
55906608	G	T	T	T	T	T	T	1	1	1	1	1	1	2	11	4	6	6	3	0	0	0	1	1	0.8	0	0	0	0	0	0
4235307	T	C	C	C	C	C	C	1	1	1	1	1	1	14	5	2	10	9	4	0	1	1	0	1	0	0	0	0	0	0	0
69000307	A	G	G	G	G	G	G	1	1	1	1	1	1	3	4	4	2	4	4	1	0	1	0	0	1	0	0	0	0	0	0
69000322	G	A	A	A	A	A	A	1	1	1	1	1	1	4	4	4	2	4	4	1	0	1	0	0	1	0	0	0	0	0	0
69000331	T	A	A	A	A	A	A	1	1	1	1	1	1	4	4	4	2	4	4	1	0	1	0	0	1	0	0	0	0	0	0
64650203	A	G	G	G	G	G	G	1	1	1	1	1	1	5	9	6	6	2	10	0	0	1	1	0	1	0	0	0	0	0	0
37259722	T	C	C	C	C	C	C	1	1	1	1	1	1	6	10	8	5	9	3	0	1	1	0	0	1	0	0	0	0	0	0
15241531	G	A	A	A	A	A	A	1	1	1	1	1	1	14	8	2	12	3	10	0	0.666667	0.5	0.833333	0	1	0	0	0	0	0	0
5753607	A	G	G	G	G	G	G	1	1	1	1	1	1	2	4	7	3	7	5	0	0	1	1	1	0	0	0	0	0	0	0
8956870	C	T	T	T	T	T	T	1	1	1	1	1	1	2	2	4	5	4	2	1	0	1	1	0	0	0	0	0	0	0	0
16978157	T	C	C	C	C	C	C	1	1	1	1	1	1	6	3	7	3	3	4	0	0	1	1	1	0	0	0	0	0	0	0
48923294	T	C	C	C	C	C	C	1	1	1	1	1	1	21	9	16	22	8	36	0	1	0	0	1	1	0	0	0	0	0	0
40966791	A	C	C	C	C	C	C	1	1	1	1	1	1	30	5	8	34	11	6	0	0.75	0.75	0.588235	1	0	0	0	0	0	0	0
26508597	G	C	C	C	C	C	C	1	1	1	1	1	1	7	4	5	48	11	5	0	0	1	1	0.571429	1	0	0	0	0	0	0
26508496	T	C	C	C	C	C	C	1	1	1	1	1	1	7	4	4	46	9	4	0	0	1	1	0.6	1	0	0	0	0	0	0
26508550	C	A	A	A	A	A	A	1	1	1	1	1	1	8	4	5	51	11	6	0	0	1	1	0.666667	1	0	0	0	0	0	0
82886725	C	T	T	T	T	T	T	1	1	1	1	1	1	10	7	8	9	2	4	1	0	1	0.8	1	0	0	0	0	0	0	0
98100521	G	T	T	T	T	T	T	1	1	1	1	1	1	2	3	61	72	9	6	0.892857	0	1	1	1	0	0	0	0	0	0	0
20234595	A	G	G	G	G	G	G	1	1	1	1	1	1	13	3	5	21	10	5	0	1	1	1	0	1	0	0	0	0	0	0
58737727	A	C	C	C	C	C	C	1	1	1	1	1	1	13	2	2	5	5	4	1	1	0	1	0	1	0	0	0	0	0	0
1749470	C	A	A	A	A	A	A	1	1	1	1	1	1	10	6	4	3	2	5	1	1	1	1	0	0	0	0	0	0	0	0
95500758	G	A	A	A	A	A	A	1	1	1	1	1	1	23	2	8	13	9	16	0	1	1	1	0	1	0	0	0	0	0	0
22647654	C	A	A	A	A	A	A	1	1	1	1	1	1	11	7	2	22	2	7	0	1	1	1	0	1	0	0	0	0	0	0
89327120	G	A	A	A	A	A	A	1	1	1	1	1	1	11	9	10	12	3	16	0	1	1	1	0	1	0	0	0	0	0	0
64263820	A	G	G	G	G	G	G	1	1	1	1	1	1	6	6	7	18	3	2	0	1	0	1	1	1	0	0	0	0	0	0
54799314	A	G	G	G	G	G	G	1	1	1	1	1	1	4	5	2	12	3	2	0	0	1	1	1	1	0	0	0	0	0	0
10099682	T	C	C	C	C	C	C	1	1	1	1	1	1	9	19	36	34	16	37	0	0.666667	0.636364	1	1	1	0	0	0	0	0	0
22391171	G	C	C	C	C	C	C	1	1	1	1	1	1	126	84	62	79	37	97	0.457627	0.45283	1	0.622642	1	1	0	0	0	0	0	0
13804937	C	T	T	T	T	T	T	1	1	1	1	1	1	26	12	18	13	27	10	0	1	0.931034	1	1	1	0	0	0	0	0	0
64265136	T	C	C	C	C	C	C	1	1	1	1	1	1	32	24	5	18	5	18	0	1	1	1	1	1	0	0	0	0	0	0
64266483	A	G	G	G	G	G	G	1	1	1	1	1	1	21	8	4	10	4	18	0	1	1	1	1	1	0	0	0	0	0	0
58553252	T	C	C	C	C	C	C	1	1	1	1	1	1	6	4	6	7	4	12	1	0	1	1	1	1	0	0	0	0	0	0
10105049	G	A	A	A	A	A	A	1	1	1	1	1	1	37	17	15	43	10	48	1	0.8	1	1	1	1	0	0	0	0	0	0
9526683	A	G	G	G	G	G	G	1	1	1	1	1	1	13	14	15	18	34	48	0.888889	1	1	1	1	1	0	0	0	0	0	0
