# Supplementary material for: Single nucleotide polymorphism discovery in bovine liver using RNA-seq technology
Source: PLoS One. 2017 Feb 24;12(2):e0172687. doi: 10.1371/journal.pone.0172687 (PMC5325534; doi:10.1371/journal.pone.0172687)
Supplement: S36 Table — (XLSX) [file pone.0172687.s036.xlsx]

## Sheet: 8. Breed 2+3
S36 Table: Breed comparison in SNPs filtering data set of Polish Red with Polish HF and Hereford breeds.
			Polish Red																			Polish HF						Hereford
LOCUS	REF	CP 19	CP 20	CP 21	CP 22	CP 23	CP 24	SNP% CP19	SNP% CP20	SNP% CP21	SNP% CP22	SNP% CP23	SNP% CP24	READS CP19	READS CP20	READS CP21	READS CP22	READS CP23	READS CP24	SNP% CP27	SNP% CP28	SNP% CP29	SNP% CP30	SNP% CP31	SNP% CP32	SNP% CP35	SNP% CP36	SNP% CP37	SNP% CP38	SNP% CP39	SNP% CP40
60196336	C	T	T	T	T	T	T	1	1	1	1	1	1	17	8	31	49	8	26	0	0	0	0	0	0	0	0	0	0	0	0
19434984	C	T	T	T	T	T	T	1	1	1	1	1	1	11	19	3	37	27	15	0	0	0	0	0	0	0	0	0	0	0	0
5866918	G	A	A	A	A	A	A	1	1	1	1	1	1	2	3	3	2	3	26	0	0	0	0	0	0	0	0	0	0	0	0
52395354	T	C	C	C	C	C	C	1	1	1	1	1	1	7	4	2	13	4	6	0	0	0	0	0	0	0	0	0	0	0	0
240781	G	C	C	C	C	C	C	1	1	1	1	1	1	20	4	1	8	7	4	0	0	0	0	0	0	0	0	0	0	0	0
92435822	G	T	T	T	T	T	T	1	1	1	1	1	1	5	11	6	4	3	6	0	0	0	0	0	0	0	0	0	0	0	0
