# Supplementary material for: Single nucleotide polymorphism discovery in bovine liver using RNA-seq technology
Source: PLoS One. 2017 Feb 24;12(2):e0172687. doi: 10.1371/journal.pone.0172687 (PMC5325534; doi:10.1371/journal.pone.0172687)
Supplement: S39 Table — (XLSX) [file pone.0172687.s039.xlsx]

## Sheet: 8.Breed 2+3
S39 Table: Breed comparison in SNPs filtering data set of Polish HF with Polish Red and Hereford breed.
				Polish HF																		Polish Red						Hereford
SNP locus	REF	CP 27	CP 28	CP 29	CP 30	CP 31	CP 32	SNP% CP27	SNP% CP28	SNP% CP29	SNP% CP30	SNP% CP31	SNP% CP32	READS CP27	READS CP28	READS CP29	READS CP30	READS CP31	READS CP32	SNP% CP19	SNP% CP20	SNP% CP21	SNP% CP22	SNP% CP23	SNP% CP24	SNP% CP35	SNP% CP36	SNP% CP37	SNP% CP38	SNP% CP39	SNP% CP40
no record	no record	no record	no record	no record	no record	no record	no record	no record	no record	no record	no record	no record	no record	no record	no record	no record	no record	no record	no record	no record	no record	no record	no record	no record	no record	no record	no record	no record	no record	no record	no record
