# Supplementary material for: Single nucleotide polymorphism discovery in bovine liver using RNA-seq technology
Source: PLoS One. 2017 Feb 24;12(2):e0172687. doi: 10.1371/journal.pone.0172687 (PMC5325534; doi:10.1371/journal.pone.0172687)
Supplement: S40 Table — (XLSX) [file pone.0172687.s040.xlsx]

## Sheet: 6.Breed2
S40 Table: Breed comparison in SNPs filtering data set of Hereford with Polish Red breed.
				Hereford																		Polish Red
SNP locus	REF	CP 35	CP 36	CP 37	CP 38	CP 39	CP 40	SNP% CP35	SNP% CP36	SNP% CP37	SNP% CP38	SNP% CP39	SNP% CP40	READS CP35	READS CP36	READS CP37	READS CP38	READS CP39	READS CP40	SNP% CP19	SNP% CP20	SNP% CP21	SNP% CP22	SNP% CP23	SNP% CP24	SNP% CP27	SNP% CP28	SNP% CP29	SNP% CP30	SNP% CP31	SNP% CP32
64485917	G	A	A	A	A	A	A	1	1	1	1	1	1	4	5	2	6	3	3	0	0	0	0	0	0	0	0	0	0	0	0
66653311	A	G	G	G	G	G	G	1	1	1	1	1	1	2	2	2	2	2	2	0	0	0	0	0	0	0	0	0	0	0	0
11813040	C	T	T	T	T	T	T	1	1	1	1	1	1	2	2	5	4	3	4	0	0	0	0	0	0	0	0	0	0	0	0
102525893	T	C	C	C	C	C	C	1	1	1	1	1	1	3	3	14	2	6	6	0	0	0	0	0	0	0	0	0	0	0	0
118303215	A	G	G	G	G	G	G	1	1	1	1	1	1	3	4	2	2	2	2	0	0	0	0	0	0	0	0	0	0	0	0
103627626	T	G	G	G	G	G	G	1	1	1	1	1	1	4	4	2	8	8	2	0	0	0	0	0	0	0	0	0	0	0	0
103627643	A	G	G	G	G	G	G	1	1	1	1	1	1	2	3	3	6	5	2	0	0	0	0	0	0	0	0	0	0	0	0
103627655	C	G	G	G	G	G	G	1	1	1	1	1	1	2	4	3	6	5	2	0	0	0	0	0	0	0	0	0	0	0	0
7578990	A	G	G	G	G	G	G	1	1	1	1	1	1	16	12	6	7	11	12	0	0	0	0	0	0	0	0	0	0	0	0
50424533	G	T	T	T	T	T	T	1	1	1	1	1	1	5	2	11	6	5	13	0	0	0	0	0	0	0	0	0	0.75	0	0
64485772	C	G	G	G	G	G	G	1	1	1	1	1	1	4	6	6	5	2	3	0	0	0	0	0	0	1	0	0	0	0	0
30694295	A	T	T	T	T	T	T	1	1	1	1	1	1	2	4	4	2	2	3	0	0	0	0	0	0	0	0	0	1	0	0
30694308	G	T	T	T	T	T	T	1	1	1	1	1	1	2	4	4	2	2	2	0	0	0	0	0	0	0	0	0	1	0	0
54108039	G	A	A	A	A	A	A	1	1	1	1	1	1	3	2	6	3	6	5	0	0	0	0	0	0	0	0	1	0	0	0
78975395	T	C	C	C	C	C	C	1	1	1	1	1	1	4	8	4	4	3	2	0	0	0	0	0	0	0	0	0	0	1	0
78975433	A	G	G	G	G	G	G	1	1	1	1	1	1	4	6	4	3	3	2	0	0	0	0	0	0	0	0	0	0	1	0
58648987	A	G	G	G	G	G	G	1	1	1	1	1	1	2	3	2	2	5	9	0	0	0	0	0	0	0	0	0	0	0	1
42600920	G	A	A	A	A	A	A	1	1	1	1	1	1	3	2	11	2	3	2	0	0	0	0	0	0	0	0	0	0	1	0
10066138	G	A	A	A	A	A	A	1	1	1	1	1	1	2	2	10	4	5	2	0	0	0	0	0	0	0	0	0	0	0	1
22850514	T	C	C	C	C	C	C	1	1	1	1	1	1	4	2	9	2	13	2	0	0	0	0	0	0	0	0	0	1	0	0
4866154	G	T	T	T	T	T	T	1	1	1	1	1	1	2	3	2	2	2	4	0	0	0	0	0	0	0	0	0	0	1	0
49623156	G	T	T	T	T	T	T	1	1	1	1	1	1	8	3	1	1	2	1	0	0	0	0	0	0	0	0	1	0	0	0
34663023	G	T	T	T	T	T	T	1	1	1	1	1	1	6	3	8	3	3	9	0	0	0	0	0	0	0	0	1	0	0	0
59141736	C	T	T	T	T	T	T	1	1	1	1	1	1	2	2	3	2	2	3	0	0	0	0	0	0	0	0	0	0	1	0
8766830	C	G	G	G	G	G	G	1	1	1	1	1	1	4	2	4	3	2	2	0	0	0	0	0	0	0	0	0	0	0	1
67810054	A	G	G	G	G	G	G	1	1	1	1	1	1	2	5	4	2	4	7	0	0	0	0	0	0	0	0	0	0	0	1
83822330	C	T	T	T	T	T	T	1	1	1	1	1	1	4	5	4	6	5	6	0	0	0	0	0	0	0	0.363636	0	0	0	1
3298050	A	G	G	G	G	G	G	1	1	1	1	1	1	4	3	10	7	5	2	0	0	0	0	0	0	0	0	1	0.428571	0	0
81681304	C	T	T	T	T	T	T	1	1	1	1	1	1	4	12	2	5	5	12	0	0	0	0	0	0	0	0	1	0	0.666667	0
82087981	A	G	G	G	G	G	G	1	1	1	1	1	1	4	4	4	4	3	6	0	0	0	0	0	0	1	0	1	0	0	0
52573538	T	C	C	C	C	C	C	1	1	1	1	1	1	7	4	4	3	4	4	0	0	0	0	0	0	0	1	0	0	1	0
30694256	T	C	C	C	C	C	C	1	1	1	1	1	1	2	3	2	2	2	4	0	0	0	0	0	0	0	0	0	1	0	1
30694272	T	C	C	C	C	C	C	1	1	1	1	1	1	2	3	3	2	2	4	0	0	0	0	0	0	0	0	0	1	0	1
30694275	A	G	G	G	G	G	G	1	1	1	1	1	1	2	4	4	2	2	4	0	0	0	0	0	0	0	0	0	1	0	1
54108109	A	G	G	G	G	G	G	1	1	1	1	1	1	1	2	5	2	7	9	0	0	0	0	0	0	0	0	1	1	0	0
54358551	C	A	A	A	A	A	A	1	1	1	1	1	1	4	4	7	4	3	3	0	0	0	0	0	0	0	1	0	1	0	0
78975384	G	T	T	T	T	T	T	1	1	1	1	1	1	4	7	4	2	3	3	0	0	0	0	0	0	0	0	1	0	1	0
621887	G	A	A	A	A	A	A	1	1	1	1	1	1	3	3	2	2	5	2	0	0	0	0	0	0	0	0	0	1	0	1
621889	T	C	C	C	C	C	C	1	1	1	1	1	1	3	3	2	2	5	2	0	0	0	0	0	0	0	0	0	1	0	1
18181530	T	A	A	A	A	A	A	1	1	1	1	1	1	2	2	2	4	1	2	0	0	0	0	0	0	1	1	0	0	0	0
18181531	T	G	G	G	G	G	G	1	1	1	1	1	1	2	4	2	4	2	2	0	0	0	0	0	0	1	1	0	0	0	0
18181533	G	C	C	C	C	C	C	1	1	1	1	1	1	2	4	2	4	2	2	0	0	0	0	0	0	1	1	0	0	0	0
18181537	C	T	T	T	T	T	T	1	1	1	1	1	1	2	4	2	4	2	2	0	0	0	0	0	0	1	1	0	0	0	0
18181539	T	C	C	C	C	C	C	1	1	1	1	1	1	2	4	2	4	2	2	0	0	0	0	0	0	1	1	0	0	0	0
119148833	G	A	A	A	A	A	A	1	1	1	1	1	1	2	2	3	4	2	2	0	0	0	0	0	0	0	0	1	0	0	1
7052657	A	G	G	G	G	G	G	1	1	1	1	1	1	6	5	4	2	5	3	0	0	0	0	0	0	1	0	1	0	0	0
8564813	A	G	G	G	G	G	G	1	1	1	1	1	1	3	6	32	5	6	17	0	0	0	0	0	0	0.777778	0	0.333333	0	1	0
1046830	C	T	T	T	T	T	T	1	1	1	1	1	1	5	2	13	2	4	7	0	0	0	0	0	0	1	0	0.666667	0.75	0	0
15208321	A	C	C	C	C	C	C	1	1	1	1	1	1	10	10	15	8	3	17	0	0	0	0	0	0	0	0	0.6	1	0.833333	0
25145740	G	T	T	T	T	T	T	1	1	1	1	1	1	8	5	13	4	11	12	0	0	0	0	0	0	1	0	0	0	0.666667	1
2735611	G	C	C	C	C	C	C	1	1	1	1	1	1	5	5	2	6	4	7	0	0	0	0	0	0	0	1	0	0.75	1	0
7683140	A	T	T	T	T	T	T	1	1	1	1	1	1	9	5	2	9	12	4	0	0	0	0	0	0	0	0	1	0	1	1
32627680	G	C	C	C	C	C	C	1	1	1	1	1	1	4	6	10	2	4	9	0	0	0	0	0	0	0	0	0	1	1	1
621863	T	A	A	A	A	A	A	1	1	1	1	1	1	4	2	2	4	3	2	0	0	0	0	0	0	0	1	0	1	0	1
1542879	C	A	A	A	A	A	A	1	1	1	1	1	1	3	2	6	3	2	4	0	0	0	0	0	0	0	0	1	1	1	0
1542899	A	G	G	G	G	G	G	1	1	1	1	1	1	4	3	6	3	2	4	0	0	0	0	0	0	0	0	1	1	1	0
1542919	A	G	G	G	G	G	G	1	1	1	1	1	1	5	4	6	3	2	4	0	0	0	0	0	0	0	0	1	1	1	0
92133074	A	C	C	C	C	C	C	1	1	1	1	1	1	2	5	13	3	3	4	0	0	0	0	0	0	0	0	1	1	1	0
61615550	A	G	G	G	G	G	G	1	1	1	1	1	1	5	3	8	6	9	10	0	0	0	0	0	0	0	0	1	1	0	1
22983091	C	T	T	T	T	T	T	1	1	1	1	1	1	2	2	9	3	4	2	0	0	0	0	0	0	1	0	1	1	0	0
25271451	G	C	C	C	C	C	C	1	1	1	1	1	1	2	3	6	8	3	2	0	0	0	0	0	0	0	1	0	1	0	1
92816277	C	T	T	T	T	T	T	1	1	1	1	1	1	5	5	2	2	2	3	0	0	0	0	0	0	0	0	1	0	1	1
106399915	G	A	A	A	A	A	A	1	1	1	1	1	1	2	3	6	2	2	3	0	0	0	0	0	0	1	0	0	1	1	0
106399916	A	G	G	G	G	G	G	1	1	1	1	1	1	2	4	5	2	2	2	0	0	0	0	0	0	1	0	0	1	1	0
128883	C	A	A	A	A	A	A	1	1	1	1	1	1	6	11	4	5	2	2	0	0	0	0	0	0	0.181818	0	1	1	1	0
128945	A	C	C	C	C	C	C	1	1	1	1	1	1	4	6	4	6	2	4	0	0	0	0	0	0	0.222222	0	1	1	1	0
7683125	A	G	G	G	G	G	G	1	1	1	1	1	1	9	5	2	10	8	6	0	0	0	0	0	0	0	0	1	1	1	1
41626828	N	A	A	A	A	A	A	1	1	1	1	1	1	2	2	3	4	4	7	0	0	0	0	0	0	0	1	0	1	1	1
46970346	T	A	A	A	A	A	A	1	1	1	1	1	1	2	3	7	2	2	4	0	0	0	0	0	0	0	0	1	1	1	1
94255075	T	G	G	G	G	G	G	1	1	1	1	1	1	4	2	2	2	7	9	0	0	0	0	0	0	0	1	1	1	1	0
658869	C	A	A	A	A	A	A	1	1	1	1	1	1	4	14	8	4	2	2	0	0	0	0	0	0	1	1	1	1	0	0
658889	G	T	T	T	T	T	T	1	1	1	1	1	1	4	14	8	4	2	2	0	0	0	0	0	0	1	1	1	1	0	0
111591448	G	A	A	A	A	A	A	1	1	1	1	1	1	5	2	10	4	8	5	0	0	0	0	0	0	0	1	1	1	1	0
69952151	T	C	C	C	C	C	C	1	1	1	1	1	1	8	16	4	24	8	14	0	0	0	0	0	0	0	1	1	1	1	1
66270574	N	C	C	C	C	C	C	1	1	1	1	1	1	26	10	11	7	7	29	0	0	0	0	0	0	0	1	1	1	1	1
46970333	G	T	T	T	T	T	T	1	1	1	1	1	1	2	3	7	2	2	4	0	0	0	0	0	0	1	0	1	1	1	1
68720853	C	T	T	T	T	T	T	1	1	1	1	1	1	11	11	4	2	8	5	0	0	0	0	0	0	0	1	1	1	1	1
86474161	T	A	A	A	A	A	A	1	1	1	1	1	1	3	9	2	5	5	4	0	0	0	0	0	0	0	1	1	1	1	1
49903564	T	C	C	C	C	C	C	1	1	1	1	1	1	4	2	22	2	2	3	0	0	0	0	0	0	1	1	1	1	1	0
78387227	A	T	T	T	T	T	T	1	1	1	1	1	1	4	9	3	14	2	13	0	0	0	0	0	0	0.75	0.777778	1	0.8	1	1
