# Supplementary material for: Single nucleotide polymorphism discovery in bovine liver using RNA-seq technology
Source: PLoS One. 2017 Feb 24;12(2):e0172687. doi: 10.1371/journal.pone.0172687 (PMC5325534; doi:10.1371/journal.pone.0172687)
Supplement: S41 Table — (XLSX) [file pone.0172687.s041.xlsx]

## Sheet: 7.Breed3
S41 Table: Breed comparison in SNPs filtering data set of Hereford with Polish HF breed.
				Hereford																								Polish HF
SNP locus	REF	CP 35	CP 36	CP 37	CP 38	CP 39	CP 40	SNP% CP35	SNP% CP36	SNP% CP37	SNP% CP38	SNP% CP39	SNP% CP40	READS CP35	READS CP36	READS CP37	READS CP38	READS CP39	READS CP40	SNP% CP19	SNP% CP20	SNP% CP21	SNP% CP22	SNP% CP23	SNP% CP24	SNP% CP27	SNP% CP28	SNP% CP29	SNP% CP30	SNP% CP31	SNP% CP32
64485917	G	A	A	A	A	A	A	1	1	1	1	1	1	4	5	2	6	3	3	0	0	0	0	0	0	0	0	0	0	0	0
66653311	A	G	G	G	G	G	G	1	1	1	1	1	1	2	2	2	2	2	2	0	0	0	0	0	0	0	0	0	0	0	0
11813040	C	T	T	T	T	T	T	1	1	1	1	1	1	2	2	5	4	3	4	0	0	0	0	0	0	0	0	0	0	0	0
102525893	T	C	C	C	C	C	C	1	1	1	1	1	1	3	3	14	2	6	6	0	0	0	0	0	0	0	0	0	0	0	0
118303215	A	G	G	G	G	G	G	1	1	1	1	1	1	3	4	2	2	2	2	0	0	0	0	0	0	0	0	0	0	0	0
103627626	T	G	G	G	G	G	G	1	1	1	1	1	1	4	4	2	8	8	2	0	0	0	0	0	0	0	0	0	0	0	0
103627643	A	G	G	G	G	G	G	1	1	1	1	1	1	2	3	3	6	5	2	0	0	0	0	0	0	0	0	0	0	0	0
103627655	C	G	G	G	G	G	G	1	1	1	1	1	1	2	4	3	6	5	2	0	0	0	0	0	0	0	0	0	0	0	0
7578990	A	G	G	G	G	G	G	1	1	1	1	1	1	16	12	6	7	11	12	0	0	0	0	0	0	0	0	0	0	0	0
31925630	A	G	G	G	G	G	G	1	1	1	1	1	1	7	5	6	6	2	2	0.5	0	0	0	0	0	0	0	0	0	0	0
31925640	G	A	A	A	A	A	A	1	1	1	1	1	1	7	4	5	4	2	2	0.5	0	0	0	0	0	0	0	0	0	0	0
83121855	C	T	T	T	T	T	T	1	1	1	1	1	1	6	12	7	4	8	8	0	0.5	0	0	0	0	0	0	0	0	0	0
11079570	T	C	C	C	C	C	C	1	1	1	1	1	1	54	58	60	59	79	113	0.640777	0	0	0	0	0	0	0	0	0	0	0
69378530	G	A	A	A	A	A	A	1	1	1	1	1	1	3	2	3	5	13	6	0	0	0	0	0	0.642857	0	0	0	0	0	0
29639553	G	C	C	C	C	C	C	1	1	1	1	1	1	5	2	6	2	2	4	0	0	0	0	0	0.666667	0	0	0	0	0	0
31925638	A	T	T	T	T	T	T	1	1	1	1	1	1	8	4	5	5	2	2	0.666667	0	0	0	0	0	0	0	0	0	0	0
7935316	G	A	A	A	A	A	A	1	1	1	1	1	1	7	9	3	7	6	6	0	0	0	1	0	0	0	0	0	0	0	0
25176340	T	C	C	C	C	C	C	1	1	1	1	1	1	5	5	26	5	23	32	0	0	0	0	1	0	0	0	0	0	0	0
119646822	A	C	C	C	C	C	C	1	1	1	1	1	1	3	3	2	4	4	5	0	0	0	0	1	0	0	0	0	0	0	0
117675952	A	G	G	G	G	G	G	1	1	1	1	1	1	3	4	3	5	4	3	1	0	0	0	0	0	0	0	0	0	0	0
42616543	G	A	A	A	A	A	A	1	1	1	1	1	1	11	2	7	3	7	5	0	0.5	0	0	0.6	0	0	0	0	0	0	0
127769092	A	T	T	T	T	T	T	1	1	1	1	1	1	2	2	5	2	11	18	0	0.5	0	0	0.642857	0	0	0	0	0	0	0
83121953	T	C	C	C	C	C	C	1	1	1	1	1	1	10	23	22	8	3	11	0	0.285714	0	0	0	1	0	0	0	0	0	0
34714674	G	A	A	A	A	A	A	1	1	1	1	1	1	2	3	4	3	3	2	0	0	0.666667	0.666667	0	0	0	0	0	0	0	0
44122103	A	G	G	G	G	G	G	1	1	1	1	1	1	7	2	9	11	4	4	0.5	0	0	0	0	1	0	0	0	0	0	0
28386778	A	C	C	C	C	C	C	1	1	1	1	1	1	2	2	4	3	12	5	0	1	0.8	0	0	0	0	0	0	0	0	0
92949912	T	C	C	C	C	C	C	1	1	1	1	1	1	7	2	2	2	5	6	1	0	0	0	0	0.8	0	0	0	0	0	0
18901161	A	G	G	G	G	G	G	1	1	1	1	1	1	2	6	3	2	4	6	0	0	0	1	0	1	0	0	0	0	0	0
101449216	C	T	T	T	T	T	T	1	1	1	1	1	1	2	3	6	3	4	4	1	0	0	0	0	1	0	0	0	0	0	0
55961605	A	G	G	G	G	G	G	1	1	1	1	1	1	8	2	2	2	2	3	0	0	1	1	0	0.5	0	0	0	0	0	0
105510178	C	G	G	G	G	G	G	1	1	1	1	1	1	2	2	3	2	3	2	1	0	0	1	0.75	0	0	0	0	0	0	0
16354661	C	A	A	A	A	A	A	1	1	1	1	1	1	3	5	2	4	4	6	1	0	0	1	0	0.833333	0	0	0	0	0	0
7655866	G	A	A	A	A	A	A	1	1	1	1	1	1	3	4	15	2	4	3	1	0	0	1	1	0	0	0	0	0	0	0
140402220	A	T	T	T	T	T	T	1	1	1	1	1	1	8	5	6	6	3	4	0	0	1	1	0	1	0	0	0	0	0	0
28510792	G	A	A	A	A	A	A	1	1	1	1	1	1	3	2	15	2	5	2	1	1	0	0.75	0	1	0	0	0	0	0	0
44122855	T	C	C	C	C	C	C	1	1	1	1	1	1	9	2	5	2	9	6	1	0	1	1	0	1	0	0	0	0	0	0
23394409	N	A	A	A	A	A	A	1	1	1	1	1	1	4	4	3	5	3	6	1	1	1	1	0	0	0	0	0	0	0	0
50719484	T	C	C	C	C	C	C	1	1	1	1	1	1	2	2	3	3	4	2	1	0	1	0	1	1	0	0	0	0	0	0
50719489	T	C	C	C	C	C	C	1	1	1	1	1	1	2	2	3	3	4	2	1	0	1	0	1	1	0	0	0	0	0	0
65831282	T	C	C	C	C	C	C	1	1	1	1	1	1	3	2	2	2	11	5	1	1	1	1	1	0	0	0	0	0	0	0
21270697	T	C	C	C	C	C	C	1	1	1	1	1	1	12	13	2	3	6	9	1	1	1	1	1	0.714286	0	0	0	0	0	0
