# Supplementary material for: Single nucleotide polymorphism discovery in bovine liver using RNA-seq technology
Source: PLoS One. 2017 Feb 24;12(2):e0172687. doi: 10.1371/journal.pone.0172687 (PMC5325534; doi:10.1371/journal.pone.0172687)
Supplement: S43 Table — (XLSX) [file pone.0172687.s043.xlsx]

## Sheet: 9.de Novo
S43 Table: Identification of De novo SNPs data set in Polish Red breed.
SNP locus	REF	CP 19	CP 20	CP 21	CP 22	CP 23	CP 24	SNP% CP19	SNP% CP20	SNP% CP21	SNP% CP22	SNP% CP23	SNP% CP24	READS CP19	READS CP20	READS CP21	READS CP22	READS CP23	READS CP24	SNP% CP27	SNP% CP28	SNP% CP29	SNP% CP30	SNP% CP31	SNP% CP32	SNP% CP35	SNP% CP36	SNP% CP37	SNP% CP38	SNP% CP39	SNP% CP40
32450833	N	T	T	T	T	T	T	1	1	1	1	1	1	35	41	224	20	28	20	0	1	0	0	0	0	0	0	0	0	1	0
7926333	N	T	T	T	T	T	T	1	1	1	1	1	1	64	94	35	79	47	29	0	1	0	0	1	0	0	1	0	0	0	0
100476083	N	T	T	T	T	T	T	1	1	1	1	1	1	16	17	6	26	16	9	0	0	1	1	0	0	0	0	1	0	0	0
102699401	N	A	A	A	A	A	A	1	1	1	1	1	1	14	3	4	6	2	10	0	1	0	0	0	0	0	0	0	0	1	1
47524061	N	G	G	G	G	G	G	1	1	1	1	1	1	10	4	5	15	2	8	1	0	0	1	1	0	0	0	0	0	0	1
45046350	N	G	G	G	G	G	G	1	1	1	1	1	1	5	3	2	2	2	2	0	1	1	1	0	1	0	1	0	0	0	0
46164331	N	G	G	G	G	G	G	1	1	1	1	1	1	4	14	1	5	4	3	1	1	0	1	1	0	1	1	0	1	0	0
1673677	N	G	G	G	G	G	G	1	1	1	1	1	1	6	3	2	3	4	4	0	0	1	1	0	1	1	1	0	0	1	1
1673679	N	A	A	A	A	A	A	1	1	1	1	1	1	5	3	2	3	3	4	0	0	1	1	0	1	1	1	0	0	1	1
1673680	N	G	G	G	G	G	G	1	1	1	1	1	1	5	3	2	3	4	4	0	0	1	1	0	1	1	1	0	0	1	1
1673681	N	C	C	C	C	C	C	1	1	1	1	1	1	5	3	2	3	4	4	0	0	1	1	0	1	1	1	0	0	1	1
1673682	N	C	C	C	C	C	C	1	1	1	1	1	1	5	3	2	3	3	3	0	0	1	1	0	1	1	1	0	0	1	1
58240897	N	C	C	C	C	C	C	1	1	1	1	1	1	24	26	21	20	11	5	0	1	0	1	0	0	1	1	1	1	1	0
9286543	N	T	T	T	T	T	T	1	1	1	1	1	1	4	3	5	11	2	5	0	0	1	1	0	0	1	1	1	0	1	1
29604022	N	T	T	T	T	T	T	1	1	1	1	1	1	11	11	14	9	7	27	0	0	1	1	1	1	1	1	0	0	0	1
56855651	N	G	G	G	G	G	G	1	1	1	1	1	1	5	12	7	10	11	3	0	1	1	1	0	1	1	1	1	1	0	0
21190784	N	G	G	G	G	G	G	1	1	1	1	1	1	9	3	2	5	3	4	0	1	1	1	1	0	1	1	0	1	0	1
114328333	N	G	G	G	G	G	G	1	1	1	1	1	1	4	4	4	4	1	2	1	1	1	1	0	0	1	0	1	0	1	1
105883574	N	C	C	C	C	C	C	1	1	1	1	1	1	7	6	7	9	2	9	0	1	1	1	0	0	1	1	0	1	1	1
19624437	N	T	T	T	T	T	T	1	1	1	1	1	1	2	7	13	16	7	7	1	0	1	1	1	1	0	0	1	1	0	1
55727084	N	A	A	A	A	A	A	1	1	1	1	1	1	7	3	3	6	2	2	0	1	0	1	1	1	0	1	0	1	1	1
25434393	N	T	T	T	T	T	T	1	1	1	1	1	1	5	2	7	3	3	14	0	1	1	1	1	1	0	1	0	1	0	1
2021641	N	G	G	G	G	G	G	1	1	1	1	1	1	49	52	11	80	34	5	1	1	1	1	1	0	1	1	0	0	1	1
40410133	N	G	G	G	G	G	G	1	1	1	1	1	1	250	373	45	294	148	72	1	1	1	1	0	0	1	1	1	0	1	1
15690515	N	C	C	C	C	C	C	1	1	1	1	1	1	18	8	7	6	4	4	0	1	1	1	0	1	1	1	1	1	0	1
113601885	N	G	G	G	G	G	G	1	1	1	1	1	1	20	11	4	13	8	6	0	1	1	1	0	1	1	0	1	1	1	1
120020623	N	A	A	A	A	A	A	1	1	1	1	1	1	23	11	6	15	4	5	0	1	1	1	1	0	1	1	0	1	1	1
28844368	N	C	C	C	C	C	C	1	1	1	1	1	1	7	3	2	5	16	2	1	0	1	1	0	1	1	1	0	1	1	1
14949813	N	G	G	G	G	G	G	1	1	1	1	1	1	10	18	2	3	6	9	0	1	1	0	0	1	1	1	1	1	1	1
952589	N	C	C	C	C	C	C	1	1	1	1	1	1	2	9	2	8	4	4	1	0	1	1	0	0	1	1	1	1	1	1
10147079	N	C	C	C	C	C	C	1	1	1	1	1	1	9	23	15	22	3	12	0	1	1	1	1	1	0	1	0	1	1	1
42574189	N	C	C	C	C	C	C	1	1	1	1	1	1	12	6	4	6	4	6	0	1	1	1	1	1	0	1	0	1	1	1
26538810	N	A	A	A	A	A	A	1	1	1	1	1	1	19	17	4	11	17	5	0	1	1	1	1	1	0	1	0	1	1	1
3333984	N	G	G	G	G	G	G	1	1	1	1	1	1	18	9	8	57	30	42	1	1	1	1	1	1	0	0	1	1	0	1
3333986	N	A	A	A	A	A	A	1	1	1	1	1	1	18	10	9	57	30	42	1	1	1	1	1	1	0	0	1	1	0	1
3334000	N	A	A	A	A	A	A	1	1	1	1	1	1	18	11	9	58	31	45	1	1	1	1	1	1	0	0	1	1	0	1
3334001	N	T	T	T	T	T	T	1	1	1	1	1	1	18	9	8	58	31	45	1	1	1	1	1	1	0	0	1	1	0	1
3334003	N	T	T	T	T	T	T	1	1	1	1	1	1	18	11	8	58	31	45	1	1	1	1	1	1	0	0	1	1	0	1
3334004	N	A	A	A	A	A	A	1	1	1	1	1	1	18	11	9	58	31	45	1	1	1	1	1	1	0	0	1	1	0	1
66269880	N	T	T	T	T	T	T	1	1	1	1	1	1	12	13	9	20	14	2	0	0	1	1	1	1	1	1	0	1	1	1
53470477	N	G	G	G	G	G	G	1	1	1	1	1	1	53	113	39	95	47	11	1	0	0	1	1	1	1	1	1	1	0	1
27214050	N	C	C	C	C	C	C	1	1	1	1	1	1	10	3	4	7	6	3	0	1	1	1	1	1	0	1	0	1	1	1
62080923	N	C	C	C	C	C	C	1	1	1	1	1	1	71	70	82	141	125	87	1	1	1	1	1	1	0	0	1	1	0	1
57142405	N	A	A	A	A	A	A	1	1	1	1	1	1	3	4	11	12	2	14	1	1	1	1	1	0	1	1	1	1	1	0
1803748	N	C	C	C	C	C	C	1	1	1	1	1	1	2	7	4	9	3	2	1	1	1	1	0	1	1	1	1	0	1	1
49372848	N	C	C	C	C	C	C	1	1	1	1	1	1	7	4	3	5	1	2	1	1	1	1	1	0	1	0	1	1	1	1
49372849	N	T	T	T	T	T	T	1	1	1	1	1	1	6	3	3	4	2	2	1	1	1	1	1	0	1	0	1	1	1	1
40965658	N	T	T	T	T	T	T	1	1	1	1	1	1	10	13	15	14	3	9	1	1	1	1	1	0	0	1	1	1	1	1
28181509	N	A	A	A	A	A	A	1	1	1	1	1	1	5	6	4	17	13	5	1	1	1	1	0	1	1	0	1	1	1	1
147036823	N	C	C	C	C	C	C	1	1	1	1	1	1	12	17	7	8	7	3	0	1	1	1	1	0	1	1	1	1	1	1
52316900	N	C	C	C	C	C	C	1	1	1	1	1	1	2	19	11	33	3	16	1	0	1	1	1	0	1	1	1	1	1	1
81042262	N	A	A	A	A	A	A	1	1	1	1	1	1	12	8	5	11	4	8	0	1	1	1	1	1	1	1	1	1	1	0
56722223	N	T	T	T	T	T	T	1	1	1	1	1	1	33	9	7	15	3	8	0	1	1	1	1	1	1	1	0	1	1	1
12470807	N	G	G	G	G	G	G	1	1	1	1	1	1	6	12	9	7	14	7	1	1	1	1	1	1	0	0	1	1	1	1
49039061	N	G	G	G	G	G	G	1	1	1	1	1	1	3	9	5	3	3	11	0	1	1	1	1	1	1	1	0	1	1	1
3334006	N	C	C	C	C	C	C	1	1	1	1	1	1	18	11	8	58	32	45	1	1	1	1	1	1	0	1	1	1	0	1
3334007	N	T	T	T	T	T	T	1	1	1	1	1	1	17	11	9	57	33	44	1	1	1	1	1	1	0	1	1	1	0	1
3334008	N	G	G	G	G	G	G	1	1	1	1	1	1	18	11	8	57	33	45	1	1	1	1	1	1	0	1	1	1	0	1
3334009	N	A	A	A	A	A	A	1	1	1	1	1	1	18	11	9	58	32	45	1	1	1	1	1	1	0	1	1	1	0	1
3334010	N	A	A	A	A	A	A	1	1	1	1	1	1	18	11	9	58	33	44	1	1	1	1	1	1	0	1	1	1	0	1
13666806	N	T	T	T	T	T	T	1	1	1	1	1	1	30	15	8	13	10	31	0	1	1	1	1	1	1	0	1	1	1	1
77224764	N	G	G	G	G	G	G	1	1	1	1	1	1	10	2	10	10	13	16	0	1	1	1	1	1	1	0	1	1	1	1
11050889	N	A	A	A	A	A	A	1	1	1	1	1	1	10	9	11	15	13	75	0	1	0.71875	1	0.75	0.555556	1	1	1	1	1	1
9999677	N	T	T	T	T	T	T	1	1	1	1	1	1	54	45	55	82	26	55	1	0	1	1	1	1	0.5	1	1	1	1	1
19437034	N	G	G	G	G	G	G	1	1	1	1	1	1	40	32	41	50	13	33	1	1	1	1	1	0	1	1	1	1	1	1
20698850	N	T	T	T	T	T	T	1	1	1	1	1	1	23	3	3	4	14	9	1	1	1	1	0	1	1	1	1	1	1	1
4884345	N	T	T	T	T	T	T	1	1	1	1	1	1	39	15	6	15	24	46	1	1	1	1	0	1	1	1	1	1	1	1
4884346	N	G	G	G	G	G	G	1	1	1	1	1	1	38	16	6	15	24	45	1	1	1	1	0	1	1	1	1	1	1	1
4884347	N	T	T	T	T	T	T	1	1	1	1	1	1	37	15	6	15	24	45	1	1	1	1	0	1	1	1	1	1	1	1
20728794	N	T	T	T	T	T	T	1	1	1	1	1	1	4	6	2	8	6	10	1	0	1	1	1	1	1	1	1	1	1	1
47960035	N	G	G	G	G	G	G	1	1	1	1	1	1	14	16	8	10	4	4	0	1	1	1	1	1	1	1	1	1	1	1
47960036	N	T	T	T	T	T	T	1	1	1	1	1	1	14	13	8	8	5	3	0	1	1	1	1	1	1	1	1	1	1	1
46053239	N	G	G	G	G	G	G	1	1	1	1	1	1	21	10	4	3	12	2	0	1	1	1	1	1	1	1	1	1	1	1
46053240	N	C	C	C	C	C	C	1	1	1	1	1	1	21	9	4	3	11	2	0	1	1	1	1	1	1	1	1	1	1	1
46053241	N	C	C	C	C	C	C	1	1	1	1	1	1	20	8	4	3	13	2	0	1	1	1	1	1	1	1	1	1	1	1
53057131	N	G	G	G	G	G	G	1	1	1	1	1	1	23	11	6	27	19	10	0	1	1	1	1	1	1	1	1	1	1	1
53057132	N	A	A	A	A	A	A	1	1	1	1	1	1	23	11	6	28	19	10	0	1	1	1	1	1	1	1	1	1	1	1
9999674	N	T	T	T	T	T	T	1	1	1	1	1	1	80	54	59	99	30	88	1	0	1	1	1	1	1	1	1	1	1	1
127751257	N	C	C	C	C	C	C	1	1	1	1	1	1	10	4	3	5	19	32	0	1	1	1	1	1	1	1	1	1	1	1
146208312	N	C	C	C	C	C	C	1	1	1	1	1	1	8	20	8	14	7	14	1	1	1	1	1	1	1	1	0	1	1	1
7525836	N	A	A	A	A	A	A	1	1	1	1	1	1	21	21	13	24	8	20	0	1	1	1	1	1	1	1	1	1	1	1
32392621	N	A	A	A	A	A	A	1	1	1	1	1	1	55	63	136	56	26	3	0	1	1	1	1	1	1	1	1	1	1	1
32392622	N	G	G	G	G	G	G	1	1	1	1	1	1	38	51	110	38	22	4	0	1	1	1	1	1	1	1	1	1	1	1
42442619	N	A	A	A	A	A	A	1	1	1	1	1	1	32	6	29	13	9	14	1	1	1	1	1	1	1	1	1	0	1	1
20615777	N	T	T	T	T	T	T	1	1	1	1	1	1	23	12	9	8	6	10	0	1	1	1	1	1	1	1	1	1	1	1
40118515	N	C	C	C	C	C	C	1	1	1	1	1	1	25	9	5	17	27	13	0	1	1	1	1	1	1	1	1	1	1	1
3334011	N	T	T	T	T	T	T	1	1	1	1	1	1	21	12	10	61	34	53	1	1	1	1	1	1	0	1	1	1	1	1
130708629	N	T	T	T	T	T	T	1	1	1	1	1	1	36	41	77	65	13	86	1	0	1	1	1	1	1	1	1	1	1	1
12559514	N	T	T	T	T	T	T	1	1	1	1	1	1	59	37	50	64	36	16	0	1	1	1	1	1	1	1	1	1	1	1
53472497	N	C	C	C	C	C	C	1	1	1	1	1	1	334	246	481	181	386	255	0	1	1	1	1	1	1	1	1	1	1	1
101267009	N	T	T	T	T	T	T	1	1	1	1	1	1	151	90	77	110	23	98	0	1	1	1	1	1	1	1	1	1	1	1
101267010	N	G	G	G	G	G	G	1	1	1	1	1	1	150	88	79	108	22	99	0	1	1	1	1	1	1	1	1	1	1	1
26665151	N	A	A	A	A	A	A	1	1	1	1	1	1	17	14	12	19	8	5	1	0	1	1	1	1	1	1	1	1	1	1
26665152	N	A	A	A	A	A	A	1	1	1	1	1	1	18	14	11	19	9	5	1	0	1	1	1	1	1	1	1	1	1	1
21671830	N	A	A	A	A	A	A	1	1	1	1	1	1	20	5	3	9	7	2	1	1	1	1	1	1	1	1	0	1	1	1
96387905	N	G	G	G	G	G	G	1	1	1	1	1	1	10	9	6	5	5	5	1	1	0	1	1	1	1	1	1	1	1	1
96387906	N	A	A	A	A	A	A	1	1	1	1	1	1	4	9	5	5	5	6	1	1	0	1	1	1	1	1	1	1	1	1
22044643	N	G	G	G	G	G	G	1	1	1	1	1	1	12	19	2	9	21	14	1	1	1	1	1	1	1	1	1	1	1	1
58437385	N	A	A	A	A	A	A	1	1	1	1	1	1	101	84	64	118	164	348	1	1	1	1	1	1	1	1	1	1	1	1
58561106	N	T	T	T	T	T	T	1	1	1	1	1	1	16	20	13	29	15	14	1	1	1	1	1	1	1	1	1	1	1	1
16159476	N	T	T	T	T	T	T	1	1	1	1	1	1	24	15	25	37	6	32	1	1	1	1	1	1	1	1	1	1	1	1
19588257	N	G	G	G	G	G	G	1	1	1	1	1	1	44	83	42	96	17	54	1	1	1	1	1	1	1	1	1	1	1	1
19588275	N	T	T	T	T	T	T	1	1	1	1	1	1	30	71	26	61	7	35	1	1	1	1	1	1	1	1	1	1	1	1
96117503	N	C	C	C	C	C	C	1	1	1	1	1	1	510	1188	614	1318	273	950	1	1	1	1	1	1	1	1	1	1	1	1
104146466	N	C	C	C	C	C	C	1	1	1	1	1	1	16	26	4	13	25	12	1	1	1	1	1	1	1	1	1	1	1	1
34062918	N	T	T	T	T	T	T	1	1	1	1	1	1	49	49	31	32	33	40	1	1	1	1	1	1	1	1	1	1	1	1
34062919	N	T	T	T	T	T	T	1	1	1	1	1	1	48	48	27	33	32	39	1	1	1	1	1	1	1	1	1	1	1	1
34062920	N	C	C	C	C	C	C	1	1	1	1	1	1	49	48	28	33	32	39	1	1	1	1	1	1	1	1	1	1	1	1
34063017	N	T	T	T	T	T	T	1	1	1	1	1	1	56	40	22	49	16	28	1	1	1	1	1	1	1	1	1	1	1	1
64913627	N	A	A	A	A	A	A	1	1	1	1	1	1	30	49	17	42	29	21	1	1	1	1	1	1	1	1	1	1	1	1
66443331	N	T	T	T	T	T	T	1	1	1	1	1	1	8	22	9	9	2	12	1	1	1	1	1	1	1	1	1	1	1	1
66450509	N	T	T	T	T	T	T	1	1	1	1	1	1	35	37	22	43	16	12	1	1	1	1	1	1	1	1	1	1	1	1
23647915	N	G	G	G	G	G	G	1	1	1	1	1	1	13	34	11	14	11	28	1	1	1	1	1	1	1	1	1	1	1	1
6472731	N	C	C	C	C	C	C	1	1	1	1	1	1	27	35	12	19	22	15	1	1	1	1	1	1	1	1	1	1	1	1
22733812	N	A	A	A	A	A	A	1	1	1	1	1	1	17	14	18	36	13	5	1	1	1	1	1	1	1	1	1	1	1	1
22733813	N	T	T	T	T	T	T	1	1	1	1	1	1	8	3	4	3	6	3	1	1	1	1	1	1	1	1	1	1	1	1
22733911	N	T	T	T	T	T	T	1	1	1	1	1	1	41	26	60	69	38	56	1	1	1	1	1	1	1	1	1	1	1	1
53024230	N	A	A	A	A	A	A	1	1	1	1	1	1	45	67	21	36	31	32	1	1	1	1	1	1	1	1	1	1	1	1
78698156	N	A	A	A	A	A	A	1	1	1	1	1	1	7	6	7	4	3	15	1	1	1	1	1	1	1	1	1	1	1	1
44679798	N	C	C	C	C	C	C	1	1	1	1	1	1	274	319	93	257	169	208	1	1	1	1	1	1	1	1	1	1	1	1
50690793	N	A	A	A	A	A	A	1	1	1	1	1	1	50	77	19	41	40	6	1	1	1	1	1	1	1	1	1	1	1	1
50690794	N	G	G	G	G	G	G	1	1	1	1	1	1	52	82	19	49	40	6	1	1	1	1	1	1	1	1	1	1	1	1
74889007	N	G	G	G	G	G	G	1	1	1	1	1	1	65	17	22	33	35	8	1	1	1	1	1	1	1	1	1	1	1	1
74889008	N	G	G	G	G	G	G	1	1	1	1	1	1	62	17	21	29	35	8	1	1	1	1	1	1	1	1	1	1	1	1
74889009	N	G	G	G	G	G	G	1	1	1	1	1	1	64	17	20	29	34	8	1	1	1	1	1	1	1	1	1	1	1	1
1762839	N	A	A	A	A	A	A	1	1	1	1	1	1	57	60	20	61	28	28	1	1	1	1	1	1	1	1	1	1	1	1
10305621	N	C	C	C	C	C	C	1	1	1	1	1	1	325	294	155	214	166	313	1	1	1	1	1	1	1	1	1	1	1	1
10305622	N	A	A	A	A	A	A	1	1	1	1	1	1	289	266	130	197	150	278	1	1	1	1	1	1	1	1	1	1	1	1
20042146	N	A	A	A	A	A	A	1	1	1	1	1	1	11	14	5	11	12	71	1	1	1	1	1	1	1	1	1	1	1	1
20042147	N	T	T	T	T	T	T	1	1	1	1	1	1	11	14	6	11	12	72	1	1	1	1	1	1	1	1	1	1	1	1
59526388	N	T	T	T	T	T	T	1	1	1	1	1	1	19	30	84	27	12	15	1	1	1	1	1	1	1	1	1	1	1	1
62551897	N	G	G	G	G	G	G	1	1	1	1	1	1	24	23	12	26	31	33	1	1	1	1	1	1	1	1	1	1	1	1
62551898	N	G	G	G	G	G	G	1	1	1	1	1	1	26	23	11	25	31	32	1	1	1	1	1	1	1	1	1	1	1	1
62551899	N	C	C	C	C	C	C	1	1	1	1	1	1	28	23	12	25	31	33	1	1	1	1	1	1	1	1	1	1	1	1
62551900	N	T	T	T	T	T	T	1	1	1	1	1	1	21	19	7	20	21	27	1	1	1	1	1	1	1	1	1	1	1	1
62670837	N	C	C	C	C	C	C	1	1	1	1	1	1	52	16	17	37	13	22	1	1	1	1	1	1	1	1	1	1	1	1
14616232	N	C	C	C	C	C	C	1	1	1	1	1	1	48	49	10	14	18	24	1	1	1	1	1	1	1	1	1	1	1	1
14616233	N	A	A	A	A	A	A	1	1	1	1	1	1	48	49	8	14	18	25	1	1	1	1	1	1	1	1	1	1	1	1
18029823	N	G	G	G	G	G	G	1	1	1	1	1	1	32	33	13	19	21	34	1	1	1	1	1	1	1	1	1	1	1	1
18029824	N	T	T	T	T	T	T	1	1	1	1	1	1	34	33	13	22	24	35	1	1	1	1	1	1	1	1	1	1	1	1
18035609	N	C	C	C	C	C	C	1	1	1	1	1	1	39	42	23	29	20	25	1	1	1	1	1	1	1	1	1	1	1	1
40689381	N	C	C	C	C	C	C	1	1	1	1	1	1	5	13	5	6	9	6	1	1	1	1	1	1	1	1	1	1	1	1
9999629	N	T	T	T	T	T	T	1	1	1	1	1	1	243	217	244	261	131	219	1	1	1	1	1	1	1	1	1	1	1	1
71697392	N	A	A	A	A	A	A	1	1	1	1	1	1	13	12	24	12	6	9	1	1	1	1	1	1	1	1	1	1	1	1
147036921	N	G	G	G	G	G	G	1	1	1	1	1	1	420	189	50	230	173	71	1	1	1	1	1	1	1	1	1	1	1	1
42940034	N	T	T	T	T	T	T	1	1	1	1	1	1	40	12	10	64	11	20	1	1	1	1	1	1	1	1	1	1	1	1
42940035	N	G	G	G	G	G	G	1	1	1	1	1	1	43	12	12	64	11	19	1	1	1	1	1	1	1	1	1	1	1	1
71453611	N	A	A	A	A	A	A	1	1	1	1	1	1	17	119	9	14	11	3	1	1	1	1	1	1	1	1	1	1	1	1
51489659	N	A	A	A	A	A	A	1	1	1	1	1	1	115	99	47	82	68	40	1	1	1	1	1	1	1	1	1	1	1	1
17263646	N	A	A	A	A	A	A	1	1	1	1	1	1	39	17	22	21	18	15	1	1	1	1	1	1	1	1	1	1	1	1
17263647	N	T	T	T	T	T	T	1	1	1	1	1	1	40	17	24	21	17	16	1	1	1	1	1	1	1	1	1	1	1	1
50616789	N	C	C	C	C	C	C	1	1	1	1	1	1	217	78	34	149	54	65	1	1	1	1	1	1	1	1	1	1	1	1
57243035	N	T	T	T	T	T	T	1	1	1	1	1	1	71	38	35	59	50	46	1	1	1	1	1	1	1	1	1	1	1	1
60797781	N	A	A	A	A	A	A	1	1	1	1	1	1	20	18	2	10	6	6	1	1	1	1	1	1	1	1	1	1	1	1
21481207	N	A	A	A	A	A	A	1	1	1	1	1	1	27	25	14	9	7	19	1	1	1	1	1	1	1	1	1	1	1	1
32373861	N	G	G	G	G	G	G	1	1	1	1	1	1	17	29	30	39	21	9	1	1	1	1	1	1	1	1	1	1	1	1
32465019	N	G	G	G	G	G	G	1	1	1	1	1	1	6	10	11	11	8	2	1	1	1	1	1	1	1	1	1	1	1	1
24315030	N	T	T	T	T	T	T	1	1	1	1	1	1	70	35	52	55	46	107	1	1	1	1	1	1	1	1	1	1	1	1
25434307	N	C	C	C	C	C	C	1	1	1	1	1	1	28	11	7	8	6	10	1	1	1	1	1	1	1	1	1	1	1	1
3333982	N	A	A	A	A	A	A	1	1	1	1	1	1	77	67	57	212	87	137	1	1	1	1	1	1	1	1	1	1	1	1
3333983	N	T	T	T	T	T	T	1	1	1	1	1	1	78	66	56	214	79	132	1	1	1	1	1	1	1	1	1	1	1	1
35721712	N	C	C	C	C	C	C	1	1	1	1	1	1	108	51	28	32	23	10	1	1	1	1	1	1	1	1	1	1	1	1
35722860	N	G	G	G	G	G	G	1	1	1	1	1	1	496	519	207	242	131	129	1	1	1	1	1	1	1	1	1	1	1	1
42867356	N	A	A	A	A	A	A	1	1	1	1	1	1	3	9	6	17	5	1	1	1	1	1	1	1	1	1	1	1	1	1
44977737	N	C	C	C	C	C	C	1	1	1	1	1	1	113	140	44	82	89	58	1	1	1	1	1	1	1	1	1	1	1	1
44977738	N	T	T	T	T	T	T	1	1	1	1	1	1	113	136	44	81	90	58	1	1	1	1	1	1	1	1	1	1	1	1
22473839	N	G	G	G	G	G	G	1	1	1	1	1	1	54	42	20	80	32	19	1	1	1	1	1	1	1	1	1	1	1	1
66268098	N	T	T	T	T	T	T	1	1	1	1	1	1	536	618	133	473	456	106	1	1	1	1	1	1	1	1	1	1	1	1
66269150	N	G	G	G	G	G	G	1	1	1	1	1	1	68	282	71	185	132	69	1	1	1	1	1	1	1	1	1	1	1	1
66269151	N	T	T	T	T	T	T	1	1	1	1	1	1	67	282	71	186	132	69	1	1	1	1	1	1	1	1	1	1	1	1
66269152	N	A	A	A	A	A	A	1	1	1	1	1	1	68	285	70	187	132	69	1	1	1	1	1	1	1	1	1	1	1	1
66271735	N	C	C	C	C	C	C	1	1	1	1	1	1	179	145	180	318	166	22	1	1	1	1	1	1	1	1	1	1	1	1
66271736	N	A	A	A	A	A	A	1	1	1	1	1	1	249	194	355	534	218	31	1	1	1	1	1	1	1	1	1	1	1	1
89528735	N	A	A	A	A	A	A	1	1	1	1	1	1	113	29	51	116	108	59	1	1	1	1	1	1	1	1	1	1	1	1
130708633	N	T	T	T	T	T	T	1	1	1	1	1	1	98	136	243	183	69	247	1	1	1	1	1	1	1	1	1	1	1	1
130708717	N	T	T	T	T	T	T	1	1	1	1	1	1	3106	3280	4480	4876	1360	5453	1	1	1	1	1	1	1	1	1	1	1	1
130708939	N	T	T	T	T	T	T	1	1	1	1	1	1	1472	541	1291	1029	2299	905	1	1	1	1	1	1	1	1	1	1	1	1
130709059	N	T	T	T	T	T	T	1	1	1	1	1	1	1553	1269	1891	2441	784	2408	1	1	1	1	1	1	1	1	1	1	1	1
117658487	N	G	G	G	G	G	G	1	1	1	1	1	1	46	26	23	46	18	25	1	1	1	1	1	1	1	1	1	1	1	1
1293	N	G	G	G	G	G	G	1	1	1	1	1	1	20	28	29	25	17	11	1	1	1	1	1	1	1	1	1	1	1	1
1294	N	A	A	A	A	A	A	1	1	1	1	1	1	20	27	30	25	16	11	1	1	1	1	1	1	1	1	1	1	1	1
31738764	N	T	T	T	T	T	T	1	1	1	1	1	1	29	17	24	45	39	19	1	1	1	1	1	1	1	1	1	1	1	1
40530646	N	C	C	C	C	C	C	1	1	1	1	1	1	15	18	27	31	24	49	1	1	1	1	1	1	1	1	1	1	1	1
76713348	N	C	C	C	C	C	C	1	1	1	1	1	1	19	32	83	41	8	25	1	1	1	1	1	1	1	1	1	1	1	1
76713349	N	A	A	A	A	A	A	1	1	1	1	1	1	19	30	85	39	9	25	1	1	1	1	1	1	1	1	1	1	1	1
76713350	N	C	C	C	C	C	C	1	1	1	1	1	1	19	33	96	44	10	26	1	1	1	1	1	1	1	1	1	1	1	1
76720424	N	A	A	A	A	A	A	1	1	1	1	1	1	466	479	709	693	440	639	1	1	1	1	1	1	1	1	1	1	1	1
77886141	N	G	G	G	G	G	G	1	1	1	1	1	1	95	41	20	55	137	25	1	1	1	1	1	1	1	1	1	1	1	1
118244209	N	T	T	T	T	T	T	1	1	1	1	1	1	10	15	9	6	2	6	1	1	1	1	1	1	1	1	1	1	1	1
118244210	N	C	C	C	C	C	C	1	1	1	1	1	1	12	15	10	6	2	6	1	1	1	1	1	1	1	1	1	1	1	1
9347486	N	G	G	G	G	G	G	1	1	1	1	1	1	12	28	16	18	12	14	1	1	1	1	1	1	1	1	1	1	1	1
75097695	N	C	C	C	C	C	C	1	1	1	1	1	1	290	103	40	125	130	82	1	1	1	1	1	1	1	1	1	1	1	1
75097696	N	T	T	T	T	T	T	1	1	1	1	1	1	280	104	33	125	126	83	1	1	1	1	1	1	1	1	1	1	1	1
95857761	N	C	C	C	C	C	C	1	1	1	1	1	1	20	15	11	40	4	14	1	1	1	1	1	1	1	1	1	1	1	1
110675552	N	G	G	G	G	G	G	1	1	1	1	1	1	60	52	36	89	35	134	1	1	1	1	1	1	1	1	1	1	1	1
110675723	N	A	A	A	A	A	A	1	1	1	1	1	1	38	18	27	53	22	40	1	1	1	1	1	1	1	1	1	1	1	1
112176316	N	C	C	C	C	C	C	1	1	1	1	1	1	35	18	23	26	10	18	1	1	1	1	1	1	1	1	1	1	1	1
112176317	N	C	C	C	C	C	C	1	1	1	1	1	1	33	18	23	24	10	18	1	1	1	1	1	1	1	1	1	1	1	1
112711342	N	T	T	T	T	T	T	1	1	1	1	1	1	37	20	9	17	17	17	1	1	1	1	1	1	1	1	1	1	1	1
4049844	N	C	C	C	C	C	C	1	1	1	1	1	1	55	67	27	35	36	13	1	1	1	1	1	1	1	1	1	1	1	1
4049845	N	G	G	G	G	G	G	1	1	1	1	1	1	53	64	27	29	29	14	1	1	1	1	1	1	1	1	1	1	1	1
4049846	N	G	G	G	G	G	G	1	1	1	1	1	1	51	65	21	31	29	14	1	1	1	1	1	1	1	1	1	1	1	1
8907629	N	C	C	C	C	C	C	1	1	1	1	1	1	14	29	14	8	6	6	1	1	1	1	1	1	1	1	1	1	1	1
21673647	N	T	T	T	T	T	T	1	1	1	1	1	1	58	40	18	41	35	40	1	1	1	1	1	1	1	1	1	1	1	1
21673648	N	G	G	G	G	G	G	1	1	1	1	1	1	59	41	18	45	35	39	1	1	1	1	1	1	1	1	1	1	1	1
22798016	N	T	T	T	T	T	T	1	1	1	1	1	1	124	119	65	164	98	65	1	1	1	1	1	1	1	1	1	1	1	1
52713777	N	C	C	C	C	C	C	1	1	1	1	1	1	13	7	13	38	3	4	1	1	1	1	1	1	1	1	1	1	1	1
54392624	N	T	T	T	T	T	T	1	1	1	1	1	1	17	28	8	39	26	45	1	1	1	1	1	1	1	1	1	1	1	1
58590324	N	C	C	C	C	C	C	1	1	1	1	1	1	31	32	7	21	26	13	1	1	1	1	1	1	1	1	1	1	1	1
63634682	N	G	G	G	G	G	G	1	1	1	1	1	1	13	27	25	12	4	8	1	1	1	1	1	1	1	1	1	1	1	1
63634684	N	T	T	T	T	T	T	1	1	1	1	1	1	242	314	266	241	139	162	1	1	1	1	1	1	1	1	1	1	1	1
4885252	N	A	A	A	A	A	A	1	1	1	1	1	1	22	18	13	24	33	18	1	1	1	1	1	1	1	1	1	1	1	1
37660032	N	C	C	C	C	C	C	1	1	1	1	1	1	32	14	10	15	26	13	1	1	1	1	1	1	1	1	1	1	1	1
40074361	N	G	G	G	G	G	G	1	1	1	1	1	1	33	27	21	54	22	29	1	1	1	1	1	1	1	1	1	1	1	1
40311600	N	T	T	T	T	T	T	1	1	1	1	1	1	139	53	9	34	80	44	1	1	1	1	1	1	1	1	1	1	1	1
59772837	N	C	C	C	C	C	C	1	1	1	1	1	1	81	51	8	39	74	39	1	1	1	1	1	1	1	1	1	1	1	1
62079997	N	C	C	C	C	C	C	1	1	1	1	1	1	86	78	40	120	68	17	1	1	1	1	1	1	1	1	1	1	1	1
