# Supplementary material for: Single nucleotide polymorphism discovery in bovine liver using RNA-seq technology
Source: PLoS One. 2017 Feb 24;12(2):e0172687. doi: 10.1371/journal.pone.0172687 (PMC5325534; doi:10.1371/journal.pone.0172687)
Supplement: S44 Table — (XLSX) [file pone.0172687.s044.xlsx]

## Sheet: 9.Denovo
S44 Table: Identification of De novo SNPs data set in Polish HF breed.
SNP locus	REF	CP 27	CP 28	CP 29	CP 30	CP 31	CP 32	SNP% CP27	SNP% CP28	SNP% CP29	SNP% CP30	SNP% CP31	SNP% CP32	READS CP27	READS CP28	READS CP29	READS CP30	READS CP31	READS CP32	SNP% CP19	SNP% CP20	SNP% CP21	SNP% CP22	SNP% CP23	SNP% CP24	SNP% CP35	SNP% CP36	SNP% CP37	SNP% CP38	SNP% CP39	SNP% CP40
26518754	N	G	G	G	G	G	G	1	1	1	1	1	1	2	2	2	2	2	2	1	1	0	0	0	0	1	1	0	0	1	1
30014871	N	A	A	A	A	A	A	1	1	1	1	1	1	2	4	4	6	2	2	0	0	0	1	1	0	1	0	1	1	1	1
5791394	N	G	G	G	G	G	G	1	1	1	1	1	1	5	4	6	7	17	14	1	0	0	1	0	1	1	0	1	0	1	1
126555084	N	G	G	G	G	G	G	1	1	1	1	1	1	2	7	3	3	3	2	1	1	0	1	0	0	1	1	0	0	1	1
126555085	N	A	A	A	A	A	A	1	1	1	1	1	1	2	6	3	3	3	2	1	1	0	1	0	0	1	1	0	0	1	1
22044790	N	C	C	C	C	C	C	1	1	1	1	1	1	2	3	11	7	9	4	1	1	0	1	1	0	1	1	0	1	0	1
58296256	N	C	C	C	C	C	C	1	1	1	1	1	1	4	6	7	5	4	12	1	1	0	0	0	0	1	1	1	1	1	1
126555083	N	G	G	G	G	G	G	1	1	1	1	1	1	1	7	3	4	4	2	1	1	0	1	1	0	1	1	0	0	1	1
70368419	N	T	T	T	T	T	T	1	1	1	1	1	1	2	2	12	2	5	4	1	1	0	0	1	0	1	1	0	1	1	1
70368445	N	T	T	T	T	T	T	1	1	1	1	1	1	2	2	11	4	5	4	1	1	0	0	1	0	1	1	0	1	1	1
70368452	N	T	T	T	T	T	T	1	1	1	1	1	1	2	2	11	4	5	4	1	1	0	0	1	0	1	1	0	1	1	1
70368453	N	T	T	T	T	T	T	1	1	1	1	1	1	2	2	9	4	5	4	1	1	0	0	1	0	1	1	0	1	1	1
70368456	N	T	T	T	T	T	T	1	1	1	1	1	1	2	2	9	4	5	4	1	1	0	0	1	0	1	1	0	1	1	1
70368459	N	T	T	T	T	T	T	1	1	1	1	1	1	2	2	9	4	5	4	1	1	0	0	1	0	1	1	0	1	1	1
43071740	N	A	A	A	A	A	A	1	1	1	1	1	1	6	1	1	5	1	1	0	0	0	1	1	1	1	1	1	1	1	1
58296257	N	G	G	G	G	G	G	1	1	1	1	1	1	6	11	9	7	7	17	1	1	0	0	1	0	1	1	1	1	1	1
43024250	N	C	C	C	C	C	C	1	1	1	1	1	1	4	5	5	5	5	6	1	1	1	0	0	1	1	1	0	1	1	1
3333984	N	G	G	G	G	G	G	1	1	1	1	1	1	2	2	3	2	3	3	1	1	1	1	1	1	0	0	1	1	0	1
3333985	N	T	T	T	T	T	T	1	1	1	1	1	1	2	2	3	2	3	3	1	1	1	1	1	1	0	0	1	1	0	1
3333986	N	A	A	A	A	A	A	1	1	1	1	1	1	2	2	3	2	3	3	1	1	1	1	1	1	0	0	1	1	0	1
3333987	N	C	C	C	C	C	C	1	1	1	1	1	1	2	2	2	2	3	3	1	1	1	1	1	1	0	0	1	1	0	1
3334000	N	A	A	A	A	A	A	1	1	1	1	1	1	2	2	3	2	3	3	1	1	1	1	1	1	0	0	1	1	0	1
3334001	N	T	T	T	T	T	T	1	1	1	1	1	1	2	2	2	2	3	3	1	1	1	1	1	1	0	0	1	1	0	1
3334002	N	T	T	T	T	T	T	1	1	1	1	1	1	2	2	2	2	3	3	1	1	1	1	1	1	0	0	1	1	0	1
3334003	N	T	T	T	T	T	T	1	1	1	1	1	1	2	2	2	2	3	3	1	1	1	1	1	1	0	0	1	1	0	1
3334004	N	A	A	A	A	A	A	1	1	1	1	1	1	2	2	3	2	3	3	1	1	1	1	1	1	0	0	1	1	0	1
26657465	N	A	A	A	A	A	A	1	1	1	1	1	1	3	4	3	6	12	4	1	0	1	1	1	1	1	1	0	0	1	1
62078932	N	G	G	G	G	G	G	1	1	1	1	1	1	2	13	3	15	2	8	1	1	0	1	1	0	1	1	0	1	1	1
62080923	N	C	C	C	C	C	C	1	1	1	1	1	1	35	45	67	61	48	30	1	1	1	1	1	1	0	0	1	1	0	1
36425253	N	C	C	C	C	C	C	1	1	1	1	1	1	2	14	34	17	9	11	1	1	0	1	0	1	1	1	1	1	1	1
36425254	N	G	G	G	G	G	G	1	1	1	1	1	1	2	14	35	17	9	10	1	1	0	1	0	1	1	1	1	1	1	1
50393318	N	A	A	A	A	A	A	1	1	1	1	1	1	3	2	19	5	7	6	1	1	1	0	1	1	1	0	1	1	1	1
50393319	N	C	C	C	C	C	C	1	1	1	1	1	1	3	3	20	5	9	7	1	1	1	0	1	1	1	0	1	1	1	1
47763858	N	C	C	C	C	C	C	1	1	1	1	1	1	2	12	4	16	2	12	0	1	1	1	1	0	1	1	1	1	1	1
50417230	N	A	A	A	A	A	A	1	1	1	1	1	1	2	5	13	4	2	3	1	0	1	1	1	1	1	1	0	1	1	1
20699376	N	T	T	T	T	T	T	1	1	1	1	1	1	7	4	7	4	1	2	1	1	0	1	1	1	1	1	1	0	1	1
83467417	N	A	A	A	A	A	A	1	1	1	1	1	1	11	3	10	6	9	4	0	1	1	0	1	1	1	1	1	1	1	1
57950355	N	A	A	A	A	A	A	1	1	1	1	1	1	2	5	19	7	7	9	1	1	1	0	1	1	1	1	0	1	1	1
12470807	N	G	G	G	G	G	G	1	1	1	1	1	1	2	3	2	8	4	5	1	1	1	1	1	1	0	0	1	1	1	1
3334006	N	C	C	C	C	C	C	1	1	1	1	1	1	2	2	3	2	3	3	1	1	1	1	1	1	0	1	1	1	0	1
3334007	N	T	T	T	T	T	T	1	1	1	1	1	1	2	2	3	2	3	3	1	1	1	1	1	1	0	1	1	1	0	1
3334008	N	G	G	G	G	G	G	1	1	1	1	1	1	2	2	3	2	3	3	1	1	1	1	1	1	0	1	1	1	0	1
3334009	N	A	A	A	A	A	A	1	1	1	1	1	1	2	2	3	2	3	3	1	1	1	1	1	1	0	1	1	1	0	1
3334010	N	A	A	A	A	A	A	1	1	1	1	1	1	2	2	3	2	3	3	1	1	1	1	1	1	0	1	1	1	0	1
22473838	N	C	C	C	C	C	C	1	1	1	1	1	1	5	4	7	10	4	5	1	1	1	1	0	0	1	1	1	1	1	1
101267715	N	A	A	A	A	A	A	1	1	1	1	1	1	7	8	15	7	4	4	1	1	1	1	0	0	1	1	1	1	1	1
16595106	N	T	T	T	T	T	T	1	1	1	1	1	1	11	2	8	19	6	4	1	1	0	1	0	1	1	1	1	1	1	1
63634681	N	T	T	T	T	T	T	1	1	1	1	1	1	8	7	14	8	8	10	1	1	0	1	0	1	1	1	1	1	1	1
104130863	N	T	T	T	T	T	T	1	1	1	1	1	1	5	13	13	12	5	14	1	1	0	1	1	1	1	1	1	1	1	1
104130864	N	G	G	G	G	G	G	1	1	1	1	1	1	5	15	13	12	6	14	1	1	0	1	1	1	1	1	1	1	1	1
104130865	N	G	G	G	G	G	G	1	1	1	1	1	1	5	16	14	12	6	14	1	1	0	1	1	1	1	1	1	1	1	1
44679605	N	A	A	A	A	A	A	1	1	1	1	1	1	75	82	134	110	88	158	1	1	1	0	1	1	1	1	1	1	1	1
71604979	N	A	A	A	A	A	A	1	1	1	1	1	1	19	17	27	10	20	16	1	1	0	1	1	1	1	1	1	1	1	1
71697393	N	T	T	T	T	T	T	1	1	1	1	1	1	2	6	7	21	3	3	1	1	1	1	0	1	1	1	1	1	1	1
71848033	N	C	C	C	C	C	C	1	1	1	1	1	1	2	4	24	3	5	11	1	1	0	1	1	1	1	1	1	1	1	1
146208312	N	C	C	C	C	C	C	1	1	1	1	1	1	22	10	9	15	12	10	1	1	1	1	1	1	1	1	0	1	1	1
27374076	N	T	T	T	T	T	T	1	1	1	1	1	1	9	3	4	20	13	7	1	1	0	1	1	1	1	1	1	1	1	1
18329712	N	T	T	T	T	T	T	1	1	1	1	1	1	5	2	3	4	6	7	1	1	0	1	1	1	1	1	1	1	1	1
32443314	N	C	C	C	C	C	C	1	1	1	1	1	1	12	87	32	43	35	42	1	1	1	1	0	1	1	1	1	1	1	1
42442619	N	A	A	A	A	A	A	1	1	1	1	1	1	18	5	11	7	6	9	1	1	1	1	1	1	1	1	1	0	1	1
16438547	N	T	T	T	T	T	T	1	1	1	1	1	1	54	5	16	16	10	11	1	0	1	1	1	1	1	1	1	1	1	1
3334011	N	T	T	T	T	T	T	1	1	1	1	1	1	4	4	5	4	7	5	1	1	1	1	1	1	0	1	1	1	1	1
66270476	N	C	C	C	C	C	C	1	1	1	1	1	1	3	5	14	21	21	27	1	1	1	1	1	0	1	1	1	1	1	1
130708631	N	A	A	A	A	A	A	1	1	1	1	1	1	42	9	16	17	6	12	1	1	1	1	1	1	1	1	1	0	1	1
12711257	N	G	G	G	G	G	G	1	1	1	1	1	1	4	26	21	14	13	18	1	1	1	1	1	0	1	1	1	1	1	1
19230972	N	C	C	C	C	C	C	1	1	1	1	1	1	6	5	17	14	8	6	1	1	0	1	1	1	1	1	1	1	1	1
21671830	N	A	A	A	A	A	A	1	1	1	1	1	1	8	5	7	4	4	6	1	1	1	1	1	1	1	1	0	1	1	1
22044643	N	G	G	G	G	G	G	1	1	1	1	1	1	2	5	15	10	8	11	1	1	1	1	1	1	1	1	1	1	1	1
58437385	N	A	A	A	A	A	A	1	1	1	1	1	1	71	73	107	125	85	115	1	1	1	1	1	1	1	1	1	1	1	1
58561106	N	T	T	T	T	T	T	1	1	1	1	1	1	28	13	42	36	34	13	1	1	1	1	1	1	1	1	1	1	1	1
16159476	N	T	T	T	T	T	T	1	1	1	1	1	1	2	14	14	30	7	11	1	1	1	1	1	1	1	1	1	1	1	1
19588257	N	G	G	G	G	G	G	1	1	1	1	1	1	6	10	29	79	11	16	1	1	1	1	1	1	1	1	1	1	1	1
19588275	N	T	T	T	T	T	T	1	1	1	1	1	1	2	8	20	65	7	15	1	1	1	1	1	1	1	1	1	1	1	1
96117503	N	C	C	C	C	C	C	1	1	1	1	1	1	59	400	367	873	550	390	1	1	1	1	1	1	1	1	1	1	1	1
104146466	N	C	C	C	C	C	C	1	1	1	1	1	1	3	18	14	23	7	9	1	1	1	1	1	1	1	1	1	1	1	1
34062918	N	T	T	T	T	T	T	1	1	1	1	1	1	34	8	22	21	22	11	1	1	1	1	1	1	1	1	1	1	1	1
34062919	N	T	T	T	T	T	T	1	1	1	1	1	1	34	8	20	21	21	11	1	1	1	1	1	1	1	1	1	1	1	1
34062920	N	C	C	C	C	C	C	1	1	1	1	1	1	34	8	20	20	21	11	1	1	1	1	1	1	1	1	1	1	1	1
34063017	N	T	T	T	T	T	T	1	1	1	1	1	1	33	10	37	22	21	23	1	1	1	1	1	1	1	1	1	1	1	1
64913627	N	A	A	A	A	A	A	1	1	1	1	1	1	10	16	22	31	9	12	1	1	1	1	1	1	1	1	1	1	1	1
66443331	N	T	T	T	T	T	T	1	1	1	1	1	1	20	7	25	14	16	14	1	1	1	1	1	1	1	1	1	1	1	1
66450509	N	T	T	T	T	T	T	1	1	1	1	1	1	31	31	49	36	20	24	1	1	1	1	1	1	1	1	1	1	1	1
23647915	N	G	G	G	G	G	G	1	1	1	1	1	1	14	38	27	33	14	12	1	1	1	1	1	1	1	1	1	1	1	1
6472731	N	C	C	C	C	C	C	1	1	1	1	1	1	4	37	39	29	10	15	1	1	1	1	1	1	1	1	1	1	1	1
22733813	N	T	T	T	T	T	T	1	1	1	1	1	1	20	3	10	6	5	10	1	1	1	1	1	1	1	1	1	1	1	1
22733911	N	T	T	T	T	T	T	1	1	1	1	1	1	49	18	22	21	17	38	1	1	1	1	1	1	1	1	1	1	1	1
53024230	N	A	A	A	A	A	A	1	1	1	1	1	1	38	23	46	28	32	30	1	1	1	1	1	1	1	1	1	1	1	1
78698156	N	A	A	A	A	A	A	1	1	1	1	1	1	2	3	3	12	9	5	1	1	1	1	1	1	1	1	1	1	1	1
44679798	N	C	C	C	C	C	C	1	1	1	1	1	1	161	135	247	182	161	262	1	1	1	1	1	1	1	1	1	1	1	1
50690793	N	A	A	A	A	A	A	1	1	1	1	1	1	4	23	48	24	23	29	1	1	1	1	1	1	1	1	1	1	1	1
50690794	N	G	G	G	G	G	G	1	1	1	1	1	1	4	23	54	23	25	31	1	1	1	1	1	1	1	1	1	1	1	1
74889007	N	G	G	G	G	G	G	1	1	1	1	1	1	10	16	41	12	22	18	1	1	1	1	1	1	1	1	1	1	1	1
74889008	N	G	G	G	G	G	G	1	1	1	1	1	1	10	16	41	12	22	17	1	1	1	1	1	1	1	1	1	1	1	1
74889009	N	G	G	G	G	G	G	1	1	1	1	1	1	10	16	40	12	22	17	1	1	1	1	1	1	1	1	1	1	1	1
1762839	N	A	A	A	A	A	A	1	1	1	1	1	1	26	16	40	16	19	34	1	1	1	1	1	1	1	1	1	1	1	1
10305621	N	C	C	C	C	C	C	1	1	1	1	1	1	108	278	138	284	256	102	1	1	1	1	1	1	1	1	1	1	1	1
10305622	N	A	A	A	A	A	A	1	1	1	1	1	1	97	243	127	250	223	84	1	1	1	1	1	1	1	1	1	1	1	1
20042146	N	A	A	A	A	A	A	1	1	1	1	1	1	7	33	8	8	29	12	1	1	1	1	1	1	1	1	1	1	1	1
20042147	N	T	T	T	T	T	T	1	1	1	1	1	1	7	34	8	8	29	12	1	1	1	1	1	1	1	1	1	1	1	1
58296258	N	T	T	T	T	T	T	1	1	1	1	1	1	6	12	20	12	11	22	1	1	1	1	1	1	1	1	1	1	1	1
59526388	N	T	T	T	T	T	T	1	1	1	1	1	1	5	31	20	21	15	13	1	1	1	1	1	1	1	1	1	1	1	1
62551897	N	G	G	G	G	G	G	1	1	1	1	1	1	16	17	30	13	5	16	1	1	1	1	1	1	1	1	1	1	1	1
62551898	N	G	G	G	G	G	G	1	1	1	1	1	1	16	17	32	12	6	15	1	1	1	1	1	1	1	1	1	1	1	1
62551899	N	C	C	C	C	C	C	1	1	1	1	1	1	17	16	33	12	5	15	1	1	1	1	1	1	1	1	1	1	1	1
62551900	N	T	T	T	T	T	T	1	1	1	1	1	1	16	14	28	9	4	11	1	1	1	1	1	1	1	1	1	1	1	1
62670837	N	C	C	C	C	C	C	1	1	1	1	1	1	4	17	29	10	10	12	1	1	1	1	1	1	1	1	1	1	1	1
14616232	N	C	C	C	C	C	C	1	1	1	1	1	1	7	12	40	16	4	6	1	1	1	1	1	1	1	1	1	1	1	1
14616233	N	A	A	A	A	A	A	1	1	1	1	1	1	6	13	40	17	4	5	1	1	1	1	1	1	1	1	1	1	1	1
18029823	N	G	G	G	G	G	G	1	1	1	1	1	1	39	5	41	30	18	12	1	1	1	1	1	1	1	1	1	1	1	1
18029824	N	T	T	T	T	T	T	1	1	1	1	1	1	41	6	42	30	20	14	1	1	1	1	1	1	1	1	1	1	1	1
18035609	N	C	C	C	C	C	C	1	1	1	1	1	1	72	10	47	46	32	21	1	1	1	1	1	1	1	1	1	1	1	1
40689381	N	C	C	C	C	C	C	1	1	1	1	1	1	11	12	12	11	12	2	1	1	1	1	1	1	1	1	1	1	1	1
9999573	N	T	T	T	T	T	T	1	1	1	1	1	1	336	106	245	211	227	206	1	1	1	1	1	1	1	1	1	1	1	1
9999575	N	T	T	T	T	T	T	1	1	1	1	1	1	452	154	323	283	277	250	1	1	1	1	1	1	1	1	1	1	1	1
9999629	N	T	T	T	T	T	T	1	1	1	1	1	1	326	107	291	240	259	228	1	1	1	1	1	1	1	1	1	1	1	1
9999638	N	T	T	T	T	T	T	1	1	1	1	1	1	161	47	130	114	124	108	1	1	1	1	1	1	1	1	1	1	1	1
9999651	N	T	T	T	T	T	T	1	1	1	1	1	1	74	21	52	44	39	31	1	1	1	1	1	1	1	1	1	1	1	1
9999684	N	T	T	T	T	T	T	1	1	1	1	1	1	24	13	25	16	16	17	1	1	1	1	1	1	1	1	1	1	1	1
71697392	N	A	A	A	A	A	A	1	1	1	1	1	1	7	6	20	19	8	6	1	1	1	1	1	1	1	1	1	1	1	1
147036921	N	G	G	G	G	G	G	1	1	1	1	1	1	44	150	223	91	75	85	1	1	1	1	1	1	1	1	1	1	1	1
42940034	N	T	T	T	T	T	T	1	1	1	1	1	1	12	5	16	12	2	15	1	1	1	1	1	1	1	1	1	1	1	1
42940035	N	G	G	G	G	G	G	1	1	1	1	1	1	12	5	17	12	2	14	1	1	1	1	1	1	1	1	1	1	1	1
71453611	N	A	A	A	A	A	A	1	1	1	1	1	1	33	8	28	13	6	12	1	1	1	1	1	1	1	1	1	1	1	1
51489659	N	A	A	A	A	A	A	1	1	1	1	1	1	20	46	78	46	38	36	1	1	1	1	1	1	1	1	1	1	1	1
17263646	N	A	A	A	A	A	A	1	1	1	1	1	1	14	31	10	46	28	28	1	1	1	1	1	1	1	1	1	1	1	1
17263647	N	T	T	T	T	T	T	1	1	1	1	1	1	14	32	10	46	28	28	1	1	1	1	1	1	1	1	1	1	1	1
50616789	N	C	C	C	C	C	C	1	1	1	1	1	1	40	67	124	100	68	78	1	1	1	1	1	1	1	1	1	1	1	1
57243035	N	T	T	T	T	T	T	1	1	1	1	1	1	21	33	46	39	22	16	1	1	1	1	1	1	1	1	1	1	1	1
60797781	N	A	A	A	A	A	A	1	1	1	1	1	1	3	9	22	9	11	13	1	1	1	1	1	1	1	1	1	1	1	1
21481207	N	A	A	A	A	A	A	1	1	1	1	1	1	8	18	30	40	12	17	1	1	1	1	1	1	1	1	1	1	1	1
32373861	N	G	G	G	G	G	G	1	1	1	1	1	1	8	9	16	21	15	17	1	1	1	1	1	1	1	1	1	1	1	1
32465019	N	G	G	G	G	G	G	1	1	1	1	1	1	7	15	29	36	22	18	1	1	1	1	1	1	1	1	1	1	1	1
24315030	N	T	T	T	T	T	T	1	1	1	1	1	1	38	74	31	119	28	68	1	1	1	1	1	1	1	1	1	1	1	1
25434307	N	C	C	C	C	C	C	1	1	1	1	1	1	9	7	23	25	8	11	1	1	1	1	1	1	1	1	1	1	1	1
3333982	N	A	A	A	A	A	A	1	1	1	1	1	1	17	10	16	11	19	21	1	1	1	1	1	1	1	1	1	1	1	1
3333983	N	T	T	T	T	T	T	1	1	1	1	1	1	17	11	16	11	18	21	1	1	1	1	1	1	1	1	1	1	1	1
35721712	N	C	C	C	C	C	C	1	1	1	1	1	1	16	73	98	63	24	85	1	1	1	1	1	1	1	1	1	1	1	1
35722860	N	G	G	G	G	G	G	1	1	1	1	1	1	232	430	879	391	291	727	1	1	1	1	1	1	1	1	1	1	1	1
42867356	N	A	A	A	A	A	A	1	1	1	1	1	1	11	11	15	8	14	10	1	1	1	1	1	1	1	1	1	1	1	1
44977737	N	C	C	C	C	C	C	1	1	1	1	1	1	101	64	81	80	66	66	1	1	1	1	1	1	1	1	1	1	1	1
44977738	N	T	T	T	T	T	T	1	1	1	1	1	1	99	62	83	78	67	65	1	1	1	1	1	1	1	1	1	1	1	1
22473839	N	G	G	G	G	G	G	1	1	1	1	1	1	64	34	76	62	67	59	1	1	1	1	1	1	1	1	1	1	1	1
66268098	N	T	T	T	T	T	T	1	1	1	1	1	1	32	68	156	140	101	100	1	1	1	1	1	1	1	1	1	1	1	1
66269150	N	G	G	G	G	G	G	1	1	1	1	1	1	17	36	83	17	73	11	1	1	1	1	1	1	1	1	1	1	1	1
66269151	N	T	T	T	T	T	T	1	1	1	1	1	1	17	36	83	17	72	11	1	1	1	1	1	1	1	1	1	1	1	1
66269152	N	A	A	A	A	A	A	1	1	1	1	1	1	17	36	84	17	72	10	1	1	1	1	1	1	1	1	1	1	1	1
66271735	N	C	C	C	C	C	C	1	1	1	1	1	1	37	16	50	40	27	57	1	1	1	1	1	1	1	1	1	1	1	1
66271736	N	A	A	A	A	A	A	1	1	1	1	1	1	50	23	73	56	36	68	1	1	1	1	1	1	1	1	1	1	1	1
89528735	N	A	A	A	A	A	A	1	1	1	1	1	1	6	101	84	45	52	45	1	1	1	1	1	1	1	1	1	1	1	1
130708633	N	T	T	T	T	T	T	1	1	1	1	1	1	133	50	74	71	47	60	1	1	1	1	1	1	1	1	1	1	1	1
130708717	N	T	T	T	T	T	T	1	1	1	1	1	1	3473	1021	2188	1319	1615	1625	1	1	1	1	1	1	1	1	1	1	1	1
130709059	N	T	T	T	T	T	T	1	1	1	1	1	1	1891	382	1016	716	776	774	1	1	1	1	1	1	1	1	1	1	1	1
117658487	N	G	G	G	G	G	G	1	1	1	1	1	1	7	29	41	17	38	45	1	1	1	1	1	1	1	1	1	1	1	1
1293	N	G	G	G	G	G	G	1	1	1	1	1	1	5	14	21	57	15	25	1	1	1	1	1	1	1	1	1	1	1	1
1294	N	A	A	A	A	A	A	1	1	1	1	1	1	5	13	21	55	14	26	1	1	1	1	1	1	1	1	1	1	1	1
31738764	N	T	T	T	T	T	T	1	1	1	1	1	1	17	6	16	6	6	16	1	1	1	1	1	1	1	1	1	1	1	1
40530646	N	C	C	C	C	C	C	1	1	1	1	1	1	26	13	23	22	20	34	1	1	1	1	1	1	1	1	1	1	1	1
76713348	N	C	C	C	C	C	C	1	1	1	1	1	1	66	22	31	11	35	31	1	1	1	1	1	1	1	1	1	1	1	1
76713349	N	A	A	A	A	A	A	1	1	1	1	1	1	61	21	33	11	36	31	1	1	1	1	1	1	1	1	1	1	1	1
76713350	N	C	C	C	C	C	C	1	1	1	1	1	1	68	24	36	10	38	33	1	1	1	1	1	1	1	1	1	1	1	1
76720424	N	A	A	A	A	A	A	1	1	1	1	1	1	62	80	1022	113	1255	5	1	1	1	1	1	1	1	1	1	1	1	1
77886141	N	G	G	G	G	G	G	1	1	1	1	1	1	6	52	38	52	26	28	1	1	1	1	1	1	1	1	1	1	1	1
118244209	N	T	T	T	T	T	T	1	1	1	1	1	1	2	8	5	5	13	5	1	1	1	1	1	1	1	1	1	1	1	1
118244210	N	C	C	C	C	C	C	1	1	1	1	1	1	3	8	6	7	14	4	1	1	1	1	1	1	1	1	1	1	1	1
9347486	N	G	G	G	G	G	G	1	1	1	1	1	1	18	19	16	28	25	19	1	1	1	1	1	1	1	1	1	1	1	1
75097695	N	C	C	C	C	C	C	1	1	1	1	1	1	17	108	104	76	37	64	1	1	1	1	1	1	1	1	1	1	1	1
75097696	N	T	T	T	T	T	T	1	1	1	1	1	1	17	109	104	80	35	62	1	1	1	1	1	1	1	1	1	1	1	1
95857761	N	C	C	C	C	C	C	1	1	1	1	1	1	17	5	8	18	11	3	1	1	1	1	1	1	1	1	1	1	1	1
110675552	N	G	G	G	G	G	G	1	1	1	1	1	1	8	30	39	63	22	24	1	1	1	1	1	1	1	1	1	1	1	1
110675723	N	A	A	A	A	A	A	1	1	1	1	1	1	2	21	45	43	20	28	1	1	1	1	1	1	1	1	1	1	1	1
112176316	N	C	C	C	C	C	C	1	1	1	1	1	1	15	11	19	14	10	14	1	1	1	1	1	1	1	1	1	1	1	1
112176317	N	C	C	C	C	C	C	1	1	1	1	1	1	16	11	19	16	10	14	1	1	1	1	1	1	1	1	1	1	1	1
112711342	N	T	T	T	T	T	T	1	1	1	1	1	1	34	23	25	22	36	25	1	1	1	1	1	1	1	1	1	1	1	1
113622462	N	T	T	T	T	T	T	1	1	1	1	1	1	23	24	60	21	23	42	1	1	1	1	1	1	1	1	1	1	1	1
4049844	N	C	C	C	C	C	C	1	1	1	1	1	1	7	37	68	22	20	24	1	1	1	1	1	1	1	1	1	1	1	1
4049845	N	G	G	G	G	G	G	1	1	1	1	1	1	7	37	64	19	19	20	1	1	1	1	1	1	1	1	1	1	1	1
4049846	N	G	G	G	G	G	G	1	1	1	1	1	1	7	37	63	19	20	23	1	1	1	1	1	1	1	1	1	1	1	1
8907629	N	C	C	C	C	C	C	1	1	1	1	1	1	11	8	18	24	18	15	1	1	1	1	1	1	1	1	1	1	1	1
21673647	N	T	T	T	T	T	T	1	1	1	1	1	1	71	24	25	32	38	38	1	1	1	1	1	1	1	1	1	1	1	1
21673648	N	G	G	G	G	G	G	1	1	1	1	1	1	71	24	25	33	38	38	1	1	1	1	1	1	1	1	1	1	1	1
22798016	N	T	T	T	T	T	T	1	1	1	1	1	1	137	136	156	106	115	117	1	1	1	1	1	1	1	1	1	1	1	1
52713777	N	C	C	C	C	C	C	1	1	1	1	1	1	7	3	6	9	2	6	1	1	1	1	1	1	1	1	1	1	1	1
54392624	N	T	T	T	T	T	T	1	1	1	1	1	1	6	15	14	32	12	20	1	1	1	1	1	1	1	1	1	1	1	1
58590324	N	C	C	C	C	C	C	1	1	1	1	1	1	6	13	29	19	12	12	1	1	1	1	1	1	1	1	1	1	1	1
63634682	N	G	G	G	G	G	G	1	1	1	1	1	1	25	22	41	32	28	37	1	1	1	1	1	1	1	1	1	1	1	1
63634683	N	A	A	A	A	A	A	1	1	1	1	1	1	32	27	61	40	31	41	1	1	1	1	1	1	1	1	1	1	1	1
63634684	N	T	T	T	T	T	T	1	1	1	1	1	1	540	339	657	591	393	508	1	1	1	1	1	1	1	1	1	1	1	1
4885252	N	A	A	A	A	A	A	1	1	1	1	1	1	9	5	12	7	8	11	1	1	1	1	1	1	1	1	1	1	1	1
37660032	N	C	C	C	C	C	C	1	1	1	1	1	1	3	19	29	29	23	17	1	1	1	1	1	1	1	1	1	1	1	1
40074361	N	G	G	G	G	G	G	1	1	1	1	1	1	9	18	35	30	7	29	1	1	1	1	1	1	1	1	1	1	1	1
40311600	N	T	T	T	T	T	T	1	1	1	1	1	1	81	27	88	50	26	22	1	1	1	1	1	1	1	1	1	1	1	1
59772837	N	C	C	C	C	C	C	1	1	1	1	1	1	3	51	66	41	29	31	1	1	1	1	1	1	1	1	1	1	1	1
62079997	N	C	C	C	C	C	C	1	1	1	1	1	1	2	9	18	21	17	11	1	1	1	1	1	1	1	1	1	1	1	1
