# Supplementary material for: Single nucleotide polymorphism discovery in bovine liver using RNA-seq technology
Source: PLoS One. 2017 Feb 24;12(2):e0172687. doi: 10.1371/journal.pone.0172687 (PMC5325534; doi:10.1371/journal.pone.0172687)
Supplement: S45 Table — (XLSX) [file pone.0172687.s045.xlsx]

## Sheet: 9.Denovo
S45 Table: Identification of De novo SNPs data set in Hereford breed.
SNP locus	REF	CP 35	CP 36	CP 37	CP 38	CP 39	CP 40	SNP% CP35	SNP% CP36	SNP% CP37	SNP% CP38	SNP% CP39	SNP% CP40	READS CP35	READS CP36	READS CP37	READS CP38	READS CP39	READS CP40	SNP% CP19	SNP% CP20	SNP% CP21	SNP% CP22	SNP% CP23	SNP% CP24	SNP% CP27	SNP% CP28	SNP% CP29	SNP% CP30	SNP% CP31	SNP% CP32
105338524	N	C,G	C	C,G,A	C	C	C	1	1	1	1	1	1	24	13	10	10	4	7	0	0	0	0	0	0	1	0	0	0	1	0
15698993	N	G	G	G	G	G	G	1	1	1	1	1	1	2	2	4	1	3	6	1	1	0	0	0	0	0	0	0	1	0	0
41626828	N	A	A	A	A	A	A	1	1	1	1	1	1	2	2	3	4	4	7	0	0	0	0	0	0	0	1	0	1	1	1
35816172	N	G	G	G	G	G	G	1	1	1	1	1	1	2	4	5	2	2	4	0	0	0	0	1	0	1	0	0	1	1	0
23394409	N	A	A	A	A	A	A	1	1	1	1	1	1	4	4	3	5	3	6	1	1	1	1	0	0	0	0	0	0	0	0
70021463	N	T	T	T	T	T	T	1	1	1	1	1	1	2	2	2	2	2	2	1	0	0	0	1	0	0	0	1	0	0	1
44533673	N	T	T	T	T	T	T	1	1	1	1	1	1	10	7	6	2	4	5	1	1	1	0	1	0	0	0	0	0	0	1
44533674	N	G	G	G	G	G	G	1	1	1	1	1	1	11	8	6	2	4	5	1	1	1	0	1	0	0	0	0	0	0	1
32931021	N	T	T	T	T	T	T	1	1	1	1	1	1	7	14	10	5	2	3	0	1	1	1	0	0	0	0	1	0	1	0
66270574	N	C	C	C	C	C	C	1	1	1	1	1	1	26	10	11	7	7	29	0	0	0	0	0	0	0	1	1	1	1	1
105338677	N	G,C	G	G	G	G	G	1	1	1	1	1	1	15	11	9	13	2	4	1	1	0	0	1	0	0	1	1	0	0	0
113567029	N	T	T,C	T	T	T	T	1	1	1	1	1	1	2	4	3	3	8	6	0	1	0	0	0	0	0	1	1	0	1	1
112807910	N	A	A	A	A	A	A	1	1	1	1	1	1	2	7	2	6	6	14	1	0	0	0	0	0	0	1	1	1	1	1
98496395	N	C	C	C	C	C	C	1	1	1	1	1	1	11	10	15	5	5	8	0	1	1	1	0	0	0	0	1	1	1	1
62262661	N	G	G	G	G	G	G	1	1	1	1	1	1	3	4	8	5	3	9	1	0	1	1	0	0	1	0	1	1	1	0
44490900	N	A	A	A	A	A	A	1	1	1	1	1	1	11	2	9	5	5	10	0	0	1	1	1	1	1	0	0	1	1	0
44490901	N	C	C	C	C	C	C	1	1	1	1	1	1	11	2	9	4	5	10	0	0	1	1	1	1	1	0	0	1	1	0
39399194	N	C	C	C	C	C	C	1	1	1	1	1	1	4	2	10	2	4	9	0	1	1	1	1	0	1	0	0	1	0	1
39399195	N	C	C	C	C	C	C	1	1	1	1	1	1	4	2	10	2	4	9	0	1	1	1	1	0	1	0	0	1	0	1
39399196	N	T	T	T	T	T	T	1	1	1	1	1	1	4	2	10	2	4	9	0	1	1	1	1	0	1	0	0	1	0	1
41680173	N	T	T	T	T	T	T	1	1	1	1	1	1	3	3	4	4	4	5	0	0	1	0	0	1	1	0	1	1	1	1
28957683	N	T	T	T	T	T	T	1	1	1	1	1	1	2	6	3	3	6	5	0	1	1	1	0	0	1	1	0	0	1	1
103158370	N	G	G	G	G	G	G	1	1	1	1	1	1	7	6	4	9	3	13	1	1	0	1	1	0	0	1	1	1	0	0
120334764	N	G	G	G	G	G	G	1	1	1	1	1	1	7	14	4	6	8	7	1	1	0	1	0	0	1	0.2	1	0	1	1
7926310	N	G	G	G	G	G	G	1	1	1	1	1	1	146	429	157	242	158	129	1	1	0	1	1	0	0	1	1	1	1	0
43132579	N	G	G	G	G	G	G	1	1	1	1	1	1	6	2	16	2	4	5	1	1	1	1	0	0	1	0	1	1	1	0
43132580	N	G	G	G	G	G	G	1	1	1	1	1	1	6	2	16	2	4	5	1	1	1	1	0	0	1	0	1	1	1	0
53826301	N	A	A	A	A	A	A	1	1	1	1	1	1	6	9	13	4	3	4	1	0	1	1	1	1	1	0	1	0	0	1
81137929	N	A	A	A	A	A	A	1	1	1	1	1	1	135	339	106	233	207	168	1	1	0	1	1	0	0	1	1	1	0	1
98496093	N	A	A	A	A	A	A	1	1	1	1	1	1	11	3	5	3	2	9	1	0	1	0	0	1	1	0	1	1	1	1
22733814	N	A	A	A	A	A	A	1	1	1	1	1	1	4	6	4	4	3	7	1	0	1	0	1	0	1	0	1	1	1	1
58296256	N	C	C	C	C	C	C	1	1	1	1	1	1	8	13	5	12	6	3	1	1	0	0	0	0	1	1	1	1	1	1
19847374	N	C	C	C	C	C	C	1	1	1	1	1	1	2	3	4	8	2	6	1	1	0	1	1	0	1	1	1	0	0	1
5749916	N	A	A	A	A	A	A	1	1	1	1	1	1	5	7	5	6	4	2	1	0	1	1	1	0	1	0	1	1	0	1
5749917	N	G	G	G	G	G	G	1	1	1	1	1	1	5	6	5	6	4	2	1	0	1	1	1	0	1	0	1	1	0	1
32409933	N	A,T	A	A,T	A,T	A,T,G	A	1	1	1	1	1	1	51	210	26	79	62	52	0	1	0	1	0	1	1	1	1	1	0.666667	1
43071740	N	A	A	A	A	A	A	1	1	1	1	1	1	3	2	2	1	3	2	0	0	0	1	1	1	1	1	1	1	1	1
58296257	N	G	G	G	G	G	G	1	1	1	1	1	1	9	20	6	16	6	6	1	1	0	0	1	0	1	1	1	1	1	1
62448251	N	G	G	G	G	G	G	1	1	1	1	1	1	7	6	2	4	3	3	1	0	1	1	1	0	1	1	1	0	1	1
14949813	N	G	G	G	G	G	G	1	1	1	1	1	1	5	1	5	6	4	3	1	1	1	1	1	1	0	1	1	0	0	1
952589	N	C	C	C	C	C	C	1	1	1	1	1	1	4	4	4	4	2	6	1	1	1	1	1	1	1	0	1	1	0	0
32388541	N	A	A	A	A	A	A	1	1	1	1	1	1	12	18	2	7	11	5	1	1	1	1	0	0	0	1	1	1	1	1
32410055	N	T	T	T	T	T	T	1	1	1	1	1	1	4	18	7	10	10	8	1	1	1	1	0	1	0	1	1	0	1	1
32414307	N	C	C	C	C	C	C	1	1	1	1	1	1	68	286	53	146	98	84	1	1	1	1	0	0	0	1	1	1	1	1
32443315	N	A	A	A	A	A	A	1	1	1	1	1	1	18	54	12	19	20	17	1	1	1	1	0	1	0	1	1	1	0	1
86434966	N	T	T	T	T	T	T	1	1	1	1	1	1	5	9	2	5	2	5	1	1	1	1	0	1	0	1	1	1	0	1
114033548	N	A	A,G	A	A,G	A	A,G	1	1	1	1	1	1	5	5	10	9	2	8	1	1	0	1	1	1	1	0	1	1	1	0
76712866	N	A,T	A	A	A	A	A	1	1	1	1	1	1	6	4	4	3	3	4	1	1	1	0	0	0	1	1	1	1	1	1
92313174	N	C	C	C	C	C	C	1	1	1	1	1	1	9	17	10	3	19	10	1	0	1	1	1	1	1	0	0	1	1	1
111371779	N	A	A	A	A	A	A	1	1	1	1	1	1	4	4	2	5	4	12	1	1	0	1	1	0	1	0	1	1	1	1
35598242	N	A	A	A	A	A	A	1	1	1	1	1	0.976744	2	2	3	10	31	43	1	0.666667	0.588235	1	1	0	0	0.967213	1	1	1	1
35598242	N	A	A	A	A	A	A	0.875	1	1	1	1	0.976744	2	2	3	10	31	43	1	0.666667	0.588235	1	1	0	0	0.967213	1	1	1	1
36425253	N	C	C	C	C	C	C	1	1	1	1	1	1	5	18	5	16	11	11	1	1	0	1	0	1	1	1	1	1	1	1
36425254	N	G	G	G	G	G	G	1	1	1	1	1	1	4	18	5	17	11	11	1	1	0	1	0	1	1	1	1	1	1	1
81136363	N	G	G	G	G	G	G	1	1	1	1	1	1	97	264	70	162	111	69	1	1	1	1	1	0	0	1	1	1	1	1
86584005	N	G	G	G	G	G	G	1	1	1	1	1	1	4	2	6	3	3	3	1	1	0	1	1	1	1	1	1	1	1	0
47763858	N	C	C	C	C	C	C	1	1	1	1	1	1	8	8	7	5	5	3	0	1	1	1	1	0	1	1	1	1	1	1
43071751	N	G	G	G	G	G	G	1	1	1	1	1	1	8	3	11	2	4	24	1	1	1	1	0	1	1	1	1	1	1	0
83467417	N	A	A	A	A	A	A	1	1	1	1	1	1	8	7	3	16	12	23	0	1	1	0	1	1	1	1	1	1	1	1
147036823	N	C	C	C	C	C	C	1	1	1	1	1	1	8	5	6	7	12	5	1	1	1	1	1	1	0	1	1	1	1	0
42924988	N	G	G	G	G	G	G	1	1	1	1	1	1	2	3	6	5	10	8	1	1	0	1	1	1	0	1	1	1	1	1
32465020	N	G,T	G,T	G	G,T	G,C	G,T	1	1	1	1	1	1	12	22	15	22	11	18	1	1	1	1	0	0	1	1	1	1	1	1
22473838	N	C	C	C	C	C,A	C	1	1	1	1	1	1	7	12	6	4	3	10	1	1	1	1	0	0	1	1	1	1	1	1
52316900	N	C	C	C	C	C	C	1	1	1	1	1	1	11	8	2	4	6	12	1	1	1	1	1	1	1	0	1	1	1	0
130708668	N	T,C	T,C,A	T,C	T,C	T,C	T,C	1	1	1	1	1	1	417	337	347	197	174	645	1	1	1	1	1	1	1	1	1	0	0	1
114715212	N	T	T	T	T	T	T	1	1	1	1	1	1	7	4	2	17	10	11	1	1	1	1	0	1	1	1	1	1	0	1
101267715	N	A	A	A	A	A	A	1	1	1	1	1	1	25	9	10	5	6	14	1	1	1	1	0	0	1	1	1	1	1	1
16595106	N	T	T	T	T	T	T	1	1	1	1	1	1	9	4	13	5	5	10	1	1	0	1	0	1	1	1	1	1	1	1
63634681	N	T	T	T	T	T	T	1	1	1	1	1	1	19	12	6	11	3	19	1	1	0	1	0	1	1	1	1	1	1	1
11050889	N	A	A	A	A	A	A	1	1	1	1	1	1	9	6	11	6	9	48	1	1	1	1	1	1	0	1	0.71875	1	0.75	0.555556
20728794	N	T	T	T	T	T	T	1	1	1	1	1	1	8	11	13	5	5	6	1	1	1	1	1	1	1	0	1	1	1	1
104130863	N	T	T	T	T	T	T	1	1	1	1	1	1	10	13	2	31	13	14	1	1	0	1	1	1	1	1	1	1	1	1
104130864	N	G	G	G	G	G	G	1	1	1	1	1	1	10	13	2	31	13	15	1	1	0	1	1	1	1	1	1	1	1	1
104130865	N	G	G	G	G	G	G	1	1	1	1	1	1	10	13	2	31	14	15	1	1	0	1	1	1	1	1	1	1	1	1
44679605	N	A	A	A	A	A,C	A	1	1	1	1	1	1	86	174	72	156	102	95	1	1	1	0	1	1	1	1	1	1	1	1
47960035	N	G	G	G	G	G	G	1	1	1	1	1	1	11	4	8	7	12	13	1	1	1	1	1	1	0	1	1	1	1	1
47960036	N	T	T	T	T	T	T	1	1	1	1	1	1	10	2	8	6	11	13	1	1	1	1	1	1	0	1	1	1	1	1
19437034	N	G	G	G	G	G	G	1	1	1	1	1	1	12	9	10	10	15	16	1	1	1	1	1	1	1	1	1	1	1	0
71604979	N	A	A	A	A	A	A	1	1	1	1	1	1	29	4	5	27	4	10	1	1	0	1	1	1	1	1	1	1	1	1
43071778	N	T	T	T	T	T	T	1	1	1	1	1	1	7	3	11	3	3	18	1	1	1	1	1	1	1	1	1	1	1	0
46053239	N	G	G	G	G	G	G	1	1	1	1	1	1	7	12	3	5	9	12	1	1	1	1	1	1	0	1	1	1	1	1
46053240	N	C	C	C	C	C	C	1	1	1	1	1	1	7	11	3	5	9	12	1	1	1	1	1	1	0	1	1	1	1	1
46053241	N	C	C	C	C	C	C	1	1	1	1	1	1	7	12	3	5	9	12	1	1	1	1	1	1	0	1	1	1	1	1
53057131	N	G	G	G	G	G	G	1	1	1	1	1	1	9	17	3	9	28	23	1	1	1	1	1	1	0	1	1	1	1	1
53057132	N	A	A	A	A	A	A	1	1	1	1	1	1	9	17	3	9	28	22	1	1	1	1	1	1	0	1	1	1	1	1
58241910	N	T,C,G,A	T,C	T,C	T,C,A	T	T,C,G,A	1	1	1	1	1	1	138	587	36	194	166	82	1	1	1	1	1	1	0	1	1	1	1	1
20698850	N	T	T	T	T	T	T	1	1	1	1	1	1	9	4	6	3	2	10	1	1	1	1	1	1	1	1	1	1	0	1
9999674	N	T	T	T	T	T	T	1	1	1	1	1	1	41	29	33	20	21	50	1	1	1	1	1	1	1	0	1	1	1	1
71697393	N	T	T	T	T	T	T	1	1	1	1	1	1	21	10	9	11	10	8	1	1	1	1	0	1	1	1	1	1	1	1
71848033	N	C	C	C	C	C	C	1	1	1	1	1	1	4	3	8	14	4	7	1	1	0	1	1	1	1	1	1	1	1	1
127751257	N	C	C	C	C	C	C	1	1	1	1	1	1	9	5	7	7	61	65	1	1	1	1	1	1	0	1	1	1	1	1
7525836	N	A	A	A	A	A	A	1	1	1	1	1	1	7	5	2	10	8	10	1	1	1	1	1	1	0	1	1	1	1	1
9999674	N	T	T	T	T	T	T	1	1	1	1	1	1	41	29	33	20	21	50	1	1	1	1	1	1	1	0	1	1	1	1
27374076	N	T	T	T	T	T	T	1	1	1	1	1	1	9	4	7	8	6	2	1	1	0	1	1	1	1	1	1	1	1	1
18329712	N	T	T	T	T	T	T	1	1	1	1	1	1	18	6	11	8	9	12	1	1	0	1	1	1	1	1	1	1	1	1
32392621	N	A	A	A	A	A	A	1	1	1	1	1	1	54	158	33	79	69	74	1	1	1	1	1	1	0	1	1	1	1	1
32392622	N	G	G	G	G	G	G	1	1	1	1	1	1	36	131	28	60	52	48	1	1	1	1	1	1	0	1	1	1	1	1
32443314	N	C	C	C	C	C	C	1	1	1	1	1	1	27	124	32	51	54	35	1	1	1	1	0	1	1	1	1	1	1	1
16438547	N	T	T	T	T	T	T	1	1	1	1	1	1	65	8	16	8	49	76	1	0	1	1	1	1	1	1	1	1	1	1
20615777	N	T	T	T	T	T	T	1	1	1	1	1	1	16	16	4	30	18	13	1	1	1	1	1	1	0	1	1	1	1	1
40118515	N	C	C	C	C	C	C	1	1	1	1	1	1	9	18	4	6	14	18	1	1	1	1	1	1	0	1	1	1	1	1
66269153	N	A,G	A,G,T	A,G	A	A	A	1	1	1	1	1	1	19	56	5	17	11	4	1	1	0	1	1	1	1	1	1	1	1	1
66270475	N	C,T	C,T	C	C	C,T	C	1	1	1	1	1	1	33	6	35	6	18	46	1	1	1	1	1	0	1	1	1	1	1	1
66270476	N	C	C	C	C	C	C	1	1	1	1	1	1	22	6	16	4	13	34	1	1	1	1	1	0	1	1	1	1	1	1
130708629	N	T	T	T	T	T	T	1	1	1	1	1	1	23	15	23	13	13	28	1	1	1	1	1	1	1	0	1	1	1	1
130708652	N	A	A	A,T	A	A,T	A	1	1	1	1	1	1	69	49	48	32	24	85	1	1	1	1	1	1	1	1	0	1	1	1
130708724	N	A,T	A,T	A,T	A,T	A,T	A,T	1	1	1	1	1	1	869	704	626	400	390	1219	1	1	1	1	1	1	0	1	1	1	1	1
130708919	N	T,A	T,A	T,A,G	T,A	A,T	T,A	1	1	1	1	1	1	3297	3544	3437	3092	2492	3645	1	1	1	1	1	1	1	1	1	1	0	1
12559514	N	T	T	T	T	T	T	1	1	1	1	1	1	7	14	8	20	11	12	1	1	1	1	1	1	0	1	1	1	1	1
53472497	N	C	C	C	C	C	C	1	1	1	1	1	1	132	456	225	269	183	192	1	1	1	1	1	1	0	1	1	1	1	1
101267009	N	T	T	T	T	T	T	1	1	1	1	1	1	103	7	20	5	21	48	1	1	1	1	1	1	0	1	1	1	1	1
101267010	N	G	G	G	G	G	G	1	1	1	1	1	1	104	6	20	5	21	46	1	1	1	1	1	1	0	1	1	1	1	1
26665151	N	A	A	A	A	A	A	1	1	1	1	1	1	24	21	7	4	7	10	1	1	1	1	1	1	1	0	1	1	1	1
26665152	N	A	A	A	A	A	A	1	1	1	1	1	1	24	22	8	4	8	8	1	1	1	1	1	1	1	0	1	1	1	1
12711257	N	G	G	G	G	G	G	1	1	1	1	1	1	23	23	5	24	21	17	1	1	1	1	1	0	1	1	1	1	1	1
19230972	N	C	C	C	C	C	C	1	1	1	1	1	1	8	4	8	4	3	4	1	1	0	1	1	1	1	1	1	1	1	1
96387905	N	G	G	G	G	G	G	1	1	1	1	1	1	4	9	5	3	3	3	1	1	1	1	1	1	1	1	0	1	1	1
96387906	N	A	A	A	A	A	A	1	1	1	1	1	1	4	9	5	3	4	3	1	1	1	1	1	1	1	1	0	1	1	1
4884345	N	T	T	T	T	T	T	1	1	1	1	1	1	5	6	5	7	6	7	1	1	1	1	1	1	1	1	1	1	0	1
4884346	N	G	G	G	G	G	G	1	1	1	1	1	1	5	7	5	7	7	8	1	1	1	1	1	1	1	1	1	1	0	1
4884347	N	T	T	T	T	T	T	1	1	1	1	1	1	5	7	5	7	7	7	1	1	1	1	1	1	1	1	1	1	0	1
62078931	N	C	C	C	C	C	C,T	1	1	1	1	1	1	24	50	4	30	46	17	1	1	0	1	1	1	1	1	1	1	1	1
22044643	N	G	G	G	G	G	G	1	1	1	1	1	1	13	19	8	14	4	21	1	1	1	1	1	1	1	1	1	1	1	1
58437385	N	A	A	A	A	A	A	1	1	1	1	1	1	47	34	119	31	67	106	1	1	1	1	1	1	1	1	1	1	1	1
58561106	N	T	T	T	T	T	T	1	1	1	1	1	1	20	15	20	20	9	31	1	1	1	1	1	1	1	1	1	1	1	1
16159476	N	T	T	T	T	T	T	1	1	1	1	1	1	9	13	6	6	22	14	1	1	1	1	1	1	1	1	1	1	1	1
19588257	N	G	G	G	G	G	G	1	1	1	1	1	1	13	8	12	32	17	45	1	1	1	1	1	1	1	1	1	1	1	1
19588275	N	T,C	T	T	T	T	T	1	1	1	1	1	1	11	8	9	25	13	37	1	1	1	1	1	1	1	1	1	1	1	1
96117503	N	C	C	C	C	C	C	1	1	1	1	1	1	107	233	150	405	451	439	1	1	1	1	1	1	1	1	1	1	1	1
104146466	N	C	C	C	C	C	C	1	1	1	1	1	1	20	6	5	10	6	4	1	1	1	1	1	1	1	1	1	1	1	1
34062918	N	T	T	T	T	T	T	1	1	1	1	1	1	28	14	23	7	7	24	1	1	1	1	1	1	1	1	1	1	1	1
34062919	N	T	T	T	T	T	T	1	1	1	1	1	1	28	14	23	7	7	24	1	1	1	1	1	1	1	1	1	1	1	1
34062920	N	C	C	C	C	C	C	1	1	1	1	1	1	27	14	22	7	7	23	1	1	1	1	1	1	1	1	1	1	1	1
34063017	N	T	T	T	T	T	T	1	1	1	1	1	1	39	16	42	7	9	39	1	1	1	1	1	1	1	1	1	1	1	1
64913627	N	A	A	A	A	A	A	1	1	1	1	1	1	15	20	16	18	18	33	1	1	1	1	1	1	1	1	1	1	1	1
66443331	N	T	T	T	T	T	T	1	1	1	1	1	1	20	15	8	15	9	17	1	1	1	1	1	1	1	1	1	1	1	1
66450509	N	T	T	T	T	T	T	1	1	1	1	1	1	29	41	9	28	32	47	1	1	1	1	1	1	1	1	1	1	1	1
23647915	N	G	G	G	G	G	G	1	1	1	1	1	1	11	35	18	42	24	20	1	1	1	1	1	1	1	1	1	1	1	1
6472731	N	C	C	C	C	C	C	1	1	1	1	1	1	16	7	7	48	16	10	1	1	1	1	1	1	1	1	1	1	1	1
22733812	N	A	A	A	A	A	A	1	1	1	1	1	1	16	14	14	19	8	18	1	1	1	1	1	1	1	1	1	1	1	1
22733813	N	T	T	T	T	T	T	1	1	1	1	1	1	4	8	7	11	3	9	1	1	1	1	1	1	1	1	1	1	1	1
22733911	N	T	T	T	T	T	T	1	1	1	1	1	1	28	17	78	22	8	27	1	1	1	1	1	1	1	1	1	1	1	1
53024230	N	A	A	A	A	A	A	1	1	1	1	1	1	24	22	15	30	24	51	1	1	1	1	1	1	1	1	1	1	1	1
78698156	N	A	A	A	A	A	A	1	1	1	1	1	1	6	5	2	9	13	18	1	1	1	1	1	1	1	1	1	1	1	1
44679798	N	C	C	C	C	C	C	1	1	1	1	1	1	189	342	134	240	201	250	1	1	1	1	1	1	1	1	1	1	1	1
50690793	N	A	A	A	A	A	A	1	1	1	1	1	1	36	26	7	39	12	22	1	1	1	1	1	1	1	1	1	1	1	1
50690794	N	G	G	G	G	G	G	1	1	1	1	1	1	38	29	10	36	12	23	1	1	1	1	1	1	1	1	1	1	1	1
74889007	N	G	G	G	G	G	G	1	1	1	1	1	1	26	21	10	28	12	6	1	1	1	1	1	1	1	1	1	1	1	1
74889008	N	G	G	G	G	G	G	1	1	1	1	1	1	25	21	10	26	13	6	1	1	1	1	1	1	1	1	1	1	1	1
74889009	N	G	G	G	G	G	G	1	1	1	1	1	1	26	21	10	27	13	4	1	1	1	1	1	1	1	1	1	1	1	1
1762839	N	A	A	A	A	A	A	1	1	1	1	1	1	36	40	16	20	49	68	1	1	1	1	1	1	1	1	1	1	1	1
10305621	N	C	C	C	C	C	C	1	1	1	1	1	1	81	147	121	329	109	216	1	1	1	1	1	1	1	1	1	1	1	1
10305622	N	A	A	A	A	A	A	1	1	1	1	1	1	68	130	108	289	96	198	1	1	1	1	1	1	1	1	1	1	1	1
20042146	N	A	A	A	A	A	A	1	1	1	1	1	1	20	3	11	7	24	17	1	1	1	1	1	1	1	1	1	1	1	1
20042147	N	T	T	T	T	T	T	1	1	1	1	1	1	20	3	11	7	24	17	1	1	1	1	1	1	1	1	1	1	1	1
58243591	N	G,C	G	G,C	G	G,C	G,C	1	1	1	1	1	1	16	59	13	22	16	11	1	1	1	1	1	1	1	1	1	1	1	1
58296258	N	T	T	T	T	T	T	1	1	1	1	1	1	21	25	9	29	11	13	1	1	1	1	1	1	1	1	1	1	1	1
59526388	N	T	T	T	T	T	T	1	1	1	1	1	1	17	49	10	38	24	26	1	1	1	1	1	1	1	1	1	1	1	1
62551897	N	G	G	G	G	G	G	1	1	1	1	1	1	14	23	15	25	6	19	1	1	1	1	1	1	1	1	1	1	1	1
62551898	N	G	G	G	G	G	G	1	1	1	1	1	1	14	23	15	25	8	22	1	1	1	1	1	1	1	1	1	1	1	1
62551899	N	C	C	C	C	C	C	1	1	1	1	1	1	15	24	15	25	9	22	1	1	1	1	1	1	1	1	1	1	1	1
62551900	N	T	T	T	T	T	T	1	1	1	1	1	1	13	20	12	20	6	18	1	1	1	1	1	1	1	1	1	1	1	1
62670837	N	C	C	C	C	C	C	1	1	1	1	1	1	9	12	2	19	15	11	1	1	1	1	1	1	1	1	1	1	1	1
14616232	N	C	C	C	C	C	C	1	1	1	1	1	1	26	2	4	4	10	11	1	1	1	1	1	1	1	1	1	1	1	1
14616233	N	A	A	A	A	A	A	1	1	1	1	1	1	26	2	4	4	10	11	1	1	1	1	1	1	1	1	1	1	1	1
18029823	N	G	G	G	G	G	G	1	1	1	1	1	1	24	25	18	15	14	36	1	1	1	1	1	1	1	1	1	1	1	1
18029824	N	T	T	T	T	T	T	1	1	1	1	1	1	25	26	18	15	16	37	1	1	1	1	1	1	1	1	1	1	1	1
18035609	N	C	C	C	C	C	C	1	1	1	1	1	1	53	25	64	21	21	80	1	1	1	1	1	1	1	1	1	1	1	1
40689381	N	C	C	C	C	C	C	1	1	1	1	1	1	11	11	4	2	7	10	1	1	1	1	1	1	1	1	1	1	1	1
9999515	N	A,T,G	A,T,G	A,T	A,T	A,T	A,T	1	1	1	1	1	1	1477	1067	1125	565	655	1784	1	1	1	1	1	1	1	1	1	1	1	1
9999573	N	T	T	T	T	T	T	1	1	1	1	1	1	335	224	214	137	149	415	1	1	1	1	1	1	1	1	1	1	1	1
9999575	N	T	T	T	T	T	T	1	1	1	1	1	1	429	282	265	167	205	565	1	1	1	1	1	1	1	1	1	1	1	1
9999609	N	T	T	T	T	T	T	1	1	1	1	1	1	622	399	380	284	280	877	1	1	1	1	1	1	1	1	1	1	1	1
9999629	N	T	T	T	T	T	T	1	1	1	1	1	1	395	248	224	153	171	511	1	1	1	1	1	1	1	1	1	1	1	1
9999638	N	T	T	T	T	T	T	1	1	1	1	1	1	167	91	106	82	74	229	1	1	1	1	1	1	1	1	1	1	1	1
9999651	N	T	T	T	T	T	T	1	1	1	1	1	1	65	45	56	35	31	93	1	1	1	1	1	1	1	1	1	1	1	1
9999684	N	T	T	T	T	T	T	1	1	1	1	1	1	31	21	26	8	15	34	1	1	1	1	1	1	1	1	1	1	1	1
71697392	N	A	A	A	A	A	A	1	1	1	1	1	1	20	13	10	11	10	7	1	1	1	1	1	1	1	1	1	1	1	1
147036822	N	C	C,T	C	C	C	C	1	1	1	1	1	1	20	18	19	17	19	11	1	1	1	1	1	1	1	1	1	1	1	1
147036921	N	G	G	G	G	G	G	1	1	1	1	1	1	184	101	85	180	123	94	1	1	1	1	1	1	1	1	1	1	1	1
42940034	N	T	T	T	T	T	T	1	1	1	1	1	1	21	10	10	14	15	30	1	1	1	1	1	1	1	1	1	1	1	1
42940035	N	G	G	G	G	G	G	1	1	1	1	1	1	22	11	10	14	15	30	1	1	1	1	1	1	1	1	1	1	1	1
71453611	N	A	A	A	A	A	A	1	1	1	1	1	1	62	52	30	29	27	20	1	1	1	1	1	1	1	1	1	1	1	1
51489659	N	A	A	A	A	A	A	1	1	1	1	1	1	59	57	20	71	49	59	1	1	1	1	1	1	1	1	1	1	1	1
17263646	N	A	A	A	A	A	A	1	1	1	1	1	1	40	20	17	36	85	79	1	1	1	1	1	1	1	1	1	1	1	1
17263647	N	T	T	T	T	T	T	1	1	1	1	1	1	40	20	17	35	87	83	1	1	1	1	1	1	1	1	1	1	1	1
17870607	N	G	G	G	G,C	G	G	1	1	1	1	1	1	17	29	42	15	24	40	1	1	1	1	1	1	1	1	1	1	1	1
50616789	N	C	C	C	C	C	C	1	1	1	1	1	1	109	50	38	84	58	129	1	1	1	1	1	1	1	1	1	1	1	1
4448406	N	T	T	T	T	T	T,A	1	1	1	1	1	1	33	42	42	45	26	39	1	1	1	1	1	1	1	1	1	1	1	1
57243035	N	T	T	T	T	T	T	1	1	1	1	1	1	47	41	38	41	34	51	1	1	1	1	1	1	1	1	1	1	1	1
60797781	N	A	A	A	A	A	A	1	1	1	1	1	1	4	7	7	8	1	15	1	1	1	1	1	1	1	1	1	1	1	1
21481207	N	A	A	A	A	A	A	1	1	1	1	1	1	16	16	12	25	23	25	1	1	1	1	1	1	1	1	1	1	1	1
32373861	N	G	G	G	G	G	G	1	1	1	1	1	1	31	50	11	17	57	39	1	1	1	1	1	1	1	1	1	1	1	1
32465019	N	G	G	G	G	G	G	1	1	1	1	1	1	27	44	27	38	26	26	1	1	1	1	1	1	1	1	1	1	1	1
24315030	N	T	T	T	T	T	T	1	1	1	1	1	1	27	28	43	40	31	39	1	1	1	1	1	1	1	1	1	1	1	1
25434307	N	C	C	C	C	C	C	1	1	1	1	1	1	11	11	2	11	8	23	1	1	1	1	1	1	1	1	1	1	1	1
3333982	N	A	A	A	A	A	A	1	1	1	1	1	1	21	17	39	16	14	18	1	1	1	1	1	1	1	1	1	1	1	1
3333983	N	T	T	T	T	T	T	1	1	1	1	1	1	19	18	39	16	15	18	1	1	1	1	1	1	1	1	1	1	1	1
35721712	N	C	C	C	C	C	C	1	1	1	1	1	1	166	111	35	68	52	90	1	1	1	1	1	1	1	1	1	1	1	1
35722860	N	G	G	G	G	G	G	1	1	1	1	1	1	1213	1315	402	466	437	907	1	1	1	1	1	1	1	1	1	1	1	1
42867356	N	A	A	A	A	A	A	1	1	1	1	1	1	9	10	7	8	8	11	1	1	1	1	1	1	1	1	1	1	1	1
44977737	N	C	C	C	C	C	C	1	1	1	1	1	1	64	75	56	72	64	68	1	1	1	1	1	1	1	1	1	1	1	1
44977738	N	T	T	T	T	T	T	1	1	1	1	1	1	66	72	56	73	63	68	1	1	1	1	1	1	1	1	1	1	1	1
22473839	N	G	G	G	G	G	G	1	1	1	1	1	1	58	77	28	60	41	69	1	1	1	1	1	1	1	1	1	1	1	1
66268098	N	T	T	T	T	T	T	1	1	1	1	1	1	97	245	91	124	124	185	1	1	1	1	1	1	1	1	1	1	1	1
66268099	N	C,A	C,A	C,A	C,A	C,A	C,A	1	1	1	1	1	1	121	249	112	129	122	202	1	1	1	1	1	1	1	1	1	1	1	1
66269150	N	G	G	G	G	G	G	1	1	1	1	1	1	46	241	16	40	55	25	1	1	1	1	1	1	1	1	1	1	1	1
66269151	N	T	T	T	T	T	T	1	1	1	1	1	1	47	239	16	40	54	24	1	1	1	1	1	1	1	1	1	1	1	1
66269152	N	A	A	A	A	A	A	1	1	1	1	1	1	47	240	15	40	55	26	1	1	1	1	1	1	1	1	1	1	1	1
66271735	N	C	C	C	C	C	C	1	1	1	1	1	1	28	43	30	20	17	30	1	1	1	1	1	1	1	1	1	1	1	1
66271736	N	A	A	A	A	A	A	1	1	1	1	1	1	41	68	43	27	19	44	1	1	1	1	1	1	1	1	1	1	1	1
89528735	N	A	A	A	A	A	A	1	1	1	1	1	1	26	17	2	38	21	11	1	1	1	1	1	1	1	1	1	1	1	1
130708633	N	T	T	T	T	T	T	1	1	1	1	1	1	96	72	68	51	41	159	1	1	1	1	1	1	1	1	1	1	1	1
130708650	N	A	A,T	A,T	A	A,T	A	1	1	1	1	1	1	84	56	54	50	33	151	1	1	1	1	1	1	1	1	1	1	1	1
130708717	N	T	T,A	T	T	T	T	1	1	1	1	1	1	2609	2137	1993	1137	1091	3618	1	1	1	1	1	1	1	1	1	1	1	1
130708790	N	T	T,C	T,C	T,C	T,C,G	T,C	1	1	1	1	1	1	512	763	513	309	257	923	1	1	1	1	1	1	1	1	1	1	1	1
130708809	N	T	T	T,G	T	T	T	1	1	1	1	1	1	2008	3234	2008	1356	762	3739	1	1	1	1	1	1	1	1	1	1	1	1
130708821	N	T,C	T,C	T	T	T	T	1	1	1	1	1	1	5758	6342	5578	3576	1983	6227	1	1	1	1	1	1	1	1	1	1	1	1
130708939	N	T	T	T	T	T	T	1	1	1	1	1	1	1441	1780	1446	1293	956	1775	1	1	1	1	1	1	1	1	1	1	1	1
130708940	N	T,G,A	T,G	T,G	T,G,A	T,G,A	T,G,A	1	1	1	1	1	1	516	624	571	514	400	611	1	1	1	1	1	1	1	1	1	1	1	1
130708963	N	A,T	T,A	A,T,G	T,A	A,T	A,T	1	1	1	1	1	1	188	130	188	114	124	252	1	1	1	1	1	1	1	1	1	1	1	1
130708981	N	G,T	G,T	G,T	G,T	G,T	G,T	1	1	1	1	1	1	310	238	317	125	166	412	1	1	1	1	1	1	1	1	1	1	1	1
130709059	N	T	T	T	T	T	T	1	1	1	1	1	1	1379	903	1139	522	567	1645	1	1	1	1	1	1	1	1	1	1	1	1
117658487	N	G	G	G	G	G	G	1	1	1	1	1	1	52	62	21	70	43	39	1	1	1	1	1	1	1	1	1	1	1	1
1293	N	G	G	G	G	G	G	1	1	1	1	1	1	15	29	16	30	21	42	1	1	1	1	1	1	1	1	1	1	1	1
1294	N	A	A	A	A	A	A	1	1	1	1	1	1	15	28	15	30	20	38	1	1	1	1	1	1	1	1	1	1	1	1
31738764	N	T	T	T	T	T	T	1	1	1	1	1	1	5	7	3	6	10	14	1	1	1	1	1	1	1	1	1	1	1	1
40530646	N	C	C	C	C	C	C	1	1	1	1	1	1	56	21	16	6	84	66	1	1	1	1	1	1	1	1	1	1	1	1
76713348	N	C	C	C	C	C	C	1	1	1	1	1	1	41	36	50	32	36	45	1	1	1	1	1	1	1	1	1	1	1	1
76713349	N	A	A	A	A	A	A	1	1	1	1	1	1	40	32	49	29	33	45	1	1	1	1	1	1	1	1	1	1	1	1
76713350	N	C	C	C	C	C	C	1	1	1	1	1	1	41	36	55	33	37	46	1	1	1	1	1	1	1	1	1	1	1	1
76720424	N	A	A	A	A	A	A	1	1	1	1	1	1	565	818	155	121	182	905	1	1	1	1	1	1	1	1	1	1	1	1
77886141	N	G	G	G	G	G	G	1	1	1	1	1	1	23	12	4	30	15	24	1	1	1	1	1	1	1	1	1	1	1	1
118244209	N	T	T	T	T	T	T	1	1	1	1	1	1	8	10	4	3	11	11	1	1	1	1	1	1	1	1	1	1	1	1
118244210	N	C	C	C	C	C	C	1	1	1	1	1	1	8	10	4	3	11	13	1	1	1	1	1	1	1	1	1	1	1	1
9347486	N	G	G	G	G	G	G	1	1	1	1	1	1	33	28	17	27	18	28	1	1	1	1	1	1	1	1	1	1	1	1
75097695	N	C	C	C	C	C	C	1	1	1	1	1	1	59	83	14	145	47	48	1	1	1	1	1	1	1	1	1	1	1	1
75097696	N	T	T	T	T	T	T	1	1	1	1	1	1	59	84	14	150	47	50	1	1	1	1	1	1	1	1	1	1	1	1
95857761	N	C	C	C	C	C	C	1	1	1	1	1	1	8	14	37	12	16	30	1	1	1	1	1	1	1	1	1	1	1	1
110675552	N	G	G	G	G	G	G	1	1	1	1	1	1	28	22	13	35	19	41	1	1	1	1	1	1	1	1	1	1	1	1
110675723	N	A	A	A	A	A	A	1	1	1	1	1	1	23	30	7	32	32	47	1	1	1	1	1	1	1	1	1	1	1	1
112176316	N	C	C	C	C	C	C	1	1	1	1	1	1	22	22	31	23	19	25	1	1	1	1	1	1	1	1	1	1	1	1
112176317	N	C	C	C	C	C	C	1	1	1	1	1	1	22	22	30	23	19	25	1	1	1	1	1	1	1	1	1	1	1	1
112711342	N	T	T	T	T	T	T	1	1	1	1	1	1	32	25	22	23	32	23	1	1	1	1	1	1	1	1	1	1	1	1
113622462	N	T	T	T	T	T	T	1	1	1	1	1	1	71	63	11	37	116	89	1	1	1	1	1	1	1	1	1	1	1	1
4049844	N	C	C	C	C	C	C	1	1	1	1	1	1	53	52	39	68	82	100	1	1	1	1	1	1	1	1	1	1	1	1
4049845	N	G	G	G	G	G	G	1	1	1	1	1	1	50	49	36	67	81	94	1	1	1	1	1	1	1	1	1	1	1	1
4049846	N	G	G	G	G	G	G	1	1	1	1	1	1	50	49	38	68	78	93	1	1	1	1	1	1	1	1	1	1	1	1
8907629	N	C	C	C	C	C	C	1	1	1	1	1	1	16	17	17	8	16	33	1	1	1	1	1	1	1	1	1	1	1	1
21673647	N	T	T	T	T	T	T	1	1	1	1	1	1	46	33	29	30	33	33	1	1	1	1	1	1	1	1	1	1	1	1
21673648	N	G	G	G	G	G	G	1	1	1	1	1	1	46	33	29	30	34	34	1	1	1	1	1	1	1	1	1	1	1	1
22798016	N	T	T	T	T	T	T	1	1	1	1	1	1	181	175	99	111	71	157	1	1	1	1	1	1	1	1	1	1	1	1
52713777	N	C	C	C	C	C	C	1	1	1	1	1	1	11	3	4	10	7	10	1	1	1	1	1	1	1	1	1	1	1	1
54392624	N	T	T	T	T	T	T	1	1	1	1	1	1	6	17	10	43	14	38	1	1	1	1	1	1	1	1	1	1	1	1
58590324	N	C	C	C	C	C	C	1	1	1	1	1	1	15	13	7	21	15	11	1	1	1	1	1	1	1	1	1	1	1	1
63634682	N	G	G	G	G	G	G	1	1	1	1	1	1	47	25	28	34	20	69	1	1	1	1	1	1	1	1	1	1	1	1
63634683	N	A	A,T	A	A	A	A	1	1	1	1	1	1	62	35	35	50	22	94	1	1	1	1	1	1	1	1	1	1	1	1
63634684	N	T	T	T	T	T	T	1	1	1	1	1	1	636	513	394	616	412	1047	1	1	1	1	1	1	1	1	1	1	1	1
4885252	N	A	A	A	A	A	A	1	1	1	1	1	1	16	12	18	13	11	13	1	1	1	1	1	1	1	1	1	1	1	1
37660032	N	C	C	C	C	C	C	1	1	1	1	1	1	23	28	3	36	19	23	1	1	1	1	1	1	1	1	1	1	1	1
40074361	N	G	G	G	G	G	G	1	1	1	1	1	1	23	25	32	48	31	34	1	1	1	1	1	1	1	1	1	1	1	1
40311600	N	T	T	T	T	T	T	1	1	1	1	1	1	44	47	4	36	21	74	1	1	1	1	1	1	1	1	1	1	1	1
59772837	N	C	C	C	C	C	C	1	1	1	1	1	1	41	47	24	27	40	42	1	1	1	1	1	1	1	1	1	1	1	1
62079997	N	C	C	C	C	C	C	1	1	1	1	1	1	21	16	14	10	10	31	1	1	1	1	1	1	1	1	1	1	1	1
84716332	N	G	G	G	G,A	G	G	1	1	1	1	1	1	25	8	7	10	6	12	1	1	1	1	1	1	1	1	1	1	1	1
