# Supplementary material for: Single nucleotide polymorphism discovery in bovine liver using RNA-seq technology
Source: PLoS One. 2017 Feb 24;12(2):e0172687. doi: 10.1371/journal.pone.0172687 (PMC5325534; doi:10.1371/journal.pone.0172687)
Supplement: S46 Table — (XLSX) [file pone.0172687.s046.xlsx]

## Sheet: Sheet1
S46 Table: Lists of 110 SNP loci within the CGs bovine growth trait with representing full names, UMD3.1 genome locations, chromosomal locations and web links at bovine QTL-DB.
SN	CGs symbol	Full name of CGs	3' position	5' position	Chromosome lacations	Web links
1	GHSR	Growth hormone secretagogue receptor	>=95795892	<=95799185	gnl|UMD3.1|GK000001.2	http://www.ensembl.org/Bos_taurus/Location/View?db=core;g=ENSBTAG00000010874;r=1:95795892-95799185
2	IGF2BP2	Insulin-like growth factor 2 binding protein 2	>=81992398	<=82161528	gnl|UMD3.1|GK000001.2	http://www.ensembl.org/Bos_taurus/Location/View?db=core;g=ENSBTAG00000007666;r=1:81992398-82161528
3	GAD1	Glutamate decarboxylase 1	>=25646775	<=25685832	gnl|UMD3.1|GK000002.2	http://www.ensembl.org/Bos_taurus/Location/View?db=core;g=ENSBTAG00000007258;r=2:25646775-25685832
4	IGFBP2	Insulin-like growth factor binding protein 2	>=105338358	<=105367369	gnl|UMD3.1|GK000002.2	http://www.ensembl.org/Bos_taurus/Location/View?db=core;g=ENSBTAG00000005596;r=2:105338358-105367369
5	IGFBP5	Insulin-like growth factor binding protein 5	>=105378991	<=105397646	gnl|UMD3.1|GK000002.2	http://www.ensembl.org/Bos_taurus/Location/View?db=core;g=ENSBTAG00000007062;r=2:105378991-105397646
6	MSTN	Myostatin	>=6213566	<=6220196	gnl|UMD3.1|GK000002.2	http://www.ensembl.org/Bos_taurus/Location/View?db=core;g=ENSBTAG00000011808;r=2:6213566-6220196
7	LEPR	Leptin Receptor	>=80071689	<=80147000	gnl|UMD3.1|GK000003.2	http://www.ensembl.org/Bos_taurus/Location/View?db=core;g=ENSBTAG00000005910;r=3:80071689-80147000
8	APOA2	Apolipoprotein A1	>=8301476	<=8302729	gnl|UMD3.1|GK000003.2	http://www.ensembl.org/Bos_taurus/Location/View?db=core;g=ENSBTAG00000009212;r=3:8301476-8302729
9	SLC44A5	Solute carrier family 44, member 5	>=69752396	<=69832582	gnl|UMD3.1|GK000003.2	http://www.ensembl.org/Bos_taurus/Location/View?db=core;g=ENSBTAG00000001326;r=3:69752396-69832582
10	NTNG1	Netrin G2	>=35969787	<=36337030	gnl|UMD3.1|GK000003.2	http://www.ensembl.org/Bos_taurus/Location/View?db=core;g=ENSBTAG00000014530;r=3:35969787-36337030
11	GHRHR	Growth hormone releasing hormone receptor	>=65793129	<=65809031	gnl|UMD3.1|GK000004.2	http://www.ensembl.org/Bos_taurus/Location/View?db=core;g=ENSBTAG00000047599;r=4:65793129-65809031
12	IGF2BP3	Insulin-like growth factor 2 binding protein 3	>=32077891	<=32222388	gnl|UMD3.1|GK000004.2	http://www.ensembl.org/Bos_taurus/Location/View?db=core;g=ENSBTAG00000019406;r=4:32077891-32222388
13	IGFBP1	Insulin-like growth factor binding protein 1	>=76720883	<=76725301	gnl|UMD3.1|GK000004.2	http://www.ensembl.org/Bos_taurus/Location/View?db=core;g=ENSBTAG00000046768;r=4:76720883-76725301
14	IgFBp3	Insulin-like growth factor binding protein 3	>=76705105	<=76712709	gnl|UMD3.1|GK000004.2	http://www.ensembl.org/Bos_taurus/Location/View?db=core;g=ENSBTAG00000003994;r=4:76705105-76712709
15	LEP	Leptin	>=93249874	<=93266624	gnl|UMD3.1|GK000004.2	http://www.ensembl.org/Bos_taurus/Location/View?db=core;g=ENSBTAG00000014911;r=4:93249874-93266624
16	NPY	Neuropeptide Y	>=72068358	<=72075482	gnl|UMD3.1|GK000004.2	http://www.ensembl.org/Bos_taurus/Location/View?db=core;g=ENSBTAG00000004503;r=4:72068358-72075482
17	INSIG1	Insulin Induced Gene 1	>=117906798	<=117920021	gnl|UMD3.1|GK000004.2	http://www.ensembl.org/Bos_taurus/Location/View?db=core;g=ENSBTAG00000001592;r=4:117906798-117920021
18	DPP6	Dipeptidyl aminopeptidase-like protein 6	>=117555541	<=117803944	gnl|UMD3.1|GK000004.2	http://www.ensembl.org/Bos_taurus/Location/View?db=core;g=ENSBTAG00000021941;r=4:117555541-117803944
19	HGF	Hepatocyte growth factor (hepapoietin A; scatter factor)	>=39116167	<=39197870	gnl|UMD3.1|GK000004.2	http://www.ensembl.org/Bos_taurus/Location/View?db=core;g=ENSBTAG00000017664;r=4:39116167-39197870
20	IGFBP6	Insulin-like growth factor binding protein 6	>=27044009	<=27047853	gnl|UMD3.1|GK000005.2	http://www.ensembl.org/Bos_taurus/Location/View?db=core;g=ENSBTAG00000021467;r=5:27044009-27047853
21	IGF-I	Insulin-like growth factor 1 (somatomedin C)	>=66532877	<=66604734	gnl|UMD3.1|GK000005.2	http://www.ensembl.org/Bos_taurus/Location/View?db=core;g=ENSBTAG00000011082;r=5:66532877-66604734
22	WNT10B	Wingless-type MMTV integration site family member 10B	>=31013104	<=31014446	gnl|UMD3.1|GK000005.2	http://www.ensembl.org/Bos_taurus/Location/View?db=core;g=ENSBTAG00000015347;r=5:31013104-31014446
23	MYF6	Myogenic factor 6	>=10330469	<=10331983	gnl|UMD3.1|GK000005.2	http://www.ensembl.org/Bos_taurus/Location/View?db=core;g=ENSBTAG00000014003;r=5:10330469-10331983
24	MYF5	Myogenic factor 5	>=10339425	<=10342660	gnl|UMD3.1|GK000005.2	http://www.ensembl.org/Bos_taurus/Location/View?db=core;g=ENSBTAG00000026972;r=5:10339425-10342660
25	IGFBP7	Insulin-like growth factor binding protein 7	>=74071067	<=74150456	gnl|UMD3.1|GK000006.2	http://www.ensembl.org/Bos_taurus/Location/View?db=core;g=ENSBTAG00000019368;r=6:74071067-74150456
26	CCSER1	Coiled-Coil Serine-Rich Protein 1	>=35100701	<=35938394	gnl|UMD3.1|GK000006.2	http://www.ensembl.org/Bos_taurus/Location/View?db=core;g=ENSBTAG00000019808;r=6:35100701-35938394
27	PKD2	Polycystic Kidney Disease 2	>=38040871	<=38099549	gnl|UMD3.1|GK000006.2	http://www.ensembl.org/Bos_taurus/Location/View?db=core;g=ENSBTAG00000020031;r=6:38040871-38099549
28	NCAPG	Non-SMC condensin I complex, subunit G	>=38765969	<=38812051	gnl|UMD3.1|GK000006.2	http://www.ensembl.org/Bos_taurus/Location/View?db=core;g=ENSBTAG00000021582;r=6:38765969-38812051
29	KCNIP4	Kv Channel Interacting Protein 4	>=41709362	<=43021626	gnl|UMD3.1|GK000006.2	http://www.ensembl.org/Bos_taurus/Location/View?db=core;g=ENSBTAG00000047743;r=6:41709362-43021626
30	CAST	Calpastatin	>=98444979	<=98581253	gnl|UMD3.1|GK000007.2	http://www.ensembl.org/Bos_taurus/Location/View?db=core;g=ENSBTAG00000000874;r=7:98444979-98581253
31	NPM1	Nucleophosmin (nucleolar phosphoprotein B23, numatrin)	>=44009279	<=44010145	gnl|UMD3.1|GK000007.2	http://www.ensembl.org/Bos_taurus/Location/View?db=core;g=ENSBTAG00000023507;r=7:44009279-44010145
32	PROP1	PROP paired-like homeobox 1	>=41205895	<=41209917	gnl|UMD3.1|GK000007.2	http://www.ensembl.org/Bos_taurus/Location/View?db=core;g=ENSBTAG00000007359;r=7:41205895-41209917
33	IGFBPL1	Insulin-like growth factor binding protein-like 1	>=62900199	<=62917124	gnl|UMD3.1|GK000008.2	http://www.ensembl.org/Bos_taurus/Location/View?db=core;g=ENSBTAG00000014078;r=8:62900199-62917124
34	ATP6V1B2	ATPase, H+ transporting, lysosomal 9kDa, V1 subunit B2	>=67798291	<=67824441	gnl|UMD3.1|GK000008.2	http://www.ensembl.org/Bos_taurus/Location/View?db=core;g=ENSBTAG00000018646;r=8:67798291-67824441
35	IGF2R	Insulin-like growth factor 2 receptor	>=97638172	<=97740003	gnl|UMD3.1|GK000009.2	http://www.ensembl.org/Bos_taurus/Location/View?db=core;g=ENSBTAG00000002402;r=9:97638172-97740003
36	RFX6	Regulatory Factor X, 6	>=34160295	<=34212258	gnl|UMD3.1|GK000009.2	http://www.ensembl.org/Bos_taurus/Location/View?db=core;g=ENSBTAG00000000264;r=9:34160295-34212258
37	MAP3K5	Mitogen-activated protein kinase kinase kinase 5	>=75549283	<=75778418	gnl|UMD3.1|GK000009.2	http://www.ensembl.org/Bos_taurus/Location/View?db=core;g=ENSBTAG00000009065;r=9:75549283-75778418
38	GTF3C5	General Transcription Factor IIIC, Polypeptide 5	>=103080227	<=103098809	gnl|UMD3.1|GK000011.2	http://www.ensembl.org/Bos_taurus/Location/View?db=core;g=ENSBTAG00000021373;r=11:103080227-103098809
39	RALGDS	Ras association	>=103126162	<=103139619	gnl|UMD3.1|GK000011.2	http://www.ensembl.org/Bos_taurus/Location/View?db=core;g=ENSBTAG00000004194;r=11:103126162-103139619
40	SDC1	Syndecan 1	>=78695354	<=78719306	gnl|UMD3.1|GK000011.2	http://www.ensembl.org/Bos_taurus/Location/View?db=core;g=ENSBTAG00000011154;r=11:78695354-78719306
41	DNMT3B	DNA (Cytosine-5-)-Methyltransferase 3 Beta	>=62700411	<=62721124	gnl|UMD3.1|GK000013.2	http://www.ensembl.org/Bos_taurus/Location/View?db=core;g=ENSBTAG00000003901;r=13:62700411-62721124
42	GHRH	Growth hormone releasing hormone	>=66863225	<=66872531	gnl|UMD3.1|GK000013.2	http://www.ensembl.org/Bos_taurus/Location/View?db=core;g=ENSBTAG00000012710;r=13:66863225-66872531
43	FOXA2	Forkhead Box A2	>=41910591	<=41911910	gnl|UMD3.1|GK000013.2	http://www.ensembl.org/Bos_taurus/Location/View?db=core;g=ENSBTAG00000012407;r=13:41910591-41911910
44	HNF4A	Hepatocyte nuclear factor 4, alpha	>=73547468	<=73574144	gnl|UMD3.1|GK000013.2	http://www.ensembl.org/Bos_taurus/Location/View?db=core;g=ENSBTAG00000012116;r=13:73547468-73574144
45	PLAG1	Pleiomorphic adenoma gene 1	>=25007291	<=25009296	gnl|UMD3.1|GK000014.2	http://www.ensembl.org/Bos_taurus/Location/View?db=core;g=ENSBTAG00000004022;r=14:25007291-25009296
46	NUCB2	Nucleobindin 2	>=35693278	<=35715902	gnl|UMD3.1|GK000015.2	http://www.ensembl.org/Bos_taurus/Location/View?db=core;g=ENSBTAG00000017468;r=15:35693278-35715902
47	BTG4	B-Cell Translocation Gene 4	>=22105614	<=22120867	gnl|UMD3.1|GK000015.2	http://www.ensembl.org/Bos_taurus/Location/View?db=core;g=ENSBTAG00000034346;r=15:22105614-22120867
48	MGC134087	Bos taurus UPF0686 protein C11orf1 homolog-like (LOC538766),	>=22547742	<=22557344	gnl|UMD3.1|GK000015.2	http://www.ensembl.org/Bos_taurus/Location/View?db=core;g=ENSBTAG00000004951;r=15:22547742-22557344
49	ATM	ATM Serine/Threonine Kinase	>=18119201	<=18265060	gnl|UMD3.1|GK000015.2	http://www.ensembl.org/Bos_taurus/Location/View?db=core;g=ENSBTAG00000003111;r=15:18119201-18265060
50	UCP3	U+C82ncoupling protein 3	>=54213566	<=54224051	gnl|UMD3.1|GK000015.2	http://www.ensembl.org/Bos_taurus/Location/View?db=core;g=ENSBTAG00000005259;r=15:54213566-54224051
51	IGFN1	Immunoglobulin-Like And Fibronectin Type III Domain Containing 1	>=81604665	<=81641464	gnl|UMD3.1|GK000016.2	http://www.ensembl.org/Bos_taurus/Location/View?db=core;g=ENSBTAG00000046177;r=16:81604665-81641464
52	CAPN2	Calpain 2	>=27781671	<=27840009	gnl|UMD3.1|GK000016.2	http://www.ensembl.org/Bos_taurus/Location/View?db=core;g=ENSBTAG00000012778;r=16:27781671-27840009
53	PRDM16	PR Domain Containing 16	>=50847258	<=50898579	gnl|UMD3.1|GK000016.2	http://www.ensembl.org/Bos_taurus/Location/View?db=core;g=ENSBTAG00000018965;r=16:50847258-50898579
54	ZBED6	Zinc Finger, BED-Type Containing 6	>=1400457	<=1403399	gnl|UMD3.1|GK000016.2	http://www.ensembl.org/Bos_taurus/Location/View?db=core;g=ENSBTAG00000045702;r=16:1400457-1403399
55	LHX4	LIM Homeobox 4	>=62868732	<=62915247	gnl|UMD3.1|GK000016.2	http://www.ensembl.org/Bos_taurus/Location/View?db=core;g=ENSBTAG00000003992;r=16:62868732-62915247
56	IGFLR1	IGF-like family member 1-like receptor	>=46641558	<=46644180	gnl|UMD3.1|GK000018.2	http://www.ensembl.org/Bos_taurus/Location/View?db=core;g=ENSBTAG00000002764;r=18:46641558-46644180
57	IGFL1	IGF-like family member 1-like	>=53961670	<=53964590	gnl|UMD3.1|GK000018.2	http://www.ensembl.org/Bos_taurus/Location/View?db=core;g=ENSBTAG00000000027;r=18:53961670-53964590
58	IGFBP4	Insulin-like growth factor binding protein 4	>=41326678	<=41338255	gnl|UMD3.1|GK000019.2	http://www.ensembl.org/Bos_taurus/Location/View?db=core;g=ENSBTAG00000008611;r=19:41326678-41338255
59	IGF2BP1	Insulin-like growth factor 2 binding protein 1	>=38137127	<=38178538	gnl|UMD3.1|GK000019.2	http://www.ensembl.org/Bos_taurus/Location/View?db=core;g=ENSBTAG00000011736;r=19:38137127-38178538
60	FASN	Fatty Acid Synthase	>=51384922	<=51403614	gnl|UMD3.1|GK000019.2	http://www.ensembl.org/Bos_taurus/Location/View?db=core;g=ENSBTAG00000015980;r=19:51384922-51403614
61	SREBF1	S+C33terol regulatory element binding transcription factor 1	>=35234637	<=35250672	gnl|UMD3.1|GK000019.2	http://www.ensembl.org/Bos_taurus/Location/View?db=core;g=ENSBTAG00000007884;r=19:35234637-35250672
62	CARTPT	CART Prepropeptide	>=9791661	<=9793744	gnl|UMD3.1|GK000020.2	http://www.ensembl.org/Bos_taurus/Location/View?db=core;g=ENSBTAG00000047486;r=20:9791661-9793744
63	GHR	Growth hormone receptor	>=31890736	<=32199996	gnl|UMD3.1|GK000020.2	http://www.ensembl.org/Bos_taurus/Location/View?db=core;g=ENSBTAG00000001335;r=20:31890736-32199996
64	PRLR	Prolactin receptor	>=39073246	<=39137480	gnl|UMD3.1|GK000020.2	http://www.ensembl.org/Bos_taurus/Location/View?db=core;g=ENSBTAG00000025035;r=20:39073246-39137480
65	IGF1R	Insulin-like growth factor 1 receptor	>=8208822	<=8268093	gnl|UMD3.1|GK000021.2	http://www.ensembl.org/Bos_taurus/Location/View?db=core;g=ENSBTAG00000021527;r=21:8208822-8268093
66	GHRL	Ghrelin/obestatin prepropeptide	>=54945535	<=54950005	gnl|UMD3.1|GK000022.2	http://www.ensembl.org/Bos_taurus/Location/View?db=core;g=ENSBTAG00000012328;r=22:54945535-54950005
67	MST1R	Macrophage stimulating 1 receptor	>=50928327	<=50941427	gnl|UMD3.1|GK000022.2	http://www.ensembl.org/Bos_taurus/Location/View?db=core;g=ENSBTAG00000015046;r=22:50928327-50941427
68	DLK2	Delta-like 2 homolog	>=16981806	<=16986060	gnl|UMD3.1|GK000023.2	http://www.ensembl.org/Bos_taurus/Location/View?db=core;g=ENSBTAG00000005850;r=23:16981806-16986060
69	MC4R	Melanocortin 4 Receptor	>=59670136	<=59671874	gnl|UMD3.1|GK000024.2	http://www.ensembl.org/Bos_taurus/Location/View?db=core;g=ENSBTAG00000019676;r=24:59670136-59671874
70	NPC1	Niemann-Pick Disease, Type C1	>=33438419	<=33485514	gnl|UMD3.1|GK000024.2	http://www.ensembl.org/Bos_taurus/Location/View?db=core;g=ENSBTAG00000015195;r=24:33438419-33485514
71	XYLT1	Xylosyltransferase I	>=15820835	<=15992972	gnl|UMD3.1|GK000025.2	http://www.ensembl.org/Bos_taurus/Location/View?db=core;g=ENSBTAG00000005523;r=25:15820835-15992972
72	SH2B2	SH2B adaptor protein 2	>=35192687	<=35204610	gnl|UMD3.1|GK000025.3	http://www.ensembl.org/Bos_taurus/Location/View?db=core;g=ENSBTAG00000009691;r=25:35192687-35204610
73	SIRT1	Sirtuin 1	>=24556240	<=24582756	gnl|UMD3.1|GK000028.2	http://www.ensembl.org/Bos_taurus/Location/View?db=core;g=ENSBTAG00000014023;r=28:24556240-24582756
74	IGF2	Insulin-like growth factor 2	>=50046626	<=50065230	gnl|UMD3.1|GK000029.2	http://www.ensembl.org/Bos_taurus/Location/View?db=core;g=ENSBTAG00000013066;r=29:50046626-50065230
75	CAPN1	Calpain 1	>=44064429	<=44089990	gnl|UMD3.1|GK000029.2	http://www.ensembl.org/Bos_taurus/Location/View?db=core;g=ENSBTAG00000010230;r=29:44064429-44089990
76	VEGFB	Vascular endothelial growth factor B	>=43155196	<=43157756	gnl|UMD3.1|GK000029.2	http://www.ensembl.org/Bos_taurus/Location/View?db=core;g=ENSBTAG00000047567;r=29:43155196-43157756
77	POU1F1	POU domain, class 1, transcription factor 1	>=35009035	<=35024781	UMD3.1:GK000001.2	http://www.ensembl.org/Bos_taurus/Location/View?db=core;g=ENSBTAG00000009128;r=1:35009035-35024781
78	FABP3	Fatty acid binding protein 3	>=122723225	<=122783830	UMD3.1:GK000002.2	www.ensembl.org/Bos_taurus/Location/View?db=core;g=ENSBTAG00000016819;r=2:122723225-122783830;t=ENSBTAT00000022375
79	NKAIN1	Na+/K+ transporting ATPase interacting 1	>=122975078	<=122980139	UMD3.1:GK000002.2	http://www.ensembl.org/Bos_taurus/Location/View?db=core;g=ENSBTAG00000020159;r=2:122975078-122980139;t=ENSBTAT00000026850
80	AMPD1	Adenosine monophosphate deaminase 1	>=28756908	<=28768496	UMD3.1:GK000003.2	http://www.ensembl.org/Bos_taurus/Gene/Summary?db=core;g=ENSBTAG00000011548;r=3:28756908-28768496;t=ENSBTAT00000015348
81	BMP8B	Bone morphogenetic protein 8b	>=106900111	<=106914177	UMD3.1:GK000003.2	http://www.ensembl.org/Bos_taurus/Gene/Summary?db=core;g=ENSBTAG00000017892;r=3:106900111-106914177;t=ENSBTAT00000023781
82	GRB10	Growth factor receptor-bound protein 10	>=5104899	<=5244348	UMD3.1:GK000004.2	http://www.ensembl.org/Bos_taurus/Gene/Summary?db=core;g=ENSBTAG00000017086;r=4:5104899-5244348;t=ENSBTAT00000022720
83	HGF	Hepatocyte growth factor (hepapoietin A; scatter factor)	>=39116167	<=39197870	UMD3.1:GK000004.2	http://www.ensembl.org/Bos_taurus/Gene/Summary?db=core;g=ENSBTAG00000017664;r=4:39116167-39197870;t=ENSBTAT00000023490
84	PEG10	paternally expressed gene 10	>=11912009	<=11921418	UMD3.1:GK000004.2	http://www.ensembl.org/Bos_taurus/Location/View?db=core;g=ENSBTAG00000038093;r=4:11912009-11921418;t=ENSBTAT00000053586
85	SLC38A1	Solute carrier family 38, member 1	>=34145240	<=34198996	UMD3.1:GK000005.2	http://www.ensembl.org/Bos_taurus/Gene/Summary?db=core;g=ENSBTAG00000000859;r=5:34145240-34198996;t=ENSBTAT00000001147
86	STAT6	Signal transducer and activator of transcription 6	>=56658077	<=56670842	UMD3.1:GK000005.2	http://www.ensembl.org/Bos_taurus/Gene/Summary?db=core;g=ENSBTAG00000006335;r=5:56658077-56670842;t=ENSBTAT00000008311
87	SPP1	Secreted phosphoprotein 1	>=38120578	<=38127577	UMD3.1:GK000006.2	http://www.ensembl.org/Bos_taurus/Gene/Summary?db=core;g=ENSBTAG00000005260;r=6:38120578-38127577
88	GDF 9	Growth differentiation factor 9	>=46064180	<=46067119	UMD3.1:GK000007.2	http://www.ensembl.org/Bos_taurus/Gene/Summary?db=core;g=ENSBTAG00000009478;r=7:46064180-46067119;t=ENSBTAT00000012476
89	PCSK1	Proprotein convertase subtilisin/kexin type 1	>=98155674	<=98199486	UMD3.1:GK000007.2	http://www.ensembl.org/Bos_taurus/Gene/Summary?db=core;g=ENSBTAG00000020843;r=7:98155674-98199486;t=ENSBTAT00000027775
90	CAPN3	Calpain 3	>=37828797	<=37885860	UMD3.1:GK000010.2	http://www.ensembl.org/Bos_taurus/Gene/Summary?db=core;g=ENSBTAG00000008868;r=10:37828797-37885860
91	SIX3	SIX homebox 3	>=27200797	<=27204850	UMD3.1:GK000011.2	http://www.ensembl.org/Bos_taurus/Location/View?db=core;g=ENSBTAG00000027017;r=11:27200797-27204850;t=ENSBTAT00000038682
92	GDF5	Growth differentiation factor 5	>=65340132	<=65343889	UMD3.1:GK000013.2	http://www.ensembl.org/Bos_taurus/Gene/Summary?db=core;g=ENSBTAG00000004429;r=13:65340132-65343889;t=ENSBTAT00000005807
93	TG	Thyroglobulin	>=9262251	<=9508938	UMD3.1:GK000014.2	http://www.ensembl.org/Bos_taurus/Gene/Summary?db=core;g=ENSBTAG00000007823;r=14:9262251-9508938;t=ENSBTAT00000010295
94	XKR4	Kell blood group complex subunit-related family, member 4	>=24295567	<=24610955	UMD3.1:GK000014.2	http://www.ensembl.org/Bos_taurus/Gene/Summary?db=core;g=ENSBTAG00000044050;r=14:24295567-24610955;t=ENSBTAT00000060990
95	SDR16C5	Short chain dehydrogenase/reductase family 16C, member 5epidermal retinol dehydrogenase 2	>=25105062	<=25117554	UMD3.1:GK000014.2	http://www.ensembl.org/Bos_taurus/Gene/Summary?db=core;g=ENSBTAG00000018570;r=14:25105062-25117554;t=ENSBTAT00000024714
96	SDR16C6	Short chain dehydrogenase/reductase family 16C, member 6 epidermal retinol dehydrogenase 2	>=25153583	<=25179651	UMD3.1:GK000014.2	http://www.ensembl.org/Bos_taurus/Gene/Summary?db=core;g=ENSBTAG00000040321;r=14:25153583-25179651;t=ENSBTAT00000052250
97	FAM110B	Family with sequence similarity 110, member B protein	>=26115608	<=26116813	UMD3.1:GK000014.2	http://www.ensembl.org/Bos_taurus/Gene/Summary?db=core;g=ENSBTAG00000011933;r=14:26115608-26116813;t=ENSBTAT00000015832
98	TOX	Thymocyte selection-associated high mobility group box	>=26631190	<=26941726	UMD3.1:GK000014.2	http://www.ensembl.org/Bos_taurus/Gene/Summary?db=core;g=ENSBTAG00000004954;r=14:26631190-26941726;t=ENSBTAT00000006516
99	CA8	Carbonic anhydrase VIII	>=27637561	<=27719848	UMD3.1:GK000014.2	http://www.ensembl.org/Bos_taurus/Gene/Summary?db=core;g=ENSBTAG00000017529;r=14:27637561-27719848;t=ENSBTAT00000023308
100	CHD7	Chromodomain helicase DNA binding protein 7	>=28044276	<=28171159	UMD3.1:GK000014.2	http://www.ensembl.org/Bos_taurus/Gene/Summary?db=core;g=ENSBTAG00000021841;r=14:28044276-28171159;t=ENSBTAT00000026607
101	DGAT1	Diacylglycerol O-acyltransferase 1	>=1795351	<=1804562	UMD3.1:GK000014.2	http://www.ensembl.org/Bos_taurus/Gene/Summary?db=core;g=ENSBTAG00000026356;r=14:1795351-1804562;t=ENSBTAT00000037423
102	FGF2	Fibroblast growth factor 2	>=35199615	<=35259135	UMD3.1:GK000017.2	http://www.ensembl.org/Bos_taurus/Gene/Summary?db=core;g=ENSBTAG00000005691;r=17:35199615-35259135;t=ENSBTAT00000007477
103	GH1	somatotrophin	>=48768618	<=48772014	UMD3.1:GK000019.2	http://www.ensembl.org/Bos_taurus/Gene/Summary?db=core;g=ENSBTAG00000017220;r=19:48768618-48772014;t=ENSBTAT00000022885
104	NSMCE2	non-structural maintenance of chromosomes element 2 homolog	>=16424535	<=16619178	UMD3.1:GK000014.2	http://www.ensembl.org/Bos_taurus/Gene/Summary?db=core;g=ENSBTAG00000009394;r=14:16424535-16619178;t=ENSBTAT00000012363
105	MTSS1	Metastasis suppressor 1metastasis suppressor protein 1	>=16971033	<=17132800	UMD3.1:GK000014.2	http://www.ensembl.org/Bos_taurus/Gene/Summary?db=core;g=ENSBTAG00000020407;r=14:16971033-17132800;t=ENSBTAT00000027195
106	SNTG1	Syntrophin, gamma 1	>=22212868	<=22350058	UMD3.1:GK000014.2	http://www.ensembl.org/Bos_taurus/Gene/Summary?db=core;g=ENSBTAG00000002448;r=14:22212868-22350058;t=ENSBTAT00000047548
107	PPP2R1A	Protein phosphatase 2, regulatory subunit A	>=58425828	<=58448787	UMD3.1:GK000018.2	http://www.ensembl.org/Bos_taurus/Gene/Summary?db=core;g=ENSBTAG00000019851;r=18:58425828-58448787;t=ENSBTAT00000026449
108	EGFR	Epidermal growth factor receptor	>=892005	<=1069280	UMD3.1:GK000022.2	http://www.ensembl.org/Bos_taurus/Gene/Summary?db=core;g=ENSBTAG00000011628;r=22:892005-1069280;t=ENSBTAT00000015445
109	IGFALS	Insulin-like growth factor binding protein, acid labile subunit	>=1366647	<=1368479	UMD3.1:GK000025.2	http://www.ensembl.org/Bos_taurus/Gene/Summary?db=core;g=ENSBTAG00000033299;r=25:1366647-1368479;t=ENSBTAT00000047326
110	GDF10	Growth differentiation factor 10	>=42628171	<=42640763	UMD3.1:GK000028.2	http://www.ensembl.org/Bos_taurus/Gene/Summary?db=core;g=ENSBTAG00000001019;r=28:42628171-42640763;t=ENSBTAT00000001351
