# Supplementary material for: Single nucleotide polymorphism discovery in bovine liver using RNA-seq technology
Source: PLoS One. 2017 Feb 24;12(2):e0172687. doi: 10.1371/journal.pone.0172687 (PMC5325534; doi:10.1371/journal.pone.0172687)
Supplement: S47 Table — (XLS) [file pone.0172687.s047.xls]

## Sheet: Geny kandydujące z SNP
S47 Table: Identification of putative SNPs hits of liver RNA-seq data on 110 potential candidate genes from bovine QTL-db in Polish Red cattle.
6 months of age									6 months of age									9 months of age									9 months of age									12 months of age									12 months of age
chromosome location of CGs	SNP location	Ref_seq (1)	sample seq (2)	# of reads as Ref (3)	# of reads as SNP (4)	% ref (5)	% SNP (6)		chromosome location of CGs	SNP location	Ref_seq (1)	sample seq (2)	# of reads as Ref (3)	# of reads as SNP (4)	% ref (5)	% SNP (6)		chromosome location of CGs	SNP location	Ref_seq (1)	sample seq (2)	# of reads as Ref (3)	# of reads as SNP (4)	% ref (5)	% SNP (6)		chromosome location of CGs	SNP location	Ref_seq (1)	sample seq (2)	# of reads as Ref (3)	# of reads as SNP (4)	% ref (5)	% SNP (6)		chromosome location of CGs	SNP location	Ref_seq (1)	sample seq (2)	# of reads as Ref (3)	# of reads as SNP (4)	% ref (5)	% SNP (6)		chromosome location of CGs	SNP location	Ref_seq (1)	sample seq (2)	# of reads as Ref (3)
GHSR	>=95795892	<=95799185	gnl|UMD3.1|GK000001.2						GHSR	>=95795892	<=95799185	gnl|UMD3.1|GK000001.2						GHSR	>=95795892	<=95799185	gnl|UMD3.1|GK000001.2						GHSR	>=95795892	<=95799185	gnl|UMD3.1|GK000001.2						GHSR	>=95795892	<=95799185	gnl|UMD3.1|GK000001.2						GHSR	>=95795892	<=95799185	gnl|UMD3.1|GK000001.2
chromosome location of CGs	SNP location	1	2	3	4	5	6		chromosome location of CGs	SNP location	1	2	3	4	5	6		chromosome location of CGs	SNP location	1	2	3	4	5	6		chromosome location of CGs	SNP location	1	2	3	4	5	6		chromosome location of CGs	SNP location	1	2	3	4	5	6		chromosome location of CGs	SNP location	1	2	3
IGF2BP2	>=81992398	<=82161528	gnl|UMD3.1|GK000001.2						IGF2BP2	>=81992398	<=82161528	gnl|UMD3.1|GK000001.2						IGF2BP2	>=81992398	<=82161528	gnl|UMD3.1|GK000001.2						IGF2BP2	>=81992398	<=82161528	gnl|UMD3.1|GK000001.2						IGF2BP2	>=81992398	<=82161528	gnl|UMD3.1|GK000001.2						IGF2BP2	>=81992398	<=82161528	gnl|UMD3.1|GK000001.2
chromosome location of CGs	SNP location	1	2	3	4	5	6		chromosome location of CGs	SNP location	1	2	3	4	5	6		chromosome location of CGs	SNP location	1	2	3	4	5	6		chromosome location of CGs	SNP location	1	2	3	4	5	6		chromosome location of CGs	SNP location	1	2	3	4	5	6		chromosome location of CGs	SNP location	1	2	3
gnl|UMD3.1|GK000001.2	82110741	G	A	0	2	0	1		gnl|UMD3.1|GK000001.2	82062430	T	C	0	2	0	1		gnl|UMD3.1|GK000001.2	82056420	T	C	0	2	0	1		gnl|UMD3.1|GK000001.2	82056420	T	C	0	2	0	1		GAD1	>=25646775	<=25685832	gnl|UMD3.1|GK000002.2						gnl|UMD3.1|GK000001.2	82001553	A	G	0
GAD1	>=25646775	<=25685832	gnl|UMD3.1|GK000002.2						gnl|UMD3.1|GK000001.2	82062446	C	T	0	2	0	1		gnl|UMD3.1|GK000001.2	82057350	C	G	0	2	0	1		gnl|UMD3.1|GK000001.2	82152057	A	T	1	2	0.333333333333333	0.666666666666667		chromosome location of CGs	SNP location	1	2	3	4	5	6		gnl|UMD3.1|GK000001.2	82154404	G	T	0
chromosome location of CGs	SNP location	1	2	3	4	5	6		gnl|UMD3.1|GK000001.2	82062457	C	T	0	2	0	1		gnl|UMD3.1|GK000001.2	82057354	T	C	0	2	0	1		GAD1	>=25646775	<=25685832	gnl|UMD3.1|GK000002.2						IGFBP2	>=105338358	<=105367369	gnl|UMD3.1|GK000002.2						gnl|UMD3.1|GK000001.2	82154944	T	C	0
IGFBP2	>=105338358	<=105367369	gnl|UMD3.1|GK000002.2						gnl|UMD3.1|GK000001.2	82106365	C	T	0	2	0	1		GAD1	>=25646775	<=25685832	gnl|UMD3.1|GK000002.2						chromosome location of CGs	SNP location	1	2	3	4	5	6		chromosome location of CGs	SNP location	1	2	3	4	5	6		gnl|UMD3.1|GK000001.2	82157553	A	G	0
chromosome location of CGs	SNP location	1	2	3	4	5	6		GAD1	>=25646775	<=25685832	gnl|UMD3.1|GK000002.2						chromosome location of CGs	SNP location	1	2	3	4	5	6		IGFBP2	>=105338358	<=105367369	gnl|UMD3.1|GK000002.2						gnl|UMD3.1|GK000002.2	105338677	N	G	0	2	0	1		GAD1	>=25646775	<=25685832	gnl|UMD3.1|GK000002.2
gnl|UMD3.1|GK000002.2	105338524	N	C	0	10	0	1		chromosome location of CGs	SNP location	1	2	3	4	5	6		IGFBP2	>=105338358	<=105367369	gnl|UMD3.1|GK000002.2						chromosome location of CGs	SNP location	1	2	3	4	5	6		gnl|UMD3.1|GK000002.2	105338834	G	A	0	6	0	1		chromosome location of CGs	SNP location	1	2	3
gnl|UMD3.1|GK000002.2	105338677	N	G	0	13	0	1		IGFBP2	>=105338358	<=105367369	gnl|UMD3.1|GK000002.2						chromosome location of CGs	SNP location	1	2	3	4	5	6		gnl|UMD3.1|GK000002.2	105352636	A	G	0	4	0	1		gnl|UMD3.1|GK000002.2	105358744	G	C	0	2	0	1		IGFBP2	>=105338358	<=105367369	gnl|UMD3.1|GK000002.2
gnl|UMD3.1|GK000002.2	105338834	G	A	1	44	0.0222222222222222	0.977777777777778		chromosome location of CGs	SNP location	1	2	3	4	5	6		gnl|UMD3.1|GK000002.2	105338834	G	A	1	4	0.2	0.8		gnl|UMD3.1|GK000002.2	105352655	A	G	0	4	0	1		gnl|UMD3.1|GK000002.2	105358814	C	T	0	2	0	1		chromosome location of CGs	SNP location	1	2	3
gnl|UMD3.1|GK000002.2	105338835	T	C	0	11	0	1		gnl|UMD3.1|GK000002.2	105338677	N	G,C	0	9	0	1		gnl|UMD3.1|GK000002.2	105360431	A	T	0	2	0	1		gnl|UMD3.1|GK000002.2	105355975	T	C	0	2	0	1		gnl|UMD3.1|GK000002.2	105358846	C	T	0	2	0	1		gnl|UMD3.1|GK000002.2	105338834	G	A	0
gnl|UMD3.1|GK000002.2	105339678	G	T	0	2	0	1		gnl|UMD3.1|GK000002.2	105338834	G	A	0	9	0	1		gnl|UMD3.1|GK000002.2	105366972	C	T	1	359	0.00277777777777778	0.997222222222222		gnl|UMD3.1|GK000002.2	105355982	G	A	0	2	0	1		gnl|UMD3.1|GK000002.2	105358847	A	G	0	2	0	1		gnl|UMD3.1|GK000002.2	105338835	T	C	0
gnl|UMD3.1|GK000002.2	105340650	T	C	0	2	0	1		gnl|UMD3.1|GK000002.2	105352129	C	T	0	2	0	1		gnl|UMD3.1|GK000002.2	105367348	G	A	2	207	0.00956937799043062	0.990430622009569		gnl|UMD3.1|GK000002.2	105355989	G	A	0	2	0	1		gnl|UMD3.1|GK000002.2	105366972	C	T	0	487	0	1		gnl|UMD3.1|GK000002.2	105364583	A	G	0
gnl|UMD3.1|GK000002.2	105340651	G	T	0	2	0	1		gnl|UMD3.1|GK000002.2	105359284	G	C	0	2	0	1		IGFBP5	>=105378991	<=105397646	gnl|UMD3.1|GK000002.2						gnl|UMD3.1|GK000002.2	105356023	T	C	0	4	0	1		gnl|UMD3.1|GK000002.2	105367348	G	A	0	193	0	1		IGFBP5	>=105378991	<=105397646	gnl|UMD3.1|GK000002.2
gnl|UMD3.1|GK000002.2	105342521	G	T	0	2	0	1		gnl|UMD3.1|GK000002.2	105359285	G	A	0	2	0	1		chromosome location of CGs	SNP location	1	2	3	4	5	6		gnl|UMD3.1|GK000002.2	105359532	C	T	0	3	0	1		IGFBP5	>=105378991	<=105397646	gnl|UMD3.1|GK000002.2						chromosome location of CGs	SNP location	1	2	3
gnl|UMD3.1|GK000002.2	105362577	C	T	0	2	0	1		gnl|UMD3.1|GK000002.2	105359352	G	A	0	1	0	1		gnl|UMD3.1|GK000002.2	105379067	A	G	0	4	0	1		gnl|UMD3.1|GK000002.2	105359568	G	A	0	3	0	1		chromosome location of CGs	SNP location	1	2	3	4	5	6		gnl|UMD3.1|GK000002.2	105382214	T	C	3
gnl|UMD3.1|GK000002.2	105363331	C	T	6	7	0.461538461538462	0.538461538461538		gnl|UMD3.1|GK000002.2	105359532	C	T	0	2	0	1		gnl|UMD3.1|GK000002.2	105382214	T	C	0	6	0	1		gnl|UMD3.1|GK000002.2	105359584	T	G	0	3	0	1		gnl|UMD3.1|GK000002.2	105382214	T	C	0	4	0	1		MSTN	>=6213566	<=6220196	gnl|UMD3.1|GK000002.2
gnl|UMD3.1|GK000002.2	105363567	G	A	5	10	0.333333333333333	0.666666666666667		gnl|UMD3.1|GK000002.2	105359568	G	A	0	2	0	1		gnl|UMD3.1|GK000002.2	105382323	G	A,T,C	0	8	0	1		gnl|UMD3.1|GK000002.2	105359639	T	C	0	3	0	1		gnl|UMD3.1|GK000002.2	105382323	G	A	2	7	0.222222222222222	0.777777777777778		chromosome location of CGs	SNP location	1	2	3
gnl|UMD3.1|GK000002.2	105364112	A	G	0	3	0	1		gnl|UMD3.1|GK000002.2	105359584	T	G	0	2	0	1		gnl|UMD3.1|GK000002.2	105397499	T	G	1	3	0.25	0.75		gnl|UMD3.1|GK000002.2	105359756	A	G	0	6	0	1		gnl|UMD3.1|GK000002.2	105397605	G	A	5	2	0.714285714285714	0.285714285714286		LEPR	>=80071689	<=80147000	gnl|UMD3.1|GK000003.2
gnl|UMD3.1|GK000002.2	105364583	A	G	6	15	0.285714285714286	0.714285714285714		gnl|UMD3.1|GK000002.2	105361415	G	A	0	2	0	1		MSTN	>=6213566	<=6220196	gnl|UMD3.1|GK000002.2						gnl|UMD3.1|GK000002.2	105359784	T	G	0	6	0	1		MSTN	>=6213566	<=6220196	gnl|UMD3.1|GK000002.2						chromosome location of CGs	SNP location	1	2	3
gnl|UMD3.1|GK000002.2	105364726	G	T	0	24	0	1		gnl|UMD3.1|GK000002.2	105361447	T	C	0	2	0	1		chromosome location of CGs	SNP location	1	2	3	4	5	6		gnl|UMD3.1|GK000002.2	105359796	T	C	0	2	0	1		chromosome location of CGs	SNP location	1	2	3	4	5	6		gnl|UMD3.1|GK000003.2	80073731	C	T	0
gnl|UMD3.1|GK000002.2	105366918	T	A	7	23	0.233333333333333	0.766666666666667		gnl|UMD3.1|GK000002.2	105361486	G	A	0	2	0	1		LEPR	>=80071689	<=80147000	gnl|UMD3.1|GK000003.2						gnl|UMD3.1|GK000002.2	105361315	G	C	0	3	0	1		LEPR	>=80071689	<=80147000	gnl|UMD3.1|GK000003.2						gnl|UMD3.1|GK000003.2	80074215	C	T	0
gnl|UMD3.1|GK000002.2	105366972	C	T	2254	1730	0.565763052208835	0.434236947791165		gnl|UMD3.1|GK000002.2	105361508	G	C	0	4	0	1		chromosome location of CGs	SNP location	1	2	3	4	5	6		gnl|UMD3.1|GK000002.2	105361334	C	T	0	6	0	1		chromosome location of CGs	SNP location	1	2	3	4	5	6		gnl|UMD3.1|GK000003.2	80074908	A	G	31
gnl|UMD3.1|GK000002.2	105367348	G	A	691	513	0.573920265780731	0.426079734219269		gnl|UMD3.1|GK000002.2	105361542	C	T	0	6	0	1		gnl|UMD3.1|GK000003.2	80074215	C	T	45	66	0.405405405405405	0.594594594594595		gnl|UMD3.1|GK000002.2	105361415	G	A	0	3	0	1		gnl|UMD3.1|GK000003.2	80071722	T	G	0	3	0	1		gnl|UMD3.1|GK000003.2	80074918	G	C	24
IGFBP5	>=105378991	<=105397646	gnl|UMD3.1|GK000002.2						gnl|UMD3.1|GK000002.2	105361568	T	C	0	5	0	1		gnl|UMD3.1|GK000003.2	80074908	A	G	16	22	0.421052631578947	0.578947368421053		gnl|UMD3.1|GK000002.2	105361447	T	C	0	3	0	1		gnl|UMD3.1|GK000003.2	80072642	A	T	0	8	0	1		gnl|UMD3.1|GK000003.2	80074926	A	T	57
chromosome location of CGs	SNP location	1	2	3	4	5	6		gnl|UMD3.1|GK000002.2	105361651	G	C	0	4	0	1		gnl|UMD3.1|GK000003.2	80074918	G	C	14	26	0.35	0.65		gnl|UMD3.1|GK000002.2	105361508	G	C	0	6	0	1		gnl|UMD3.1|GK000003.2	80073731	C	T	0	4	0	1		gnl|UMD3.1|GK000003.2	80074986	C	T	0
gnl|UMD3.1|GK000002.2	105379067	A	G	3	4	0.428571428571429	0.571428571428571		gnl|UMD3.1|GK000002.2	105361678	GGAG	GGAGTCTGCTGGAAGGAGATGCTCCGAG	0	1	0	1		gnl|UMD3.1|GK000003.2	80074986	C	T	0	51	0	1		gnl|UMD3.1|GK000002.2	105361542	C	T	0	6	0	1		gnl|UMD3.1|GK000003.2	80074215	C	T	0	134	0	1		gnl|UMD3.1|GK000003.2	80075038	G	A	32
gnl|UMD3.1|GK000002.2	105382214	T	C	0	13	0	1		gnl|UMD3.1|GK000002.2	105363331	C	T	0	10	0	1		gnl|UMD3.1|GK000003.2	80075038	G	A	18	24	0.428571428571429	0.571428571428571		gnl|UMD3.1|GK000002.2	105361568	T	C	0	6	0	1		gnl|UMD3.1|GK000003.2	80074926	A	T	0	89	0	1		gnl|UMD3.1|GK000003.2	80075946	A	G	18
gnl|UMD3.1|GK000002.2	105382323	G	A	0	10	0	1		gnl|UMD3.1|GK000002.2	105363567	G	A	14	6	0.7	0.3		gnl|UMD3.1|GK000003.2	80075927	A	G	17	14	0.548387096774194	0.451612903225806		gnl|UMD3.1|GK000002.2	105361846	G	C	0	6	0	1		gnl|UMD3.1|GK000003.2	80074986	C	T	0	86	0	1		gnl|UMD3.1|GK000003.2	80075948	C	A	17
MSTN	>=6213566	<=6220196	gnl|UMD3.1|GK000002.2						gnl|UMD3.1|GK000002.2	105363712	T	A	0	5	0	1		gnl|UMD3.1|GK000003.2	80076143	T	C	0	5	0	1		gnl|UMD3.1|GK000002.2	105363331	C	T	0	2	0	1		gnl|UMD3.1|GK000003.2	80077130	T	C	0	2	0	1		gnl|UMD3.1|GK000003.2	80076916	A	G	2
chromosome location of CGs	SNP location	1	2	3	4	5	6		gnl|UMD3.1|GK000002.2	105363779	A	G	3	3	0.5	0.5		gnl|UMD3.1|GK000003.2	80076592	G	A	0	1	0	1		gnl|UMD3.1|GK000002.2	105363567	G	A	1	3	0.25	0.75		gnl|UMD3.1|GK000003.2	80077146	T	C	0	2	0	1		gnl|UMD3.1|GK000003.2	80076924	A	C	2
LEPR	>=80071689	<=80147000	gnl|UMD3.1|GK000003.2						gnl|UMD3.1|GK000002.2	105363812	C	T	4	3	0.571428571428571	0.428571428571429		gnl|UMD3.1|GK000003.2	80076641	G	A	1	2	0.333333333333333	0.666666666666667		gnl|UMD3.1|GK000002.2	105365856	G	A	0	2	0	1		gnl|UMD3.1|GK000003.2	80077161	T	C	0	2	0	1		gnl|UMD3.1|GK000003.2	80076952	C	T	2
chromosome location of CGs	SNP location	1	2	3	4	5	6		gnl|UMD3.1|GK000002.2	105364112	A	G	2	2	0.5	0.5		gnl|UMD3.1|GK000003.2	80077337	G	C	0	2	0	1		gnl|UMD3.1|GK000002.2	105366972	C	T	3	436	0.00683371298405467	0.993166287015945		gnl|UMD3.1|GK000003.2	80080021	C	G	1	2	0.333333333333333	0.666666666666667		gnl|UMD3.1|GK000003.2	80077160	A	G	4
gnl|UMD3.1|GK000003.2	80072180	C	T	0	2	0	1		gnl|UMD3.1|GK000002.2	105364583	A	G	7	16	0.304347826086957	0.695652173913043		gnl|UMD3.1|GK000003.2	80077546	A	C,T	0	3	0	1		gnl|UMD3.1|GK000002.2	105367348	G	A	2	253	0.00784313725490196	0.992156862745098		gnl|UMD3.1|GK000003.2	80081833	T	C,A	0	4	0	1		gnl|UMD3.1|GK000003.2	80077546	A	C	0
gnl|UMD3.1|GK000003.2	80074215	C	T	0	4	0	1		gnl|UMD3.1|GK000002.2	105364726	G	T	0	15	0	1		gnl|UMD3.1|GK000003.2	80078067	A	C	0	7	0	1		IGFBP5	>=105378991	<=105397646	gnl|UMD3.1|GK000002.2						gnl|UMD3.1|GK000003.2	80081886	G	A	0	3	0	1		gnl|UMD3.1|GK000003.2	80077850	G	A	0
gnl|UMD3.1|GK000003.2	80074354	T	C	7	6	0.538461538461538	0.461538461538462		gnl|UMD3.1|GK000002.2	105365856	G	A	0	2	0	1		gnl|UMD3.1|GK000003.2	80078166	C	T	3	2	0.6	0.4		chromosome location of CGs	SNP location	1	2	3	4	5	6		gnl|UMD3.1|GK000003.2	80082060	G	A	0	4	0	1		gnl|UMD3.1|GK000003.2	80077899	G	A	0
gnl|UMD3.1|GK000003.2	80074391	T	C	5	5	0.5	0.5		gnl|UMD3.1|GK000002.2	105365939	T	C	0	2	0	1		gnl|UMD3.1|GK000003.2	80080370	G	A	2	2	0.5	0.5		gnl|UMD3.1|GK000002.2	105379067	A	G	1	10	0.0909090909090909	0.909090909090909		gnl|UMD3.1|GK000003.2	80086750	G	A	0	24	0	1		gnl|UMD3.1|GK000003.2	80078605	G	A	0
gnl|UMD3.1|GK000003.2	80074908	A	G	12	14	0.461538461538462	0.538461538461538		gnl|UMD3.1|GK000002.2	105365941	G	T	0	2	0	1		gnl|UMD3.1|GK000003.2	80080981	A	G	2	2	0.5	0.5		gnl|UMD3.1|GK000002.2	105379125	C	T	11	8	0.578947368421053	0.421052631578947		gnl|UMD3.1|GK000003.2	80090268	G	T	0	2	0	1		gnl|UMD3.1|GK000003.2	80081833	T	C	0
gnl|UMD3.1|GK000003.2	80074918	G	C	0	26	0	1		gnl|UMD3.1|GK000002.2	105366918	T	A	7	2	0.777777777777778	0.222222222222222		gnl|UMD3.1|GK000003.2	80082915	G	A	0	2	0	1		gnl|UMD3.1|GK000002.2	105382214	T	C	0	8	0	1		gnl|UMD3.1|GK000003.2	80092003	T	C	0	20	0	1		gnl|UMD3.1|GK000003.2	80081886	G	A	0
gnl|UMD3.1|GK000003.2	80074986	C	T	0	22	0	1		gnl|UMD3.1|GK000002.2	105366972	C	T	905	897	0.502219755826859	0.497780244173141		gnl|UMD3.1|GK000003.2	80085423	A	G,T	0	9	0	1		gnl|UMD3.1|GK000002.2	105382323	G	A	0	12	0	1		gnl|UMD3.1|GK000003.2	80097504	C	G	13	11	0.541666666666667	0.458333333333333		gnl|UMD3.1|GK000003.2	80081913	C	T	0
gnl|UMD3.1|GK000003.2	80075038	G	A	0	28	0	1		gnl|UMD3.1|GK000002.2	105367348	G	A	752	666	0.530324400564175	0.469675599435825		gnl|UMD3.1|GK000003.2	80091629	G	T	0	1	0	1		MSTN	>=6213566	<=6220196	gnl|UMD3.1|GK000002.2						gnl|UMD3.1|GK000003.2	80098735	T	C	0	21	0	1		gnl|UMD3.1|GK000003.2	80082060	G	A	0
gnl|UMD3.1|GK000003.2	80075490	G	T	8	2	0.8	0.2		IGFBP5	>=105378991	<=105397646	gnl|UMD3.1|GK000002.2						gnl|UMD3.1|GK000003.2	80092003	T	C,A	0	16	0	1		chromosome location of CGs	SNP location	1	2	3	4	5	6		gnl|UMD3.1|GK000003.2	80098805	A	C	5	2	0.714285714285714	0.285714285714286		gnl|UMD3.1|GK000003.2	80085423	A	G	3
gnl|UMD3.1|GK000003.2	80075664	G	A	20	16	0.555555555555556	0.444444444444444		chromosome location of CGs	SNP location	1	2	3	4	5	6		gnl|UMD3.1|GK000003.2	80098735	T	C	0	8	0	1		LEPR	>=80071689	<=80147000	gnl|UMD3.1|GK000003.2						gnl|UMD3.1|GK000003.2	80108937	A	G	0	2	0	1		gnl|UMD3.1|GK000003.2	80085603	G	A	1
gnl|UMD3.1|GK000003.2	80077323	T	C	0	2	0	1		gnl|UMD3.1|GK000002.2	105379125	C	T	5	4	0.555555555555556	0.444444444444444		gnl|UMD3.1|GK000003.2	80099519	T	G	0	6	0	1		chromosome location of CGs	SNP location	1	2	3	4	5	6		gnl|UMD3.1|GK000003.2	80108965	T	A	0	2	0	1		gnl|UMD3.1|GK000003.2	80086750	G	A	14
gnl|UMD3.1|GK000003.2	80077337	G	C	1	2	0.333333333333333	0.666666666666667		gnl|UMD3.1|GK000002.2	105382214	T	C	0	11	0	1		gnl|UMD3.1|GK000003.2	80099533	C	A	0	5	0	1		gnl|UMD3.1|GK000003.2	80074215	C	T	77	99	0.4375	0.5625		gnl|UMD3.1|GK000003.2	80109129	G	C	0	2	0	1		gnl|UMD3.1|GK000003.2	80086834	G	T	0
gnl|UMD3.1|GK000003.2	80077814	A	T	2	2	0.5	0.5		gnl|UMD3.1|GK000002.2	105382323	G	A	3	6	0.333333333333333	0.666666666666667		gnl|UMD3.1|GK000003.2	80101384	G	A	5	2	0.714285714285714	0.285714285714286		gnl|UMD3.1|GK000003.2	80074908	A	G	41	49	0.455555555555556	0.544444444444444		gnl|UMD3.1|GK000003.2	80120024	G	T	1	2	0.333333333333333	0.666666666666667		gnl|UMD3.1|GK000003.2	80091988	C	A	0
gnl|UMD3.1|GK000003.2	80077850	G	A	0	4	0	1		MSTN	>=6213566	<=6220196	gnl|UMD3.1|GK000002.2						gnl|UMD3.1|GK000003.2	80101585	T	C	0	2	0	1		gnl|UMD3.1|GK000003.2	80074918	G	C	27	51	0.346153846153846	0.653846153846154		gnl|UMD3.1|GK000003.2	80142072	T	C	0	4	0	1		gnl|UMD3.1|GK000003.2	80092003	T	C	0
gnl|UMD3.1|GK000003.2	80077899	G	A	1	3	0.25	0.75		chromosome location of CGs	SNP location	1	2	3	4	5	6		gnl|UMD3.1|GK000003.2	80101612	G	C	0	2	0	1		gnl|UMD3.1|GK000003.2	80074986	C	T	0	87	0	1		gnl|UMD3.1|GK000003.2	80143337	A	C	0	19	0	1		gnl|UMD3.1|GK000003.2	80098735	T	C	0
gnl|UMD3.1|GK000003.2	80077936	A	G	2	2	0.5	0.5		LEPR	>=80071689	<=80147000	gnl|UMD3.1|GK000003.2						gnl|UMD3.1|GK000003.2	80102420	T	A	0	2	0	1		gnl|UMD3.1|GK000003.2	80075038	G	A	41	45	0.476744186046512	0.523255813953488		gnl|UMD3.1|GK000003.2	80146984	A	G	0	16	0	1		gnl|UMD3.1|GK000003.2	80100787	CT	CTGCTTCCTACCCAGCCTTACAAATTT	0
gnl|UMD3.1|GK000003.2	80077958	A	G	2	2	0.5	0.5		chromosome location of CGs	SNP location	1	2	3	4	5	6		gnl|UMD3.1|GK000003.2	80102466	G	C	0	3	0	1		gnl|UMD3.1|GK000003.2	80075927	A	G	22	17	0.564102564102564	0.435897435897436		APOA2	>=8301476	<=8302729	gnl|UMD3.1|GK000003.2						gnl|UMD3.1|GK000003.2	80101288	C	A	4
gnl|UMD3.1|GK000003.2	80077969	G	A	2	2	0.5	0.5		gnl|UMD3.1|GK000003.2	80073731	C	T	0	2	0	1		gnl|UMD3.1|GK000003.2	80102526	A	G	0	2	0	1		gnl|UMD3.1|GK000003.2	80076136	A	G	8	2	0.8	0.2		chromosome location of CGs	SNP location	1	2	3	4	5	6		gnl|UMD3.1|GK000003.2	80104353	C	T	0
gnl|UMD3.1|GK000003.2	80078605	G	A	0	2	0	1		gnl|UMD3.1|GK000003.2	80074215	C	T	0	80	0	1		gnl|UMD3.1|GK000003.2	80102569	C	T	0	2	0	1		gnl|UMD3.1|GK000003.2	80076143	T	C	0	10	0	1		gnl|UMD3.1|GK000003.2	8301657	G	C	98	1607	0.0574780058651026	0.942521994134897		gnl|UMD3.1|GK000003.2	80113151	A	G	0
gnl|UMD3.1|GK000003.2	80078827	G	C	0	3	0	1		gnl|UMD3.1|GK000003.2	80074908	A	G	28	51	0.354430379746835	0.645569620253165		gnl|UMD3.1|GK000003.2	80102598	A	C	0	2	0	1		gnl|UMD3.1|GK000003.2	80076592	G	A	8	2	0.8	0.2		gnl|UMD3.1|GK000003.2	8301781	C	T	15	26	0.365853658536585	0.634146341463415		gnl|UMD3.1|GK000003.2	80113251	A	C	0
gnl|UMD3.1|GK000003.2	80078898	A	C	0	3	0	1		gnl|UMD3.1|GK000003.2	80074918	G	C	29	50	0.367088607594937	0.632911392405063		gnl|UMD3.1|GK000003.2	80104372	C	G	9	2	0.818181818181818	0.181818181818182		gnl|UMD3.1|GK000003.2	80076641	G	A	2	8	0.2	0.8		gnl|UMD3.1|GK000003.2	8301835	T	G	7	8	0.466666666666667	0.533333333333333		gnl|UMD3.1|GK000003.2	80125028	T	C	0
gnl|UMD3.1|GK000003.2	80079301	C	G	0	2	0	1		gnl|UMD3.1|GK000003.2	80074926	A	T	56	28	0.666666666666667	0.333333333333333		gnl|UMD3.1|GK000003.2	80105898	T	A	0	2	0	1		gnl|UMD3.1|GK000003.2	80077323	T	C	0	6	0	1		gnl|UMD3.1|GK000003.2	8301993	C	A	58	91	0.389261744966443	0.610738255033557		gnl|UMD3.1|GK000003.2	80125034	T	C	0
gnl|UMD3.1|GK000003.2	80080392	C	A	6	2	0.75	0.25		gnl|UMD3.1|GK000003.2	80074986	C	T	0	88	0	1		gnl|UMD3.1|GK000003.2	80105902	G	T	0	2	0	1		gnl|UMD3.1|GK000003.2	80077337	G	C	0	6	0	1		gnl|UMD3.1|GK000003.2	8302015	A	G	0	7979	0	1		gnl|UMD3.1|GK000003.2	80125045	T	C	0
gnl|UMD3.1|GK000003.2	80081833	T	C	0	2	0	1		gnl|UMD3.1|GK000003.2	80075038	G	A	34	38	0.472222222222222	0.527777777777778		gnl|UMD3.1|GK000003.2	80108124	T	C	0	4	0	1		gnl|UMD3.1|GK000003.2	80078067	A	C	0	9	0	1		gnl|UMD3.1|GK000003.2	8302130	T	G	48	17	0.738461538461539	0.261538461538462		gnl|UMD3.1|GK000003.2	80125049	T	C	0
gnl|UMD3.1|GK000003.2	80082059	G	T	6	2	0.75	0.25		gnl|UMD3.1|GK000003.2	80076143	T	C	2	2	0.5	0.5		gnl|UMD3.1|GK000003.2	80108937	A	G	0	5	0	1		gnl|UMD3.1|GK000003.2	80078628	T	C	0	2	0	1		gnl|UMD3.1|GK000003.2	8302131	A	C	4	4	0.5	0.5		gnl|UMD3.1|GK000003.2	80125050	T	C	0
gnl|UMD3.1|GK000003.2	80082060	G	A	5	2	0.714285714285714	0.285714285714286		gnl|UMD3.1|GK000003.2	80076592	G	A	0	2	0	1		gnl|UMD3.1|GK000003.2	80109419	A	G	0	4	0	1		gnl|UMD3.1|GK000003.2	80088584	C	T	0	2	0	1		gnl|UMD3.1|GK000003.2	8302491	T	A	43	256	0.1438127090301	0.8561872909699		gnl|UMD3.1|GK000003.2	80125058	T	C	0
gnl|UMD3.1|GK000003.2	80082538	C	T	4	3	0.571428571428571	0.428571428571429		gnl|UMD3.1|GK000003.2	80077546	A	C	0	5	0	1		gnl|UMD3.1|GK000003.2	80113676	A	C	0	1	0	1		gnl|UMD3.1|GK000003.2	80088661	C	A	14	4	0.777777777777778	0.222222222222222		gnl|UMD3.1|GK000003.2	8302496	G	A	13	1249	0.0103011093502377	0.989698890649762		gnl|UMD3.1|GK000003.2	80125070	T	C	0
gnl|UMD3.1|GK000003.2	80082718	C	A	5	2	0.714285714285714	0.285714285714286		gnl|UMD3.1|GK000003.2	80078166	C	T	0	6	0	1		gnl|UMD3.1|GK000003.2	80115201	C	T	0	2	0	1		gnl|UMD3.1|GK000003.2	80092003	T	C	0	15	0	1		SLC44A5	>=69752396	<=69832582	gnl|UMD3.1|GK000003.2						gnl|UMD3.1|GK000003.2	80125071	T	C	0
gnl|UMD3.1|GK000003.2	80086987	G	A	0	2	0	1		gnl|UMD3.1|GK000003.2	80080094	C	A	6	4	0.6	0.4		gnl|UMD3.1|GK000003.2	80119317	A	T	1	2	0.333333333333333	0.666666666666667		gnl|UMD3.1|GK000003.2	80097103	T	C	0	4	0	1		chromosome location of CGs	SNP location	1	2	3	4	5	6		gnl|UMD3.1|GK000003.2	80125075	T	C,A	0
gnl|UMD3.1|GK000003.2	80087005	A	G	0	2	0	1		gnl|UMD3.1|GK000003.2	80081886	G	A	0	2	0	1		gnl|UMD3.1|GK000003.2	80119422	G	A	0	2	0	1		gnl|UMD3.1|GK000003.2	80098735	T	C	0	23	0	1		NTNG1	>=35969787	<=36337030	gnl|UMD3.1|GK000003.2						gnl|UMD3.1|GK000003.2	80125078	T	C	0
gnl|UMD3.1|GK000003.2	80092003	T	C	0	27	0	1		gnl|UMD3.1|GK000003.2	80081913	C	T	0	2	0	1		gnl|UMD3.1|GK000003.2	80122977	G	T	0	2	0	1		gnl|UMD3.1|GK000003.2	80098816	T	C	0	2	0	1		chromosome location of CGs	SNP location	1	2	3	4	5	6		gnl|UMD3.1|GK000003.2	80125079	T	C,A	0
gnl|UMD3.1|GK000003.2	80095203	T	C	0	2	0	1		gnl|UMD3.1|GK000003.2	80085423	A	G	0	2	0	1		gnl|UMD3.1|GK000003.2	80129479	A	C	0	7	0	1		gnl|UMD3.1|GK000003.2	80099276	A	G	0	4	0	1		gnl|UMD3.1|GK000003.2	35970366	G	A	0	1	0	1		gnl|UMD3.1|GK000003.2	80125093	T	C	0
gnl|UMD3.1|GK000003.2	80097436	C	A	1	2	0.333333333333333	0.666666666666667		gnl|UMD3.1|GK000003.2	80086750	G	A	13	9	0.590909090909091	0.409090909090909		gnl|UMD3.1|GK000003.2	80130138	T	A	12	4	0.75	0.25		gnl|UMD3.1|GK000003.2	80102347	A	G	0	2	0	1		gnl|UMD3.1|GK000003.2	35970400	A	G	0	2	0	1		gnl|UMD3.1|GK000003.2	80125094	T	C	0
gnl|UMD3.1|GK000003.2	80098735	T	C	0	15	0	1		gnl|UMD3.1|GK000003.2	80087135	C	A	0	2	0	1		gnl|UMD3.1|GK000003.2	80130529	T	C	0	2	0	1		gnl|UMD3.1|GK000003.2	80102466	G	C	0	2	0	1		gnl|UMD3.1|GK000003.2	36045592	C	T	0	2	0	1		gnl|UMD3.1|GK000003.2	80127733	T	C	0
gnl|UMD3.1|GK000003.2	80102466	G	C	0	2	0	1		gnl|UMD3.1|GK000003.2	80092003	T	C	0	15	0	1		gnl|UMD3.1|GK000003.2	80131627	G	A	2	7	0.222222222222222	0.777777777777778		gnl|UMD3.1|GK000003.2	80102526	A	G	0	2	0	1		gnl|UMD3.1|GK000003.2	36050093	C	T	0	4	0	1		gnl|UMD3.1|GK000003.2	80128287	G	A	0
gnl|UMD3.1|GK000003.2	80105618	C	A	0	2	0	1		gnl|UMD3.1|GK000003.2	80097236	C	G	0	2	0	1		gnl|UMD3.1|GK000003.2	80131764	A	G	0	17	0	1		gnl|UMD3.1|GK000003.2	80104708	T	C	0	3	0	1		GHRHR	>=65793129	<=65809031	gnl|UMD3.1|GK000004.2						gnl|UMD3.1|GK000003.2	80128319	T	A	0
gnl|UMD3.1|GK000003.2	80107199	A	G	0	2	0	1		gnl|UMD3.1|GK000003.2	80097436	C	A	0	3	0	1		gnl|UMD3.1|GK000003.2	80132949	A	G	1	2	0.333333333333333	0.666666666666667		gnl|UMD3.1|GK000003.2	80104715	A	C	0	3	0	1		chromosome location of CGs	SNP location	1	2	3	4	5	6		gnl|UMD3.1|GK000003.2	80128551	A	G	0
gnl|UMD3.1|GK000003.2	80107966	C	A	1	2	0.333333333333333	0.666666666666667		gnl|UMD3.1|GK000003.2	80098735	T	C	0	27	0	1		gnl|UMD3.1|GK000003.2	80134322	G	A	2	2	0.5	0.5		gnl|UMD3.1|GK000003.2	80108124	T	C	0	6	0	1		IGF2BP3	>=32077891	<=32222388	gnl|UMD3.1|GK000004.2						gnl|UMD3.1|GK000003.2	80129148	A	T	0
gnl|UMD3.1|GK000003.2	80116370	T	C	2	2	0.5	0.5		gnl|UMD3.1|GK000003.2	80098816	T	C	0	4	0	1		gnl|UMD3.1|GK000003.2	80138652	T	C	0	2	0	1		gnl|UMD3.1|GK000003.2	80108937	A	G	0	4	0	1		chromosome location of CGs	SNP location	1	2	3	4	5	6		gnl|UMD3.1|GK000003.2	80129867	G	A	0
gnl|UMD3.1|GK000003.2	80122653	G	T	0	2	0	1		gnl|UMD3.1|GK000003.2	80101326	G	A	10	2	0.833333333333333	0.166666666666667		gnl|UMD3.1|GK000003.2	80142217	C	T	3	2	0.6	0.4		gnl|UMD3.1|GK000003.2	80109419	A	G	0	4	0	1		gnl|UMD3.1|GK000004.2	32078238	A	G	2	6	0.25	0.75		gnl|UMD3.1|GK000003.2	80132409	T	C	0
gnl|UMD3.1|GK000003.2	80122658	G	A	0	2	0	1		gnl|UMD3.1|GK000003.2	80102161	AAAAT	AAAATTAAGGAAAT	0	1	0	1		gnl|UMD3.1|GK000003.2	80145483	C	A	0	2	0	1		gnl|UMD3.1|GK000003.2	80111727	A	G	0	3	0	1		gnl|UMD3.1|GK000004.2	32078797	C	T	0	3	0	1		gnl|UMD3.1|GK000003.2	80137597	G	T	0
gnl|UMD3.1|GK000003.2	80129741	T	C	2	2	0.5	0.5		gnl|UMD3.1|GK000003.2	80102184	C	T	0	2	0	1		gnl|UMD3.1|GK000003.2	80145588	A	T	1	2	0.333333333333333	0.666666666666667		gnl|UMD3.1|GK000003.2	80118348	C	A	2	2	0.5	0.5		gnl|UMD3.1|GK000004.2	32079633	A	C	0	2	0	1		gnl|UMD3.1|GK000003.2	80143337	A	C	0
gnl|UMD3.1|GK000003.2	80131764	A	G	0	3	0	1		gnl|UMD3.1|GK000003.2	80107536	A	C	0	2	0	1		gnl|UMD3.1|GK000003.2	80146763	A	C	0	2	0	1		gnl|UMD3.1|GK000003.2	80119422	G	A	4	8	0.333333333333333	0.666666666666667		gnl|UMD3.1|GK000004.2	32093484	T	A	0	2	0	1		gnl|UMD3.1|GK000003.2	80145519	C	T	0
gnl|UMD3.1|GK000003.2	80133325	G	A	0	2	0	1		gnl|UMD3.1|GK000003.2	80107728	A	G	3	3	0.5	0.5		APOA2	>=8301476	<=8302729	gnl|UMD3.1|GK000003.2						gnl|UMD3.1|GK000003.2	80129479	A	C	0	20	0	1		gnl|UMD3.1|GK000004.2	32093490	C	T	0	2	0	1		gnl|UMD3.1|GK000003.2	80146984	A	G	0
gnl|UMD3.1|GK000003.2	80138624	T	A	0	2	0	1		gnl|UMD3.1|GK000003.2	80107738	C	G	0	6	0	1		chromosome location of CGs	SNP location	1	2	3	4	5	6		gnl|UMD3.1|GK000003.2	80129583	A	G	10	2	0.833333333333333	0.166666666666667		gnl|UMD3.1|GK000004.2	32116585	G	A	0	4	0	1		APOA2	>=8301476	<=8302729	gnl|UMD3.1|GK000003.2
gnl|UMD3.1|GK000003.2	80138652	T	C	0	2	0	1		gnl|UMD3.1|GK000003.2	80108937	A	G	0	2	0	1		gnl|UMD3.1|GK000003.2	8301657	G	C	81	691	0.104922279792746	0.895077720207254		gnl|UMD3.1|GK000003.2	80129753	T	C	9	2	0.818181818181818	0.181818181818182		gnl|UMD3.1|GK000004.2	32151336	T	C	0	2	0	1		chromosome location of CGs	SNP location	1	2	3
APOA2	>=8301476	<=8302729	gnl|UMD3.1|GK000003.2						gnl|UMD3.1|GK000003.2	80109419	A	G	0	2	0	1		gnl|UMD3.1|GK000003.2	8301781	C	T	17	18	0.485714285714286	0.514285714285714		gnl|UMD3.1|GK000003.2	80131764	A	G	0	6	0	1		gnl|UMD3.1|GK000004.2	32173561	G	T	0	2	0	1		gnl|UMD3.1|GK000003.2	8301657	G	C	47
chromosome location of CGs	SNP location	1	2	3	4	5	6		gnl|UMD3.1|GK000003.2	80109469	G	A	0	2	0	1		gnl|UMD3.1|GK000003.2	8301835	T	G	6	8	0.428571428571429	0.571428571428571		gnl|UMD3.1|GK000003.2	80132402	T	C	0	3	0	1		IGFBP1	>=76720883	<=76725301	gnl|UMD3.1|GK000004.2						gnl|UMD3.1|GK000003.2	8301738	T	G	14
gnl|UMD3.1|GK000003.2	8301657	G	C	152	1405	0.0976236351958895	0.90237636480411		gnl|UMD3.1|GK000003.2	80109768	C	G	2	3	0.4	0.6		gnl|UMD3.1|GK000003.2	8301993	C	A	126	55	0.696132596685083	0.303867403314917		gnl|UMD3.1|GK000003.2	80132409	T	C	0	3	0	1		chromosome location of CGs	SNP location	1	2	3	4	5	6		gnl|UMD3.1|GK000003.2	8301781	C	T	3
gnl|UMD3.1|GK000003.2	8301738	T	G	44	27	0.619718309859155	0.380281690140845		gnl|UMD3.1|GK000003.2	80110400	G	A	0	2	0	1		gnl|UMD3.1|GK000003.2	8302015	A	G	5	7774	0.000642756138321121	0.999357243861679		gnl|UMD3.1|GK000003.2	80132790	G	T	0	6	0	1		gnl|UMD3.1|GK000004.2	76721043	C	T	7	3	0.7	0.3		gnl|UMD3.1|GK000003.2	8301993	C	A	22
gnl|UMD3.1|GK000003.2	8301781	C	T	0	55	0	1		gnl|UMD3.1|GK000003.2	80128029	C	G	0	4	0	1		gnl|UMD3.1|GK000003.2	8302131	A	C	6	3	0.666666666666667	0.333333333333333		gnl|UMD3.1|GK000003.2	80132949	A	G	0	3	0	1		gnl|UMD3.1|GK000004.2	76721734	A	G	7	2	0.777777777777778	0.222222222222222		gnl|UMD3.1|GK000003.2	8302015	A	G	3633
gnl|UMD3.1|GK000003.2	8301829	G	A	12	2	0.857142857142857	0.142857142857143		gnl|UMD3.1|GK000003.2	80129479	A	C	0	4	0	1		gnl|UMD3.1|GK000003.2	8302357	C	G	15	19	0.441176470588235	0.558823529411765		gnl|UMD3.1|GK000003.2	80133325	G	A	0	2	0	1		gnl|UMD3.1|GK000004.2	76721900	C	A	9	3	0.75	0.25		gnl|UMD3.1|GK000003.2	8302130	T	G	26
gnl|UMD3.1|GK000003.2	8301992	A	C	14	11	0.56	0.44		gnl|UMD3.1|GK000003.2	80129566	G	A	0	2	0	1		gnl|UMD3.1|GK000003.2	8302491	T	A	83	73	0.532051282051282	0.467948717948718		gnl|UMD3.1|GK000003.2	80133769	GTATATATATATATATATAT	GTATATATATATATAT	0	1	0	1		gnl|UMD3.1|GK000004.2	76722032	A	T	7	10	0.411764705882353	0.588235294117647		gnl|UMD3.1|GK000003.2	8302131	A	C	1
gnl|UMD3.1|GK000003.2	8301993	C	A	116	147	0.44106463878327	0.55893536121673		gnl|UMD3.1|GK000003.2	80130529	T	C	0	2	0	1		gnl|UMD3.1|GK000003.2	8302496	G	A	40	581	0.0644122383252818	0.935587761674718		gnl|UMD3.1|GK000003.2	80134322	G	A	3	3	0.5	0.5		gnl|UMD3.1|GK000004.2	76723146	A	T	9	4	0.692307692307692	0.307692307692308		gnl|UMD3.1|GK000003.2	8302357	C	G	2
gnl|UMD3.1|GK000003.2	8302015	A	G	1	7979	0.00012531328320802	0.999874686716792		gnl|UMD3.1|GK000003.2	80130985	A	T	2	2	0.5	0.5		SLC44A5	>=69752396	<=69832582	gnl|UMD3.1|GK000003.2						gnl|UMD3.1|GK000003.2	80142217	C	T	2	6	0.25	0.75		gnl|UMD3.1|GK000004.2	76724181	C	G	4	2	0.666666666666667	0.333333333333333		gnl|UMD3.1|GK000003.2	8302491	T	A	45
gnl|UMD3.1|GK000003.2	8302130	T	G	25	9	0.735294117647059	0.264705882352941		gnl|UMD3.1|GK000003.2	80132517	T	C	0	2	0	1		chromosome location of CGs	SNP location	1	2	3	4	5	6		gnl|UMD3.1|GK000003.2	80143272	A	T	12	2	0.857142857142857	0.142857142857143		gnl|UMD3.1|GK000004.2	76724851	A	T	9	4	0.692307692307692	0.307692307692308		gnl|UMD3.1|GK000003.2	8302496	G	A	13
gnl|UMD3.1|GK000003.2	8302131	A	C	4	4	0.5	0.5		gnl|UMD3.1|GK000003.2	80141436	G	T	0	2	0	1		gnl|UMD3.1|GK000003.2	69781858	C	G	0	2	0	1		APOA2	>=8301476	<=8302729	gnl|UMD3.1|GK000003.2						gnl|UMD3.1|GK000004.2	76724855	C	T	10	28	0.263157894736842	0.736842105263158		SLC44A5	>=69752396	<=69832582	gnl|UMD3.1|GK000003.2
gnl|UMD3.1|GK000003.2	8302357	C	G	0	22	0	1		gnl|UMD3.1|GK000003.2	80141452	T	G	0	2	0	1		NTNG1	>=35969787	<=36337030	gnl|UMD3.1|GK000003.2						chromosome location of CGs	SNP location	1	2	3	4	5	6		IgFBp3	>=76705105	<=76712709	gnl|UMD3.1|GK000004.2						chromosome location of CGs	SNP location	1	2	3
gnl|UMD3.1|GK000003.2	8302491	T	A	35	291	0.107361963190184	0.892638036809816		gnl|UMD3.1|GK000003.2	80143360	G	A	8	2	0.8	0.2		chromosome location of CGs	SNP location	1	2	3	4	5	6		gnl|UMD3.1|GK000003.2	8301657	G	C	107	1428	0.0697068403908795	0.930293159609121		chromosome location of CGs	SNP location	1	2	3	4	5	6		NTNG1	>=35969787	<=36337030	gnl|UMD3.1|GK000003.2
gnl|UMD3.1|GK000003.2	8302496	G	A	21	1427	0.0145027624309392	0.985497237569061		gnl|UMD3.1|GK000003.2	80143713	C	G	2	3	0.4	0.6		gnl|UMD3.1|GK000003.2	36107725	T	A	0	2	0	1		gnl|UMD3.1|GK000003.2	8301781	C	T	18	40	0.310344827586207	0.689655172413793		gnl|UMD3.1|GK000004.2	76705141	G	A	33	43	0.434210526315789	0.565789473684211		chromosome location of CGs	SNP location	1	2	3
SLC44A5	>=69752396	<=69832582	gnl|UMD3.1|GK000003.2						gnl|UMD3.1|GK000003.2	80146984	A	G	0	9	0	1		gnl|UMD3.1|GK000003.2	36218216	C	A	0	3	0	1		gnl|UMD3.1|GK000003.2	8301835	T	G	22	15	0.594594594594595	0.405405405405405		gnl|UMD3.1|GK000004.2	76709295	G	C	0	3	0	1		gnl|UMD3.1|GK000003.2	35970400	A	G	0
chromosome location of CGs	SNP location	1	2	3	4	5	6		APOA2	>=8301476	<=8302729	gnl|UMD3.1|GK000003.2						gnl|UMD3.1|GK000003.2	36218217	A	G	0	3	0	1		gnl|UMD3.1|GK000003.2	8301992	A	C	31	5	0.861111111111111	0.138888888888889		gnl|UMD3.1|GK000004.2	76709416	G	T	0	3	0	1		gnl|UMD3.1|GK000003.2	36093788	G	A	0
NTNG1	>=35969787	<=36337030	gnl|UMD3.1|GK000003.2						chromosome location of CGs	SNP location	1	2	3	4	5	6		gnl|UMD3.1|GK000003.2	36218267	C	G	0	3	0	1		gnl|UMD3.1|GK000003.2	8301993	C	A	70	90	0.4375	0.5625		gnl|UMD3.1|GK000004.2	76710603	G	T	14	10	0.583333333333333	0.416666666666667		gnl|UMD3.1|GK000003.2	36093899	A	G	0
chromosome location of CGs	SNP location	1	2	3	4	5	6		gnl|UMD3.1|GK000003.2	8301522	T	C	16	4	0.8	0.2		gnl|UMD3.1|GK000003.2	36218287	G	C	0	3	0	1		gnl|UMD3.1|GK000003.2	8302015	A	G	7	7962	0.000878403814782281	0.999121596185218		gnl|UMD3.1|GK000004.2	76710971	A	T	7	8	0.466666666666667	0.533333333333333		gnl|UMD3.1|GK000003.2	36194497	T	C	0
gnl|UMD3.1|GK000003.2	36061915	A	G	0	2	0	1		gnl|UMD3.1|GK000003.2	8301587	G	T	52	22	0.702702702702703	0.297297297297297		gnl|UMD3.1|GK000003.2	36218297	A	T	0	2	0	1		gnl|UMD3.1|GK000003.2	8302130	T	G	42	27	0.608695652173913	0.391304347826087		gnl|UMD3.1|GK000004.2	76710981	C	T	4	8	0.333333333333333	0.666666666666667		GHRHR	>=65793129	<=65809031	gnl|UMD3.1|GK000004.2
GHRHR	>=65793129	<=65809031	gnl|UMD3.1|GK000004.2						gnl|UMD3.1|GK000003.2	8301600	G	A	60	24	0.714285714285714	0.285714285714286		gnl|UMD3.1|GK000003.2	36218301	C	T	0	2	0	1		gnl|UMD3.1|GK000003.2	8302357	C	G	22	24	0.478260869565217	0.521739130434783		gnl|UMD3.1|GK000004.2	76711016	A	T	7	8	0.466666666666667	0.533333333333333		chromosome location of CGs	SNP location	1	2	3
chromosome location of CGs	SNP location	1	2	3	4	5	6		gnl|UMD3.1|GK000003.2	8301602	A	G	57	25	0.695121951219512	0.304878048780488		gnl|UMD3.1|GK000003.2	36218302	C	T	0	2	0	1		gnl|UMD3.1|GK000003.2	8302491	T	A	52	114	0.313253012048193	0.686746987951807		gnl|UMD3.1|GK000004.2	76711193	T	A	10	7	0.588235294117647	0.411764705882353		IGF2BP3	>=32077891	<=32222388	gnl|UMD3.1|GK000004.2
IGF2BP3	>=32077891	<=32222388	gnl|UMD3.1|GK000004.2						gnl|UMD3.1|GK000003.2	8301609	C	G	63	28	0.692307692307692	0.307692307692308		gnl|UMD3.1|GK000003.2	36218303	T	G	0	2	0	1		gnl|UMD3.1|GK000003.2	8302496	G	A	32	926	0.0334029227557411	0.966597077244259		gnl|UMD3.1|GK000004.2	76711854	A	G	0	2	0	1		chromosome location of CGs	SNP location	1	2	3
chromosome location of CGs	SNP location	1	2	3	4	5	6		gnl|UMD3.1|GK000003.2	8301635	C	T	69	48	0.58974358974359	0.41025641025641		gnl|UMD3.1|GK000003.2	36218346	C	A	0	3	0	1		SLC44A5	>=69752396	<=69832582	gnl|UMD3.1|GK000003.2						LEP	>=93249874	<=93266624	gnl|UMD3.1|GK000004.2						gnl|UMD3.1|GK000004.2	32078061	C	A	0
gnl|UMD3.1|GK000004.2	32078061	C	A	0	7	0	1		gnl|UMD3.1|GK000003.2	8301657	G	C	121	1135	0.0963375796178344	0.903662420382166		gnl|UMD3.1|GK000003.2	36218415	T	A	1	2	0.333333333333333	0.666666666666667		chromosome location of CGs	SNP location	1	2	3	4	5	6		chromosome location of CGs	SNP location	1	2	3	4	5	6		gnl|UMD3.1|GK000004.2	32078842	C	T	0
gnl|UMD3.1|GK000004.2	32078356	A	G	4	2	0.666666666666667	0.333333333333333		gnl|UMD3.1|GK000003.2	8301738	T	G	35	7	0.833333333333333	0.166666666666667		gnl|UMD3.1|GK000003.2	36218420	C	G	0	3	0	1		gnl|UMD3.1|GK000003.2	69781858	C	G	0	2	0	1		NPY	>=72068358	<=72075482	gnl|UMD3.1|GK000004.2						gnl|UMD3.1|GK000004.2	32078884	T	C	0
gnl|UMD3.1|GK000004.2	32079124	C	A	9	2	0.818181818181818	0.181818181818182		gnl|UMD3.1|GK000003.2	8301781	C	T	20	31	0.392156862745098	0.607843137254902		gnl|UMD3.1|GK000003.2	36218424	T	C	0	3	0	1		NTNG1	>=35969787	<=36337030	gnl|UMD3.1|GK000003.2						chromosome location of CGs	SNP location	1	2	3	4	5	6		gnl|UMD3.1|GK000004.2	32087674	T	C	0
gnl|UMD3.1|GK000004.2	32093389	T	C	0	2	0	1		gnl|UMD3.1|GK000003.2	8301835	T	G	6	23	0.206896551724138	0.793103448275862		gnl|UMD3.1|GK000003.2	36218437	G	A	0	3	0	1		chromosome location of CGs	SNP location	1	2	3	4	5	6		INSIG1	>=117906798	<=117920021	gnl|UMD3.1|GK000004.2						gnl|UMD3.1|GK000004.2	32163105	T	C	0
gnl|UMD3.1|GK000004.2	32143734	C	A	0	2	0	1		gnl|UMD3.1|GK000003.2	8301992	A	C	9	9	0.5	0.5		gnl|UMD3.1|GK000003.2	36218462	T	C	0	3	0	1		gnl|UMD3.1|GK000003.2	36038421	G	A	0	4	0	1		chromosome location of CGs	SNP location	1	2	3	4	5	6		gnl|UMD3.1|GK000004.2	32208278	G	A	0
gnl|UMD3.1|GK000004.2	32170197	C	A	0	2	0	1		gnl|UMD3.1|GK000003.2	8301993	C	A	77	95	0.447674418604651	0.552325581395349		gnl|UMD3.1|GK000003.2	36227977	T	C,A	0	2	0	1		gnl|UMD3.1|GK000003.2	36038441	T	A	0	4	0	1		gnl|UMD3.1|GK000004.2	117906948	G	T	3	2	0.6	0.4		gnl|UMD3.1|GK000004.2	32208325	G	C	0
gnl|UMD3.1|GK000004.2	32173359	G	A	0	2	0	1		gnl|UMD3.1|GK000003.2	8302015	A	G	9	7956	0.00112994350282486	0.998870056497175		GHRHR	>=65793129	<=65809031	gnl|UMD3.1|GK000004.2						gnl|UMD3.1|GK000003.2	36038464	G	A	0	4	0	1		gnl|UMD3.1|GK000004.2	117907007	A	C	3	2	0.6	0.4		IGFBP1	>=76720883	<=76725301	gnl|UMD3.1|GK000004.2
gnl|UMD3.1|GK000004.2	32175334	T	C	0	2	0	1		gnl|UMD3.1|GK000003.2	8302130	T	G	29	22	0.568627450980392	0.431372549019608		chromosome location of CGs	SNP location	1	2	3	4	5	6		gnl|UMD3.1|GK000003.2	36038472	A	T	0	4	0	1		gnl|UMD3.1|GK000004.2	117907040	A	C	2	2	0.5	0.5		chromosome location of CGs	SNP location	1	2	3
gnl|UMD3.1|GK000004.2	32178546	T	A	0	1	0	1		gnl|UMD3.1|GK000003.2	8302357	C	G	22	11	0.666666666666667	0.333333333333333		IGF2BP3	>=32077891	<=32222388	gnl|UMD3.1|GK000004.2						gnl|UMD3.1|GK000003.2	36038505	G	A	0	4	0	1		gnl|UMD3.1|GK000004.2	117907489	T	C	3	3	0.5	0.5		gnl|UMD3.1|GK000004.2	76720896	T	C	851
gnl|UMD3.1|GK000004.2	32186301	T	C	0	2	0	1		gnl|UMD3.1|GK000003.2	8302491	T	A	53	120	0.30635838150289	0.69364161849711		chromosome location of CGs	SNP location	1	2	3	4	5	6		gnl|UMD3.1|GK000003.2	36038902	A	G	0	3	0	1		gnl|UMD3.1|GK000004.2	117907734	A	G	86	105	0.450261780104712	0.549738219895288		gnl|UMD3.1|GK000004.2	76722032	A	T	47
gnl|UMD3.1|GK000004.2	32187149	T	C	0	2	0	1		gnl|UMD3.1|GK000003.2	8302496	G	A	31	950	0.0316004077471967	0.968399592252803		gnl|UMD3.1|GK000004.2	32078061	C	A	0	4	0	1		gnl|UMD3.1|GK000003.2	36038908	G	A	0	3	0	1		gnl|UMD3.1|GK000004.2	117910552	C	T	1	2	0.333333333333333	0.666666666666667		gnl|UMD3.1|GK000004.2	76723146	A	T	32
IGFBP1	>=76720883	<=76725301	gnl|UMD3.1|GK000004.2						SLC44A5	>=69752396	<=69832582	gnl|UMD3.1|GK000003.2						gnl|UMD3.1|GK000004.2	32078238	A	G	0	7	0	1		gnl|UMD3.1|GK000003.2	36038912	T	C	0	3	0	1		gnl|UMD3.1|GK000004.2	117910560	A	G	4	2	0.666666666666667	0.333333333333333		gnl|UMD3.1|GK000004.2	76723336	A	T	14
chromosome location of CGs	SNP location	1	2	3	4	5	6		chromosome location of CGs	SNP location	1	2	3	4	5	6		gnl|UMD3.1|GK000004.2	32078350	A	G	8	2	0.8	0.2		gnl|UMD3.1|GK000003.2	36206856	C	T	0	5	0	1		gnl|UMD3.1|GK000004.2	117911810	G	T	1	3	0.25	0.75		gnl|UMD3.1|GK000004.2	76724749	T	G	6
gnl|UMD3.1|GK000004.2	76723146	A	T	4	2	0.666666666666667	0.333333333333333		NTNG1	>=35969787	<=36337030	gnl|UMD3.1|GK000003.2						gnl|UMD3.1|GK000004.2	32078797	C	T	0	2	0	1		gnl|UMD3.1|GK000003.2	36206859	T	C	0	5	0	1		gnl|UMD3.1|GK000004.2	117911844	T	C	1	5	0.166666666666667	0.833333333333333		gnl|UMD3.1|GK000004.2	76724851	A	T	10
gnl|UMD3.1|GK000004.2	76723358	T	A	4	2	0.666666666666667	0.333333333333333		chromosome location of CGs	SNP location	1	2	3	4	5	6		gnl|UMD3.1|GK000004.2	32078842	C	T	1	2	0.333333333333333	0.666666666666667		gnl|UMD3.1|GK000003.2	36218216	C	A	0	3	0	1		gnl|UMD3.1|GK000004.2	117911993	C	T	79	70	0.530201342281879	0.469798657718121		gnl|UMD3.1|GK000004.2	76724855	C	T	16
gnl|UMD3.1|GK000004.2	76723824	A	G	1	2	0.333333333333333	0.666666666666667		gnl|UMD3.1|GK000003.2	36184815	C	G	0	3	0	1		gnl|UMD3.1|GK000004.2	32079633	A	C	4	6	0.4	0.6		gnl|UMD3.1|GK000003.2	36218217	A	G	0	3	0	1		gnl|UMD3.1|GK000004.2	117912082	C	G	0	4	0	1		IgFBp3	>=76705105	<=76712709	gnl|UMD3.1|GK000004.2
IgFBp3	>=76705105	<=76712709	gnl|UMD3.1|GK000004.2						GHRHR	>=65793129	<=65809031	gnl|UMD3.1|GK000004.2						gnl|UMD3.1|GK000004.2	32080020	T	G	10	3	0.769230769230769	0.230769230769231		gnl|UMD3.1|GK000003.2	36218267	C	G	0	3	0	1		gnl|UMD3.1|GK000004.2	117912686	A	C	4	4	0.5	0.5		chromosome location of CGs	SNP location	1	2	3
chromosome location of CGs	SNP location	1	2	3	4	5	6		chromosome location of CGs	SNP location	1	2	3	4	5	6		gnl|UMD3.1|GK000004.2	32080032	T	G	8	2	0.8	0.2		gnl|UMD3.1|GK000003.2	36218287	G	C	0	3	0	1		gnl|UMD3.1|GK000004.2	117912700	T	G	4	6	0.4	0.6		gnl|UMD3.1|GK000004.2	76705141	G	A	0
gnl|UMD3.1|GK000004.2	76709281	A	G	0	2	0	1		IGF2BP3	>=32077891	<=32222388	gnl|UMD3.1|GK000004.2						gnl|UMD3.1|GK000004.2	32097262	C	T	0	2	0	1		gnl|UMD3.1|GK000003.2	36218297	A	T	0	3	0	1		gnl|UMD3.1|GK000004.2	117912764	T	C	7	8	0.466666666666667	0.533333333333333		gnl|UMD3.1|GK000004.2	76709079	C	T	0
gnl|UMD3.1|GK000004.2	76709295	G	C	2	4	0.333333333333333	0.666666666666667		chromosome location of CGs	SNP location	1	2	3	4	5	6		gnl|UMD3.1|GK000004.2	32118288	T	C	2	2	0.5	0.5		gnl|UMD3.1|GK000003.2	36218301	C	T	0	3	0	1		gnl|UMD3.1|GK000004.2	117912811	G	A	9	10	0.473684210526316	0.526315789473684		gnl|UMD3.1|GK000004.2	76709295	G	C	0
gnl|UMD3.1|GK000004.2	76709416	G	T	0	3	0	1		gnl|UMD3.1|GK000004.2	32078058	A	G	9	2	0.818181818181818	0.181818181818182		gnl|UMD3.1|GK000004.2	32148204	C	T	0	2	0	1		gnl|UMD3.1|GK000003.2	36218302	C	T	0	3	0	1		gnl|UMD3.1|GK000004.2	117913037	A	G	8	11	0.421052631578947	0.578947368421053		gnl|UMD3.1|GK000004.2	76710603	G	T	9
gnl|UMD3.1|GK000004.2	76710603	G	T	3	5	0.375	0.625		gnl|UMD3.1|GK000004.2	32078061	C	A	0	11	0	1		gnl|UMD3.1|GK000004.2	32148250	C	T	0	2	0	1		gnl|UMD3.1|GK000003.2	36218303	T	G	0	3	0	1		gnl|UMD3.1|GK000004.2	117913086	T	G	4	2	0.666666666666667	0.333333333333333		gnl|UMD3.1|GK000004.2	76710719	C	T	0
gnl|UMD3.1|GK000004.2	76710802	A	G	0	2	0	1		gnl|UMD3.1|GK000004.2	32078238	A	G	0	17	0	1		gnl|UMD3.1|GK000004.2	32163946	T	C	3	6	0.333333333333333	0.666666666666667		gnl|UMD3.1|GK000003.2	36218346	C	A	0	3	0	1		gnl|UMD3.1|GK000004.2	117913100	A	G	5	5	0.5	0.5		gnl|UMD3.1|GK000004.2	76712088	T	G	0
gnl|UMD3.1|GK000004.2	76710824	A	G	0	2	0	1		gnl|UMD3.1|GK000004.2	32078446	T	C	9	6	0.6	0.4		gnl|UMD3.1|GK000004.2	32204953	C	G	0	2	0	1		gnl|UMD3.1|GK000003.2	36218420	C	G	0	3	0	1		gnl|UMD3.1|GK000004.2	117913130	A	G	9	2	0.818181818181818	0.181818181818182		gnl|UMD3.1|GK000004.2	76712148	G	C	0
gnl|UMD3.1|GK000004.2	76710830	A	G	0	2	0	1		gnl|UMD3.1|GK000004.2	32078541	T	A	11	3	0.785714285714286	0.214285714285714		gnl|UMD3.1|GK000004.2	32205925	C	T	0	2	0	1		gnl|UMD3.1|GK000003.2	36218424	T	C	0	3	0	1		gnl|UMD3.1|GK000004.2	117913247	A	G	11	13	0.458333333333333	0.541666666666667		LEP	>=93249874	<=93266624	gnl|UMD3.1|GK000004.2
gnl|UMD3.1|GK000004.2	76710989	C	T	0	2	0	1		gnl|UMD3.1|GK000004.2	32078545	C	T	13	3	0.8125	0.1875		IGFBP1	>=76720883	<=76725301	gnl|UMD3.1|GK000004.2						gnl|UMD3.1|GK000003.2	36218437	G	A	0	3	0	1		gnl|UMD3.1|GK000004.2	117913400	G	A	6	12	0.333333333333333	0.666666666666667		chromosome location of CGs	SNP location	1	2	3
LEP	>=93249874	<=93266624	gnl|UMD3.1|GK000004.2						gnl|UMD3.1|GK000004.2	32078797	C	T	0	22	0	1		chromosome location of CGs	SNP location	1	2	3	4	5	6		gnl|UMD3.1|GK000003.2	36218462	T	C	0	3	0	1		gnl|UMD3.1|GK000004.2	117913533	G	A	2	3	0.4	0.6		NPY	>=72068358	<=72075482	gnl|UMD3.1|GK000004.2
chromosome location of CGs	SNP location	1	2	3	4	5	6		gnl|UMD3.1|GK000004.2	32078842	C	T	0	20	0	1		gnl|UMD3.1|GK000004.2	76721043	C	T	24	7	0.774193548387097	0.225806451612903		GHRHR	>=65793129	<=65809031	gnl|UMD3.1|GK000004.2						gnl|UMD3.1|GK000004.2	117913593	T	A	6	5	0.545454545454545	0.454545454545455		chromosome location of CGs	SNP location	1	2	3
NPY	>=72068358	<=72075482	gnl|UMD3.1|GK000004.2						gnl|UMD3.1|GK000004.2	32079633	A	C	0	11	0	1		gnl|UMD3.1|GK000004.2	76722032	A	T	31	9	0.775	0.225		chromosome location of CGs	SNP location	1	2	3	4	5	6		gnl|UMD3.1|GK000004.2	117913733	C	T	7	5	0.583333333333333	0.416666666666667		INSIG1	>=117906798	<=117920021	gnl|UMD3.1|GK000004.2
chromosome location of CGs	SNP location	1	2	3	4	5	6		gnl|UMD3.1|GK000004.2	32087674	T	C	0	2	0	1		gnl|UMD3.1|GK000004.2	76723336	A	T	22	3	0.88	0.12		IGF2BP3	>=32077891	<=32222388	gnl|UMD3.1|GK000004.2						gnl|UMD3.1|GK000004.2	117913763	A	G	9	4	0.692307692307692	0.307692307692308		chromosome location of CGs	SNP location	1	2	3
INSIG1	>=117906798	<=117920021	gnl|UMD3.1|GK000004.2						gnl|UMD3.1|GK000004.2	32104462	G	A	0	3	0	1		gnl|UMD3.1|GK000004.2	76723824	A	G	8	5	0.615384615384615	0.384615384615385		chromosome location of CGs	SNP location	1	2	3	4	5	6		gnl|UMD3.1|GK000004.2	117913899	G	A	6	6	0.5	0.5		gnl|UMD3.1|GK000004.2	117907158	G	A	7
chromosome location of CGs	SNP location	1	2	3	4	5	6		gnl|UMD3.1|GK000004.2	32115840	C	G	0	2	0	1		gnl|UMD3.1|GK000004.2	76724257	A	C	9	17	0.346153846153846	0.653846153846154		gnl|UMD3.1|GK000004.2	32078285	T	A	4	2	0.666666666666667	0.333333333333333		gnl|UMD3.1|GK000004.2	117914067	A	G	4	2	0.666666666666667	0.333333333333333		gnl|UMD3.1|GK000004.2	117907428	T	A	0
gnl|UMD3.1|GK000004.2	117908181	G	T	0	2	0	1		gnl|UMD3.1|GK000004.2	32115841	A	G	0	2	0	1		gnl|UMD3.1|GK000004.2	76724812	A	C	6	4	0.6	0.4		gnl|UMD3.1|GK000004.2	32078797	C	T	0	8	0	1		gnl|UMD3.1|GK000004.2	117914448	G	A	4	7	0.363636363636364	0.636363636363636		gnl|UMD3.1|GK000004.2	117907489	T	C	3
gnl|UMD3.1|GK000004.2	117910223	TCC	T	0	1	0	1		gnl|UMD3.1|GK000004.2	32130810	AT	ATT	0	1	0	1		gnl|UMD3.1|GK000004.2	76724824	A	C	4	6	0.4	0.6		gnl|UMD3.1|GK000004.2	32079633	A	C	10	7	0.588235294117647	0.411764705882353		gnl|UMD3.1|GK000004.2	117914477	G	A	3	9	0.25	0.75		gnl|UMD3.1|GK000004.2	117907734	A	G	74
gnl|UMD3.1|GK000004.2	117911392	C	T	0	2	0	1		gnl|UMD3.1|GK000004.2	32141566	T	C	0	2	0	1		gnl|UMD3.1|GK000004.2	76724851	A	T	10	2	0.833333333333333	0.166666666666667		gnl|UMD3.1|GK000004.2	32081267	G	A	2	5	0.285714285714286	0.714285714285714		gnl|UMD3.1|GK000004.2	117914481	C	T	4	9	0.307692307692308	0.692307692307692		gnl|UMD3.1|GK000004.2	117909991	A	C	0
gnl|UMD3.1|GK000004.2	117912041	A	C	1	2	0.333333333333333	0.666666666666667		gnl|UMD3.1|GK000004.2	32141596	T	C	0	2	0	1		gnl|UMD3.1|GK000004.2	76724855	C	T	17	10	0.62962962962963	0.37037037037037		gnl|UMD3.1|GK000004.2	32081852	C	T	0	2	0	1		gnl|UMD3.1|GK000004.2	117914529	C	T	5	3	0.625	0.375		gnl|UMD3.1|GK000004.2	117910035	C	G	3
gnl|UMD3.1|GK000004.2	117912048	G	C	1	2	0.333333333333333	0.666666666666667		gnl|UMD3.1|GK000004.2	32143455	G	C	0	4	0	1		IgFBp3	>=76705105	<=76712709	gnl|UMD3.1|GK000004.2						gnl|UMD3.1|GK000004.2	32095155	C	A	0	2	0	1		gnl|UMD3.1|GK000004.2	117914533	G	C	4	4	0.5	0.5		gnl|UMD3.1|GK000004.2	117910078	A	G	0
gnl|UMD3.1|GK000004.2	117913167	C	T	12	2	0.857142857142857	0.142857142857143		gnl|UMD3.1|GK000004.2	32165359	A	C	0	2	0	1		chromosome location of CGs	SNP location	1	2	3	4	5	6		gnl|UMD3.1|GK000004.2	32095332	T	C	0	2	0	1		gnl|UMD3.1|GK000004.2	117914596	C	T	6	5	0.545454545454545	0.454545454545455		gnl|UMD3.1|GK000004.2	117910552	C	T	0
gnl|UMD3.1|GK000004.2	117913484	G	T	4	2	0.666666666666667	0.333333333333333		IGFBP1	>=76720883	<=76725301	gnl|UMD3.1|GK000004.2						gnl|UMD3.1|GK000004.2	76705141	G	A	31	26	0.543859649122807	0.456140350877193		gnl|UMD3.1|GK000004.2	32100390	G	A	0	3	0	1		gnl|UMD3.1|GK000004.2	117914639	C	G	3	5	0.375	0.625		gnl|UMD3.1|GK000004.2	117911055	C	T	2
gnl|UMD3.1|GK000004.2	117915033	G	T	1	2	0.333333333333333	0.666666666666667		chromosome location of CGs	SNP location	1	2	3	4	5	6		gnl|UMD3.1|GK000004.2	76708823	T	G	1	3	0.25	0.75		gnl|UMD3.1|GK000004.2	32110812	T	C	0	2	0	1		gnl|UMD3.1|GK000004.2	117914653	T	C	8	7	0.533333333333333	0.466666666666667		gnl|UMD3.1|GK000004.2	117911077	G	A	2
gnl|UMD3.1|GK000004.2	117915402	T	G	6	4	0.6	0.4		gnl|UMD3.1|GK000004.2	76722032	A	T	54	12	0.818181818181818	0.181818181818182		gnl|UMD3.1|GK000004.2	76709281	A	G	0	2	0	1		gnl|UMD3.1|GK000004.2	32110867	T	C	0	2	0	1		gnl|UMD3.1|GK000004.2	117914656	C	T	9	7	0.5625	0.4375		gnl|UMD3.1|GK000004.2	117911269	G	A	0
gnl|UMD3.1|GK000004.2	117915523	G	A	4	8	0.333333333333333	0.666666666666667		gnl|UMD3.1|GK000004.2	76722946	T	C	0	80	0	1		gnl|UMD3.1|GK000004.2	76709295	G	C	2	2	0.5	0.5		gnl|UMD3.1|GK000004.2	32110895	T	C	0	2	0	1		gnl|UMD3.1|GK000004.2	117915523	G	A	6	2	0.75	0.25		gnl|UMD3.1|GK000004.2	117911372	A	T	5
gnl|UMD3.1|GK000004.2	117917774	C	A	8	2	0.8	0.2		gnl|UMD3.1|GK000004.2	76723824	A	G	0	26	0	1		gnl|UMD3.1|GK000004.2	76710971	A	T	6	8	0.428571428571429	0.571428571428571		gnl|UMD3.1|GK000004.2	32110904	T	C	0	2	0	1		gnl|UMD3.1|GK000004.2	117916210	A	G	3	7	0.3	0.7		gnl|UMD3.1|GK000004.2	117911499	C	T	9
gnl|UMD3.1|GK000004.2	117917872	C	T	2	2	0.5	0.5		gnl|UMD3.1|GK000004.2	76724034	G	A	20	5	0.8	0.2		gnl|UMD3.1|GK000004.2	76710981	C	T	3	11	0.214285714285714	0.785714285714286		gnl|UMD3.1|GK000004.2	32110986	T	C	0	2	0	1		gnl|UMD3.1|GK000004.2	117916228	C	G	5	8	0.384615384615385	0.615384615384615		gnl|UMD3.1|GK000004.2	117911590	G	A	0
gnl|UMD3.1|GK000004.2	117918147	A	T	17	5	0.772727272727273	0.227272727272727		gnl|UMD3.1|GK000004.2	76724824	A	C	0	18	0	1		gnl|UMD3.1|GK000004.2	76711016	A	T	6	10	0.375	0.625		gnl|UMD3.1|GK000004.2	32122883	A	C	0	2	0	1		gnl|UMD3.1|GK000004.2	117917262	G	A	2	21	0.0869565217391304	0.91304347826087		gnl|UMD3.1|GK000004.2	117911675	A	G	0
gnl|UMD3.1|GK000004.2	117918833	G	A	125	125	0.5	0.5		gnl|UMD3.1|GK000004.2	76724855	C	T	21	15	0.583333333333333	0.416666666666667		gnl|UMD3.1|GK000004.2	76711023	C	A	12	4	0.75	0.25		gnl|UMD3.1|GK000004.2	32166848	A	C	0	2	0	1		gnl|UMD3.1|GK000004.2	117917297	C	T	1	28	0.0344827586206897	0.96551724137931		gnl|UMD3.1|GK000004.2	117911797	G	T	0
gnl|UMD3.1|GK000004.2	117919243	C	G	40	67	0.373831775700935	0.626168224299065		IgFBp3	>=76705105	<=76712709	gnl|UMD3.1|GK000004.2						gnl|UMD3.1|GK000004.2	76711193	T	A	12	4	0.75	0.25		gnl|UMD3.1|GK000004.2	32166867	A	G	0	2	0	1		gnl|UMD3.1|GK000004.2	117918070	A	G	4	12	0.25	0.75		gnl|UMD3.1|GK000004.2	117911810	G	T	7
DPP6	>=117555541	<=117803944	gnl|UMD3.1|GK000004.2						chromosome location of CGs	SNP location	1	2	3	4	5	6		gnl|UMD3.1|GK000004.2	76711804	A	T	7	3	0.7	0.3		gnl|UMD3.1|GK000004.2	32196260	T	C	0	8	0	1		gnl|UMD3.1|GK000004.2	117918076	C	T	4	12	0.25	0.75		gnl|UMD3.1|GK000004.2	117911844	T	C	0
chromosome location of CGs	SNP location	1	2	3	4	5	6		gnl|UMD3.1|GK000004.2	76709416	G	T	1	15	0.0625	0.9375		gnl|UMD3.1|GK000004.2	76711854	A	G	4	2	0.666666666666667	0.333333333333333		gnl|UMD3.1|GK000004.2	32201891	T	A	0	3	0	1		gnl|UMD3.1|GK000004.2	117918092	T	C	4	21	0.16	0.84		gnl|UMD3.1|GK000004.2	117911993	C	T	0
HGF	>=39116167	<=39197870	gnl|UMD3.1|GK000004.2						gnl|UMD3.1|GK000004.2	76710603	G	T	0	2	0	1		gnl|UMD3.1|GK000004.2	76712148	G	C	0	3	0	1		gnl|UMD3.1|GK000004.2	32204543	T	C	0	2	0	1		gnl|UMD3.1|GK000004.2	117918135	G	C	0	16	0	1		gnl|UMD3.1|GK000004.2	117912041	A	C	5
chromosome location of CGs	SNP location	1	2	3	4	5	6		gnl|UMD3.1|GK000004.2	76710961	A	T	7	3	0.7	0.3		LEP	>=93249874	<=93266624	gnl|UMD3.1|GK000004.2						gnl|UMD3.1|GK000004.2	32205925	C	T	0	2	0	1		gnl|UMD3.1|GK000004.2	117918147	A	T	20	12	0.625	0.375		gnl|UMD3.1|GK000004.2	117912082	C	G	0
gnl|UMD3.1|GK000004.2	39119421	G	T	0	2	0	1		gnl|UMD3.1|GK000004.2	76710966	A	T	8	3	0.727272727272727	0.272727272727273		chromosome location of CGs	SNP location	1	2	3	4	5	6		gnl|UMD3.1|GK000004.2	32206514	T	C	0	2	0	1		gnl|UMD3.1|GK000004.2	117918524	C	T	128	142	0.474074074074074	0.525925925925926		gnl|UMD3.1|GK000004.2	117912106	T	C	0
gnl|UMD3.1|GK000004.2	39124971	C	T	0	2	0	1		gnl|UMD3.1|GK000004.2	76711125	A	T	12	2	0.857142857142857	0.142857142857143		NPY	>=72068358	<=72075482	gnl|UMD3.1|GK000004.2						IGFBP1	>=76720883	<=76725301	gnl|UMD3.1|GK000004.2						gnl|UMD3.1|GK000004.2	117918624	A	G	153	116	0.568773234200744	0.431226765799257		gnl|UMD3.1|GK000004.2	117912311	T	C	0
gnl|UMD3.1|GK000004.2	39134246	T	C	0	2	0	1		gnl|UMD3.1|GK000004.2	76711634	T	C	13	3	0.8125	0.1875		chromosome location of CGs	SNP location	1	2	3	4	5	6		chromosome location of CGs	SNP location	1	2	3	4	5	6		gnl|UMD3.1|GK000004.2	117918670	G	A	168	123	0.577319587628866	0.422680412371134		gnl|UMD3.1|GK000004.2	117912346	A	G	0
gnl|UMD3.1|GK000004.2	39134303	A	G	0	2	0	1		gnl|UMD3.1|GK000004.2	76712148	G	C	0	2	0	1		INSIG1	>=117906798	<=117920021	gnl|UMD3.1|GK000004.2						gnl|UMD3.1|GK000004.2	76722032	A	T	76	11	0.873563218390805	0.126436781609195		gnl|UMD3.1|GK000004.2	117918867	G	C	191	166	0.535014005602241	0.464985994397759		gnl|UMD3.1|GK000004.2	117912417	T	C	0
gnl|UMD3.1|GK000004.2	39136454	A	T	8	2	0.8	0.2		LEP	>=93249874	<=93266624	gnl|UMD3.1|GK000004.2						chromosome location of CGs	SNP location	1	2	3	4	5	6		gnl|UMD3.1|GK000004.2	76723824	A	G	18	30	0.375	0.625		gnl|UMD3.1|GK000004.2	117918953	G	A	160	130	0.551724137931034	0.448275862068966		gnl|UMD3.1|GK000004.2	117912467	C	T	0
gnl|UMD3.1|GK000004.2	39137133	T	A	1	2	0.333333333333333	0.666666666666667		chromosome location of CGs	SNP location	1	2	3	4	5	6		gnl|UMD3.1|GK000004.2	117906835	A	C	16	6	0.727272727272727	0.272727272727273		gnl|UMD3.1|GK000004.2	76724257	A	C	22	33	0.4	0.6		gnl|UMD3.1|GK000004.2	117919243	C	G	14	469	0.0289855072463768	0.971014492753623		gnl|UMD3.1|GK000004.2	117912474	G	A	11
gnl|UMD3.1|GK000004.2	39137961	A	T	0	2	0	1		NPY	>=72068358	<=72075482	gnl|UMD3.1|GK000004.2						gnl|UMD3.1|GK000004.2	117907012	A	C	5	3	0.625	0.375		gnl|UMD3.1|GK000004.2	76724824	A	C	14	29	0.325581395348837	0.674418604651163		gnl|UMD3.1|GK000004.2	117919734	G	A	461	430	0.517396184062851	0.482603815937149		gnl|UMD3.1|GK000004.2	117912528	A	C	0
gnl|UMD3.1|GK000004.2	39149697	A	G	0	2	0	1		chromosome location of CGs	SNP location	1	2	3	4	5	6		gnl|UMD3.1|GK000004.2	117907047	A	C	7	2	0.777777777777778	0.222222222222222		gnl|UMD3.1|GK000004.2	76724855	C	T	47	18	0.723076923076923	0.276923076923077		DPP6	>=117555541	<=117803944	gnl|UMD3.1|GK000004.2						gnl|UMD3.1|GK000004.2	117912545	G	A	0
gnl|UMD3.1|GK000004.2	39168943	T	C	1	1	0.5	0.5		INSIG1	>=117906798	<=117920021	gnl|UMD3.1|GK000004.2						gnl|UMD3.1|GK000004.2	117907071	T	G	3	4	0.428571428571429	0.571428571428571		IgFBp3	>=76705105	<=76712709	gnl|UMD3.1|GK000004.2						chromosome location of CGs	SNP location	1	2	3	4	5	6		gnl|UMD3.1|GK000004.2	117912677	T	G	18
gnl|UMD3.1|GK000004.2	39168988	C	T	0	2	0	1		chromosome location of CGs	SNP location	1	2	3	4	5	6		gnl|UMD3.1|GK000004.2	117907428	T	A	0	6	0	1		chromosome location of CGs	SNP location	1	2	3	4	5	6		gnl|UMD3.1|GK000004.2	117582551	G	A	0	2	0	1		gnl|UMD3.1|GK000004.2	117912686	A	C	8
gnl|UMD3.1|GK000004.2	39170981	A	G	0	2	0	1		gnl|UMD3.1|GK000004.2	117907428	T	A	4	3	0.571428571428571	0.428571428571429		gnl|UMD3.1|GK000004.2	117907531	A	C	63	24	0.724137931034483	0.275862068965517		gnl|UMD3.1|GK000004.2	76705141	G	A	79	39	0.669491525423729	0.330508474576271		HGF	>=39116167	<=39197870	gnl|UMD3.1|GK000004.2						gnl|UMD3.1|GK000004.2	117912700	T	G	0
gnl|UMD3.1|GK000004.2	39171517	C	A	0	2	0	1		gnl|UMD3.1|GK000004.2	117907489	T	C	7	5	0.583333333333333	0.416666666666667		gnl|UMD3.1|GK000004.2	117907734	A	G	61	41	0.598039215686274	0.401960784313726		gnl|UMD3.1|GK000004.2	76708823	T	G	1	1	0.5	0.5		chromosome location of CGs	SNP location	1	2	3	4	5	6		gnl|UMD3.1|GK000004.2	117912764	T	C	0
gnl|UMD3.1|GK000004.2	39173880	C	A	2	2	0.5	0.5		gnl|UMD3.1|GK000004.2	117907734	A	G	73	124	0.370558375634518	0.629441624365482		gnl|UMD3.1|GK000004.2	117907798	T	A	41	15	0.732142857142857	0.267857142857143		gnl|UMD3.1|GK000004.2	76709416	G	T	0	8	0	1		gnl|UMD3.1|GK000004.2	39133071	A	G	0	3	0	1		gnl|UMD3.1|GK000004.2	117912811	G	A	0
gnl|UMD3.1|GK000004.2	39176296	T	C	1	4	0.2	0.8		gnl|UMD3.1|GK000004.2	117907924	G	C	5	3	0.625	0.375		gnl|UMD3.1|GK000004.2	117909991	A	C	0	2	0	1		gnl|UMD3.1|GK000004.2	76710603	G	T	16	10	0.615384615384615	0.384615384615385		gnl|UMD3.1|GK000004.2	39133097	G	A	0	3	0	1		gnl|UMD3.1|GK000004.2	117913037	A	G	0
gnl|UMD3.1|GK000004.2	39176299	T	C	1	4	0.2	0.8		gnl|UMD3.1|GK000004.2	117911088	G	A	0	5	0	1		gnl|UMD3.1|GK000004.2	117910560	A	G	2	5	0.285714285714286	0.714285714285714		gnl|UMD3.1|GK000004.2	76710971	A	T	8	12	0.4	0.6		gnl|UMD3.1|GK000004.2	39149616	A	T	3	2	0.6	0.4		gnl|UMD3.1|GK000004.2	117913247	A	G	0
gnl|UMD3.1|GK000004.2	39176317	T	C	0	3	0	1		gnl|UMD3.1|GK000004.2	117911269	G	A	0	5	0	1		gnl|UMD3.1|GK000004.2	117910712	C	G	1	4	0.2	0.8		gnl|UMD3.1|GK000004.2	76710981	C	T	5	12	0.294117647058824	0.705882352941177		gnl|UMD3.1|GK000004.2	39150754	C	A	2	2	0.5	0.5		gnl|UMD3.1|GK000004.2	117913400	G	A	11
gnl|UMD3.1|GK000004.2	39177230	T	C	0	2	0	1		gnl|UMD3.1|GK000004.2	117911390	G	A	5	2	0.714285714285714	0.285714285714286		gnl|UMD3.1|GK000004.2	117910825	C	T	0	6	0	1		gnl|UMD3.1|GK000004.2	76711016	A	T	12	6	0.666666666666667	0.333333333333333		gnl|UMD3.1|GK000004.2	39150780	T	C	0	4	0	1		gnl|UMD3.1|GK000004.2	117913439	T	A	8
gnl|UMD3.1|GK000004.2	39182159	G	T	0	2	0	1		gnl|UMD3.1|GK000004.2	117912045	C	T	0	2	0	1		gnl|UMD3.1|GK000004.2	117910940	G	A	0	4	0	1		gnl|UMD3.1|GK000004.2	76711193	T	A	15	14	0.517241379310345	0.482758620689655		gnl|UMD3.1|GK000004.2	39151854	T	C	5	2	0.714285714285714	0.285714285714286		gnl|UMD3.1|GK000004.2	117913492	C	T	9
gnl|UMD3.1|GK000004.2	39193964	A	T	1	2	0.333333333333333	0.666666666666667		gnl|UMD3.1|GK000004.2	117912415	C	T	0	1	0	1		gnl|UMD3.1|GK000004.2	117911088	G	A,T	0	3	0	1		gnl|UMD3.1|GK000004.2	76711854	A	G	8	3	0.727272727272727	0.272727272727273		gnl|UMD3.1|GK000004.2	39169599	C	T,A	0	2	0	1		gnl|UMD3.1|GK000004.2	117913533	G	A	0
gnl|UMD3.1|GK000004.2	39195714	A	G	0	2	0	1		gnl|UMD3.1|GK000004.2	117913594	T	C	4	4	0.5	0.5		gnl|UMD3.1|GK000004.2	117911269	G	A,T	0	3	0	1		gnl|UMD3.1|GK000004.2	76712148	G	C	2	5	0.285714285714286	0.714285714285714		gnl|UMD3.1|GK000004.2	39169602	A	G	0	1	0	1		gnl|UMD3.1|GK000004.2	117913733	C	T	0
IGFBP6	>=27044009	<=27047853	gnl|UMD3.1|GK000005.2						gnl|UMD3.1|GK000004.2	117913653	T	A	2	2	0.5	0.5		gnl|UMD3.1|GK000004.2	117911827	C	T	0	3	0	1		LEP	>=93249874	<=93266624	gnl|UMD3.1|GK000004.2						gnl|UMD3.1|GK000004.2	39171517	C	A	0	7	0	1		gnl|UMD3.1|GK000004.2	117913763	A	G	0
chromosome location of CGs	SNP location	1	2	3	4	5	6		gnl|UMD3.1|GK000004.2	117915523	G	A	5	3	0.625	0.375		gnl|UMD3.1|GK000004.2	117911993	C	T	42	43	0.494117647058824	0.505882352941176		chromosome location of CGs	SNP location	1	2	3	4	5	6		gnl|UMD3.1|GK000004.2	39173449	AACACACACACACACACACACACACACACACA	AACACACACACACACACACACACACACACACACACA	0	1	0	1		gnl|UMD3.1|GK000004.2	117913899	G	A	6
IGF-I	>=66532877	<=66604734	gnl|UMD3.1|GK000005.2						gnl|UMD3.1|GK000004.2	117915680	G	T	3	2	0.6	0.4		gnl|UMD3.1|GK000004.2	117912041	A	C	1	1	0.5	0.5		NPY	>=72068358	<=72075482	gnl|UMD3.1|GK000004.2						gnl|UMD3.1|GK000004.2	39174694	C	T	0	2	0	1		gnl|UMD3.1|GK000004.2	117914067	A	G	0
chromosome location of CGs	SNP location	1	2	3	4	5	6		gnl|UMD3.1|GK000004.2	117916210	A	G	8	5	0.615384615384615	0.384615384615385		gnl|UMD3.1|GK000004.2	117912575	G	A	0	2	0	1		chromosome location of CGs	SNP location	1	2	3	4	5	6		gnl|UMD3.1|GK000004.2	39174732	A	G,T	0	2	0	1		gnl|UMD3.1|GK000004.2	117914448	G	A	3
gnl|UMD3.1|GK000005.2	66533397	G	T	3	2	0.6	0.4		gnl|UMD3.1|GK000004.2	117916690	C	T	6	2	0.75	0.25		gnl|UMD3.1|GK000004.2	117912677	T	G	5	2	0.714285714285714	0.285714285714286		INSIG1	>=117906798	<=117920021	gnl|UMD3.1|GK000004.2						gnl|UMD3.1|GK000004.2	39174756	T	G	0	2	0	1		gnl|UMD3.1|GK000004.2	117914477	G	A	0
gnl|UMD3.1|GK000005.2	66544004	C	A	4	2	0.666666666666667	0.333333333333333		gnl|UMD3.1|GK000004.2	117917175	C	T	14	4	0.777777777777778	0.222222222222222		gnl|UMD3.1|GK000004.2	117912693	C	T	0	3	0	1		chromosome location of CGs	SNP location	1	2	3	4	5	6		gnl|UMD3.1|GK000004.2	39192820	C	T	0	2	0	1		gnl|UMD3.1|GK000004.2	117914481	C	T	4
gnl|UMD3.1|GK000005.2	66544074	T	C	7	3	0.7	0.3		gnl|UMD3.1|GK000004.2	117917780	G	T	12	5	0.705882352941177	0.294117647058824		gnl|UMD3.1|GK000004.2	117913037	A	G	0	9	0	1		gnl|UMD3.1|GK000004.2	117906835	A	C	26	19	0.577777777777778	0.422222222222222		IGFBP6	>=27044009	<=27047853	gnl|UMD3.1|GK000005.2						gnl|UMD3.1|GK000004.2	117914487	C	T	13
gnl|UMD3.1|GK000005.2	66544105	T	C	7	3	0.7	0.3		gnl|UMD3.1|GK000004.2	117918122	C	T	5	2	0.714285714285714	0.285714285714286		gnl|UMD3.1|GK000004.2	117913100	A	G	0	2	0	1		gnl|UMD3.1|GK000004.2	117907428	T	A	0	5	0	1		chromosome location of CGs	SNP location	1	2	3	4	5	6		gnl|UMD3.1|GK000004.2	117914529	C	T	0
gnl|UMD3.1|GK000005.2	66544118	T	C	8	2	0.8	0.2		gnl|UMD3.1|GK000004.2	117918135	G	C	5	3	0.625	0.375		gnl|UMD3.1|GK000004.2	117913247	A	G	18	10	0.642857142857143	0.357142857142857		gnl|UMD3.1|GK000004.2	117907531	A	C	65	23	0.738636363636364	0.261363636363636		IGF-I	>=66532877	<=66604734	gnl|UMD3.1|GK000005.2						gnl|UMD3.1|GK000004.2	117914533	G	C	0
gnl|UMD3.1|GK000005.2	66544121	T	C	5	4	0.555555555555556	0.444444444444444		gnl|UMD3.1|GK000004.2	117918147	A	T	9	2	0.818181818181818	0.181818181818182		gnl|UMD3.1|GK000004.2	117913439	T	A	2	2	0.5	0.5		gnl|UMD3.1|GK000004.2	117907734	A	G	97	82	0.541899441340782	0.458100558659218		chromosome location of CGs	SNP location	1	2	3	4	5	6		gnl|UMD3.1|GK000004.2	117914596	C	T	6
gnl|UMD3.1|GK000005.2	66544155	T	C	4	4	0.5	0.5		gnl|UMD3.1|GK000004.2	117919243	C	G	8	374	0.0209424083769634	0.979057591623037		gnl|UMD3.1|GK000004.2	117913443	A	T	0	2	0	1		gnl|UMD3.1|GK000004.2	117908168	C	T	0	3	0	1		gnl|UMD3.1|GK000005.2	66544055	T	C	2	4	0.333333333333333	0.666666666666667		gnl|UMD3.1|GK000004.2	117914639	C	G	0
gnl|UMD3.1|GK000005.2	66544733	G	T	2	2	0.5	0.5		gnl|UMD3.1|GK000004.2	117919677	A	G	467	564	0.452958292919496	0.547041707080504		gnl|UMD3.1|GK000004.2	117913733	C	T	2	2	0.5	0.5		gnl|UMD3.1|GK000004.2	117909991	A	C	0	9	0	1		gnl|UMD3.1|GK000005.2	66544072	T	C	4	2	0.666666666666667	0.333333333333333		gnl|UMD3.1|GK000004.2	117914653	T	C	0
gnl|UMD3.1|GK000005.2	66544962	A	T	4	2	0.666666666666667	0.333333333333333		DPP6	>=117555541	<=117803944	gnl|UMD3.1|GK000004.2						gnl|UMD3.1|GK000004.2	117913763	A	G	1	2	0.333333333333333	0.666666666666667		gnl|UMD3.1|GK000004.2	117910035	C	G	1	2	0.333333333333333	0.666666666666667		gnl|UMD3.1|GK000005.2	66544074	T	C	0	6	0	1		gnl|UMD3.1|GK000004.2	117914656	C	T	3
gnl|UMD3.1|GK000005.2	66546511	C	T	21	23	0.477272727272727	0.522727272727273		chromosome location of CGs	SNP location	1	2	3	4	5	6		gnl|UMD3.1|GK000004.2	117914067	A	G	2	9	0.181818181818182	0.818181818181818		gnl|UMD3.1|GK000004.2	117910552	C	T	2	5	0.285714285714286	0.714285714285714		gnl|UMD3.1|GK000005.2	66544105	T	C	0	2	0	1		gnl|UMD3.1|GK000004.2	117914658	T	C	6
gnl|UMD3.1|GK000005.2	66546890	AACA	AA	0	1	0	1		gnl|UMD3.1|GK000004.2	117678256	A	T	0	1	0	1		gnl|UMD3.1|GK000004.2	117914477	G	A	5	2	0.714285714285714	0.285714285714286		gnl|UMD3.1|GK000004.2	117910825	C	T	0	2	0	1		gnl|UMD3.1|GK000005.2	66544130	T	C	1	3	0.25	0.75		gnl|UMD3.1|GK000004.2	117914740	C	G	4
gnl|UMD3.1|GK000005.2	66547562	A	G	5	2	0.714285714285714	0.285714285714286		gnl|UMD3.1|GK000004.2	117678257	A	T	0	2	0	1		gnl|UMD3.1|GK000004.2	117914487	C	T	2	2	0.5	0.5		gnl|UMD3.1|GK000004.2	117910940	G	A	0	7	0	1		gnl|UMD3.1|GK000005.2	66546530	C	G	3	2	0.6	0.4		gnl|UMD3.1|GK000004.2	117916210	A	G	0
gnl|UMD3.1|GK000005.2	66552462	C	T	0	2	0	1		gnl|UMD3.1|GK000004.2	117684568	G	A	0	2	0	1		gnl|UMD3.1|GK000004.2	117914605	A	G	7	2	0.777777777777778	0.222222222222222		gnl|UMD3.1|GK000004.2	117911088	G	A	1	7	0.125	0.875		gnl|UMD3.1|GK000005.2	66546796	C	G	9	2	0.818181818181818	0.181818181818182		gnl|UMD3.1|GK000004.2	117916228	C	G	4
gnl|UMD3.1|GK000005.2	66552834	T	C	0	2	0	1		gnl|UMD3.1|GK000004.2	117685346	C	G	0	3	0	1		gnl|UMD3.1|GK000004.2	117914692	C	T,A	0	4	0	1		gnl|UMD3.1|GK000004.2	117911269	G	A	0	2	0	1		gnl|UMD3.1|GK000005.2	66547603	T	C	0	2	0	1		gnl|UMD3.1|GK000004.2	117916393	T	A	7
gnl|UMD3.1|GK000005.2	66555330	C	T	1	6	0.142857142857143	0.857142857142857		gnl|UMD3.1|GK000004.2	117685364	A	G	1	2	0.333333333333333	0.666666666666667		gnl|UMD3.1|GK000004.2	117915413	C	T	4	4	0.5	0.5		gnl|UMD3.1|GK000004.2	117911372	A	T	0	3	0	1		gnl|UMD3.1|GK000005.2	66548511	C	T	2	4	0.333333333333333	0.666666666666667		gnl|UMD3.1|GK000004.2	117917262	G	A	0
gnl|UMD3.1|GK000005.2	66557043	G	A	1	2	0.333333333333333	0.666666666666667		gnl|UMD3.1|GK000004.2	117685481	A	G	0	2	0	1		gnl|UMD3.1|GK000004.2	117915495	T	G	3	2	0.6	0.4		gnl|UMD3.1|GK000004.2	117911590	G	A	0	3	0	1		gnl|UMD3.1|GK000005.2	66558580	C	A	2	2	0.5	0.5		gnl|UMD3.1|GK000004.2	117917408	G	A	9
gnl|UMD3.1|GK000005.2	66557553	C	T	3	2	0.6	0.4		gnl|UMD3.1|GK000004.2	117685491	A	G	0	1	0	1		gnl|UMD3.1|GK000004.2	117916210	A	G	0	2	0	1		gnl|UMD3.1|GK000004.2	117911675	A	G	0	7	0	1		WNT10B	>=31013104	<=31014446	gnl|UMD3.1|GK000005.2						gnl|UMD3.1|GK000004.2	117917844	C	T	11
gnl|UMD3.1|GK000005.2	66557565	C	A	0	5	0	1		gnl|UMD3.1|GK000004.2	117685514	A	G	0	2	0	1		gnl|UMD3.1|GK000004.2	117917083	C	T	14	5	0.736842105263158	0.263157894736842		gnl|UMD3.1|GK000004.2	117911797	G	T	2	2	0.5	0.5		chromosome location of CGs	SNP location	1	2	3	4	5	6		gnl|UMD3.1|GK000004.2	117917969	G	A	14
gnl|UMD3.1|GK000005.2	66557833	T	A	7	2	0.777777777777778	0.222222222222222		gnl|UMD3.1|GK000004.2	117690391	T	C	0	2	0	1		gnl|UMD3.1|GK000004.2	117917262	G	A	3	7	0.3	0.7		gnl|UMD3.1|GK000004.2	117911827	C	T	2	4	0.333333333333333	0.666666666666667		MYF6	>=10330469	<=10331983	gnl|UMD3.1|GK000005.2						gnl|UMD3.1|GK000004.2	117918070	A	G	18
gnl|UMD3.1|GK000005.2	66558652	T	C	3	2	0.6	0.4		gnl|UMD3.1|GK000004.2	117772023	G	T	2	2	0.5	0.5		gnl|UMD3.1|GK000004.2	117917408	G	A	0	1	0	1		gnl|UMD3.1|GK000004.2	117911844	T	C	11	2	0.846153846153846	0.153846153846154		chromosome location of CGs	SNP location	1	2	3	4	5	6		gnl|UMD3.1|GK000004.2	117918076	C	T	17
gnl|UMD3.1|GK000005.2	66559960	T	C	4	3	0.571428571428571	0.428571428571429		HGF	>=39116167	<=39197870	gnl|UMD3.1|GK000004.2						gnl|UMD3.1|GK000004.2	117917563	C	T	2	3	0.4	0.6		gnl|UMD3.1|GK000004.2	117911993	C	T	118	110	0.517543859649123	0.482456140350877		MYF5	>=10339425	<=10342660	gnl|UMD3.1|GK000005.2						gnl|UMD3.1|GK000004.2	117918092	T	C	14
gnl|UMD3.1|GK000005.2	66559962	T	C	4	3	0.571428571428571	0.428571428571429		chromosome location of CGs	SNP location	1	2	3	4	5	6		gnl|UMD3.1|GK000004.2	117917902	C	T	0	6	0	1		gnl|UMD3.1|GK000004.2	117912041	A	C	3	5	0.375	0.625		chromosome location of CGs	SNP location	1	2	3	4	5	6		gnl|UMD3.1|GK000004.2	117918135	G	C	0
gnl|UMD3.1|GK000005.2	66559970	T	C	5	2	0.714285714285714	0.285714285714286		gnl|UMD3.1|GK000004.2	39126498	G	T	0	3	0	1		gnl|UMD3.1|GK000004.2	117917969	G	A	2	6	0.25	0.75		gnl|UMD3.1|GK000004.2	117912045	C	T	5	3	0.625	0.375		IGFBP7	>=74071067	<=74150456	gnl|UMD3.1|GK000006.2						gnl|UMD3.1|GK000004.2	117918524	C	T	238
gnl|UMD3.1|GK000005.2	66560031	T	C	3	3	0.5	0.5		gnl|UMD3.1|GK000004.2	39132188	A	G	0	2	0	1		gnl|UMD3.1|GK000004.2	117918135	G	C	0	6	0	1		gnl|UMD3.1|GK000004.2	117912048	G	C	3	2	0.6	0.4		chromosome location of CGs	SNP location	1	2	3	4	5	6		gnl|UMD3.1|GK000004.2	117918581	C	A	167
gnl|UMD3.1|GK000005.2	66560032	T	C	2	4	0.333333333333333	0.666666666666667		gnl|UMD3.1|GK000004.2	39132254	A	G	0	2	0	1		gnl|UMD3.1|GK000004.2	117918147	A	T	6	4	0.6	0.4		gnl|UMD3.1|GK000004.2	117912311	T	C	2	2	0.5	0.5		gnl|UMD3.1|GK000006.2	74071328	G	T	7	6	0.538461538461538	0.461538461538462		gnl|UMD3.1|GK000004.2	117918624	A	G	162
gnl|UMD3.1|GK000005.2	66560700	T	C	0	2	0	1		gnl|UMD3.1|GK000004.2	39137157	G	C	0	4	0	1		gnl|UMD3.1|GK000004.2	117918581	C	A	97	74	0.567251461988304	0.432748538011696		gnl|UMD3.1|GK000004.2	117912346	A	G	0	2	0	1		gnl|UMD3.1|GK000006.2	74071840	A	G	0	2	0	1		gnl|UMD3.1|GK000004.2	117918670	G	A	195
gnl|UMD3.1|GK000005.2	66562687	T	G	2	4	0.333333333333333	0.666666666666667		gnl|UMD3.1|GK000004.2	39139553	G	T	6	2	0.75	0.25		gnl|UMD3.1|GK000004.2	117918854	T	G	143	153	0.483108108108108	0.516891891891892		gnl|UMD3.1|GK000004.2	117912693	C	T	2	5	0.285714285714286	0.714285714285714		gnl|UMD3.1|GK000006.2	74071910	C	A	2	2	0.5	0.5		gnl|UMD3.1|GK000004.2	117918854	T	G	314
gnl|UMD3.1|GK000005.2	66566541	T	C	0	2	0	1		gnl|UMD3.1|GK000004.2	39167148	G	T	0	4	0	1		gnl|UMD3.1|GK000004.2	117919243	C	G	13	268	0.0462633451957295	0.953736654804271		gnl|UMD3.1|GK000004.2	117912700	T	G	5	2	0.714285714285714	0.285714285714286		gnl|UMD3.1|GK000006.2	74072803	T	A	1	3	0.25	0.75		gnl|UMD3.1|GK000004.2	117918867	G	C	341
gnl|UMD3.1|GK000005.2	66572085	C	A	3	2	0.6	0.4		gnl|UMD3.1|GK000004.2	39172773	G	A	0	2	0	1		gnl|UMD3.1|GK000004.2	117919246	G	T	176	110	0.615384615384615	0.384615384615385		gnl|UMD3.1|GK000004.2	117912764	T	C	1	2	0.333333333333333	0.666666666666667		gnl|UMD3.1|GK000006.2	74073730	C	T	4	2	0.666666666666667	0.333333333333333		gnl|UMD3.1|GK000004.2	117918953	G	A	387
gnl|UMD3.1|GK000005.2	66572331	T	C	0	2	0	1		gnl|UMD3.1|GK000004.2	39174078	G	A	2	4	0.333333333333333	0.666666666666667		gnl|UMD3.1|GK000004.2	117919677	A	G	637	550	0.53664700926706	0.46335299073294		gnl|UMD3.1|GK000004.2	117912811	G	A	3	3	0.5	0.5		gnl|UMD3.1|GK000006.2	74078218	A	G	0	3	0	1		gnl|UMD3.1|GK000004.2	117919243	C	G	24
gnl|UMD3.1|GK000005.2	66574888	C	T	1	2	0.333333333333333	0.666666666666667		gnl|UMD3.1|GK000004.2	39186473	C	T	0	4	0	1		DPP6	>=117555541	<=117803944	gnl|UMD3.1|GK000004.2						gnl|UMD3.1|GK000004.2	117913037	A	G	6	7	0.461538461538462	0.538461538461538		gnl|UMD3.1|GK000006.2	74084246	G	A	1	2	0.333333333333333	0.666666666666667		gnl|UMD3.1|GK000004.2	117919734	G	A	718
gnl|UMD3.1|GK000005.2	66578972	C	A	2	2	0.5	0.5		gnl|UMD3.1|GK000004.2	39194121	C	T	0	8	0	1		chromosome location of CGs	SNP location	1	2	3	4	5	6		gnl|UMD3.1|GK000004.2	117913255	T	C	3	2	0.6	0.4		gnl|UMD3.1|GK000006.2	74103636	A	G	0	2	0	1		DPP6	>=117555541	<=117803944	gnl|UMD3.1|GK000004.2
gnl|UMD3.1|GK000005.2	66581904	G	C	0	8	0	1		gnl|UMD3.1|GK000004.2	39194165	T	A	5	2	0.714285714285714	0.285714285714286		gnl|UMD3.1|GK000004.2	117684244	T	G	0	2	0	1		gnl|UMD3.1|GK000004.2	117913439	T	A	3	10	0.230769230769231	0.769230769230769		gnl|UMD3.1|GK000006.2	74109084	C	T	0	2	0	1		chromosome location of CGs	SNP location	1	2	3
gnl|UMD3.1|GK000005.2	66581998	G	T	8	2	0.8	0.2		IGFBP6	>=27044009	<=27047853	gnl|UMD3.1|GK000005.2						gnl|UMD3.1|GK000004.2	117684699	C	T	0	2	0	1		gnl|UMD3.1|GK000004.2	117913443	A	T	2	10	0.166666666666667	0.833333333333333		gnl|UMD3.1|GK000006.2	74113568	T	C	0	2	0	1		gnl|UMD3.1|GK000004.2	117689313	G	A	0
gnl|UMD3.1|GK000005.2	66588154	A	G	3	2	0.6	0.4		chromosome location of CGs	SNP location	1	2	3	4	5	6		gnl|UMD3.1|GK000004.2	117684750	C	T	2	2	0.5	0.5		gnl|UMD3.1|GK000004.2	117913492	C	T	3	5	0.375	0.625		gnl|UMD3.1|GK000006.2	74124542	A	G	0	2	0	1		gnl|UMD3.1|GK000004.2	117689463	G	T	0
gnl|UMD3.1|GK000005.2	66596747	T	A	4	2	0.666666666666667	0.333333333333333		gnl|UMD3.1|GK000005.2	27045277	T	A	0	2	0	1		gnl|UMD3.1|GK000004.2	117684829	A	T,C	0	2	0	1		gnl|UMD3.1|GK000004.2	117913533	G	A	4	3	0.571428571428571	0.428571428571429		gnl|UMD3.1|GK000006.2	74127119	C	CA	0	1	0	1		gnl|UMD3.1|GK000004.2	117689485	G	A	0
gnl|UMD3.1|GK000005.2	66597523	T	C	8	2	0.8	0.2		IGF-I	>=66532877	<=66604734	gnl|UMD3.1|GK000005.2						HGF	>=39116167	<=39197870	gnl|UMD3.1|GK000004.2						gnl|UMD3.1|GK000004.2	117913583	A	C	0	2	0	1		gnl|UMD3.1|GK000006.2	74127298	T	C	0	2	0	1		HGF	>=39116167	<=39197870	gnl|UMD3.1|GK000004.2
gnl|UMD3.1|GK000005.2	66597985	C	A	6	2	0.75	0.25		chromosome location of CGs	SNP location	1	2	3	4	5	6		chromosome location of CGs	SNP location	1	2	3	4	5	6		gnl|UMD3.1|GK000004.2	117914067	A	G	3	8	0.272727272727273	0.727272727272727		gnl|UMD3.1|GK000006.2	74140844	C	T	0	2	0	1		chromosome location of CGs	SNP location	1	2	3
gnl|UMD3.1|GK000005.2	66598376	C	T	3	8	0.272727272727273	0.727272727272727		gnl|UMD3.1|GK000005.2	66544074	T	C	0	4	0	1		gnl|UMD3.1|GK000004.2	39133625	T	C	1	3	0.25	0.75		gnl|UMD3.1|GK000004.2	117914692	C	T	0	2	0	1		gnl|UMD3.1|GK000006.2	74150139	T	C	27	193	0.122727272727273	0.877272727272727		gnl|UMD3.1|GK000004.2	39123476	A	G	12
gnl|UMD3.1|GK000005.2	66599663	T	C	0	3	0	1		gnl|UMD3.1|GK000005.2	66544121	T	C	0	4	0	1		gnl|UMD3.1|GK000004.2	39133648	T	C	0	7	0	1		gnl|UMD3.1|GK000004.2	117915475	T	G	6	2	0.75	0.25		gnl|UMD3.1|GK000006.2	74150191	T	C	159	86	0.648979591836735	0.351020408163265		gnl|UMD3.1|GK000004.2	39125907	C	T	0
gnl|UMD3.1|GK000005.2	66599667	C	A	2	2	0.5	0.5		gnl|UMD3.1|GK000005.2	66544492	C	G	0	2	0	1		gnl|UMD3.1|GK000004.2	39136429	T	C	1	2	0.333333333333333	0.666666666666667		gnl|UMD3.1|GK000004.2	117916210	A	G	0	8	0	1		CCSER1	>=35100701	<=35938394	gnl|UMD3.1|GK000006.2						gnl|UMD3.1|GK000004.2	39132875	T	C	0
gnl|UMD3.1|GK000005.2	66600505	CTATATAT	CTATAT	0	1	0	1		gnl|UMD3.1|GK000005.2	66546530	C	G	0	8	0	1		gnl|UMD3.1|GK000004.2	39164905	T	G	0	2	0	1		gnl|UMD3.1|GK000004.2	117917262	G	A	3	15	0.166666666666667	0.833333333333333		chromosome location of CGs	SNP location	1	2	3	4	5	6		gnl|UMD3.1|GK000004.2	39133071	A	G	0
gnl|UMD3.1|GK000005.2	66600839	C	A	0	1	0	1		gnl|UMD3.1|GK000005.2	66547684	G	T	4	2	0.666666666666667	0.333333333333333		gnl|UMD3.1|GK000004.2	39164917	A	G	0	2	0	1		gnl|UMD3.1|GK000004.2	117917408	G	A	5	4	0.555555555555556	0.444444444444444		gnl|UMD3.1|GK000006.2	35100998	C	G	0	3	0	1		gnl|UMD3.1|GK000004.2	39133648	T	C	0
gnl|UMD3.1|GK000005.2	66600934	C	A	1	1	0.5	0.5		gnl|UMD3.1|GK000005.2	66558664	T	C	2	2	0.5	0.5		gnl|UMD3.1|GK000004.2	39164929	C	G	0	2	0	1		gnl|UMD3.1|GK000004.2	117917463	C	T	7	4	0.636363636363636	0.363636363636364		gnl|UMD3.1|GK000006.2	35101002	C	A	0	3	0	1		gnl|UMD3.1|GK000004.2	39134303	A	G	0
gnl|UMD3.1|GK000005.2	66601012	G	A	0	5	0	1		gnl|UMD3.1|GK000005.2	66558669	T	C	2	2	0.5	0.5		gnl|UMD3.1|GK000004.2	39164935	T	A	0	2	0	1		gnl|UMD3.1|GK000004.2	117917541	G	C	9	4	0.692307692307692	0.307692307692308		gnl|UMD3.1|GK000006.2	35101045	C	G	0	3	0	1		gnl|UMD3.1|GK000004.2	39136704	T	C	0
gnl|UMD3.1|GK000005.2	66602190	C	G	2	2	0.5	0.5		gnl|UMD3.1|GK000005.2	66558678	T	C	2	2	0.5	0.5		gnl|UMD3.1|GK000004.2	39164947	G	A	0	2	0	1		gnl|UMD3.1|GK000004.2	117917586	T	G	3	7	0.3	0.7		gnl|UMD3.1|GK000006.2	35101080	A	G	0	6	0	1		gnl|UMD3.1|GK000004.2	39137157	G	C	0
gnl|UMD3.1|GK000005.2	66604333	C	A	0	2	0	1		gnl|UMD3.1|GK000005.2	66558723	T	C	1	2	0.333333333333333	0.666666666666667		gnl|UMD3.1|GK000004.2	39164965	G	T	0	2	0	1		gnl|UMD3.1|GK000004.2	117918135	G	C	0	19	0	1		gnl|UMD3.1|GK000006.2	35101089	G	T	0	6	0	1		gnl|UMD3.1|GK000004.2	39142090	C	T	0
WNT10B	>=31013104	<=31014446	gnl|UMD3.1|GK000005.2						gnl|UMD3.1|GK000005.2	66558739	T	C	1	2	0.333333333333333	0.666666666666667		gnl|UMD3.1|GK000004.2	39165008	C	T	0	2	0	1		gnl|UMD3.1|GK000004.2	117918147	A	T	24	8	0.75	0.25		gnl|UMD3.1|GK000006.2	35101092	A	T	0	6	0	1		gnl|UMD3.1|GK000004.2	39142091	A	G	0
chromosome location of CGs	SNP location	1	2	3	4	5	6		gnl|UMD3.1|GK000005.2	66558756	G	A	1	2	0.333333333333333	0.666666666666667		gnl|UMD3.1|GK000004.2	39165616	G	T	1	2	0.333333333333333	0.666666666666667		gnl|UMD3.1|GK000004.2	117918581	C	A	193	195	0.497422680412371	0.502577319587629		gnl|UMD3.1|GK000006.2	35101100	G	T	0	5	0	1		gnl|UMD3.1|GK000004.2	39144054	T	C	6
MYF6	>=10330469	<=10331983	gnl|UMD3.1|GK000005.2						gnl|UMD3.1|GK000005.2	66560182	C	T	0	2	0	1		gnl|UMD3.1|GK000004.2	39165631	A	G	0	3	0	1		gnl|UMD3.1|GK000004.2	117918854	T	G	274	279	0.495479204339964	0.504520795660036		gnl|UMD3.1|GK000006.2	35101105	G	T	0	4	0	1		gnl|UMD3.1|GK000004.2	39149749	A	T	1
chromosome location of CGs	SNP location	1	2	3	4	5	6		gnl|UMD3.1|GK000005.2	66572709	T	C	0	2	0	1		gnl|UMD3.1|GK000004.2	39166853	T	G,A	0	2	0	1		gnl|UMD3.1|GK000004.2	117919243	C	G	13	635	0.0200617283950617	0.979938271604938		gnl|UMD3.1|GK000006.2	35101147	G	A	0	7	0	1		gnl|UMD3.1|GK000004.2	39154090	T	A	0
MYF5	>=10339425	<=10342660	gnl|UMD3.1|GK000005.2						gnl|UMD3.1|GK000005.2	66591886	C	T	0	2	0	1		gnl|UMD3.1|GK000004.2	39167290	T	C	8	2	0.8	0.2		gnl|UMD3.1|GK000004.2	117919246	G	T	397	272	0.593423019431988	0.406576980568012		gnl|UMD3.1|GK000006.2	35101380	A	T	25	4	0.862068965517241	0.137931034482759		gnl|UMD3.1|GK000004.2	39169599	C	T	0
chromosome location of CGs	SNP location	1	2	3	4	5	6		gnl|UMD3.1|GK000005.2	66591888	C	T	0	2	0	1		gnl|UMD3.1|GK000004.2	39172404	T	C	8	3	0.727272727272727	0.272727272727273		gnl|UMD3.1|GK000004.2	117919677	A	G	836	705	0.5425048669695	0.4574951330305		gnl|UMD3.1|GK000006.2	35102031	C	G	0	2	0	1		gnl|UMD3.1|GK000004.2	39169602	A	G	0
IGFBP7	>=74071067	<=74150456	gnl|UMD3.1|GK000006.2						gnl|UMD3.1|GK000005.2	66591893	C	T	0	2	0	1		gnl|UMD3.1|GK000004.2	39173233	G	A	0	3	0	1		DPP6	>=117555541	<=117803944	gnl|UMD3.1|GK000004.2						gnl|UMD3.1|GK000006.2	35157453	A	C	0	2	0	1		gnl|UMD3.1|GK000004.2	39169621	C	T	0
chromosome location of CGs	SNP location	1	2	3	4	5	6		gnl|UMD3.1|GK000005.2	66591900	C	G	0	2	0	1		gnl|UMD3.1|GK000004.2	39173333	T	A	0	11	0	1		chromosome location of CGs	SNP location	1	2	3	4	5	6		gnl|UMD3.1|GK000006.2	35158181	G	A	0	2	0	1		gnl|UMD3.1|GK000004.2	39169622	A	C	0
gnl|UMD3.1|GK000006.2	74071199	C	A	0	221	0	1		gnl|UMD3.1|GK000005.2	66591903	C	T	0	2	0	1		gnl|UMD3.1|GK000004.2	39173575	T	A	0	2	0	1		gnl|UMD3.1|GK000004.2	117684699	C	T	0	2	0	1		gnl|UMD3.1|GK000006.2	35158355	G	A	0	2	0	1		gnl|UMD3.1|GK000004.2	39173969	T	C	0
gnl|UMD3.1|GK000006.2	74071328	G	T	1	8	0.111111111111111	0.888888888888889		gnl|UMD3.1|GK000005.2	66591907	C	T	0	2	0	1		gnl|UMD3.1|GK000004.2	39173880	C	A	0	3	0	1		gnl|UMD3.1|GK000004.2	117684750	C	T	5	2	0.714285714285714	0.285714285714286		gnl|UMD3.1|GK000006.2	35160256	C	A	2	2	0.5	0.5		gnl|UMD3.1|GK000004.2	39186102	T	A	0
gnl|UMD3.1|GK000006.2	74073008	GACAAC	GAC	0	1	0	1		gnl|UMD3.1|GK000005.2	66591933	C	A	0	2	0	1		gnl|UMD3.1|GK000004.2	39173894	G	A	0	5	0	1		HGF	>=39116167	<=39197870	gnl|UMD3.1|GK000004.2						gnl|UMD3.1|GK000006.2	35160304	G	A	0	4	0	1		gnl|UMD3.1|GK000004.2	39186159	T	A	0
gnl|UMD3.1|GK000006.2	74075056	T	C	0	2	0	1		gnl|UMD3.1|GK000005.2	66591948	G	T	0	2	0	1		gnl|UMD3.1|GK000004.2	39173969	T	C	0	7	0	1		chromosome location of CGs	SNP location	1	2	3	4	5	6		gnl|UMD3.1|GK000006.2	35195086	T	C	0	2	0	1		gnl|UMD3.1|GK000004.2	39194121	C	T	0
gnl|UMD3.1|GK000006.2	74075057	G	C	0	2	0	1		gnl|UMD3.1|GK000005.2	66591961	A	G	0	2	0	1		gnl|UMD3.1|GK000004.2	39174044	G	A	0	2	0	1		gnl|UMD3.1|GK000004.2	39122507	T	A	2	2	0.5	0.5		gnl|UMD3.1|GK000006.2	35198324	T	A	1	1	0.5	0.5		IGFBP6	>=27044009	<=27047853	gnl|UMD3.1|GK000005.2
gnl|UMD3.1|GK000006.2	74075535	C	A	0	2	0	1		gnl|UMD3.1|GK000005.2	66591970	C	T	0	2	0	1		gnl|UMD3.1|GK000004.2	39174074	A	C	0	2	0	1		gnl|UMD3.1|GK000004.2	39123394	A	G	3	2	0.6	0.4		gnl|UMD3.1|GK000006.2	35198544	A	T	0	2	0	1		chromosome location of CGs	SNP location	1	2	3
gnl|UMD3.1|GK000006.2	74075568	C	G	0	2	0	1		gnl|UMD3.1|GK000005.2	66592047	T	C	0	2	0	1		gnl|UMD3.1|GK000004.2	39174800	A	G	1	2	0.333333333333333	0.666666666666667		gnl|UMD3.1|GK000004.2	39127497	C	T	0	2	0	1		gnl|UMD3.1|GK000006.2	35198563	C	A	0	1	0	1		IGF-I	>=66532877	<=66604734	gnl|UMD3.1|GK000005.2
gnl|UMD3.1|GK000006.2	74075873	G	C	0	2	0	1		gnl|UMD3.1|GK000005.2	66592048	G	A	0	2	0	1		gnl|UMD3.1|GK000004.2	39174807	A	G	0	4	0	1		gnl|UMD3.1|GK000004.2	39130062	G	C	2	2	0.5	0.5		gnl|UMD3.1|GK000006.2	35198991	C	T	3	8	0.272727272727273	0.727272727272727		chromosome location of CGs	SNP location	1	2	3
gnl|UMD3.1|GK000006.2	74076506	G	A	0	2	0	1		gnl|UMD3.1|GK000005.2	66592055	A	G	0	2	0	1		gnl|UMD3.1|GK000004.2	39174819	A	G	2	2	0.5	0.5		gnl|UMD3.1|GK000004.2	39133648	T	C	0	2	0	1		gnl|UMD3.1|GK000006.2	35216118	G	A	0	2	0	1		gnl|UMD3.1|GK000005.2	66533102	A	T	5
gnl|UMD3.1|GK000006.2	74076609	G	A	1	2	0.333333333333333	0.666666666666667		gnl|UMD3.1|GK000005.2	66592061	T	G	0	2	0	1		gnl|UMD3.1|GK000004.2	39174856	A	G	0	2	0	1		gnl|UMD3.1|GK000004.2	39149091	C	A	2	2	0.5	0.5		gnl|UMD3.1|GK000006.2	35218918	T	C	0	3	0	1		gnl|UMD3.1|GK000005.2	66536032	G	T	3
gnl|UMD3.1|GK000006.2	74076658	G	A	0	2	0	1		gnl|UMD3.1|GK000005.2	66592066	A	G	0	2	0	1		gnl|UMD3.1|GK000004.2	39175490	C	T	0	7	0	1		gnl|UMD3.1|GK000004.2	39170566	A	G	0	2	0	1		gnl|UMD3.1|GK000006.2	35218933	T	C	0	3	0	1		gnl|UMD3.1|GK000005.2	66539990	C	A	0
gnl|UMD3.1|GK000006.2	74077073	A	T	0	2	0	1		gnl|UMD3.1|GK000005.2	66592072	T	G	0	2	0	1		gnl|UMD3.1|GK000004.2	39175628	A	T	0	5	0	1		gnl|UMD3.1|GK000004.2	39170951	A	G	0	2	0	1		gnl|UMD3.1|GK000006.2	35218935	T	C	0	3	0	1		gnl|UMD3.1|GK000005.2	66540262	G	A	7
gnl|UMD3.1|GK000006.2	74078070	T	C	0	2	0	1		gnl|UMD3.1|GK000005.2	66592077	T	C	0	2	0	1		gnl|UMD3.1|GK000004.2	39175865	G	C	0	4	0	1		gnl|UMD3.1|GK000004.2	39173880	C	A	0	4	0	1		gnl|UMD3.1|GK000006.2	35219521	C	T	0	2	0	1		gnl|UMD3.1|GK000005.2	66540554	C	T	0
gnl|UMD3.1|GK000006.2	74078276	T	C	0	2	0	1		gnl|UMD3.1|GK000005.2	66592113	G	T	0	2	0	1		gnl|UMD3.1|GK000004.2	39175895	A	G	0	4	0	1		gnl|UMD3.1|GK000004.2	39173894	G	A	0	4	0	1		gnl|UMD3.1|GK000006.2	35222140	G	T	0	2	0	1		gnl|UMD3.1|GK000005.2	66541106	A	G	3
gnl|UMD3.1|GK000006.2	74078277	G	A	0	2	0	1		gnl|UMD3.1|GK000005.2	66592117	C	T	0	2	0	1		gnl|UMD3.1|GK000004.2	39176024	G	C	0	4	0	1		gnl|UMD3.1|GK000004.2	39173969	T	C	0	4	0	1		gnl|UMD3.1|GK000006.2	35229629	G	T	1	3	0.25	0.75		gnl|UMD3.1|GK000005.2	66541152	G	A	5
gnl|UMD3.1|GK000006.2	74078299	AAAAGAA	AAA	0	1	0	1		gnl|UMD3.1|GK000005.2	66592168	G	A	0	2	0	1		gnl|UMD3.1|GK000004.2	39176317	T	C	0	2	0	1		gnl|UMD3.1|GK000004.2	39174044	G	A	0	4	0	1		gnl|UMD3.1|GK000006.2	35275703	T	C	0	3	0	1		gnl|UMD3.1|GK000005.2	66541352	T	C	2
gnl|UMD3.1|GK000006.2	74081831	C	T	0	2	0	1		gnl|UMD3.1|GK000005.2	66592171	C	T	0	2	0	1		gnl|UMD3.1|GK000004.2	39177230	T	C	0	2	0	1		gnl|UMD3.1|GK000004.2	39174074	A	C	0	4	0	1		gnl|UMD3.1|GK000006.2	35300698	G	C	0	3	0	1		gnl|UMD3.1|GK000005.2	66541355	T	C	2
gnl|UMD3.1|GK000006.2	74081837	T	A	0	2	0	1		gnl|UMD3.1|GK000005.2	66598376	C	T	4	3	0.571428571428571	0.428571428571429		gnl|UMD3.1|GK000004.2	39180641	G	T	0	2	0	1		gnl|UMD3.1|GK000004.2	39174800	A	G	0	2	0	1		gnl|UMD3.1|GK000006.2	35361199	T	G	0	2	0	1		gnl|UMD3.1|GK000005.2	66542577	T	C	0
gnl|UMD3.1|GK000006.2	74083660	G	T	0	2	0	1		gnl|UMD3.1|GK000005.2	66598393	G	A	5	2	0.714285714285714	0.285714285714286		gnl|UMD3.1|GK000004.2	39180657	T	C	0	2	0	1		gnl|UMD3.1|GK000004.2	39174807	A	G	0	2	0	1		gnl|UMD3.1|GK000006.2	35361216	T	C	0	2	0	1		gnl|UMD3.1|GK000005.2	66542744	G	T	4
gnl|UMD3.1|GK000006.2	74084792	A	G	0	2	0	1		WNT10B	>=31013104	<=31014446	gnl|UMD3.1|GK000005.2						gnl|UMD3.1|GK000004.2	39180948	T	C	0	2	0	1		gnl|UMD3.1|GK000004.2	39174819	A	G	0	2	0	1		gnl|UMD3.1|GK000006.2	35363436	A	T	0	2	0	1		gnl|UMD3.1|GK000005.2	66543097	T	C	2
gnl|UMD3.1|GK000006.2	74091916	C	T	0	2	0	1		chromosome location of CGs	SNP location	1	2	3	4	5	6		gnl|UMD3.1|GK000004.2	39181003	C	A	0	2	0	1		gnl|UMD3.1|GK000004.2	39175490	C	T	0	4	0	1		gnl|UMD3.1|GK000006.2	35363472	G	T	0	1	0	1		gnl|UMD3.1|GK000005.2	66543572	T	C	6
gnl|UMD3.1|GK000006.2	74092155	T	G	0	3	0	1		MYF6	>=10330469	<=10331983	gnl|UMD3.1|GK000005.2						gnl|UMD3.1|GK000004.2	39181011	C	T	0	2	0	1		gnl|UMD3.1|GK000004.2	39175628	A	T	0	2	0	1		gnl|UMD3.1|GK000006.2	35381755	C	A	0	2	0	1		gnl|UMD3.1|GK000005.2	66543739	T	C	0
gnl|UMD3.1|GK000006.2	74114237	G	A	0	2	0	1		chromosome location of CGs	SNP location	1	2	3	4	5	6		gnl|UMD3.1|GK000004.2	39181012	A	G	0	2	0	1		gnl|UMD3.1|GK000004.2	39175865	G	C	0	3	0	1		gnl|UMD3.1|GK000006.2	35402626	T	A	1	2	0.333333333333333	0.666666666666667		gnl|UMD3.1|GK000005.2	66544074	T	C	11
gnl|UMD3.1|GK000006.2	74125792	T	C	0	6	0	1		MYF5	>=10339425	<=10342660	gnl|UMD3.1|GK000005.2						gnl|UMD3.1|GK000004.2	39181509	C	T	0	4	0	1		gnl|UMD3.1|GK000004.2	39175895	A	G	0	7	0	1		gnl|UMD3.1|GK000006.2	35402732	T	C	1	2	0.333333333333333	0.666666666666667		gnl|UMD3.1|GK000005.2	66544105	T	C	11
gnl|UMD3.1|GK000006.2	74125810	T	C	0	6	0	1		chromosome location of CGs	SNP location	1	2	3	4	5	6		gnl|UMD3.1|GK000004.2	39181530	G	A	0	4	0	1		gnl|UMD3.1|GK000004.2	39176024	G	C	0	11	0	1		gnl|UMD3.1|GK000006.2	35403710	C	A	0	2	0	1		gnl|UMD3.1|GK000005.2	66544118	T	C	7
gnl|UMD3.1|GK000006.2	74125865	C	T	0	4	0	1		gnl|UMD3.1|GK000005.2	10341277	T	C	0	2	0	1		gnl|UMD3.1|GK000004.2	39182467	G	A	0	2	0	1		gnl|UMD3.1|GK000004.2	39176265	T	A	3	3	0.5	0.5		gnl|UMD3.1|GK000006.2	35446009	C	T	0	4	0	1		gnl|UMD3.1|GK000005.2	66544130	T	C	12
gnl|UMD3.1|GK000006.2	74126333	C	A	0	2	0	1		gnl|UMD3.1|GK000005.2	10341287	T	G	0	2	0	1		gnl|UMD3.1|GK000004.2	39183261	T	C	0	2	0	1		gnl|UMD3.1|GK000004.2	39176296	T	C	0	5	0	1		gnl|UMD3.1|GK000006.2	35446108	T	C	0	4	0	1		gnl|UMD3.1|GK000005.2	66544131	T	C	12
gnl|UMD3.1|GK000006.2	74130513	C	T	0	2	0	1		gnl|UMD3.1|GK000005.2	10341300	C	T	0	2	0	1		gnl|UMD3.1|GK000004.2	39183765	G	T	3	2	0.6	0.4		gnl|UMD3.1|GK000004.2	39176299	T	C	0	4	0	1		gnl|UMD3.1|GK000006.2	35446737	A	G	0	6	0	1		gnl|UMD3.1|GK000005.2	66544136	T	C	12
gnl|UMD3.1|GK000006.2	74150139	T	C	14	53	0.208955223880597	0.791044776119403		gnl|UMD3.1|GK000005.2	10341301	C	T	0	2	0	1		gnl|UMD3.1|GK000004.2	39188531	T	C	0	2	0	1		gnl|UMD3.1|GK000004.2	39176317	T	C	0	5	0	1		gnl|UMD3.1|GK000006.2	35446774	T	G	0	7	0	1		gnl|UMD3.1|GK000005.2	66544492	C	G	15
gnl|UMD3.1|GK000006.2	74150191	T	C	51	9	0.85	0.15		gnl|UMD3.1|GK000005.2	10341326	T	C	0	2	0	1		gnl|UMD3.1|GK000004.2	39194025	G	T	0	2	0	1		gnl|UMD3.1|GK000004.2	39176564	T	A	0	4	0	1		gnl|UMD3.1|GK000006.2	35446958	T	C	0	5	0	1		gnl|UMD3.1|GK000005.2	66545650	T	C	1
gnl|UMD3.1|GK000006.2	74150225	G	T	25	37	0.403225806451613	0.596774193548387		IGFBP7	>=74071067	<=74150456	gnl|UMD3.1|GK000006.2						gnl|UMD3.1|GK000004.2	39194121	C	T	0	2	0	1		gnl|UMD3.1|GK000004.2	39176566	G	A	0	4	0	1		gnl|UMD3.1|GK000006.2	35447053	A	T	1	2	0.333333333333333	0.666666666666667		gnl|UMD3.1|GK000005.2	66545655	T	C	1
CCSER1	>=35100701	<=35938394	gnl|UMD3.1|GK000006.2						chromosome location of CGs	SNP location	1	2	3	4	5	6		IGFBP6	>=27044009	<=27047853	gnl|UMD3.1|GK000005.2						gnl|UMD3.1|GK000004.2	39176713	C	G	0	2	0	1		gnl|UMD3.1|GK000006.2	35447091	G	A	0	2	0	1		gnl|UMD3.1|GK000005.2	66545660	T	C	2
chromosome location of CGs	SNP location	1	2	3	4	5	6		gnl|UMD3.1|GK000006.2	74071199	C	A	131	130	0.501915708812261	0.498084291187739		chromosome location of CGs	SNP location	1	2	3	4	5	6		gnl|UMD3.1|GK000004.2	39176737	T	C	0	2	0	1		gnl|UMD3.1|GK000006.2	35447341	A	G	0	3	0	1		gnl|UMD3.1|GK000005.2	66545688	T	C	1
gnl|UMD3.1|GK000006.2	35101045	C	G	0	2	0	1		gnl|UMD3.1|GK000006.2	74071328	G	T	4	4	0.5	0.5		gnl|UMD3.1|GK000005.2	27047591	A	C	13	5	0.722222222222222	0.277777777777778		gnl|UMD3.1|GK000004.2	39177372	A	T,G	0	5	0	1		gnl|UMD3.1|GK000006.2	35447461	G	A	0	3	0	1		gnl|UMD3.1|GK000005.2	66545696	T	C	2
gnl|UMD3.1|GK000006.2	35101056	T	A	0	2	0	1		gnl|UMD3.1|GK000006.2	74073730	C	T	0	3	0	1		IGF-I	>=66532877	<=66604734	gnl|UMD3.1|GK000005.2						gnl|UMD3.1|GK000004.2	39177467	C	T	0	3	0	1		gnl|UMD3.1|GK000006.2	35447743	A	T	0	3	0	1		gnl|UMD3.1|GK000005.2	66545703	T	C	0
gnl|UMD3.1|GK000006.2	35101057	G	A	0	2	0	1		gnl|UMD3.1|GK000006.2	74074131	C	T	0	4	0	1		chromosome location of CGs	SNP location	1	2	3	4	5	6		gnl|UMD3.1|GK000004.2	39177468	A	G	0	3	0	1		gnl|UMD3.1|GK000006.2	35447835	T	C	0	5	0	1		gnl|UMD3.1|GK000005.2	66545723	G	A	3
gnl|UMD3.1|GK000006.2	35101058	C	T	0	2	0	1		gnl|UMD3.1|GK000006.2	74076506	G	A	0	2	0	1		gnl|UMD3.1|GK000005.2	66540554	C	T	0	3	0	1		gnl|UMD3.1|GK000004.2	39182467	G	A	0	2	0	1		gnl|UMD3.1|GK000006.2	35447887	C	T	0	5	0	1		gnl|UMD3.1|GK000005.2	66546511	C	T	13
gnl|UMD3.1|GK000006.2	35101080	A	G	0	4	0	1		gnl|UMD3.1|GK000006.2	74076623	CATA	CA	0	1	0	1		gnl|UMD3.1|GK000005.2	66543574	A	T	0	1	0	1		gnl|UMD3.1|GK000004.2	39182516	T	C	0	2	0	1		gnl|UMD3.1|GK000006.2	35448248	CTTTTT	CTTT	0	1	0	1		gnl|UMD3.1|GK000005.2	66546530	C	G	7
gnl|UMD3.1|GK000006.2	35101089	G	T	0	6	0	1		gnl|UMD3.1|GK000006.2	74077878	G	A	1	2	0.333333333333333	0.666666666666667		gnl|UMD3.1|GK000005.2	66543735	T	C	0	2	0	1		gnl|UMD3.1|GK000004.2	39182611	T	C	0	3	0	1		gnl|UMD3.1|GK000006.2	35448400	T	G	0	2	0	1		gnl|UMD3.1|GK000005.2	66547981	G	A	0
gnl|UMD3.1|GK000006.2	35101092	A	T	0	6	0	1		gnl|UMD3.1|GK000006.2	74084859	A	C	0	2	0	1		gnl|UMD3.1|GK000005.2	66543739	T	C	0	2	0	1		gnl|UMD3.1|GK000004.2	39182626	G	C	0	3	0	1		gnl|UMD3.1|GK000006.2	35449450	C	A	0	2	0	1		gnl|UMD3.1|GK000005.2	66548327	A	T	4
gnl|UMD3.1|GK000006.2	35101100	G	T	0	6	0	1		gnl|UMD3.1|GK000006.2	74084898	T	C	0	2	0	1		gnl|UMD3.1|GK000005.2	66543752	T	C	0	2	0	1		gnl|UMD3.1|GK000004.2	39184487	C	G	0	2	0	1		gnl|UMD3.1|GK000006.2	35449491	G	C	0	2	0	1		gnl|UMD3.1|GK000005.2	66548710	G	A	0
gnl|UMD3.1|GK000006.2	35101105	G	T	0	6	0	1		gnl|UMD3.1|GK000006.2	74084909	T	C	0	2	0	1		gnl|UMD3.1|GK000005.2	66544074	T	C	0	7	0	1		gnl|UMD3.1|GK000004.2	39184509	C	A	0	2	0	1		gnl|UMD3.1|GK000006.2	35449504	G	A	0	2	0	1		gnl|UMD3.1|GK000005.2	66549190	C	A	0
gnl|UMD3.1|GK000006.2	35101147	G	A	0	6	0	1		gnl|UMD3.1|GK000006.2	74085107	T	C	0	2	0	1		gnl|UMD3.1|GK000005.2	66544105	T	C	0	8	0	1		gnl|UMD3.1|GK000004.2	39184513	C	T	0	2	0	1		gnl|UMD3.1|GK000006.2	35449507	A	T	0	2	0	1		gnl|UMD3.1|GK000005.2	66550233	G	A	0
gnl|UMD3.1|GK000006.2	35101276	T	C	0	4	0	1		gnl|UMD3.1|GK000006.2	74092983	T	C	0	3	0	1		gnl|UMD3.1|GK000005.2	66544118	T	C	8	2	0.8	0.2		gnl|UMD3.1|GK000004.2	39184532	G	A	0	2	0	1		gnl|UMD3.1|GK000006.2	35449706	G	A	0	3	0	1		gnl|UMD3.1|GK000005.2	66550981	G	T	0
gnl|UMD3.1|GK000006.2	35101301	G	T	3	2	0.6	0.4		gnl|UMD3.1|GK000006.2	74095370	T	G	0	2	0	1		gnl|UMD3.1|GK000005.2	66544121	T	C	7	2	0.777777777777778	0.222222222222222		gnl|UMD3.1|GK000004.2	39184558	C	T	0	2	0	1		gnl|UMD3.1|GK000006.2	35449711	C	G	0	3	0	1		gnl|UMD3.1|GK000005.2	66551074	G	A	0
gnl|UMD3.1|GK000006.2	35101356	A	G	3	2	0.6	0.4		gnl|UMD3.1|GK000006.2	74099720	G	A	0	2	0	1		gnl|UMD3.1|GK000005.2	66545650	T	C	0	2	0	1		gnl|UMD3.1|GK000004.2	39188336	G	A	0	1	0	1		gnl|UMD3.1|GK000006.2	35449927	T	C	0	2	0	1		gnl|UMD3.1|GK000005.2	66552462	C	T	0
gnl|UMD3.1|GK000006.2	35101558	T	A	1	5	0.166666666666667	0.833333333333333		gnl|UMD3.1|GK000006.2	74099731	T	G	0	2	0	1		gnl|UMD3.1|GK000005.2	66545652	T	C	0	2	0	1		gnl|UMD3.1|GK000004.2	39188628	T	C	0	3	0	1		gnl|UMD3.1|GK000006.2	35450472	A	G	0	3	0	1		gnl|UMD3.1|GK000005.2	66556673	C	T	0
gnl|UMD3.1|GK000006.2	35101652	A	G	4	4	0.5	0.5		gnl|UMD3.1|GK000006.2	74150139	T	C	38	87	0.304	0.696		gnl|UMD3.1|GK000005.2	66545655	T	C	0	2	0	1		gnl|UMD3.1|GK000004.2	39188632	G	A	0	3	0	1		gnl|UMD3.1|GK000006.2	35450613	T	C	0	3	0	1		gnl|UMD3.1|GK000005.2	66556761	G	T	6
gnl|UMD3.1|GK000006.2	35103851	T	C	0	2	0	1		CCSER1	>=35100701	<=35938394	gnl|UMD3.1|GK000006.2						gnl|UMD3.1|GK000005.2	66545656	T	C	0	2	0	1		gnl|UMD3.1|GK000004.2	39190679	G	A	0	4	0	1		gnl|UMD3.1|GK000006.2	35450954	C	A	0	2	0	1		gnl|UMD3.1|GK000005.2	66557413	A	G	0
gnl|UMD3.1|GK000006.2	35103887	T	C	0	4	0	1		chromosome location of CGs	SNP location	1	2	3	4	5	6		gnl|UMD3.1|GK000005.2	66545703	T	C	0	4	0	1		gnl|UMD3.1|GK000004.2	39194025	G	T	0	3	0	1		gnl|UMD3.1|GK000006.2	35451230	C	T	0	2	0	1		gnl|UMD3.1|GK000005.2	66557556	T	G	0
gnl|UMD3.1|GK000006.2	35103993	C	A	0	2	0	1		gnl|UMD3.1|GK000006.2	35100998	C	G	0	2	0	1		gnl|UMD3.1|GK000005.2	66546511	C	T	21	13	0.617647058823529	0.382352941176471		gnl|UMD3.1|GK000004.2	39194121	C	T	0	2	0	1		gnl|UMD3.1|GK000006.2	35451702	T	C	0	2	0	1		gnl|UMD3.1|GK000005.2	66557565	C	A	0
gnl|UMD3.1|GK000006.2	35108125	C	A	0	2	0	1		gnl|UMD3.1|GK000006.2	35101002	C	A	0	2	0	1		gnl|UMD3.1|GK000005.2	66546530	C	G	15	19	0.441176470588235	0.558823529411765		gnl|UMD3.1|GK000004.2	39195701	G	A	0	3	0	1		gnl|UMD3.1|GK000006.2	35451746	C	T	0	2	0	1		gnl|UMD3.1|GK000005.2	66558652	T	C	1
gnl|UMD3.1|GK000006.2	35112341	A	G	0	2	0	1		gnl|UMD3.1|GK000006.2	35101045	C	G	0	6	0	1		gnl|UMD3.1|GK000005.2	66548327	A	T	1	1	0.5	0.5		IGFBP6	>=27044009	<=27047853	gnl|UMD3.1|GK000005.2						gnl|UMD3.1|GK000006.2	35452464	A	AGC	0	1	0	1		gnl|UMD3.1|GK000005.2	66558772	T	C	7
gnl|UMD3.1|GK000006.2	35113186	A	G	0	3	0	1		gnl|UMD3.1|GK000006.2	35101056	T	A	0	6	0	1		gnl|UMD3.1|GK000005.2	66556673	C	T	0	2	0	1		chromosome location of CGs	SNP location	1	2	3	4	5	6		gnl|UMD3.1|GK000006.2	35453895	C	G	0	2	0	1		gnl|UMD3.1|GK000005.2	66560700	T	C	4
gnl|UMD3.1|GK000006.2	35115393	T	C	0	2	0	1		gnl|UMD3.1|GK000006.2	35101057	G	A	0	6	0	1		gnl|UMD3.1|GK000005.2	66557022	C	A	0	2	0	1		IGF-I	>=66532877	<=66604734	gnl|UMD3.1|GK000005.2						gnl|UMD3.1|GK000006.2	35454489	G	T	0	2	0	1		gnl|UMD3.1|GK000005.2	66562573	T	G	1
gnl|UMD3.1|GK000006.2	35116948	T	A	0	2	0	1		gnl|UMD3.1|GK000006.2	35101058	C	T	0	6	0	1		gnl|UMD3.1|GK000005.2	66557583	A	G	0	2	0	1		chromosome location of CGs	SNP location	1	2	3	4	5	6		gnl|UMD3.1|GK000006.2	35456344	T	C	0	5	0	1		gnl|UMD3.1|GK000005.2	66562687	T	G	0
gnl|UMD3.1|GK000006.2	35127494	AAGA	AAGAGA	0	1	0	1		gnl|UMD3.1|GK000006.2	35101080	A	G	0	9	0	1		gnl|UMD3.1|GK000005.2	66588436	A	T	2	2	0.5	0.5		gnl|UMD3.1|GK000005.2	66533714	C	A	3	3	0.5	0.5		gnl|UMD3.1|GK000006.2	35456367	T	C	3	2	0.6	0.4		gnl|UMD3.1|GK000005.2	66562845	A	G	6
gnl|UMD3.1|GK000006.2	35133535	T	C	0	2	0	1		gnl|UMD3.1|GK000006.2	35101089	G	T	1	6	0.142857142857143	0.857142857142857		gnl|UMD3.1|GK000005.2	66598166	G	A	10	6	0.625	0.375		gnl|UMD3.1|GK000005.2	66539990	C	A	0	2	0	1		gnl|UMD3.1|GK000006.2	35456372	T	A	0	5	0	1		gnl|UMD3.1|GK000005.2	66565838	G	A	0
gnl|UMD3.1|GK000006.2	35152365	C	T	0	4	0	1		gnl|UMD3.1|GK000006.2	35101092	A	T	0	8	0	1		gnl|UMD3.1|GK000005.2	66598376	C	T	0	6	0	1		gnl|UMD3.1|GK000005.2	66540554	C	T	0	5	0	1		gnl|UMD3.1|GK000006.2	35456373	T	C	3	2	0.6	0.4		gnl|UMD3.1|GK000005.2	66566541	T	C	0
gnl|UMD3.1|GK000006.2	35169346	C	T	0	2	0	1		gnl|UMD3.1|GK000006.2	35101100	G	T	0	11	0	1		gnl|UMD3.1|GK000005.2	66598475	G	A	1	3	0.25	0.75		gnl|UMD3.1|GK000005.2	66544055	T	C	3	3	0.5	0.5		gnl|UMD3.1|GK000006.2	35456386	A	G	0	5	0	1		gnl|UMD3.1|GK000005.2	66566574	A	C	2
gnl|UMD3.1|GK000006.2	35170594	G	A	0	3	0	1		gnl|UMD3.1|GK000006.2	35101105	G	T	0	10	0	1		WNT10B	>=31013104	<=31014446	gnl|UMD3.1|GK000005.2						gnl|UMD3.1|GK000005.2	66544056	T	C	4	2	0.666666666666667	0.333333333333333		gnl|UMD3.1|GK000006.2	35456437	G	A	0	6	0	1		gnl|UMD3.1|GK000005.2	66567053	T	C	0
gnl|UMD3.1|GK000006.2	35170640	C	T	0	2	0	1		gnl|UMD3.1|GK000006.2	35101147	G	A	0	12	0	1		chromosome location of CGs	SNP location	1	2	3	4	5	6		gnl|UMD3.1|GK000005.2	66544074	T	C	3	3	0.5	0.5		gnl|UMD3.1|GK000006.2	35456470	T	A	0	2	0	1		gnl|UMD3.1|GK000005.2	66567422	G	T	0
gnl|UMD3.1|GK000006.2	35174234	C	A	0	2	0	1		gnl|UMD3.1|GK000006.2	35101276	T	C	3	2	0.6	0.4		MYF6	>=10330469	<=10331983	gnl|UMD3.1|GK000005.2						gnl|UMD3.1|GK000005.2	66544103	T	C	6	2	0.75	0.25		gnl|UMD3.1|GK000006.2	35456486	A	T	0	2	0	1		gnl|UMD3.1|GK000005.2	66568325	A	C	0
gnl|UMD3.1|GK000006.2	35174244	C	T	0	2	0	1		gnl|UMD3.1|GK000006.2	35101558	T	A	4	5	0.444444444444444	0.555555555555556		chromosome location of CGs	SNP location	1	2	3	4	5	6		gnl|UMD3.1|GK000005.2	66544105	T	C	2	6	0.25	0.75		gnl|UMD3.1|GK000006.2	35456502	C	T	0	2	0	1		gnl|UMD3.1|GK000005.2	66569008	T	C	0
gnl|UMD3.1|GK000006.2	35192918	C	T	0	2	0	1		gnl|UMD3.1|GK000006.2	35112341	A	G	0	2	0	1		MYF5	>=10339425	<=10342660	gnl|UMD3.1|GK000005.2						gnl|UMD3.1|GK000005.2	66544118	T	C	3	5	0.375	0.625		gnl|UMD3.1|GK000006.2	35456676	A	C	0	7	0	1		gnl|UMD3.1|GK000005.2	66571461	T	C	7
gnl|UMD3.1|GK000006.2	35197652	T	G	0	2	0	1		gnl|UMD3.1|GK000006.2	35116882	G	T	3	5	0.375	0.625		chromosome location of CGs	SNP location	1	2	3	4	5	6		gnl|UMD3.1|GK000005.2	66544136	T	C	4	3	0.571428571428571	0.428571428571429		gnl|UMD3.1|GK000006.2	35456685	T	C	0	7	0	1		gnl|UMD3.1|GK000005.2	66571464	T	C	2
gnl|UMD3.1|GK000006.2	35198049	TTTT	TTTTCTTT	0	1	0	1		gnl|UMD3.1|GK000006.2	35116884	T	G	3	5	0.375	0.625		IGFBP7	>=74071067	<=74150456	gnl|UMD3.1|GK000006.2						gnl|UMD3.1|GK000005.2	66544308	T	A	9	2	0.818181818181818	0.181818181818182		gnl|UMD3.1|GK000006.2	35456757	T	C	0	3	0	1		gnl|UMD3.1|GK000005.2	66571474	T	C	2
gnl|UMD3.1|GK000006.2	35198743	G	C	0	8	0	1		gnl|UMD3.1|GK000006.2	35116885	G	T	3	5	0.375	0.625		chromosome location of CGs	SNP location	1	2	3	4	5	6		gnl|UMD3.1|GK000005.2	66544492	C	G	2	4	0.333333333333333	0.666666666666667		gnl|UMD3.1|GK000006.2	35456957	G	A	0	3	0	1		gnl|UMD3.1|GK000005.2	66572085	C	A	2
gnl|UMD3.1|GK000006.2	35198849	T	C	0	2	0	1		gnl|UMD3.1|GK000006.2	35116888	G	T	2	7	0.222222222222222	0.777777777777778		gnl|UMD3.1|GK000006.2	74071199	C	A	144	205	0.412607449856734	0.587392550143267		gnl|UMD3.1|GK000005.2	66544513	T	C	4	2	0.666666666666667	0.333333333333333		gnl|UMD3.1|GK000006.2	35458039	T	G	0	2	0	1		gnl|UMD3.1|GK000005.2	66572331	T	C	0
gnl|UMD3.1|GK000006.2	35198995	T	C	3	2	0.6	0.4		gnl|UMD3.1|GK000006.2	35143119	ATGTGTGTGTGTGTGTGTGTGT	ATGTGTGTGTGTGTGTGTGT	0	1	0	1		gnl|UMD3.1|GK000006.2	74071328	G	T	0	5	0	1		gnl|UMD3.1|GK000005.2	66545650	T	C	1	5	0.166666666666667	0.833333333333333		gnl|UMD3.1|GK000006.2	35458064	T	G	0	2	0	1		gnl|UMD3.1|GK000005.2	66572374	G	A	2
gnl|UMD3.1|GK000006.2	35199267	A	G	0	6	0	1		gnl|UMD3.1|GK000006.2	35151234	A	G	0	2	0	1		gnl|UMD3.1|GK000006.2	74075274	T	C	1	2	0.333333333333333	0.666666666666667		gnl|UMD3.1|GK000005.2	66545652	T	C	1	5	0.166666666666667	0.833333333333333		gnl|UMD3.1|GK000006.2	35458075	G	A	0	2	0	1		gnl|UMD3.1|GK000005.2	66572524	T	C	2
gnl|UMD3.1|GK000006.2	35201678	G	A	0	2	0	1		gnl|UMD3.1|GK000006.2	35151260	A	G	0	2	0	1		gnl|UMD3.1|GK000006.2	74077312	A	G	0	2	0	1		gnl|UMD3.1|GK000005.2	66545655	T	C	1	5	0.166666666666667	0.833333333333333		gnl|UMD3.1|GK000006.2	35458120	A	G	0	2	0	1		gnl|UMD3.1|GK000005.2	66572525	T	C	2
gnl|UMD3.1|GK000006.2	35218484	T	C	2	2	0.5	0.5		gnl|UMD3.1|GK000006.2	35151305	C	T	0	2	0	1		gnl|UMD3.1|GK000006.2	74082314	C	T	0	4	0	1		gnl|UMD3.1|GK000005.2	66545656	T	C	1	5	0.166666666666667	0.833333333333333		gnl|UMD3.1|GK000006.2	35459838	C	A	0	2	0	1		gnl|UMD3.1|GK000005.2	66572535	T	C	0
gnl|UMD3.1|GK000006.2	35218490	T	C	2	2	0.5	0.5		gnl|UMD3.1|GK000006.2	35160397	T	G	0	4	0	1		gnl|UMD3.1|GK000006.2	74082393	A	G	0	4	0	1		gnl|UMD3.1|GK000005.2	66545660	T	C	4	2	0.666666666666667	0.333333333333333		gnl|UMD3.1|GK000006.2	35460248	C	T	0	3	0	1		gnl|UMD3.1|GK000005.2	66573983	G	A	3
gnl|UMD3.1|GK000006.2	35218507	T	C	2	2	0.5	0.5		gnl|UMD3.1|GK000006.2	35160494	G	T	0	3	0	1		gnl|UMD3.1|GK000006.2	74082667	T	C	1	2	0.333333333333333	0.666666666666667		gnl|UMD3.1|GK000005.2	66545696	T	C	4	2	0.666666666666667	0.333333333333333		gnl|UMD3.1|GK000006.2	35460314	T	C	0	3	0	1		gnl|UMD3.1|GK000005.2	66577525	G	T	2
gnl|UMD3.1|GK000006.2	35220193	C	A	3	2	0.6	0.4		gnl|UMD3.1|GK000006.2	35170594	G	A	0	3	0	1		gnl|UMD3.1|GK000006.2	74082773	T	G	1	2	0.333333333333333	0.666666666666667		gnl|UMD3.1|GK000005.2	66545703	T	C	2	4	0.333333333333333	0.666666666666667		gnl|UMD3.1|GK000006.2	35460334	C	T	0	3	0	1		gnl|UMD3.1|GK000005.2	66577809	G	C	2
gnl|UMD3.1|GK000006.2	35222786	T	C	0	2	0	1		gnl|UMD3.1|GK000006.2	35170640	C	T	0	3	0	1		gnl|UMD3.1|GK000006.2	74084792	A	G	0	2	0	1		gnl|UMD3.1|GK000005.2	66546511	C	T	16	5	0.761904761904762	0.238095238095238		gnl|UMD3.1|GK000006.2	35460378	C	T	0	3	0	1		gnl|UMD3.1|GK000005.2	66579524	G	A	7
gnl|UMD3.1|GK000006.2	35226361	A	T	0	2	0	1		gnl|UMD3.1|GK000006.2	35193505	T	C	0	2	0	1		gnl|UMD3.1|GK000006.2	74099605	C	T	0	2	0	1		gnl|UMD3.1|GK000005.2	66546530	C	G	5	14	0.263157894736842	0.736842105263158		gnl|UMD3.1|GK000006.2	35461089	T	C	0	6	0	1		gnl|UMD3.1|GK000005.2	66581804	G	A	2
gnl|UMD3.1|GK000006.2	35228840	T	C	0	6	0	1		gnl|UMD3.1|GK000006.2	35193518	T	A	0	2	0	1		gnl|UMD3.1|GK000006.2	74100805	T	C	0	3	0	1		gnl|UMD3.1|GK000005.2	66548425	C	G	35	6	0.853658536585366	0.146341463414634		gnl|UMD3.1|GK000006.2	35461125	A	G	0	3	0	1		gnl|UMD3.1|GK000005.2	66581904	G	C	0
gnl|UMD3.1|GK000006.2	35229259	G	A	0	6	0	1		gnl|UMD3.1|GK000006.2	35197734	G	A	0	3	0	1		gnl|UMD3.1|GK000006.2	74100896	G	A	0	2	0	1		gnl|UMD3.1|GK000005.2	66557833	T	A	0	2	0	1		gnl|UMD3.1|GK000006.2	35461131	C	T	0	3	0	1		gnl|UMD3.1|GK000005.2	66584955	G	A	2
gnl|UMD3.1|GK000006.2	35229423	A	G	0	2	0	1		gnl|UMD3.1|GK000006.2	35198251	C	G	0	5	0	1		gnl|UMD3.1|GK000006.2	74126158	T	C	0	2	0	1		gnl|UMD3.1|GK000005.2	66581904	G	C	0	3	0	1		gnl|UMD3.1|GK000006.2	35461545	G	A,T	0	4	0	1		gnl|UMD3.1|GK000005.2	66585092	A	C	0
gnl|UMD3.1|GK000006.2	35229906	A	T	4	2	0.666666666666667	0.333333333333333		gnl|UMD3.1|GK000006.2	35198641	T	C	0	4	0	1		gnl|UMD3.1|GK000006.2	74126171	T	C	0	2	0	1		gnl|UMD3.1|GK000005.2	66598376	C	T	2	4	0.333333333333333	0.666666666666667		gnl|UMD3.1|GK000006.2	35461591	A	G	0	3	0	1		gnl|UMD3.1|GK000005.2	66588339	G	A	1
gnl|UMD3.1|GK000006.2	35259861	G	T	0	2	0	1		gnl|UMD3.1|GK000006.2	35198991	C	T	0	3	0	1		gnl|UMD3.1|GK000006.2	74131589	A	G	0	2	0	1		gnl|UMD3.1|GK000005.2	66598475	G	A	6	2	0.75	0.25		gnl|UMD3.1|GK000006.2	35463695	T	C	0	2	0	1		gnl|UMD3.1|GK000005.2	66588925	T	G	2
gnl|UMD3.1|GK000006.2	35265250	T	C	0	4	0	1		gnl|UMD3.1|GK000006.2	35219870	G	A	2	2	0.5	0.5		gnl|UMD3.1|GK000006.2	74150139	T	C	11	34	0.244444444444444	0.755555555555556		WNT10B	>=31013104	<=31014446	gnl|UMD3.1|GK000005.2						gnl|UMD3.1|GK000006.2	35463790	C	G	0	4	0	1		gnl|UMD3.1|GK000005.2	66591049	T	C	0
gnl|UMD3.1|GK000006.2	35281265	C	T	0	2	0	1		gnl|UMD3.1|GK000006.2	35225659	C	T	0	3	0	1		gnl|UMD3.1|GK000006.2	74150191	T	C	36	10	0.782608695652174	0.217391304347826		chromosome location of CGs	SNP location	1	2	3	4	5	6		gnl|UMD3.1|GK000006.2	35464306	C	T	0	2	0	1		gnl|UMD3.1|GK000005.2	66591063	G	T	1
gnl|UMD3.1|GK000006.2	35285793	ACTCT	ACT	0	1	0	1		gnl|UMD3.1|GK000006.2	35227239	T	C	0	2	0	1		gnl|UMD3.1|GK000006.2	74150212	A	C	27	11	0.710526315789474	0.289473684210526		MYF6	>=10330469	<=10331983	gnl|UMD3.1|GK000005.2						gnl|UMD3.1|GK000006.2	35464996	A	G	2	2	0.5	0.5		gnl|UMD3.1|GK000005.2	66593875	T	C	0
gnl|UMD3.1|GK000006.2	35287311	A	G	0	2	0	1		gnl|UMD3.1|GK000006.2	35228130	T	C	0	2	0	1		gnl|UMD3.1|GK000006.2	74150225	G	T	28	19	0.595744680851064	0.404255319148936		chromosome location of CGs	SNP location	1	2	3	4	5	6		gnl|UMD3.1|GK000006.2	35465033	A	G	0	3	0	1		gnl|UMD3.1|GK000005.2	66593921	T	C	2
gnl|UMD3.1|GK000006.2	35292978	G	T	0	7	0	1		gnl|UMD3.1|GK000006.2	35228174	G	A	0	2	0	1		gnl|UMD3.1|GK000006.2	74150334	T	G	49	19	0.720588235294118	0.279411764705882		MYF5	>=10339425	<=10342660	gnl|UMD3.1|GK000005.2						gnl|UMD3.1|GK000006.2	35465047	C	A	0	4	0	1		gnl|UMD3.1|GK000005.2	66593929	T	C	2
gnl|UMD3.1|GK000006.2	35293621	G	C	0	2	0	1		gnl|UMD3.1|GK000006.2	35228175	A	G	0	2	0	1		CCSER1	>=35100701	<=35938394	gnl|UMD3.1|GK000006.2						chromosome location of CGs	SNP location	1	2	3	4	5	6		gnl|UMD3.1|GK000006.2	35465174	G	T	0	2	0	1		gnl|UMD3.1|GK000005.2	66594063	A	G	0
gnl|UMD3.1|GK000006.2	35294787	A	G	0	2	0	1		gnl|UMD3.1|GK000006.2	35229150	G	T	3	3	0.5	0.5		chromosome location of CGs	SNP location	1	2	3	4	5	6		IGFBP7	>=74071067	<=74150456	gnl|UMD3.1|GK000006.2						gnl|UMD3.1|GK000006.2	35465185	G	C	0	2	0	1		gnl|UMD3.1|GK000005.2	66596435	A	G	8
gnl|UMD3.1|GK000006.2	35294841	C	A	0	2	0	1		gnl|UMD3.1|GK000006.2	35229423	A	G	0	5	0	1		gnl|UMD3.1|GK000006.2	35100940	T	G	11	3	0.785714285714286	0.214285714285714		chromosome location of CGs	SNP location	1	2	3	4	5	6		gnl|UMD3.1|GK000006.2	35465217	T	A	0	2	0	1		gnl|UMD3.1|GK000005.2	66597548	C	A	14
gnl|UMD3.1|GK000006.2	35295264	C	A	0	2	0	1		gnl|UMD3.1|GK000006.2	35261059	G	C	0	4	0	1		gnl|UMD3.1|GK000006.2	35100998	C	G	0	10	0	1		gnl|UMD3.1|GK000006.2	74071199	C	A	190	167	0.532212885154062	0.467787114845938		gnl|UMD3.1|GK000006.2	35465233	T	G	0	1	0	1		gnl|UMD3.1|GK000005.2	66598286	G	A	10
gnl|UMD3.1|GK000006.2	35299251	C	T	3	2	0.6	0.4		gnl|UMD3.1|GK000006.2	35280219	T	C	2	2	0.5	0.5		gnl|UMD3.1|GK000006.2	35101002	C	A	0	9	0	1		gnl|UMD3.1|GK000006.2	74071910	C	A	0	2	0	1		gnl|UMD3.1|GK000006.2	35465244	C	A	0	3	0	1		gnl|UMD3.1|GK000005.2	66598376	C	T	9
gnl|UMD3.1|GK000006.2	35299262	C	A	4	2	0.666666666666667	0.333333333333333		gnl|UMD3.1|GK000006.2	35285586	T	C	0	2	0	1		gnl|UMD3.1|GK000006.2	35101045	C	G	0	8	0	1		gnl|UMD3.1|GK000006.2	74072044	G	T	0	2	0	1		gnl|UMD3.1|GK000006.2	35466680	C	A	0	2	0	1		gnl|UMD3.1|GK000005.2	66599254	A	G	8
gnl|UMD3.1|GK000006.2	35299316	C	T	0	4	0	1		gnl|UMD3.1|GK000006.2	35285603	A	G	0	2	0	1		gnl|UMD3.1|GK000006.2	35101056	T	A	0	5	0	1		gnl|UMD3.1|GK000006.2	74072102	T	A	0	2	0	1		gnl|UMD3.1|GK000006.2	35470750	T	A	2	2	0.5	0.5		gnl|UMD3.1|GK000005.2	66599610	A	C	8
gnl|UMD3.1|GK000006.2	35301353	T	G	0	4	0	1		gnl|UMD3.1|GK000006.2	35292688	C	G	0	3	0	1		gnl|UMD3.1|GK000006.2	35101057	G	A	0	5	0	1		gnl|UMD3.1|GK000006.2	74072103	T	A	0	2	0	1		gnl|UMD3.1|GK000006.2	35471211	C	T	0	2	0	1		gnl|UMD3.1|GK000005.2	66599634	A	C	9
gnl|UMD3.1|GK000006.2	35303397	T	C	0	2	0	1		gnl|UMD3.1|GK000006.2	35295495	G	T	0	4	0	1		gnl|UMD3.1|GK000006.2	35101058	C	T	0	5	0	1		gnl|UMD3.1|GK000006.2	74072110	G	T	0	2	0	1		gnl|UMD3.1|GK000006.2	35475148	A	C	0	2	0	1		gnl|UMD3.1|GK000005.2	66599663	T	C	0
gnl|UMD3.1|GK000006.2	35303870	TG	T	0	1	0	1		gnl|UMD3.1|GK000006.2	35373539	T	A	2	2	0.5	0.5		gnl|UMD3.1|GK000006.2	35101080	A	G	0	7	0	1		gnl|UMD3.1|GK000006.2	74072139	G	T	0	2	0	1		gnl|UMD3.1|GK000006.2	35481893	C	T	0	2	0	1		WNT10B	>=31013104	<=31014446	gnl|UMD3.1|GK000005.2
gnl|UMD3.1|GK000006.2	35321856	T	C	0	2	0	1		gnl|UMD3.1|GK000006.2	35373604	C	A	0	3	0	1		gnl|UMD3.1|GK000006.2	35101089	G	T	1	6	0.142857142857143	0.857142857142857		gnl|UMD3.1|GK000006.2	74072168	G	T	0	2	0	1		gnl|UMD3.1|GK000006.2	35482023	G	T	0	2	0	1		chromosome location of CGs	SNP location	1	2	3
gnl|UMD3.1|GK000006.2	35329445	G	T	0	2	0	1		gnl|UMD3.1|GK000006.2	35376232	A	G	0	3	0	1		gnl|UMD3.1|GK000006.2	35101092	A	T	0	7	0	1		gnl|UMD3.1|GK000006.2	74072803	T	A	1	9	0.1	0.9		gnl|UMD3.1|GK000006.2	35482053	C	T	0	3	0	1		MYF6	>=10330469	<=10331983	gnl|UMD3.1|GK000005.2
gnl|UMD3.1|GK000006.2	35341301	T	C	0	4	0	1		gnl|UMD3.1|GK000006.2	35377627	A	G	0	3	0	1		gnl|UMD3.1|GK000006.2	35101100	G	T	0	10	0	1		gnl|UMD3.1|GK000006.2	74073730	C	T	0	3	0	1		gnl|UMD3.1|GK000006.2	35482168	C	T	0	2	0	1		chromosome location of CGs	SNP location	1	2	3
gnl|UMD3.1|GK000006.2	35345367	T	C	0	2	0	1		gnl|UMD3.1|GK000006.2	35379031	T	C	0	5	0	1		gnl|UMD3.1|GK000006.2	35101105	G	T	0	10	0	1		gnl|UMD3.1|GK000006.2	74075274	T	C	0	5	0	1		gnl|UMD3.1|GK000006.2	35486389	T	G	0	2	0	1		MYF5	>=10339425	<=10342660	gnl|UMD3.1|GK000005.2
gnl|UMD3.1|GK000006.2	35356953	G	T	0	2	0	1		gnl|UMD3.1|GK000006.2	35398151	T	C	6	2	0.75	0.25		gnl|UMD3.1|GK000006.2	35101147	G	A	0	19	0	1		gnl|UMD3.1|GK000006.2	74077312	A	G	0	2	0	1		gnl|UMD3.1|GK000006.2	35486621	C	T	0	2	0	1		chromosome location of CGs	SNP location	1	2	3
gnl|UMD3.1|GK000006.2	35357683	A	G	0	2	0	1		gnl|UMD3.1|GK000006.2	35398234	T	G	0	5	0	1		gnl|UMD3.1|GK000006.2	35101276	T	C	24	9	0.727272727272727	0.272727272727273		gnl|UMD3.1|GK000006.2	74077459	C	A	0	2	0	1		gnl|UMD3.1|GK000006.2	35486749	C	A	0	2	0	1		IGFBP7	>=74071067	<=74150456	gnl|UMD3.1|GK000006.2
gnl|UMD3.1|GK000006.2	35357787	G	A	0	2	0	1		gnl|UMD3.1|GK000006.2	35403452	C	A	9	2	0.818181818181818	0.181818181818182		gnl|UMD3.1|GK000006.2	35102126	T	C	0	2	0	1		gnl|UMD3.1|GK000006.2	74078648	T	C	0	1	0	1		gnl|UMD3.1|GK000006.2	35486801	A	G	0	2	0	1		chromosome location of CGs	SNP location	1	2	3
gnl|UMD3.1|GK000006.2	35359015	G	A	0	2	0	1		gnl|UMD3.1|GK000006.2	35430845	G	T	0	3	0	1		gnl|UMD3.1|GK000006.2	35112664	A	T	0	2	0	1		gnl|UMD3.1|GK000006.2	74079001	C	T	0	2	0	1		gnl|UMD3.1|GK000006.2	35487019	T	C	0	2	0	1		gnl|UMD3.1|GK000006.2	74071199	C	A	288
gnl|UMD3.1|GK000006.2	35369730	G	C	0	2	0	1		gnl|UMD3.1|GK000006.2	35430920	C	A	0	3	0	1		gnl|UMD3.1|GK000006.2	35112675	C	G	0	2	0	1		gnl|UMD3.1|GK000006.2	74079002	A	G	0	2	0	1		gnl|UMD3.1|GK000006.2	35487657	G	A	0	2	0	1		gnl|UMD3.1|GK000006.2	74071328	G	T	2
gnl|UMD3.1|GK000006.2	35382425	G	C	0	2	0	1		gnl|UMD3.1|GK000006.2	35435659	T	C	0	4	0	1		gnl|UMD3.1|GK000006.2	35112711	G	T	0	2	0	1		gnl|UMD3.1|GK000006.2	74079579	A	T	1	7	0.125	0.875		gnl|UMD3.1|GK000006.2	35487689	A	G	0	2	0	1		gnl|UMD3.1|GK000006.2	74072469	T	C	0
gnl|UMD3.1|GK000006.2	35382432	C	T	0	2	0	1		gnl|UMD3.1|GK000006.2	35435721	T	A	0	4	0	1		gnl|UMD3.1|GK000006.2	35113101	C	T	0	4	0	1		gnl|UMD3.1|GK000006.2	74079827	C	T	0	8	0	1		gnl|UMD3.1|GK000006.2	35487798	T	C	0	2	0	1		gnl|UMD3.1|GK000006.2	74072498	T	C	0
gnl|UMD3.1|GK000006.2	35382490	T	C	3	2	0.6	0.4		gnl|UMD3.1|GK000006.2	35446737	A	G	2	3	0.4	0.6		gnl|UMD3.1|GK000006.2	35113186	A	G	0	2	0	1		gnl|UMD3.1|GK000006.2	74080014	G	T	2	2	0.5	0.5		gnl|UMD3.1|GK000006.2	35488004	T	C	0	2	0	1		gnl|UMD3.1|GK000006.2	74072513	T	C	0
gnl|UMD3.1|GK000006.2	35386676	T	A	0	2	0	1		gnl|UMD3.1|GK000006.2	35446774	T	G	1	4	0.2	0.8		gnl|UMD3.1|GK000006.2	35115694	C	T	0	2	0	1		gnl|UMD3.1|GK000006.2	74080073	C	T	0	2	0	1		gnl|UMD3.1|GK000006.2	35489261	A	ATT	0	1	0	1		gnl|UMD3.1|GK000006.2	74072525	T	C	0
gnl|UMD3.1|GK000006.2	35388354	G	A	0	2	0	1		gnl|UMD3.1|GK000006.2	35448168	TTCTCTCTATCTCT	TTCTCT	0	1	0	1		gnl|UMD3.1|GK000006.2	35115697	T	C	0	2	0	1		gnl|UMD3.1|GK000006.2	74080250	T	C	0	2	0	1		gnl|UMD3.1|GK000006.2	35490281	A	C	0	3	0	1		gnl|UMD3.1|GK000006.2	74072526	T	C	0
gnl|UMD3.1|GK000006.2	35398234	T	G	0	4	0	1		gnl|UMD3.1|GK000006.2	35448366	T	C	0	2	0	1		gnl|UMD3.1|GK000006.2	35115703	G	T	0	2	0	1		gnl|UMD3.1|GK000006.2	74085320	T	C	0	2	0	1		gnl|UMD3.1|GK000006.2	35490466	C	T	0	4	0	1		gnl|UMD3.1|GK000006.2	74072529	T	C	0
gnl|UMD3.1|GK000006.2	35403517	T	A	10	2	0.833333333333333	0.166666666666667		gnl|UMD3.1|GK000006.2	35448400	T	G	2	3	0.4	0.6		gnl|UMD3.1|GK000006.2	35115715	C	G	0	2	0	1		gnl|UMD3.1|GK000006.2	74089098	G	T	0	1	0	1		gnl|UMD3.1|GK000006.2	35490491	T	G	0	4	0	1		gnl|UMD3.1|GK000006.2	74072531	T	C	0
gnl|UMD3.1|GK000006.2	35404184	T	C	1	2	0.333333333333333	0.666666666666667		gnl|UMD3.1|GK000006.2	35448504	G	A	2	3	0.4	0.6		gnl|UMD3.1|GK000006.2	35116882	G	T	1	2	0.333333333333333	0.666666666666667		gnl|UMD3.1|GK000006.2	74089202	G	A	0	1	0	1		gnl|UMD3.1|GK000006.2	35490506	C	A	0	4	0	1		gnl|UMD3.1|GK000006.2	74072532	T	C	0
gnl|UMD3.1|GK000006.2	35404186	T	C	1	2	0.333333333333333	0.666666666666667		gnl|UMD3.1|GK000006.2	35448997	G	C	0	2	0	1		gnl|UMD3.1|GK000006.2	35116888	G	T	0	3	0	1		gnl|UMD3.1|GK000006.2	74092579	N	T	0	2	0	1		gnl|UMD3.1|GK000006.2	35490531	C	G	3	2	0.6	0.4		gnl|UMD3.1|GK000006.2	74072536	T	C	0
gnl|UMD3.1|GK000006.2	35404201	T	C	1	2	0.333333333333333	0.666666666666667		gnl|UMD3.1|GK000006.2	35449107	T	C	0	2	0	1		gnl|UMD3.1|GK000006.2	35126074	C	A	0	2	0	1		gnl|UMD3.1|GK000006.2	74093504	A	G	0	3	0	1		gnl|UMD3.1|GK000006.2	35490532	C	A	0	5	0	1		gnl|UMD3.1|GK000006.2	74072537	T	C	0
gnl|UMD3.1|GK000006.2	35404221	T	C	2	2	0.5	0.5		gnl|UMD3.1|GK000006.2	35449116	G	T	0	2	0	1		gnl|UMD3.1|GK000006.2	35131020	C	G	0	2	0	1		gnl|UMD3.1|GK000006.2	74093602	T	C	0	3	0	1		gnl|UMD3.1|GK000006.2	35490573	T	C	0	2	0	1		gnl|UMD3.1|GK000006.2	74072550	T	C	0
gnl|UMD3.1|GK000006.2	35409060	AACACACACACACACACACACACACACA	AACACACACACACACACACACACA	0	1	0	1		gnl|UMD3.1|GK000006.2	35450472	A	G	0	2	0	1		gnl|UMD3.1|GK000006.2	35132632	G	T	0	2	0	1		gnl|UMD3.1|GK000006.2	74100805	T	C	0	3	0	1		gnl|UMD3.1|GK000006.2	35491146	A	G	0	5	0	1		gnl|UMD3.1|GK000006.2	74072599	T	C	0
gnl|UMD3.1|GK000006.2	35410860	G	A	11	2	0.846153846153846	0.153846153846154		gnl|UMD3.1|GK000006.2	35452322	C	T	0	2	0	1		gnl|UMD3.1|GK000006.2	35136318	G	A	0	2	0	1		gnl|UMD3.1|GK000006.2	74100896	G	A	0	2	0	1		gnl|UMD3.1|GK000006.2	35491352	T	G	1	3	0.25	0.75		gnl|UMD3.1|GK000006.2	74072600	T	C	0
gnl|UMD3.1|GK000006.2	35421067	A	G	0	2	0	1		gnl|UMD3.1|GK000006.2	35455118	C	T	4	2	0.666666666666667	0.333333333333333		gnl|UMD3.1|GK000006.2	35136338	T	C	0	2	0	1		gnl|UMD3.1|GK000006.2	74109280	T	C	0	2	0	1		gnl|UMD3.1|GK000006.2	35491437	C	T	0	4	0	1		gnl|UMD3.1|GK000006.2	74074412	C	T	0
gnl|UMD3.1|GK000006.2	35431385	A	G	0	4	0	1		gnl|UMD3.1|GK000006.2	35455143	G	C	4	2	0.666666666666667	0.333333333333333		gnl|UMD3.1|GK000006.2	35147495	T	C	0	2	0	1		gnl|UMD3.1|GK000006.2	74126598	C	T	0	5	0	1		gnl|UMD3.1|GK000006.2	35491439	A	C	0	4	0	1		gnl|UMD3.1|GK000006.2	74075056	T	C	2
gnl|UMD3.1|GK000006.2	35446108	T	C	0	2	0	1		gnl|UMD3.1|GK000006.2	35455198	T	G	8	4	0.666666666666667	0.333333333333333		gnl|UMD3.1|GK000006.2	35152532	C	G	0	3	0	1		gnl|UMD3.1|GK000006.2	74131481	G	A	0	2	0	1		gnl|UMD3.1|GK000006.2	35491448	T	C	0	4	0	1		gnl|UMD3.1|GK000006.2	74075057	G	C	2
gnl|UMD3.1|GK000006.2	35446190	G	A	0	3	0	1		gnl|UMD3.1|GK000006.2	35455238	T	C	4	4	0.5	0.5		gnl|UMD3.1|GK000006.2	35154520	C	A	0	4	0	1		gnl|UMD3.1|GK000006.2	74131589	A	G	0	4	0	1		gnl|UMD3.1|GK000006.2	35491453	C	G	0	4	0	1		gnl|UMD3.1|GK000006.2	74075060	C	G	2
gnl|UMD3.1|GK000006.2	35446217	A	G	4	2	0.666666666666667	0.333333333333333		gnl|UMD3.1|GK000006.2	35455368	T	A	0	3	0	1		gnl|UMD3.1|GK000006.2	35156206	C	T	0	3	0	1		gnl|UMD3.1|GK000006.2	74150139	T	C	7	58	0.107692307692308	0.892307692307692		gnl|UMD3.1|GK000006.2	35493937	C	T	0	3	0	1		gnl|UMD3.1|GK000006.2	74075450	T	C	0
gnl|UMD3.1|GK000006.2	35446233	A	G	4	2	0.666666666666667	0.333333333333333		gnl|UMD3.1|GK000006.2	35456437	G	A	1	2	0.333333333333333	0.666666666666667		gnl|UMD3.1|GK000006.2	35156733	T	C	0	3	0	1		gnl|UMD3.1|GK000006.2	74150191	T	C	51	21	0.708333333333333	0.291666666666667		gnl|UMD3.1|GK000006.2	35493942	C	T	0	3	0	1		gnl|UMD3.1|GK000006.2	74076608	G	A	1
gnl|UMD3.1|GK000006.2	35446246	A	G	2	4	0.333333333333333	0.666666666666667		gnl|UMD3.1|GK000006.2	35456470	T	A	4	4	0.5	0.5		gnl|UMD3.1|GK000006.2	35156757	C	T	0	2	0	1		gnl|UMD3.1|GK000006.2	74150225	G	T	40	32	0.555555555555556	0.444444444444444		gnl|UMD3.1|GK000006.2	35493962	A	C	0	3	0	1		gnl|UMD3.1|GK000006.2	74076725	G	C	0
gnl|UMD3.1|GK000006.2	35446248	A	G	4	2	0.666666666666667	0.333333333333333		gnl|UMD3.1|GK000006.2	35456486	A	T	4	4	0.5	0.5		gnl|UMD3.1|GK000006.2	35166629	T	C	0	2	0	1		CCSER1	>=35100701	<=35938394	gnl|UMD3.1|GK000006.2						gnl|UMD3.1|GK000006.2	35493963	C	T	0	3	0	1		gnl|UMD3.1|GK000006.2	74076776	A	C	0
gnl|UMD3.1|GK000006.2	35446255	A	G	0	6	0	1		gnl|UMD3.1|GK000006.2	35456502	C	T	8	4	0.666666666666667	0.333333333333333		gnl|UMD3.1|GK000006.2	35166636	T	C	0	2	0	1		chromosome location of CGs	SNP location	1	2	3	4	5	6		gnl|UMD3.1|GK000006.2	35494006	C	T	0	3	0	1		gnl|UMD3.1|GK000006.2	74076792	T	G	0
gnl|UMD3.1|GK000006.2	35446259	A	G	4	2	0.666666666666667	0.333333333333333		gnl|UMD3.1|GK000006.2	35456548	G	A	7	4	0.636363636363636	0.363636363636364		gnl|UMD3.1|GK000006.2	35169918	C	T	0	2	0	1		gnl|UMD3.1|GK000006.2	35100940	T	G	5	3	0.625	0.375		gnl|UMD3.1|GK000006.2	35494157	A	G	0	3	0	1		gnl|UMD3.1|GK000006.2	74078943	ACTCT	ACT	0
gnl|UMD3.1|GK000006.2	35446272	A	G	2	3	0.4	0.6		gnl|UMD3.1|GK000006.2	35456685	T	C	0	2	0	1		gnl|UMD3.1|GK000006.2	35170044	T	C	0	2	0	1		gnl|UMD3.1|GK000006.2	35100998	C	G	0	9	0	1		gnl|UMD3.1|GK000006.2	35494232	C	T	0	3	0	1		gnl|UMD3.1|GK000006.2	74079389	T	C	0
gnl|UMD3.1|GK000006.2	35446289	A	G	1	4	0.2	0.8		gnl|UMD3.1|GK000006.2	35456757	T	C	0	2	0	1		gnl|UMD3.1|GK000006.2	35170594	G	A	0	2	0	1		gnl|UMD3.1|GK000006.2	35101002	C	A	0	7	0	1		gnl|UMD3.1|GK000006.2	35494493	C	T	0	3	0	1		gnl|UMD3.1|GK000006.2	74079462	A	C	0
gnl|UMD3.1|GK000006.2	35446293	A	G	3	2	0.6	0.4		gnl|UMD3.1|GK000006.2	35457473	A	G	0	2	0	1		gnl|UMD3.1|GK000006.2	35170640	C	T	0	4	0	1		gnl|UMD3.1|GK000006.2	35101045	C	G	0	4	0	1		gnl|UMD3.1|GK000006.2	35494619	A	T	1	2	0.333333333333333	0.666666666666667		gnl|UMD3.1|GK000006.2	74080073	C	T	2
gnl|UMD3.1|GK000006.2	35446448	A	G	0	4	0	1		gnl|UMD3.1|GK000006.2	35457690	C	A	0	2	0	1		gnl|UMD3.1|GK000006.2	35172297	T	C	1	2	0.333333333333333	0.666666666666667		gnl|UMD3.1|GK000006.2	35101056	T	A	0	4	0	1		gnl|UMD3.1|GK000006.2	35494635	C	G	1	2	0.333333333333333	0.666666666666667		gnl|UMD3.1|GK000006.2	74080111	T	C	2
gnl|UMD3.1|GK000006.2	35446513	T	C	0	2	0	1		gnl|UMD3.1|GK000006.2	35457958	A	G	1	2	0.333333333333333	0.666666666666667		gnl|UMD3.1|GK000006.2	35172302	T	C	0	2	0	1		gnl|UMD3.1|GK000006.2	35101057	G	A	0	4	0	1		gnl|UMD3.1|GK000006.2	35494636	A	T	1	2	0.333333333333333	0.666666666666667		gnl|UMD3.1|GK000006.2	74087517	A	C	0
gnl|UMD3.1|GK000006.2	35446737	A	G	0	5	0	1		gnl|UMD3.1|GK000006.2	35458039	T	G	0	4	0	1		gnl|UMD3.1|GK000006.2	35173674	A	G	0	2	0	1		gnl|UMD3.1|GK000006.2	35101058	C	T	0	4	0	1		gnl|UMD3.1|GK000006.2	35494641	A	T	1	2	0.333333333333333	0.666666666666667		gnl|UMD3.1|GK000006.2	74088033	A	G	0
gnl|UMD3.1|GK000006.2	35446774	T	G	0	5	0	1		gnl|UMD3.1|GK000006.2	35458064	T	G	0	4	0	1		gnl|UMD3.1|GK000006.2	35176410	T	A	0	4	0	1		gnl|UMD3.1|GK000006.2	35101080	A	G	0	4	0	1		gnl|UMD3.1|GK000006.2	35494707	T	C	0	8	0	1		gnl|UMD3.1|GK000006.2	74089202	G	A	0
gnl|UMD3.1|GK000006.2	35447259	T	C	0	2	0	1		gnl|UMD3.1|GK000006.2	35460075	G	T	8	2	0.8	0.2		gnl|UMD3.1|GK000006.2	35176425	G	T	1	3	0.25	0.75		gnl|UMD3.1|GK000006.2	35101089	G	T	0	3	0	1		gnl|UMD3.1|GK000006.2	35494804	C	T	0	6	0	1		gnl|UMD3.1|GK000006.2	74089262	A	T	1
gnl|UMD3.1|GK000006.2	35447287	C	A	0	2	0	1		gnl|UMD3.1|GK000006.2	35461498	G	T	0	4	0	1		gnl|UMD3.1|GK000006.2	35181686	C	T	0	2	0	1		gnl|UMD3.1|GK000006.2	35101092	A	T	0	4	0	1		gnl|UMD3.1|GK000006.2	35494812	A	G	0	2	0	1		gnl|UMD3.1|GK000006.2	74089876	C	G	0
gnl|UMD3.1|GK000006.2	35447295	T	C	0	2	0	1		gnl|UMD3.1|GK000006.2	35461545	G	A	2	4	0.333333333333333	0.666666666666667		gnl|UMD3.1|GK000006.2	35184173	T	C	1	2	0.333333333333333	0.666666666666667		gnl|UMD3.1|GK000006.2	35101100	G	T	0	6	0	1		gnl|UMD3.1|GK000006.2	35494876	A	G	0	3	0	1		gnl|UMD3.1|GK000006.2	74092579	N	T	0
gnl|UMD3.1|GK000006.2	35447319	T	C	0	2	0	1		gnl|UMD3.1|GK000006.2	35461591	A	G	0	6	0	1		gnl|UMD3.1|GK000006.2	35195941	G	C	0	6	0	1		gnl|UMD3.1|GK000006.2	35101105	G	T	0	6	0	1		gnl|UMD3.1|GK000006.2	35494890	T	C	0	2	0	1		gnl|UMD3.1|GK000006.2	74094308	A	C	4
gnl|UMD3.1|GK000006.2	35447341	A	G	0	2	0	1		gnl|UMD3.1|GK000006.2	35462393	C	T	8	2	0.8	0.2		gnl|UMD3.1|GK000006.2	35196479	G	A	0	6	0	1		gnl|UMD3.1|GK000006.2	35101147	G	A	0	18	0	1		gnl|UMD3.1|GK000006.2	35494891	G	A	0	2	0	1		gnl|UMD3.1|GK000006.2	74112802	G	C	0
gnl|UMD3.1|GK000006.2	35447343	A	G	0	2	0	1		gnl|UMD3.1|GK000006.2	35462652	T	C	3	2	0.6	0.4		gnl|UMD3.1|GK000006.2	35197652	T	G	0	2	0	1		gnl|UMD3.1|GK000006.2	35101276	T	C	19	32	0.372549019607843	0.627450980392157		gnl|UMD3.1|GK000006.2	35495045	C	T	0	3	0	1		gnl|UMD3.1|GK000006.2	74138376	G	C	0
gnl|UMD3.1|GK000006.2	35447887	C	T	0	4	0	1		gnl|UMD3.1|GK000006.2	35463363	T	C	0	2	0	1		gnl|UMD3.1|GK000006.2	35197928	A	T	0	4	0	1		gnl|UMD3.1|GK000006.2	35101902	C	A	0	3	0	1		gnl|UMD3.1|GK000006.2	35495054	G	C	0	3	0	1		gnl|UMD3.1|GK000006.2	74143780	G	A	0
gnl|UMD3.1|GK000006.2	35448168	TTCTCTCTATCTCT	TTCTCT	0	1	0	1		gnl|UMD3.1|GK000006.2	35463424	A	C	0	2	0	1		gnl|UMD3.1|GK000006.2	35197986	T	A	2	2	0.5	0.5		gnl|UMD3.1|GK000006.2	35106161	C	A	0	2	0	1		gnl|UMD3.1|GK000006.2	35495057	T	A	0	3	0	1		gnl|UMD3.1|GK000006.2	74150139	T	C	13
gnl|UMD3.1|GK000006.2	35448281	T	C	2	3	0.4	0.6		gnl|UMD3.1|GK000006.2	35466453	C	T	2	2	0.5	0.5		gnl|UMD3.1|GK000006.2	35198074	T	A	2	2	0.5	0.5		gnl|UMD3.1|GK000006.2	35107561	A	G	0	3	0	1		gnl|UMD3.1|GK000006.2	35495085	T	C	0	5	0	1		gnl|UMD3.1|GK000006.2	74150191	T	C	82
gnl|UMD3.1|GK000006.2	35448486	A	G	0	2	0	1		gnl|UMD3.1|GK000006.2	35470348	A	G	0	2	0	1		gnl|UMD3.1|GK000006.2	35198191	C	A	6	3	0.666666666666667	0.333333333333333		gnl|UMD3.1|GK000006.2	35107601	G	T,A	0	3	0	1		gnl|UMD3.1|GK000006.2	35495095	T	C	0	6	0	1		CCSER1	>=35100701	<=35938394	gnl|UMD3.1|GK000006.2
gnl|UMD3.1|GK000006.2	35448489	A	G	0	2	0	1		gnl|UMD3.1|GK000006.2	35470830	G	T	4	2	0.666666666666667	0.333333333333333		gnl|UMD3.1|GK000006.2	35198197	C	A	6	3	0.666666666666667	0.333333333333333		gnl|UMD3.1|GK000006.2	35113101	C	T	0	10	0	1		gnl|UMD3.1|GK000006.2	35495114	T	C	0	6	0	1		chromosome location of CGs	SNP location	1	2	3
gnl|UMD3.1|GK000006.2	35448504	G	A	0	8	0	1		gnl|UMD3.1|GK000006.2	35471115	A	G	0	2	0	1		gnl|UMD3.1|GK000006.2	35198199	C	A	7	2	0.777777777777778	0.222222222222222		gnl|UMD3.1|GK000006.2	35113186	A	G	5	8	0.384615384615385	0.615384615384615		gnl|UMD3.1|GK000006.2	35495126	C	T	4	2	0.666666666666667	0.333333333333333		gnl|UMD3.1|GK000006.2	35100998	C	G	0
gnl|UMD3.1|GK000006.2	35448523	C	T	0	9	0	1		gnl|UMD3.1|GK000006.2	35471656	T	G	0	2	0	1		gnl|UMD3.1|GK000006.2	35198251	C	G	6	8	0.428571428571429	0.571428571428571		gnl|UMD3.1|GK000006.2	35116882	G	T	0	8	0	1		gnl|UMD3.1|GK000006.2	35495128	T	C	0	6	0	1		gnl|UMD3.1|GK000006.2	35101002	C	A	0
gnl|UMD3.1|GK000006.2	35448552	A	G	7	2	0.777777777777778	0.222222222222222		gnl|UMD3.1|GK000006.2	35472601	A	T	0	2	0	1		gnl|UMD3.1|GK000006.2	35198351	T	C	2	3	0.4	0.6		gnl|UMD3.1|GK000006.2	35116884	T	G	3	4	0.428571428571429	0.571428571428571		gnl|UMD3.1|GK000006.2	35495137	A	G	0	6	0	1		gnl|UMD3.1|GK000006.2	35101006	G	A	0
gnl|UMD3.1|GK000006.2	35448564	A	G	6	3	0.666666666666667	0.333333333333333		gnl|UMD3.1|GK000006.2	35472675	T	G	1	7	0.125	0.875		gnl|UMD3.1|GK000006.2	35198356	T	C	2	2	0.5	0.5		gnl|UMD3.1|GK000006.2	35116885	G	T	3	4	0.428571428571429	0.571428571428571		gnl|UMD3.1|GK000006.2	35495138	G	T	0	6	0	1		gnl|UMD3.1|GK000006.2	35101045	C	G	0
gnl|UMD3.1|GK000006.2	35448578	A	G	8	3	0.727272727272727	0.272727272727273		gnl|UMD3.1|GK000006.2	35474900	G	A	0	2	0	1		gnl|UMD3.1|GK000006.2	35198849	T	C	6	4	0.6	0.4		gnl|UMD3.1|GK000006.2	35116888	G	T	0	8	0	1		gnl|UMD3.1|GK000006.2	35495175	T	C	0	3	0	1		gnl|UMD3.1|GK000006.2	35101056	T	A	0
gnl|UMD3.1|GK000006.2	35448585	A	G	8	2	0.8	0.2		gnl|UMD3.1|GK000006.2	35475333	A	T	0	4	0	1		gnl|UMD3.1|GK000006.2	35199267	A	G	1	2	0.333333333333333	0.666666666666667		gnl|UMD3.1|GK000006.2	35118724	A	T	0	2	0	1		gnl|UMD3.1|GK000006.2	35495189	T	C	0	3	0	1		gnl|UMD3.1|GK000006.2	35101057	G	A	0
gnl|UMD3.1|GK000006.2	35448589	A	G	7	2	0.777777777777778	0.222222222222222		gnl|UMD3.1|GK000006.2	35476776	G	A	3	2	0.6	0.4		gnl|UMD3.1|GK000006.2	35199325	A	T	1	1	0.5	0.5		gnl|UMD3.1|GK000006.2	35126074	C	A	0	2	0	1		gnl|UMD3.1|GK000006.2	35504953	C	G	0	2	0	1		gnl|UMD3.1|GK000006.2	35101058	C	T	0
gnl|UMD3.1|GK000006.2	35448760	T	G	0	4	0	1		gnl|UMD3.1|GK000006.2	35477023	T	C	0	2	0	1		gnl|UMD3.1|GK000006.2	35200998	A	G	0	2	0	1		gnl|UMD3.1|GK000006.2	35130412	A	T	0	7	0	1		gnl|UMD3.1|GK000006.2	35505249	C	T	0	2	0	1		gnl|UMD3.1|GK000006.2	35101080	A	G	0
gnl|UMD3.1|GK000006.2	35448818	C	T	0	2	0	1		gnl|UMD3.1|GK000006.2	35482736	G	T	0	2	0	1		gnl|UMD3.1|GK000006.2	35201342	A	G	1	2	0.333333333333333	0.666666666666667		gnl|UMD3.1|GK000006.2	35130445	T	C	0	7	0	1		gnl|UMD3.1|GK000006.2	35505277	C	T	0	2	0	1		gnl|UMD3.1|GK000006.2	35101089	G	T	0
gnl|UMD3.1|GK000006.2	35448844	T	C	0	2	0	1		gnl|UMD3.1|GK000006.2	35482771	A	G	0	2	0	1		gnl|UMD3.1|GK000006.2	35213256	G	T	1	2	0.333333333333333	0.666666666666667		gnl|UMD3.1|GK000006.2	35130450	A	G	0	7	0	1		gnl|UMD3.1|GK000006.2	35517990	A	G	0	2	0	1		gnl|UMD3.1|GK000006.2	35101092	A	T	0
gnl|UMD3.1|GK000006.2	35448845	A	C	0	1	0	1		gnl|UMD3.1|GK000006.2	35485097	A	G	2	2	0.5	0.5		gnl|UMD3.1|GK000006.2	35214363	C	A	2	2	0.5	0.5		gnl|UMD3.1|GK000006.2	35130524	A	G	0	6	0	1		gnl|UMD3.1|GK000006.2	35520664	T	C	0	3	0	1		gnl|UMD3.1|GK000006.2	35101100	G	T	0
gnl|UMD3.1|GK000006.2	35448994	A	G	4	3	0.571428571428571	0.428571428571429		gnl|UMD3.1|GK000006.2	35485569	A	G	0	3	0	1		gnl|UMD3.1|GK000006.2	35214459	T	A	5	2	0.714285714285714	0.285714285714286		gnl|UMD3.1|GK000006.2	35130530	A	G	0	6	0	1		gnl|UMD3.1|GK000006.2	35520819	G	A	0	4	0	1		gnl|UMD3.1|GK000006.2	35101105	G	T	0
gnl|UMD3.1|GK000006.2	35449029	A	G	2	4	0.333333333333333	0.666666666666667		gnl|UMD3.1|GK000006.2	35485590	A	C	0	3	0	1		gnl|UMD3.1|GK000006.2	35214502	T	A	5	2	0.714285714285714	0.285714285714286		gnl|UMD3.1|GK000006.2	35130540	A	C	0	6	0	1		gnl|UMD3.1|GK000006.2	35520874	G	A	0	3	0	1		gnl|UMD3.1|GK000006.2	35101147	G	A,T	0
gnl|UMD3.1|GK000006.2	35449038	A	G	2	3	0.4	0.6		gnl|UMD3.1|GK000006.2	35485621	C	T	0	3	0	1		gnl|UMD3.1|GK000006.2	35219432	T	G	2	4	0.333333333333333	0.666666666666667		gnl|UMD3.1|GK000006.2	35130546	T	A	0	6	0	1		gnl|UMD3.1|GK000006.2	35520990	G	A	0	5	0	1		gnl|UMD3.1|GK000006.2	35101902	C	A	0
gnl|UMD3.1|GK000006.2	35451702	T	C	0	2	0	1		gnl|UMD3.1|GK000006.2	35486389	T	G	0	2	0	1		gnl|UMD3.1|GK000006.2	35220683	T	A	6	2	0.75	0.25		gnl|UMD3.1|GK000006.2	35130551	C	T	0	6	0	1		gnl|UMD3.1|GK000006.2	35521239	A	C	3	2	0.6	0.4		gnl|UMD3.1|GK000006.2	35109072	A	C	0
gnl|UMD3.1|GK000006.2	35451746	C	T	0	4	0	1		gnl|UMD3.1|GK000006.2	35486538	C	G	0	3	0	1		gnl|UMD3.1|GK000006.2	35220715	G	T	4	7	0.363636363636364	0.636363636363636		gnl|UMD3.1|GK000006.2	35130555	G	A	0	6	0	1		gnl|UMD3.1|GK000006.2	35521995	T	A	0	4	0	1		gnl|UMD3.1|GK000006.2	35148734	T	C	0
gnl|UMD3.1|GK000006.2	35452464	A	AGC	0	1	0	1		gnl|UMD3.1|GK000006.2	35487505	A	C	0	3	0	1		gnl|UMD3.1|GK000006.2	35220795	G	A	2	10	0.166666666666667	0.833333333333333		gnl|UMD3.1|GK000006.2	35130567	A	G	0	7	0	1		gnl|UMD3.1|GK000006.2	35522254	G	A	0	2	0	1		gnl|UMD3.1|GK000006.2	35148799	C	T	0
gnl|UMD3.1|GK000006.2	35454970	G	A	0	3	0	1		gnl|UMD3.1|GK000006.2	35488304	C	T	0	2	0	1		gnl|UMD3.1|GK000006.2	35220817	T	G	0	6	0	1		gnl|UMD3.1|GK000006.2	35131020	C	G	0	4	0	1		gnl|UMD3.1|GK000006.2	35525823	G	A	0	1	0	1		gnl|UMD3.1|GK000006.2	35151689	T	C	0
gnl|UMD3.1|GK000006.2	35455143	G	C	0	2	0	1		gnl|UMD3.1|GK000006.2	35489778	T	C	1	2	0.333333333333333	0.666666666666667		gnl|UMD3.1|GK000006.2	35222647	G	T	0	2	0	1		gnl|UMD3.1|GK000006.2	35136318	G	A	0	2	0	1		gnl|UMD3.1|GK000006.2	35526487	A	G	0	2	0	1		gnl|UMD3.1|GK000006.2	35158254	C	A	0
gnl|UMD3.1|GK000006.2	35455198	T	G	0	2	0	1		gnl|UMD3.1|GK000006.2	35490129	C	T	2	2	0.5	0.5		gnl|UMD3.1|GK000006.2	35226252	G	T	2	2	0.5	0.5		gnl|UMD3.1|GK000006.2	35136338	T	C	0	2	0	1		gnl|UMD3.1|GK000006.2	35526489	A	G	0	2	0	1		gnl|UMD3.1|GK000006.2	35159211	T	C	0
gnl|UMD3.1|GK000006.2	35455238	T	C	0	2	0	1		gnl|UMD3.1|GK000006.2	35490162	G	A	0	2	0	1		gnl|UMD3.1|GK000006.2	35226310	G	A	0	4	0	1		gnl|UMD3.1|GK000006.2	35137466	A	C	0	6	0	1		gnl|UMD3.1|GK000006.2	35526876	G	T	0	4	0	1		gnl|UMD3.1|GK000006.2	35166968	A	T	0
gnl|UMD3.1|GK000006.2	35455361	A	T	0	2	0	1		gnl|UMD3.1|GK000006.2	35490165	T	A	0	2	0	1		gnl|UMD3.1|GK000006.2	35227239	T	C	0	4	0	1		gnl|UMD3.1|GK000006.2	35137606	T	G	0	3	0	1		gnl|UMD3.1|GK000006.2	35529024	T	C	0	13	0	1		gnl|UMD3.1|GK000006.2	35167023	C	T	0
gnl|UMD3.1|GK000006.2	35455368	T	A	0	2	0	1		gnl|UMD3.1|GK000006.2	35490167	C	T	0	2	0	1		gnl|UMD3.1|GK000006.2	35228175	A	G	0	12	0	1		gnl|UMD3.1|GK000006.2	35152532	C	G	0	6	0	1		gnl|UMD3.1|GK000006.2	35531436	G	A	0	4	0	1		gnl|UMD3.1|GK000006.2	35167129	G	A	0
gnl|UMD3.1|GK000006.2	35455486	A	G	0	2	0	1		gnl|UMD3.1|GK000006.2	35490171	T	C	0	2	0	1		gnl|UMD3.1|GK000006.2	35228322	A	C	1	5	0.166666666666667	0.833333333333333		gnl|UMD3.1|GK000006.2	35156733	T	C	0	4	0	1		gnl|UMD3.1|GK000006.2	35533432	G	C	0	2	0	1		gnl|UMD3.1|GK000006.2	35169918	C	T	0
gnl|UMD3.1|GK000006.2	35455887	C	T	0	4	0	1		gnl|UMD3.1|GK000006.2	35490183	C	T	0	2	0	1		gnl|UMD3.1|GK000006.2	35228840	T	C	0	23	0	1		gnl|UMD3.1|GK000006.2	35156739	C	T	0	2	0	1		gnl|UMD3.1|GK000006.2	35534932	T	C	0	2	0	1		gnl|UMD3.1|GK000006.2	35169949	T	C	0
gnl|UMD3.1|GK000006.2	35456029	G	C	0	2	0	1		gnl|UMD3.1|GK000006.2	35490188	G	A	0	2	0	1		gnl|UMD3.1|GK000006.2	35229150	G	T	19	5	0.791666666666667	0.208333333333333		gnl|UMD3.1|GK000006.2	35156757	C	T	0	2	0	1		gnl|UMD3.1|GK000006.2	35535028	T	A	0	2	0	1		gnl|UMD3.1|GK000006.2	35170044	T	C	0
gnl|UMD3.1|GK000006.2	35456372	T	A	0	3	0	1		gnl|UMD3.1|GK000006.2	35490242	C	T	0	2	0	1		gnl|UMD3.1|GK000006.2	35229259	G	A	0	18	0	1		gnl|UMD3.1|GK000006.2	35166600	T	A	2	2	0.5	0.5		gnl|UMD3.1|GK000006.2	35539936	A	C	0	4	0	1		gnl|UMD3.1|GK000006.2	35170350	T	C	0
gnl|UMD3.1|GK000006.2	35456386	A	G	0	7	0	1		gnl|UMD3.1|GK000006.2	35490466	C	T	0	5	0	1		gnl|UMD3.1|GK000006.2	35229340	C	T	3	11	0.214285714285714	0.785714285714286		gnl|UMD3.1|GK000006.2	35166629	T	C	0	4	0	1		gnl|UMD3.1|GK000006.2	35539992	G	T	0	2	0	1		gnl|UMD3.1|GK000006.2	35191739	A	G	0
gnl|UMD3.1|GK000006.2	35456437	G	A	0	14	0	1		gnl|UMD3.1|GK000006.2	35490491	T	G	0	5	0	1		gnl|UMD3.1|GK000006.2	35229423	A	G	7	2	0.777777777777778	0.222222222222222		gnl|UMD3.1|GK000006.2	35166636	T	C	0	4	0	1		gnl|UMD3.1|GK000006.2	35552986	C	A	2	2	0.5	0.5		gnl|UMD3.1|GK000006.2	35194508	C	T	0
gnl|UMD3.1|GK000006.2	35456470	T	A	0	15	0	1		gnl|UMD3.1|GK000006.2	35490506	C	A	0	5	0	1		gnl|UMD3.1|GK000006.2	35251449	A	T	0	6	0	1		gnl|UMD3.1|GK000006.2	35167453	C	T	0	5	0	1		gnl|UMD3.1|GK000006.2	35553768	T	C	1	2	0.333333333333333	0.666666666666667		gnl|UMD3.1|GK000006.2	35195792	G	A	0
gnl|UMD3.1|GK000006.2	35456486	A	T	0	14	0	1		gnl|UMD3.1|GK000006.2	35490532	C	A	0	5	0	1		gnl|UMD3.1|GK000006.2	35252463	C	A	2	2	0.5	0.5		gnl|UMD3.1|GK000006.2	35167520	T	C	0	5	0	1		gnl|UMD3.1|GK000006.2	35554531	T	A	0	2	0	1		gnl|UMD3.1|GK000006.2	35195941	G	C	0
gnl|UMD3.1|GK000006.2	35456502	C	T	0	13	0	1		gnl|UMD3.1|GK000006.2	35490695	G	C	0	5	0	1		gnl|UMD3.1|GK000006.2	35255646	A	G	0	2	0	1		gnl|UMD3.1|GK000006.2	35169918	C	T	0	4	0	1		gnl|UMD3.1|GK000006.2	35558922	G	A	0	2	0	1		gnl|UMD3.1|GK000006.2	35196015	G	A	0
gnl|UMD3.1|GK000006.2	35456548	G	A	0	10	0	1		gnl|UMD3.1|GK000006.2	35495569	T	C,A	0	2	0	1		gnl|UMD3.1|GK000006.2	35259439	TTTCAGTTCA	TTTCAGTTCAGTTCAGTTCA	0	1	0	1		gnl|UMD3.1|GK000006.2	35171774	G	A	5	2	0.714285714285714	0.285714285714286		gnl|UMD3.1|GK000006.2	35569612	C	T	0	2	0	1		gnl|UMD3.1|GK000006.2	35196091	A	T	0
gnl|UMD3.1|GK000006.2	35456676	A	C	0	3	0	1		gnl|UMD3.1|GK000006.2	35523117	C	A	0	2	0	1		gnl|UMD3.1|GK000006.2	35260920	G	T	2	2	0.5	0.5		gnl|UMD3.1|GK000006.2	35172297	T	C	1	2	0.333333333333333	0.666666666666667		gnl|UMD3.1|GK000006.2	35578223	C	G	0	2	0	1		gnl|UMD3.1|GK000006.2	35197734	G	A	0
gnl|UMD3.1|GK000006.2	35456757	T	C	1	2	0.333333333333333	0.666666666666667		gnl|UMD3.1|GK000006.2	35523367	A	T	0	3	0	1		gnl|UMD3.1|GK000006.2	35261980	T	A	1	2	0.333333333333333	0.666666666666667		gnl|UMD3.1|GK000006.2	35172302	T	C	1	2	0.333333333333333	0.666666666666667		gnl|UMD3.1|GK000006.2	35581491	T	C	0	2	0	1		gnl|UMD3.1|GK000006.2	35198849	T	C	0
gnl|UMD3.1|GK000006.2	35456926	C	T	0	4	0	1		gnl|UMD3.1|GK000006.2	35539035	G	A	6	2	0.75	0.25		gnl|UMD3.1|GK000006.2	35262103	C	T	1	3	0.25	0.75		gnl|UMD3.1|GK000006.2	35174244	C	T	0	2	0	1		gnl|UMD3.1|GK000006.2	35581556	T	C	0	2	0	1		gnl|UMD3.1|GK000006.2	35198868	G	A	0
gnl|UMD3.1|GK000006.2	35456957	G	A	0	3	0	1		gnl|UMD3.1|GK000006.2	35545462	A	T	0	2	0	1		gnl|UMD3.1|GK000006.2	35266849	G	A	0	2	0	1		gnl|UMD3.1|GK000006.2	35185505	T	C	0	4	0	1		gnl|UMD3.1|GK000006.2	35581578	T	C	0	2	0	1		gnl|UMD3.1|GK000006.2	35199551	C	A	2
gnl|UMD3.1|GK000006.2	35457023	T	C	0	4	0	1		gnl|UMD3.1|GK000006.2	35585542	C	T	2	3	0.4	0.6		gnl|UMD3.1|GK000006.2	35274475	T	C	0	3	0	1		gnl|UMD3.1|GK000006.2	35185599	C	A	0	2	0	1		gnl|UMD3.1|GK000006.2	35583032	C	T	0	2	0	1		gnl|UMD3.1|GK000006.2	35199552	T	C	2
gnl|UMD3.1|GK000006.2	35457031	T	G	0	4	0	1		gnl|UMD3.1|GK000006.2	35585696	A	C	1	3	0.25	0.75		gnl|UMD3.1|GK000006.2	35275978	C	G	0	2	0	1		gnl|UMD3.1|GK000006.2	35196091	A	T	0	5	0	1		gnl|UMD3.1|GK000006.2	35583034	C	T	0	1	0	1		gnl|UMD3.1|GK000006.2	35199679	G	A	0
gnl|UMD3.1|GK000006.2	35457473	A	G	0	2	0	1		gnl|UMD3.1|GK000006.2	35588789	G	A	0	2	0	1		gnl|UMD3.1|GK000006.2	35284095	A	C	2	5	0.285714285714286	0.714285714285714		gnl|UMD3.1|GK000006.2	35196479	G	A	0	9	0	1		gnl|UMD3.1|GK000006.2	35588789	G	A	0	2	0	1		gnl|UMD3.1|GK000006.2	35199763	A	G	0
gnl|UMD3.1|GK000006.2	35458039	T	G	0	2	0	1		gnl|UMD3.1|GK000006.2	35590692	G	T	0	2	0	1		gnl|UMD3.1|GK000006.2	35284495	A	G	0	2	0	1		gnl|UMD3.1|GK000006.2	35196793	C	A	2	2	0.5	0.5		gnl|UMD3.1|GK000006.2	35589338	G	A	0	3	0	1		gnl|UMD3.1|GK000006.2	35202549	G	A	0
gnl|UMD3.1|GK000006.2	35458064	T	G	0	2	0	1		gnl|UMD3.1|GK000006.2	35596165	C	T	0	2	0	1		gnl|UMD3.1|GK000006.2	35284957	G	A	2	2	0.5	0.5		gnl|UMD3.1|GK000006.2	35196812	C	A	2	2	0.5	0.5		gnl|UMD3.1|GK000006.2	35589366	G	T	0	3	0	1		gnl|UMD3.1|GK000006.2	35208668	G	A	0
gnl|UMD3.1|GK000006.2	35458075	G	A	0	2	0	1		gnl|UMD3.1|GK000006.2	35596180	T	C	0	2	0	1		gnl|UMD3.1|GK000006.2	35292919	T	C	1	4	0.2	0.8		gnl|UMD3.1|GK000006.2	35196863	T	A	5	2	0.714285714285714	0.285714285714286		gnl|UMD3.1|GK000006.2	35604058	C	G	0	4	0	1		gnl|UMD3.1|GK000006.2	35211279	G	A	0
gnl|UMD3.1|GK000006.2	35458983	C	T	0	2	0	1		gnl|UMD3.1|GK000006.2	35596198	T	C	0	2	0	1		gnl|UMD3.1|GK000006.2	35292978	G	T	0	6	0	1		gnl|UMD3.1|GK000006.2	35197928	A	T	0	6	0	1		gnl|UMD3.1|GK000006.2	35668538	C	T	0	2	0	1		gnl|UMD3.1|GK000006.2	35213216	C	A	0
gnl|UMD3.1|GK000006.2	35459025	G	T	0	2	0	1		gnl|UMD3.1|GK000006.2	35596224	T	C	0	2	0	1		gnl|UMD3.1|GK000006.2	35293969	A	G	0	2	0	1		gnl|UMD3.1|GK000006.2	35198012	A	T	4	2	0.666666666666667	0.333333333333333		gnl|UMD3.1|GK000006.2	35688691	C	A	2	2	0.5	0.5		gnl|UMD3.1|GK000006.2	35214584	C	T	0
gnl|UMD3.1|GK000006.2	35459028	A	G	0	2	0	1		gnl|UMD3.1|GK000006.2	35656425	T	A	1	2	0.333333333333333	0.666666666666667		gnl|UMD3.1|GK000006.2	35294787	A	G	0	3	0	1		gnl|UMD3.1|GK000006.2	35198153	T	G	10	2	0.833333333333333	0.166666666666667		gnl|UMD3.1|GK000006.2	35688967	AT	A	0	1	0	1		gnl|UMD3.1|GK000006.2	35216118	G	A	0
gnl|UMD3.1|GK000006.2	35459059	G	A	0	2	0	1		gnl|UMD3.1|GK000006.2	35691707	TAAATTCTA	T	0	1	0	1		gnl|UMD3.1|GK000006.2	35294841	C	A	0	3	0	1		gnl|UMD3.1|GK000006.2	35198217	C	A	12	3	0.8	0.2		gnl|UMD3.1|GK000006.2	35700693	G	C	0	2	0	1		gnl|UMD3.1|GK000006.2	35218860	T	C	0
gnl|UMD3.1|GK000006.2	35459064	T	C	0	2	0	1		gnl|UMD3.1|GK000006.2	35692291	C	T	0	4	0	1		gnl|UMD3.1|GK000006.2	35295495	G	T	0	2	0	1		gnl|UMD3.1|GK000006.2	35198238	C	A	7	5	0.583333333333333	0.416666666666667		gnl|UMD3.1|GK000006.2	35711707	A	G	0	2	0	1		gnl|UMD3.1|GK000006.2	35218885	T	C	1
gnl|UMD3.1|GK000006.2	35459185	A	T	0	2	0	1		gnl|UMD3.1|GK000006.2	35700739	T	C	0	2	0	1		gnl|UMD3.1|GK000006.2	35296692	G	A	0	4	0	1		gnl|UMD3.1|GK000006.2	35198251	C	G	4	9	0.307692307692308	0.692307692307692		gnl|UMD3.1|GK000006.2	35736697	C	A	3	3	0.5	0.5		gnl|UMD3.1|GK000006.2	35218933	T	C	0
gnl|UMD3.1|GK000006.2	35459246	C	T	0	2	0	1		gnl|UMD3.1|GK000006.2	35700768	T	C	0	2	0	1		gnl|UMD3.1|GK000006.2	35299316	C	T	0	4	0	1		gnl|UMD3.1|GK000006.2	35198351	T	C	8	4	0.666666666666667	0.333333333333333		gnl|UMD3.1|GK000006.2	35736704	C	A	5	3	0.625	0.375		gnl|UMD3.1|GK000006.2	35226824	A	G	2
gnl|UMD3.1|GK000006.2	35459257	A	G	0	2	0	1		gnl|UMD3.1|GK000006.2	35700781	T	C	0	2	0	1		gnl|UMD3.1|GK000006.2	35301105	G	C	0	6	0	1		gnl|UMD3.1|GK000006.2	35198362	T	C	8	6	0.571428571428571	0.428571428571429		gnl|UMD3.1|GK000006.2	35744011	C	G	0	2	0	1		gnl|UMD3.1|GK000006.2	35228175	A	G	2
gnl|UMD3.1|GK000006.2	35459537	AT	ATT	0	1	0	1		gnl|UMD3.1|GK000006.2	35700782	T	C	0	2	0	1		gnl|UMD3.1|GK000006.2	35301106	G	C	0	6	0	1		gnl|UMD3.1|GK000006.2	35198641	T	C	0	6	0	1		gnl|UMD3.1|GK000006.2	35801476	T	C	0	2	0	1		gnl|UMD3.1|GK000006.2	35228840	T	C	0
gnl|UMD3.1|GK000006.2	35459838	C	A	0	3	0	1		gnl|UMD3.1|GK000006.2	35700841	T	C	0	2	0	1		gnl|UMD3.1|GK000006.2	35301353	T	G	0	3	0	1		gnl|UMD3.1|GK000006.2	35198849	T	C	14	4	0.777777777777778	0.222222222222222		gnl|UMD3.1|GK000006.2	35803555	A	T	0	2	0	1		gnl|UMD3.1|GK000006.2	35229102	G	T	11
gnl|UMD3.1|GK000006.2	35460640	A	G	0	2	0	1		gnl|UMD3.1|GK000006.2	35700890	T	C	0	2	0	1		gnl|UMD3.1|GK000006.2	35304027	G	C	0	2	0	1		gnl|UMD3.1|GK000006.2	35198991	C	T	2	5	0.285714285714286	0.714285714285714		gnl|UMD3.1|GK000006.2	35803969	G	A	0	2	0	1		gnl|UMD3.1|GK000006.2	35229150	G	T	8
gnl|UMD3.1|GK000006.2	35460778	C	A	0	2	0	1		gnl|UMD3.1|GK000006.2	35700897	T	C	0	2	0	1		gnl|UMD3.1|GK000006.2	35306719	G	C	0	5	0	1		gnl|UMD3.1|GK000006.2	35199133	C	A	6	2	0.75	0.25		gnl|UMD3.1|GK000006.2	35859870	T	C	0	2	0	1		gnl|UMD3.1|GK000006.2	35229220	C	A	4
gnl|UMD3.1|GK000006.2	35460797	T	C	0	2	0	1		gnl|UMD3.1|GK000006.2	35700910	T	C	0	2	0	1		gnl|UMD3.1|GK000006.2	35310546	T	G	6	2	0.75	0.25		gnl|UMD3.1|GK000006.2	35199150	C	G	4	2	0.666666666666667	0.333333333333333		gnl|UMD3.1|GK000006.2	35859880	T	C	0	2	0	1		gnl|UMD3.1|GK000006.2	35260636	G	A	0
gnl|UMD3.1|GK000006.2	35461089	T	C	0	3	0	1		gnl|UMD3.1|GK000006.2	35700913	T	C	0	2	0	1		gnl|UMD3.1|GK000006.2	35356132	C	G	0	4	0	1		gnl|UMD3.1|GK000006.2	35199172	A	G	7	2	0.777777777777778	0.222222222222222		gnl|UMD3.1|GK000006.2	35859881	T	C	0	2	0	1		gnl|UMD3.1|GK000006.2	35260771	C	G	3
gnl|UMD3.1|GK000006.2	35461498	G	T	0	3	0	1		gnl|UMD3.1|GK000006.2	35703674	T	A	0	2	0	1		gnl|UMD3.1|GK000006.2	35356168	C	T	0	3	0	1		gnl|UMD3.1|GK000006.2	35199267	A	G	1	9	0.1	0.9		gnl|UMD3.1|GK000006.2	35859892	T	C	0	2	0	1		gnl|UMD3.1|GK000006.2	35261059	G	C	1
gnl|UMD3.1|GK000006.2	35461545	G	A	0	4	0	1		gnl|UMD3.1|GK000006.2	35708633	T	C	0	2	0	1		gnl|UMD3.1|GK000006.2	35358493	T	G	0	4	0	1		gnl|UMD3.1|GK000006.2	35199317	C	G	2	2	0.5	0.5		gnl|UMD3.1|GK000006.2	35859895	T	C	0	2	0	1		gnl|UMD3.1|GK000006.2	35294270	C	T	0
gnl|UMD3.1|GK000006.2	35461591	A	G	0	5	0	1		gnl|UMD3.1|GK000006.2	35708636	T	C	0	2	0	1		gnl|UMD3.1|GK000006.2	35358523	A	G	0	4	0	1		gnl|UMD3.1|GK000006.2	35199476	C	T	0	3	0	1		gnl|UMD3.1|GK000006.2	35859901	T	C	0	2	0	1		gnl|UMD3.1|GK000006.2	35294272	T	C	0
gnl|UMD3.1|GK000006.2	35461682	A	G	9	2	0.818181818181818	0.181818181818182		gnl|UMD3.1|GK000006.2	35708700	T	C	0	2	0	1		gnl|UMD3.1|GK000006.2	35364983	G	A	0	2	0	1		gnl|UMD3.1|GK000006.2	35200340	A	C	0	5	0	1		gnl|UMD3.1|GK000006.2	35859928	T	C	0	2	0	1		gnl|UMD3.1|GK000006.2	35298906	T	C	0
gnl|UMD3.1|GK000006.2	35461738	C	T	0	10	0	1		gnl|UMD3.1|GK000006.2	35712864	A	T	0	2	0	1		gnl|UMD3.1|GK000006.2	35367851	C	T	0	2	0	1		gnl|UMD3.1|GK000006.2	35200439	T	C	0	5	0	1		gnl|UMD3.1|GK000006.2	35906438	T	G	0	2	0	1		gnl|UMD3.1|GK000006.2	35305246	A	G	0
gnl|UMD3.1|GK000006.2	35461759	C	A	6	2	0.75	0.25		gnl|UMD3.1|GK000006.2	35713665	T	C	0	2	0	1		gnl|UMD3.1|GK000006.2	35367856	T	C	0	2	0	1		gnl|UMD3.1|GK000006.2	35205895	A	G	0	2	0	1		gnl|UMD3.1|GK000006.2	35906795	C	T	0	2	0	1		gnl|UMD3.1|GK000006.2	35365244	A	C	0
gnl|UMD3.1|GK000006.2	35461792	G	A	0	3	0	1		gnl|UMD3.1|GK000006.2	35714037	A	C	4	2	0.666666666666667	0.333333333333333		gnl|UMD3.1|GK000006.2	35368099	T	A	1	4	0.2	0.8		gnl|UMD3.1|GK000006.2	35217286	C	T	0	2	0	1		gnl|UMD3.1|GK000006.2	35913872	G	A	0	4	0	1		gnl|UMD3.1|GK000006.2	35365294	G	T	0
gnl|UMD3.1|GK000006.2	35461820	A	G	0	2	0	1		gnl|UMD3.1|GK000006.2	35714039	T	C	0	5	0	1		gnl|UMD3.1|GK000006.2	35368359	C	A	0	2	0	1		gnl|UMD3.1|GK000006.2	35218507	T	C	0	3	0	1		gnl|UMD3.1|GK000006.2	35914103	A	G	0	4	0	1		gnl|UMD3.1|GK000006.2	35368355	C	A	0
gnl|UMD3.1|GK000006.2	35462652	T	C	0	2	0	1		gnl|UMD3.1|GK000006.2	35715609	T	C	0	6	0	1		gnl|UMD3.1|GK000006.2	35377963	T	C	0	2	0	1		gnl|UMD3.1|GK000006.2	35218513	G	A	0	2	0	1		gnl|UMD3.1|GK000006.2	35916042	N	T	0	2	0	1		gnl|UMD3.1|GK000006.2	35368368	T	A	2
gnl|UMD3.1|GK000006.2	35465810	G	A	0	2	0	1		gnl|UMD3.1|GK000006.2	35715950	C	T	3	2	0.6	0.4		gnl|UMD3.1|GK000006.2	35379013	G	A	0	3	0	1		gnl|UMD3.1|GK000006.2	35218522	T	C	0	3	0	1		gnl|UMD3.1|GK000006.2	35916084	C	A	0	2	0	1		gnl|UMD3.1|GK000006.2	35368529	T	C	0
gnl|UMD3.1|GK000006.2	35466087	C	A	0	2	0	1		gnl|UMD3.1|GK000006.2	35716208	G	T	2	2	0.5	0.5		gnl|UMD3.1|GK000006.2	35379031	T	C	0	3	0	1		gnl|UMD3.1|GK000006.2	35218526	T	C	0	3	0	1		gnl|UMD3.1|GK000006.2	35916095	A	T	0	2	0	1		gnl|UMD3.1|GK000006.2	35379031	T	C	0
gnl|UMD3.1|GK000006.2	35466453	C	T	0	2	0	1		gnl|UMD3.1|GK000006.2	35717810	G	A	0	2	0	1		gnl|UMD3.1|GK000006.2	35379167	T	G	1	1	0.5	0.5		gnl|UMD3.1|GK000006.2	35218540	T	C	0	3	0	1		gnl|UMD3.1|GK000006.2	35916273	A	G	0	2	0	1		gnl|UMD3.1|GK000006.2	35392695	G	C	0
gnl|UMD3.1|GK000006.2	35466895	T	C	0	2	0	1		gnl|UMD3.1|GK000006.2	35745208	G	A	0	2	0	1		gnl|UMD3.1|GK000006.2	35382922	C	T	0	2	0	1		gnl|UMD3.1|GK000006.2	35218555	T	C	0	3	0	1		gnl|UMD3.1|GK000006.2	35917342	A	T	0	3	0	1		gnl|UMD3.1|GK000006.2	35392736	T	C	0
gnl|UMD3.1|GK000006.2	35467015	T	C	0	2	0	1		gnl|UMD3.1|GK000006.2	35782529	T	C	0	2	0	1		gnl|UMD3.1|GK000006.2	35393552	G	T	4	2	0.666666666666667	0.333333333333333		gnl|UMD3.1|GK000006.2	35218918	T	C	2	3	0.4	0.6		gnl|UMD3.1|GK000006.2	35918656	C	T,A	0	5	0	1		gnl|UMD3.1|GK000006.2	35392741	T	C	0
gnl|UMD3.1|GK000006.2	35469274	A	G	0	4	0	1		gnl|UMD3.1|GK000006.2	35802964	C	G	0	2	0	1		gnl|UMD3.1|GK000006.2	35397893	G	C	0	5	0	1		gnl|UMD3.1|GK000006.2	35218933	T	C	0	5	0	1		gnl|UMD3.1|GK000006.2	35918833	C	G	0	4	0	1		gnl|UMD3.1|GK000006.2	35398271	C	T	0
gnl|UMD3.1|GK000006.2	35469939	G	A	0	2	0	1		gnl|UMD3.1|GK000006.2	35836766	A	G	0	5	0	1		gnl|UMD3.1|GK000006.2	35398234	T	G	0	2	0	1		gnl|UMD3.1|GK000006.2	35219432	T	G	5	9	0.357142857142857	0.642857142857143		gnl|UMD3.1|GK000006.2	35918929	G	A	0	4	0	1		gnl|UMD3.1|GK000006.2	35398557	T	G	0
gnl|UMD3.1|GK000006.2	35469960	G	A	0	2	0	1		gnl|UMD3.1|GK000006.2	35858272	TACA	TA	0	1	0	1		gnl|UMD3.1|GK000006.2	35398437	A	G	5	2	0.714285714285714	0.285714285714286		gnl|UMD3.1|GK000006.2	35221937	G	A	0	5	0	1		gnl|UMD3.1|GK000006.2	35919184	C	T	0	5	0	1		gnl|UMD3.1|GK000006.2	35401281	C	T	0
gnl|UMD3.1|GK000006.2	35470248	C	G	0	2	0	1		gnl|UMD3.1|GK000006.2	35877499	G	T	0	2	0	1		gnl|UMD3.1|GK000006.2	35401527	T	C	0	2	0	1		gnl|UMD3.1|GK000006.2	35224488	T	C	0	6	0	1		gnl|UMD3.1|GK000006.2	35919390	T	C	0	4	0	1		gnl|UMD3.1|GK000006.2	35404673	C	T	6
gnl|UMD3.1|GK000006.2	35471211	C	T	0	6	0	1		gnl|UMD3.1|GK000006.2	35881605	G	T	1	3	0.25	0.75		gnl|UMD3.1|GK000006.2	35402699	G	T	0	1	0	1		gnl|UMD3.1|GK000006.2	35226664	C	A	10	2	0.833333333333333	0.166666666666667		gnl|UMD3.1|GK000006.2	35926287	T	G	0	2	0	1		gnl|UMD3.1|GK000006.2	35404779	T	C	1
gnl|UMD3.1|GK000006.2	35472601	A	T	0	6	0	1		gnl|UMD3.1|GK000006.2	35881640	G	T	1	2	0.333333333333333	0.666666666666667		gnl|UMD3.1|GK000006.2	35403173	C	A	5	2	0.714285714285714	0.285714285714286		gnl|UMD3.1|GK000006.2	35227239	T	C	0	3	0	1		gnl|UMD3.1|GK000006.2	35926319	C	T	0	3	0	1		gnl|UMD3.1|GK000006.2	35404780	G	A	1
gnl|UMD3.1|GK000006.2	35472675	T	G	0	3	0	1		gnl|UMD3.1|GK000006.2	35881655	G	T	1	1	0.5	0.5		gnl|UMD3.1|GK000006.2	35403216	T	A	5	3	0.625	0.375		gnl|UMD3.1|GK000006.2	35228174	G	A	5	8	0.384615384615385	0.615384615384615		gnl|UMD3.1|GK000006.2	35933666	T	A	0	9	0	1		gnl|UMD3.1|GK000006.2	35405041	C	A	2
gnl|UMD3.1|GK000006.2	35474372	GTTTTT	GTTT	0	1	0	1		gnl|UMD3.1|GK000006.2	35881662	G	T	1	2	0.333333333333333	0.666666666666667		gnl|UMD3.1|GK000006.2	35404128	T	C	4	2	0.666666666666667	0.333333333333333		gnl|UMD3.1|GK000006.2	35228175	A	G	0	13	0	1		gnl|UMD3.1|GK000006.2	35933736	A	T	0	8	0	1		gnl|UMD3.1|GK000006.2	35405076	A	C	2
gnl|UMD3.1|GK000006.2	35474499	T	C	0	3	0	1		gnl|UMD3.1|GK000006.2	35895453	T	G	2	2	0.5	0.5		gnl|UMD3.1|GK000006.2	35404130	T	C	4	2	0.666666666666667	0.333333333333333		gnl|UMD3.1|GK000006.2	35228322	A	C	6	8	0.428571428571429	0.571428571428571		gnl|UMD3.1|GK000006.2	35933928	G	T	0	2	0	1		gnl|UMD3.1|GK000006.2	35405262	C	T	0
gnl|UMD3.1|GK000006.2	35474706	C	T	0	2	0	1		gnl|UMD3.1|GK000006.2	35897633	C	T	0	5	0	1		gnl|UMD3.1|GK000006.2	35404133	T	C	4	2	0.666666666666667	0.333333333333333		gnl|UMD3.1|GK000006.2	35228840	T	C	0	35	0	1		gnl|UMD3.1|GK000006.2	35933942	G	T	0	2	0	1		gnl|UMD3.1|GK000006.2	35405287	G	A	0
gnl|UMD3.1|GK000006.2	35475333	A	T	0	2	0	1		gnl|UMD3.1|GK000006.2	35898981	T	G	0	2	0	1		gnl|UMD3.1|GK000006.2	35404136	T	C	4	2	0.666666666666667	0.333333333333333		gnl|UMD3.1|GK000006.2	35229150	G	T	16	8	0.666666666666667	0.333333333333333		gnl|UMD3.1|GK000006.2	35933991	C	T	0	11	0	1		gnl|UMD3.1|GK000006.2	35405343	T	C	1
gnl|UMD3.1|GK000006.2	35475673	T	C	0	2	0	1		gnl|UMD3.1|GK000006.2	35901720	T	C	0	2	0	1		gnl|UMD3.1|GK000006.2	35404187	T	C	2	4	0.333333333333333	0.666666666666667		gnl|UMD3.1|GK000006.2	35229259	G	A	0	18	0	1		gnl|UMD3.1|GK000006.2	35934045	G	T	0	4	0	1		gnl|UMD3.1|GK000006.2	35405387	T	C	2
gnl|UMD3.1|GK000006.2	35475721	C	T	0	2	0	1		gnl|UMD3.1|GK000006.2	35901834	T	C	0	4	0	1		gnl|UMD3.1|GK000006.2	35404779	T	C	0	2	0	1		gnl|UMD3.1|GK000006.2	35229340	C	T	3	11	0.214285714285714	0.785714285714286		gnl|UMD3.1|GK000006.2	35934130	AGTGT	AGT	0	1	0	1		gnl|UMD3.1|GK000006.2	35405439	A	G	7
gnl|UMD3.1|GK000006.2	35477345	G	C	0	2	0	1		gnl|UMD3.1|GK000006.2	35905103	T	G	0	2	0	1		gnl|UMD3.1|GK000006.2	35405269	A	C	4	2	0.666666666666667	0.333333333333333		gnl|UMD3.1|GK000006.2	35229423	A	G	22	4	0.846153846153846	0.153846153846154		gnl|UMD3.1|GK000006.2	35934177	G	T	0	2	0	1		gnl|UMD3.1|GK000006.2	35406232	A	C	1
gnl|UMD3.1|GK000006.2	35477371	C	T	0	2	0	1		gnl|UMD3.1|GK000006.2	35905135	G	A	0	2	0	1		gnl|UMD3.1|GK000006.2	35405271	T	C	2	4	0.333333333333333	0.666666666666667		gnl|UMD3.1|GK000006.2	35231345	A	T	1	1	0.5	0.5		gnl|UMD3.1|GK000006.2	35934757	T	A	0	2	0	1		gnl|UMD3.1|GK000006.2	35406285	T	A	1
gnl|UMD3.1|GK000006.2	35479473	G	T	0	2	0	1		gnl|UMD3.1|GK000006.2	35911170	A	G	0	2	0	1		gnl|UMD3.1|GK000006.2	35412910	C	A	0	2	0	1		gnl|UMD3.1|GK000006.2	35251449	A	T	0	2	0	1		PKD2	>=38040871	<=38099549	gnl|UMD3.1|GK000006.2						gnl|UMD3.1|GK000006.2	35406307	C	T	2
gnl|UMD3.1|GK000006.2	35480038	G	A	0	14	0	1		gnl|UMD3.1|GK000006.2	35911171	T	C	0	2	0	1		gnl|UMD3.1|GK000006.2	35431675	G	A	0	4	0	1		gnl|UMD3.1|GK000006.2	35261059	G	C	0	3	0	1		chromosome location of CGs	SNP location	1	2	3	4	5	6		gnl|UMD3.1|GK000006.2	35406468	A	T	0
gnl|UMD3.1|GK000006.2	35480396	G	T	1	4	0.2	0.8		gnl|UMD3.1|GK000006.2	35911187	T	C	4	2	0.666666666666667	0.333333333333333		gnl|UMD3.1|GK000006.2	35431763	T	G	0	2	0	1		gnl|UMD3.1|GK000006.2	35261814	A	T	3	4	0.428571428571429	0.571428571428571		gnl|UMD3.1|GK000006.2	38041736	C	T	0	14	0	1		gnl|UMD3.1|GK000006.2	35406564	C	A	0
gnl|UMD3.1|GK000006.2	35480545	G	A	0	2	0	1		gnl|UMD3.1|GK000006.2	35911189	T	C	4	2	0.666666666666667	0.333333333333333		gnl|UMD3.1|GK000006.2	35432053	A	T	1	2	0.333333333333333	0.666666666666667		gnl|UMD3.1|GK000006.2	35262103	C	T	4	4	0.5	0.5		gnl|UMD3.1|GK000006.2	38042011	C	T	7	4	0.636363636363636	0.363636363636364		gnl|UMD3.1|GK000006.2	35410882	G	A	2
gnl|UMD3.1|GK000006.2	35481471	T	C	0	2	0	1		gnl|UMD3.1|GK000006.2	35911240	A	G	1	3	0.25	0.75		gnl|UMD3.1|GK000006.2	35434308	C	A	1	2	0.333333333333333	0.666666666666667		gnl|UMD3.1|GK000006.2	35262469	T	C	0	3	0	1		gnl|UMD3.1|GK000006.2	38042136	G	A	4	2	0.666666666666667	0.333333333333333		gnl|UMD3.1|GK000006.2	35430845	G	T	0
gnl|UMD3.1|GK000006.2	35481860	A	G	1	2	0.333333333333333	0.666666666666667		gnl|UMD3.1|GK000006.2	35911615	A	C	0	4	0	1		gnl|UMD3.1|GK000006.2	35445659	G	C	0	5	0	1		gnl|UMD3.1|GK000006.2	35265191	G	A	0	4	0	1		gnl|UMD3.1|GK000006.2	38045980	T	C	0	2	0	1		gnl|UMD3.1|GK000006.2	35440228	A	C	0
gnl|UMD3.1|GK000006.2	35481893	C	T	0	2	0	1		gnl|UMD3.1|GK000006.2	35911624	T	A	0	4	0	1		gnl|UMD3.1|GK000006.2	35445770	G	C	0	3	0	1		gnl|UMD3.1|GK000006.2	35274241	T	C	0	2	0	1		gnl|UMD3.1|GK000006.2	38046362	T	C	0	2	0	1		gnl|UMD3.1|GK000006.2	35443559	C	T	0
gnl|UMD3.1|GK000006.2	35482736	G	T	0	2	0	1		gnl|UMD3.1|GK000006.2	35918223	T	C	0	3	0	1		gnl|UMD3.1|GK000006.2	35445789	T	A	0	3	0	1		gnl|UMD3.1|GK000006.2	35274291	T	C	0	4	0	1		gnl|UMD3.1|GK000006.2	38056269	G	T	0	2	0	1		gnl|UMD3.1|GK000006.2	35443560	A	G	0
gnl|UMD3.1|GK000006.2	35482788	GTATAT	GTAT	0	1	0	1		gnl|UMD3.1|GK000006.2	35918345	G	C	0	3	0	1		gnl|UMD3.1|GK000006.2	35446009	C	T	0	3	0	1		gnl|UMD3.1|GK000006.2	35274320	C	T	0	2	0	1		gnl|UMD3.1|GK000006.2	38093164	T	C	0	3	0	1		gnl|UMD3.1|GK000006.2	35443580	A	G	0
gnl|UMD3.1|GK000006.2	35483188	A	G	0	2	0	1		gnl|UMD3.1|GK000006.2	35918443	G	A	0	3	0	1		gnl|UMD3.1|GK000006.2	35446108	T	C	0	2	0	1		gnl|UMD3.1|GK000006.2	35274475	T	C	0	4	0	1		gnl|UMD3.1|GK000006.2	38099055	A	C	0	2	0	1		gnl|UMD3.1|GK000006.2	35445094	C	T	0
gnl|UMD3.1|GK000006.2	35484991	G	A	0	4	0	1		gnl|UMD3.1|GK000006.2	35918656	C	T	0	4	0	1		gnl|UMD3.1|GK000006.2	35446737	A	G	0	3	0	1		gnl|UMD3.1|GK000006.2	35275978	C	G	0	4	0	1		gnl|UMD3.1|GK000006.2	38099417	T	G	2	2	0.5	0.5		gnl|UMD3.1|GK000006.2	35446009	C	T	0
gnl|UMD3.1|GK000006.2	35485119	G	T	0	2	0	1		gnl|UMD3.1|GK000006.2	35918800	T	G	4	2	0.666666666666667	0.333333333333333		gnl|UMD3.1|GK000006.2	35446774	T	G	0	2	0	1		gnl|UMD3.1|GK000006.2	35281265	C	T	0	5	0	1		NCAPG	>=38765969	<=38812051	gnl|UMD3.1|GK000006.2						gnl|UMD3.1|GK000006.2	35446108	T	C	0
gnl|UMD3.1|GK000006.2	35486181	G	A	0	2	0	1		gnl|UMD3.1|GK000006.2	35918929	G	A	1	3	0.25	0.75		gnl|UMD3.1|GK000006.2	35446958	T	C	0	8	0	1		gnl|UMD3.1|GK000006.2	35282286	G	A	4	2	0.666666666666667	0.333333333333333		chromosome location of CGs	SNP location	1	2	3	4	5	6		gnl|UMD3.1|GK000006.2	35447259	T	C	0
gnl|UMD3.1|GK000006.2	35486217	C	T	0	2	0	1		gnl|UMD3.1|GK000006.2	35918998	C	T	12	12	0.5	0.5		gnl|UMD3.1|GK000006.2	35447091	G	A	0	2	0	1		gnl|UMD3.1|GK000006.2	35284095	A	C	2	2	0.5	0.5		gnl|UMD3.1|GK000006.2	38777245	T	A	0	3	0	1		gnl|UMD3.1|GK000006.2	35447287	C	A	0
gnl|UMD3.1|GK000006.2	35486538	C	G	1	2	0.333333333333333	0.666666666666667		gnl|UMD3.1|GK000006.2	35919184	C	T	1	14	0.0666666666666667	0.933333333333333		gnl|UMD3.1|GK000006.2	35447113	A	G	0	2	0	1		gnl|UMD3.1|GK000006.2	35284430	C	A	1	1	0.5	0.5		gnl|UMD3.1|GK000006.2	38779337	G	A	0	2	0	1		gnl|UMD3.1|GK000006.2	35447296	A	G	0
gnl|UMD3.1|GK000006.2	35486608	T	G	0	2	0	1		gnl|UMD3.1|GK000006.2	35919390	T	C	0	6	0	1		gnl|UMD3.1|GK000006.2	35447127	C	T	0	2	0	1		gnl|UMD3.1|GK000006.2	35284495	A	G	0	3	0	1		KCNIP4	>=41709362	<=43021626	gnl|UMD3.1|GK000006.2						gnl|UMD3.1|GK000006.2	35447309	A	G	0
gnl|UMD3.1|GK000006.2	35487505	A	C	0	2	0	1		gnl|UMD3.1|GK000006.2	35919404	A	T	0	3	0	1		gnl|UMD3.1|GK000006.2	35447141	A	G	0	2	0	1		gnl|UMD3.1|GK000006.2	35284957	G	A	0	2	0	1		chromosome location of CGs	SNP location	1	2	3	4	5	6		gnl|UMD3.1|GK000006.2	35447341	A	G	0
gnl|UMD3.1|GK000006.2	35487798	T	C	0	2	0	1		gnl|UMD3.1|GK000006.2	35920330	CTATAT	CTAT	0	1	0	1		gnl|UMD3.1|GK000006.2	35447743	A	T	0	3	0	1		gnl|UMD3.1|GK000006.2	35287311	A	G	0	2	0	1		gnl|UMD3.1|GK000006.2	41931457	G	A	0	2	0	1		gnl|UMD3.1|GK000006.2	35447343	A	G	0
gnl|UMD3.1|GK000006.2	35488447	A	G	0	2	0	1		gnl|UMD3.1|GK000006.2	35923734	A	G	0	4	0	1		gnl|UMD3.1|GK000006.2	35447835	T	C	0	4	0	1		gnl|UMD3.1|GK000006.2	35292978	G	T	0	2	0	1		gnl|UMD3.1|GK000006.2	42036991	G	A	0	3	0	1		gnl|UMD3.1|GK000006.2	35447356	T	C	2
gnl|UMD3.1|GK000006.2	35488848	C	G	0	3	0	1		gnl|UMD3.1|GK000006.2	35924001	T	C	0	4	0	1		gnl|UMD3.1|GK000006.2	35447887	C	T	0	7	0	1		gnl|UMD3.1|GK000006.2	35293621	G	C	0	3	0	1		gnl|UMD3.1|GK000006.2	42036993	A	G	0	3	0	1		gnl|UMD3.1|GK000006.2	35447452	A	G	0
gnl|UMD3.1|GK000006.2	35488875	C	T	0	3	0	1		gnl|UMD3.1|GK000006.2	35927969	A	G	0	2	0	1		gnl|UMD3.1|GK000006.2	35448168	TTCTCTCTATCTCT	TTCTCT	0	1	0	1		gnl|UMD3.1|GK000006.2	35293778	A	C	0	3	0	1		gnl|UMD3.1|GK000006.2	42037011	A	G	0	3	0	1		gnl|UMD3.1|GK000006.2	35447469	C	T	0
gnl|UMD3.1|GK000006.2	35488879	G	A	0	3	0	1		gnl|UMD3.1|GK000006.2	35933361	T	C	1	4	0.2	0.8		gnl|UMD3.1|GK000006.2	35448366	T	C	0	6	0	1		gnl|UMD3.1|GK000006.2	35294787	A	G	0	2	0	1		gnl|UMD3.1|GK000006.2	42041071	A	G	0	2	0	1		gnl|UMD3.1|GK000006.2	35447527	A	C	0
gnl|UMD3.1|GK000006.2	35488898	A	G	0	3	0	1		gnl|UMD3.1|GK000006.2	35933372	A	G	0	5	0	1		gnl|UMD3.1|GK000006.2	35448400	T	G	0	7	0	1		gnl|UMD3.1|GK000006.2	35294841	C	A	0	2	0	1		gnl|UMD3.1|GK000006.2	42041080	A	G	0	2	0	1		gnl|UMD3.1|GK000006.2	35447743	A	T	0
gnl|UMD3.1|GK000006.2	35489778	T	C	0	3	0	1		gnl|UMD3.1|GK000006.2	35933373	C	T	0	5	0	1		gnl|UMD3.1|GK000006.2	35448476	A	G	4	2	0.666666666666667	0.333333333333333		gnl|UMD3.1|GK000006.2	35295495	G	T	0	4	0	1		gnl|UMD3.1|GK000006.2	42041099	T	C	0	2	0	1		gnl|UMD3.1|GK000006.2	35447887	C	T	0
gnl|UMD3.1|GK000006.2	35489830	G	A	0	4	0	1		gnl|UMD3.1|GK000006.2	35933395	G	C	0	6	0	1		gnl|UMD3.1|GK000006.2	35448489	A	G	4	3	0.571428571428571	0.428571428571429		gnl|UMD3.1|GK000006.2	35296692	G	A	5	5	0.5	0.5		gnl|UMD3.1|GK000006.2	42041122	A	C	0	2	0	1		gnl|UMD3.1|GK000006.2	35448242	C	A	3
gnl|UMD3.1|GK000006.2	35489835	C	T	0	4	0	1		gnl|UMD3.1|GK000006.2	35933520	G	C	0	6	0	1		gnl|UMD3.1|GK000006.2	35448504	G	A	0	8	0	1		gnl|UMD3.1|GK000006.2	35297133	C	T	0	7	0	1		gnl|UMD3.1|GK000006.2	42065357	T	A	0	2	0	1		gnl|UMD3.1|GK000006.2	35448366	T	C	0
gnl|UMD3.1|GK000006.2	35489875	G	A	2	2	0.5	0.5		PKD2	>=38040871	<=38099549	gnl|UMD3.1|GK000006.2						gnl|UMD3.1|GK000006.2	35448523	C	T	0	8	0	1		gnl|UMD3.1|GK000006.2	35299316	C	T	0	4	0	1		gnl|UMD3.1|GK000006.2	42098287	A	G	0	2	0	1		gnl|UMD3.1|GK000006.2	35448400	T	G	0
gnl|UMD3.1|GK000006.2	35489878	T	C	0	4	0	1		chromosome location of CGs	SNP location	1	2	3	4	5	6		gnl|UMD3.1|GK000006.2	35448564	A	G	6	4	0.6	0.4		gnl|UMD3.1|GK000006.2	35301105	G	C	0	7	0	1		gnl|UMD3.1|GK000006.2	42098332	A	G	0	2	0	1		gnl|UMD3.1|GK000006.2	35450041	C	T	0
gnl|UMD3.1|GK000006.2	35489883	C	T	0	4	0	1		gnl|UMD3.1|GK000006.2	38041061	A	G	6	2	0.75	0.25		gnl|UMD3.1|GK000006.2	35448567	G	T	6	3	0.666666666666667	0.333333333333333		gnl|UMD3.1|GK000006.2	35301106	G	C	0	6	0	1		gnl|UMD3.1|GK000006.2	42098619	T	C	0	2	0	1		gnl|UMD3.1|GK000006.2	35450132	A	C	0
gnl|UMD3.1|GK000006.2	35489894	G	A	0	4	0	1		gnl|UMD3.1|GK000006.2	38041736	C	T	0	5	0	1		gnl|UMD3.1|GK000006.2	35448577	A	G	5	3	0.625	0.375		gnl|UMD3.1|GK000006.2	35301224	C	G	4	5	0.444444444444444	0.555555555555556		gnl|UMD3.1|GK000006.2	42128920	G	A	0	2	0	1		gnl|UMD3.1|GK000006.2	35450472	A	G	1
gnl|UMD3.1|GK000006.2	35489928	T	C	0	3	0	1		gnl|UMD3.1|GK000006.2	38042011	C	T	7	10	0.411764705882353	0.588235294117647		gnl|UMD3.1|GK000006.2	35448578	A	G	6	3	0.666666666666667	0.333333333333333		gnl|UMD3.1|GK000006.2	35301957	A	G	0	3	0	1		gnl|UMD3.1|GK000006.2	42139885	C	A	0	2	0	1		gnl|UMD3.1|GK000006.2	35450593	C	A	1
gnl|UMD3.1|GK000006.2	35489937	A	C	0	3	0	1		gnl|UMD3.1|GK000006.2	38043383	G	T	0	2	0	1		gnl|UMD3.1|GK000006.2	35448585	A	G	6	3	0.666666666666667	0.333333333333333		gnl|UMD3.1|GK000006.2	35301977	T	C	0	3	0	1		gnl|UMD3.1|GK000006.2	42219639	A	G	0	2	0	1		gnl|UMD3.1|GK000006.2	35450613	T	C	1
gnl|UMD3.1|GK000006.2	35489939	C	G	0	3	0	1		gnl|UMD3.1|GK000006.2	38044520	T	C	0	2	0	1		gnl|UMD3.1|GK000006.2	35448760	T	G	1	6	0.142857142857143	0.857142857142857		gnl|UMD3.1|GK000006.2	35302297	C	G	0	3	0	1		gnl|UMD3.1|GK000006.2	42219651	A	T	0	2	0	1		gnl|UMD3.1|GK000006.2	35451850	C	A	3
gnl|UMD3.1|GK000006.2	35490004	C	A	0	2	0	1		gnl|UMD3.1|GK000006.2	38048066	C	G	4	2	0.666666666666667	0.333333333333333		gnl|UMD3.1|GK000006.2	35448773	G	T	6	3	0.666666666666667	0.333333333333333		gnl|UMD3.1|GK000006.2	35303167	T	C	0	2	0	1		gnl|UMD3.1|GK000006.2	42219652	C	T	0	2	0	1		gnl|UMD3.1|GK000006.2	35451899	G	A	5
gnl|UMD3.1|GK000006.2	35490049	C	A	0	4	0	1		gnl|UMD3.1|GK000006.2	38048093	C	G	5	2	0.714285714285714	0.285714285714286		gnl|UMD3.1|GK000006.2	35448818	C	T	0	11	0	1		gnl|UMD3.1|GK000006.2	35303182	T	C	0	2	0	1		gnl|UMD3.1|GK000006.2	42219659	C	T	0	2	0	1		gnl|UMD3.1|GK000006.2	35452120	T	C	0
gnl|UMD3.1|GK000006.2	35490129	C	T	0	2	0	1		gnl|UMD3.1|GK000006.2	38078005	T	C	1	3	0.25	0.75		gnl|UMD3.1|GK000006.2	35448844	T	C	0	9	0	1		gnl|UMD3.1|GK000006.2	35303397	T	C	0	8	0	1		gnl|UMD3.1|GK000006.2	42219670	G	A	0	2	0	1		gnl|UMD3.1|GK000006.2	35452213	T	C	0
gnl|UMD3.1|GK000006.2	35490506	C	A	0	2	0	1		gnl|UMD3.1|GK000006.2	38088409	T	C	0	2	0	1		gnl|UMD3.1|GK000006.2	35448845	A	C	0	10	0	1		gnl|UMD3.1|GK000006.2	35306719	G	C	0	2	0	1		gnl|UMD3.1|GK000006.2	42219940	G	C	0	2	0	1		gnl|UMD3.1|GK000006.2	35454389	G	T	2
gnl|UMD3.1|GK000006.2	35490532	C	A	0	2	0	1		gnl|UMD3.1|GK000006.2	38088427	T	C	0	2	0	1		gnl|UMD3.1|GK000006.2	35448994	A	G	8	5	0.615384615384615	0.384615384615385		gnl|UMD3.1|GK000006.2	35332714	T	C	0	2	0	1		gnl|UMD3.1|GK000006.2	42219948	T	G	0	2	0	1		gnl|UMD3.1|GK000006.2	35454410	A	G	0
gnl|UMD3.1|GK000006.2	35490573	T	C	0	2	0	1		gnl|UMD3.1|GK000006.2	38088455	T	C	0	2	0	1		gnl|UMD3.1|GK000006.2	35448997	G	C	7	6	0.538461538461538	0.461538461538462		gnl|UMD3.1|GK000006.2	35332719	T	C	0	2	0	1		gnl|UMD3.1|GK000006.2	42219949	G	A	0	2	0	1		gnl|UMD3.1|GK000006.2	35458039	T	G	0
gnl|UMD3.1|GK000006.2	35491496	C	A	0	2	0	1		gnl|UMD3.1|GK000006.2	38088468	T	C	0	2	0	1		gnl|UMD3.1|GK000006.2	35449038	A	G	7	4	0.636363636363636	0.363636363636364		gnl|UMD3.1|GK000006.2	35332753	T	C	0	2	0	1		gnl|UMD3.1|GK000006.2	42345240	C	A	0	2	0	1		gnl|UMD3.1|GK000006.2	35458064	T	G	0
gnl|UMD3.1|GK000006.2	35491523	C	A	0	2	0	1		gnl|UMD3.1|GK000006.2	38093123	T	C	3	2	0.6	0.4		gnl|UMD3.1|GK000006.2	35449044	A	G	5	6	0.454545454545455	0.545454545454545		gnl|UMD3.1|GK000006.2	35332785	T	C	0	2	0	1		gnl|UMD3.1|GK000006.2	42419358	T	A	0	3	0	1		gnl|UMD3.1|GK000006.2	35458075	G	A	0
gnl|UMD3.1|GK000006.2	35494081	C	T	0	2	0	1		gnl|UMD3.1|GK000006.2	38093163	T	C	3	2	0.6	0.4		gnl|UMD3.1|GK000006.2	35449927	T	C	0	2	0	1		gnl|UMD3.1|GK000006.2	35332789	A	C	0	2	0	1		gnl|UMD3.1|GK000006.2	42432068	A	C	1	2	0.333333333333333	0.666666666666667		gnl|UMD3.1|GK000006.2	35458120	A	G	0
gnl|UMD3.1|GK000006.2	35495358	G	A	0	2	0	1		gnl|UMD3.1|GK000006.2	38093164	T	C,A	0	5	0	1		gnl|UMD3.1|GK000006.2	35450041	C	T	0	3	0	1		gnl|UMD3.1|GK000006.2	35332993	T	C	0	2	0	1		gnl|UMD3.1|GK000006.2	42434315	C	T	0	3	0	1		gnl|UMD3.1|GK000006.2	35458156	G	T	2
gnl|UMD3.1|GK000006.2	35495387	T	G	0	2	0	1		gnl|UMD3.1|GK000006.2	38096749	T	C	1	2	0.333333333333333	0.666666666666667		gnl|UMD3.1|GK000006.2	35450132	A	C	0	3	0	1		gnl|UMD3.1|GK000006.2	35332994	T	C	0	2	0	1		gnl|UMD3.1|GK000006.2	42445346	T	C	0	2	0	1		gnl|UMD3.1|GK000006.2	35458163	C	A	0
gnl|UMD3.1|GK000006.2	35495423	C	T	0	2	0	1		gnl|UMD3.1|GK000006.2	38096750	T	C	1	2	0.333333333333333	0.666666666666667		gnl|UMD3.1|GK000006.2	35450472	A	G	0	4	0	1		gnl|UMD3.1|GK000006.2	35335010	G	T	0	2	0	1		gnl|UMD3.1|GK000006.2	42449474	T	A	0	2	0	1		gnl|UMD3.1|GK000006.2	35460166	A	G	0
gnl|UMD3.1|GK000006.2	35495569	T	C	0	4	0	1		NCAPG	>=38765969	<=38812051	gnl|UMD3.1|GK000006.2						gnl|UMD3.1|GK000006.2	35450571	TT	TTGT	0	1	0	1		gnl|UMD3.1|GK000006.2	35356132	C	G	0	3	0	1		gnl|UMD3.1|GK000006.2	42460515	A	T	0	2	0	1		gnl|UMD3.1|GK000006.2	35460291	CTTT	CT	0
gnl|UMD3.1|GK000006.2	35495736	G	A	0	2	0	1		chromosome location of CGs	SNP location	1	2	3	4	5	6		gnl|UMD3.1|GK000006.2	35451572	T	C	0	2	0	1		gnl|UMD3.1|GK000006.2	35356168	C	T	0	2	0	1		gnl|UMD3.1|GK000006.2	42460533	C	T	0	2	0	1		gnl|UMD3.1|GK000006.2	35460376	A	G	0
gnl|UMD3.1|GK000006.2	35495767	G	A	0	2	0	1		gnl|UMD3.1|GK000006.2	38769697	C	T	0	2	0	1		gnl|UMD3.1|GK000006.2	35451578	G	A	0	2	0	1		gnl|UMD3.1|GK000006.2	35367856	T	C	0	2	0	1		gnl|UMD3.1|GK000006.2	42491342	T	C	0	2	0	1		gnl|UMD3.1|GK000006.2	35460378	C	T	0
gnl|UMD3.1|GK000006.2	35495772	T	C	0	2	0	1		gnl|UMD3.1|GK000006.2	38770116	G	A	2	2	0.5	0.5		gnl|UMD3.1|GK000006.2	35451584	A	C	0	2	0	1		gnl|UMD3.1|GK000006.2	35368099	T	A	0	2	0	1		gnl|UMD3.1|GK000006.2	42516857	A	C	0	2	0	1		gnl|UMD3.1|GK000006.2	35460679	C	G	4
gnl|UMD3.1|GK000006.2	35495787	G	C	0	2	0	1		gnl|UMD3.1|GK000006.2	38793698	T	C	0	2	0	1		gnl|UMD3.1|GK000006.2	35451746	C	T	0	3	0	1		gnl|UMD3.1|GK000006.2	35370902	C	A	1	3	0.25	0.75		gnl|UMD3.1|GK000006.2	42516858	T	G	0	2	0	1		gnl|UMD3.1|GK000006.2	35460797	T	C	0
gnl|UMD3.1|GK000006.2	35495933	C	A	0	2	0	1		gnl|UMD3.1|GK000006.2	38811784	G	A	1	5	0.166666666666667	0.833333333333333		gnl|UMD3.1|GK000006.2	35451837	C	T	0	3	0	1		gnl|UMD3.1|GK000006.2	35371295	T	G	0	3	0	1		gnl|UMD3.1|GK000006.2	42520491	T	C	0	3	0	1		gnl|UMD3.1|GK000006.2	35461480	C	A	0
gnl|UMD3.1|GK000006.2	35496932	T	C	0	2	0	1		KCNIP4	>=41709362	<=43021626	gnl|UMD3.1|GK000006.2						gnl|UMD3.1|GK000006.2	35451838	C	T	0	3	0	1		gnl|UMD3.1|GK000006.2	35371343	A	C	0	3	0	1		gnl|UMD3.1|GK000006.2	42543623	G	A	0	3	0	1		gnl|UMD3.1|GK000006.2	35461591	A	G	0
gnl|UMD3.1|GK000006.2	35496950	C	T	0	2	0	1		chromosome location of CGs	SNP location	1	2	3	4	5	6		gnl|UMD3.1|GK000006.2	35451842	T	C	0	3	0	1		gnl|UMD3.1|GK000006.2	35372058	C	T	0	2	0	1		gnl|UMD3.1|GK000006.2	42584041	G	A	0	2	0	1		gnl|UMD3.1|GK000006.2	35465233	T	G	0
gnl|UMD3.1|GK000006.2	35506416	G	A	0	2	0	1		gnl|UMD3.1|GK000006.2	41989957	T	A	0	2	0	1		gnl|UMD3.1|GK000006.2	35451899	G	A	0	3	0	1		gnl|UMD3.1|GK000006.2	35377963	T	C	0	8	0	1		gnl|UMD3.1|GK000006.2	42584775	T	C	0	3	0	1		gnl|UMD3.1|GK000006.2	35465244	C	A	0
gnl|UMD3.1|GK000006.2	35506430	A	G	0	2	0	1		gnl|UMD3.1|GK000006.2	42117827	T	G	0	2	0	1		gnl|UMD3.1|GK000006.2	35452048	A	T	0	3	0	1		gnl|UMD3.1|GK000006.2	35379013	G	A	6	2	0.75	0.25		gnl|UMD3.1|GK000006.2	42584781	T	C	0	3	0	1		gnl|UMD3.1|GK000006.2	35466680	C	A	0
gnl|UMD3.1|GK000006.2	35506474	G	A	0	2	0	1		gnl|UMD3.1|GK000006.2	42125459	T	C	0	2	0	1		gnl|UMD3.1|GK000006.2	35452120	T	C	0	3	0	1		gnl|UMD3.1|GK000006.2	35379031	T	C	0	9	0	1		gnl|UMD3.1|GK000006.2	42614254	A	C	0	2	0	1		gnl|UMD3.1|GK000006.2	35466720	T	C	0
gnl|UMD3.1|GK000006.2	35509399	G	A	0	2	0	1		gnl|UMD3.1|GK000006.2	42198354	G	T	0	2	0	1		gnl|UMD3.1|GK000006.2	35452213	T	C	0	2	0	1		gnl|UMD3.1|GK000006.2	35379271	T	G	0	6	0	1		gnl|UMD3.1|GK000006.2	42614331	G	A	0	4	0	1		gnl|UMD3.1|GK000006.2	35474344	A	G	0
gnl|UMD3.1|GK000006.2	35516704	C	T	0	2	0	1		gnl|UMD3.1|GK000006.2	42215720	T	A	0	2	0	1		gnl|UMD3.1|GK000006.2	35452322	C	T	0	4	0	1		gnl|UMD3.1|GK000006.2	35380206	C	T	0	3	0	1		gnl|UMD3.1|GK000006.2	42614364	G	A	0	2	0	1		gnl|UMD3.1|GK000006.2	35474499	T	C	0
gnl|UMD3.1|GK000006.2	35520990	G	A	0	2	0	1		gnl|UMD3.1|GK000006.2	42235674	G	T	0	2	0	1		gnl|UMD3.1|GK000006.2	35452465	A	T	0	7	0	1		gnl|UMD3.1|GK000006.2	35381904	A	T	0	2	0	1		gnl|UMD3.1|GK000006.2	42632254	T	C	0	4	0	1		gnl|UMD3.1|GK000006.2	35475148	A	C	0
gnl|UMD3.1|GK000006.2	35521530	G	T	5	2	0.714285714285714	0.285714285714286		gnl|UMD3.1|GK000006.2	42252250	T	A	0	2	0	1		gnl|UMD3.1|GK000006.2	35452573	A	T	0	3	0	1		gnl|UMD3.1|GK000006.2	35382922	C	T	0	4	0	1		gnl|UMD3.1|GK000006.2	42632267	T	C	0	4	0	1		gnl|UMD3.1|GK000006.2	35475333	A	T	4
gnl|UMD3.1|GK000006.2	35521813	T	C	0	3	0	1		gnl|UMD3.1|GK000006.2	42274677	A	G	0	4	0	1		gnl|UMD3.1|GK000006.2	35452634	T	C	0	3	0	1		gnl|UMD3.1|GK000006.2	35397893	G	C	1	9	0.1	0.9		gnl|UMD3.1|GK000006.2	42656657	G	A	0	2	0	1		gnl|UMD3.1|GK000006.2	35476265	G	A	2
gnl|UMD3.1|GK000006.2	35521920	A	C	6	2	0.75	0.25		gnl|UMD3.1|GK000006.2	42274679	C	T	0	4	0	1		gnl|UMD3.1|GK000006.2	35454285	G	T	0	3	0	1		gnl|UMD3.1|GK000006.2	35398234	T	G	0	10	0	1		gnl|UMD3.1|GK000006.2	42666711	C	A	3	2	0.6	0.4		gnl|UMD3.1|GK000006.2	35477028	CAT	C	0
gnl|UMD3.1|GK000006.2	35521925	A	C	0	6	0	1		gnl|UMD3.1|GK000006.2	42274748	G	C	0	2	0	1		gnl|UMD3.1|GK000006.2	35454489	G	T	0	6	0	1		gnl|UMD3.1|GK000006.2	35398436	C	A	6	4	0.6	0.4		gnl|UMD3.1|GK000006.2	42666718	C	A	2	2	0.5	0.5		gnl|UMD3.1|GK000006.2	35483188	A	G	0
gnl|UMD3.1|GK000006.2	35521931	A	C	0	6	0	1		gnl|UMD3.1|GK000006.2	42277421	T	C	0	5	0	1		gnl|UMD3.1|GK000006.2	35454530	T	C,A	0	4	0	1		gnl|UMD3.1|GK000006.2	35398437	A	G	7	4	0.636363636363636	0.363636363636364		gnl|UMD3.1|GK000006.2	42668785	T	C	0	2	0	1		gnl|UMD3.1|GK000006.2	35486537	A	T	0
gnl|UMD3.1|GK000006.2	35521984	A	C	1	2	0.333333333333333	0.666666666666667		gnl|UMD3.1|GK000006.2	42277424	C	T	0	3	0	1		gnl|UMD3.1|GK000006.2	35454538	A	G	0	4	0	1		gnl|UMD3.1|GK000006.2	35401527	T	C	0	6	0	1		gnl|UMD3.1|GK000006.2	42671680	T	C	1	2	0.333333333333333	0.666666666666667		gnl|UMD3.1|GK000006.2	35489778	T	C	0
gnl|UMD3.1|GK000006.2	35522019	C	T	0	2	0	1		gnl|UMD3.1|GK000006.2	42277460	T	C	0	3	0	1		gnl|UMD3.1|GK000006.2	35454562	A	T	0	4	0	1		gnl|UMD3.1|GK000006.2	35402341	T	C	6	2	0.75	0.25		gnl|UMD3.1|GK000006.2	42671712	T	C	0	3	0	1		gnl|UMD3.1|GK000006.2	35489830	G	A	0
gnl|UMD3.1|GK000006.2	35522254	G	A	0	2	0	1		gnl|UMD3.1|GK000006.2	42282093	T	G	0	2	0	1		gnl|UMD3.1|GK000006.2	35454702	A	G	0	3	0	1		gnl|UMD3.1|GK000006.2	35402399	T	C	7	2	0.777777777777778	0.222222222222222		gnl|UMD3.1|GK000006.2	42671790	T	C	0	3	0	1		gnl|UMD3.1|GK000006.2	35489835	C	T	0
gnl|UMD3.1|GK000006.2	35524123	A	G	0	2	0	1		gnl|UMD3.1|GK000006.2	42322022	TTCATCAT	TTCAT	0	1	0	1		gnl|UMD3.1|GK000006.2	35454706	C	T	0	3	0	1		gnl|UMD3.1|GK000006.2	35402400	T	C	7	2	0.777777777777778	0.222222222222222		gnl|UMD3.1|GK000006.2	42671801	T	C	0	3	0	1		gnl|UMD3.1|GK000006.2	35489878	T	C	0
gnl|UMD3.1|GK000006.2	35524533	C	G	0	2	0	1		gnl|UMD3.1|GK000006.2	42322286	T	C	0	2	0	1		gnl|UMD3.1|GK000006.2	35454759	A	G	0	7	0	1		gnl|UMD3.1|GK000006.2	35402418	T	C	6	2	0.75	0.25		gnl|UMD3.1|GK000006.2	42671804	T	C	0	3	0	1		gnl|UMD3.1|GK000006.2	35489883	C	T	0
gnl|UMD3.1|GK000006.2	35525823	G	A	0	2	0	1		gnl|UMD3.1|GK000006.2	42322338	G	C	0	2	0	1		gnl|UMD3.1|GK000006.2	35454784	G	A	0	8	0	1		gnl|UMD3.1|GK000006.2	35403710	C	A	4	7	0.363636363636364	0.636363636363636		gnl|UMD3.1|GK000006.2	42671805	T	C	0	3	0	1		gnl|UMD3.1|GK000006.2	35489894	G	A	0
gnl|UMD3.1|GK000006.2	35526876	G	T	0	4	0	1		gnl|UMD3.1|GK000006.2	42351748	G	A	0	2	0	1		gnl|UMD3.1|GK000006.2	35454794	T	A	5	2	0.714285714285714	0.285714285714286		gnl|UMD3.1|GK000006.2	35404128	T	C	1	3	0.25	0.75		gnl|UMD3.1|GK000006.2	42671806	T	C	0	3	0	1		gnl|UMD3.1|GK000006.2	35489928	T	C	0
gnl|UMD3.1|GK000006.2	35531436	G	A	0	2	0	1		gnl|UMD3.1|GK000006.2	42368294	T	C	0	3	0	1		gnl|UMD3.1|GK000006.2	35454816	A	T	2	2	0.5	0.5		gnl|UMD3.1|GK000006.2	35404130	T	C	1	3	0.25	0.75		gnl|UMD3.1|GK000006.2	42762501	A	G	0	2	0	1		gnl|UMD3.1|GK000006.2	35489937	A	C	0
gnl|UMD3.1|GK000006.2	35533432	G	C	0	2	0	1		gnl|UMD3.1|GK000006.2	42371993	G	A	0	2	0	1		gnl|UMD3.1|GK000006.2	35454839	A	G	0	4	0	1		gnl|UMD3.1|GK000006.2	35404133	T	C	1	3	0.25	0.75		CAST	>=98444979	<=98581253	gnl|UMD3.1|GK000007.2						gnl|UMD3.1|GK000006.2	35489939	C	G	0
gnl|UMD3.1|GK000006.2	35536985	G	A	0	2	0	1		gnl|UMD3.1|GK000006.2	42375538	T	A	1	5	0.166666666666667	0.833333333333333		gnl|UMD3.1|GK000006.2	35454970	G	A	0	7	0	1		gnl|UMD3.1|GK000006.2	35404136	T	C	1	3	0.25	0.75		chromosome location of CGs	SNP location	1	2	3	4	5	6		gnl|UMD3.1|GK000006.2	35494821	ATCT	ATCTCTCTCTCT	0
gnl|UMD3.1|GK000006.2	35537865	G	T	4	2	0.666666666666667	0.333333333333333		gnl|UMD3.1|GK000006.2	42390709	A	T	1	2	0.333333333333333	0.666666666666667		gnl|UMD3.1|GK000006.2	35455060	T	G	0	4	0	1		gnl|UMD3.1|GK000006.2	35404187	T	C	0	6	0	1		gnl|UMD3.1|GK000007.2	98496654	C	T	0	4	0	1		gnl|UMD3.1|GK000006.2	35495767	G	A	1
gnl|UMD3.1|GK000006.2	35541013	G	A	0	3	0	1		gnl|UMD3.1|GK000006.2	42390710	G	T	2	2	0.5	0.5		gnl|UMD3.1|GK000006.2	35455074	G	C,A	0	4	0	1		gnl|UMD3.1|GK000006.2	35404357	G	T	0	3	0	1		gnl|UMD3.1|GK000007.2	98496691	C	T	0	4	0	1		gnl|UMD3.1|GK000006.2	35495772	T	C	1
gnl|UMD3.1|GK000006.2	35545795	A	C	0	2	0	1		gnl|UMD3.1|GK000006.2	42390724	G	T	2	3	0.4	0.6		gnl|UMD3.1|GK000006.2	35455118	C	T	0	2	0	1		gnl|UMD3.1|GK000006.2	35404779	T	C	0	6	0	1		gnl|UMD3.1|GK000007.2	98496854	T	A	0	4	0	1		gnl|UMD3.1|GK000006.2	35495787	G	C	1
gnl|UMD3.1|GK000006.2	35547950	A	G	0	2	0	1		gnl|UMD3.1|GK000006.2	42390733	A	T	1	4	0.2	0.8		gnl|UMD3.1|GK000006.2	35455368	T	A	0	3	0	1		gnl|UMD3.1|GK000006.2	35405271	T	C	0	4	0	1		gnl|UMD3.1|GK000007.2	98499251	G	A	0	2	0	1		gnl|UMD3.1|GK000006.2	35495802	G	A	1
gnl|UMD3.1|GK000006.2	35554117	G	A	0	2	0	1		gnl|UMD3.1|GK000006.2	42390737	A	T	3	2	0.6	0.4		gnl|UMD3.1|GK000006.2	35455503	G	A	0	2	0	1		gnl|UMD3.1|GK000006.2	35411251	G	T	0	2	0	1		gnl|UMD3.1|GK000007.2	98534197	T	C	19	17	0.527777777777778	0.472222222222222		gnl|UMD3.1|GK000006.2	35495933	C	A	1
gnl|UMD3.1|GK000006.2	35554297	G	A	0	6	0	1		gnl|UMD3.1|GK000006.2	42390751	A	T	0	6	0	1		gnl|UMD3.1|GK000006.2	35456029	G	C	0	2	0	1		gnl|UMD3.1|GK000006.2	35412910	C	A	0	2	0	1		gnl|UMD3.1|GK000007.2	98534252	TGAAAGAAAGAAAGAAAGAAAG	TGAAAGAAAGAAAGAAAG	0	1	0	1		gnl|UMD3.1|GK000006.2	35505788	G	A	0
gnl|UMD3.1|GK000006.2	35556253	A	G	2	2	0.5	0.5		gnl|UMD3.1|GK000006.2	42402057	G	T	0	1	0	1		gnl|UMD3.1|GK000006.2	35456344	T	C	0	3	0	1		gnl|UMD3.1|GK000006.2	35429225	T	G	0	5	0	1		gnl|UMD3.1|GK000007.2	98542993	A	C	0	2	0	1		gnl|UMD3.1|GK000006.2	35507657	C	T	0
gnl|UMD3.1|GK000006.2	35556294	A	G	0	3	0	1		gnl|UMD3.1|GK000006.2	42417508	T	C	0	2	0	1		gnl|UMD3.1|GK000006.2	35456372	T	A	0	8	0	1		gnl|UMD3.1|GK000006.2	35431675	G	A	0	4	0	1		gnl|UMD3.1|GK000007.2	98544368	G	T	0	6	0	1		gnl|UMD3.1|GK000006.2	35507727	C	T	0
gnl|UMD3.1|GK000006.2	35563881	A	G	4	2	0.666666666666667	0.333333333333333		gnl|UMD3.1|GK000006.2	42417531	G	T	0	2	0	1		gnl|UMD3.1|GK000006.2	35456386	A	G	0	11	0	1		gnl|UMD3.1|GK000006.2	35431763	T	G	0	6	0	1		gnl|UMD3.1|GK000007.2	98545480	G	A	26	19	0.577777777777778	0.422222222222222		gnl|UMD3.1|GK000006.2	35517566	G	A	0
gnl|UMD3.1|GK000006.2	35567555	T	C	0	2	0	1		gnl|UMD3.1|GK000006.2	42429915	C	A	0	2	0	1		gnl|UMD3.1|GK000006.2	35456437	G	A	0	40	0	1		gnl|UMD3.1|GK000006.2	35432053	A	T	3	5	0.375	0.625		gnl|UMD3.1|GK000007.2	98563483	C	A	0	3	0	1		gnl|UMD3.1|GK000006.2	35517676	C	A	0
gnl|UMD3.1|GK000006.2	35567565	T	C	0	2	0	1		gnl|UMD3.1|GK000006.2	42435624	A	G	0	2	0	1		gnl|UMD3.1|GK000006.2	35456470	T	A	1	35	0.0277777777777778	0.972222222222222		gnl|UMD3.1|GK000006.2	35445659	G	C	0	2	0	1		gnl|UMD3.1|GK000007.2	98566796	T	A	0	2	0	1		gnl|UMD3.1|GK000006.2	35517793	G	A	0
gnl|UMD3.1|GK000006.2	35567579	T	C	0	2	0	1		gnl|UMD3.1|GK000006.2	42435634	T	C	0	2	0	1		gnl|UMD3.1|GK000006.2	35456486	A	T	0	39	0	1		gnl|UMD3.1|GK000006.2	35446108	T	C	0	2	0	1		gnl|UMD3.1|GK000007.2	98571748	C	G	0	4	0	1		gnl|UMD3.1|GK000006.2	35517990	A	G	0
gnl|UMD3.1|GK000006.2	35567646	T	C	0	2	0	1		gnl|UMD3.1|GK000006.2	42444834	A	G	0	2	0	1		gnl|UMD3.1|GK000006.2	35456502	C	T	0	38	0	1		gnl|UMD3.1|GK000006.2	35446190	G	A	0	2	0	1		gnl|UMD3.1|GK000007.2	98571845	T	A	0	2	0	1		gnl|UMD3.1|GK000006.2	35518057	A	G	0
gnl|UMD3.1|GK000006.2	35576496	G	A	0	2	0	1		gnl|UMD3.1|GK000006.2	42449474	T	A	0	5	0	1		gnl|UMD3.1|GK000006.2	35456548	G	A	0	32	0	1		gnl|UMD3.1|GK000006.2	35446211	A	G	0	4	0	1		gnl|UMD3.1|GK000007.2	98578783	T	C	0	2	0	1		gnl|UMD3.1|GK000006.2	35520231	T	C	0
gnl|UMD3.1|GK000006.2	35578462	C	T	0	2	0	1		gnl|UMD3.1|GK000006.2	42450347	A	G	0	1	0	1		gnl|UMD3.1|GK000006.2	35456676	A	C	0	8	0	1		gnl|UMD3.1|GK000006.2	35446233	A	G	0	4	0	1		gnl|UMD3.1|GK000007.2	98579290	G	A	44	31	0.586666666666667	0.413333333333333		gnl|UMD3.1|GK000006.2	35524123	A	G	0
gnl|UMD3.1|GK000006.2	35581556	T	C	0	2	0	1		gnl|UMD3.1|GK000006.2	42451272	C	T	0	2	0	1		gnl|UMD3.1|GK000006.2	35456685	T	C	0	7	0	1		gnl|UMD3.1|GK000006.2	35446248	A	G	0	4	0	1		NPM1	>=44009279	<=44010145	gnl|UMD3.1|GK000007.2						gnl|UMD3.1|GK000006.2	35524229	A	T	0
gnl|UMD3.1|GK000006.2	35586999	C	A	0	2	0	1		gnl|UMD3.1|GK000006.2	42464160	G	A	0	2	0	1		gnl|UMD3.1|GK000006.2	35456757	T	C	0	8	0	1		gnl|UMD3.1|GK000006.2	35446255	A	G	0	2	0	1		chromosome location of CGs	SNP location	1	2	3	4	5	6		gnl|UMD3.1|GK000006.2	35531436	G	A	0
gnl|UMD3.1|GK000006.2	35690428	G	A	7	2	0.777777777777778	0.222222222222222		gnl|UMD3.1|GK000006.2	42478979	A	C	0	2	0	1		gnl|UMD3.1|GK000006.2	35456926	C	T	0	8	0	1		gnl|UMD3.1|GK000006.2	35446259	A	G	0	2	0	1		PROP1	>=41205895	<=41209917	gnl|UMD3.1|GK000007.2						gnl|UMD3.1|GK000006.2	35539290	T	C	4
gnl|UMD3.1|GK000006.2	35692291	C	T	0	2	0	1		gnl|UMD3.1|GK000006.2	42480618	G	A	0	2	0	1		gnl|UMD3.1|GK000006.2	35456957	G	A	0	10	0	1		gnl|UMD3.1|GK000006.2	35446289	A	G	0	2	0	1		chromosome location of CGs	SNP location	1	2	3	4	5	6		gnl|UMD3.1|GK000006.2	35545938	T	C	0
gnl|UMD3.1|GK000006.2	35708710	T	C	0	2	0	1		gnl|UMD3.1|GK000006.2	42509705	G	A	0	2	0	1		gnl|UMD3.1|GK000006.2	35457023	T	C	0	6	0	1		gnl|UMD3.1|GK000006.2	35446513	T	C	0	2	0	1		IGFBPL1	>=62900199	<=62917124	gnl|UMD3.1|GK000008.2						gnl|UMD3.1|GK000006.2	35552693	T	C	2
gnl|UMD3.1|GK000006.2	35709187	A	C	1	3	0.25	0.75		gnl|UMD3.1|GK000006.2	42514728	A	C	0	3	0	1		gnl|UMD3.1|GK000006.2	35457031	T	G	0	6	0	1		gnl|UMD3.1|GK000006.2	35446737	A	G	0	6	0	1		chromosome location of CGs	SNP location	1	2	3	4	5	6		gnl|UMD3.1|GK000006.2	35552702	T	C	2
gnl|UMD3.1|GK000006.2	35713564	C	A	2	2	0.5	0.5		gnl|UMD3.1|GK000006.2	42515875	G	A	0	3	0	1		gnl|UMD3.1|GK000006.2	35457382	C	A	0	4	0	1		gnl|UMD3.1|GK000006.2	35446774	T	G	0	6	0	1		ATP6V1B2	>=67798291	<=67824441	gnl|UMD3.1|GK000008.2						gnl|UMD3.1|GK000006.2	35552758	T	C	2
gnl|UMD3.1|GK000006.2	35716013	T	A	0	2	0	1		gnl|UMD3.1|GK000006.2	42515937	C	T	0	3	0	1		gnl|UMD3.1|GK000006.2	35457427	G	T	0	3	0	1		gnl|UMD3.1|GK000006.2	35447091	G	A	0	4	0	1		chromosome location of CGs	SNP location	1	2	3	4	5	6		gnl|UMD3.1|GK000006.2	35552785	T	C	2
gnl|UMD3.1|GK000006.2	35717287	C	A	0	2	0	1		gnl|UMD3.1|GK000006.2	42515997	C	G	0	2	0	1		gnl|UMD3.1|GK000006.2	35457473	A	G	0	4	0	1		gnl|UMD3.1|GK000006.2	35447127	C	T	0	4	0	1		gnl|UMD3.1|GK000008.2	67801527	T	A	0	2	0	1		gnl|UMD3.1|GK000006.2	35564894	A	T	0
gnl|UMD3.1|GK000006.2	35722672	A	G	0	2	0	1		gnl|UMD3.1|GK000006.2	42516085	A	G	0	3	0	1		gnl|UMD3.1|GK000006.2	35457591	T	C	0	2	0	1		gnl|UMD3.1|GK000006.2	35447146	A	G	0	4	0	1		gnl|UMD3.1|GK000008.2	67803533	G	A	0	2	0	1		gnl|UMD3.1|GK000006.2	35568035	A	T	0
gnl|UMD3.1|GK000006.2	35743034	T	C	0	2	0	1		gnl|UMD3.1|GK000006.2	42516114	A	T	0	2	0	1		gnl|UMD3.1|GK000006.2	35458039	T	G	0	2	0	1		gnl|UMD3.1|GK000006.2	35447341	A	G	0	7	0	1		gnl|UMD3.1|GK000008.2	67807841	G	A	0	2	0	1		gnl|UMD3.1|GK000006.2	35569178	T	C	0
gnl|UMD3.1|GK000006.2	35743070	T	C	0	2	0	1		gnl|UMD3.1|GK000006.2	42516155	C	T	0	3	0	1		gnl|UMD3.1|GK000006.2	35458052	T	A	1	2	0.333333333333333	0.666666666666667		gnl|UMD3.1|GK000006.2	35447343	A	G	0	7	0	1		gnl|UMD3.1|GK000008.2	67807981	G	A	0	2	0	1		gnl|UMD3.1|GK000006.2	35569186	T	C	0
gnl|UMD3.1|GK000006.2	35798873	T	C	0	2	0	1		gnl|UMD3.1|GK000006.2	42519233	A	T	0	1	0	1		gnl|UMD3.1|GK000006.2	35458064	T	G	0	7	0	1		gnl|UMD3.1|GK000006.2	35447452	A	G	0	8	0	1		gnl|UMD3.1|GK000008.2	67808046	C	T	0	2	0	1		gnl|UMD3.1|GK000006.2	35569191	T	C	0
gnl|UMD3.1|GK000006.2	35798883	T	C	0	2	0	1		gnl|UMD3.1|GK000006.2	42522493	A	G	0	2	0	1		gnl|UMD3.1|GK000006.2	35458075	G	A	0	7	0	1		gnl|UMD3.1|GK000006.2	35447469	C	T	0	2	0	1		gnl|UMD3.1|GK000008.2	67808084	C	G	0	3	0	1		gnl|UMD3.1|GK000006.2	35570739	A	T	1
gnl|UMD3.1|GK000006.2	35798884	T	C	0	2	0	1		gnl|UMD3.1|GK000006.2	42524807	T	C	0	4	0	1		gnl|UMD3.1|GK000006.2	35458120	A	G	0	10	0	1		gnl|UMD3.1|GK000006.2	35447527	A	C	0	6	0	1		gnl|UMD3.1|GK000008.2	67808482	T	C	2	2	0.5	0.5		gnl|UMD3.1|GK000006.2	35574943	T	C	0
gnl|UMD3.1|GK000006.2	35798896	T	C	0	2	0	1		gnl|UMD3.1|GK000006.2	42524822	C	A	0	4	0	1		gnl|UMD3.1|GK000006.2	35458135	G	C	2	8	0.2	0.8		gnl|UMD3.1|GK000006.2	35447669	A	C	3	7	0.3	0.7		gnl|UMD3.1|GK000008.2	67808483	A	G	2	2	0.5	0.5		gnl|UMD3.1|GK000006.2	35576325	C	G	2
gnl|UMD3.1|GK000006.2	35798898	T	C	0	2	0	1		gnl|UMD3.1|GK000006.2	42534973	C	T	0	2	0	1		gnl|UMD3.1|GK000006.2	35458156	G	T	0	13	0	1		gnl|UMD3.1|GK000006.2	35447743	A	T	0	5	0	1		gnl|UMD3.1|GK000008.2	67808486	A	G	2	2	0.5	0.5		gnl|UMD3.1|GK000006.2	35576470	T	C	2
gnl|UMD3.1|GK000006.2	35798924	T	C	0	2	0	1		gnl|UMD3.1|GK000006.2	42536813	A	G	0	2	0	1		gnl|UMD3.1|GK000006.2	35458163	C	A	0	13	0	1		gnl|UMD3.1|GK000006.2	35447835	T	C	0	2	0	1		gnl|UMD3.1|GK000008.2	67808490	A	G	2	2	0.5	0.5		gnl|UMD3.1|GK000006.2	35584018	T	C	0
gnl|UMD3.1|GK000006.2	35806271	T	C	0	2	0	1		gnl|UMD3.1|GK000006.2	42536867	A	C	0	2	0	1		gnl|UMD3.1|GK000006.2	35458774	C	G	0	2	0	1		gnl|UMD3.1|GK000006.2	35448024	T	C	0	4	0	1		gnl|UMD3.1|GK000008.2	67808499	A	G	2	2	0.5	0.5		gnl|UMD3.1|GK000006.2	35588789	G	A	0
gnl|UMD3.1|GK000006.2	35817337	A	T	0	2	0	1		gnl|UMD3.1|GK000006.2	42541576	G	C	0	2	0	1		gnl|UMD3.1|GK000006.2	35458983	C	T	0	3	0	1		gnl|UMD3.1|GK000006.2	35448077	T	C	0	6	0	1		gnl|UMD3.1|GK000008.2	67808515	A	G	2	2	0.5	0.5		gnl|UMD3.1|GK000006.2	35593058	G	T	0
gnl|UMD3.1|GK000006.2	35828934	T	C	0	2	0	1		gnl|UMD3.1|GK000006.2	42552204	T	C	0	2	0	1		gnl|UMD3.1|GK000006.2	35459028	A	G	0	4	0	1		gnl|UMD3.1|GK000006.2	35448366	T	C	0	9	0	1		gnl|UMD3.1|GK000008.2	67808522	A	G	2	2	0.5	0.5		gnl|UMD3.1|GK000006.2	35640366	G	T	1
gnl|UMD3.1|GK000006.2	35832480	G	T	4	2	0.666666666666667	0.333333333333333		gnl|UMD3.1|GK000006.2	42577122	T	A	0	2	0	1		gnl|UMD3.1|GK000006.2	35459059	G	A	0	3	0	1		gnl|UMD3.1|GK000006.2	35448400	T	G	0	10	0	1		gnl|UMD3.1|GK000008.2	67808568	C	T	1	3	0.25	0.75		gnl|UMD3.1|GK000006.2	35667276	A	T	0
gnl|UMD3.1|GK000006.2	35835328	G	T	0	2	0	1		gnl|UMD3.1|GK000006.2	42577166	A	T	0	2	0	1		gnl|UMD3.1|GK000006.2	35459064	T	C	0	4	0	1		gnl|UMD3.1|GK000006.2	35448486	A	G	7	6	0.538461538461538	0.461538461538462		gnl|UMD3.1|GK000008.2	67808570	G	T	0	3	0	1		gnl|UMD3.1|GK000006.2	35682345	T	C	4
gnl|UMD3.1|GK000006.2	35852930	T	C	0	2	0	1		gnl|UMD3.1|GK000006.2	42577943	G	A	0	2	0	1		gnl|UMD3.1|GK000006.2	35459391	T	G	0	3	0	1		gnl|UMD3.1|GK000006.2	35448489	A	G	5	8	0.384615384615385	0.615384615384615		gnl|UMD3.1|GK000008.2	67808580	A	G	0	2	0	1		gnl|UMD3.1|GK000006.2	35683047	T	C	0
gnl|UMD3.1|GK000006.2	35856408	A	C	0	2	0	1		gnl|UMD3.1|GK000006.2	42577950	A	G	0	2	0	1		gnl|UMD3.1|GK000006.2	35459586	G	C	0	5	0	1		gnl|UMD3.1|GK000006.2	35448491	A	G	7	6	0.538461538461538	0.461538461538462		gnl|UMD3.1|GK000008.2	67808922	A	G	3	2	0.6	0.4		gnl|UMD3.1|GK000006.2	35683057	T	C	0
gnl|UMD3.1|GK000006.2	35893161	G	C	0	2	0	1		gnl|UMD3.1|GK000006.2	42577960	G	A	0	2	0	1		gnl|UMD3.1|GK000006.2	35459838	C	A	0	6	0	1		gnl|UMD3.1|GK000006.2	35448500	A	G	5	8	0.384615384615385	0.615384615384615		gnl|UMD3.1|GK000008.2	67808951	T	C	0	5	0	1		gnl|UMD3.1|GK000006.2	35683061	T	C	0
gnl|UMD3.1|GK000006.2	35898981	T	G	0	2	0	1		gnl|UMD3.1|GK000006.2	42578035	A	G	0	2	0	1		gnl|UMD3.1|GK000006.2	35460314	T	C	0	3	0	1		gnl|UMD3.1|GK000006.2	35448504	G	A	0	12	0	1		gnl|UMD3.1|GK000008.2	67808960	A	G	0	4	0	1		gnl|UMD3.1|GK000006.2	35683065	T	C	0
gnl|UMD3.1|GK000006.2	35905421	C	A	4	2	0.666666666666667	0.333333333333333		gnl|UMD3.1|GK000006.2	42582353	G	A	0	4	0	1		gnl|UMD3.1|GK000006.2	35460378	C	T	0	3	0	1		gnl|UMD3.1|GK000006.2	35448523	C	T	0	13	0	1		gnl|UMD3.1|GK000008.2	67809313	A	C	0	5	0	1		gnl|UMD3.1|GK000006.2	35683066	T	C	0
gnl|UMD3.1|GK000006.2	35905468	G	A	4	2	0.666666666666667	0.333333333333333		gnl|UMD3.1|GK000006.2	42583518	C	T	2	2	0.5	0.5		gnl|UMD3.1|GK000006.2	35460640	A	G,T	0	5	0	1		gnl|UMD3.1|GK000006.2	35448682	A	G	8	2	0.8	0.2		gnl|UMD3.1|GK000008.2	67809480	A	C	0	5	0	1		gnl|UMD3.1|GK000006.2	35683102	T	C	0
gnl|UMD3.1|GK000006.2	35905514	C	T	2	2	0.5	0.5		gnl|UMD3.1|GK000006.2	42583531	C	A	0	3	0	1		gnl|UMD3.1|GK000006.2	35460671	T	A	0	6	0	1		gnl|UMD3.1|GK000006.2	35448699	A	G	3	6	0.333333333333333	0.666666666666667		gnl|UMD3.1|GK000008.2	67809505	A	G	0	5	0	1		gnl|UMD3.1|GK000006.2	35683103	T	C	0
gnl|UMD3.1|GK000006.2	35905819	G	A	0	3	0	1		gnl|UMD3.1|GK000006.2	42583568	C	A	0	2	0	1		gnl|UMD3.1|GK000006.2	35460679	C	G	0	6	0	1		gnl|UMD3.1|GK000006.2	35448707	A	G	3	7	0.3	0.7		gnl|UMD3.1|GK000008.2	67809631	G	A	0	2	0	1		gnl|UMD3.1|GK000006.2	35690904	T	C	2
gnl|UMD3.1|GK000006.2	35906678	C	T	0	4	0	1		gnl|UMD3.1|GK000006.2	42583614	C	A	0	2	0	1		gnl|UMD3.1|GK000006.2	35460797	T	C	0	3	0	1		gnl|UMD3.1|GK000006.2	35448708	A	G	3	9	0.25	0.75		gnl|UMD3.1|GK000008.2	67809662	A	G	0	2	0	1		gnl|UMD3.1|GK000006.2	35691547	T	C	7
gnl|UMD3.1|GK000006.2	35906841	G	C	0	2	0	1		gnl|UMD3.1|GK000006.2	42583788	T	C	4	5	0.444444444444444	0.555555555555556		gnl|UMD3.1|GK000006.2	35461089	T	C	0	6	0	1		gnl|UMD3.1|GK000006.2	35448719	A	G	5	6	0.454545454545455	0.545454545454545		gnl|UMD3.1|GK000008.2	67809704	G	C	0	4	0	1		gnl|UMD3.1|GK000006.2	35692248	C	A	4
gnl|UMD3.1|GK000006.2	35915757	T	G	0	2	0	1		gnl|UMD3.1|GK000006.2	42584412	T	C	0	2	0	1		gnl|UMD3.1|GK000006.2	35461125	A	G	0	8	0	1		gnl|UMD3.1|GK000006.2	35448721	A	G	7	5	0.583333333333333	0.416666666666667		gnl|UMD3.1|GK000008.2	67809812	A	G	0	2	0	1		gnl|UMD3.1|GK000006.2	35692253	C	A	5
gnl|UMD3.1|GK000006.2	35915762	A	C	0	2	0	1		gnl|UMD3.1|GK000006.2	42587174	C	A	0	2	0	1		gnl|UMD3.1|GK000006.2	35461131	C	T	0	8	0	1		gnl|UMD3.1|GK000006.2	35448724	A	G	11	2	0.846153846153846	0.153846153846154		gnl|UMD3.1|GK000008.2	67810588	C	A	0	7	0	1		gnl|UMD3.1|GK000006.2	35692291	C	T	1
gnl|UMD3.1|GK000006.2	35918223	T	C	0	2	0	1		gnl|UMD3.1|GK000006.2	42625154	C	T	0	2	0	1		gnl|UMD3.1|GK000006.2	35461437	G	T	14	4	0.777777777777778	0.222222222222222		gnl|UMD3.1|GK000006.2	35448734	A	G	10	3	0.769230769230769	0.230769230769231		gnl|UMD3.1|GK000008.2	67810764	T	A	0	11	0	1		gnl|UMD3.1|GK000006.2	35700687	T	C	2
gnl|UMD3.1|GK000006.2	35918345	G	C	0	3	0	1		gnl|UMD3.1|GK000006.2	42636678	T	C	0	2	0	1		gnl|UMD3.1|GK000006.2	35461458	G	T	13	5	0.722222222222222	0.277777777777778		gnl|UMD3.1|GK000006.2	35448749	A	G	10	3	0.769230769230769	0.230769230769231		gnl|UMD3.1|GK000008.2	67810773	T	C	0	10	0	1		gnl|UMD3.1|GK000006.2	35700693	G	C	0
gnl|UMD3.1|GK000006.2	35918443	G	A	0	4	0	1		gnl|UMD3.1|GK000006.2	42636689	T	C	0	2	0	1		gnl|UMD3.1|GK000006.2	35461498	G	T,A	0	20	0	1		gnl|UMD3.1|GK000006.2	35448760	T	G	0	12	0	1		gnl|UMD3.1|GK000008.2	67817769	G	A	0	2	0	1		gnl|UMD3.1|GK000006.2	35700702	T	C	2
gnl|UMD3.1|GK000006.2	35918998	C	T	3	3	0.5	0.5		gnl|UMD3.1|GK000006.2	42636691	T	C	0	2	0	1		gnl|UMD3.1|GK000006.2	35461545	G	A	0	16	0	1		gnl|UMD3.1|GK000006.2	35448818	C	T	0	19	0	1		gnl|UMD3.1|GK000008.2	67822450	G	A	0	6	0	1		gnl|UMD3.1|GK000006.2	35700703	T	C	2
gnl|UMD3.1|GK000006.2	35919174	C	A	6	2	0.75	0.25		gnl|UMD3.1|GK000006.2	42638106	G	A	0	4	0	1		gnl|UMD3.1|GK000006.2	35461591	A	G	0	16	0	1		gnl|UMD3.1|GK000006.2	35448844	T	C	0	19	0	1		gnl|UMD3.1|GK000008.2	67823584	C	T	0	35	0	1		gnl|UMD3.1|GK000006.2	35700720	T	C	2
gnl|UMD3.1|GK000006.2	35919184	C	T	2	6	0.25	0.75		gnl|UMD3.1|GK000006.2	42648258	G	A	0	8	0	1		gnl|UMD3.1|GK000006.2	35461738	C	T,A	0	8	0	1		gnl|UMD3.1|GK000006.2	35448845	A	C	0	18	0	1		gnl|UMD3.1|GK000008.2	67823611	G	A	0	37	0	1		gnl|UMD3.1|GK000006.2	35700721	T	C	2
gnl|UMD3.1|GK000006.2	35924013	T	A	0	4	0	1		gnl|UMD3.1|GK000006.2	42651319	T	C	0	5	0	1		gnl|UMD3.1|GK000006.2	35461792	G	A	0	2	0	1		gnl|UMD3.1|GK000006.2	35448946	A	G	27	4	0.870967741935484	0.129032258064516		gnl|UMD3.1|GK000008.2	67823802	G	A	0	30	0	1		gnl|UMD3.1|GK000006.2	35700736	T	C	2
gnl|UMD3.1|GK000006.2	35931888	T	G	0	4	0	1		gnl|UMD3.1|GK000006.2	42651331	T	C	0	5	0	1		gnl|UMD3.1|GK000006.2	35462081	C	A	0	2	0	1		gnl|UMD3.1|GK000006.2	35448994	A	G	21	8	0.724137931034483	0.275862068965517		gnl|UMD3.1|GK000008.2	67824091	T	C	0	46	0	1		gnl|UMD3.1|GK000006.2	35700739	T	C	2
gnl|UMD3.1|GK000006.2	35931908	A	G	0	4	0	1		gnl|UMD3.1|GK000006.2	42651332	T	C	0	5	0	1		gnl|UMD3.1|GK000006.2	35462160	G	A	0	3	0	1		gnl|UMD3.1|GK000006.2	35448997	G	C	20	9	0.689655172413793	0.310344827586207		gnl|UMD3.1|GK000008.2	67824092	G	A	0	42	0	1		gnl|UMD3.1|GK000006.2	35700759	T	C	2
gnl|UMD3.1|GK000006.2	35933493	C	T	0	1	0	1		gnl|UMD3.1|GK000006.2	42651337	T	C,A	0	4	0	1		gnl|UMD3.1|GK000006.2	35462652	T	C	0	8	0	1		gnl|UMD3.1|GK000006.2	35449011	A	G	22	4	0.846153846153846	0.153846153846154		IGF2R	>=97638172	<=97740003	gnl|UMD3.1|GK000009.2						gnl|UMD3.1|GK000006.2	35700817	T	C	0
gnl|UMD3.1|GK000006.2	35933736	A	T	0	2	0	1		gnl|UMD3.1|GK000006.2	42651345	T	C	0	5	0	1		gnl|UMD3.1|GK000006.2	35463543	G	A	0	4	0	1		gnl|UMD3.1|GK000006.2	35449038	A	G	13	11	0.541666666666667	0.458333333333333		chromosome location of CGs	SNP location	1	2	3	4	5	6		gnl|UMD3.1|GK000006.2	35700818	T	C	0
gnl|UMD3.1|GK000006.2	35934045	G	T	0	2	0	1		gnl|UMD3.1|GK000006.2	42651409	T	C	0	3	0	1		gnl|UMD3.1|GK000006.2	35464064	T	A	0	1	0	1		gnl|UMD3.1|GK000006.2	35449044	A	G	20	4	0.833333333333333	0.166666666666667		gnl|UMD3.1|GK000009.2	97641004	C	G	0	2	0	1		gnl|UMD3.1|GK000006.2	35701370	C	A	0
gnl|UMD3.1|GK000006.2	35934148	A	C	0	3	0	1		gnl|UMD3.1|GK000006.2	42651430	G	T	1	4	0.2	0.8		gnl|UMD3.1|GK000006.2	35465276	A	G	0	2	0	1		gnl|UMD3.1|GK000006.2	35449107	T	C	0	4	0	1		gnl|UMD3.1|GK000009.2	97662109	T	C	0	3	0	1		gnl|UMD3.1|GK000006.2	35708752	T	C	0
gnl|UMD3.1|GK000006.2	35934177	G	T	0	2	0	1		gnl|UMD3.1|GK000006.2	42651432	T	G	2	3	0.4	0.6		gnl|UMD3.1|GK000006.2	35465415	G	T	0	2	0	1		gnl|UMD3.1|GK000006.2	35449183	T	C	0	4	0	1		gnl|UMD3.1|GK000009.2	97662112	G	A	0	3	0	1		gnl|UMD3.1|GK000006.2	35709736	T	C	0
gnl|UMD3.1|GK000006.2	35935881	A	G	2	2	0.5	0.5		gnl|UMD3.1|GK000006.2	42664415	T	C	3	2	0.6	0.4		gnl|UMD3.1|GK000006.2	35466453	C	T	0	8	0	1		gnl|UMD3.1|GK000006.2	35449191	C	A	0	4	0	1		gnl|UMD3.1|GK000009.2	97662202	G	T,A	0	2	0	1		gnl|UMD3.1|GK000006.2	35713099	C	T	0
gnl|UMD3.1|GK000006.2	35936499	A	C	0	2	0	1		gnl|UMD3.1|GK000006.2	42669508	A	G	6	2	0.75	0.25		gnl|UMD3.1|GK000006.2	35466680	C	A	0	2	0	1		gnl|UMD3.1|GK000006.2	35449239	A	G	0	4	0	1		gnl|UMD3.1|GK000009.2	97663211	A	T	0	2	0	1		gnl|UMD3.1|GK000006.2	35717576	GAATTCCCTGGCAGTACAAT	GAAT	0
gnl|UMD3.1|GK000006.2	35938123	T	C	0	2	0	1		gnl|UMD3.1|GK000006.2	42686432	A	T	0	1	0	1		gnl|UMD3.1|GK000006.2	35467385	G	A	0	2	0	1		gnl|UMD3.1|GK000006.2	35449265	C	A	0	4	0	1		gnl|UMD3.1|GK000009.2	97663481	G	C	0	2	0	1		gnl|UMD3.1|GK000006.2	35717985	A	G	0
PKD2	>=38040871	<=38099549	gnl|UMD3.1|GK000006.2						gnl|UMD3.1|GK000006.2	42687158	A	G	0	2	0	1		gnl|UMD3.1|GK000006.2	35471115	A	G	0	4	0	1		gnl|UMD3.1|GK000006.2	35449266	A	T	0	4	0	1		gnl|UMD3.1|GK000009.2	97670926	G	A	0	2	0	1		gnl|UMD3.1|GK000006.2	35723745	T	C	0
chromosome location of CGs	SNP location	1	2	3	4	5	6		gnl|UMD3.1|GK000006.2	42708305	T	C	0	4	0	1		gnl|UMD3.1|GK000006.2	35471197	G	A	0	2	0	1		gnl|UMD3.1|GK000006.2	35449280	C	T	0	4	0	1		gnl|UMD3.1|GK000009.2	97675460	G	T	3	2	0.6	0.4		gnl|UMD3.1|GK000006.2	35736606	C	T	0
gnl|UMD3.1|GK000006.2	38041306	A	G	4	2	0.666666666666667	0.333333333333333		gnl|UMD3.1|GK000006.2	42708356	T	C	0	4	0	1		gnl|UMD3.1|GK000006.2	35473458	A	G	0	2	0	1		gnl|UMD3.1|GK000006.2	35449526	C	G	0	3	0	1		gnl|UMD3.1|GK000009.2	97681532	G	A	0	2	0	1		gnl|UMD3.1|GK000006.2	35743502	AGTAGG	AG	0
gnl|UMD3.1|GK000006.2	38041736	C	T	0	5	0	1		gnl|UMD3.1|GK000006.2	42708361	T	C	0	4	0	1		gnl|UMD3.1|GK000006.2	35474706	C	T	0	2	0	1		gnl|UMD3.1|GK000006.2	35449578	T	C	0	6	0	1		gnl|UMD3.1|GK000009.2	97690490	A	G	0	6	0	1		gnl|UMD3.1|GK000006.2	35765254	A	T	0
gnl|UMD3.1|GK000006.2	38041798	A	G	1	2	0.333333333333333	0.666666666666667		gnl|UMD3.1|GK000006.2	42708362	T	C	0	4	0	1		gnl|UMD3.1|GK000006.2	35474900	G	A	0	2	0	1		gnl|UMD3.1|GK000006.2	35449706	G	A	0	3	0	1		gnl|UMD3.1|GK000009.2	97699720	G	T	0	2	0	1		gnl|UMD3.1|GK000006.2	35765675	C	T	0
gnl|UMD3.1|GK000006.2	38042043	C	G	0	2	0	1		gnl|UMD3.1|GK000006.2	42708392	T	C	0	4	0	1		gnl|UMD3.1|GK000006.2	35475031	A	G	0	2	0	1		gnl|UMD3.1|GK000006.2	35449711	C	G	0	3	0	1		gnl|UMD3.1|GK000009.2	97702733	T	C	2	4	0.333333333333333	0.666666666666667		gnl|UMD3.1|GK000006.2	35779519	G	A	0
gnl|UMD3.1|GK000006.2	38043005	C	A	11	3	0.785714285714286	0.214285714285714		gnl|UMD3.1|GK000006.2	42708395	T	C	0	4	0	1		gnl|UMD3.1|GK000006.2	35475065	G	C	0	2	0	1		gnl|UMD3.1|GK000006.2	35449927	T	C	0	3	0	1		gnl|UMD3.1|GK000009.2	97705718	A	T	0	2	0	1		gnl|UMD3.1|GK000006.2	35779680	A	G	2
gnl|UMD3.1|GK000006.2	38043262	T	C	0	2	0	1		gnl|UMD3.1|GK000006.2	42708407	T	C	0	4	0	1		gnl|UMD3.1|GK000006.2	35475078	A	G	0	2	0	1		gnl|UMD3.1|GK000006.2	35450041	C	T	0	7	0	1		gnl|UMD3.1|GK000009.2	97709653	T	C	0	10	0	1		gnl|UMD3.1|GK000006.2	35779717	C	T	4
gnl|UMD3.1|GK000006.2	38054221	C	A	5	2	0.714285714285714	0.285714285714286		CAST	>=98444979	<=98581253	gnl|UMD3.1|GK000007.2						gnl|UMD3.1|GK000006.2	35475148	A	C	0	4	0	1		gnl|UMD3.1|GK000006.2	35450472	A	G	0	7	0	1		gnl|UMD3.1|GK000009.2	97711571	T	C	9	4	0.692307692307692	0.307692307692308		gnl|UMD3.1|GK000006.2	35779729	G	A	4
gnl|UMD3.1|GK000006.2	38068274	T	C	0	2	0	1		chromosome location of CGs	SNP location	1	2	3	4	5	6		gnl|UMD3.1|GK000006.2	35475246	A	C	4	2	0.666666666666667	0.333333333333333		gnl|UMD3.1|GK000006.2	35450593	C	A,T	0	5	0	1		gnl|UMD3.1|GK000009.2	97715350	C	T	9	2	0.818181818181818	0.181818181818182		gnl|UMD3.1|GK000006.2	35792893	C	T	0
gnl|UMD3.1|GK000006.2	38073102	G	A	0	2	0	1		gnl|UMD3.1|GK000007.2	98448445	A	G	0	2	0	1		gnl|UMD3.1|GK000006.2	35475333	A	T	0	2	0	1		gnl|UMD3.1|GK000006.2	35450613	T	C	0	5	0	1		gnl|UMD3.1|GK000009.2	97718308	A	T	8	2	0.8	0.2		gnl|UMD3.1|GK000006.2	35797171	AAAGAA	AAA	0
gnl|UMD3.1|GK000006.2	38091176	C	A	0	2	0	1		gnl|UMD3.1|GK000007.2	98448461	G	T	1	2	0.333333333333333	0.666666666666667		gnl|UMD3.1|GK000006.2	35476265	G	A	0	2	0	1		gnl|UMD3.1|GK000006.2	35450869	T	A	0	3	0	1		gnl|UMD3.1|GK000009.2	97720199	T	C	4	3	0.571428571428571	0.428571428571429		gnl|UMD3.1|GK000006.2	35807015	A	C	0
NCAPG	>=38765969	<=38812051	gnl|UMD3.1|GK000006.2						gnl|UMD3.1|GK000007.2	98448479	A	T	0	2	0	1		gnl|UMD3.1|GK000006.2	35477281	C	T	0	2	0	1		gnl|UMD3.1|GK000006.2	35450898	C	T	0	3	0	1		gnl|UMD3.1|GK000009.2	97726979	A	G	20	8	0.714285714285714	0.285714285714286		gnl|UMD3.1|GK000006.2	35810306	C	A	0
chromosome location of CGs	SNP location	1	2	3	4	5	6		gnl|UMD3.1|GK000007.2	98480458	A	G	0	2	0	1		gnl|UMD3.1|GK000006.2	35477345	G	C	0	5	0	1		gnl|UMD3.1|GK000006.2	35451292	T	C	0	2	0	1		gnl|UMD3.1|GK000009.2	97726982	C	T	24	8	0.75	0.25		gnl|UMD3.1|GK000006.2	35810326	G	A	0
KCNIP4	>=41709362	<=43021626	gnl|UMD3.1|GK000006.2						gnl|UMD3.1|GK000007.2	98494006	C	T	0	2	0	1		gnl|UMD3.1|GK000006.2	35477371	C	T	0	5	0	1		gnl|UMD3.1|GK000006.2	35451572	T	C	0	2	0	1		gnl|UMD3.1|GK000009.2	97727455	C	T	24	6	0.8	0.2		gnl|UMD3.1|GK000006.2	35810477	G	T	0
chromosome location of CGs	SNP location	1	2	3	4	5	6		gnl|UMD3.1|GK000007.2	98495880	C	T	0	2	0	1		gnl|UMD3.1|GK000006.2	35477444	N	T	0	2	0	1		gnl|UMD3.1|GK000006.2	35451578	G	A	0	2	0	1		gnl|UMD3.1|GK000009.2	97733677	G	A	0	3	0	1		gnl|UMD3.1|GK000006.2	35817119	A	G	0
gnl|UMD3.1|GK000006.2	42003163	T	C	0	2	0	1		gnl|UMD3.1|GK000007.2	98495888	C	A	0	3	0	1		gnl|UMD3.1|GK000006.2	35478170	C	A	1	2	0.333333333333333	0.666666666666667		gnl|UMD3.1|GK000006.2	35451584	A	C	0	2	0	1		gnl|UMD3.1|GK000009.2	97733752	T	C	18	7	0.72	0.28		gnl|UMD3.1|GK000006.2	35817713	A	T	2
gnl|UMD3.1|GK000006.2	42003168	G	T	0	2	0	1		gnl|UMD3.1|GK000007.2	98496075	G	T,A	0	2	0	1		gnl|UMD3.1|GK000006.2	35480038	G	A	0	3	0	1		gnl|UMD3.1|GK000006.2	35451746	C	T	0	3	0	1		gnl|UMD3.1|GK000009.2	97739679	C	T	20	6	0.769230769230769	0.230769230769231		gnl|UMD3.1|GK000006.2	35817858	C	T	0
gnl|UMD3.1|GK000006.2	42003184	G	T	0	2	0	1		gnl|UMD3.1|GK000007.2	98496095	C	T	0	2	0	1		gnl|UMD3.1|GK000006.2	35480396	G	A,T	0	4	0	1		gnl|UMD3.1|GK000006.2	35451837	C	T	0	6	0	1		RFX6	>=34160295	<=34212258	gnl|UMD3.1|GK000009.2						gnl|UMD3.1|GK000006.2	35839048	G	A	1
gnl|UMD3.1|GK000006.2	42003185	G	T	0	2	0	1		gnl|UMD3.1|GK000007.2	98497540	T	G	0	6	0	1		gnl|UMD3.1|GK000006.2	35482977	C	T,A	0	3	0	1		gnl|UMD3.1|GK000006.2	35451838	C	T	0	6	0	1		chromosome location of CGs	SNP location	1	2	3	4	5	6		gnl|UMD3.1|GK000006.2	35841539	T	C	2
gnl|UMD3.1|GK000006.2	42003201	A	G	0	2	0	1		gnl|UMD3.1|GK000007.2	98504711	A	C	0	2	0	1		gnl|UMD3.1|GK000006.2	35483016	T	C	0	2	0	1		gnl|UMD3.1|GK000006.2	35451842	T	C	0	6	0	1		MAP3K5	>=75549283	<=75778418	gnl|UMD3.1|GK000009.2						gnl|UMD3.1|GK000006.2	35872098	T	C	0
gnl|UMD3.1|GK000006.2	42063638	T	C	0	2	0	1		gnl|UMD3.1|GK000007.2	98504739	G	C	0	2	0	1		gnl|UMD3.1|GK000006.2	35484290	G	C	0	2	0	1		gnl|UMD3.1|GK000006.2	35451899	G	A	0	9	0	1		chromosome location of CGs	SNP location	1	2	3	4	5	6		gnl|UMD3.1|GK000006.2	35886510	T	C	0
gnl|UMD3.1|GK000006.2	42063667	T	C	0	2	0	1		gnl|UMD3.1|GK000007.2	98504744	C	G	0	2	0	1		gnl|UMD3.1|GK000006.2	35484361	T	C	0	4	0	1		gnl|UMD3.1|GK000006.2	35452048	A	T	0	11	0	1		gnl|UMD3.1|GK000009.2	75549690	C	A	0	15	0	1		gnl|UMD3.1|GK000006.2	35886512	T	C	0
gnl|UMD3.1|GK000006.2	42101434	T	A	0	2	0	1		gnl|UMD3.1|GK000007.2	98507494	A	G	1	2	0.333333333333333	0.666666666666667		gnl|UMD3.1|GK000006.2	35484991	G	A	0	2	0	1		gnl|UMD3.1|GK000006.2	35452120	T	C	0	6	0	1		gnl|UMD3.1|GK000009.2	75552561	T	A	0	2	0	1		gnl|UMD3.1|GK000006.2	35886551	T	C	0
gnl|UMD3.1|GK000006.2	42101463	T	C	0	2	0	1		gnl|UMD3.1|GK000007.2	98512012	G	A	0	2	0	1		gnl|UMD3.1|GK000006.2	35485240	C	T	0	3	0	1		gnl|UMD3.1|GK000006.2	35452213	T	C	0	3	0	1		gnl|UMD3.1|GK000009.2	75554752	T	C	0	3	0	1		gnl|UMD3.1|GK000006.2	35886552	T	C	0
gnl|UMD3.1|GK000006.2	42101520	A	G	0	2	0	1		gnl|UMD3.1|GK000007.2	98512069	G	A	0	2	0	1		gnl|UMD3.1|GK000006.2	35485812	G	T	0	2	0	1		gnl|UMD3.1|GK000006.2	35452322	C	T	0	6	0	1		gnl|UMD3.1|GK000009.2	75554757	T	C	0	3	0	1		gnl|UMD3.1|GK000006.2	35886553	T	C	0
gnl|UMD3.1|GK000006.2	42101536	G	C	0	2	0	1		gnl|UMD3.1|GK000007.2	98525037	T	G	0	2	0	1		gnl|UMD3.1|GK000006.2	35486181	G	A	0	12	0	1		gnl|UMD3.1|GK000006.2	35452465	A	T	0	2	0	1		gnl|UMD3.1|GK000009.2	75558308	C	A	0	2	0	1		gnl|UMD3.1|GK000006.2	35886563	T	C	0
gnl|UMD3.1|GK000006.2	42223379	C	CA	0	1	0	1		gnl|UMD3.1|GK000007.2	98534197	T	C	18	18	0.5	0.5		gnl|UMD3.1|GK000006.2	35486217	C	T	7	4	0.636363636363636	0.363636363636364		gnl|UMD3.1|GK000006.2	35452573	A	T	0	3	0	1		gnl|UMD3.1|GK000009.2	75558443	T	C	0	2	0	1		gnl|UMD3.1|GK000006.2	35911171	T	C	0
gnl|UMD3.1|GK000006.2	42273567	G	T	0	2	0	1		gnl|UMD3.1|GK000007.2	98535683	A	G	3	18	0.142857142857143	0.857142857142857		gnl|UMD3.1|GK000006.2	35486389	T	G	0	3	0	1		gnl|UMD3.1|GK000006.2	35452634	T	C	0	2	0	1		gnl|UMD3.1|GK000009.2	75560882	C	T	0	4	0	1		gnl|UMD3.1|GK000006.2	35911189	T	C	0
gnl|UMD3.1|GK000006.2	42273578	G	A	0	2	0	1		gnl|UMD3.1|GK000007.2	98535716	G	A	3	14	0.176470588235294	0.823529411764706		gnl|UMD3.1|GK000006.2	35486608	T	G	0	2	0	1		gnl|UMD3.1|GK000006.2	35453088	G	A	0	2	0	1		gnl|UMD3.1|GK000009.2	75563781	A	C	0	3	0	1		gnl|UMD3.1|GK000006.2	35911201	T	C	0
gnl|UMD3.1|GK000006.2	42374311	T	C	2	2	0.5	0.5		gnl|UMD3.1|GK000007.2	98541469	C	T	13	21	0.382352941176471	0.617647058823529		gnl|UMD3.1|GK000006.2	35486621	C	T	0	4	0	1		gnl|UMD3.1|GK000006.2	35454228	A	T	0	3	0	1		gnl|UMD3.1|GK000009.2	75563864	A	G	0	3	0	1		gnl|UMD3.1|GK000006.2	35911276	T	C	0
gnl|UMD3.1|GK000006.2	42389914	T	C	0	2	0	1		gnl|UMD3.1|GK000007.2	98541475	G	A	14	18	0.4375	0.5625		gnl|UMD3.1|GK000006.2	35486749	C	A	0	2	0	1		gnl|UMD3.1|GK000006.2	35454285	G	T	0	9	0	1		gnl|UMD3.1|GK000009.2	75566709	A	G	5	3	0.625	0.375		gnl|UMD3.1|GK000006.2	35932355	T	C	1
gnl|UMD3.1|GK000006.2	42389928	T	C	0	2	0	1		gnl|UMD3.1|GK000007.2	98546603	C	A	0	2	0	1		gnl|UMD3.1|GK000006.2	35487403	T	A	0	2	0	1		gnl|UMD3.1|GK000006.2	35454315	A	G	0	9	0	1		gnl|UMD3.1|GK000009.2	75574244	A	G	3	2	0.6	0.4		gnl|UMD3.1|GK000006.2	35933113	A	T	4
gnl|UMD3.1|GK000006.2	42389953	T	C	0	2	0	1		gnl|UMD3.1|GK000007.2	98548346	A	G	2	4	0.333333333333333	0.666666666666667		gnl|UMD3.1|GK000006.2	35487505	A	C	0	2	0	1		gnl|UMD3.1|GK000006.2	35454324	G	T	0	9	0	1		gnl|UMD3.1|GK000009.2	75587103	A	C	0	4	0	1		gnl|UMD3.1|GK000006.2	35933372	A	G	0
gnl|UMD3.1|GK000006.2	42389958	T	C	0	2	0	1		gnl|UMD3.1|GK000007.2	98548400	C	T	2	4	0.333333333333333	0.666666666666667		gnl|UMD3.1|GK000006.2	35487625	T	C	0	2	0	1		gnl|UMD3.1|GK000006.2	35454431	T	A	4	4	0.5	0.5		gnl|UMD3.1|GK000009.2	75607955	T	C	0	2	0	1		gnl|UMD3.1|GK000006.2	35933375	T	C	8
gnl|UMD3.1|GK000006.2	42419754	G	A	0	2	0	1		gnl|UMD3.1|GK000007.2	98548467	C	T	1	5	0.166666666666667	0.833333333333333		gnl|UMD3.1|GK000006.2	35487657	G	A	0	4	0	1		gnl|UMD3.1|GK000006.2	35454489	G	T	0	8	0	1		gnl|UMD3.1|GK000009.2	75607971	A	C	0	2	0	1		gnl|UMD3.1|GK000006.2	35933395	G	C	0
gnl|UMD3.1|GK000006.2	42446784	C	A	0	2	0	1		gnl|UMD3.1|GK000007.2	98554362	C	G	0	2	0	1		gnl|UMD3.1|GK000006.2	35487689	A	G	0	1	0	1		gnl|UMD3.1|GK000006.2	35454702	A	G	0	7	0	1		gnl|UMD3.1|GK000009.2	75608000	A	G	0	4	0	1		gnl|UMD3.1|GK000006.2	35933414	C	A	0
gnl|UMD3.1|GK000006.2	42452496	T	C	0	2	0	1		gnl|UMD3.1|GK000007.2	98554376	C	T	11	12	0.478260869565217	0.521739130434783		gnl|UMD3.1|GK000006.2	35487798	T	C	0	2	0	1		gnl|UMD3.1|GK000006.2	35454706	C	T	0	7	0	1		gnl|UMD3.1|GK000009.2	75611971	A	C	0	2	0	1		gnl|UMD3.1|GK000006.2	35933589	G	A	0
gnl|UMD3.1|GK000006.2	42452509	T	C	0	2	0	1		gnl|UMD3.1|GK000007.2	98554385	T	C	13	13	0.5	0.5		gnl|UMD3.1|GK000006.2	35488001	C	T	0	2	0	1		gnl|UMD3.1|GK000006.2	35454759	A	G	0	12	0	1		gnl|UMD3.1|GK000009.2	75612602	G	A	0	2	0	1		gnl|UMD3.1|GK000006.2	35933666	T	A	2
gnl|UMD3.1|GK000006.2	42452511	T	C	0	2	0	1		gnl|UMD3.1|GK000007.2	98554388	A	G	13	14	0.481481481481481	0.518518518518518		gnl|UMD3.1|GK000006.2	35488875	C	T	0	2	0	1		gnl|UMD3.1|GK000006.2	35454784	G	A	0	7	0	1		gnl|UMD3.1|GK000009.2	75612664	G	T	0	3	0	1		gnl|UMD3.1|GK000006.2	35933736	A	T	2
gnl|UMD3.1|GK000006.2	42460533	C	T	0	2	0	1		gnl|UMD3.1|GK000007.2	98554418	T	C	17	16	0.515151515151515	0.484848484848485		gnl|UMD3.1|GK000006.2	35488879	G	A	0	2	0	1		gnl|UMD3.1|GK000006.2	35454839	A	G	0	6	0	1		gnl|UMD3.1|GK000009.2	75612696	A	G	0	3	0	1		gnl|UMD3.1|GK000006.2	35933991	C	T	0
gnl|UMD3.1|GK000006.2	42509705	G	A	0	2	0	1		gnl|UMD3.1|GK000007.2	98554427	C	T	16	17	0.484848484848485	0.515151515151515		gnl|UMD3.1|GK000006.2	35488898	A	G	0	2	0	1		gnl|UMD3.1|GK000006.2	35454871	C	T	4	2	0.666666666666667	0.333333333333333		gnl|UMD3.1|GK000009.2	75612924	G	T	0	3	0	1		gnl|UMD3.1|GK000006.2	35934045	G	T	0
gnl|UMD3.1|GK000006.2	42509976	C	A	0	2	0	1		gnl|UMD3.1|GK000007.2	98554459	T	C	10	2	0.833333333333333	0.166666666666667		gnl|UMD3.1|GK000006.2	35489016	G	T	0	2	0	1		gnl|UMD3.1|GK000006.2	35454970	G	A	0	2	0	1		gnl|UMD3.1|GK000009.2	75629504	C	G	0	2	0	1		gnl|UMD3.1|GK000006.2	35934148	A	C	0
gnl|UMD3.1|GK000006.2	42534566	G	A	0	2	0	1		gnl|UMD3.1|GK000007.2	98560223	T	C	12	6	0.666666666666667	0.333333333333333		gnl|UMD3.1|GK000006.2	35489040	C	T	0	2	0	1		gnl|UMD3.1|GK000006.2	35455060	T	G	0	2	0	1		gnl|UMD3.1|GK000009.2	75629513	A	G	0	2	0	1		gnl|UMD3.1|GK000006.2	35934470	G	A	0
gnl|UMD3.1|GK000006.2	42534576	T	C	0	2	0	1		gnl|UMD3.1|GK000007.2	98566685	A	C	0	4	0	1		gnl|UMD3.1|GK000006.2	35489102	C	T	0	4	0	1		gnl|UMD3.1|GK000006.2	35455074	G	C	0	2	0	1		gnl|UMD3.1|GK000009.2	75629523	C	T	0	2	0	1		gnl|UMD3.1|GK000006.2	35934514	T	A	0
gnl|UMD3.1|GK000006.2	42534577	T	C	0	2	0	1		gnl|UMD3.1|GK000007.2	98567560	T	C	2	2	0.5	0.5		gnl|UMD3.1|GK000006.2	35489617	C	T	0	2	0	1		gnl|UMD3.1|GK000006.2	35455118	C	T	0	2	0	1		gnl|UMD3.1|GK000009.2	75636214	G	A	0	2	0	1		gnl|UMD3.1|GK000006.2	35938366	G	T	0
gnl|UMD3.1|GK000006.2	42534585	T	C	0	2	0	1		gnl|UMD3.1|GK000007.2	98572618	C	T	0	4	0	1		gnl|UMD3.1|GK000006.2	35489627	C	T	0	2	0	1		gnl|UMD3.1|GK000006.2	35455238	T	C	0	6	0	1		gnl|UMD3.1|GK000009.2	75652024	T	C	0	2	0	1		PKD2	>=38040871	<=38099549	gnl|UMD3.1|GK000006.2
gnl|UMD3.1|GK000006.2	42534600	T	C	0	2	0	1		gnl|UMD3.1|GK000007.2	98573172	G	A	0	3	0	1		gnl|UMD3.1|GK000006.2	35490049	C	A	0	2	0	1		gnl|UMD3.1|GK000006.2	35455503	G	A	0	5	0	1		gnl|UMD3.1|GK000009.2	75652038	T	C	0	2	0	1		chromosome location of CGs	SNP location	1	2	3
gnl|UMD3.1|GK000006.2	42534601	G	A	0	2	0	1		gnl|UMD3.1|GK000007.2	98576736	G	A	0	4	0	1		gnl|UMD3.1|GK000006.2	35490129	C	T,A	0	6	0	1		gnl|UMD3.1|GK000006.2	35455520	A	G	2	3	0.4	0.6		gnl|UMD3.1|GK000009.2	75660611	G	T	0	2	0	1		gnl|UMD3.1|GK000006.2	38041736	C	T	0
gnl|UMD3.1|GK000006.2	42534610	T	C	0	2	0	1		gnl|UMD3.1|GK000007.2	98576905	T	C	0	4	0	1		gnl|UMD3.1|GK000006.2	35490148	G	A,C	0	6	0	1		gnl|UMD3.1|GK000006.2	35455887	C	T	0	2	0	1		gnl|UMD3.1|GK000009.2	75678128	T	C	0	2	0	1		gnl|UMD3.1|GK000006.2	38042286	C	T	13
gnl|UMD3.1|GK000006.2	42550273	C	A	0	2	0	1		gnl|UMD3.1|GK000007.2	98576940	A	G	0	4	0	1		gnl|UMD3.1|GK000006.2	35490162	G	A	0	5	0	1		gnl|UMD3.1|GK000006.2	35456029	G	C	0	2	0	1		gnl|UMD3.1|GK000009.2	75702272	G	T	0	2	0	1		gnl|UMD3.1|GK000006.2	38045682	G	A	0
gnl|UMD3.1|GK000006.2	42565862	A	G	0	2	0	1		gnl|UMD3.1|GK000007.2	98578246	T	A	0	5	0	1		gnl|UMD3.1|GK000006.2	35490165	T	A	0	6	0	1		gnl|UMD3.1|GK000006.2	35456344	T	C	0	3	0	1		gnl|UMD3.1|GK000009.2	75731501	A	C	0	2	0	1		gnl|UMD3.1|GK000006.2	38054981	C	A	2
gnl|UMD3.1|GK000006.2	42578056	T	C	0	2	0	1		gnl|UMD3.1|GK000007.2	98579574	G	A	63	57	0.525	0.475		gnl|UMD3.1|GK000006.2	35490167	C	T	0	6	0	1		gnl|UMD3.1|GK000006.2	35456372	T	A	0	5	0	1		gnl|UMD3.1|GK000009.2	75732156	G	A	0	2	0	1		gnl|UMD3.1|GK000006.2	38063313	T	C	0
gnl|UMD3.1|GK000006.2	42623856	C	T	0	2	0	1		gnl|UMD3.1|GK000007.2	98579864	G	C	57	67	0.459677419354839	0.540322580645161		gnl|UMD3.1|GK000006.2	35490171	T	C	0	6	0	1		gnl|UMD3.1|GK000006.2	35456375	A	T	3	2	0.6	0.4		gnl|UMD3.1|GK000009.2	75757777	T	A	0	4	0	1		gnl|UMD3.1|GK000006.2	38090258	C	T	0
gnl|UMD3.1|GK000006.2	42625437	T	C	0	4	0	1		gnl|UMD3.1|GK000007.2	98579976	A	G	37	62	0.373737373737374	0.626262626262626		gnl|UMD3.1|GK000006.2	35490183	C	T	0	10	0	1		gnl|UMD3.1|GK000006.2	35456386	A	G	0	9	0	1		gnl|UMD3.1|GK000009.2	75760947	A	T	0	2	0	1		gnl|UMD3.1|GK000006.2	38096414	G	C	0
gnl|UMD3.1|GK000006.2	42853981	C	A	0	2	0	1		gnl|UMD3.1|GK000007.2	98580401	A	C	28	42	0.4	0.6		gnl|UMD3.1|GK000006.2	35490188	G	A	0	8	0	1		gnl|UMD3.1|GK000006.2	35456437	G	A	0	20	0	1		GTF3C5	>=103080227	<=103098809	gnl|UMD3.1|GK000011.2						NCAPG	>=38765969	<=38812051	gnl|UMD3.1|GK000006.2
CAST	>=98444979	<=98581253	gnl|UMD3.1|GK000007.2						gnl|UMD3.1|GK000007.2	98580539	C	T	26	16	0.619047619047619	0.380952380952381		gnl|UMD3.1|GK000006.2	35490242	C	T	0	8	0	1		gnl|UMD3.1|GK000006.2	35456470	T	A	0	18	0	1		chromosome location of CGs	SNP location	1	2	3	4	5	6		chromosome location of CGs	SNP location	1	2	3
chromosome location of CGs	SNP location	1	2	3	4	5	6		gnl|UMD3.1|GK000007.2	98581038	A	G	69	34	0.669902912621359	0.330097087378641		gnl|UMD3.1|GK000006.2	35490245	G	A,T	0	8	0	1		gnl|UMD3.1|GK000006.2	35456486	A	T	0	19	0	1		gnl|UMD3.1|GK000011.2	103080265	C	T	4	2	0.666666666666667	0.333333333333333		KCNIP4	>=41709362	<=43021626	gnl|UMD3.1|GK000006.2
gnl|UMD3.1|GK000007.2	98478664	C	T	0	2	0	1		NPM1	>=44009279	<=44010145	gnl|UMD3.1|GK000007.2						gnl|UMD3.1|GK000006.2	35490281	A	C	0	6	0	1		gnl|UMD3.1|GK000006.2	35456502	C	T	0	19	0	1		gnl|UMD3.1|GK000011.2	103088118	A	G	0	3	0	1		chromosome location of CGs	SNP location	1	2	3
gnl|UMD3.1|GK000007.2	98509047	T	A	0	1	0	1		chromosome location of CGs	SNP location	1	2	3	4	5	6		gnl|UMD3.1|GK000006.2	35494707	T	C	0	4	0	1		gnl|UMD3.1|GK000006.2	35456548	G	A	0	9	0	1		gnl|UMD3.1|GK000011.2	103095028	C	T	19	3	0.863636363636364	0.136363636363636		gnl|UMD3.1|GK000006.2	42278765	C	A	0
gnl|UMD3.1|GK000007.2	98510488	C	T	1	2	0.333333333333333	0.666666666666667		PROP1	>=41205895	<=41209917	gnl|UMD3.1|GK000007.2						gnl|UMD3.1|GK000006.2	35494804	C	T	0	3	0	1		gnl|UMD3.1|GK000006.2	35456676	A	C	0	8	0	1		gnl|UMD3.1|GK000011.2	103095316	T	C	3	14	0.176470588235294	0.823529411764706		gnl|UMD3.1|GK000006.2	42309733	C	T	0
gnl|UMD3.1|GK000007.2	98532568	G	A	0	2	0	1		chromosome location of CGs	SNP location	1	2	3	4	5	6		gnl|UMD3.1|GK000006.2	35494812	A	G	0	2	0	1		gnl|UMD3.1|GK000006.2	35456685	T	C	0	8	0	1		RALGDS	>=103126162	<=103139619	gnl|UMD3.1|GK000011.2						gnl|UMD3.1|GK000006.2	42309778	A	G	0
gnl|UMD3.1|GK000007.2	98534117	C	G	0	3	0	1		gnl|UMD3.1|GK000007.2	41206332	T	G	0	5	0	1		gnl|UMD3.1|GK000006.2	35494835	C	T	0	2	0	1		gnl|UMD3.1|GK000006.2	35456757	T	C	0	2	0	1		chromosome location of CGs	SNP location	1	2	3	4	5	6		gnl|UMD3.1|GK000006.2	42319807	C	T	0
gnl|UMD3.1|GK000007.2	98536988	G	T	0	2	0	1		IGFBPL1	>=62900199	<=62917124	gnl|UMD3.1|GK000008.2						gnl|UMD3.1|GK000006.2	35495242	T	A	0	2	0	1		gnl|UMD3.1|GK000006.2	35456926	C	T	0	8	0	1		gnl|UMD3.1|GK000011.2	103134594	G	A	4	2	0.666666666666667	0.333333333333333		gnl|UMD3.1|GK000006.2	42433822	G	A	0
gnl|UMD3.1|GK000007.2	98537811	G	T	3	2	0.6	0.4		chromosome location of CGs	SNP location	1	2	3	4	5	6		gnl|UMD3.1|GK000006.2	35495290	C	T	0	2	0	1		gnl|UMD3.1|GK000006.2	35456957	G	A	0	7	0	1		gnl|UMD3.1|GK000011.2	103135934	A	G	0	7	0	1		gnl|UMD3.1|GK000006.2	42443768	G	T	0
gnl|UMD3.1|GK000007.2	98546709	T	C	0	4	0	1		ATP6V1B2	>=67798291	<=67824441	gnl|UMD3.1|GK000008.2						gnl|UMD3.1|GK000006.2	35495358	G	A	0	4	0	1		gnl|UMD3.1|GK000006.2	35457023	T	C	0	1	0	1		SDC1	>=78695354	<=78719306	gnl|UMD3.1|GK000011.2						gnl|UMD3.1|GK000006.2	42454906	T	C	0
gnl|UMD3.1|GK000007.2	98569712	T	G	2	2	0.5	0.5		chromosome location of CGs	SNP location	1	2	3	4	5	6		gnl|UMD3.1|GK000006.2	35495387	T	G	0	2	0	1		gnl|UMD3.1|GK000006.2	35457031	T	G	0	2	0	1		chromosome location of CGs	SNP location	1	2	3	4	5	6		gnl|UMD3.1|GK000006.2	42488822	C	T	0
gnl|UMD3.1|GK000007.2	98571845	T	A	1	4	0.2	0.8		gnl|UMD3.1|GK000008.2	67805740	T	C	0	2	0	1		gnl|UMD3.1|GK000006.2	35495484	A	T	0	2	0	1		gnl|UMD3.1|GK000006.2	35457382	C	A	0	4	0	1		gnl|UMD3.1|GK000011.2	78695447	C	T	0	43	0	1		gnl|UMD3.1|GK000006.2	42490671	A	G	0
gnl|UMD3.1|GK000007.2	98576816	G	T	6	2	0.75	0.25		gnl|UMD3.1|GK000008.2	67805760	T	C	0	2	0	1		gnl|UMD3.1|GK000006.2	35497805	T	C	0	2	0	1		gnl|UMD3.1|GK000006.2	35457427	G	T	0	4	0	1		gnl|UMD3.1|GK000011.2	78700904	T	C	1	2	0.333333333333333	0.666666666666667		gnl|UMD3.1|GK000006.2	42491575	T	C	0
gnl|UMD3.1|GK000007.2	98576894	C	A	4	2	0.666666666666667	0.333333333333333		gnl|UMD3.1|GK000008.2	67805777	T	G	0	2	0	1		gnl|UMD3.1|GK000006.2	35497843	T	C	0	2	0	1		gnl|UMD3.1|GK000006.2	35457473	A	G	0	6	0	1		gnl|UMD3.1|GK000011.2	78711992	T	C	0	3	0	1		gnl|UMD3.1|GK000006.2	42506304	T	A,C	0
gnl|UMD3.1|GK000007.2	98578246	T	A	1	2	0.333333333333333	0.666666666666667		gnl|UMD3.1|GK000008.2	67807981	G	A	0	2	0	1		gnl|UMD3.1|GK000006.2	35497845	G	A	0	2	0	1		gnl|UMD3.1|GK000006.2	35457591	T	C	0	6	0	1		gnl|UMD3.1|GK000011.2	78716505	T	C	0	3	0	1		gnl|UMD3.1|GK000006.2	42513317	GTTTTTTTTTTTTTTTTTTTTTTTTT	GTTTTTTTTTTTTTTT	0
NPM1	>=44009279	<=44010145	gnl|UMD3.1|GK000007.2						gnl|UMD3.1|GK000008.2	67808046	C	T	0	4	0	1		gnl|UMD3.1|GK000006.2	35499042	G	T	0	3	0	1		gnl|UMD3.1|GK000006.2	35457690	C	A	0	4	0	1		gnl|UMD3.1|GK000011.2	78716868	C	G	0	85	0	1		gnl|UMD3.1|GK000006.2	42513565	A	G	0
chromosome location of CGs	SNP location	1	2	3	4	5	6		gnl|UMD3.1|GK000008.2	67808084	C	G	0	3	0	1		gnl|UMD3.1|GK000006.2	35499046	G	A	0	3	0	1		gnl|UMD3.1|GK000006.2	35458039	T	G	1	14	0.0666666666666667	0.933333333333333		gnl|UMD3.1|GK000011.2	78717728	T	G	0	2	0	1		gnl|UMD3.1|GK000006.2	42517523	TTGTGTGTGTGTGTGT	TTGTGTGTGTGTGT	0
PROP1	>=41205895	<=41209917	gnl|UMD3.1|GK000007.2						gnl|UMD3.1|GK000008.2	67808492	T	C	10	2	0.833333333333333	0.166666666666667		gnl|UMD3.1|GK000006.2	35500323	G	T	2	2	0.5	0.5		gnl|UMD3.1|GK000006.2	35458047	A	G	12	3	0.8	0.2		gnl|UMD3.1|GK000011.2	78717860	C	G	0	2	0	1		gnl|UMD3.1|GK000006.2	42538811	G	A	0
chromosome location of CGs	SNP location	1	2	3	4	5	6		gnl|UMD3.1|GK000008.2	67808500	T	C	10	2	0.833333333333333	0.166666666666667		gnl|UMD3.1|GK000006.2	35504111	G	A	0	4	0	1		gnl|UMD3.1|GK000006.2	35458064	T	G	0	17	0	1		gnl|UMD3.1|GK000011.2	78717866	T	G	34	11	0.755555555555556	0.244444444444444		gnl|UMD3.1|GK000006.2	42560444	T	C	0
IGFBPL1	>=62900199	<=62917124	gnl|UMD3.1|GK000008.2						gnl|UMD3.1|GK000008.2	67808526	T	C	6	6	0.5	0.5		gnl|UMD3.1|GK000006.2	35504953	C	G	0	1	0	1		gnl|UMD3.1|GK000006.2	35458075	G	A	0	16	0	1		gnl|UMD3.1|GK000011.2	78718155	G	A	2	94	0.0208333333333333	0.979166666666667		gnl|UMD3.1|GK000006.2	42586019	T	C	0
chromosome location of CGs	SNP location	1	2	3	4	5	6		gnl|UMD3.1|GK000008.2	67808542	T	C	10	2	0.833333333333333	0.166666666666667		gnl|UMD3.1|GK000006.2	35514999	C	A	0	4	0	1		gnl|UMD3.1|GK000006.2	35458120	A	G	0	15	0	1		gnl|UMD3.1|GK000011.2	78718357	G	A	1	132	0.0075187969924812	0.992481203007519		gnl|UMD3.1|GK000006.2	42586072	G	T	4
ATP6V1B2	>=67798291	<=67824441	gnl|UMD3.1|GK000008.2						gnl|UMD3.1|GK000008.2	67808568	C	T	2	4	0.333333333333333	0.666666666666667		gnl|UMD3.1|GK000006.2	35517113	T	G	0	2	0	1		gnl|UMD3.1|GK000006.2	35458135	G	C	10	2	0.833333333333333	0.166666666666667		gnl|UMD3.1|GK000011.2	78718402	A	G	0	123	0	1		gnl|UMD3.1|GK000006.2	42625265	T	C	0
chromosome location of CGs	SNP location	1	2	3	4	5	6		gnl|UMD3.1|GK000008.2	67808570	G	T	1	4	0.2	0.8		gnl|UMD3.1|GK000006.2	35517566	G	A	0	4	0	1		gnl|UMD3.1|GK000006.2	35458156	G	T	0	13	0	1		DNMT3B	>=62700411	<=62721124	gnl|UMD3.1|GK000013.2						gnl|UMD3.1|GK000006.2	42636872	G	A	0
gnl|UMD3.1|GK000008.2	67798315	G	T	5	2	0.714285714285714	0.285714285714286		gnl|UMD3.1|GK000008.2	67808598	C	A	0	5	0	1		gnl|UMD3.1|GK000006.2	35517622	G	A,C	0	4	0	1		gnl|UMD3.1|GK000006.2	35458163	C	A	0	13	0	1		chromosome location of CGs	SNP location	1	2	3	4	5	6		gnl|UMD3.1|GK000006.2	42824414	C	A	0
gnl|UMD3.1|GK000008.2	67798389	C	T	7	2	0.777777777777778	0.222222222222222		gnl|UMD3.1|GK000008.2	67808738	G	A	0	8	0	1		gnl|UMD3.1|GK000006.2	35517676	C	A	0	2	0	1		gnl|UMD3.1|GK000006.2	35458300	T	C	6	2	0.75	0.25		gnl|UMD3.1|GK000013.2	62703926	C	T	0	2	0	1		CAST	>=98444979	<=98581253	gnl|UMD3.1|GK000007.2
gnl|UMD3.1|GK000008.2	67808738	G	A	0	4	0	1		gnl|UMD3.1|GK000008.2	67808773	G	C	0	15	0	1		gnl|UMD3.1|GK000006.2	35519301	G	A	0	3	0	1		gnl|UMD3.1|GK000006.2	35458329	G	A	5	4	0.555555555555556	0.444444444444444		GHRH	>=66863225	<=66872531	gnl|UMD3.1|GK000013.2						chromosome location of CGs	SNP location	1	2	3
gnl|UMD3.1|GK000008.2	67808773	G	C	0	4	0	1		gnl|UMD3.1|GK000008.2	67808777	G	A	0	14	0	1		gnl|UMD3.1|GK000006.2	35519917	A	G	0	2	0	1		gnl|UMD3.1|GK000006.2	35458437	A	T	4	2	0.666666666666667	0.333333333333333		chromosome location of CGs	SNP location	1	2	3	4	5	6		gnl|UMD3.1|GK000007.2	98479181	G	A	0
gnl|UMD3.1|GK000008.2	67808777	G	A	0	4	0	1		gnl|UMD3.1|GK000008.2	67808951	T	C	0	5	0	1		gnl|UMD3.1|GK000006.2	35520058	C	T	0	4	0	1		gnl|UMD3.1|GK000006.2	35458461	T	C	0	2	0	1		FOXA2	>=41910591	<=41911910	gnl|UMD3.1|GK000013.2						gnl|UMD3.1|GK000007.2	98485661	T	C	0
gnl|UMD3.1|GK000008.2	67808951	T	C	0	5	0	1		gnl|UMD3.1|GK000008.2	67808960	A	G	0	5	0	1		gnl|UMD3.1|GK000006.2	35520990	G	A,C	0	5	0	1		gnl|UMD3.1|GK000006.2	35458678	C	T	0	3	0	1		chromosome location of CGs	SNP location	1	2	3	4	5	6		gnl|UMD3.1|GK000007.2	98485695	T	A	0
gnl|UMD3.1|GK000008.2	67808960	A	G	0	6	0	1		gnl|UMD3.1|GK000008.2	67809313	A	C	0	8	0	1		gnl|UMD3.1|GK000006.2	35521612	A	C	1	3	0.25	0.75		gnl|UMD3.1|GK000006.2	35458730	T	C	0	11	0	1		gnl|UMD3.1|GK000013.2	41910864	T	C	0	107	0	1		gnl|UMD3.1|GK000007.2	98497842	A	G	0
gnl|UMD3.1|GK000008.2	67809313	A	C	0	2	0	1		gnl|UMD3.1|GK000008.2	67809505	A	G	0	2	0	1		gnl|UMD3.1|GK000006.2	35521651	A	G	0	4	0	1		gnl|UMD3.1|GK000006.2	35458731	G	A	0	12	0	1		gnl|UMD3.1|GK000013.2	41911105	T	G	30	11	0.731707317073171	0.268292682926829		gnl|UMD3.1|GK000007.2	98497923	G	A	0
gnl|UMD3.1|GK000008.2	67809631	G	A	0	2	0	1		gnl|UMD3.1|GK000008.2	67810764	T	A	0	8	0	1		gnl|UMD3.1|GK000006.2	35521653	A	T	2	2	0.5	0.5		gnl|UMD3.1|GK000006.2	35458774	C	G	0	10	0	1		HNF4A	>=73547468	<=73574144	gnl|UMD3.1|GK000013.2						gnl|UMD3.1|GK000007.2	98497944	G	A	0
gnl|UMD3.1|GK000008.2	67809662	A	G	0	2	0	1		gnl|UMD3.1|GK000008.2	67810769	C	T	7	2	0.777777777777778	0.222222222222222		gnl|UMD3.1|GK000006.2	35525100	A	G	0	2	0	1		gnl|UMD3.1|GK000006.2	35458967	G	C	0	2	0	1		chromosome location of CGs	SNP location	1	2	3	4	5	6		gnl|UMD3.1|GK000007.2	98497966	G	A	0
gnl|UMD3.1|GK000008.2	67809704	G	C	0	2	0	1		gnl|UMD3.1|GK000008.2	67810773	T	C	0	9	0	1		gnl|UMD3.1|GK000006.2	35525135	TAA	TAAA	0	1	0	1		gnl|UMD3.1|GK000006.2	35458983	C	T	0	2	0	1		gnl|UMD3.1|GK000013.2	73549035	A	G	0	4	0	1		gnl|UMD3.1|GK000007.2	98498543	G	A	0
gnl|UMD3.1|GK000008.2	67809895	G	A	0	2	0	1		gnl|UMD3.1|GK000008.2	67817769	G	A	0	5	0	1		gnl|UMD3.1|GK000006.2	35525631	A	G	2	2	0.5	0.5		gnl|UMD3.1|GK000006.2	35459025	G	T	0	2	0	1		gnl|UMD3.1|GK000013.2	73549151	C	T	0	2	0	1		gnl|UMD3.1|GK000007.2	98502785	G	A	0
gnl|UMD3.1|GK000008.2	67810011	C	G	0	2	0	1		gnl|UMD3.1|GK000008.2	67817805	C	T	0	4	0	1		gnl|UMD3.1|GK000006.2	35525666	A	G	2	2	0.5	0.5		gnl|UMD3.1|GK000006.2	35459028	A	G	0	2	0	1		gnl|UMD3.1|GK000013.2	73554167	G	A	0	2	0	1		gnl|UMD3.1|GK000007.2	98503938	C	A	0
gnl|UMD3.1|GK000008.2	67810022	T	A	0	2	0	1		gnl|UMD3.1|GK000008.2	67822026	T	C	0	5	0	1		gnl|UMD3.1|GK000006.2	35525667	A	G	0	4	0	1		gnl|UMD3.1|GK000006.2	35459059	G	A	0	2	0	1		gnl|UMD3.1|GK000013.2	73554212	G	T	0	2	0	1		gnl|UMD3.1|GK000007.2	98506146	T	A	0
gnl|UMD3.1|GK000008.2	67810054	A	G	0	2	0	1		gnl|UMD3.1|GK000008.2	67822062	T	C	0	5	0	1		gnl|UMD3.1|GK000006.2	35525688	A	G	0	3	0	1		gnl|UMD3.1|GK000006.2	35459064	T	C	0	2	0	1		gnl|UMD3.1|GK000013.2	73554774	T	C	0	8	0	1		gnl|UMD3.1|GK000007.2	98506210	G	A	0
gnl|UMD3.1|GK000008.2	67810469	G	A	0	2	0	1		gnl|UMD3.1|GK000008.2	67823584	C	T	0	32	0	1		gnl|UMD3.1|GK000006.2	35525707	A	G	0	3	0	1		gnl|UMD3.1|GK000006.2	35459147	A	G	0	7	0	1		gnl|UMD3.1|GK000013.2	73554883	C	A	2	2	0.5	0.5		gnl|UMD3.1|GK000007.2	98506219	G	A	0
gnl|UMD3.1|GK000008.2	67810764	T	A	0	8	0	1		gnl|UMD3.1|GK000008.2	67823611	G	A	0	33	0	1		gnl|UMD3.1|GK000006.2	35525717	A	G	0	2	0	1		gnl|UMD3.1|GK000006.2	35459166	C	A	0	7	0	1		gnl|UMD3.1|GK000013.2	73555415	T	C	0	3	0	1		gnl|UMD3.1|GK000007.2	98506286	G	A	0
gnl|UMD3.1|GK000008.2	67810773	T	C	0	8	0	1		gnl|UMD3.1|GK000008.2	67823802	G	A	0	43	0	1		gnl|UMD3.1|GK000006.2	35525718	A	G	0	2	0	1		gnl|UMD3.1|GK000006.2	35459246	C	T	0	11	0	1		gnl|UMD3.1|GK000013.2	73555571	C	T	0	9	0	1		gnl|UMD3.1|GK000007.2	98507083	N	C	0
gnl|UMD3.1|GK000008.2	67812831	A	G	0	3	0	1		gnl|UMD3.1|GK000008.2	67824091	T	C	1	59	0.0166666666666667	0.983333333333333		gnl|UMD3.1|GK000006.2	35525929	A	G	0	5	0	1		gnl|UMD3.1|GK000006.2	35459257	A	G	0	8	0	1		gnl|UMD3.1|GK000013.2	73556172	C	G	0	7	0	1		gnl|UMD3.1|GK000007.2	98507751	T	C	2
gnl|UMD3.1|GK000008.2	67812973	G	A	0	3	0	1		gnl|UMD3.1|GK000008.2	67824092	G	A	0	57	0	1		gnl|UMD3.1|GK000006.2	35525958	A	G	0	6	0	1		gnl|UMD3.1|GK000006.2	35459328	C	T	0	11	0	1		gnl|UMD3.1|GK000013.2	73556331	C	G	0	4	0	1		gnl|UMD3.1|GK000007.2	98507759	G	C	2
gnl|UMD3.1|GK000008.2	67815043	G	A	0	2	0	1		IGF2R	>=97638172	<=97740003	gnl|UMD3.1|GK000009.2						gnl|UMD3.1|GK000006.2	35525970	A	G	0	6	0	1		gnl|UMD3.1|GK000006.2	35459353	T	C	0	9	0	1		gnl|UMD3.1|GK000013.2	73556342	A	G	0	4	0	1		gnl|UMD3.1|GK000007.2	98507761	G	A	2
gnl|UMD3.1|GK000008.2	67818637	A	G	0	2	0	1		chromosome location of CGs	SNP location	1	2	3	4	5	6		gnl|UMD3.1|GK000006.2	35525972	A	G	0	5	0	1		gnl|UMD3.1|GK000006.2	35459391	T	G	0	10	0	1		gnl|UMD3.1|GK000013.2	73556400	C	T	0	3	0	1		gnl|UMD3.1|GK000007.2	98507785	C	G	2
gnl|UMD3.1|GK000008.2	67818709	C	T	0	2	0	1		gnl|UMD3.1|GK000009.2	97645243	G	A	0	3	0	1		gnl|UMD3.1|GK000006.2	35526684	A	G	0	2	0	1		gnl|UMD3.1|GK000006.2	35459586	G	C	0	21	0	1		gnl|UMD3.1|GK000013.2	73556431	G	A	0	10	0	1		gnl|UMD3.1|GK000007.2	98507786	C	A	2
gnl|UMD3.1|GK000008.2	67819721	A	G	0	2	0	1		gnl|UMD3.1|GK000009.2	97658036	C	G	0	4	0	1		gnl|UMD3.1|GK000006.2	35526707	T	A	0	2	0	1		gnl|UMD3.1|GK000006.2	35459838	C	A	0	23	0	1		gnl|UMD3.1|GK000013.2	73556576	C	A	5	2	0.714285714285714	0.285714285714286		gnl|UMD3.1|GK000007.2	98507798	A	G	2
gnl|UMD3.1|GK000008.2	67823584	C	T	0	18	0	1		gnl|UMD3.1|GK000009.2	97660010	A	G	2	2	0.5	0.5		gnl|UMD3.1|GK000006.2	35529659	A	T	1	1	0.5	0.5		gnl|UMD3.1|GK000006.2	35459893	G	T	13	6	0.684210526315789	0.315789473684211		gnl|UMD3.1|GK000013.2	73557695	G	A	0	4	0	1		gnl|UMD3.1|GK000007.2	98507851	T	C	4
gnl|UMD3.1|GK000008.2	67823611	G	A	0	23	0	1		gnl|UMD3.1|GK000009.2	97661894	T	C	0	5	0	1		gnl|UMD3.1|GK000006.2	35533436	T	A	3	2	0.6	0.4		gnl|UMD3.1|GK000006.2	35460166	A	G	16	3	0.842105263157895	0.157894736842105		gnl|UMD3.1|GK000013.2	73557720	T	C	0	2	0	1		gnl|UMD3.1|GK000007.2	98507941	A	G	4
gnl|UMD3.1|GK000008.2	67823802	G	A	0	22	0	1		gnl|UMD3.1|GK000009.2	97662202	G	T	0	2	0	1		gnl|UMD3.1|GK000006.2	35534872	A	C	0	7	0	1		gnl|UMD3.1|GK000006.2	35460169	A	G	16	3	0.842105263157895	0.157894736842105		gnl|UMD3.1|GK000013.2	73557727	C	T	0	3	0	1		gnl|UMD3.1|GK000007.2	98507963	T	C	4
gnl|UMD3.1|GK000008.2	67824091	T	C	1	28	0.0344827586206897	0.96551724137931		gnl|UMD3.1|GK000009.2	97662257	C	T	0	3	0	1		gnl|UMD3.1|GK000006.2	35534874	A	T	0	8	0	1		gnl|UMD3.1|GK000006.2	35460191	A	G	10	3	0.769230769230769	0.230769230769231		gnl|UMD3.1|GK000013.2	73557759	G	T	0	3	0	1		gnl|UMD3.1|GK000007.2	98507980	A	C	2
gnl|UMD3.1|GK000008.2	67824092	G	A	0	31	0	1		gnl|UMD3.1|GK000009.2	97662273	A	T	0	6	0	1		gnl|UMD3.1|GK000006.2	35534909	C	A	0	4	0	1		gnl|UMD3.1|GK000006.2	35460248	C	T	0	16	0	1		gnl|UMD3.1|GK000013.2	73557863	G	A	0	4	0	1		gnl|UMD3.1|GK000007.2	98510056	G	T	0
IGF2R	>=97638172	<=97740003	gnl|UMD3.1|GK000009.2						gnl|UMD3.1|GK000009.2	97662293	C	G,A	0	6	0	1		gnl|UMD3.1|GK000006.2	35534917	G	C	0	4	0	1		gnl|UMD3.1|GK000006.2	35460251	A	G	8	3	0.727272727272727	0.272727272727273		gnl|UMD3.1|GK000013.2	73557968	G	T	4	2	0.666666666666667	0.333333333333333		gnl|UMD3.1|GK000007.2	98510089	C	T	0
chromosome location of CGs	SNP location	1	2	3	4	5	6		gnl|UMD3.1|GK000009.2	97663306	A	G	0	2	0	1		gnl|UMD3.1|GK000006.2	35534918	A	T	0	3	0	1		gnl|UMD3.1|GK000006.2	35460264	A	G	12	3	0.8	0.2		gnl|UMD3.1|GK000013.2	73557977	G	A	0	5	0	1		gnl|UMD3.1|GK000007.2	98510112	C	A	0
gnl|UMD3.1|GK000009.2	97658618	G	T	0	2	0	1		gnl|UMD3.1|GK000009.2	97667377	C	A	0	1	0	1		gnl|UMD3.1|GK000006.2	35538963	C	T	1	2	0.333333333333333	0.666666666666667		gnl|UMD3.1|GK000006.2	35460314	T	C	0	15	0	1		gnl|UMD3.1|GK000013.2	73558002	C	T	0	2	0	1		gnl|UMD3.1|GK000007.2	98510114	A	G	0
gnl|UMD3.1|GK000009.2	97659867	C	A	8	2	0.8	0.2		gnl|UMD3.1|GK000009.2	97668203	G	A	4	2	0.666666666666667	0.333333333333333		gnl|UMD3.1|GK000006.2	35551514	C	T	0	2	0	1		gnl|UMD3.1|GK000006.2	35460340	A	G	11	4	0.733333333333333	0.266666666666667		gnl|UMD3.1|GK000013.2	73558575	C	G	0	5	0	1		gnl|UMD3.1|GK000007.2	98510153	A	G	0
gnl|UMD3.1|GK000009.2	97667782	G	A	1	2	0.333333333333333	0.666666666666667		gnl|UMD3.1|GK000009.2	97669551	A	T	2	2	0.5	0.5		gnl|UMD3.1|GK000006.2	35552500	A	C	4	2	0.666666666666667	0.333333333333333		gnl|UMD3.1|GK000006.2	35460376	A	G	6	3	0.666666666666667	0.333333333333333		gnl|UMD3.1|GK000013.2	73558639	A	C	0	4	0	1		gnl|UMD3.1|GK000007.2	98510525	A	G	0
gnl|UMD3.1|GK000009.2	97667790	A	T	1	2	0.333333333333333	0.666666666666667		gnl|UMD3.1|GK000009.2	97670563	T	C	10	3	0.769230769230769	0.230769230769231		gnl|UMD3.1|GK000006.2	35553941	A	T	4	2	0.666666666666667	0.333333333333333		gnl|UMD3.1|GK000006.2	35460378	C	T	0	9	0	1		gnl|UMD3.1|GK000013.2	73558643	G	A	1	3	0.25	0.75		gnl|UMD3.1|GK000007.2	98510634	A	T	0
gnl|UMD3.1|GK000009.2	97667792	C	A	1	2	0.333333333333333	0.666666666666667		gnl|UMD3.1|GK000009.2	97671202	G	A	1	3	0.25	0.75		gnl|UMD3.1|GK000006.2	35554531	T	A	0	6	0	1		gnl|UMD3.1|GK000006.2	35460640	A	G	0	15	0	1		gnl|UMD3.1|GK000013.2	73558768	T	C	0	5	0	1		gnl|UMD3.1|GK000007.2	98510692	A	G	0
gnl|UMD3.1|GK000009.2	97669420	C	A	0	2	0	1		gnl|UMD3.1|GK000009.2	97671379	G	A	10	5	0.666666666666667	0.333333333333333		gnl|UMD3.1|GK000006.2	35557037	A	G	0	2	0	1		gnl|UMD3.1|GK000006.2	35460671	T	A	0	15	0	1		gnl|UMD3.1|GK000013.2	73558769	G	A	0	5	0	1		gnl|UMD3.1|GK000007.2	98521553	C	A	0
gnl|UMD3.1|GK000009.2	97671968	T	A	5	2	0.714285714285714	0.285714285714286		gnl|UMD3.1|GK000009.2	97673548	T	A	0	2	0	1		gnl|UMD3.1|GK000006.2	35558922	G	A	0	2	0	1		gnl|UMD3.1|GK000006.2	35460679	C	G	0	20	0	1		gnl|UMD3.1|GK000013.2	73558805	T	A	0	3	0	1		gnl|UMD3.1|GK000007.2	98521677	C	A	0
gnl|UMD3.1|GK000009.2	97673725	C	A	14	3	0.823529411764706	0.176470588235294		gnl|UMD3.1|GK000009.2	97674249	G	A	25	8	0.757575757575758	0.242424242424242		gnl|UMD3.1|GK000006.2	35562209	A	G	0	2	0	1		gnl|UMD3.1|GK000006.2	35460797	T	C	0	10	0	1		gnl|UMD3.1|GK000013.2	73558822	A	C	0	3	0	1		gnl|UMD3.1|GK000007.2	98523268	G	A	0
gnl|UMD3.1|GK000009.2	97675714	C	G	0	9	0	1		gnl|UMD3.1|GK000009.2	97675714	C	G	6	13	0.315789473684211	0.684210526315789		gnl|UMD3.1|GK000006.2	35577309	A	G	0	3	0	1		gnl|UMD3.1|GK000006.2	35461089	T	C	0	8	0	1		gnl|UMD3.1|GK000013.2	73558854	G	A	0	4	0	1		gnl|UMD3.1|GK000007.2	98523272	A	G	0
gnl|UMD3.1|GK000009.2	97675724	G	A	6	2	0.75	0.25		gnl|UMD3.1|GK000009.2	97675723	G	A	13	5	0.722222222222222	0.277777777777778		gnl|UMD3.1|GK000006.2	35577352	A	C	0	6	0	1		gnl|UMD3.1|GK000006.2	35461125	A	G	0	14	0	1		gnl|UMD3.1|GK000013.2	73558871	G	A	0	4	0	1		gnl|UMD3.1|GK000007.2	98523807	G	A	3
gnl|UMD3.1|GK000009.2	97676927	G	T	2	2	0.5	0.5		gnl|UMD3.1|GK000009.2	97696530	C	T	7	5	0.583333333333333	0.416666666666667		gnl|UMD3.1|GK000006.2	35577481	A	G	0	2	0	1		gnl|UMD3.1|GK000006.2	35461131	C	T	0	14	0	1		gnl|UMD3.1|GK000013.2	73559539	T	C	0	30	0	1		gnl|UMD3.1|GK000007.2	98528092	G	C	0
gnl|UMD3.1|GK000009.2	97680504	G	T	1	2	0.333333333333333	0.666666666666667		gnl|UMD3.1|GK000009.2	97698050	G	A	0	4	0	1		gnl|UMD3.1|GK000006.2	35577504	A	C	0	2	0	1		gnl|UMD3.1|GK000006.2	35461394	G	T	20	4	0.833333333333333	0.166666666666667		gnl|UMD3.1|GK000013.2	73559563	G	A	0	30	0	1		gnl|UMD3.1|GK000007.2	98529774	A	G	0
gnl|UMD3.1|GK000009.2	97687366	A	G	0	4	0	1		gnl|UMD3.1|GK000009.2	97702733	T	C	0	4	0	1		gnl|UMD3.1|GK000006.2	35579465	A	C	0	2	0	1		gnl|UMD3.1|GK000006.2	35461412	G	T	14	5	0.736842105263158	0.263157894736842		gnl|UMD3.1|GK000013.2	73560734	AGAGC	A	0	1	0	1		gnl|UMD3.1|GK000007.2	98530222	A	G	0
gnl|UMD3.1|GK000009.2	97687429	T	C	0	4	0	1		gnl|UMD3.1|GK000009.2	97711571	T	C	1	8	0.111111111111111	0.888888888888889		gnl|UMD3.1|GK000006.2	35582774	A	T	4	2	0.666666666666667	0.333333333333333		gnl|UMD3.1|GK000006.2	35461458	G	T	16	6	0.727272727272727	0.272727272727273		gnl|UMD3.1|GK000013.2	73561454	G	A	0	3	0	1		gnl|UMD3.1|GK000007.2	98531781	T	C	0
gnl|UMD3.1|GK000009.2	97687783	C	A	11	2	0.846153846153846	0.153846153846154		gnl|UMD3.1|GK000009.2	97718308	A	T	0	3	0	1		gnl|UMD3.1|GK000006.2	35583368	G	A	0	2	0	1		gnl|UMD3.1|GK000006.2	35461490	C	A	16	5	0.761904761904762	0.238095238095238		gnl|UMD3.1|GK000013.2	73563343	G	A	0	4	0	1		gnl|UMD3.1|GK000007.2	98532128	C	A	1
gnl|UMD3.1|GK000009.2	97690490	A	G	0	16	0	1		gnl|UMD3.1|GK000009.2	97719274	A	G	0	4	0	1		gnl|UMD3.1|GK000006.2	35585696	A	C	0	4	0	1		gnl|UMD3.1|GK000006.2	35461498	G	T	0	28	0	1		gnl|UMD3.1|GK000013.2	73563382	C	T,A	0	7	0	1		gnl|UMD3.1|GK000007.2	98534197	T	C	7
gnl|UMD3.1|GK000009.2	97693413	T	C	5	2	0.714285714285714	0.285714285714286		gnl|UMD3.1|GK000009.2	97725267	C	T	3	2	0.6	0.4		gnl|UMD3.1|GK000006.2	35588789	G	A	0	2	0	1		gnl|UMD3.1|GK000006.2	35461545	G	A	0	30	0	1		gnl|UMD3.1|GK000013.2	73563814	A	G	0	2	0	1		gnl|UMD3.1|GK000007.2	98535683	A	G	8
gnl|UMD3.1|GK000009.2	97695083	A	T	5	2	0.714285714285714	0.285714285714286		gnl|UMD3.1|GK000009.2	97726979	A	G	2	11	0.153846153846154	0.846153846153846		gnl|UMD3.1|GK000006.2	35590157	T	C	0	2	0	1		gnl|UMD3.1|GK000006.2	35461591	A	G	0	33	0	1		gnl|UMD3.1|GK000013.2	73564282	C	T	0	7	0	1		gnl|UMD3.1|GK000007.2	98535716	G	A	8
gnl|UMD3.1|GK000009.2	97702733	T	C	0	4	0	1		gnl|UMD3.1|GK000009.2	97726982	C	T	2	11	0.153846153846154	0.846153846153846		gnl|UMD3.1|GK000006.2	35591888	G	GT	0	1	0	1		gnl|UMD3.1|GK000006.2	35461738	C	T	0	15	0	1		gnl|UMD3.1|GK000013.2	73564392	A	G	0	5	0	1		gnl|UMD3.1|GK000007.2	98535754	C	T	0
gnl|UMD3.1|GK000009.2	97708486	C	A	6	2	0.75	0.25		gnl|UMD3.1|GK000009.2	97727455	C	T	10	23	0.303030303030303	0.696969696969697		gnl|UMD3.1|GK000006.2	35595045	TC	TCC	0	1	0	1		gnl|UMD3.1|GK000006.2	35461792	G	A	0	5	0	1		gnl|UMD3.1|GK000013.2	73564441	C	A	0	2	0	1		gnl|UMD3.1|GK000007.2	98535793	A	G	0
gnl|UMD3.1|GK000009.2	97709653	T	C	0	4	0	1		gnl|UMD3.1|GK000009.2	97727568	G	C	0	4	0	1		gnl|UMD3.1|GK000006.2	35617735	T	A	2	2	0.5	0.5		gnl|UMD3.1|GK000006.2	35461820	A	G	0	10	0	1		gnl|UMD3.1|GK000013.2	73564697	C	T	0	2	0	1		gnl|UMD3.1|GK000007.2	98535807	C	T	0
gnl|UMD3.1|GK000009.2	97711571	T	C	0	21	0	1		gnl|UMD3.1|GK000009.2	97728913	G	A	0	2	0	1		gnl|UMD3.1|GK000006.2	35624268	A	G	0	2	0	1		gnl|UMD3.1|GK000006.2	35462081	C	A	0	5	0	1		gnl|UMD3.1|GK000013.2	73565069	T	G	0	2	0	1		gnl|UMD3.1|GK000007.2	98535824	T	C	0
gnl|UMD3.1|GK000009.2	97718308	A	T	0	2	0	1		gnl|UMD3.1|GK000009.2	97733752	T	C	5	27	0.15625	0.84375		gnl|UMD3.1|GK000006.2	35638038	C	T	0	2	0	1		gnl|UMD3.1|GK000006.2	35462160	G	A	0	13	0	1		gnl|UMD3.1|GK000013.2	73566921	C	T	0	3	0	1		gnl|UMD3.1|GK000007.2	98541469	C	T	6
gnl|UMD3.1|GK000009.2	97719126	C	A	0	2	0	1		gnl|UMD3.1|GK000009.2	97739679	C	T	10	43	0.188679245283019	0.811320754716981		gnl|UMD3.1|GK000006.2	35640366	G	T	0	2	0	1		gnl|UMD3.1|GK000006.2	35462453	T	C	0	7	0	1		gnl|UMD3.1|GK000013.2	73573558	C	T	3	2	0.6	0.4		gnl|UMD3.1|GK000007.2	98541475	G	A	6
gnl|UMD3.1|GK000009.2	97719717	C	A	9	2	0.818181818181818	0.181818181818182		RFX6	>=34160295	<=34212258	gnl|UMD3.1|GK000009.2						gnl|UMD3.1|GK000006.2	35657509	A	T	0	2	0	1		gnl|UMD3.1|GK000006.2	35462807	C	T	0	11	0	1		PLAG1	>=25007291	<=25009296	gnl|UMD3.1|GK000014.2						gnl|UMD3.1|GK000007.2	98547154	A	T	0
gnl|UMD3.1|GK000009.2	97720199	T	C	0	12	0	1		chromosome location of CGs	SNP location	1	2	3	4	5	6		gnl|UMD3.1|GK000006.2	35681303	G	T	0	2	0	1		gnl|UMD3.1|GK000006.2	35462843	A	G	4	3	0.571428571428571	0.428571428571429		chromosome location of CGs	SNP location	1	2	3	4	5	6		gnl|UMD3.1|GK000007.2	98547551	C	T	1
gnl|UMD3.1|GK000009.2	97720531	G	C	0	2	0	1		MAP3K5	>=75549283	<=75778418	gnl|UMD3.1|GK000009.2						gnl|UMD3.1|GK000006.2	35686748	A	G	0	2	0	1		gnl|UMD3.1|GK000006.2	35463210	A	G	4	2	0.666666666666667	0.333333333333333		NUCB2	>=35693278	<=35715902	gnl|UMD3.1|GK000015.2						gnl|UMD3.1|GK000007.2	98554376	C	T	6
gnl|UMD3.1|GK000009.2	97721311	C	T	0	2	0	1		chromosome location of CGs	SNP location	1	2	3	4	5	6		gnl|UMD3.1|GK000006.2	35691826	T	C	3	3	0.5	0.5		gnl|UMD3.1|GK000006.2	35463215	A	G	4	2	0.666666666666667	0.333333333333333		chromosome location of CGs	SNP location	1	2	3	4	5	6		gnl|UMD3.1|GK000007.2	98554385	T	C	8
gnl|UMD3.1|GK000009.2	97726979	A	G	0	11	0	1		gnl|UMD3.1|GK000009.2	75549690	C	A	0	5	0	1		gnl|UMD3.1|GK000006.2	35691903	A	G	3	2	0.6	0.4		gnl|UMD3.1|GK000006.2	35463259	A	G	4	2	0.666666666666667	0.333333333333333		gnl|UMD3.1|GK000015.2	35701699	G	A	0	2	0	1		gnl|UMD3.1|GK000007.2	98554388	A	G	8
gnl|UMD3.1|GK000009.2	97726982	C	T	0	11	0	1		gnl|UMD3.1|GK000009.2	75552453	T	A	2	2	0.5	0.5		gnl|UMD3.1|GK000006.2	35708752	T	C	0	2	0	1		gnl|UMD3.1|GK000006.2	35463424	A	C	0	3	0	1		gnl|UMD3.1|GK000015.2	35703868	C	T,A	0	11	0	1		gnl|UMD3.1|GK000007.2	98554418	T	C	10
gnl|UMD3.1|GK000009.2	97727455	C	T	0	29	0	1		gnl|UMD3.1|GK000009.2	75560082	G	A	0	2	0	1		gnl|UMD3.1|GK000006.2	35709187	A	C	0	3	0	1		gnl|UMD3.1|GK000006.2	35464064	T	A	0	9	0	1		gnl|UMD3.1|GK000015.2	35703960	C	T	0	2	0	1		gnl|UMD3.1|GK000007.2	98554427	C	T	12
gnl|UMD3.1|GK000009.2	97728580	C	T	0	2	0	1		gnl|UMD3.1|GK000009.2	75560882	C	T	0	7	0	1		gnl|UMD3.1|GK000006.2	35710688	A	G	0	2	0	1		gnl|UMD3.1|GK000006.2	35464306	C	T	0	13	0	1		gnl|UMD3.1|GK000015.2	35704255	A	C	0	6	0	1		gnl|UMD3.1|GK000007.2	98560223	T	C	9
gnl|UMD3.1|GK000009.2	97729478	C	T	0	2	0	1		gnl|UMD3.1|GK000009.2	75587604	A	T	3	2	0.6	0.4		gnl|UMD3.1|GK000006.2	35713099	C	T	0	2	0	1		gnl|UMD3.1|GK000006.2	35466087	C	A	0	4	0	1		gnl|UMD3.1|GK000015.2	35707513	T	C	0	3	0	1		gnl|UMD3.1|GK000007.2	98560787	A	G	9
gnl|UMD3.1|GK000009.2	97733752	T	C	0	30	0	1		gnl|UMD3.1|GK000009.2	75587634	C	A	3	2	0.6	0.4		gnl|UMD3.1|GK000006.2	35715966	T	C	0	3	0	1		gnl|UMD3.1|GK000006.2	35466106	T	C	0	4	0	1		gnl|UMD3.1|GK000015.2	35707539	T	C	0	3	0	1		gnl|UMD3.1|GK000007.2	98560899	C	T	0
gnl|UMD3.1|GK000009.2	97733866	G	A	0	1	0	1		gnl|UMD3.1|GK000009.2	75609339	C	T	0	2	0	1		gnl|UMD3.1|GK000006.2	35726319	A	T	6	2	0.75	0.25		gnl|UMD3.1|GK000006.2	35466453	C	T	0	3	0	1		gnl|UMD3.1|GK000015.2	35707566	A	C	3	3	0.5	0.5		gnl|UMD3.1|GK000007.2	98564658	G	A	0
gnl|UMD3.1|GK000009.2	97738724	A	C	0	2	0	1		gnl|UMD3.1|GK000009.2	75612602	G	A	0	2	0	1		gnl|UMD3.1|GK000006.2	35726346	T	A	0	8	0	1		gnl|UMD3.1|GK000006.2	35466680	C	A	0	3	0	1		BTG4	>=22105614	<=22120867	gnl|UMD3.1|GK000015.2						gnl|UMD3.1|GK000007.2	98565976	G	T	0
gnl|UMD3.1|GK000009.2	97739679	C	T	0	29	0	1		gnl|UMD3.1|GK000009.2	75612664	G	T	0	2	0	1		gnl|UMD3.1|GK000006.2	35729135	A	T	0	2	0	1		gnl|UMD3.1|GK000006.2	35468063	C	T	0	3	0	1		chromosome location of CGs	SNP location	1	2	3	4	5	6		gnl|UMD3.1|GK000007.2	98566391	T	C	0
RFX6	>=34160295	<=34212258	gnl|UMD3.1|GK000009.2						gnl|UMD3.1|GK000009.2	75612696	A	G	0	4	0	1		gnl|UMD3.1|GK000006.2	35729166	T	C	0	2	0	1		gnl|UMD3.1|GK000006.2	35468925	A	G	0	3	0	1		MGC134087	>=22547742	<=22557344	gnl|UMD3.1|GK000015.2						gnl|UMD3.1|GK000007.2	98568405	T	C	0
chromosome location of CGs	SNP location	1	2	3	4	5	6		gnl|UMD3.1|GK000009.2	75612725	A	C	0	4	0	1		gnl|UMD3.1|GK000006.2	35729190	T	C	0	2	0	1		gnl|UMD3.1|GK000006.2	35469175	A	C	0	2	0	1		chromosome location of CGs	SNP location	1	2	3	4	5	6		gnl|UMD3.1|GK000007.2	98574496	T	C	0
MAP3K5	>=75549283	<=75778418	gnl|UMD3.1|GK000009.2						gnl|UMD3.1|GK000009.2	75612772	T	C	0	1	0	1		gnl|UMD3.1|GK000006.2	35729226	A	G	0	2	0	1		gnl|UMD3.1|GK000006.2	35469179	A	T	0	2	0	1		ATM	>=18119201	<=18265060	gnl|UMD3.1|GK000015.2						gnl|UMD3.1|GK000007.2	98574830	C	T	0
chromosome location of CGs	SNP location	1	2	3	4	5	6		gnl|UMD3.1|GK000009.2	75630144	A	C	0	2	0	1		gnl|UMD3.1|GK000006.2	35743166	A	G	0	3	0	1		gnl|UMD3.1|GK000006.2	35469188	C	A	0	4	0	1		chromosome location of CGs	SNP location	1	2	3	4	5	6		gnl|UMD3.1|GK000007.2	98574853	C	T	0
gnl|UMD3.1|GK000009.2	75549690	C	A	2	6	0.25	0.75		gnl|UMD3.1|GK000009.2	75630223	A	G	0	2	0	1		gnl|UMD3.1|GK000006.2	35743703	G	C	0	2	0	1		gnl|UMD3.1|GK000006.2	35469211	C	T	0	4	0	1		gnl|UMD3.1|GK000015.2	18183797	T	A	0	2	0	1		gnl|UMD3.1|GK000007.2	98574903	C	T	0
gnl|UMD3.1|GK000009.2	75550854	G	A	7	2	0.777777777777778	0.222222222222222		gnl|UMD3.1|GK000009.2	75630415	A	G	0	2	0	1		gnl|UMD3.1|GK000006.2	35784721	G	A	0	2	0	1		gnl|UMD3.1|GK000006.2	35469274	A	G	0	2	0	1		gnl|UMD3.1|GK000015.2	18202105	A	T	0	2	0	1		gnl|UMD3.1|GK000007.2	98574975	C	T	0
gnl|UMD3.1|GK000009.2	75552451	A	T	9	2	0.818181818181818	0.181818181818182		gnl|UMD3.1|GK000009.2	75630454	C	T	0	2	0	1		gnl|UMD3.1|GK000006.2	35786382	T	A	2	2	0.5	0.5		gnl|UMD3.1|GK000006.2	35469479	C	T	0	2	0	1		gnl|UMD3.1|GK000015.2	18215791	A	G	0	3	0	1		gnl|UMD3.1|GK000007.2	98575105	A	G	0
gnl|UMD3.1|GK000009.2	75560763	T	A	4	2	0.666666666666667	0.333333333333333		gnl|UMD3.1|GK000009.2	75630506	T	C	0	2	0	1		gnl|UMD3.1|GK000006.2	35786422	G	T	1	2	0.333333333333333	0.666666666666667		gnl|UMD3.1|GK000006.2	35469680	TG	T	0	1	0	1		gnl|UMD3.1|GK000015.2	18231898	C	T	0	2	0	1		gnl|UMD3.1|GK000007.2	98576416	G	A	3
gnl|UMD3.1|GK000009.2	75560882	C	T	5	2	0.714285714285714	0.285714285714286		gnl|UMD3.1|GK000009.2	75630509	A	G	0	2	0	1		gnl|UMD3.1|GK000006.2	35786650	T	C	0	2	0	1		gnl|UMD3.1|GK000006.2	35469960	G	A	0	2	0	1		gnl|UMD3.1|GK000015.2	18238743	A	G	0	2	0	1		gnl|UMD3.1|GK000007.2	98577276	C	T	0
gnl|UMD3.1|GK000009.2	75562723	C	G	0	2	0	1		gnl|UMD3.1|GK000009.2	75644694	C	T	0	2	0	1		gnl|UMD3.1|GK000006.2	35786668	T	C	0	2	0	1		gnl|UMD3.1|GK000006.2	35470248	C	G	0	2	0	1		gnl|UMD3.1|GK000015.2	18245902	C	T	0	2	0	1		gnl|UMD3.1|GK000007.2	98577464	C	T	2
gnl|UMD3.1|GK000009.2	75566615	T	C	0	2	0	1		gnl|UMD3.1|GK000009.2	75644746	C	G	0	2	0	1		gnl|UMD3.1|GK000006.2	35786669	T	C	0	2	0	1		gnl|UMD3.1|GK000006.2	35470739	C	T	9	4	0.692307692307692	0.307692307692308		gnl|UMD3.1|GK000015.2	18246132	G	A	0	5	0	1		gnl|UMD3.1|GK000007.2	98577465	A	G	2
gnl|UMD3.1|GK000009.2	75572082	G	A	4	2	0.666666666666667	0.333333333333333		gnl|UMD3.1|GK000009.2	75644775	C	G	0	2	0	1		gnl|UMD3.1|GK000006.2	35786673	A	T	0	2	0	1		gnl|UMD3.1|GK000006.2	35470912	T	C	6	6	0.5	0.5		gnl|UMD3.1|GK000015.2	18252294	G	A,T	0	2	0	1		gnl|UMD3.1|GK000007.2	98577520	C	T	1
gnl|UMD3.1|GK000009.2	75577844	TCTGTATTAGGAAAGC	TC	0	1	0	1		gnl|UMD3.1|GK000009.2	75644791	T	G	0	2	0	1		gnl|UMD3.1|GK000006.2	35786679	T	C	0	2	0	1		gnl|UMD3.1|GK000006.2	35472675	T	G	0	7	0	1		UCP3	>=54213566	<=54224051	gnl|UMD3.1|GK000015.2						gnl|UMD3.1|GK000007.2	98577567	G	A	0
gnl|UMD3.1|GK000009.2	75579009	C	A	0	2	0	1		gnl|UMD3.1|GK000009.2	75644797	C	T	0	2	0	1		gnl|UMD3.1|GK000006.2	35786680	T	C	0	2	0	1		gnl|UMD3.1|GK000006.2	35473164	A	G	0	3	0	1		chromosome location of CGs	SNP location	1	2	3	4	5	6		gnl|UMD3.1|GK000007.2	98577672	A	C	2
gnl|UMD3.1|GK000009.2	75586395	C	T	0	2	0	1		gnl|UMD3.1|GK000009.2	75648612	A	C	0	4	0	1		gnl|UMD3.1|GK000006.2	35786691	G	A	0	2	0	1		gnl|UMD3.1|GK000006.2	35473440	A	G	0	3	0	1		IGFN1	>=81604665	<=81641464	gnl|UMD3.1|GK000016.2						gnl|UMD3.1|GK000007.2	98577684	A	G	2
gnl|UMD3.1|GK000009.2	75594689	C	T	0	2	0	1		gnl|UMD3.1|GK000009.2	75706809	C	T	0	3	0	1		gnl|UMD3.1|GK000006.2	35786693	C	G	0	2	0	1		gnl|UMD3.1|GK000006.2	35473458	A	G	0	6	0	1		chromosome location of CGs	SNP location	1	2	3	4	5	6		gnl|UMD3.1|GK000007.2	98577713	A	C	2
gnl|UMD3.1|GK000009.2	75600889	T	G	0	2	0	1		gnl|UMD3.1|GK000009.2	75708238	T	A	0	4	0	1		gnl|UMD3.1|GK000006.2	35786708	T	C	0	4	0	1		gnl|UMD3.1|GK000006.2	35473507	G	C	0	3	0	1		CAPN2	>=27781671	<=27840009	gnl|UMD3.1|GK000016.2						gnl|UMD3.1|GK000007.2	98578103	A	G	0
gnl|UMD3.1|GK000009.2	75609339	C	T	0	2	0	1		gnl|UMD3.1|GK000009.2	75729735	T	C	0	2	0	1		gnl|UMD3.1|GK000006.2	35786738	T	C	0	4	0	1		gnl|UMD3.1|GK000006.2	35474900	G	A	0	2	0	1		chromosome location of CGs	SNP location	1	2	3	4	5	6		gnl|UMD3.1|GK000007.2	98578236	C	T	0
gnl|UMD3.1|GK000009.2	75633147	G	A	0	2	0	1		gnl|UMD3.1|GK000009.2	75734106	G	A	0	2	0	1		gnl|UMD3.1|GK000006.2	35786746	C	A	1	3	0.25	0.75		gnl|UMD3.1|GK000006.2	35475148	A	C	0	5	0	1		gnl|UMD3.1|GK000016.2	27810903	C	T	0	2	0	1		gnl|UMD3.1|GK000007.2	98578359	C	T	1
gnl|UMD3.1|GK000009.2	75633198	C	T	0	2	0	1		gnl|UMD3.1|GK000009.2	75755078	A	G	0	2	0	1		gnl|UMD3.1|GK000006.2	35786747	T	C	0	4	0	1		gnl|UMD3.1|GK000006.2	35475333	A	T	0	3	0	1		gnl|UMD3.1|GK000016.2	27811737	T	A	0	2	0	1		gnl|UMD3.1|GK000007.2	98579574	G	A	49
gnl|UMD3.1|GK000009.2	75637753	C	G	1	2	0.333333333333333	0.666666666666667		gnl|UMD3.1|GK000009.2	75761473	AAT	A	0	1	0	1		gnl|UMD3.1|GK000006.2	35786753	T	C	0	4	0	1		gnl|UMD3.1|GK000006.2	35475786	G	A	0	3	0	1		gnl|UMD3.1|GK000016.2	27811738	T	C	0	2	0	1		gnl|UMD3.1|GK000007.2	98579864	G	C	28
gnl|UMD3.1|GK000009.2	75637811	AACACACACACACACACACACACACACACACACACAC	AACACACACACACACACACACACACACACACACAC	0	1	0	1		gnl|UMD3.1|GK000009.2	75773171	N	G	0	6	0	1		gnl|UMD3.1|GK000006.2	35786761	A	C	2	2	0.5	0.5		gnl|UMD3.1|GK000006.2	35476265	G	A	0	2	0	1		gnl|UMD3.1|GK000016.2	27811802	A	G	0	2	0	1		gnl|UMD3.1|GK000007.2	98579976	A	G	31
gnl|UMD3.1|GK000009.2	75642047	G	T	5	2	0.714285714285714	0.285714285714286		gnl|UMD3.1|GK000009.2	75773586	T	A	0	6	0	1		gnl|UMD3.1|GK000006.2	35786773	T	C	0	2	0	1		gnl|UMD3.1|GK000006.2	35476333	G	A	0	2	0	1		gnl|UMD3.1|GK000016.2	27811830	A	G	0	2	0	1		gnl|UMD3.1|GK000007.2	98580401	A	C	17
gnl|UMD3.1|GK000009.2	75651612	G	A	0	2	0	1		gnl|UMD3.1|GK000009.2	75773593	G	C	0	6	0	1		gnl|UMD3.1|GK000006.2	35786774	T	C	0	2	0	1		gnl|UMD3.1|GK000006.2	35476334	C	A	0	2	0	1		gnl|UMD3.1|GK000016.2	27811873	C	T	0	4	0	1		gnl|UMD3.1|GK000007.2	98580539	C	T	33
gnl|UMD3.1|GK000009.2	75651912	T	C	1	2	0.333333333333333	0.666666666666667		gnl|UMD3.1|GK000009.2	75777859	G	A	0	3	0	1		gnl|UMD3.1|GK000006.2	35786783	T	C	0	2	0	1		gnl|UMD3.1|GK000006.2	35476776	G	A	0	2	0	1		gnl|UMD3.1|GK000016.2	27811925	C	T	0	2	0	1		gnl|UMD3.1|GK000007.2	98581038	A	G	17
gnl|UMD3.1|GK000009.2	75656772	G	C	0	2	0	1		GTF3C5	>=103080227	<=103098809	gnl|UMD3.1|GK000011.2						gnl|UMD3.1|GK000006.2	35786786	T	C	0	2	0	1		gnl|UMD3.1|GK000006.2	35477216	A	T	0	3	0	1		gnl|UMD3.1|GK000016.2	27815334	C	T	0	8	0	1		NPM1	>=44009279	<=44010145	gnl|UMD3.1|GK000007.2
gnl|UMD3.1|GK000009.2	75672778	T	C	4	2	0.666666666666667	0.333333333333333		chromosome location of CGs	SNP location	1	2	3	4	5	6		gnl|UMD3.1|GK000006.2	35786795	T	C	0	2	0	1		gnl|UMD3.1|GK000006.2	35477281	C	T	0	4	0	1		gnl|UMD3.1|GK000016.2	27818499	C	T	15	3	0.833333333333333	0.166666666666667		chromosome location of CGs	SNP location	1	2	3
gnl|UMD3.1|GK000009.2	75672809	G	T	1	2	0.333333333333333	0.666666666666667		gnl|UMD3.1|GK000011.2	103080338	C	T	1	5	0.166666666666667	0.833333333333333		gnl|UMD3.1|GK000006.2	35786796	T	C	0	2	0	1		gnl|UMD3.1|GK000006.2	35478208	G	A	0	2	0	1		gnl|UMD3.1|GK000016.2	27831543	C	T	0	3	0	1		PROP1	>=41205895	<=41209917	gnl|UMD3.1|GK000007.2
gnl|UMD3.1|GK000009.2	75676844	A	C	0	2	0	1		gnl|UMD3.1|GK000011.2	103088118	A	G	0	3	0	1		gnl|UMD3.1|GK000006.2	35786800	T	C	0	2	0	1		gnl|UMD3.1|GK000006.2	35479567	T	A	0	4	0	1		gnl|UMD3.1|GK000016.2	27834651	G	A	0	2	0	1		chromosome location of CGs	SNP location	1	2	3
gnl|UMD3.1|GK000009.2	75678723	C	A	2	2	0.5	0.5		gnl|UMD3.1|GK000011.2	103092273	G	C	0	3	0	1		gnl|UMD3.1|GK000006.2	35786814	T	C	0	2	0	1		gnl|UMD3.1|GK000006.2	35479810	C	G	0	3	0	1		gnl|UMD3.1|GK000016.2	27837203	C	G	0	2	0	1		IGFBPL1	>=62900199	<=62917124	gnl|UMD3.1|GK000008.2
gnl|UMD3.1|GK000009.2	75687306	A	C	0	2	0	1		gnl|UMD3.1|GK000011.2	103095060	C	T	7	4	0.636363636363636	0.363636363636364		gnl|UMD3.1|GK000006.2	35786828	G	A	0	2	0	1		gnl|UMD3.1|GK000006.2	35480038	G	A	0	5	0	1		gnl|UMD3.1|GK000016.2	27837229	C	T	0	2	0	1		chromosome location of CGs	SNP location	1	2	3
gnl|UMD3.1|GK000009.2	75699976	C	A	0	2	0	1		gnl|UMD3.1|GK000011.2	103095316	T	C	12	8	0.6	0.4		gnl|UMD3.1|GK000006.2	35786831	T	C	0	2	0	1		gnl|UMD3.1|GK000006.2	35480113	C	T	7	4	0.636363636363636	0.363636363636364		gnl|UMD3.1|GK000016.2	27837237	G	A	2	4	0.333333333333333	0.666666666666667		ATP6V1B2	>=67798291	<=67824441	gnl|UMD3.1|GK000008.2
gnl|UMD3.1|GK000009.2	75706731	A	T	6	2	0.75	0.25		gnl|UMD3.1|GK000011.2	103096356	C	A	0	3	0	1		gnl|UMD3.1|GK000006.2	35794480	A	G	0	2	0	1		gnl|UMD3.1|GK000006.2	35480347	A	T	6	2	0.75	0.25		gnl|UMD3.1|GK000016.2	27838738	T	C	0	2	0	1		chromosome location of CGs	SNP location	1	2	3
gnl|UMD3.1|GK000009.2	75733424	C	T	0	2	0	1		RALGDS	>=103126162	<=103139619	gnl|UMD3.1|GK000011.2						gnl|UMD3.1|GK000006.2	35828773	T	G	0	5	0	1		gnl|UMD3.1|GK000006.2	35480396	G	T,A	0	8	0	1		gnl|UMD3.1|GK000016.2	27839274	A	G	44	49	0.473118279569892	0.526881720430108		gnl|UMD3.1|GK000008.2	67803007	C	A	0
gnl|UMD3.1|GK000009.2	75733464	C	A	0	2	0	1		chromosome location of CGs	SNP location	1	2	3	4	5	6		gnl|UMD3.1|GK000006.2	35828896	T	C	0	2	0	1		gnl|UMD3.1|GK000006.2	35480724	C	T	6	4	0.6	0.4		PRDM16	>=50847258	<=50898579	gnl|UMD3.1|GK000016.2						gnl|UMD3.1|GK000008.2	67803049	A	G	0
gnl|UMD3.1|GK000009.2	75733517	C	A	0	2	0	1		gnl|UMD3.1|GK000011.2	103126194	T	C	6	14	0.3	0.7		gnl|UMD3.1|GK000006.2	35836517	C	A	1	3	0.25	0.75		gnl|UMD3.1|GK000006.2	35481471	T	C	0	4	0	1		chromosome location of CGs	SNP location	1	2	3	4	5	6		gnl|UMD3.1|GK000008.2	67803333	A	G	2
gnl|UMD3.1|GK000009.2	75741402	G	A	0	2	0	1		gnl|UMD3.1|GK000011.2	103129976	A	C	2	2	0.5	0.5		gnl|UMD3.1|GK000006.2	35839019	A	T	2	2	0.5	0.5		gnl|UMD3.1|GK000006.2	35482168	C	T	0	5	0	1		ZBED6	>=1400457	<=1403399	gnl|UMD3.1|GK000016.2						gnl|UMD3.1|GK000008.2	67804181	A	G	0
gnl|UMD3.1|GK000009.2	75757948	A	G	0	1	0	1		gnl|UMD3.1|GK000011.2	103130250	C	A	0	3	0	1		gnl|UMD3.1|GK000006.2	35840816	T	A	0	2	0	1		gnl|UMD3.1|GK000006.2	35482492	C	T	0	4	0	1		chromosome location of CGs	SNP location	1	2	3	4	5	6		gnl|UMD3.1|GK000008.2	67805338	TGTGGT	TGT	0
gnl|UMD3.1|GK000009.2	75771844	G	A	0	2	0	1		gnl|UMD3.1|GK000011.2	103134628	G	A	1	4	0.2	0.8		gnl|UMD3.1|GK000006.2	35841510	G	A	0	2	0	1		gnl|UMD3.1|GK000006.2	35483748	G	A	0	3	0	1		gnl|UMD3.1|GK000016.2	1401136	C	G	0	3	0	1		gnl|UMD3.1|GK000008.2	67807841	G	A	0
gnl|UMD3.1|GK000009.2	75772081	C	T	0	2	0	1		gnl|UMD3.1|GK000011.2	103134652	G	A	0	8	0	1		gnl|UMD3.1|GK000006.2	35841662	G	T	0	2	0	1		gnl|UMD3.1|GK000006.2	35485240	C	T	0	2	0	1		gnl|UMD3.1|GK000016.2	1401200	C	T	2	3	0.4	0.6		gnl|UMD3.1|GK000008.2	67807941	G	T	0
GTF3C5	>=103080227	<=103098809	gnl|UMD3.1|GK000011.2						gnl|UMD3.1|GK000011.2	103135856	C	T	2	2	0.5	0.5		gnl|UMD3.1|GK000006.2	35842220	T	A	2	2	0.5	0.5		gnl|UMD3.1|GK000006.2	35485569	A	G	0	2	0	1		gnl|UMD3.1|GK000016.2	1403149	C	A	3	2	0.6	0.4		gnl|UMD3.1|GK000008.2	67807952	G	T	0
chromosome location of CGs	SNP location	1	2	3	4	5	6		gnl|UMD3.1|GK000011.2	103135934	A	G	0	5	0	1		gnl|UMD3.1|GK000006.2	35856271	T	G	3	2	0.6	0.4		gnl|UMD3.1|GK000006.2	35486066	T	C	0	7	0	1		LHX4	>=62868732	<=62915247	gnl|UMD3.1|GK000016.2						gnl|UMD3.1|GK000008.2	67807981	G	A	0
gnl|UMD3.1|GK000011.2	103080338	C	T	0	3	0	1		gnl|UMD3.1|GK000011.2	103135983	A	G	2	4	0.333333333333333	0.666666666666667		gnl|UMD3.1|GK000006.2	35871144	C	T	5	2	0.714285714285714	0.285714285714286		gnl|UMD3.1|GK000006.2	35486181	G	A	0	16	0	1		chromosome location of CGs	SNP location	1	2	3	4	5	6		gnl|UMD3.1|GK000008.2	67808046	C	T	0
gnl|UMD3.1|GK000011.2	103088118	A	G	0	2	0	1		gnl|UMD3.1|GK000011.2	103136351	C	T	2	13	0.133333333333333	0.866666666666667		gnl|UMD3.1|GK000006.2	35889156	A	T	0	2	0	1		gnl|UMD3.1|GK000006.2	35486217	C	T	8	11	0.421052631578947	0.578947368421053		IGFLR1	>=46641558	<=46644180	gnl|UMD3.1|GK000018.2						gnl|UMD3.1|GK000008.2	67808084	C	G	0
gnl|UMD3.1|GK000011.2	103097260	G	A	0	2	0	1		gnl|UMD3.1|GK000011.2	103136466	G	A	0	11	0	1		gnl|UMD3.1|GK000006.2	35895437	C	T	0	2	0	1		gnl|UMD3.1|GK000006.2	35486389	T	G	0	4	0	1		chromosome location of CGs	SNP location	1	2	3	4	5	6		gnl|UMD3.1|GK000008.2	67808170	A	G	0
RALGDS	>=103126162	<=103139619	gnl|UMD3.1|GK000011.2						gnl|UMD3.1|GK000011.2	103137236	G	A	2	5	0.285714285714286	0.714285714285714		gnl|UMD3.1|GK000006.2	35895520	C	A	2	2	0.5	0.5		gnl|UMD3.1|GK000006.2	35486538	C	G	0	2	0	1		gnl|UMD3.1|GK000018.2	46642845	T	A	1	2	0.333333333333333	0.666666666666667		gnl|UMD3.1|GK000008.2	67808198	A	G	0
chromosome location of CGs	SNP location	1	2	3	4	5	6		SDC1	>=78695354	<=78719306	gnl|UMD3.1|GK000011.2						gnl|UMD3.1|GK000006.2	35897444	T	A	2	2	0.5	0.5		gnl|UMD3.1|GK000006.2	35486608	T	G	0	4	0	1		IGFL1	>=53961670	<=53964590	gnl|UMD3.1|GK000018.2						gnl|UMD3.1|GK000008.2	67808199	A	G	0
gnl|UMD3.1|GK000011.2	103126373	C	T	0	2	0	1		chromosome location of CGs	SNP location	1	2	3	4	5	6		gnl|UMD3.1|GK000006.2	35905320	A	C	10	4	0.714285714285714	0.285714285714286		gnl|UMD3.1|GK000006.2	35486621	C	T	0	4	0	1		chromosome location of CGs	SNP location	1	2	3	4	5	6		gnl|UMD3.1|GK000008.2	67808538	A	G	2
gnl|UMD3.1|GK000011.2	103127021	C	T	0	2	0	1		gnl|UMD3.1|GK000011.2	78695447	C	T	1	101	0.00980392156862745	0.990196078431373		gnl|UMD3.1|GK000006.2	35905675	T	G	0	3	0	1		gnl|UMD3.1|GK000006.2	35487625	T	C	0	5	0	1		IGFBP4	>=41326678	<=41338255	gnl|UMD3.1|GK000019.2						gnl|UMD3.1|GK000008.2	67808951	T	C	1
gnl|UMD3.1|GK000011.2	103130005	C	T	0	9	0	1		gnl|UMD3.1|GK000011.2	78695639	G	C	0	2	0	1		gnl|UMD3.1|GK000006.2	35905771	T	C	0	4	0	1		gnl|UMD3.1|GK000006.2	35487657	G	A	0	8	0	1		chromosome location of CGs	SNP location	1	2	3	4	5	6		gnl|UMD3.1|GK000008.2	67809081	C	T	3
gnl|UMD3.1|GK000011.2	103130763	G	A	5	2	0.714285714285714	0.285714285714286		gnl|UMD3.1|GK000011.2	78704384	A	G	0	2	0	1		gnl|UMD3.1|GK000006.2	35909643	A	T,C	0	2	0	1		gnl|UMD3.1|GK000006.2	35487689	A	G	0	4	0	1		gnl|UMD3.1|GK000019.2	41327270	G	A	11	6	0.647058823529412	0.352941176470588		gnl|UMD3.1|GK000008.2	67809480	A	C	0
gnl|UMD3.1|GK000011.2	103135934	A	G	0	5	0	1		gnl|UMD3.1|GK000011.2	78716505	T	C	0	5	0	1		gnl|UMD3.1|GK000006.2	35915431	G	A	0	3	0	1		gnl|UMD3.1|GK000006.2	35487798	T	C	0	5	0	1		gnl|UMD3.1|GK000019.2	41327773	T	C	5	3	0.625	0.375		gnl|UMD3.1|GK000008.2	67809631	G	A	0
SDC1	>=78695354	<=78719306	gnl|UMD3.1|GK000011.2						gnl|UMD3.1|GK000011.2	78716727	A	C	37	12	0.755102040816326	0.244897959183673		gnl|UMD3.1|GK000006.2	35916199	G	A	0	2	0	1		gnl|UMD3.1|GK000006.2	35487984	G	T	0	2	0	1		gnl|UMD3.1|GK000019.2	41328449	G	C	3	2	0.6	0.4		gnl|UMD3.1|GK000008.2	67809662	A	G	0
chromosome location of CGs	SNP location	1	2	3	4	5	6		gnl|UMD3.1|GK000011.2	78716868	C	G	0	118	0	1		gnl|UMD3.1|GK000006.2	35916273	A	G	0	2	0	1		gnl|UMD3.1|GK000006.2	35488001	C	T	0	2	0	1		gnl|UMD3.1|GK000019.2	41328643	C	T	9	2	0.818181818181818	0.181818181818182		gnl|UMD3.1|GK000008.2	67809704	G	C	0
gnl|UMD3.1|GK000011.2	78695447	C	T	27	49	0.355263157894737	0.644736842105263		gnl|UMD3.1|GK000011.2	78717579	T	C	0	3	0	1		gnl|UMD3.1|GK000006.2	35918345	G	C	2	2	0.5	0.5		gnl|UMD3.1|GK000006.2	35488002	C	T	2	2	0.5	0.5		gnl|UMD3.1|GK000019.2	41332988	G	A	5	2	0.714285714285714	0.285714285714286		gnl|UMD3.1|GK000008.2	67809812	A	G	2
gnl|UMD3.1|GK000011.2	78716573	C	T	60	39	0.606060606060606	0.393939393939394		gnl|UMD3.1|GK000011.2	78717728	T	G	0	5	0	1		gnl|UMD3.1|GK000006.2	35923290	G	A	0	2	0	1		gnl|UMD3.1|GK000006.2	35488203	A	T	0	2	0	1		gnl|UMD3.1|GK000019.2	41333003	T	A	2	2	0.5	0.5		gnl|UMD3.1|GK000008.2	67809895	G	A	1
gnl|UMD3.1|GK000011.2	78717860	C	G	0	2	0	1		gnl|UMD3.1|GK000011.2	78718155	G	A	1	179	0.00555555555555556	0.994444444444444		gnl|UMD3.1|GK000006.2	35924001	T	C	4	4	0.5	0.5		gnl|UMD3.1|GK000006.2	35488848	C	G	0	4	0	1		gnl|UMD3.1|GK000019.2	41333975	G	C	5	2	0.714285714285714	0.285714285714286		gnl|UMD3.1|GK000008.2	67810141	C	A	0
gnl|UMD3.1|GK000011.2	78718357	G	A	82	74	0.525641025641026	0.474358974358974		gnl|UMD3.1|GK000011.2	78718357	G	A	0	210	0	1		gnl|UMD3.1|GK000006.2	35924013	T	A	4	3	0.571428571428571	0.428571428571429		gnl|UMD3.1|GK000006.2	35488875	C	T	0	7	0	1		gnl|UMD3.1|GK000019.2	41334071	A	T	9	10	0.473684210526316	0.526315789473684		gnl|UMD3.1|GK000008.2	67812115	T	C	5
gnl|UMD3.1|GK000011.2	78719004	G	A	176	145	0.548286604361371	0.451713395638629		gnl|UMD3.1|GK000011.2	78718402	A	G	0	218	0	1		gnl|UMD3.1|GK000006.2	35926897	A	G	0	2	0	1		gnl|UMD3.1|GK000006.2	35488879	G	A	0	7	0	1		gnl|UMD3.1|GK000019.2	41334997	A	T	1	4	0.2	0.8		gnl|UMD3.1|GK000008.2	67815460	C	T	0
gnl|UMD3.1|GK000011.2	78719091	G	A	164	146	0.529032258064516	0.470967741935484		DNMT3B	>=62700411	<=62721124	gnl|UMD3.1|GK000013.2						gnl|UMD3.1|GK000006.2	35927006	A	G	0	4	0	1		gnl|UMD3.1|GK000006.2	35488898	A	G	0	6	0	1		gnl|UMD3.1|GK000019.2	41335134	G	T	4	7	0.363636363636364	0.636363636363636		gnl|UMD3.1|GK000008.2	67818394	C	T	1
DNMT3B	>=62700411	<=62721124	gnl|UMD3.1|GK000013.2						chromosome location of CGs	SNP location	1	2	3	4	5	6		gnl|UMD3.1|GK000006.2	35927681	G	A	0	2	0	1		gnl|UMD3.1|GK000006.2	35489016	G	T	2	3	0.4	0.6		gnl|UMD3.1|GK000019.2	41336099	C	G	0	1	0	1		gnl|UMD3.1|GK000008.2	67818709	C	T	0
chromosome location of CGs	SNP location	1	2	3	4	5	6		GHRH	>=66863225	<=66872531	gnl|UMD3.1|GK000013.2						gnl|UMD3.1|GK000006.2	35927723	A	G	0	1	0	1		gnl|UMD3.1|GK000006.2	35489040	C	T	0	5	0	1		gnl|UMD3.1|GK000019.2	41337061	G	A	0	16	0	1		gnl|UMD3.1|GK000008.2	67819460	C	A	1
gnl|UMD3.1|GK000013.2	62704524	C	A	0	1	0	1		chromosome location of CGs	SNP location	1	2	3	4	5	6		gnl|UMD3.1|GK000006.2	35927744	C	T	0	2	0	1		gnl|UMD3.1|GK000006.2	35489102	C	T	0	5	0	1		gnl|UMD3.1|GK000019.2	41338151	T	A	477	467	0.505296610169492	0.494703389830508		gnl|UMD3.1|GK000008.2	67822614	G	A	0
gnl|UMD3.1|GK000013.2	62704525	G	C	0	2	0	1		FOXA2	>=41910591	<=41911910	gnl|UMD3.1|GK000013.2						gnl|UMD3.1|GK000006.2	35931241	T	C	0	2	0	1		gnl|UMD3.1|GK000006.2	35489367	T	C	2	6	0.25	0.75		IGF2BP1	>=38137127	<=38178538	gnl|UMD3.1|GK000019.2						gnl|UMD3.1|GK000008.2	67822869	G	A	0
gnl|UMD3.1|GK000013.2	62706341	T	C	0	2	0	1		chromosome location of CGs	SNP location	1	2	3	4	5	6		gnl|UMD3.1|GK000006.2	35931595	T	C	0	5	0	1		gnl|UMD3.1|GK000006.2	35489494	A	C	1	4	0.2	0.8		chromosome location of CGs	SNP location	1	2	3	4	5	6		gnl|UMD3.1|GK000008.2	67822992	A	G	0
gnl|UMD3.1|GK000013.2	62706460	A	T	0	1	0	1		gnl|UMD3.1|GK000013.2	41910662	T	C	46	43	0.51685393258427	0.48314606741573		gnl|UMD3.1|GK000006.2	35931666	A	G	2	5	0.285714285714286	0.714285714285714		gnl|UMD3.1|GK000006.2	35490162	G	A	0	2	0	1		FASN	>=51384922	<=51403614	gnl|UMD3.1|GK000019.2						gnl|UMD3.1|GK000008.2	67823103	A	G	19
gnl|UMD3.1|GK000013.2	62715051	A	G	0	2	0	1		gnl|UMD3.1|GK000013.2	41910864	T	C	0	43	0	1		gnl|UMD3.1|GK000006.2	35931753	G	C	3	3	0.5	0.5		gnl|UMD3.1|GK000006.2	35490165	T	A	0	3	0	1		chromosome location of CGs	SNP location	1	2	3	4	5	6		gnl|UMD3.1|GK000008.2	67823584	C	T	14
GHRH	>=66863225	<=66872531	gnl|UMD3.1|GK000013.2						HNF4A	>=73547468	<=73574144	gnl|UMD3.1|GK000013.2						gnl|UMD3.1|GK000006.2	35931888	T	G	0	3	0	1		gnl|UMD3.1|GK000006.2	35490167	C	T	0	3	0	1		gnl|UMD3.1|GK000019.2	51384984	C	G	0	2	0	1		gnl|UMD3.1|GK000008.2	67823611	G	A	16
chromosome location of CGs	SNP location	1	2	3	4	5	6		chromosome location of CGs	SNP location	1	2	3	4	5	6		gnl|UMD3.1|GK000006.2	35932795	G	A	0	3	0	1		gnl|UMD3.1|GK000006.2	35490171	T	C	0	3	0	1		gnl|UMD3.1|GK000019.2	51389352	T	G	6	6	0.5	0.5		gnl|UMD3.1|GK000008.2	67823717	C	A	16
FOXA2	>=41910591	<=41911910	gnl|UMD3.1|GK000013.2						gnl|UMD3.1|GK000013.2	73549398	C	A	2	2	0.5	0.5		gnl|UMD3.1|GK000006.2	35933018	C	T	0	4	0	1		gnl|UMD3.1|GK000006.2	35490183	C	T	0	5	0	1		gnl|UMD3.1|GK000019.2	51389356	A	T	10	2	0.833333333333333	0.166666666666667		gnl|UMD3.1|GK000008.2	67823802	G	A	16
chromosome location of CGs	SNP location	1	2	3	4	5	6		gnl|UMD3.1|GK000013.2	73553933	G	A	0	4	0	1		gnl|UMD3.1|GK000006.2	35933991	C	T	2	5	0.285714285714286	0.714285714285714		gnl|UMD3.1|GK000006.2	35490188	G	A	0	5	0	1		gnl|UMD3.1|GK000019.2	51391332	T	G	1	2	0.333333333333333	0.666666666666667		gnl|UMD3.1|GK000008.2	67824091	T	C	38
gnl|UMD3.1|GK000013.2	41910864	T	C	0	38	0	1		gnl|UMD3.1|GK000013.2	73554167	G	A	1	8	0.111111111111111	0.888888888888889		gnl|UMD3.1|GK000006.2	35934045	G	T	1	6	0.142857142857143	0.857142857142857		gnl|UMD3.1|GK000006.2	35490242	C	T	0	7	0	1		gnl|UMD3.1|GK000019.2	51395439	A	G	0	4	0	1		gnl|UMD3.1|GK000008.2	67824092	G	A	35
HNF4A	>=73547468	<=73574144	gnl|UMD3.1|GK000013.2						gnl|UMD3.1|GK000013.2	73554212	G	T	7	10	0.411764705882353	0.588235294117647		gnl|UMD3.1|GK000006.2	35934148	A	C	5	3	0.625	0.375		gnl|UMD3.1|GK000006.2	35490245	G	A	0	7	0	1		gnl|UMD3.1|GK000019.2	51396995	C	T,A	0	9	0	1		IGF2R	>=97638172	<=97740003	gnl|UMD3.1|GK000009.2
chromosome location of CGs	SNP location	1	2	3	4	5	6		gnl|UMD3.1|GK000013.2	73554562	G	T	8	2	0.8	0.2		gnl|UMD3.1|GK000006.2	35934177	G	T	9	2	0.818181818181818	0.181818181818182		gnl|UMD3.1|GK000006.2	35490281	A	C	0	6	0	1		gnl|UMD3.1|GK000019.2	51397210	A	C	0	3	0	1		chromosome location of CGs	SNP location	1	2	3
gnl|UMD3.1|GK000013.2	73548336	A	G	0	2	0	1		gnl|UMD3.1|GK000013.2	73555415	T	C	6	10	0.375	0.625		gnl|UMD3.1|GK000006.2	35934470	G	A	0	2	0	1		gnl|UMD3.1|GK000006.2	35490466	C	T	0	4	0	1		gnl|UMD3.1|GK000019.2	51397250	T	C	0	13	0	1		gnl|UMD3.1|GK000009.2	97648983	G	A	0
gnl|UMD3.1|GK000013.2	73553261	G	C	7	5	0.583333333333333	0.416666666666667		gnl|UMD3.1|GK000013.2	73555990	G	A	2	2	0.5	0.5		gnl|UMD3.1|GK000006.2	35936109	T	A	2	6	0.25	0.75		gnl|UMD3.1|GK000006.2	35490491	T	G	0	5	0	1		gnl|UMD3.1|GK000019.2	51398083	T	C	0	9	0	1		gnl|UMD3.1|GK000009.2	97660299	C	T	0
gnl|UMD3.1|GK000013.2	73555219	C	A	10	2	0.833333333333333	0.166666666666667		gnl|UMD3.1|GK000013.2	73556172	C	G	2	3	0.4	0.6		gnl|UMD3.1|GK000006.2	35936215	T	C	0	3	0	1		gnl|UMD3.1|GK000006.2	35490506	C	A	0	5	0	1		gnl|UMD3.1|GK000019.2	51398356	C	T	0	2	0	1		gnl|UMD3.1|GK000009.2	97661268	A	T	4
gnl|UMD3.1|GK000013.2	73555245	G	T	7	2	0.777777777777778	0.222222222222222		gnl|UMD3.1|GK000013.2	73556331	C	G	2	2	0.5	0.5		PKD2	>=38040871	<=38099549	gnl|UMD3.1|GK000006.2						gnl|UMD3.1|GK000006.2	35490532	C	A	0	2	0	1		gnl|UMD3.1|GK000019.2	51398748	C	T	16	3	0.842105263157895	0.157894736842105		gnl|UMD3.1|GK000009.2	97662293	C	G	0
gnl|UMD3.1|GK000013.2	73555574	C	T	5	2	0.714285714285714	0.285714285714286		gnl|UMD3.1|GK000013.2	73556342	A	G	0	3	0	1		chromosome location of CGs	SNP location	1	2	3	4	5	6		gnl|UMD3.1|GK000006.2	35490805	CATTTTA	CA	0	1	0	1		gnl|UMD3.1|GK000019.2	51399648	C	A	0	22	0	1		gnl|UMD3.1|GK000009.2	97670926	G	A	0
gnl|UMD3.1|GK000013.2	73556525	T	G	3	2	0.6	0.4		gnl|UMD3.1|GK000013.2	73556400	C	T	0	4	0	1		gnl|UMD3.1|GK000006.2	38041736	C	T	0	18	0	1		gnl|UMD3.1|GK000006.2	35491028	T	C	0	2	0	1		gnl|UMD3.1|GK000019.2	51399720	G	A	0	2	0	1		gnl|UMD3.1|GK000009.2	97674156	G	T	1
gnl|UMD3.1|GK000013.2	73556793	G	T	3	2	0.6	0.4		gnl|UMD3.1|GK000013.2	73556431	G	A	0	3	0	1		gnl|UMD3.1|GK000006.2	38042011	C	T,A	1	5	0.166666666666667	0.833333333333333		gnl|UMD3.1|GK000006.2	35491921	C	T	0	3	0	1		gnl|UMD3.1|GK000019.2	51400995	C	G	4	4	0.5	0.5		gnl|UMD3.1|GK000009.2	97687023	T	C	1
gnl|UMD3.1|GK000013.2	73558254	G	T	12	2	0.857142857142857	0.142857142857143		gnl|UMD3.1|GK000013.2	73557385	A	G	0	2	0	1		gnl|UMD3.1|GK000006.2	38042216	G	A	8	17	0.32	0.68		gnl|UMD3.1|GK000006.2	35491927	G	C	0	3	0	1		gnl|UMD3.1|GK000019.2	51401022	C	T	0	16	0	1		gnl|UMD3.1|GK000009.2	97688372	C	A	0
gnl|UMD3.1|GK000013.2	73559274	CACTGATCTGGGCTCT	C	0	1	0	1		gnl|UMD3.1|GK000013.2	73557695	G	A	0	6	0	1		gnl|UMD3.1|GK000006.2	38052011	G	A	0	4	0	1		gnl|UMD3.1|GK000006.2	35491942	T	C	0	3	0	1		gnl|UMD3.1|GK000019.2	51401842	A	T	0	2	0	1		gnl|UMD3.1|GK000009.2	97690490	A	G	0
gnl|UMD3.1|GK000013.2	73559463	C	A	3	2	0.6	0.4		gnl|UMD3.1|GK000013.2	73557709	C	T	0	3	0	1		gnl|UMD3.1|GK000006.2	38073254	T	C	0	8	0	1		gnl|UMD3.1|GK000006.2	35491958	G	A	0	3	0	1		SREBF1	>=35234637	<=35250672	gnl|UMD3.1|GK000019.2						gnl|UMD3.1|GK000009.2	97694235	T	G	0
gnl|UMD3.1|GK000013.2	73560663	T	G	2	2	0.5	0.5		gnl|UMD3.1|GK000013.2	73557977	G	A	3	2	0.6	0.4		gnl|UMD3.1|GK000006.2	38076944	T	C,A	0	2	0	1		gnl|UMD3.1|GK000006.2	35492048	T	A	0	3	0	1		chromosome location of CGs	SNP location	1	2	3	4	5	6		gnl|UMD3.1|GK000009.2	97694532	A	G	0
gnl|UMD3.1|GK000013.2	73562618	C	A	0	2	0	1		gnl|UMD3.1|GK000013.2	73558268	C	T	2	5	0.285714285714286	0.714285714285714		gnl|UMD3.1|GK000006.2	38089411	T	C	0	2	0	1		gnl|UMD3.1|GK000006.2	35494493	C	T	0	7	0	1		gnl|UMD3.1|GK000019.2	35242757	C	T	0	2	0	1		gnl|UMD3.1|GK000009.2	97697899	T	C	0
gnl|UMD3.1|GK000013.2	73564308	C	A	3	2	0.6	0.4		gnl|UMD3.1|GK000013.2	73558344	C	T	2	5	0.285714285714286	0.714285714285714		gnl|UMD3.1|GK000006.2	38089807	T	A	2	2	0.5	0.5		gnl|UMD3.1|GK000006.2	35494707	T	C	0	11	0	1		gnl|UMD3.1|GK000019.2	35244207	C	T,G	0	4	0	1		gnl|UMD3.1|GK000009.2	97697931	G	A	0
gnl|UMD3.1|GK000013.2	73565934	A	G	0	2	0	1		gnl|UMD3.1|GK000013.2	73558358	G	A	1	5	0.166666666666667	0.833333333333333		gnl|UMD3.1|GK000006.2	38089856	T	A	1	2	0.333333333333333	0.666666666666667		gnl|UMD3.1|GK000006.2	35494804	C	T	0	5	0	1		gnl|UMD3.1|GK000019.2	35244432	G	T	1	2	0.333333333333333	0.666666666666667		gnl|UMD3.1|GK000009.2	97704756	C	T	0
gnl|UMD3.1|GK000013.2	73566377	C	A	2	2	0.5	0.5		gnl|UMD3.1|GK000013.2	73558575	C	G	1	2	0.333333333333333	0.666666666666667		NCAPG	>=38765969	<=38812051	gnl|UMD3.1|GK000006.2						gnl|UMD3.1|GK000006.2	35494812	A	G	0	3	0	1		gnl|UMD3.1|GK000019.2	35245490	C	T	26	13	0.666666666666667	0.333333333333333		gnl|UMD3.1|GK000009.2	97709620	C	A	2
gnl|UMD3.1|GK000013.2	73566396	C	T	0	2	0	1		gnl|UMD3.1|GK000013.2	73558639	A	C	0	2	0	1		chromosome location of CGs	SNP location	1	2	3	4	5	6		gnl|UMD3.1|GK000006.2	35495175	T	C	0	2	0	1		gnl|UMD3.1|GK000019.2	35247099	G	A	2	2	0.5	0.5		gnl|UMD3.1|GK000009.2	97709653	T	C	0
gnl|UMD3.1|GK000013.2	73568444	G	C	0	6	0	1		gnl|UMD3.1|GK000013.2	73558768	T	C	1	3	0.25	0.75		gnl|UMD3.1|GK000006.2	38802779	C	A	0	2	0	1		gnl|UMD3.1|GK000006.2	35495189	T	C	0	2	0	1		gnl|UMD3.1|GK000019.2	35248114	G	A	0	2	0	1		gnl|UMD3.1|GK000009.2	97711571	T	C	0
gnl|UMD3.1|GK000013.2	73568638	C	T	41	35	0.539473684210526	0.460526315789474		gnl|UMD3.1|GK000013.2	73558769	G	A	1	3	0.25	0.75		gnl|UMD3.1|GK000006.2	38811433	C	A	0	2	0	1		gnl|UMD3.1|GK000006.2	35495227	G	A	0	2	0	1		gnl|UMD3.1|GK000019.2	35248180	C	T	19	60	0.240506329113924	0.759493670886076		gnl|UMD3.1|GK000009.2	97711935	T	C	1
gnl|UMD3.1|GK000013.2	73568875	CCTCT	CCT	0	1	0	1		gnl|UMD3.1|GK000013.2	73558803	C	T	3	2	0.6	0.4		KCNIP4	>=41709362	<=43021626	gnl|UMD3.1|GK000006.2						gnl|UMD3.1|GK000006.2	35495242	T	TA	0	1	0	1		gnl|UMD3.1|GK000019.2	35250270	A	G	54	42	0.5625	0.4375		gnl|UMD3.1|GK000009.2	97714141	A	G	0
gnl|UMD3.1|GK000013.2	73569535	C	T	0	2	0	1		gnl|UMD3.1|GK000013.2	73558805	T	A	1	4	0.2	0.8		chromosome location of CGs	SNP location	1	2	3	4	5	6		gnl|UMD3.1|GK000006.2	35495358	G	A	0	2	0	1		gnl|UMD3.1|GK000019.2	35250380	C	T	50	37	0.574712643678161	0.425287356321839		gnl|UMD3.1|GK000009.2	97714157	T	C	0
gnl|UMD3.1|GK000013.2	73569701	A	G	0	9	0	1		gnl|UMD3.1|GK000013.2	73558822	A	C	1	3	0.25	0.75		gnl|UMD3.1|GK000006.2	42389175	A	G	0	2	0	1		gnl|UMD3.1|GK000006.2	35495387	T	G	0	2	0	1		CARTPT	>=9791661	<=9793744	gnl|UMD3.1|GK000020.2						gnl|UMD3.1|GK000009.2	97718308	A	T	7
gnl|UMD3.1|GK000013.2	73572174	G	A	2	2	0.5	0.5		gnl|UMD3.1|GK000013.2	73558854	G	A	1	3	0.25	0.75		gnl|UMD3.1|GK000006.2	42389181	G	A	0	2	0	1		gnl|UMD3.1|GK000006.2	35495423	C	T	0	2	0	1		chromosome location of CGs	SNP location	1	2	3	4	5	6		gnl|UMD3.1|GK000009.2	97719067	C	T	0
PLAG1	>=25007291	<=25009296	gnl|UMD3.1|GK000014.2						gnl|UMD3.1|GK000013.2	73558871	G	A	1	2	0.333333333333333	0.666666666666667		gnl|UMD3.1|GK000006.2	42389184	T	A	0	2	0	1		gnl|UMD3.1|GK000006.2	35495484	A	T	0	4	0	1		GHR	>=31890736	<=32199996	gnl|UMD3.1|GK000020.2						gnl|UMD3.1|GK000009.2	97719170	T	A	11
chromosome location of CGs	SNP location	1	2	3	4	5	6		gnl|UMD3.1|GK000013.2	73559408	T	C	1	2	0.333333333333333	0.666666666666667		gnl|UMD3.1|GK000006.2	42389201	A	T	0	2	0	1		gnl|UMD3.1|GK000006.2	35495509	T	C	0	2	0	1		chromosome location of CGs	SNP location	1	2	3	4	5	6		gnl|UMD3.1|GK000009.2	97720199	T	C	0
NUCB2	>=35693278	<=35715902	gnl|UMD3.1|GK000015.2						gnl|UMD3.1|GK000013.2	73559539	T	C	21	29	0.42	0.58		gnl|UMD3.1|GK000006.2	42389202	G	A	0	2	0	1		gnl|UMD3.1|GK000006.2	35495569	T	C	0	2	0	1		gnl|UMD3.1|GK000020.2	31891025	G	A	0	157	0	1		gnl|UMD3.1|GK000009.2	97720983	G	A	0
chromosome location of CGs	SNP location	1	2	3	4	5	6		gnl|UMD3.1|GK000013.2	73559563	G	A	19	25	0.431818181818182	0.568181818181818		gnl|UMD3.1|GK000006.2	42389209	T	C	0	2	0	1		gnl|UMD3.1|GK000006.2	35495767	G	A	0	2	0	1		gnl|UMD3.1|GK000020.2	31894246	T	C	0	7	0	1		gnl|UMD3.1|GK000009.2	97721000	A	G	0
gnl|UMD3.1|GK000015.2	35694180	C	A	0	2	0	1		gnl|UMD3.1|GK000013.2	73560056	G	A	0	2	0	1		gnl|UMD3.1|GK000006.2	42389212	T	C	0	2	0	1		gnl|UMD3.1|GK000006.2	35495772	T	C	0	2	0	1		gnl|UMD3.1|GK000020.2	31894358	A	C	0	9	0	1		gnl|UMD3.1|GK000009.2	97726979	A	G	0
gnl|UMD3.1|GK000015.2	35700077	G	T	0	1	0	1		gnl|UMD3.1|GK000013.2	73560635	T	C	0	4	0	1		gnl|UMD3.1|GK000006.2	42389224	C	T	0	2	0	1		gnl|UMD3.1|GK000006.2	35495787	G	C	0	2	0	1		gnl|UMD3.1|GK000020.2	31894477	C	G	0	7	0	1		gnl|UMD3.1|GK000009.2	97726982	C	T	0
gnl|UMD3.1|GK000015.2	35703868	C	T	0	6	0	1		gnl|UMD3.1|GK000013.2	73560636	G	A	0	4	0	1		gnl|UMD3.1|GK000006.2	42424616	A	G	0	6	0	1		gnl|UMD3.1|GK000006.2	35495802	G	A	0	2	0	1		gnl|UMD3.1|GK000020.2	31894664	A	G	0	9	0	1		gnl|UMD3.1|GK000009.2	97727455	C	T	0
gnl|UMD3.1|GK000015.2	35704255	A	C	5	6	0.454545454545455	0.545454545454545		gnl|UMD3.1|GK000013.2	73562218	G	A	6	5	0.545454545454545	0.454545454545455		gnl|UMD3.1|GK000006.2	42425591	T	A	0	1	0	1		gnl|UMD3.1|GK000006.2	35495933	C	A	0	2	0	1		gnl|UMD3.1|GK000020.2	31894784	G	T	0	10	0	1		gnl|UMD3.1|GK000009.2	97730174	G	T	0
gnl|UMD3.1|GK000015.2	35711143	C	T	0	1	0	1		gnl|UMD3.1|GK000013.2	73562230	G	A	6	5	0.545454545454545	0.454545454545455		gnl|UMD3.1|GK000006.2	42446883	C	A	2	2	0.5	0.5		gnl|UMD3.1|GK000006.2	35499042	G	T	0	2	0	1		gnl|UMD3.1|GK000020.2	31894891	A	G	0	4	0	1		gnl|UMD3.1|GK000009.2	97730231	G	A	0
BTG4	>=22105614	<=22120867	gnl|UMD3.1|GK000015.2						gnl|UMD3.1|GK000013.2	73562714	A	G	0	5	0	1		gnl|UMD3.1|GK000006.2	42448948	C	T	0	4	0	1		gnl|UMD3.1|GK000006.2	35499046	G	A	0	2	0	1		gnl|UMD3.1|GK000020.2	31894895	G	T	0	3	0	1		gnl|UMD3.1|GK000009.2	97730284	C	G	0
chromosome location of CGs	SNP location	1	2	3	4	5	6		gnl|UMD3.1|GK000013.2	73562920	G	C	0	2	0	1		gnl|UMD3.1|GK000006.2	42454150	A	T	4	2	0.666666666666667	0.333333333333333		gnl|UMD3.1|GK000006.2	35500768	C	G	0	2	0	1		gnl|UMD3.1|GK000020.2	31894938	A	T	0	3	0	1		gnl|UMD3.1|GK000009.2	97733752	T	C	0
MGC134087	>=22547742	<=22557344	gnl|UMD3.1|GK000015.2						gnl|UMD3.1|GK000013.2	73563343	G	A	0	3	0	1		gnl|UMD3.1|GK000006.2	42469726	A	T	0	2	0	1		gnl|UMD3.1|GK000006.2	35503192	C	T	0	2	0	1		gnl|UMD3.1|GK000020.2	31895946	C	T	4	2	0.666666666666667	0.333333333333333		gnl|UMD3.1|GK000009.2	97739457	G	A	9
chromosome location of CGs	SNP location	1	2	3	4	5	6		gnl|UMD3.1|GK000013.2	73563382	C	T	0	3	0	1		gnl|UMD3.1|GK000006.2	42491440	TAAGGAAG	TAAG	0	1	0	1		gnl|UMD3.1|GK000006.2	35507657	C	T	0	2	0	1		gnl|UMD3.1|GK000020.2	31896267	C	G	0	5	0	1		gnl|UMD3.1|GK000009.2	97739679	C	T	2
ATM	>=18119201	<=18265060	gnl|UMD3.1|GK000015.2						gnl|UMD3.1|GK000013.2	73564392	A	G	1	5	0.166666666666667	0.833333333333333		gnl|UMD3.1|GK000006.2	42510243	T	G	0	2	0	1		gnl|UMD3.1|GK000006.2	35510833	G	A	0	2	0	1		gnl|UMD3.1|GK000020.2	31896307	A	T	2	2	0.5	0.5		RFX6	>=34160295	<=34212258	gnl|UMD3.1|GK000009.2
chromosome location of CGs	SNP location	1	2	3	4	5	6		gnl|UMD3.1|GK000013.2	73564441	C	A	0	5	0	1		gnl|UMD3.1|GK000006.2	42513316	GGTTTTTTTTTTTTTTTTTTTTTTT	GTTTTTTTTTTTT	0	1	0	1		gnl|UMD3.1|GK000006.2	35511765	G	A	0	5	0	1		gnl|UMD3.1|GK000020.2	31896319	C	A	0	4	0	1		chromosome location of CGs	SNP location	1	2	3
gnl|UMD3.1|GK000015.2	18134967	T	C	0	2	0	1		gnl|UMD3.1|GK000013.2	73565069	T	G	2	2	0.5	0.5		gnl|UMD3.1|GK000006.2	42576548	G	A	6	2	0.75	0.25		gnl|UMD3.1|GK000006.2	35512222	A	T	0	5	0	1		gnl|UMD3.1|GK000020.2	31898496	T	C	1	2	0.333333333333333	0.666666666666667		MAP3K5	>=75549283	<=75778418	gnl|UMD3.1|GK000009.2
gnl|UMD3.1|GK000015.2	18146941	G	A	0	2	0	1		gnl|UMD3.1|GK000013.2	73565235	G	T	2	2	0.5	0.5		gnl|UMD3.1|GK000006.2	42577210	A	T	0	2	0	1		gnl|UMD3.1|GK000006.2	35514999	C	A	0	2	0	1		gnl|UMD3.1|GK000020.2	31898500	T	C	1	2	0.333333333333333	0.666666666666667		chromosome location of CGs	SNP location	1	2	3
gnl|UMD3.1|GK000015.2	18150573	A	G	0	2	0	1		gnl|UMD3.1|GK000013.2	73565274	C	T	0	3	0	1		gnl|UMD3.1|GK000006.2	42582893	CATATATATATATATATATATAT	CATATATATATATATATATAT	0	1	0	1		gnl|UMD3.1|GK000006.2	35517113	T	G	0	2	0	1		gnl|UMD3.1|GK000020.2	31898504	T	C	1	2	0.333333333333333	0.666666666666667		gnl|UMD3.1|GK000009.2	75549690	C	A	0
gnl|UMD3.1|GK000015.2	18158455	T	A	2	2	0.5	0.5		gnl|UMD3.1|GK000013.2	73565284	C	T	0	3	0	1		gnl|UMD3.1|GK000006.2	42650793	C	G	0	2	0	1		gnl|UMD3.1|GK000006.2	35519301	G	A	0	2	0	1		gnl|UMD3.1|GK000020.2	31898911	T	C	2	2	0.5	0.5		gnl|UMD3.1|GK000009.2	75555154	T	C	0
gnl|UMD3.1|GK000015.2	18200115	C	T	0	2	0	1		gnl|UMD3.1|GK000013.2	73566621	C	A	1	4	0.2	0.8		gnl|UMD3.1|GK000006.2	42651299	T	C	0	4	0	1		gnl|UMD3.1|GK000006.2	35519622	A	G,T	0	5	0	1		gnl|UMD3.1|GK000020.2	31899359	C	A	2	2	0.5	0.5		gnl|UMD3.1|GK000009.2	75557419	T	C	0
gnl|UMD3.1|GK000015.2	18207061	G	T	0	2	0	1		gnl|UMD3.1|GK000013.2	73566867	G	T	5	4	0.555555555555556	0.444444444444444		gnl|UMD3.1|GK000006.2	42651363	T	C,A	0	4	0	1		gnl|UMD3.1|GK000006.2	35519839	C	T	0	6	0	1		gnl|UMD3.1|GK000020.2	31899566	T	C	8	2	0.8	0.2		gnl|UMD3.1|GK000009.2	75557512	T	C	0
gnl|UMD3.1|GK000015.2	18216214	G	T	4	2	0.666666666666667	0.333333333333333		gnl|UMD3.1|GK000013.2	73566921	C	T	0	8	0	1		gnl|UMD3.1|GK000006.2	42667041	G	A	0	3	0	1		gnl|UMD3.1|GK000006.2	35520058	C	T	0	7	0	1		gnl|UMD3.1|GK000020.2	31899574	T	C	10	2	0.833333333333333	0.166666666666667		gnl|UMD3.1|GK000009.2	75557522	A	G	0
gnl|UMD3.1|GK000015.2	18237834	A	G	1	2	0.333333333333333	0.666666666666667		gnl|UMD3.1|GK000013.2	73566966	T	C	0	8	0	1		gnl|UMD3.1|GK000006.2	42675664	T	C	0	2	0	1		gnl|UMD3.1|GK000006.2	35520697	A	T	0	2	0	1		gnl|UMD3.1|GK000020.2	31899612	T	C	10	3	0.769230769230769	0.230769230769231		gnl|UMD3.1|GK000009.2	75557627	G	A	2
gnl|UMD3.1|GK000015.2	18248443	A	G	0	3	0	1		gnl|UMD3.1|GK000013.2	73568444	G	C	2	3	0.4	0.6		gnl|UMD3.1|GK000006.2	42691156	C	A	0	2	0	1		gnl|UMD3.1|GK000006.2	35520990	G	A	0	2	0	1		gnl|UMD3.1|GK000020.2	31899899	A	G	0	10	0	1		gnl|UMD3.1|GK000009.2	75559467	T	C	0
gnl|UMD3.1|GK000015.2	18248580	A	G	4	5	0.444444444444444	0.555555555555556		gnl|UMD3.1|GK000013.2	73568686	T	G	4	2	0.666666666666667	0.333333333333333		gnl|UMD3.1|GK000006.2	42704261	G	A	0	2	0	1		gnl|UMD3.1|GK000006.2	35524123	A	G	0	8	0	1		gnl|UMD3.1|GK000020.2	31907961	T	A	5	4	0.555555555555556	0.444444444444444		gnl|UMD3.1|GK000009.2	75560882	C	T	0
gnl|UMD3.1|GK000015.2	18248869	A	G	3	5	0.375	0.625		gnl|UMD3.1|GK000013.2	73568704	G	A	6	2	0.75	0.25		CAST	>=98444979	<=98581253	gnl|UMD3.1|GK000007.2						gnl|UMD3.1|GK000006.2	35524229	A	T	0	8	0	1		gnl|UMD3.1|GK000020.2	31908580	A	G	0	2	0	1		gnl|UMD3.1|GK000009.2	75568351	T	C	0
gnl|UMD3.1|GK000015.2	18249039	G	T	5	2	0.714285714285714	0.285714285714286		gnl|UMD3.1|GK000013.2	73569701	A	G	0	2	0	1		chromosome location of CGs	SNP location	1	2	3	4	5	6		gnl|UMD3.1|GK000006.2	35525631	A	G	0	2	0	1		gnl|UMD3.1|GK000020.2	31910321	G	T	0	2	0	1		gnl|UMD3.1|GK000009.2	75568405	T	C	0
gnl|UMD3.1|GK000015.2	18249185	G	T	7	2	0.777777777777778	0.222222222222222		gnl|UMD3.1|GK000013.2	73570161	G	A	2	2	0.5	0.5		gnl|UMD3.1|GK000007.2	98465673	A	T	0	2	0	1		gnl|UMD3.1|GK000006.2	35525666	A	G	0	2	0	1		gnl|UMD3.1|GK000020.2	31911609	T	C	0	2	0	1		gnl|UMD3.1|GK000009.2	75582125	T	G	0
gnl|UMD3.1|GK000015.2	18249214	A	G	2	5	0.285714285714286	0.714285714285714		gnl|UMD3.1|GK000013.2	73570375	T	C	6	2	0.75	0.25		gnl|UMD3.1|GK000007.2	98465685	A	G	0	2	0	1		gnl|UMD3.1|GK000006.2	35525667	A	G	0	2	0	1		gnl|UMD3.1|GK000020.2	31914927	C	T	0	2	0	1		gnl|UMD3.1|GK000009.2	75582258	C	T	0
gnl|UMD3.1|GK000015.2	18259311	A	G	2	2	0.5	0.5		gnl|UMD3.1|GK000013.2	73570952	C	T	1	3	0.25	0.75		gnl|UMD3.1|GK000007.2	98479144	A	G	0	2	0	1		gnl|UMD3.1|GK000006.2	35525688	A	G	0	2	0	1		gnl|UMD3.1|GK000020.2	31941015	C	T	0	4	0	1		gnl|UMD3.1|GK000009.2	75582265	C	T	0
gnl|UMD3.1|GK000015.2	18262072	A	T	3	2	0.6	0.4		gnl|UMD3.1|GK000013.2	73571490	A	G	2	3	0.4	0.6		gnl|UMD3.1|GK000007.2	98479173	A	G	0	2	0	1		gnl|UMD3.1|GK000006.2	35525823	G	A	0	4	0	1		gnl|UMD3.1|GK000020.2	31943841	T	G	0	2	0	1		gnl|UMD3.1|GK000009.2	75583903	A	G	1
UCP3	>=54213566	<=54224051	gnl|UMD3.1|GK000015.2						gnl|UMD3.1|GK000013.2	73571517	A	G	4	3	0.571428571428571	0.428571428571429		gnl|UMD3.1|GK000007.2	98488027	T	A	1	2	0.333333333333333	0.666666666666667		gnl|UMD3.1|GK000006.2	35526811	G	A	0	8	0	1		gnl|UMD3.1|GK000020.2	31946201	A	G	0	6	0	1		gnl|UMD3.1|GK000009.2	75586517	T	C	0
chromosome location of CGs	SNP location	1	2	3	4	5	6		gnl|UMD3.1|GK000013.2	73571528	A	G	5	2	0.714285714285714	0.285714285714286		gnl|UMD3.1|GK000007.2	98488134	A	G	0	2	0	1		gnl|UMD3.1|GK000006.2	35526828	G	A	0	8	0	1		gnl|UMD3.1|GK000020.2	31958641	C	G	0	2	0	1		gnl|UMD3.1|GK000009.2	75586585	A	G	0
IGFN1	>=81604665	<=81641464	gnl|UMD3.1|GK000016.2						gnl|UMD3.1|GK000013.2	73572396	A	T	4	3	0.571428571428571	0.428571428571429		gnl|UMD3.1|GK000007.2	98494818	T	C	0	6	0	1		gnl|UMD3.1|GK000006.2	35526876	G	T	0	7	0	1		gnl|UMD3.1|GK000020.2	31965853	G	T	7	2	0.777777777777778	0.222222222222222		gnl|UMD3.1|GK000009.2	75590406	T	C	0
chromosome location of CGs	SNP location	1	2	3	4	5	6		gnl|UMD3.1|GK000013.2	73573083	G	T	0	5	0	1		gnl|UMD3.1|GK000007.2	98494832	A	C	0	8	0	1		gnl|UMD3.1|GK000006.2	35529700	G	A	0	6	0	1		gnl|UMD3.1|GK000020.2	31974538	C	G	0	2	0	1		gnl|UMD3.1|GK000009.2	75590486	T	C	0
CAPN2	>=27781671	<=27840009	gnl|UMD3.1|GK000016.2						gnl|UMD3.1|GK000013.2	73573226	G	A	0	5	0	1		gnl|UMD3.1|GK000007.2	98494839	G	A	0	8	0	1		gnl|UMD3.1|GK000006.2	35529756	T	A	3	3	0.5	0.5		gnl|UMD3.1|GK000020.2	32000439	C	T	0	2	0	1		gnl|UMD3.1|GK000009.2	75602331	A	G	0
chromosome location of CGs	SNP location	1	2	3	4	5	6		gnl|UMD3.1|GK000013.2	73573499	A	G	0	8	0	1		gnl|UMD3.1|GK000007.2	98494917	T	C	0	5	0	1		gnl|UMD3.1|GK000006.2	35534872	A	C	0	2	0	1		gnl|UMD3.1|GK000020.2	32000445	A	G	0	2	0	1		gnl|UMD3.1|GK000009.2	75616935	G	A	0
gnl|UMD3.1|GK000016.2	27791800	T	A	0	2	0	1		gnl|UMD3.1|GK000013.2	73573524	G	C	3	6	0.333333333333333	0.666666666666667		gnl|UMD3.1|GK000007.2	98503902	G	A	0	2	0	1		gnl|UMD3.1|GK000006.2	35534874	A	T	0	2	0	1		gnl|UMD3.1|GK000020.2	32002786	A	C	0	2	0	1		gnl|UMD3.1|GK000009.2	75616952	T	A	0
gnl|UMD3.1|GK000016.2	27798275	G	A	0	2	0	1		PLAG1	>=25007291	<=25009296	gnl|UMD3.1|GK000014.2						gnl|UMD3.1|GK000007.2	98507039	AGG	AGGG	0	1	0	1		gnl|UMD3.1|GK000006.2	35535315	T	A	0	2	0	1		gnl|UMD3.1|GK000020.2	32002899	A	G	0	3	0	1		gnl|UMD3.1|GK000009.2	75616976	T	C	0
gnl|UMD3.1|GK000016.2	27800743	G	C	0	2	0	1		chromosome location of CGs	SNP location	1	2	3	4	5	6		gnl|UMD3.1|GK000007.2	98512132	C	T	0	2	0	1		gnl|UMD3.1|GK000006.2	35535392	C	A	2	2	0.5	0.5		gnl|UMD3.1|GK000020.2	32003839	G	C	0	2	0	1		gnl|UMD3.1|GK000009.2	75617111	C	T	0
gnl|UMD3.1|GK000016.2	27807652	A	G	0	2	0	1		NUCB2	>=35693278	<=35715902	gnl|UMD3.1|GK000015.2						gnl|UMD3.1|GK000007.2	98528860	T	C	0	2	0	1		gnl|UMD3.1|GK000006.2	35536985	G	A	0	2	0	1		gnl|UMD3.1|GK000020.2	32003854	C	G	0	2	0	1		gnl|UMD3.1|GK000009.2	75617142	T	C	0
gnl|UMD3.1|GK000016.2	27807672	A	G	0	2	0	1		chromosome location of CGs	SNP location	1	2	3	4	5	6		gnl|UMD3.1|GK000007.2	98532302	G	T	5	2	0.714285714285714	0.285714285714286		gnl|UMD3.1|GK000006.2	35538963	C	T	0	2	0	1		gnl|UMD3.1|GK000020.2	32003928	G	A	0	2	0	1		gnl|UMD3.1|GK000009.2	75617178	C	T	0
gnl|UMD3.1|GK000016.2	27809094	G	T	0	2	0	1		gnl|UMD3.1|GK000015.2	35694180	C	A,T	0	4	0	1		gnl|UMD3.1|GK000007.2	98532320	G	T	5	2	0.714285714285714	0.285714285714286		gnl|UMD3.1|GK000006.2	35539365	G	C	0	5	0	1		gnl|UMD3.1|GK000020.2	32004501	C	T	0	5	0	1		gnl|UMD3.1|GK000009.2	75617195	T	C	0
gnl|UMD3.1|GK000016.2	27811111	C	T	0	2	0	1		gnl|UMD3.1|GK000015.2	35694356	A	C	0	2	0	1		gnl|UMD3.1|GK000007.2	98532364	G	T	4	2	0.666666666666667	0.333333333333333		gnl|UMD3.1|GK000006.2	35553795	G	A	3	2	0.6	0.4		gnl|UMD3.1|GK000020.2	32004648	A	C	0	5	0	1		gnl|UMD3.1|GK000009.2	75623226	C	G	0
gnl|UMD3.1|GK000016.2	27815979	C	T	0	2	0	1		gnl|UMD3.1|GK000015.2	35701801	C	T	0	2	0	1		gnl|UMD3.1|GK000007.2	98532471	T	TA	0	1	0	1		gnl|UMD3.1|GK000006.2	35554297	G	A	0	6	0	1		gnl|UMD3.1|GK000020.2	32004670	T	C	0	6	0	1		gnl|UMD3.1|GK000009.2	75626096	G	A	0
gnl|UMD3.1|GK000016.2	27815980	A	G	0	2	0	1		gnl|UMD3.1|GK000015.2	35701894	G	C	0	4	0	1		gnl|UMD3.1|GK000007.2	98533033	T	G	2	2	0.5	0.5		gnl|UMD3.1|GK000006.2	35557037	A	G	0	2	0	1		gnl|UMD3.1|GK000020.2	32004782	G	T	0	5	0	1		gnl|UMD3.1|GK000009.2	75626117	T	A	0
gnl|UMD3.1|GK000016.2	27815981	G	A	0	2	0	1		gnl|UMD3.1|GK000015.2	35701898	A	C	0	2	0	1		gnl|UMD3.1|GK000007.2	98533042	T	A	2	2	0.5	0.5		gnl|UMD3.1|GK000006.2	35557598	T	A	0	4	0	1		gnl|UMD3.1|GK000020.2	32004856	C	T	0	4	0	1		gnl|UMD3.1|GK000009.2	75626622	A	C	0
gnl|UMD3.1|GK000016.2	27834119	T	C	4	2	0.666666666666667	0.333333333333333		gnl|UMD3.1|GK000015.2	35703133	A	C	0	2	0	1		gnl|UMD3.1|GK000007.2	98533046	A	T	2	2	0.5	0.5		gnl|UMD3.1|GK000006.2	35559139	ACTCT	ACT	0	1	0	1		gnl|UMD3.1|GK000020.2	32004936	G	T	0	3	0	1		gnl|UMD3.1|GK000009.2	75626652	G	A	0
gnl|UMD3.1|GK000016.2	27836441	A	G	0	2	0	1		gnl|UMD3.1|GK000015.2	35703227	C	A	0	6	0	1		gnl|UMD3.1|GK000007.2	98533069	G	C	2	2	0.5	0.5		gnl|UMD3.1|GK000006.2	35559204	T	C	0	3	0	1		gnl|UMD3.1|GK000020.2	32006167	G	A	0	2	0	1		gnl|UMD3.1|GK000009.2	75629153	A	C	0
gnl|UMD3.1|GK000016.2	27836442	A	G	0	2	0	1		gnl|UMD3.1|GK000015.2	35703288	T	A	1	6	0.142857142857143	0.857142857142857		gnl|UMD3.1|GK000007.2	98533100	T	A	2	2	0.5	0.5		gnl|UMD3.1|GK000006.2	35559224	C	T	0	3	0	1		gnl|UMD3.1|GK000020.2	32006711	T	C	0	2	0	1		gnl|UMD3.1|GK000009.2	75629167	C	T	0
gnl|UMD3.1|GK000016.2	27837237	G	A	0	2	0	1		gnl|UMD3.1|GK000015.2	35703868	C	T	2	42	0.0454545454545455	0.954545454545455		gnl|UMD3.1|GK000007.2	98534197	T	C	32	16	0.666666666666667	0.333333333333333		gnl|UMD3.1|GK000006.2	35562851	T	C	0	5	0	1		gnl|UMD3.1|GK000020.2	32006814	G	A	0	2	0	1		gnl|UMD3.1|GK000009.2	75629208	C	G	0
PRDM16	>=50847258	<=50898579	gnl|UMD3.1|GK000016.2						gnl|UMD3.1|GK000015.2	35704255	A	C	0	21	0	1		gnl|UMD3.1|GK000007.2	98535437	A	C	2	2	0.5	0.5		gnl|UMD3.1|GK000006.2	35562852	T	C	0	5	0	1		gnl|UMD3.1|GK000020.2	32008252	T	G	0	2	0	1		gnl|UMD3.1|GK000009.2	75629243	T	G	0
chromosome location of CGs	SNP location	1	2	3	4	5	6		gnl|UMD3.1|GK000015.2	35704444	T	G	0	5	0	1		gnl|UMD3.1|GK000007.2	98535683	A	G	14	12	0.538461538461538	0.461538461538462		gnl|UMD3.1|GK000006.2	35562865	T	C	0	5	0	1		gnl|UMD3.1|GK000020.2	32008303	G	A	0	3	0	1		gnl|UMD3.1|GK000009.2	75629266	A	G	0
gnl|UMD3.1|GK000016.2	50853325	T	C	0	2	0	1		gnl|UMD3.1|GK000015.2	35711143	C	T	2	3	0.4	0.6		gnl|UMD3.1|GK000007.2	98535716	G	A	15	10	0.6	0.4		gnl|UMD3.1|GK000006.2	35562961	C	T	0	5	0	1		gnl|UMD3.1|GK000020.2	32009781	T	A	1	2	0.333333333333333	0.666666666666667		gnl|UMD3.1|GK000009.2	75641103	T	C	0
ZBED6	>=1400457	<=1403399	gnl|UMD3.1|GK000016.2						BTG4	>=22105614	<=22120867	gnl|UMD3.1|GK000015.2						gnl|UMD3.1|GK000007.2	98541469	C	T	18	9	0.666666666666667	0.333333333333333		gnl|UMD3.1|GK000006.2	35562984	T	C	0	5	0	1		gnl|UMD3.1|GK000020.2	32010512	T	A	0	2	0	1		gnl|UMD3.1|GK000009.2	75645553	TAAA	TA	0
chromosome location of CGs	SNP location	1	2	3	4	5	6		chromosome location of CGs	SNP location	1	2	3	4	5	6		gnl|UMD3.1|GK000007.2	98541475	G	A	14	11	0.56	0.44		gnl|UMD3.1|GK000006.2	35563396	A	G	0	5	0	1		gnl|UMD3.1|GK000020.2	32011453	G	A	0	5	0	1		gnl|UMD3.1|GK000009.2	75657941	C	T	0
gnl|UMD3.1|GK000016.2	1402358	T	G	8	2	0.8	0.2		MGC134087	>=22547742	<=22557344	gnl|UMD3.1|GK000015.2						gnl|UMD3.1|GK000007.2	98542594	G	T	0	1	0	1		gnl|UMD3.1|GK000006.2	35578827	A	C	0	4	0	1		gnl|UMD3.1|GK000020.2	32013282	G	A	0	2	0	1		gnl|UMD3.1|GK000009.2	75657975	T	C	0
LHX4	>=62868732	<=62915247	gnl|UMD3.1|GK000016.2						chromosome location of CGs	SNP location	1	2	3	4	5	6		gnl|UMD3.1|GK000007.2	98544408	G	A	0	3	0	1		gnl|UMD3.1|GK000006.2	35583368	G	A	0	4	0	1		gnl|UMD3.1|GK000020.2	32013326	A	G	0	2	0	1		gnl|UMD3.1|GK000009.2	75660129	C	A	0
chromosome location of CGs	SNP location	1	2	3	4	5	6		ATM	>=18119201	<=18265060	gnl|UMD3.1|GK000015.2						gnl|UMD3.1|GK000007.2	98551285	G	A	0	2	0	1		gnl|UMD3.1|GK000006.2	35585696	A	C	0	2	0	1		gnl|UMD3.1|GK000020.2	32015656	G	A	12	2	0.857142857142857	0.142857142857143		gnl|UMD3.1|GK000009.2	75660215	T	C	0
IGFLR1	>=46641558	<=46644180	gnl|UMD3.1|GK000018.2						chromosome location of CGs	SNP location	1	2	3	4	5	6		gnl|UMD3.1|GK000007.2	98554376	C	T	12	7	0.631578947368421	0.368421052631579		gnl|UMD3.1|GK000006.2	35591888	G	GT	0	1	0	1		gnl|UMD3.1|GK000020.2	32016336	T	A	0	7	0	1		gnl|UMD3.1|GK000009.2	75663861	T	C	0
chromosome location of CGs	SNP location	1	2	3	4	5	6		gnl|UMD3.1|GK000015.2	18131691	G	T	2	2	0.5	0.5		gnl|UMD3.1|GK000007.2	98554385	T	C	14	7	0.666666666666667	0.333333333333333		gnl|UMD3.1|GK000006.2	35603468	A	G	0	2	0	1		gnl|UMD3.1|GK000020.2	32017098	T	A	1	4	0.2	0.8		gnl|UMD3.1|GK000009.2	75663869	T	C	0
IGFL1	>=53961670	<=53964590	gnl|UMD3.1|GK000018.2						gnl|UMD3.1|GK000015.2	18147428	G	C	0	2	0	1		gnl|UMD3.1|GK000007.2	98554388	A	G	12	8	0.6	0.4		gnl|UMD3.1|GK000006.2	35624268	A	G	0	2	0	1		gnl|UMD3.1|GK000020.2	32017667	G	T	2	2	0.5	0.5		gnl|UMD3.1|GK000009.2	75663874	T	C	0
chromosome location of CGs	SNP location	1	2	3	4	5	6		gnl|UMD3.1|GK000015.2	18235257	C	A	0	2	0	1		gnl|UMD3.1|GK000007.2	98554418	T	C	12	6	0.666666666666667	0.333333333333333		gnl|UMD3.1|GK000006.2	35636946	T	A	0	2	0	1		gnl|UMD3.1|GK000020.2	32017832	T	C	4	2	0.666666666666667	0.333333333333333		gnl|UMD3.1|GK000009.2	75663878	T	C	0
IGFBP4	>=41326678	<=41338255	gnl|UMD3.1|GK000019.2						gnl|UMD3.1|GK000015.2	18236279	C	T	0	2	0	1		gnl|UMD3.1|GK000007.2	98554427	C	T	12	6	0.666666666666667	0.333333333333333		gnl|UMD3.1|GK000006.2	35637035	C	T	0	2	0	1		gnl|UMD3.1|GK000020.2	32018083	T	C	8	2	0.8	0.2		gnl|UMD3.1|GK000009.2	75663915	T	C	0
chromosome location of CGs	SNP location	1	2	3	4	5	6		gnl|UMD3.1|GK000015.2	18250736	G	A	0	2	0	1		gnl|UMD3.1|GK000007.2	98554459	T	C	10	3	0.769230769230769	0.230769230769231		gnl|UMD3.1|GK000006.2	35640366	G	T	0	2	0	1		gnl|UMD3.1|GK000020.2	32018106	T	C	9	2	0.818181818181818	0.181818181818182		gnl|UMD3.1|GK000009.2	75664034	G	C	0
gnl|UMD3.1|GK000019.2	41327270	G	A	0	4	0	1		gnl|UMD3.1|GK000015.2	18263273	C	T	0	2	0	1		gnl|UMD3.1|GK000007.2	98555407	A	G	0	2	0	1		gnl|UMD3.1|GK000006.2	35680605	T	C	0	1	0	1		gnl|UMD3.1|GK000020.2	32018134	T	C	10	2	0.833333333333333	0.166666666666667		gnl|UMD3.1|GK000009.2	75667389	GTT	GTTCTTT	0
gnl|UMD3.1|GK000019.2	41328490	C	T	9	7	0.5625	0.4375		UCP3	>=54213566	<=54224051	gnl|UMD3.1|GK000015.2						gnl|UMD3.1|GK000007.2	98560223	T	C	14	4	0.777777777777778	0.222222222222222		gnl|UMD3.1|GK000006.2	35680689	T	C	0	4	0	1		gnl|UMD3.1|GK000020.2	32018607	T	C	3	6	0.333333333333333	0.666666666666667		gnl|UMD3.1|GK000009.2	75669737	A	T	2
gnl|UMD3.1|GK000019.2	41328767	C	T	1	2	0.333333333333333	0.666666666666667		chromosome location of CGs	SNP location	1	2	3	4	5	6		gnl|UMD3.1|GK000007.2	98560407	T	C	0	2	0	1		gnl|UMD3.1|GK000006.2	35680690	T	C	0	4	0	1		gnl|UMD3.1|GK000020.2	32020041	T	C	0	2	0	1		gnl|UMD3.1|GK000009.2	75669798	A	C	2
gnl|UMD3.1|GK000019.2	41330253	G	T	2	2	0.5	0.5		IGFN1	>=81604665	<=81641464	gnl|UMD3.1|GK000016.2						gnl|UMD3.1|GK000007.2	98562924	A	G	0	2	0	1		gnl|UMD3.1|GK000006.2	35684254	T	C	0	4	0	1		gnl|UMD3.1|GK000020.2	32020047	C	G	0	2	0	1		gnl|UMD3.1|GK000009.2	75672809	G	T	0
gnl|UMD3.1|GK000019.2	41330988	G	T	7	2	0.777777777777778	0.222222222222222		chromosome location of CGs	SNP location	1	2	3	4	5	6		gnl|UMD3.1|GK000007.2	98563046	G	A	0	2	0	1		gnl|UMD3.1|GK000006.2	35688542	T	C	0	6	0	1		gnl|UMD3.1|GK000020.2	32022555	G	A	0	4	0	1		gnl|UMD3.1|GK000009.2	75677249	T	C	5
gnl|UMD3.1|GK000019.2	41331401	G	T	0	5	0	1		CAPN2	>=27781671	<=27840009	gnl|UMD3.1|GK000016.2						gnl|UMD3.1|GK000007.2	98568405	T	C	0	2	0	1		gnl|UMD3.1|GK000006.2	35689618	G	C	0	5	0	1		gnl|UMD3.1|GK000020.2	32022609	G	A	0	2	0	1		gnl|UMD3.1|GK000009.2	75678414	T	G	0
gnl|UMD3.1|GK000019.2	41331924	C	T	5	2	0.714285714285714	0.285714285714286		chromosome location of CGs	SNP location	1	2	3	4	5	6		gnl|UMD3.1|GK000007.2	98570498	G	A	0	2	0	1		gnl|UMD3.1|GK000006.2	35692248	C	A	2	3	0.4	0.6		gnl|UMD3.1|GK000020.2	32040025	T	C	0	2	0	1		gnl|UMD3.1|GK000009.2	75678705	G	A	0
gnl|UMD3.1|GK000019.2	41332007	A	G	4	2	0.666666666666667	0.333333333333333		gnl|UMD3.1|GK000016.2	27798922	A	G	0	2	0	1		gnl|UMD3.1|GK000007.2	98571845	T	A	0	2	0	1		gnl|UMD3.1|GK000006.2	35692277	C	A	0	1	0	1		gnl|UMD3.1|GK000020.2	32042100	G	T	0	2	0	1		gnl|UMD3.1|GK000009.2	75712749	G	A	0
gnl|UMD3.1|GK000019.2	41333749	T	G	3	8	0.272727272727273	0.727272727272727		gnl|UMD3.1|GK000016.2	27798937	A	G	0	2	0	1		gnl|UMD3.1|GK000007.2	98575784	C	T	0	2	0	1		gnl|UMD3.1|GK000006.2	35692283	C	A	0	3	0	1		gnl|UMD3.1|GK000020.2	32042180	G	C	0	2	0	1		gnl|UMD3.1|GK000009.2	75712911	T	C	0
gnl|UMD3.1|GK000019.2	41334058	C	A	6	2	0.75	0.25		gnl|UMD3.1|GK000016.2	27798940	A	G	0	2	0	1		gnl|UMD3.1|GK000007.2	98577520	C	T	1	2	0.333333333333333	0.666666666666667		gnl|UMD3.1|GK000006.2	35692287	C	A	1	3	0.25	0.75		gnl|UMD3.1|GK000020.2	32042250	G	T	1	3	0.25	0.75		gnl|UMD3.1|GK000009.2	75732030	C	A	0
gnl|UMD3.1|GK000019.2	41334071	A	T	10	10	0.5	0.5		gnl|UMD3.1|GK000016.2	27798955	A	G	0	2	0	1		gnl|UMD3.1|GK000007.2	98577567	G	A	0	2	0	1		gnl|UMD3.1|GK000006.2	35692290	C	A	0	1	0	1		gnl|UMD3.1|GK000020.2	32042295	T	C	2	2	0.5	0.5		gnl|UMD3.1|GK000009.2	75732102	G	C	0
gnl|UMD3.1|GK000019.2	41334997	A	T	2	7	0.222222222222222	0.777777777777778		gnl|UMD3.1|GK000016.2	27798966	A	G	0	2	0	1		gnl|UMD3.1|GK000007.2	98577672	A	C	2	2	0.5	0.5		gnl|UMD3.1|GK000006.2	35692291	C	T	0	5	0	1		gnl|UMD3.1|GK000020.2	32044573	C	G	0	2	0	1		gnl|UMD3.1|GK000009.2	75733289	T	C	0
gnl|UMD3.1|GK000019.2	41335134	G	T	6	3	0.666666666666667	0.333333333333333		gnl|UMD3.1|GK000016.2	27813081	G	T	1	3	0.25	0.75		gnl|UMD3.1|GK000007.2	98577684	A	G	2	2	0.5	0.5		gnl|UMD3.1|GK000006.2	35692328	C	A	1	3	0.25	0.75		gnl|UMD3.1|GK000020.2	32044902	T	C	0	2	0	1		gnl|UMD3.1|GK000009.2	75733309	A	G	0
gnl|UMD3.1|GK000019.2	41337061	G	A	0	9	0	1		gnl|UMD3.1|GK000016.2	27815334	C	T,A	0	9	0	1		gnl|UMD3.1|GK000007.2	98577879	C	G	3	4	0.428571428571429	0.571428571428571		gnl|UMD3.1|GK000006.2	35692358	C	A	1	2	0.333333333333333	0.666666666666667		gnl|UMD3.1|GK000020.2	32044910	T	C	0	2	0	1		gnl|UMD3.1|GK000009.2	75733424	C	T	0
gnl|UMD3.1|GK000019.2	41338083	T	C	2188	2433	0.473490586453149	0.526509413546851		gnl|UMD3.1|GK000016.2	27816539	C	T	0	3	0	1		gnl|UMD3.1|GK000007.2	98577905	G	A	4	4	0.5	0.5		gnl|UMD3.1|GK000006.2	35693299	T	C	0	3	0	1		gnl|UMD3.1|GK000020.2	32044917	T	C	0	2	0	1		gnl|UMD3.1|GK000009.2	75733464	C	A	0
IGF2BP1	>=38137127	<=38178538	gnl|UMD3.1|GK000019.2						gnl|UMD3.1|GK000016.2	27816760	T	G	0	3	0	1		gnl|UMD3.1|GK000007.2	98577911	A	G	4	3	0.571428571428571	0.428571428571429		gnl|UMD3.1|GK000006.2	35693311	T	C	0	3	0	1		gnl|UMD3.1|GK000020.2	32044922	T	C	0	2	0	1		gnl|UMD3.1|GK000009.2	75733517	C	A	0
chromosome location of CGs	SNP location	1	2	3	4	5	6		gnl|UMD3.1|GK000016.2	27825770	G	A	12	3	0.8	0.2		gnl|UMD3.1|GK000007.2	98577972	G	T	4	3	0.571428571428571	0.428571428571429		gnl|UMD3.1|GK000006.2	35696537	T	G	0	2	0	1		gnl|UMD3.1|GK000020.2	32044930	T	C	0	1	0	1		gnl|UMD3.1|GK000009.2	75736126	A	C	0
FASN	>=51384922	<=51403614	gnl|UMD3.1|GK000019.2						gnl|UMD3.1|GK000016.2	27829558	A	G	0	2	0	1		gnl|UMD3.1|GK000007.2	98577995	T	C	5	2	0.714285714285714	0.285714285714286		gnl|UMD3.1|GK000006.2	35708752	T	C	0	2	0	1		gnl|UMD3.1|GK000020.2	32044933	T	C	0	1	0	1		gnl|UMD3.1|GK000009.2	75736156	G	A	2
chromosome location of CGs	SNP location	1	2	3	4	5	6		gnl|UMD3.1|GK000016.2	27830112	A	T	7	2	0.777777777777778	0.222222222222222		gnl|UMD3.1|GK000007.2	98578758	A	T	0	2	0	1		gnl|UMD3.1|GK000006.2	35709187	A	C	0	5	0	1		gnl|UMD3.1|GK000020.2	32044935	T	C	0	2	0	1		gnl|UMD3.1|GK000009.2	75738569	G	T	0
gnl|UMD3.1|GK000019.2	51386654	C	T	0	2	0	1		gnl|UMD3.1|GK000016.2	27837243	T	C	12	2	0.857142857142857	0.142857142857143		gnl|UMD3.1|GK000007.2	98579574	G	A	48	36	0.571428571428571	0.428571428571429		gnl|UMD3.1|GK000006.2	35709280	C	T	0	3	0	1		gnl|UMD3.1|GK000020.2	32045024	C	T	0	2	0	1		gnl|UMD3.1|GK000009.2	75759287	T	C	0
gnl|UMD3.1|GK000019.2	51394859	T	C	2	2	0.5	0.5		PRDM16	>=50847258	<=50898579	gnl|UMD3.1|GK000016.2						gnl|UMD3.1|GK000007.2	98579864	G	C	51	32	0.614457831325301	0.385542168674699		gnl|UMD3.1|GK000006.2	35710688	A	G	0	2	0	1		gnl|UMD3.1|GK000020.2	32045325	C	T	0	3	0	1		gnl|UMD3.1|GK000009.2	75771881	T	C	0
gnl|UMD3.1|GK000019.2	51395439	A	G	0	3	0	1		chromosome location of CGs	SNP location	1	2	3	4	5	6		gnl|UMD3.1|GK000007.2	98579976	A	G	46	33	0.582278481012658	0.417721518987342		gnl|UMD3.1|GK000006.2	35715417	G	A	0	3	0	1		gnl|UMD3.1|GK000020.2	32047484	C	T	0	3	0	1		GTF3C5	>=103080227	<=103098809	gnl|UMD3.1|GK000011.2
gnl|UMD3.1|GK000019.2	51398083	T	C	1	3	0.25	0.75		gnl|UMD3.1|GK000016.2	50871928	T	G	0	2	0	1		gnl|UMD3.1|GK000007.2	98580401	A	C	22	13	0.628571428571429	0.371428571428571		gnl|UMD3.1|GK000006.2	35715966	T	C	0	8	0	1		gnl|UMD3.1|GK000020.2	32047791	T	G	0	2	0	1		chromosome location of CGs	SNP location	1	2	3
gnl|UMD3.1|GK000019.2	51399228	C	A	5	2	0.714285714285714	0.285714285714286		ZBED6	>=1400457	<=1403399	gnl|UMD3.1|GK000016.2						gnl|UMD3.1|GK000007.2	98580539	C	T	56	25	0.691358024691358	0.308641975308642		gnl|UMD3.1|GK000006.2	35716194	A	C	4	2	0.666666666666667	0.333333333333333		gnl|UMD3.1|GK000020.2	32047803	G	A	0	2	0	1		gnl|UMD3.1|GK000011.2	103086704	C	T	0
gnl|UMD3.1|GK000019.2	51400139	G	A	2	2	0.5	0.5		chromosome location of CGs	SNP location	1	2	3	4	5	6		gnl|UMD3.1|GK000007.2	98581038	A	G	27	27	0.5	0.5		gnl|UMD3.1|GK000006.2	35717287	C	A	0	2	0	1		gnl|UMD3.1|GK000020.2	32047822	C	T	0	2	0	1		gnl|UMD3.1|GK000011.2	103088118	A	G	1
gnl|UMD3.1|GK000019.2	51400154	C	T	3	2	0.6	0.4		LHX4	>=62868732	<=62915247	gnl|UMD3.1|GK000016.2						NPM1	>=44009279	<=44010145	gnl|UMD3.1|GK000007.2						gnl|UMD3.1|GK000006.2	35725345	A	T	0	2	0	1		gnl|UMD3.1|GK000020.2	32047864	G	A	0	2	0	1		gnl|UMD3.1|GK000011.2	103089504	C	T	0
gnl|UMD3.1|GK000019.2	51402032	G	A	4	4	0.5	0.5		chromosome location of CGs	SNP location	1	2	3	4	5	6		chromosome location of CGs	SNP location	1	2	3	4	5	6		gnl|UMD3.1|GK000006.2	35726610	A	G	0	2	0	1		gnl|UMD3.1|GK000020.2	32047868	C	T	0	2	0	1		gnl|UMD3.1|GK000011.2	103089505	T	C	0
gnl|UMD3.1|GK000019.2	51402535	C	A	8	2	0.8	0.2		IGFLR1	>=46641558	<=46644180	gnl|UMD3.1|GK000018.2						PROP1	>=41205895	<=41209917	gnl|UMD3.1|GK000007.2						gnl|UMD3.1|GK000006.2	35729135	A	T	0	2	0	1		gnl|UMD3.1|GK000020.2	32047878	C	T	0	2	0	1		gnl|UMD3.1|GK000011.2	103090566	A	G	0
gnl|UMD3.1|GK000019.2	51402774	C	T	5	6	0.454545454545455	0.545454545454545		chromosome location of CGs	SNP location	1	2	3	4	5	6		chromosome location of CGs	SNP location	1	2	3	4	5	6		gnl|UMD3.1|GK000006.2	35729166	T	C	0	2	0	1		gnl|UMD3.1|GK000020.2	32047896	C	T	0	2	0	1		gnl|UMD3.1|GK000011.2	103093160	G	A	0
gnl|UMD3.1|GK000019.2	51403218	T	G	4	3	0.571428571428571	0.428571428571429		IGFL1	>=53961670	<=53964590	gnl|UMD3.1|GK000018.2						IGFBPL1	>=62900199	<=62917124	gnl|UMD3.1|GK000008.2						gnl|UMD3.1|GK000006.2	35729190	T	C	0	2	0	1		gnl|UMD3.1|GK000020.2	32047948	G	A	0	2	0	1		gnl|UMD3.1|GK000011.2	103095316	T	C	0
SREBF1	>=35234637	<=35250672	gnl|UMD3.1|GK000019.2						chromosome location of CGs	SNP location	1	2	3	4	5	6		chromosome location of CGs	SNP location	1	2	3	4	5	6		gnl|UMD3.1|GK000006.2	35729226	A	G	0	2	0	1		gnl|UMD3.1|GK000020.2	32048002	A	T	0	2	0	1		gnl|UMD3.1|GK000011.2	103098437	A	C	7
chromosome location of CGs	SNP location	1	2	3	4	5	6		IGFBP4	>=41326678	<=41338255	gnl|UMD3.1|GK000019.2						ATP6V1B2	>=67798291	<=67824441	gnl|UMD3.1|GK000008.2						gnl|UMD3.1|GK000006.2	35736606	C	T	0	2	0	1		gnl|UMD3.1|GK000020.2	32048042	T	C	0	2	0	1		gnl|UMD3.1|GK000011.2	103098662	T	G	4
gnl|UMD3.1|GK000019.2	35236200	C	A	0	2	0	1		chromosome location of CGs	SNP location	1	2	3	4	5	6		chromosome location of CGs	SNP location	1	2	3	4	5	6		gnl|UMD3.1|GK000006.2	35742959	C	A	0	2	0	1		gnl|UMD3.1|GK000020.2	32048048	T	G	0	2	0	1		RALGDS	>=103126162	<=103139619	gnl|UMD3.1|GK000011.2
gnl|UMD3.1|GK000019.2	35241630	T	C	5	7	0.416666666666667	0.583333333333333		gnl|UMD3.1|GK000019.2	41327270	G	A	4	4	0.5	0.5		gnl|UMD3.1|GK000008.2	67799118	A	C	3	2	0.6	0.4		gnl|UMD3.1|GK000006.2	35743097	T	C	2	2	0.5	0.5		gnl|UMD3.1|GK000020.2	32049886	T	G	0	2	0	1		chromosome location of CGs	SNP location	1	2	3
gnl|UMD3.1|GK000019.2	35241978	A	G	0	2	0	1		gnl|UMD3.1|GK000019.2	41328865	T	G	5	2	0.714285714285714	0.285714285714286		gnl|UMD3.1|GK000008.2	67799158	T	A	2	2	0.5	0.5		gnl|UMD3.1|GK000006.2	35743149	T	C	2	2	0.5	0.5		gnl|UMD3.1|GK000020.2	32050364	T	C	0	2	0	1		gnl|UMD3.1|GK000011.2	103126194	T	C	0
gnl|UMD3.1|GK000019.2	35243973	A	C	0	2	0	1		gnl|UMD3.1|GK000019.2	41330510	G	A	0	3	0	1		gnl|UMD3.1|GK000008.2	67805349	G	A	0	2	0	1		gnl|UMD3.1|GK000006.2	35743166	A	G	0	3	0	1		gnl|UMD3.1|GK000020.2	32050431	T	C	0	2	0	1		gnl|UMD3.1|GK000011.2	103126409	G	A	0
gnl|UMD3.1|GK000019.2	35244432	G	T	0	2	0	1		gnl|UMD3.1|GK000019.2	41331155	G	T	3	3	0.5	0.5		gnl|UMD3.1|GK000008.2	67807941	G	T	0	8	0	1		gnl|UMD3.1|GK000006.2	35755726	G	A	0	2	0	1		gnl|UMD3.1|GK000020.2	32050596	A	G	0	7	0	1		gnl|UMD3.1|GK000011.2	103127061	C	G	0
gnl|UMD3.1|GK000019.2	35248114	G	A	2	5	0.285714285714286	0.714285714285714		gnl|UMD3.1|GK000019.2	41331401	G	T	0	6	0	1		gnl|UMD3.1|GK000008.2	67807952	G	T	0	8	0	1		gnl|UMD3.1|GK000006.2	35755856	C	G	0	2	0	1		gnl|UMD3.1|GK000020.2	32050614	C	T	0	6	0	1		gnl|UMD3.1|GK000011.2	103127539	G	A	7
gnl|UMD3.1|GK000019.2	35248180	C	T	42	32	0.567567567567568	0.432432432432432		gnl|UMD3.1|GK000019.2	41333773	G	T	5	2	0.714285714285714	0.285714285714286		gnl|UMD3.1|GK000008.2	67807981	G	A	0	11	0	1		gnl|UMD3.1|GK000006.2	35765976	A	T	0	1	0	1		gnl|UMD3.1|GK000020.2	32050932	C	T	0	2	0	1		gnl|UMD3.1|GK000011.2	103127622	T	C	0
gnl|UMD3.1|GK000019.2	35249627	A	C	0	2	0	1		gnl|UMD3.1|GK000019.2	41334071	A	T	15	7	0.681818181818182	0.318181818181818		gnl|UMD3.1|GK000008.2	67808046	C	T	0	7	0	1		gnl|UMD3.1|GK000006.2	35780048	G	A	0	2	0	1		gnl|UMD3.1|GK000020.2	32051124	G	A	0	2	0	1		gnl|UMD3.1|GK000011.2	103127798	C	T	0
gnl|UMD3.1|GK000019.2	35249943	C	G	0	3	0	1		gnl|UMD3.1|GK000019.2	41334997	A	T	1	6	0.142857142857143	0.857142857142857		gnl|UMD3.1|GK000008.2	67808084	C	G	0	10	0	1		gnl|UMD3.1|GK000006.2	35784721	G	A	0	2	0	1		gnl|UMD3.1|GK000020.2	32051386	G	C	0	5	0	1		gnl|UMD3.1|GK000011.2	103128059	G	A	0
gnl|UMD3.1|GK000019.2	35250380	C	T	54	48	0.529411764705882	0.470588235294118		gnl|UMD3.1|GK000019.2	41335134	G	T	5	8	0.384615384615385	0.615384615384615		gnl|UMD3.1|GK000008.2	67808170	A	G	3	4	0.428571428571429	0.571428571428571		gnl|UMD3.1|GK000006.2	35794480	A	G	0	4	0	1		gnl|UMD3.1|GK000020.2	32051392	C	T	5	6	0.454545454545455	0.545454545454545		gnl|UMD3.1|GK000011.2	103130415	T	C	11
CARTPT	>=9791661	<=9793744	gnl|UMD3.1|GK000020.2						gnl|UMD3.1|GK000019.2	41337061	G	A	2	20	0.0909090909090909	0.909090909090909		gnl|UMD3.1|GK000008.2	67808188	A	G	4	2	0.666666666666667	0.333333333333333		gnl|UMD3.1|GK000006.2	35825312	G	A	0	5	0	1		gnl|UMD3.1|GK000020.2	32051648	A	T	0	7	0	1		gnl|UMD3.1|GK000011.2	103135934	A	G	0
chromosome location of CGs	SNP location	1	2	3	4	5	6		gnl|UMD3.1|GK000019.2	41338151	T	A	1333	1144	0.538150989099717	0.461849010900283		gnl|UMD3.1|GK000008.2	67808460	T	C	0	2	0	1		gnl|UMD3.1|GK000006.2	35833807	A	G	4	2	0.666666666666667	0.333333333333333		gnl|UMD3.1|GK000020.2	32051691	G	A	9	2	0.818181818181818	0.181818181818182		gnl|UMD3.1|GK000011.2	103136014	T	G	3
GHR	>=31890736	<=32199996	gnl|UMD3.1|GK000020.2						IGF2BP1	>=38137127	<=38178538	gnl|UMD3.1|GK000019.2						gnl|UMD3.1|GK000008.2	67808500	T	C	0	2	0	1		gnl|UMD3.1|GK000006.2	35836103	C	T	6	7	0.461538461538462	0.538461538461538		gnl|UMD3.1|GK000020.2	32051769	T	C	0	8	0	1		gnl|UMD3.1|GK000011.2	103137236	G	A	0
chromosome location of CGs	SNP location	1	2	3	4	5	6		chromosome location of CGs	SNP location	1	2	3	4	5	6		gnl|UMD3.1|GK000008.2	67808503	T	C	0	2	0	1		gnl|UMD3.1|GK000006.2	35841510	G	A	1	2	0.333333333333333	0.666666666666667		gnl|UMD3.1|GK000020.2	32051832	A	G	0	4	0	1		gnl|UMD3.1|GK000011.2	103138246	C	T	0
gnl|UMD3.1|GK000020.2	31891025	G	A	0	221	0	1		FASN	>=51384922	<=51403614	gnl|UMD3.1|GK000019.2						gnl|UMD3.1|GK000008.2	67808526	T	C	0	2	0	1		gnl|UMD3.1|GK000006.2	35855734	C	G	1	2	0.333333333333333	0.666666666666667		gnl|UMD3.1|GK000020.2	32051858	A	T	0	3	0	1		SDC1	>=78695354	<=78719306	gnl|UMD3.1|GK000011.2
gnl|UMD3.1|GK000020.2	31891782	A	T	0	2	0	1		chromosome location of CGs	SNP location	1	2	3	4	5	6		gnl|UMD3.1|GK000008.2	67808536	T	C	0	2	0	1		gnl|UMD3.1|GK000006.2	35859892	T	C	0	2	0	1		gnl|UMD3.1|GK000020.2	32051952	T	C	0	7	0	1		chromosome location of CGs	SNP location	1	2	3
gnl|UMD3.1|GK000020.2	31893142	T	G	2	2	0.5	0.5		gnl|UMD3.1|GK000019.2	51386960	C	T	2	2	0.5	0.5		gnl|UMD3.1|GK000008.2	67808555	T	C	1	2	0.333333333333333	0.666666666666667		gnl|UMD3.1|GK000006.2	35859901	T	C	0	2	0	1		gnl|UMD3.1|GK000020.2	32052724	C	T	0	5	0	1		gnl|UMD3.1|GK000011.2	78695447	C	T	0
gnl|UMD3.1|GK000020.2	31893357	T	A	11	2	0.846153846153846	0.153846153846154		gnl|UMD3.1|GK000019.2	51395400	G	A	0	3	0	1		gnl|UMD3.1|GK000008.2	67808593	CAAAA	CAAAAAA	0	1	0	1		gnl|UMD3.1|GK000006.2	35863246	G	T	0	3	0	1		gnl|UMD3.1|GK000020.2	32052787	T	C	0	5	0	1		gnl|UMD3.1|GK000011.2	78704384	A	G	0
gnl|UMD3.1|GK000020.2	31893358	C	A	11	2	0.846153846153846	0.153846153846154		gnl|UMD3.1|GK000019.2	51395439	A	G	0	3	0	1		gnl|UMD3.1|GK000008.2	67808738	G	A	0	10	0	1		gnl|UMD3.1|GK000006.2	35895429	T	C	0	2	0	1		gnl|UMD3.1|GK000020.2	32053325	T	C	0	3	0	1		gnl|UMD3.1|GK000011.2	78716644	G	A	23
gnl|UMD3.1|GK000020.2	31893636	T	C	5	2	0.714285714285714	0.285714285714286		gnl|UMD3.1|GK000019.2	51395464	T	A	1	2	0.333333333333333	0.666666666666667		gnl|UMD3.1|GK000008.2	67808773	G	C	0	5	0	1		gnl|UMD3.1|GK000006.2	35895437	C	T	0	2	0	1		gnl|UMD3.1|GK000020.2	32053338	T	C	0	2	0	1		gnl|UMD3.1|GK000011.2	78718357	G	A	73
gnl|UMD3.1|GK000020.2	31893652	T	C	7	2	0.777777777777778	0.222222222222222		gnl|UMD3.1|GK000019.2	51395480	A	C	0	2	0	1		gnl|UMD3.1|GK000008.2	67808777	G	A	0	5	0	1		gnl|UMD3.1|GK000006.2	35917742	G	A	0	4	0	1		gnl|UMD3.1|GK000020.2	32053362	T	C	0	2	0	1		DNMT3B	>=62700411	<=62721124	gnl|UMD3.1|GK000013.2
gnl|UMD3.1|GK000020.2	31893655	G	A	7	2	0.777777777777778	0.222222222222222		gnl|UMD3.1|GK000019.2	51397701	T	G	1	3	0.25	0.75		gnl|UMD3.1|GK000008.2	67808843	G	T	6	2	0.75	0.25		gnl|UMD3.1|GK000006.2	35918345	G	C	5	2	0.714285714285714	0.285714285714286		gnl|UMD3.1|GK000020.2	32053390	C	T	0	3	0	1		chromosome location of CGs	SNP location	1	2	3
gnl|UMD3.1|GK000020.2	31893686	T	C	4	3	0.571428571428571	0.428571428571429		gnl|UMD3.1|GK000019.2	51398083	T	C	0	5	0	1		gnl|UMD3.1|GK000008.2	67808951	T	C,A	0	8	0	1		gnl|UMD3.1|GK000006.2	35918443	G	A	3	2	0.6	0.4		gnl|UMD3.1|GK000020.2	32053406	C	A	0	3	0	1		GHRH	>=66863225	<=66872531	gnl|UMD3.1|GK000013.2
gnl|UMD3.1|GK000020.2	31893934	T	C	4	2	0.666666666666667	0.333333333333333		gnl|UMD3.1|GK000019.2	51400686	G	T	4	4	0.5	0.5		gnl|UMD3.1|GK000008.2	67808960	A	G	0	5	0	1		gnl|UMD3.1|GK000006.2	35918493	T	C	2	2	0.5	0.5		gnl|UMD3.1|GK000020.2	32054111	A	T	0	2	0	1		chromosome location of CGs	SNP location	1	2	3
gnl|UMD3.1|GK000020.2	31894246	T	C	0	10	0	1		gnl|UMD3.1|GK000019.2	51400851	A	C	0	2	0	1		gnl|UMD3.1|GK000008.2	67809313	A	C	0	2	0	1		gnl|UMD3.1|GK000006.2	35918588	C	A	4	2	0.666666666666667	0.333333333333333		gnl|UMD3.1|GK000020.2	32062090	T	C	0	1	0	1		FOXA2	>=41910591	<=41911910	gnl|UMD3.1|GK000013.2
gnl|UMD3.1|GK000020.2	31894358	A	C	0	11	0	1		gnl|UMD3.1|GK000019.2	51401022	C	T	0	5	0	1		gnl|UMD3.1|GK000008.2	67809480	A	C	0	12	0	1		gnl|UMD3.1|GK000006.2	35918604	C	G	5	3	0.625	0.375		gnl|UMD3.1|GK000020.2	32069839	A	G	0	2	0	1		chromosome location of CGs	SNP location	1	2	3
gnl|UMD3.1|GK000020.2	31894402	G	A	10	2	0.833333333333333	0.166666666666667		gnl|UMD3.1|GK000019.2	51401553	G	C	7	2	0.777777777777778	0.222222222222222		gnl|UMD3.1|GK000008.2	67809505	A	G	0	12	0	1		gnl|UMD3.1|GK000006.2	35918656	C	T	0	4	0	1		gnl|UMD3.1|GK000020.2	32072071	T	C	0	2	0	1		gnl|UMD3.1|GK000013.2	41910840	G	A	0
gnl|UMD3.1|GK000020.2	31894477	C	G	0	10	0	1		SREBF1	>=35234637	<=35250672	gnl|UMD3.1|GK000019.2						gnl|UMD3.1|GK000008.2	67809704	G	C	0	3	0	1		gnl|UMD3.1|GK000006.2	35918998	C	T	1	4	0.2	0.8		gnl|UMD3.1|GK000020.2	32074158	A	G	0	2	0	1		gnl|UMD3.1|GK000013.2	41910864	T	C	0
gnl|UMD3.1|GK000020.2	31894664	A	G	0	36	0	1		chromosome location of CGs	SNP location	1	2	3	4	5	6		gnl|UMD3.1|GK000008.2	67809812	A	G	0	3	0	1		gnl|UMD3.1|GK000006.2	35919184	C	T	7	6	0.538461538461538	0.461538461538462		gnl|UMD3.1|GK000020.2	32076917	A	G	0	2	0	1		HNF4A	>=73547468	<=73574144	gnl|UMD3.1|GK000013.2
gnl|UMD3.1|GK000020.2	31894784	G	T	0	26	0	1		gnl|UMD3.1|GK000019.2	35243986	G	C	7	3	0.7	0.3		gnl|UMD3.1|GK000008.2	67809895	G	A	0	3	0	1		gnl|UMD3.1|GK000006.2	35920744	G	C	0	2	0	1		gnl|UMD3.1|GK000020.2	32078307	C	G	0	3	0	1		chromosome location of CGs	SNP location	1	2	3
gnl|UMD3.1|GK000020.2	31894891	A	G	0	28	0	1		gnl|UMD3.1|GK000019.2	35244207	C	T	0	5	0	1		gnl|UMD3.1|GK000008.2	67810469	G	A	0	6	0	1		gnl|UMD3.1|GK000006.2	35921036	C	T	0	2	0	1		gnl|UMD3.1|GK000020.2	32089436	G	A	0	5	0	1		gnl|UMD3.1|GK000013.2	73548293	T	C	1
gnl|UMD3.1|GK000020.2	31894895	G	T	0	30	0	1		gnl|UMD3.1|GK000019.2	35247022	C	T	3	2	0.6	0.4		gnl|UMD3.1|GK000008.2	67810588	C	A	0	5	0	1		gnl|UMD3.1|GK000006.2	35922488	A	G	0	2	0	1		gnl|UMD3.1|GK000020.2	32099129	A	T	0	4	0	1		gnl|UMD3.1|GK000013.2	73549035	A	G	1
gnl|UMD3.1|GK000020.2	31894938	A	T	2	28	0.0666666666666667	0.933333333333333		gnl|UMD3.1|GK000019.2	35248114	G	A	0	7	0	1		gnl|UMD3.1|GK000008.2	67810764	T	A	0	5	0	1		gnl|UMD3.1|GK000006.2	35922530	A	C	0	2	0	1		gnl|UMD3.1|GK000020.2	32107925	C	G	0	2	0	1		gnl|UMD3.1|GK000013.2	73551816	C	T	0
gnl|UMD3.1|GK000020.2	31895336	T	C	1	2	0.333333333333333	0.666666666666667		gnl|UMD3.1|GK000019.2	35248180	C	T	67	25	0.728260869565217	0.271739130434783		gnl|UMD3.1|GK000008.2	67810773	T	C	0	8	0	1		gnl|UMD3.1|GK000006.2	35922537	A	T	0	2	0	1		gnl|UMD3.1|GK000020.2	32110139	T	C	0	2	0	1		gnl|UMD3.1|GK000013.2	73552367	G	A	0
gnl|UMD3.1|GK000020.2	31896267	C	G	0	3	0	1		gnl|UMD3.1|GK000019.2	35248321	A	C	0	2	0	1		gnl|UMD3.1|GK000008.2	67812888	C	T	8	3	0.727272727272727	0.272727272727273		gnl|UMD3.1|GK000006.2	35922674	A	T	0	2	0	1		gnl|UMD3.1|GK000020.2	32112590	C	T	0	11	0	1		gnl|UMD3.1|GK000013.2	73553560	G	T	0
gnl|UMD3.1|GK000020.2	31896319	C	A	0	3	0	1		gnl|UMD3.1|GK000019.2	35249513	A	G	0	6	0	1		gnl|UMD3.1|GK000008.2	67818152	G	T	3	2	0.6	0.4		gnl|UMD3.1|GK000006.2	35922793	T	C	0	2	0	1		gnl|UMD3.1|GK000020.2	32112631	T	C	0	8	0	1		gnl|UMD3.1|GK000013.2	73553810	G	A,T	0
gnl|UMD3.1|GK000020.2	31896842	C	T	0	10	0	1		gnl|UMD3.1|GK000019.2	35250270	A	G	35	47	0.426829268292683	0.573170731707317		gnl|UMD3.1|GK000008.2	67822940	G	C	0	3	0	1		gnl|UMD3.1|GK000006.2	35922816	G	A	0	2	0	1		gnl|UMD3.1|GK000020.2	32112648	T	C	0	8	0	1		gnl|UMD3.1|GK000013.2	73553933	G	A	0
gnl|UMD3.1|GK000020.2	31896941	C	T	0	5	0	1		gnl|UMD3.1|GK000019.2	35250380	C	T	42	39	0.518518518518518	0.481481481481481		gnl|UMD3.1|GK000008.2	67822982	A	T	4	2	0.666666666666667	0.333333333333333		gnl|UMD3.1|GK000006.2	35924013	T	A	1	7	0.125	0.875		gnl|UMD3.1|GK000020.2	32120553	A	G	0	8	0	1		gnl|UMD3.1|GK000013.2	73554174	G	T	5
gnl|UMD3.1|GK000020.2	31897559	A	T	5	2	0.714285714285714	0.285714285714286		CARTPT	>=9791661	<=9793744	gnl|UMD3.1|GK000020.2						gnl|UMD3.1|GK000008.2	67823536	A	T	6	3	0.666666666666667	0.333333333333333		gnl|UMD3.1|GK000006.2	35924098	A	ACTT	0	1	0	1		gnl|UMD3.1|GK000020.2	32120613	C	T	0	4	0	1		gnl|UMD3.1|GK000013.2	73554774	T	C	3
gnl|UMD3.1|GK000020.2	31897768	G	C	5	2	0.714285714285714	0.285714285714286		chromosome location of CGs	SNP location	1	2	3	4	5	6		gnl|UMD3.1|GK000008.2	67823538	A	T	6	2	0.75	0.25		gnl|UMD3.1|GK000006.2	35924921	G	A	1	2	0.333333333333333	0.666666666666667		gnl|UMD3.1|GK000020.2	32123855	G	A	2	3	0.4	0.6		gnl|UMD3.1|GK000013.2	73555990	G	A	0
gnl|UMD3.1|GK000020.2	31898494	T	C	11	2	0.846153846153846	0.153846153846154		GHR	>=31890736	<=32199996	gnl|UMD3.1|GK000020.2						gnl|UMD3.1|GK000008.2	67823584	C	T,G	0	12	0	1		gnl|UMD3.1|GK000006.2	35924951	C	G	1	2	0.333333333333333	0.666666666666667		gnl|UMD3.1|GK000020.2	32127221	C	G	2	2	0.5	0.5		gnl|UMD3.1|GK000013.2	73556172	C	G	0
gnl|UMD3.1|GK000020.2	31898500	T	C	11	2	0.846153846153846	0.153846153846154		chromosome location of CGs	SNP location	1	2	3	4	5	6		gnl|UMD3.1|GK000008.2	67823611	G	A	0	19	0	1		gnl|UMD3.1|GK000006.2	35925108	G	A	1	2	0.333333333333333	0.666666666666667		gnl|UMD3.1|GK000020.2	32127238	G	A	0	2	0	1		gnl|UMD3.1|GK000013.2	73556400	C	T	1
gnl|UMD3.1|GK000020.2	31899449	C	A	10	2	0.833333333333333	0.166666666666667		gnl|UMD3.1|GK000020.2	31891025	G	A	1	87	0.0113636363636364	0.988636363636364		gnl|UMD3.1|GK000008.2	67823802	G	A	0	21	0	1		gnl|UMD3.1|GK000006.2	35925110	A	G	1	2	0.333333333333333	0.666666666666667		gnl|UMD3.1|GK000020.2	32154921	A	T	0	2	0	1		gnl|UMD3.1|GK000013.2	73556431	G	A	1
gnl|UMD3.1|GK000020.2	31899899	A	G	0	22	0	1		gnl|UMD3.1|GK000020.2	31892288	T	A	2	2	0.5	0.5		gnl|UMD3.1|GK000008.2	67824091	T	C	0	48	0	1		gnl|UMD3.1|GK000006.2	35927006	A	G	2	2	0.5	0.5		gnl|UMD3.1|GK000020.2	32155327	C	T	0	2	0	1		gnl|UMD3.1|GK000013.2	73557090	C	A	0
gnl|UMD3.1|GK000020.2	31901033	T	C	0	6	0	1		gnl|UMD3.1|GK000020.2	31892492	G	T	5	2	0.714285714285714	0.285714285714286		gnl|UMD3.1|GK000008.2	67824092	G	A	0	46	0	1		gnl|UMD3.1|GK000006.2	35931241	T	C	2	11	0.153846153846154	0.846153846153846		gnl|UMD3.1|GK000020.2	32155374	A	G	0	2	0	1		gnl|UMD3.1|GK000013.2	73557523	CTGTGT	CTGT	0
gnl|UMD3.1|GK000020.2	31904561	C	A	1	2	0.333333333333333	0.666666666666667		gnl|UMD3.1|GK000020.2	31892934	T	C	1	2	0.333333333333333	0.666666666666667		IGF2R	>=97638172	<=97740003	gnl|UMD3.1|GK000009.2						gnl|UMD3.1|GK000006.2	35931414	C	T	10	5	0.666666666666667	0.333333333333333		gnl|UMD3.1|GK000020.2	32161167	G	C	0	4	0	1		gnl|UMD3.1|GK000013.2	73557695	G	A	0
gnl|UMD3.1|GK000020.2	31906524	G	T	5	2	0.714285714285714	0.285714285714286		gnl|UMD3.1|GK000020.2	31894246	T	C	0	2	0	1		chromosome location of CGs	SNP location	1	2	3	4	5	6		gnl|UMD3.1|GK000006.2	35931595	T	C,A	0	18	0	1		gnl|UMD3.1|GK000020.2	32171481	T	C	1	3	0.25	0.75		gnl|UMD3.1|GK000013.2	73557720	T	C	3
gnl|UMD3.1|GK000020.2	31906852	C	A	3	2	0.6	0.4		gnl|UMD3.1|GK000020.2	31894358	A	C	0	3	0	1		gnl|UMD3.1|GK000009.2	97644416	G	A	0	2	0	1		gnl|UMD3.1|GK000006.2	35931666	A	G	8	12	0.4	0.6		gnl|UMD3.1|GK000020.2	32172056	A	G	1	3	0.25	0.75		gnl|UMD3.1|GK000013.2	73557727	C	T	3
gnl|UMD3.1|GK000020.2	31909478	A	T	26	21	0.553191489361702	0.446808510638298		gnl|UMD3.1|GK000020.2	31894664	A	G	0	11	0	1		gnl|UMD3.1|GK000009.2	97648001	C	T	0	2	0	1		gnl|UMD3.1|GK000006.2	35931753	G	C	0	7	0	1		gnl|UMD3.1|GK000020.2	32173941	T	G	0	10	0	1		gnl|UMD3.1|GK000013.2	73557825	G	A	0
gnl|UMD3.1|GK000020.2	31911176	T	C	1	9	0.1	0.9		gnl|UMD3.1|GK000020.2	31894784	G	T	0	17	0	1		gnl|UMD3.1|GK000009.2	97652498	T	C	0	5	0	1		gnl|UMD3.1|GK000006.2	35931888	T	G	0	2	0	1		gnl|UMD3.1|GK000020.2	32175476	A	G	0	2	0	1		gnl|UMD3.1|GK000013.2	73557863	G	A	0
gnl|UMD3.1|GK000020.2	31911181	C	T	7	2	0.777777777777778	0.222222222222222		gnl|UMD3.1|GK000020.2	31894891	A	G	0	13	0	1		gnl|UMD3.1|GK000009.2	97652719	T	G	2	2	0.5	0.5		gnl|UMD3.1|GK000006.2	35931908	A	G	0	1	0	1		gnl|UMD3.1|GK000020.2	32178097	C	T	0	5	0	1		gnl|UMD3.1|GK000013.2	73558268	C	T	0
gnl|UMD3.1|GK000020.2	31911609	T	C	0	7	0	1		gnl|UMD3.1|GK000020.2	31894895	G	T	0	13	0	1		gnl|UMD3.1|GK000009.2	97652752	C	T	2	2	0.5	0.5		gnl|UMD3.1|GK000006.2	35932795	G	A	4	2	0.666666666666667	0.333333333333333		gnl|UMD3.1|GK000020.2	32178359	T	C	0	3	0	1		gnl|UMD3.1|GK000013.2	73558344	C	T	0
gnl|UMD3.1|GK000020.2	31911870	T	A	0	4	0	1		gnl|UMD3.1|GK000020.2	31894938	A	T	0	25	0	1		gnl|UMD3.1|GK000009.2	97652754	C	T	2	2	0.5	0.5		gnl|UMD3.1|GK000006.2	35933018	C	T	0	5	0	1		gnl|UMD3.1|GK000020.2	32178474	C	T	3	3	0.5	0.5		gnl|UMD3.1|GK000013.2	73558351	T	C	2
gnl|UMD3.1|GK000020.2	31912843	C	A	6	2	0.75	0.25		gnl|UMD3.1|GK000020.2	31895020	G	A	23	4	0.851851851851852	0.148148148148148		gnl|UMD3.1|GK000009.2	97659775	A	G	0	6	0	1		gnl|UMD3.1|GK000006.2	35933238	C	G	0	3	0	1		gnl|UMD3.1|GK000020.2	32178578	T	C	0	3	0	1		gnl|UMD3.1|GK000013.2	73558358	G	A	0
gnl|UMD3.1|GK000020.2	31913440	A	G	5	2	0.714285714285714	0.285714285714286		gnl|UMD3.1|GK000020.2	31895880	T	A	1	2	0.333333333333333	0.666666666666667		gnl|UMD3.1|GK000009.2	97660920	T	C	0	3	0	1		gnl|UMD3.1|GK000006.2	35933266	G	A,T	0	3	0	1		gnl|UMD3.1|GK000020.2	32189648	T	A	0	2	0	1		gnl|UMD3.1|GK000013.2	73558575	C	G	7
gnl|UMD3.1|GK000020.2	31913808	G	T	13	5	0.722222222222222	0.277777777777778		gnl|UMD3.1|GK000020.2	31896454	C	A	3	2	0.6	0.4		gnl|UMD3.1|GK000009.2	97660992	C	A	4	2	0.666666666666667	0.333333333333333		gnl|UMD3.1|GK000006.2	35933372	A	G	0	2	0	1		gnl|UMD3.1|GK000020.2	32190667	T	A	0	4	0	1		gnl|UMD3.1|GK000013.2	73558639	A	C	7
gnl|UMD3.1|GK000020.2	31913852	C	A	12	5	0.705882352941177	0.294117647058824		gnl|UMD3.1|GK000020.2	31896601	T	C	0	4	0	1		gnl|UMD3.1|GK000009.2	97661174	G	A	0	7	0	1		gnl|UMD3.1|GK000006.2	35933373	C	T	0	2	0	1		PRLR	>=39073246	<=39137480	gnl|UMD3.1|GK000020.2						gnl|UMD3.1|GK000013.2	73558768	T	C	3
gnl|UMD3.1|GK000020.2	31916624	G	A	8	2	0.8	0.2		gnl|UMD3.1|GK000020.2	31896728	T	C	0	4	0	1		gnl|UMD3.1|GK000009.2	97663164	C	T	3	2	0.6	0.4		gnl|UMD3.1|GK000006.2	35933395	G	C	0	2	0	1		chromosome location of CGs	SNP location	1	2	3	4	5	6		gnl|UMD3.1|GK000013.2	73558769	G	A	3
gnl|UMD3.1|GK000020.2	31917377	C	A	4	2	0.666666666666667	0.333333333333333		gnl|UMD3.1|GK000020.2	31896842	C	T	0	5	0	1		gnl|UMD3.1|GK000009.2	97669514	A	G	2	2	0.5	0.5		gnl|UMD3.1|GK000006.2	35933520	G	C	0	2	0	1		gnl|UMD3.1|GK000020.2	39083462	T	A	4	2	0.666666666666667	0.333333333333333		gnl|UMD3.1|GK000013.2	73558805	T	A	3
gnl|UMD3.1|GK000020.2	31917428	T	C	0	5	0	1		gnl|UMD3.1|GK000020.2	31899156	C	A	4	2	0.666666666666667	0.333333333333333		gnl|UMD3.1|GK000009.2	97670957	G	T	0	1	0	1		gnl|UMD3.1|GK000006.2	35933666	T	A	12	9	0.571428571428571	0.428571428571429		gnl|UMD3.1|GK000020.2	39083536	C	T	0	4	0	1		gnl|UMD3.1|GK000013.2	73558822	A	C	1
gnl|UMD3.1|GK000020.2	31918005	C	A	12	2	0.857142857142857	0.142857142857143		gnl|UMD3.1|GK000020.2	31899166	C	A	4	2	0.666666666666667	0.333333333333333		gnl|UMD3.1|GK000009.2	97673840	A	G	12	8	0.6	0.4		gnl|UMD3.1|GK000006.2	35933736	A	T	14	7	0.666666666666667	0.333333333333333		gnl|UMD3.1|GK000020.2	39086223	C	T	1	4	0.2	0.8		gnl|UMD3.1|GK000013.2	73558854	G	A	1
gnl|UMD3.1|GK000020.2	31918452	C	T	0	6	0	1		gnl|UMD3.1|GK000020.2	31899899	A	G	11	2	0.846153846153846	0.153846153846154		gnl|UMD3.1|GK000009.2	97674062	C	A	5	2	0.714285714285714	0.285714285714286		gnl|UMD3.1|GK000006.2	35933942	G	T	17	6	0.739130434782609	0.260869565217391		gnl|UMD3.1|GK000020.2	39110968	C	A	0	2	0	1		gnl|UMD3.1|GK000013.2	73558871	G	A	1
gnl|UMD3.1|GK000020.2	31918786	T	C	4	4	0.5	0.5		gnl|UMD3.1|GK000020.2	31899909	T	C	11	3	0.785714285714286	0.214285714285714		gnl|UMD3.1|GK000009.2	97674200	T	G	5	3	0.625	0.375		gnl|UMD3.1|GK000006.2	35933991	C	T	12	13	0.48	0.52		gnl|UMD3.1|GK000020.2	39112705	C	A	0	2	0	1		gnl|UMD3.1|GK000013.2	73559169	C	T,A	1
gnl|UMD3.1|GK000020.2	31918787	T	C	6	2	0.75	0.25		gnl|UMD3.1|GK000020.2	31905986	G	T	0	2	0	1		gnl|UMD3.1|GK000009.2	97674386	T	G	7	3	0.7	0.3		gnl|UMD3.1|GK000006.2	35934012	C	A	15	6	0.714285714285714	0.285714285714286		gnl|UMD3.1|GK000020.2	39112844	A	G	0	3	0	1		gnl|UMD3.1|GK000013.2	73559408	T	C	0
gnl|UMD3.1|GK000020.2	31918807	T	C	2	4	0.333333333333333	0.666666666666667		gnl|UMD3.1|GK000020.2	31909544	G	T	0	2	0	1		gnl|UMD3.1|GK000009.2	97680195	A	C	3	2	0.6	0.4		gnl|UMD3.1|GK000006.2	35934045	G	T	4	7	0.363636363636364	0.636363636363636		gnl|UMD3.1|GK000020.2	39113777	C	T	0	2	0	1		gnl|UMD3.1|GK000013.2	73559539	T	C	9
gnl|UMD3.1|GK000020.2	31918815	T	C	4	2	0.666666666666667	0.333333333333333		gnl|UMD3.1|GK000020.2	31911609	T	C	0	5	0	1		gnl|UMD3.1|GK000009.2	97680206	T	C	0	5	0	1		gnl|UMD3.1|GK000006.2	35934148	A	C	3	6	0.333333333333333	0.666666666666667		gnl|UMD3.1|GK000020.2	39114999	A	G	0	4	0	1		gnl|UMD3.1|GK000013.2	73559563	G	A	7
gnl|UMD3.1|GK000020.2	31918837	T	C	3	2	0.6	0.4		gnl|UMD3.1|GK000020.2	31914308	T	C	0	2	0	1		gnl|UMD3.1|GK000009.2	97693396	T	C	2	4	0.333333333333333	0.666666666666667		gnl|UMD3.1|GK000006.2	35934177	G	T	3	2	0.6	0.4		gnl|UMD3.1|GK000020.2	39115344	G	A	0	40	0	1		gnl|UMD3.1|GK000013.2	73560548	G	C	19
gnl|UMD3.1|GK000020.2	31919281	C	A	5	2	0.714285714285714	0.285714285714286		gnl|UMD3.1|GK000020.2	31918452	C	T	0	2	0	1		gnl|UMD3.1|GK000009.2	97693434	A	C	4	2	0.666666666666667	0.333333333333333		gnl|UMD3.1|GK000006.2	35934470	G	A	0	5	0	1		gnl|UMD3.1|GK000020.2	39115345	T	C	0	40	0	1		gnl|UMD3.1|GK000013.2	73561746	C	T	0
gnl|UMD3.1|GK000020.2	31920317	T	C	1	2	0.333333333333333	0.666666666666667		gnl|UMD3.1|GK000020.2	31918837	T	C	0	2	0	1		gnl|UMD3.1|GK000009.2	97693499	G	A	0	3	0	1		gnl|UMD3.1|GK000006.2	35934757	T	A	7	4	0.636363636363636	0.363636363636364		gnl|UMD3.1|GK000020.2	39120324	G	T	0	4	0	1		gnl|UMD3.1|GK000013.2	73562808	T	C	0
gnl|UMD3.1|GK000020.2	31920329	T	C	1	2	0.333333333333333	0.666666666666667		gnl|UMD3.1|GK000020.2	31953043	A	G	0	2	0	1		gnl|UMD3.1|GK000009.2	97697243	G	A	0	2	0	1		gnl|UMD3.1|GK000006.2	35936109	T	A	4	4	0.5	0.5		gnl|UMD3.1|GK000020.2	39123681	A	G	0	2	0	1		gnl|UMD3.1|GK000013.2	73564282	C	T	4
gnl|UMD3.1|GK000020.2	31920413	T	C	0	3	0	1		gnl|UMD3.1|GK000020.2	31958641	C	G	0	2	0	1		gnl|UMD3.1|GK000009.2	97699338	C	T	0	2	0	1		gnl|UMD3.1|GK000006.2	35936215	T	C	0	4	0	1		gnl|UMD3.1|GK000020.2	39130484	C	T	0	5	0	1		gnl|UMD3.1|GK000013.2	73565000	A	G	2
gnl|UMD3.1|GK000020.2	31920414	T	C	0	3	0	1		gnl|UMD3.1|GK000020.2	31958943	T	G	0	2	0	1		gnl|UMD3.1|GK000009.2	97700912	G	A	2	3	0.4	0.6		gnl|UMD3.1|GK000006.2	35936518	G	C	0	2	0	1		gnl|UMD3.1|GK000020.2	39134081	A	T	0	3	0	1		gnl|UMD3.1|GK000013.2	73566511	C	T	4
gnl|UMD3.1|GK000020.2	31923895	T	C	0	8	0	1		gnl|UMD3.1|GK000020.2	31960886	T	C	0	3	0	1		gnl|UMD3.1|GK000009.2	97700934	T	C	2	4	0.333333333333333	0.666666666666667		PKD2	>=38040871	<=38099549	gnl|UMD3.1|GK000006.2						gnl|UMD3.1|GK000020.2	39134872	T	C	0	8	0	1		gnl|UMD3.1|GK000013.2	73566966	T	C	0
gnl|UMD3.1|GK000020.2	31924152	T	C	0	2	0	1		gnl|UMD3.1|GK000020.2	31966094	A	G	4	2	0.666666666666667	0.333333333333333		gnl|UMD3.1|GK000009.2	97700964	T	C	4	2	0.666666666666667	0.333333333333333		chromosome location of CGs	SNP location	1	2	3	4	5	6		gnl|UMD3.1|GK000020.2	39135446	T	A	0	2	0	1		gnl|UMD3.1|GK000013.2	73567068	G	C	6
gnl|UMD3.1|GK000020.2	31924367	T	C	0	7	0	1		gnl|UMD3.1|GK000020.2	31967113	C	T	0	2	0	1		gnl|UMD3.1|GK000009.2	97702733	T	C	0	2	0	1		gnl|UMD3.1|GK000006.2	38041736	C	T	0	9	0	1		gnl|UMD3.1|GK000020.2	39136518	C	A	2	301	0.0066006600660066	0.993399339933993		gnl|UMD3.1|GK000013.2	73567128	T	C	1
gnl|UMD3.1|GK000020.2	31924372	T	C	0	8	0	1		gnl|UMD3.1|GK000020.2	31971814	T	C	0	3	0	1		gnl|UMD3.1|GK000009.2	97709653	T	C	0	2	0	1		gnl|UMD3.1|GK000006.2	38042011	C	T	2	10	0.166666666666667	0.833333333333333		IGF1R	>=8208822	<=8268093	gnl|UMD3.1|GK000021.2						gnl|UMD3.1|GK000013.2	73568781	T	G	1
gnl|UMD3.1|GK000020.2	31924411	C	A	6	2	0.75	0.25		gnl|UMD3.1|GK000020.2	31971828	T	C	0	3	0	1		gnl|UMD3.1|GK000009.2	97711571	T	C	0	8	0	1		gnl|UMD3.1|GK000006.2	38042216	G	A	0	20	0	1		chromosome location of CGs	SNP location	1	2	3	4	5	6		gnl|UMD3.1|GK000013.2	73569701	A	G	0
gnl|UMD3.1|GK000020.2	31924742	C	A	0	4	0	1		gnl|UMD3.1|GK000020.2	31971832	T	C	0	3	0	1		gnl|UMD3.1|GK000009.2	97718109	G	C	0	2	0	1		gnl|UMD3.1|GK000006.2	38049042	G	A	0	2	0	1		gnl|UMD3.1|GK000021.2	8215167	C	A	0	2	0	1		gnl|UMD3.1|GK000013.2	73571399	A	G	0
gnl|UMD3.1|GK000020.2	31931812	C	A	2	2	0.5	0.5		gnl|UMD3.1|GK000020.2	31982426	G	A	0	3	0	1		gnl|UMD3.1|GK000009.2	97718110	T	C	0	2	0	1		gnl|UMD3.1|GK000006.2	38049204	C	G	0	2	0	1		gnl|UMD3.1|GK000021.2	8222975	G	C	0	2	0	1		gnl|UMD3.1|GK000013.2	73571407	A	G	6
gnl|UMD3.1|GK000020.2	31933394	G	A	0	2	0	1		gnl|UMD3.1|GK000020.2	31983183	A	C	1	1	0.5	0.5		gnl|UMD3.1|GK000009.2	97718159	A	G	0	3	0	1		gnl|UMD3.1|GK000006.2	38058234	G	A	0	2	0	1		gnl|UMD3.1|GK000021.2	8224846	G	T	2	4	0.333333333333333	0.666666666666667		gnl|UMD3.1|GK000013.2	73571474	A	G	2
gnl|UMD3.1|GK000020.2	31934798	C	A	0	2	0	1		gnl|UMD3.1|GK000020.2	31984519	T	C	0	2	0	1		gnl|UMD3.1|GK000009.2	97719252	C	T	7	3	0.7	0.3		gnl|UMD3.1|GK000006.2	38074051	A	G	0	2	0	1		gnl|UMD3.1|GK000021.2	8231709	C	T	2	3	0.4	0.6		gnl|UMD3.1|GK000013.2	73571548	A	G	2
gnl|UMD3.1|GK000020.2	31935981	G	A	18	3	0.857142857142857	0.142857142857143		gnl|UMD3.1|GK000020.2	31985069	T	G	0	2	0	1		gnl|UMD3.1|GK000009.2	97719598	A	C	9	7	0.5625	0.4375		gnl|UMD3.1|GK000006.2	38077506	C	A	3	2	0.6	0.4		GHRL	>=54945535	<=54950005	gnl|UMD3.1|GK000022.2						gnl|UMD3.1|GK000013.2	73573083	G	T	0
gnl|UMD3.1|GK000020.2	31944676	G	A	0	2	0	1		gnl|UMD3.1|GK000020.2	31985863	A	T	1	2	0.333333333333333	0.666666666666667		gnl|UMD3.1|GK000009.2	97719668	G	C	9	10	0.473684210526316	0.526315789473684		gnl|UMD3.1|GK000006.2	38082473	G	A	0	2	0	1		chromosome location of CGs	SNP location	1	2	3	4	5	6		gnl|UMD3.1|GK000013.2	73573121	C	T	4
gnl|UMD3.1|GK000020.2	31947434	T	C	0	2	0	1		gnl|UMD3.1|GK000020.2	32001163	T	C	0	2	0	1		gnl|UMD3.1|GK000009.2	97720199	T	C	0	6	0	1		gnl|UMD3.1|GK000006.2	38086131	C	A	3	3	0.5	0.5		MST1R	>=50928327	<=50941427	gnl|UMD3.1|GK000022.2						gnl|UMD3.1|GK000013.2	73573226	G	A	0
gnl|UMD3.1|GK000020.2	31949911	T	C	0	2	0	1		gnl|UMD3.1|GK000020.2	32001180	T	C	0	2	0	1		gnl|UMD3.1|GK000009.2	97725328	C	T	2	2	0.5	0.5		gnl|UMD3.1|GK000006.2	38093129	G	T	0	2	0	1		chromosome location of CGs	SNP location	1	2	3	4	5	6		gnl|UMD3.1|GK000013.2	73573499	A	G	0
gnl|UMD3.1|GK000020.2	31952443	G	T	1	2	0.333333333333333	0.666666666666667		gnl|UMD3.1|GK000020.2	32004206	G	A	0	4	0	1		gnl|UMD3.1|GK000009.2	97726412	A	G	0	2	0	1		NCAPG	>=38765969	<=38812051	gnl|UMD3.1|GK000006.2						gnl|UMD3.1|GK000022.2	50928489	C	G	0	5	0	1		gnl|UMD3.1|GK000013.2	73573524	G	C	3
gnl|UMD3.1|GK000020.2	31952934	C	G	1	2	0.333333333333333	0.666666666666667		gnl|UMD3.1|GK000020.2	32005406	G	A	0	8	0	1		gnl|UMD3.1|GK000009.2	97726456	C	T	0	2	0	1		chromosome location of CGs	SNP location	1	2	3	4	5	6		gnl|UMD3.1|GK000022.2	50934733	A	G	0	2	0	1		PLAG1	>=25007291	<=25009296	gnl|UMD3.1|GK000014.2
gnl|UMD3.1|GK000020.2	31954530	C	A	0	2	0	1		gnl|UMD3.1|GK000020.2	32007230	C	A	0	2	0	1		gnl|UMD3.1|GK000009.2	97726476	A	G	0	2	0	1		gnl|UMD3.1|GK000006.2	38767591	A	G	0	3	0	1		gnl|UMD3.1|GK000022.2	50937665	T	C	4	6	0.4	0.6		chromosome location of CGs	SNP location	1	2	3
gnl|UMD3.1|GK000020.2	31955950	T	C	1	2	0.333333333333333	0.666666666666667		gnl|UMD3.1|GK000020.2	32007824	G	A	0	5	0	1		gnl|UMD3.1|GK000009.2	97726508	A	G	0	2	0	1		gnl|UMD3.1|GK000006.2	38802779	C	A	0	2	0	1		DLK2	>=16981806	<=16986060	gnl|UMD3.1|GK000023.2						NUCB2	>=35693278	<=35715902	gnl|UMD3.1|GK000015.2
gnl|UMD3.1|GK000020.2	31956396	T	C	0	2	0	1		gnl|UMD3.1|GK000020.2	32007876	G	A	0	5	0	1		gnl|UMD3.1|GK000009.2	97726979	A	G	0	5	0	1		gnl|UMD3.1|GK000006.2	38802901	G	T	0	2	0	1		chromosome location of CGs	SNP location	1	2	3	4	5	6		chromosome location of CGs	SNP location	1	2	3
gnl|UMD3.1|GK000020.2	31958641	C	G,T	0	4	0	1		gnl|UMD3.1|GK000020.2	32007966	C	T	0	2	0	1		gnl|UMD3.1|GK000009.2	97726982	C	T	3	2	0.6	0.4		gnl|UMD3.1|GK000006.2	38808241	C	A	0	3	0	1		gnl|UMD3.1|GK000023.2	16981839	T	A	0	2	0	1		gnl|UMD3.1|GK000015.2	35703868	C	T	2
gnl|UMD3.1|GK000020.2	31958679	A	T	4	2	0.666666666666667	0.333333333333333		gnl|UMD3.1|GK000020.2	32008043	A	G	0	2	0	1		gnl|UMD3.1|GK000009.2	97727455	C	T	0	6	0	1		gnl|UMD3.1|GK000006.2	38810446	G	A	0	2	0	1		gnl|UMD3.1|GK000023.2	16981841	T	C	0	2	0	1		gnl|UMD3.1|GK000015.2	35704255	A	C	0
gnl|UMD3.1|GK000020.2	31963066	G	C	0	2	0	1		gnl|UMD3.1|GK000020.2	32008983	A	G	6	2	0.75	0.25		gnl|UMD3.1|GK000009.2	97728697	T	G	3	3	0.5	0.5		gnl|UMD3.1|GK000006.2	38810510	C	A	2	2	0.5	0.5		gnl|UMD3.1|GK000023.2	16981873	G	C	0	2	0	1		gnl|UMD3.1|GK000015.2	35710937	T	C	3
gnl|UMD3.1|GK000020.2	31963508	G	A	0	6	0	1		gnl|UMD3.1|GK000020.2	32011411	T	A	1	2	0.333333333333333	0.666666666666667		gnl|UMD3.1|GK000009.2	97728780	G	T	10	2	0.833333333333333	0.166666666666667		gnl|UMD3.1|GK000006.2	38811433	C	A,T	0	8	0	1		gnl|UMD3.1|GK000023.2	16981877	C	T	0	2	0	1		gnl|UMD3.1|GK000015.2	35711143	C	T	1
gnl|UMD3.1|GK000020.2	31964498	C	A	5	2	0.714285714285714	0.285714285714286		gnl|UMD3.1|GK000020.2	32011453	G	A	0	7	0	1		gnl|UMD3.1|GK000009.2	97728799	T	G	8	4	0.666666666666667	0.333333333333333		gnl|UMD3.1|GK000006.2	38811784	G	A	0	1	0	1		gnl|UMD3.1|GK000023.2	16981878	A	G	0	2	0	1		BTG4	>=22105614	<=22120867	gnl|UMD3.1|GK000015.2
gnl|UMD3.1|GK000020.2	31965545	G	T	24	4	0.857142857142857	0.142857142857143		gnl|UMD3.1|GK000020.2	32011845	G	T	5	2	0.714285714285714	0.285714285714286		gnl|UMD3.1|GK000009.2	97728902	C	T	1	3	0.25	0.75		KCNIP4	>=41709362	<=43021626	gnl|UMD3.1|GK000006.2						gnl|UMD3.1|GK000023.2	16981896	A	T	0	2	0	1		chromosome location of CGs	SNP location	1	2	3
gnl|UMD3.1|GK000020.2	31965793	T	A	4	2	0.666666666666667	0.333333333333333		gnl|UMD3.1|GK000020.2	32012460	T	C	0	4	0	1		gnl|UMD3.1|GK000009.2	97728913	G	A	0	2	0	1		chromosome location of CGs	SNP location	1	2	3	4	5	6		gnl|UMD3.1|GK000023.2	16981909	C	A	0	2	0	1		MGC134087	>=22547742	<=22557344	gnl|UMD3.1|GK000015.2
gnl|UMD3.1|GK000020.2	31966952	A	T	0	7	0	1		gnl|UMD3.1|GK000020.2	32012568	C	A	0	3	0	1		gnl|UMD3.1|GK000009.2	97729886	G	A	6	4	0.6	0.4		gnl|UMD3.1|GK000006.2	42052237	T	C	0	2	0	1		gnl|UMD3.1|GK000023.2	16981916	G	A	0	2	0	1		chromosome location of CGs	SNP location	1	2	3
gnl|UMD3.1|GK000020.2	31967113	C	T	0	22	0	1		gnl|UMD3.1|GK000020.2	32016281	C	G	16	3	0.842105263157895	0.157894736842105		gnl|UMD3.1|GK000009.2	97733752	T	C	0	32	0	1		gnl|UMD3.1|GK000006.2	42275667	T	C	0	2	0	1		gnl|UMD3.1|GK000023.2	16981918	A	G	0	2	0	1		gnl|UMD3.1|GK000015.2	22548280	A	G	0
gnl|UMD3.1|GK000020.2	31970720	T	C	5	2	0.714285714285714	0.285714285714286		gnl|UMD3.1|GK000020.2	32016336	T	A	3	10	0.230769230769231	0.769230769230769		gnl|UMD3.1|GK000009.2	97739763	T	C	12	19	0.387096774193548	0.612903225806452		gnl|UMD3.1|GK000006.2	42279742	T	A	0	3	0	1		gnl|UMD3.1|GK000023.2	16981923	C	T	0	2	0	1		gnl|UMD3.1|GK000015.2	22548466	A	G	0
gnl|UMD3.1|GK000020.2	31973404	G	T	2	2	0.5	0.5		gnl|UMD3.1|GK000020.2	32016871	G	A	8	2	0.8	0.2		RFX6	>=34160295	<=34212258	gnl|UMD3.1|GK000009.2						gnl|UMD3.1|GK000006.2	42283464	T	G	0	2	0	1		gnl|UMD3.1|GK000023.2	16981929	A	C	0	2	0	1		ATM	>=18119201	<=18265060	gnl|UMD3.1|GK000015.2
gnl|UMD3.1|GK000020.2	31975188	A	T	4	2	0.666666666666667	0.333333333333333		gnl|UMD3.1|GK000020.2	32017098	T	A	0	9	0	1		chromosome location of CGs	SNP location	1	2	3	4	5	6		gnl|UMD3.1|GK000006.2	42283476	G	C	0	2	0	1		gnl|UMD3.1|GK000023.2	16981932	G	A	0	2	0	1		chromosome location of CGs	SNP location	1	2	3
gnl|UMD3.1|GK000020.2	31975569	G	A	0	2	0	1		gnl|UMD3.1|GK000020.2	32018662	T	C	8	3	0.727272727272727	0.272727272727273		MAP3K5	>=75549283	<=75778418	gnl|UMD3.1|GK000009.2						gnl|UMD3.1|GK000006.2	42283481	A	G	0	2	0	1		gnl|UMD3.1|GK000023.2	16982087	G	A	0	2	0	1		gnl|UMD3.1|GK000015.2	18122274	A	G	0
gnl|UMD3.1|GK000020.2	31975649	T	C	0	2	0	1		gnl|UMD3.1|GK000020.2	32018667	T	C	4	7	0.363636363636364	0.636363636363636		chromosome location of CGs	SNP location	1	2	3	4	5	6		gnl|UMD3.1|GK000006.2	42283482	A	G	0	2	0	1		gnl|UMD3.1|GK000023.2	16982088	T	C	0	2	0	1		gnl|UMD3.1|GK000015.2	18137389	C	T	0
gnl|UMD3.1|GK000020.2	31975965	G	A	0	2	0	1		gnl|UMD3.1|GK000020.2	32019719	C	T	0	5	0	1		gnl|UMD3.1|GK000009.2	75549685	T	A	8	3	0.727272727272727	0.272727272727273		gnl|UMD3.1|GK000006.2	42283492	T	G	0	2	0	1		gnl|UMD3.1|GK000023.2	16982094	G	A	0	2	0	1		gnl|UMD3.1|GK000015.2	18142207	C	T	3
gnl|UMD3.1|GK000020.2	31977897	G	T	3	2	0.6	0.4		gnl|UMD3.1|GK000020.2	32020041	T	C	0	5	0	1		gnl|UMD3.1|GK000009.2	75549690	C	A	5	6	0.454545454545455	0.545454545454545		gnl|UMD3.1|GK000006.2	42283493	G	A	0	2	0	1		gnl|UMD3.1|GK000023.2	16982097	G	A	0	2	0	1		gnl|UMD3.1|GK000015.2	18156452	C	T	0
gnl|UMD3.1|GK000020.2	31978390	C	A	3	2	0.6	0.4		gnl|UMD3.1|GK000020.2	32020047	C	G	0	5	0	1		gnl|UMD3.1|GK000009.2	75549765	C	A	10	4	0.714285714285714	0.285714285714286		gnl|UMD3.1|GK000006.2	42283494	C	T	0	2	0	1		gnl|UMD3.1|GK000023.2	16982118	G	A	0	2	0	1		gnl|UMD3.1|GK000015.2	18172512	C	T	0
gnl|UMD3.1|GK000020.2	31982426	G	A	0	7	0	1		gnl|UMD3.1|GK000020.2	32022555	G	A	0	2	0	1		gnl|UMD3.1|GK000009.2	75559304	T	C	0	3	0	1		gnl|UMD3.1|GK000006.2	42283515	A	C	0	2	0	1		gnl|UMD3.1|GK000023.2	16982133	A	G	0	2	0	1		gnl|UMD3.1|GK000015.2	18206311	C	A	1
gnl|UMD3.1|GK000020.2	31982575	C	A	12	2	0.857142857142857	0.142857142857143		gnl|UMD3.1|GK000020.2	32022609	G	A	0	2	0	1		gnl|UMD3.1|GK000009.2	75559308	T	C,A	0	3	0	1		gnl|UMD3.1|GK000006.2	42283529	G	A	0	2	0	1		gnl|UMD3.1|GK000023.2	16982138	A	C	0	2	0	1		gnl|UMD3.1|GK000015.2	18207120	G	C	0
gnl|UMD3.1|GK000020.2	31982617	T	C	0	9	0	1		gnl|UMD3.1|GK000020.2	32030332	T	C	0	3	0	1		gnl|UMD3.1|GK000009.2	75559385	C	A	3	2	0.6	0.4		gnl|UMD3.1|GK000006.2	42283532	G	C	0	2	0	1		gnl|UMD3.1|GK000023.2	16982139	G	A	0	2	0	1		gnl|UMD3.1|GK000015.2	18220848	C	A	1
gnl|UMD3.1|GK000020.2	31984507	A	T	4	2	0.666666666666667	0.333333333333333		gnl|UMD3.1|GK000020.2	32042100	G	T	0	2	0	1		gnl|UMD3.1|GK000009.2	75559752	C	T	0	2	0	1		gnl|UMD3.1|GK000006.2	42283540	C	T	0	2	0	1		MC4R	>=59670136	<=59671874	gnl|UMD3.1|GK000024.2						gnl|UMD3.1|GK000015.2	18234316	C	A	0
gnl|UMD3.1|GK000020.2	31984519	T	C	0	6	0	1		gnl|UMD3.1|GK000020.2	32043562	T	C	0	4	0	1		gnl|UMD3.1|GK000009.2	75560882	C	T	0	2	0	1		gnl|UMD3.1|GK000006.2	42283542	A	G	0	2	0	1		chromosome location of CGs	SNP location	1	2	3	4	5	6		gnl|UMD3.1|GK000015.2	18238743	A	G	0
gnl|UMD3.1|GK000020.2	31984839	T	C	2	2	0.5	0.5		gnl|UMD3.1|GK000020.2	32043625	C	T	0	8	0	1		gnl|UMD3.1|GK000009.2	75563781	A	C	0	2	0	1		gnl|UMD3.1|GK000006.2	42283549	A	G	0	2	0	1		NPC1	>=33438419	<=33485514	gnl|UMD3.1|GK000024.2						gnl|UMD3.1|GK000015.2	18238754	A	G	3
gnl|UMD3.1|GK000020.2	31984885	T	C	2	2	0.5	0.5		gnl|UMD3.1|GK000020.2	32043626	A	G	6	2	0.75	0.25		gnl|UMD3.1|GK000009.2	75583818	C	A	0	3	0	1		gnl|UMD3.1|GK000006.2	42283550	T	A	0	2	0	1		chromosome location of CGs	SNP location	1	2	3	4	5	6		gnl|UMD3.1|GK000015.2	18238767	A	G	0
gnl|UMD3.1|GK000020.2	31985039	T	C,A	0	5	0	1		gnl|UMD3.1|GK000020.2	32043656	C	T	0	8	0	1		gnl|UMD3.1|GK000009.2	75609079	C	T	0	2	0	1		gnl|UMD3.1|GK000006.2	42283558	T	C	0	2	0	1		gnl|UMD3.1|GK000024.2	33439490	G	A	0	2	0	1		gnl|UMD3.1|GK000015.2	18238821	A	G	3
gnl|UMD3.1|GK000020.2	31985069	T	G	0	2	0	1		gnl|UMD3.1|GK000020.2	32043661	G	A	0	4	0	1		gnl|UMD3.1|GK000009.2	75609233	T	C	0	2	0	1		gnl|UMD3.1|GK000006.2	42283559	C	T	0	2	0	1		gnl|UMD3.1|GK000024.2	33441677	C	T	1	2	0.333333333333333	0.666666666666667		gnl|UMD3.1|GK000015.2	18238834	A	G	1
gnl|UMD3.1|GK000020.2	31985863	A	T	0	2	0	1		gnl|UMD3.1|GK000020.2	32044573	C	G	0	2	0	1		gnl|UMD3.1|GK000009.2	75610894	A	G	0	2	0	1		gnl|UMD3.1|GK000006.2	42319137	C	T	0	2	0	1		gnl|UMD3.1|GK000024.2	33442646	T	A	2	4	0.333333333333333	0.666666666666667		gnl|UMD3.1|GK000015.2	18241198	C	T	0
gnl|UMD3.1|GK000020.2	31987055	A	G	0	2	0	1		gnl|UMD3.1|GK000020.2	32044713	G	A	0	5	0	1		gnl|UMD3.1|GK000009.2	75610909	A	G	0	2	0	1		gnl|UMD3.1|GK000006.2	42343219	C	A	0	3	0	1		gnl|UMD3.1|GK000024.2	33454326	C	A	0	2	0	1		gnl|UMD3.1|GK000015.2	18242958	T	C	0
gnl|UMD3.1|GK000020.2	31988775	C	T	0	2	0	1		gnl|UMD3.1|GK000020.2	32044735	A	G	0	5	0	1		gnl|UMD3.1|GK000009.2	75615590	A	G	0	3	0	1		gnl|UMD3.1|GK000006.2	42417595	C	A	0	3	0	1		gnl|UMD3.1|GK000024.2	33454609	G	x	1	2	0.333333333333333	0.666666666666667		gnl|UMD3.1|GK000015.2	18246395	C	A	8
gnl|UMD3.1|GK000020.2	31990784	G	T	2	2	0.5	0.5		gnl|UMD3.1|GK000020.2	32044744	G	A	0	5	0	1		gnl|UMD3.1|GK000009.2	75615653	G	A	0	4	0	1		gnl|UMD3.1|GK000006.2	42511216	T	C	0	6	0	1		gnl|UMD3.1|GK000024.2	33457805	A	G	3	4	0.428571428571429	0.571428571428571		gnl|UMD3.1|GK000015.2	18249426	A	G	0
gnl|UMD3.1|GK000020.2	31991875	C	T	0	2	0	1		gnl|UMD3.1|GK000020.2	32044902	T	C	0	3	0	1		gnl|UMD3.1|GK000009.2	75617111	C	T	0	2	0	1		gnl|UMD3.1|GK000006.2	42511217	T	C	0	6	0	1		gnl|UMD3.1|GK000024.2	33457828	C	T	5	3	0.625	0.375		gnl|UMD3.1|GK000015.2	18249435	A	G	0
gnl|UMD3.1|GK000020.2	31993422	G	A	0	3	0	1		gnl|UMD3.1|GK000020.2	32045522	C	T	0	2	0	1		gnl|UMD3.1|GK000009.2	75617142	T	C	0	2	0	1		gnl|UMD3.1|GK000006.2	42511218	T	C	0	6	0	1		gnl|UMD3.1|GK000024.2	33458650	T	C	0	2	0	1		gnl|UMD3.1|GK000015.2	18254251	C	A	0
gnl|UMD3.1|GK000020.2	31994674	C	G	0	2	0	1		gnl|UMD3.1|GK000020.2	32047747	T	A	0	2	0	1		gnl|UMD3.1|GK000009.2	75617178	C	T	0	2	0	1		gnl|UMD3.1|GK000006.2	42511232	T	C	0	5	0	1		gnl|UMD3.1|GK000024.2	33458654	A	G	0	2	0	1		gnl|UMD3.1|GK000015.2	18261809	C	T	0
gnl|UMD3.1|GK000020.2	31996623	A	G	0	2	0	1		gnl|UMD3.1|GK000020.2	32047791	T	G	0	2	0	1		gnl|UMD3.1|GK000009.2	75629153	A	C	0	2	0	1		gnl|UMD3.1|GK000006.2	42511233	T	C	0	5	0	1		gnl|UMD3.1|GK000024.2	33460251	T	C	3	3	0.5	0.5		UCP3	>=54213566	<=54224051	gnl|UMD3.1|GK000015.2
gnl|UMD3.1|GK000020.2	31996735	C	G	0	2	0	1		gnl|UMD3.1|GK000020.2	32047803	G	A	0	2	0	1		gnl|UMD3.1|GK000009.2	75629668	A	G	0	5	0	1		gnl|UMD3.1|GK000006.2	42511242	T	C	0	5	0	1		gnl|UMD3.1|GK000024.2	33460330	T	C	3	4	0.428571428571429	0.571428571428571		chromosome location of CGs	SNP location	1	2	3
gnl|UMD3.1|GK000020.2	31996740	T	C	0	2	0	1		gnl|UMD3.1|GK000020.2	32047822	C	T	0	2	0	1		gnl|UMD3.1|GK000009.2	75629729	G	C	0	5	0	1		gnl|UMD3.1|GK000006.2	42511248	T	C	0	4	0	1		gnl|UMD3.1|GK000024.2	33460560	T	C	3	2	0.6	0.4		IGFN1	>=81604665	<=81641464	gnl|UMD3.1|GK000016.2
gnl|UMD3.1|GK000020.2	31997392	C	T	0	2	0	1		gnl|UMD3.1|GK000020.2	32047868	C	T	0	2	0	1		gnl|UMD3.1|GK000009.2	75629760	T	C	0	4	0	1		gnl|UMD3.1|GK000006.2	42511253	T	C	0	4	0	1		gnl|UMD3.1|GK000024.2	33460891	A	G	0	3	0	1		chromosome location of CGs	SNP location	1	2	3
gnl|UMD3.1|GK000020.2	31997718	T	C	0	2	0	1		gnl|UMD3.1|GK000020.2	32047896	C	T	0	2	0	1		gnl|UMD3.1|GK000009.2	75629766	T	C	0	3	0	1		gnl|UMD3.1|GK000006.2	42511255	T	C	0	4	0	1		gnl|UMD3.1|GK000024.2	33460961	T	C	3	3	0.5	0.5		gnl|UMD3.1|GK000016.2	81630663	A	G	0
gnl|UMD3.1|GK000020.2	31997743	G	A	0	2	0	1		gnl|UMD3.1|GK000020.2	32047903	G	T	0	2	0	1		gnl|UMD3.1|GK000009.2	75629769	T	C	0	5	0	1		gnl|UMD3.1|GK000006.2	42511289	T	C	0	3	0	1		gnl|UMD3.1|GK000024.2	33460981	T	C	4	3	0.571428571428571	0.428571428571429		gnl|UMD3.1|GK000016.2	81630844	A	G	0
gnl|UMD3.1|GK000020.2	31997792	T	C	0	3	0	1		gnl|UMD3.1|GK000020.2	32047913	C	G	0	2	0	1		gnl|UMD3.1|GK000009.2	75629775	T	C	0	9	0	1		gnl|UMD3.1|GK000006.2	42513316	GGTTTTTTTTTT	G	0	1	0	1		gnl|UMD3.1|GK000024.2	33460986	C	T	4	3	0.571428571428571	0.428571428571429		gnl|UMD3.1|GK000016.2	81630874	A	G	0
gnl|UMD3.1|GK000020.2	31998201	A	T	4	2	0.666666666666667	0.333333333333333		gnl|UMD3.1|GK000020.2	32047948	G	A	0	2	0	1		gnl|UMD3.1|GK000009.2	75629788	T	C	0	6	0	1		gnl|UMD3.1|GK000006.2	42513356	G	T	4	3	0.571428571428571	0.428571428571429		gnl|UMD3.1|GK000024.2	33461817	A	T	8	2	0.8	0.2		CAPN2	>=27781671	<=27840009	gnl|UMD3.1|GK000016.2
gnl|UMD3.1|GK000020.2	31999353	C	G	0	2	0	1		gnl|UMD3.1|GK000020.2	32048002	A	T	0	2	0	1		gnl|UMD3.1|GK000009.2	75629840	T	C	0	5	0	1		gnl|UMD3.1|GK000006.2	42513446	G	A	0	7	0	1		gnl|UMD3.1|GK000024.2	33462203	G	A	0	2	0	1		chromosome location of CGs	SNP location	1	2	3
gnl|UMD3.1|GK000020.2	32002786	A	C	0	2	0	1		gnl|UMD3.1|GK000020.2	32048664	C	G	0	3	0	1		gnl|UMD3.1|GK000009.2	75629844	T	C	0	5	0	1		gnl|UMD3.1|GK000006.2	42560272	T	C	2	2	0.5	0.5		gnl|UMD3.1|GK000024.2	33462501	C	T	0	2	0	1		gnl|UMD3.1|GK000016.2	27815334	C	T	0
gnl|UMD3.1|GK000020.2	32002899	A	G	0	2	0	1		gnl|UMD3.1|GK000020.2	32048685	C	T	0	3	0	1		gnl|UMD3.1|GK000009.2	75629857	T	C	1	4	0.2	0.8		gnl|UMD3.1|GK000006.2	42576548	G	A	6	5	0.545454545454545	0.454545454545455		gnl|UMD3.1|GK000024.2	33464431	A	G	0	3	0	1		gnl|UMD3.1|GK000016.2	27815968	G	C	0
gnl|UMD3.1|GK000020.2	32002914	G	C	0	2	0	1		gnl|UMD3.1|GK000020.2	32048720	T	C	1	5	0.166666666666667	0.833333333333333		gnl|UMD3.1|GK000009.2	75629897	A	G	0	5	0	1		gnl|UMD3.1|GK000006.2	42585055	G	A	0	2	0	1		gnl|UMD3.1|GK000024.2	33464461	T	C	1	2	0.333333333333333	0.666666666666667		gnl|UMD3.1|GK000016.2	27830645	A	G	1
gnl|UMD3.1|GK000020.2	32003378	G	C	0	6	0	1		gnl|UMD3.1|GK000020.2	32048778	G	A	0	6	0	1		gnl|UMD3.1|GK000009.2	75629905	C	T	0	5	0	1		gnl|UMD3.1|GK000006.2	42651299	T	C	0	4	0	1		gnl|UMD3.1|GK000024.2	33468919	T	C	0	2	0	1		gnl|UMD3.1|GK000016.2	27834711	G	T	11
gnl|UMD3.1|GK000020.2	32003390	G	T	0	6	0	1		gnl|UMD3.1|GK000020.2	32048802	G	C	0	3	0	1		gnl|UMD3.1|GK000009.2	75644072	T	C	0	2	0	1		gnl|UMD3.1|GK000006.2	42651363	T	C	0	4	0	1		gnl|UMD3.1|GK000024.2	33470765	C	T	2	5	0.285714285714286	0.714285714285714		PRDM16	>=50847258	<=50898579	gnl|UMD3.1|GK000016.2
gnl|UMD3.1|GK000020.2	32003475	A	G	0	8	0	1		gnl|UMD3.1|GK000020.2	32050364	T	C	0	2	0	1		gnl|UMD3.1|GK000009.2	75644125	T	C	0	2	0	1		gnl|UMD3.1|GK000006.2	42675664	T	C	0	5	0	1		gnl|UMD3.1|GK000024.2	33470846	C	T	2	4	0.333333333333333	0.666666666666667		chromosome location of CGs	SNP location	1	2	3
gnl|UMD3.1|GK000020.2	32003485	A	G,T	0	8	0	1		gnl|UMD3.1|GK000020.2	32050431	T	C	0	5	0	1		gnl|UMD3.1|GK000009.2	75644128	T	C	0	2	0	1		gnl|UMD3.1|GK000006.2	42691668	G	A	0	3	0	1		gnl|UMD3.1|GK000024.2	33475059	T	C	0	3	0	1		ZBED6	>=1400457	<=1403399	gnl|UMD3.1|GK000016.2
gnl|UMD3.1|GK000020.2	32003521	A	G	0	14	0	1		gnl|UMD3.1|GK000020.2	32050495	A	G	0	4	0	1		gnl|UMD3.1|GK000009.2	75667687	A	C	0	2	0	1		gnl|UMD3.1|GK000006.2	42950347	C	T	0	4	0	1		gnl|UMD3.1|GK000024.2	33475235	C	T	1	2	0.333333333333333	0.666666666666667		chromosome location of CGs	SNP location	1	2	3
gnl|UMD3.1|GK000020.2	32003531	G	A	0	16	0	1		gnl|UMD3.1|GK000020.2	32050500	T	C	0	3	0	1		gnl|UMD3.1|GK000009.2	75667691	C	T	0	2	0	1		gnl|UMD3.1|GK000006.2	42950381	T	C	0	4	0	1		gnl|UMD3.1|GK000024.2	33475430	T	C	0	20	0	1		gnl|UMD3.1|GK000016.2	1401136	C	G	0
gnl|UMD3.1|GK000020.2	32003710	T	A	0	9	0	1		gnl|UMD3.1|GK000020.2	32050596	A	G	0	7	0	1		gnl|UMD3.1|GK000009.2	75667692	A	G	0	2	0	1		gnl|UMD3.1|GK000006.2	42950382	G	T	0	4	0	1		gnl|UMD3.1|GK000024.2	33476918	G	T	0	5	0	1		gnl|UMD3.1|GK000016.2	1401803	G	A	0
gnl|UMD3.1|GK000020.2	32003839	G	C	0	5	0	1		gnl|UMD3.1|GK000020.2	32050614	C	T	0	6	0	1		gnl|UMD3.1|GK000009.2	75667693	G	A	0	2	0	1		gnl|UMD3.1|GK000006.2	42950389	T	C	0	4	0	1		gnl|UMD3.1|GK000024.2	33478464	C	T	11	2	0.846153846153846	0.153846153846154		LHX4	>=62868732	<=62915247	gnl|UMD3.1|GK000016.2
gnl|UMD3.1|GK000020.2	32003854	C	G	0	7	0	1		gnl|UMD3.1|GK000020.2	32050932	C	T	0	6	0	1		gnl|UMD3.1|GK000009.2	75667696	G	A	0	2	0	1		gnl|UMD3.1|GK000006.2	42950391	C	T	0	4	0	1		gnl|UMD3.1|GK000024.2	33484476	A	C	10	14	0.416666666666667	0.583333333333333		chromosome location of CGs	SNP location	1	2	3
gnl|UMD3.1|GK000020.2	32003928	G	A	0	13	0	1		gnl|UMD3.1|GK000020.2	32051124	G	A	0	11	0	1		gnl|UMD3.1|GK000009.2	75667700	G	T	0	2	0	1		gnl|UMD3.1|GK000006.2	42950409	A	T	0	4	0	1		gnl|UMD3.1|GK000024.2	33484518	C	T	17	3	0.85	0.15		IGFLR1	>=46641558	<=46644180	gnl|UMD3.1|GK000018.2
gnl|UMD3.1|GK000020.2	32004041	A	G	10	2	0.833333333333333	0.166666666666667		gnl|UMD3.1|GK000020.2	32051386	G	C,T	0	7	0	1		gnl|UMD3.1|GK000009.2	75667705	C	T	0	2	0	1		gnl|UMD3.1|GK000006.2	42950411	T	C	0	4	0	1		XYLT1	>=15820835	<=15992972	gnl|UMD3.1|GK000025.2						chromosome location of CGs	SNP location	1	2	3
gnl|UMD3.1|GK000020.2	32004206	G	A	0	10	0	1		gnl|UMD3.1|GK000020.2	32051648	A	T	0	6	0	1		gnl|UMD3.1|GK000009.2	75667717	T	A	0	2	0	1		gnl|UMD3.1|GK000006.2	42950414	G	T	0	4	0	1		chromosome location of CGs	SNP location	1	2	3	4	5	6		gnl|UMD3.1|GK000018.2	46641735	G	T	2
gnl|UMD3.1|GK000020.2	32004329	T	A	0	3	0	1		gnl|UMD3.1|GK000020.2	32051769	T	C	0	10	0	1		gnl|UMD3.1|GK000009.2	75667723	C	G	0	2	0	1		gnl|UMD3.1|GK000006.2	42950417	G	A	0	4	0	1		gnl|UMD3.1|GK000025.2	15827829	A	G	0	2	0	1		gnl|UMD3.1|GK000018.2	46641773	G	A	0
gnl|UMD3.1|GK000020.2	32004501	C	T	0	5	0	1		gnl|UMD3.1|GK000020.2	32051832	A	G	0	5	0	1		gnl|UMD3.1|GK000009.2	75672603	G	C	2	4	0.333333333333333	0.666666666666667		gnl|UMD3.1|GK000006.2	42950427	C	T	0	4	0	1		gnl|UMD3.1|GK000025.2	15827843	T	C	0	2	0	1		gnl|UMD3.1|GK000018.2	46642220	C	A	8
gnl|UMD3.1|GK000020.2	32004648	A	C	0	6	0	1		gnl|UMD3.1|GK000020.2	32051858	A	T	0	5	0	1		gnl|UMD3.1|GK000009.2	75672809	G	T	0	4	0	1		gnl|UMD3.1|GK000006.2	42950440	G	A	0	4	0	1		gnl|UMD3.1|GK000025.2	15827965	C	T	0	2	0	1		IGFL1	>=53961670	<=53964590	gnl|UMD3.1|GK000018.2
gnl|UMD3.1|GK000020.2	32004670	T	C	0	7	0	1		gnl|UMD3.1|GK000020.2	32051952	T	C	0	5	0	1		gnl|UMD3.1|GK000009.2	75676985	C	A	2	2	0.5	0.5		gnl|UMD3.1|GK000006.2	42950451	C	T	0	4	0	1		gnl|UMD3.1|GK000025.2	15827989	C	T	0	2	0	1		chromosome location of CGs	SNP location	1	2	3
gnl|UMD3.1|GK000020.2	32004782	G	T	0	19	0	1		gnl|UMD3.1|GK000020.2	32052594	C	G	8	2	0.8	0.2		gnl|UMD3.1|GK000009.2	75680264	T	A	4	2	0.666666666666667	0.333333333333333		CAST	>=98444979	<=98581253	gnl|UMD3.1|GK000007.2						gnl|UMD3.1|GK000025.2	15967447	A	C	0	3	0	1		IGFBP4	>=41326678	<=41338255	gnl|UMD3.1|GK000019.2
gnl|UMD3.1|GK000020.2	32004856	C	T	0	19	0	1		gnl|UMD3.1|GK000020.2	32052626	T	G	0	4	0	1		gnl|UMD3.1|GK000009.2	75746189	C	A	0	1	0	1		chromosome location of CGs	SNP location	1	2	3	4	5	6		gnl|UMD3.1|GK000025.2	15967598	T	C	0	3	0	1		chromosome location of CGs	SNP location	1	2	3
gnl|UMD3.1|GK000020.2	32004936	G	T	0	2	0	1		gnl|UMD3.1|GK000020.2	32052652	T	C	0	3	0	1		gnl|UMD3.1|GK000009.2	75746227	A	G	0	2	0	1		gnl|UMD3.1|GK000007.2	98490004	TAGCAGCAGCAGCAG	TAGCAGCAGCAGCAGCAG	0	1	0	1		gnl|UMD3.1|GK000025.2	15967619	C	G	0	3	0	1		gnl|UMD3.1|GK000019.2	41327270	G	A	5
gnl|UMD3.1|GK000020.2	32005299	T	G	0	15	0	1		gnl|UMD3.1|GK000020.2	32052724	C	T	0	4	0	1		gnl|UMD3.1|GK000009.2	75762415	C	A	2	2	0.5	0.5		gnl|UMD3.1|GK000007.2	98490166	G	T	0	4	0	1		gnl|UMD3.1|GK000025.2	15992783	T	C	0	2	0	1		gnl|UMD3.1|GK000019.2	41327271	T	C	5
gnl|UMD3.1|GK000020.2	32005406	G	A	0	14	0	1		gnl|UMD3.1|GK000020.2	32052787	T	C	0	2	0	1		GTF3C5	>=103080227	<=103098809	gnl|UMD3.1|GK000011.2						gnl|UMD3.1|GK000007.2	98490534	A	G	0	3	0	1		gnl|UMD3.1|GK000025.2	15992795	A	G	0	2	0	1		gnl|UMD3.1|GK000019.2	41329051	T	C	7
gnl|UMD3.1|GK000020.2	32006167	G	A	0	7	0	1		gnl|UMD3.1|GK000020.2	32052856	C	A	0	2	0	1		chromosome location of CGs	SNP location	1	2	3	4	5	6		gnl|UMD3.1|GK000007.2	98490540	A	G	0	3	0	1		SH2B2	>=35192687	<=35204610	gnl|UMD3.1|GK000025.3						gnl|UMD3.1|GK000019.2	41330510	G	A	0
gnl|UMD3.1|GK000020.2	32006381	A	G	0	5	0	1		gnl|UMD3.1|GK000020.2	32052871	A	G	0	2	0	1		gnl|UMD3.1|GK000011.2	103092148	A	C	3	3	0.5	0.5		gnl|UMD3.1|GK000007.2	98490583	G	C	0	3	0	1		chromosome location of CGs	SNP location	1	2	3	4	5	6		gnl|UMD3.1|GK000019.2	41330591	A	G	2
gnl|UMD3.1|GK000020.2	32006814	G	A	0	2	0	1		gnl|UMD3.1|GK000020.2	32053919	G	A	0	3	0	1		gnl|UMD3.1|GK000011.2	103095316	T	C	0	8	0	1		gnl|UMD3.1|GK000007.2	98490584	A	G	0	3	0	1		SIRT1	>=24556240	<=24582756	gnl|UMD3.1|GK000028.2						gnl|UMD3.1|GK000019.2	41330671	G	T	6
gnl|UMD3.1|GK000020.2	32006832	G	A	0	2	0	1		gnl|UMD3.1|GK000020.2	32053950	C	G	0	3	0	1		gnl|UMD3.1|GK000011.2	103098429	T	G	11	4	0.733333333333333	0.266666666666667		gnl|UMD3.1|GK000007.2	98490603	A	G	0	3	0	1		chromosome location of CGs	SNP location	1	2	3	4	5	6		gnl|UMD3.1|GK000019.2	41330885	C	T	9
gnl|UMD3.1|GK000020.2	32006970	T	G	0	1	0	1		gnl|UMD3.1|GK000020.2	32054111	A	T	0	3	0	1		gnl|UMD3.1|GK000011.2	103098631	T	G	13	6	0.684210526315789	0.315789473684211		gnl|UMD3.1|GK000007.2	98493963	G	A	0	5	0	1		gnl|UMD3.1|GK000028.2	24556624	A	G	0	3	0	1		gnl|UMD3.1|GK000019.2	41331114	G	A	5
gnl|UMD3.1|GK000020.2	32007133	G	T	4	2	0.666666666666667	0.333333333333333		gnl|UMD3.1|GK000020.2	32054837	T	C	0	4	0	1		gnl|UMD3.1|GK000011.2	103098662	T	G	11	9	0.55	0.45		gnl|UMD3.1|GK000007.2	98494006	C	T	0	6	0	1		gnl|UMD3.1|GK000028.2	24568779	C	T	4	2	0.666666666666667	0.333333333333333		gnl|UMD3.1|GK000019.2	41331401	G	T	0
gnl|UMD3.1|GK000020.2	32007230	C	A	0	5	0	1		gnl|UMD3.1|GK000020.2	32054860	G	A	1	4	0.2	0.8		RALGDS	>=103126162	<=103139619	gnl|UMD3.1|GK000011.2						gnl|UMD3.1|GK000007.2	98494818	T	C	0	2	0	1		gnl|UMD3.1|GK000028.2	24575653	A	G	0	26	0	1		gnl|UMD3.1|GK000019.2	41334071	A	T	5
gnl|UMD3.1|GK000020.2	32007308	C	T	2	2	0.5	0.5		gnl|UMD3.1|GK000020.2	32062151	C	A	0	2	0	1		chromosome location of CGs	SNP location	1	2	3	4	5	6		gnl|UMD3.1|GK000007.2	98494832	A	C	0	2	0	1		gnl|UMD3.1|GK000028.2	24577166	C	T	12	3	0.8	0.2		gnl|UMD3.1|GK000019.2	41334231	G	C	1
gnl|UMD3.1|GK000020.2	32007334	G	A	0	5	0	1		gnl|UMD3.1|GK000020.2	32065205	G	C	0	2	0	1		gnl|UMD3.1|GK000011.2	103126194	T	C	4	5	0.444444444444444	0.555555555555556		gnl|UMD3.1|GK000007.2	98494839	G	A	0	2	0	1		gnl|UMD3.1|GK000028.2	24577510	C	A	7	2	0.777777777777778	0.222222222222222		gnl|UMD3.1|GK000019.2	41335134	G	T	2
gnl|UMD3.1|GK000020.2	32008252	T	G	0	3	0	1		gnl|UMD3.1|GK000020.2	32088493	G	T	0	2	0	1		gnl|UMD3.1|GK000011.2	103130100	A	C	3	4	0.428571428571429	0.571428571428571		gnl|UMD3.1|GK000007.2	98507039	AGG	AGGG	0	1	0	1		gnl|UMD3.1|GK000028.2	24578626	T	C	0	2	0	1		gnl|UMD3.1|GK000019.2	41336099	C	G	1
gnl|UMD3.1|GK000020.2	32008303	G	A	0	5	0	1		gnl|UMD3.1|GK000020.2	32088992	G	A	0	2	0	1		gnl|UMD3.1|GK000011.2	103130112	G	T	0	2	0	1		gnl|UMD3.1|GK000007.2	98512069	G	A	0	4	0	1		IGF2	>=50046626	<=50065230	gnl|UMD3.1|GK000029.2						gnl|UMD3.1|GK000019.2	41337061	G	A	0
gnl|UMD3.1|GK000020.2	32009731	A	T	4	2	0.666666666666667	0.333333333333333		gnl|UMD3.1|GK000020.2	32089281	T	C	0	2	0	1		gnl|UMD3.1|GK000011.2	103130260	C	T	2	2	0.5	0.5		gnl|UMD3.1|GK000007.2	98512214	C	G	0	4	0	1		chromosome location of CGs	SNP location	1	2	3	4	5	6		IGF2BP1	>=38137127	<=38178538	gnl|UMD3.1|GK000019.2
gnl|UMD3.1|GK000020.2	32009984	A	G	4	2	0.666666666666667	0.333333333333333		gnl|UMD3.1|GK000020.2	32110614	N	C	0	2	0	1		gnl|UMD3.1|GK000011.2	103135632	G	A	0	2	0	1		gnl|UMD3.1|GK000007.2	98512277	G	A	0	3	0	1		gnl|UMD3.1|GK000029.2	50047844	C	A	0	7	0	1		chromosome location of CGs	SNP location	1	2	3
gnl|UMD3.1|GK000020.2	32009990	A	G	5	2	0.714285714285714	0.285714285714286		gnl|UMD3.1|GK000020.2	32112863	T	C	1	3	0.25	0.75		gnl|UMD3.1|GK000011.2	103135856	C	T	0	3	0	1		gnl|UMD3.1|GK000007.2	98521297	C	G	0	2	0	1		gnl|UMD3.1|GK000029.2	50056715	T	A	2	2	0.5	0.5		gnl|UMD3.1|GK000019.2	38159844	C	A	0
gnl|UMD3.1|GK000020.2	32010012	A	G	4	2	0.666666666666667	0.333333333333333		gnl|UMD3.1|GK000020.2	32112978	T	C	1	6	0.142857142857143	0.857142857142857		gnl|UMD3.1|GK000011.2	103135934	A	G	0	2	0	1		gnl|UMD3.1|GK000007.2	98527299	C	T	0	3	0	1		gnl|UMD3.1|GK000029.2	50060119	T	C	0	4	0	1		gnl|UMD3.1|GK000019.2	38159845	T	C	0
gnl|UMD3.1|GK000020.2	32010067	A	G	2	2	0.5	0.5		gnl|UMD3.1|GK000020.2	32121304	C	A	4	3	0.571428571428571	0.428571428571429		SDC1	>=78695354	<=78719306	gnl|UMD3.1|GK000011.2						gnl|UMD3.1|GK000007.2	98527315	T	C	0	3	0	1		gnl|UMD3.1|GK000029.2	50061027	T	A	0	2	0	1		gnl|UMD3.1|GK000019.2	38159883	C	A	0
gnl|UMD3.1|GK000020.2	32010473	C	A	4	2	0.666666666666667	0.333333333333333		gnl|UMD3.1|GK000020.2	32121323	G	T	8	2	0.8	0.2		chromosome location of CGs	SNP location	1	2	3	4	5	6		gnl|UMD3.1|GK000007.2	98528860	T	C	0	2	0	1		gnl|UMD3.1|GK000029.2	50061567	G	A	0	3	0	1		gnl|UMD3.1|GK000019.2	38159885	T	A	0
gnl|UMD3.1|GK000020.2	32011081	G	A	0	7	0	1		gnl|UMD3.1|GK000020.2	32123712	T	C	0	4	0	1		gnl|UMD3.1|GK000011.2	78695447	C	T	0	47	0	1		gnl|UMD3.1|GK000007.2	98532128	C	A	3	3	0.5	0.5		gnl|UMD3.1|GK000029.2	50061718	T	A,C	0	5	0	1		FASN	>=51384922	<=51403614	gnl|UMD3.1|GK000019.2
gnl|UMD3.1|GK000020.2	32011453	G	A	0	26	0	1		gnl|UMD3.1|GK000020.2	32128571	C	T	0	2	0	1		gnl|UMD3.1|GK000011.2	78695589	T	G	16	4	0.8	0.2		gnl|UMD3.1|GK000007.2	98533069	G	C	2	5	0.285714285714286	0.714285714285714		gnl|UMD3.1|GK000029.2	50062019	A	C	4	18	0.181818181818182	0.818181818181818		chromosome location of CGs	SNP location	1	2	3
gnl|UMD3.1|GK000020.2	32012325	G	T	3	2	0.6	0.4		gnl|UMD3.1|GK000020.2	32128675	A	G	0	2	0	1		gnl|UMD3.1|GK000011.2	78695639	G	C	0	2	0	1		gnl|UMD3.1|GK000007.2	98533110	G	A	3	5	0.375	0.625		gnl|UMD3.1|GK000029.2	50062879	G	A	1016	742	0.577929465301479	0.422070534698521		gnl|UMD3.1|GK000019.2	51384984	C	G	0
gnl|UMD3.1|GK000020.2	32012460	T	C	0	6	0	1		gnl|UMD3.1|GK000020.2	32132414	A	T	0	2	0	1		gnl|UMD3.1|GK000011.2	78696552	T	C	0	2	0	1		gnl|UMD3.1|GK000007.2	98534117	C	G	2	2	0.5	0.5		gnl|UMD3.1|GK000029.2	50062980	C	T	738	547	0.57431906614786	0.42568093385214		gnl|UMD3.1|GK000019.2	51395400	G	A	0
gnl|UMD3.1|GK000020.2	32013120	C	G	0	4	0	1		gnl|UMD3.1|GK000020.2	32132435	A	T	0	2	0	1		gnl|UMD3.1|GK000011.2	78705811	T	G	0	1	0	1		gnl|UMD3.1|GK000007.2	98534197	T	C	33	17	0.66	0.34		gnl|UMD3.1|GK000029.2	50063138	G	T	50	32	0.609756097560976	0.390243902439024		gnl|UMD3.1|GK000019.2	51395439	A	G	0
gnl|UMD3.1|GK000020.2	32013151	A	C	0	6	0	1		gnl|UMD3.1|GK000020.2	32136249	G	A	0	2	0	1		gnl|UMD3.1|GK000011.2	78707305	G	A	0	2	0	1		gnl|UMD3.1|GK000007.2	98535683	A	G	35	10	0.777777777777778	0.222222222222222		gnl|UMD3.1|GK000029.2	50063397	A	G	955	1019	0.483789260385005	0.516210739614995		gnl|UMD3.1|GK000019.2	51398083	T	C	0
gnl|UMD3.1|GK000020.2	32013186	A	G	0	8	0	1		gnl|UMD3.1|GK000020.2	32144624	A	T	0	4	0	1		gnl|UMD3.1|GK000011.2	78716505	T	C	0	2	0	1		gnl|UMD3.1|GK000007.2	98535716	G	A	30	7	0.810810810810811	0.189189189189189		gnl|UMD3.1|GK000029.2	50063746	A	G	979	403	0.708393632416787	0.291606367583213		gnl|UMD3.1|GK000019.2	51400139	G	A	0
gnl|UMD3.1|GK000020.2	32013264	C	T	0	4	0	1		gnl|UMD3.1|GK000020.2	32151882	T	C	2	2	0.5	0.5		gnl|UMD3.1|GK000011.2	78716684	A	C	41	17	0.706896551724138	0.293103448275862		gnl|UMD3.1|GK000007.2	98539796	G	T	2	4	0.333333333333333	0.666666666666667		gnl|UMD3.1|GK000029.2	50064409	T	G	185	212	0.465994962216625	0.534005037783375		gnl|UMD3.1|GK000019.2	51400154	C	T	0
gnl|UMD3.1|GK000020.2	32013282	G	A	0	3	0	1		gnl|UMD3.1|GK000020.2	32155374	A	G	0	2	0	1		gnl|UMD3.1|GK000011.2	78716868	C	G	0	60	0	1		gnl|UMD3.1|GK000007.2	98541383	C	A	0	4	0	1		gnl|UMD3.1|GK000029.2	50064699	C	A	1678	1218	0.579419889502762	0.420580110497238		gnl|UMD3.1|GK000019.2	51401022	C	T	0
gnl|UMD3.1|GK000020.2	32013326	A	G	0	3	0	1		gnl|UMD3.1|GK000020.2	32165717	A	C	0	3	0	1		gnl|UMD3.1|GK000011.2	78716944	T	G	20	5	0.8	0.2		gnl|UMD3.1|GK000007.2	98541469	C	T	29	37	0.439393939393939	0.560606060606061		CAPN1	>=44064429	<=44089990	gnl|UMD3.1|GK000029.2						gnl|UMD3.1|GK000019.2	51401859	C	T	11
gnl|UMD3.1|GK000020.2	32013818	G	T	0	8	0	1		gnl|UMD3.1|GK000020.2	32173941	T	G	0	9	0	1		gnl|UMD3.1|GK000011.2	78717579	T	C	0	1	0	1		gnl|UMD3.1|GK000007.2	98541475	G	A	26	37	0.412698412698413	0.587301587301587		chromosome location of CGs	SNP location	1	2	3	4	5	6		gnl|UMD3.1|GK000019.2	51402178	A	T	7
gnl|UMD3.1|GK000020.2	32014449	A	G	0	19	0	1		gnl|UMD3.1|GK000020.2	32174705	T	C	9	6	0.6	0.4		gnl|UMD3.1|GK000011.2	78717860	C	G	0	2	0	1		gnl|UMD3.1|GK000007.2	98542117	G	A	1	8	0.111111111111111	0.888888888888889		gnl|UMD3.1|GK000029.2	44064697	T	A	0	4	0	1		gnl|UMD3.1|GK000019.2	51402673	G	A	4
gnl|UMD3.1|GK000020.2	32014480	G	C	7	9	0.4375	0.5625		gnl|UMD3.1|GK000020.2	32177593	T	C	5	2	0.714285714285714	0.285714285714286		gnl|UMD3.1|GK000011.2	78717890	T	G	46	15	0.754098360655738	0.245901639344262		gnl|UMD3.1|GK000007.2	98542150	T	A	0	8	0	1		gnl|UMD3.1|GK000029.2	44067070	G	A	9	10	0.473684210526316	0.526315789473684		SREBF1	>=35234637	<=35250672	gnl|UMD3.1|GK000019.2
gnl|UMD3.1|GK000020.2	32014982	C	A	0	2	0	1		gnl|UMD3.1|GK000020.2	32177605	T	C	5	2	0.714285714285714	0.285714285714286		gnl|UMD3.1|GK000011.2	78718155	G	A	0	67	0	1		gnl|UMD3.1|GK000007.2	98542162	T	G	0	8	0	1		gnl|UMD3.1|GK000029.2	44067207	G	A	14	13	0.518518518518518	0.481481481481481		chromosome location of CGs	SNP location	1	2	3
gnl|UMD3.1|GK000020.2	32014986	G	A	0	2	0	1		gnl|UMD3.1|GK000020.2	32177617	C	G	5	2	0.714285714285714	0.285714285714286		gnl|UMD3.1|GK000011.2	78718357	G	A	0	64	0	1		gnl|UMD3.1|GK000007.2	98544368	G	T	0	5	0	1		gnl|UMD3.1|GK000029.2	44067234	T	C	7	13	0.35	0.65		gnl|UMD3.1|GK000019.2	35243208	T	A	1
gnl|UMD3.1|GK000020.2	32015501	A	G	10	2	0.833333333333333	0.166666666666667		gnl|UMD3.1|GK000020.2	32177627	T	C	4	2	0.666666666666667	0.333333333333333		gnl|UMD3.1|GK000011.2	78718402	A	G	0	83	0	1		gnl|UMD3.1|GK000007.2	98545640	G	C	0	2	0	1		gnl|UMD3.1|GK000029.2	44069255	C	A	0	14	0	1		gnl|UMD3.1|GK000019.2	35244095	C	T	8
gnl|UMD3.1|GK000020.2	32016336	T	A	0	6	0	1		gnl|UMD3.1|GK000020.2	32177628	T	C	5	2	0.714285714285714	0.285714285714286		DNMT3B	>=62700411	<=62721124	gnl|UMD3.1|GK000013.2						gnl|UMD3.1|GK000007.2	98549015	T	A	0	2	0	1		gnl|UMD3.1|GK000029.2	44069357	C	T	0	9	0	1		gnl|UMD3.1|GK000019.2	35244432	G	T	0
gnl|UMD3.1|GK000020.2	32016340	T	A	2	3	0.4	0.6		gnl|UMD3.1|GK000020.2	32177633	T	C	5	2	0.714285714285714	0.285714285714286		chromosome location of CGs	SNP location	1	2	3	4	5	6		gnl|UMD3.1|GK000007.2	98549227	A	T	0	2	0	1		gnl|UMD3.1|GK000029.2	44085642	G	A	16	11	0.592592592592593	0.407407407407407		gnl|UMD3.1|GK000019.2	35248180	C	T	7
gnl|UMD3.1|GK000020.2	32017098	T	A	0	7	0	1		gnl|UMD3.1|GK000020.2	32177638	T	C	4	2	0.666666666666667	0.333333333333333		GHRH	>=66863225	<=66872531	gnl|UMD3.1|GK000013.2						gnl|UMD3.1|GK000007.2	98554376	C	T	3	3	0.5	0.5		gnl|UMD3.1|GK000029.2	44088005	G	A	0	2	0	1		gnl|UMD3.1|GK000019.2	35250380	C	T	4
gnl|UMD3.1|GK000020.2	32017281	C	G	11	2	0.846153846153846	0.153846153846154		gnl|UMD3.1|GK000020.2	32177652	T	C	5	2	0.714285714285714	0.285714285714286		chromosome location of CGs	SNP location	1	2	3	4	5	6		gnl|UMD3.1|GK000007.2	98554385	T	C	4	3	0.571428571428571	0.428571428571429		gnl|UMD3.1|GK000029.2	44088027	A	G	0	2	0	1		CARTPT	>=9791661	<=9793744	gnl|UMD3.1|GK000020.2
gnl|UMD3.1|GK000020.2	32017364	A	G	3	2	0.6	0.4		gnl|UMD3.1|GK000020.2	32178097	C	T	8	15	0.347826086956522	0.652173913043478		FOXA2	>=41910591	<=41911910	gnl|UMD3.1|GK000013.2						gnl|UMD3.1|GK000007.2	98554388	A	G	3	3	0.5	0.5		gnl|UMD3.1|GK000029.2	44088268	T	C	0	2	0	1		chromosome location of CGs	SNP location	1	2	3
gnl|UMD3.1|GK000020.2	32018102	C	G	11	2	0.846153846153846	0.153846153846154		gnl|UMD3.1|GK000020.2	32178359	T	C	0	9	0	1		chromosome location of CGs	SNP location	1	2	3	4	5	6		gnl|UMD3.1|GK000007.2	98554418	T	C	5	3	0.625	0.375		gnl|UMD3.1|GK000029.2	44088593	T	C	0	2	0	1		GHR	>=31890736	<=32199996	gnl|UMD3.1|GK000020.2
gnl|UMD3.1|GK000020.2	32018153	T	C	9	2	0.818181818181818	0.181818181818182		gnl|UMD3.1|GK000020.2	32178578	T	C	4	3	0.571428571428571	0.428571428571429		gnl|UMD3.1|GK000013.2	41910662	T	C	1	46	0.0212765957446809	0.978723404255319		gnl|UMD3.1|GK000007.2	98554427	C	T	5	3	0.625	0.375		gnl|UMD3.1|GK000029.2	44088612	A	G	0	2	0	1		chromosome location of CGs	SNP location	1	2	3
gnl|UMD3.1|GK000020.2	32018667	T	C	2	2	0.5	0.5		gnl|UMD3.1|GK000020.2	32178908	G	T	0	2	0	1		gnl|UMD3.1|GK000013.2	41910864	T	C	0	18	0	1		gnl|UMD3.1|GK000007.2	98555301	A	T	0	2	0	1		gnl|UMD3.1|GK000029.2	44088774	G	C	0	2	0	1		gnl|UMD3.1|GK000020.2	31890791	A	G	0
gnl|UMD3.1|GK000020.2	32018709	T	C	4	2	0.666666666666667	0.333333333333333		gnl|UMD3.1|GK000020.2	32180490	C	T	0	2	0	1		gnl|UMD3.1|GK000013.2	41910934	T	C	1	1	0.5	0.5		gnl|UMD3.1|GK000007.2	98555407	A	G	0	4	0	1		gnl|UMD3.1|GK000029.2	44089413	G	C	0	2	0	1		gnl|UMD3.1|GK000020.2	31891025	G	A	0
gnl|UMD3.1|GK000020.2	32019192	T	A	9	2	0.818181818181818	0.181818181818182		gnl|UMD3.1|GK000020.2	32183330	A	G	0	2	0	1		gnl|UMD3.1|GK000013.2	41910977	T	G	21	9	0.7	0.3		gnl|UMD3.1|GK000007.2	98565501	C	T	0	2	0	1		gnl|UMD3.1|GK000029.2	44089651	A	C	0	2	0	1		gnl|UMD3.1|GK000020.2	31891050	T	C	0
gnl|UMD3.1|GK000020.2	32019257	G	A	4	2	0.666666666666667	0.333333333333333		gnl|UMD3.1|GK000020.2	32194840	A	G	0	3	0	1		gnl|UMD3.1|GK000013.2	41911434	C	A	28	6	0.823529411764706	0.176470588235294		gnl|UMD3.1|GK000007.2	98565976	G	T	0	3	0	1		VEGFB	>=43155196	<=43157756	gnl|UMD3.1|GK000029.2						gnl|UMD3.1|GK000020.2	31891078	A	G	1
gnl|UMD3.1|GK000020.2	32019719	C	T	0	2	0	1		gnl|UMD3.1|GK000020.2	32195931	T	C	0	4	0	1		gnl|UMD3.1|GK000013.2	41911436	T	G	28	7	0.8	0.2		gnl|UMD3.1|GK000007.2	98566391	T	C	0	2	0	1		chromosome location of CGs	SNP location	1	2	3	4	5	6		gnl|UMD3.1|GK000020.2	31891130	T	G	1
gnl|UMD3.1|GK000020.2	32019897	T	A	1	2	0.333333333333333	0.666666666666667		gnl|UMD3.1|GK000020.2	32195942	G	A	0	4	0	1		gnl|UMD3.1|GK000013.2	41911648	A	C	9	4	0.692307692307692	0.307692307692308		gnl|UMD3.1|GK000007.2	98570487	G	T	0	2	0	1		gnl|UMD3.1|GK000029.2	43157609	A	T	0	8	0	1		gnl|UMD3.1|GK000020.2	31891788	T	C	3
gnl|UMD3.1|GK000020.2	32020420	G	A	1	2	0.333333333333333	0.666666666666667		PRLR	>=39073246	<=39137480	gnl|UMD3.1|GK000020.2						gnl|UMD3.1|GK000013.2	41911700	A	C	6	7	0.461538461538462	0.538461538461538		gnl|UMD3.1|GK000007.2	98570498	G	A	0	3	0	1		POU1F1	>=35009035	<=35024781	gnl|UMD3.1|GK000001.2						gnl|UMD3.1|GK000020.2	31892148	A	C	5
gnl|UMD3.1|GK000020.2	32022555	G	A	0	26	0	1		chromosome location of CGs	SNP location	1	2	3	4	5	6		HNF4A	>=73547468	<=73574144	gnl|UMD3.1|GK000013.2						gnl|UMD3.1|GK000007.2	98570529	T	C	0	3	0	1		chromosome location of CGs	SNP location	1	2	3	4	5	6		gnl|UMD3.1|GK000020.2	31892795	T	C	0
gnl|UMD3.1|GK000020.2	32022609	G	A	0	25	0	1		gnl|UMD3.1|GK000020.2	39074103	C	T	0	2	0	1		chromosome location of CGs	SNP location	1	2	3	4	5	6		gnl|UMD3.1|GK000007.2	98575784	C	T	0	2	0	1											gnl|UMD3.1|GK000020.2	31892809	A	G	0
gnl|UMD3.1|GK000020.2	32024837	T	C	11	4	0.733333333333333	0.266666666666667		gnl|UMD3.1|GK000020.2	39082008	G	T	4	2	0.666666666666667	0.333333333333333		gnl|UMD3.1|GK000013.2	73549625	T	G	1	2	0.333333333333333	0.666666666666667		gnl|UMD3.1|GK000007.2	98575799	A	C	0	2	0	1											gnl|UMD3.1|GK000020.2	31892934	T	C	4
gnl|UMD3.1|GK000020.2	32024849	T	C	16	3	0.842105263157895	0.157894736842105		gnl|UMD3.1|GK000020.2	39085110	T	C	4	2	0.666666666666667	0.333333333333333		gnl|UMD3.1|GK000013.2	73549669	G	T	1	1	0.5	0.5		gnl|UMD3.1|GK000007.2	98578246	T	A	0	4	0	1		FABP3	>=122723225	<=122783830	gnl|UMD3.1|GK000002.2						gnl|UMD3.1|GK000020.2	31893419	A	G	8
gnl|UMD3.1|GK000020.2	32024929	T	C	6	3	0.666666666666667	0.333333333333333		gnl|UMD3.1|GK000020.2	39085392	T	C	0	4	0	1		gnl|UMD3.1|GK000013.2	73549706	G	T	1	2	0.333333333333333	0.666666666666667		gnl|UMD3.1|GK000007.2	98579574	G	A	81	69	0.54	0.46		chromosome location of CGs	SNP location	1	2	3	4	5	6		gnl|UMD3.1|GK000020.2	31893671	C	G	7
gnl|UMD3.1|GK000020.2	32024944	T	C	8	2	0.8	0.2		gnl|UMD3.1|GK000020.2	39085461	A	G	0	2	0	1		gnl|UMD3.1|GK000013.2	73549832	C	T	3	2	0.6	0.4		gnl|UMD3.1|GK000007.2	98579864	G	C	81	66	0.551020408163265	0.448979591836735		gnl|UMD3.1|GK000002.2	122783421	A	G	0	14	0	1		gnl|UMD3.1|GK000020.2	31893715	T	C	4
gnl|UMD3.1|GK000020.2	32024945	T	C	8	2	0.8	0.2		gnl|UMD3.1|GK000020.2	39086023	G	A	0	2	0	1		gnl|UMD3.1|GK000013.2	73553108	A	C	2	2	0.5	0.5		gnl|UMD3.1|GK000007.2	98579976	A	G	81	70	0.536423841059603	0.463576158940397		gnl|UMD3.1|GK000002.2	122783620	T	C	10	3	0.769230769230769	0.230769230769231		gnl|UMD3.1|GK000020.2	31893733	T	C	13
gnl|UMD3.1|GK000020.2	32024952	T	C	7	3	0.7	0.3		gnl|UMD3.1|GK000020.2	39089016	A	G	0	2	0	1		gnl|UMD3.1|GK000013.2	73553261	G	C	5	4	0.555555555555556	0.444444444444444		gnl|UMD3.1|GK000007.2	98580401	A	C	23	35	0.396551724137931	0.603448275862069		NKAIN1	>=122975078	<=122980139	gnl|UMD3.1|GK000002.2						gnl|UMD3.1|GK000020.2	31893917	T	G	7
gnl|UMD3.1|GK000020.2	32024953	T	C	7	3	0.7	0.3		gnl|UMD3.1|GK000020.2	39089054	A	G	0	2	0	1		gnl|UMD3.1|GK000013.2	73553263	G	A	3	2	0.6	0.4		gnl|UMD3.1|GK000007.2	98580539	C	T	44	32	0.578947368421053	0.421052631578947		chromosome location of CGs	SNP location	1	2	3	4	5	6		gnl|UMD3.1|GK000020.2	31894246	T	C	14
gnl|UMD3.1|GK000020.2	32024954	T	C	7	3	0.7	0.3		gnl|UMD3.1|GK000020.2	39089055	A	G	0	2	0	1		gnl|UMD3.1|GK000013.2	73556165	T	G	5	2	0.714285714285714	0.285714285714286		gnl|UMD3.1|GK000007.2	98581038	A	G	27	33	0.45	0.55		AMPD1	>=28756908	<=28768496	gnl|UMD3.1|GK000003.2						gnl|UMD3.1|GK000020.2	31894477	C	G	19
gnl|UMD3.1|GK000020.2	32027133	C	A	4	2	0.666666666666667	0.333333333333333		gnl|UMD3.1|GK000020.2	39095962	A	T	0	2	0	1		gnl|UMD3.1|GK000013.2	73556342	A	G	0	6	0	1		NPM1	>=44009279	<=44010145	gnl|UMD3.1|GK000007.2						chromosome location of CGs	SNP location	1	2	3	4	5	6		gnl|UMD3.1|GK000020.2	31894664	A	G	14
gnl|UMD3.1|GK000020.2	32027768	A	G	1	2	0.333333333333333	0.666666666666667		gnl|UMD3.1|GK000020.2	39096143	A	G	0	4	0	1		gnl|UMD3.1|GK000013.2	73559170	G	A	1	2	0.333333333333333	0.666666666666667		chromosome location of CGs	SNP location	1	2	3	4	5	6		BMP8B	>=106900111	<=106914177	gnl|UMD3.1|GK000003.2						gnl|UMD3.1|GK000020.2	31894784	G	T	19
gnl|UMD3.1|GK000020.2	32027941	A	T	0	2	0	1		gnl|UMD3.1|GK000020.2	39114999	A	G	0	2	0	1		gnl|UMD3.1|GK000013.2	73560618	A	G	0	2	0	1		PROP1	>=41205895	<=41209917	gnl|UMD3.1|GK000007.2						chromosome location of CGs	SNP location	1	2	3	4	5	6		gnl|UMD3.1|GK000020.2	31894891	A	G	11
gnl|UMD3.1|GK000020.2	32028381	G	T	0	2	0	1		gnl|UMD3.1|GK000020.2	39115344	G	A	23	15	0.605263157894737	0.394736842105263		gnl|UMD3.1|GK000013.2	73566921	C	T	0	3	0	1		chromosome location of CGs	SNP location	1	2	3	4	5	6		GRB10	>=5104899	<=5244348	gnl|UMD3.1|GK000004.2						gnl|UMD3.1|GK000020.2	31894895	G	T	8
gnl|UMD3.1|GK000020.2	32029539	T	C	2	2	0.5	0.5		gnl|UMD3.1|GK000020.2	39115345	T	C	22	19	0.536585365853659	0.463414634146341		gnl|UMD3.1|GK000013.2	73568529	A	C	15	7	0.681818181818182	0.318181818181818		IGFBPL1	>=62900199	<=62917124	gnl|UMD3.1|GK000008.2						chromosome location of CGs	SNP location	1	2	3	4	5	6		gnl|UMD3.1|GK000020.2	31894938	A	T	13
gnl|UMD3.1|GK000020.2	32033657	T	G	0	4	0	1		gnl|UMD3.1|GK000020.2	39117645	A	T	0	2	0	1		gnl|UMD3.1|GK000013.2	73568638	C	T	13	28	0.317073170731707	0.682926829268293		chromosome location of CGs	SNP location	1	2	3	4	5	6		HGF	>=39116167	<=39197870	gnl|UMD3.1|GK000004.2						gnl|UMD3.1|GK000020.2	31895337	G	T	9
gnl|UMD3.1|GK000020.2	32035364	G	A	2	2	0.5	0.5		gnl|UMD3.1|GK000020.2	39120324	G	T	0	3	0	1		gnl|UMD3.1|GK000013.2	73569701	A	G	0	6	0	1		ATP6V1B2	>=67798291	<=67824441	gnl|UMD3.1|GK000008.2						chromosome location of CGs	SNP location	1	2	3	4	5	6		gnl|UMD3.1|GK000020.2	31896319	C	A	0
gnl|UMD3.1|GK000020.2	32035668	C	A	0	2	0	1		gnl|UMD3.1|GK000020.2	39124143	A	G	0	2	0	1		gnl|UMD3.1|GK000013.2	73572011	G	A	0	2	0	1		chromosome location of CGs	SNP location	1	2	3	4	5	6		gnl|UMD3.1|GK000004.2	39133071	A	G	0	3	0	1		gnl|UMD3.1|GK000020.2	31896402	A	G	2
gnl|UMD3.1|GK000020.2	32038453	G	A	3	2	0.6	0.4		gnl|UMD3.1|GK000020.2	39126728	G	T	3	2	0.6	0.4		gnl|UMD3.1|GK000013.2	73572462	A	G	2	4	0.333333333333333	0.666666666666667		gnl|UMD3.1|GK000008.2	67800431	T	A	0	2	0	1		gnl|UMD3.1|GK000004.2	39133097	G	A	0	3	0	1		gnl|UMD3.1|GK000020.2	31896728	T	C	1
gnl|UMD3.1|GK000020.2	32040151	G	A	2	2	0.5	0.5		gnl|UMD3.1|GK000020.2	39128827	T	C	1	4	0.2	0.8		gnl|UMD3.1|GK000013.2	73573083	G	T	0	4	0	1		gnl|UMD3.1|GK000008.2	67803332	A	G	0	4	0	1		gnl|UMD3.1|GK000004.2	39149616	A	T	3	2	0.6	0.4		gnl|UMD3.1|GK000020.2	31896842	C	T	0
gnl|UMD3.1|GK000020.2	32040817	C	G	1	4	0.2	0.8		gnl|UMD3.1|GK000020.2	39130484	C	T	0	2	0	1		PLAG1	>=25007291	<=25009296	gnl|UMD3.1|GK000014.2						gnl|UMD3.1|GK000008.2	67803333	A	G	0	4	0	1		gnl|UMD3.1|GK000004.2	39150754	C	A	2	2	0.5	0.5		gnl|UMD3.1|GK000020.2	31896941	C	T	0
gnl|UMD3.1|GK000020.2	32042180	G	C	0	2	0	1		gnl|UMD3.1|GK000020.2	39130696	C	T	0	2	0	1		chromosome location of CGs	SNP location	1	2	3	4	5	6		gnl|UMD3.1|GK000008.2	67803348	A	G	0	4	0	1		gnl|UMD3.1|GK000004.2	39150780	T	C	0	4	0	1		gnl|UMD3.1|GK000020.2	31897128	A	T	10
gnl|UMD3.1|GK000020.2	32042232	T	C	0	2	0	1		gnl|UMD3.1|GK000020.2	39132020	C	T	0	2	0	1		NUCB2	>=35693278	<=35715902	gnl|UMD3.1|GK000015.2						gnl|UMD3.1|GK000008.2	67803351	A	G	0	4	0	1		gnl|UMD3.1|GK000004.2	39151854	T	C	5	2	0.714285714285714	0.285714285714286		gnl|UMD3.1|GK000020.2	31897286	C	A	11
gnl|UMD3.1|GK000020.2	32043352	G	T	2	2	0.5	0.5		gnl|UMD3.1|GK000020.2	39134872	T	C	2	2	0.5	0.5		chromosome location of CGs	SNP location	1	2	3	4	5	6		gnl|UMD3.1|GK000008.2	67803359	A	G	0	4	0	1		gnl|UMD3.1|GK000004.2	39169599	C	T,A	0	2	0	1		gnl|UMD3.1|GK000020.2	31897566	C	T	4
gnl|UMD3.1|GK000020.2	32043378	C	T	0	2	0	1		gnl|UMD3.1|GK000020.2	39135020	T	C	2	2	0.5	0.5		gnl|UMD3.1|GK000015.2	35694180	C	A	0	5	0	1		gnl|UMD3.1|GK000008.2	67803363	A	G	0	4	0	1		gnl|UMD3.1|GK000004.2	39169602	A	G	0	1	0	1		gnl|UMD3.1|GK000020.2	31899080	C	A	14
gnl|UMD3.1|GK000020.2	32043503	T	C	0	2	0	1		gnl|UMD3.1|GK000020.2	39135991	C	G	0	4	0	1		gnl|UMD3.1|GK000015.2	35697009	A	C	0	2	0	1		gnl|UMD3.1|GK000008.2	67803364	A	G	0	4	0	1		gnl|UMD3.1|GK000004.2	39171517	C	A	0	7	0	1		gnl|UMD3.1|GK000020.2	31899110	A	T	17
gnl|UMD3.1|GK000020.2	32043562	T	C	0	2	0	1		gnl|UMD3.1|GK000020.2	39136179	G	A	71	40	0.63963963963964	0.36036036036036		gnl|UMD3.1|GK000015.2	35697891	C	A	0	1	0	1		gnl|UMD3.1|GK000008.2	67803368	A	G	0	4	0	1		gnl|UMD3.1|GK000004.2	39173449	AACACACACACACACACACACACACACACACA	AACACACACACACACACACACACACACACACACACA	0	1	0	1		gnl|UMD3.1|GK000020.2	31899124	C	A	17
gnl|UMD3.1|GK000020.2	32043803	G	T	2	2	0.5	0.5		gnl|UMD3.1|GK000020.2	39136518	C	A	51	43	0.542553191489362	0.457446808510638		gnl|UMD3.1|GK000015.2	35699969	C	A	1	2	0.333333333333333	0.666666666666667		gnl|UMD3.1|GK000008.2	67803369	A	G,T	0	4	0	1		gnl|UMD3.1|GK000004.2	39174694	C	T	0	2	0	1		gnl|UMD3.1|GK000020.2	31899899	A	G	0
gnl|UMD3.1|GK000020.2	32044117	C	T	0	3	0	1		IGF1R	>=8208822	<=8268093	gnl|UMD3.1|GK000021.2						gnl|UMD3.1|GK000015.2	35699984	A	T	2	2	0.5	0.5		gnl|UMD3.1|GK000008.2	67805740	T	C	0	4	0	1		gnl|UMD3.1|GK000004.2	39174732	A	G,T	0	2	0	1		gnl|UMD3.1|GK000020.2	31900278	C	A	12
gnl|UMD3.1|GK000020.2	32044347	C	T	0	2	0	1		chromosome location of CGs	SNP location	1	2	3	4	5	6		gnl|UMD3.1|GK000015.2	35703227	C	A	3	2	0.6	0.4		gnl|UMD3.1|GK000008.2	67805760	T	C	0	3	0	1		gnl|UMD3.1|GK000004.2	39174756	T	G	0	2	0	1		gnl|UMD3.1|GK000020.2	31901033	T	C	0
gnl|UMD3.1|GK000020.2	32044573	C	G	0	5	0	1		gnl|UMD3.1|GK000021.2	8231709	C	T	0	3	0	1		gnl|UMD3.1|GK000015.2	35703868	C	T	12	9	0.571428571428571	0.428571428571429		gnl|UMD3.1|GK000008.2	67805777	T	G	0	2	0	1		gnl|UMD3.1|GK000004.2	39192820	C	T	0	2	0	1		gnl|UMD3.1|GK000020.2	31901340	T	C	5
gnl|UMD3.1|GK000020.2	32044713	G	A	0	7	0	1		GHRL	>=54945535	<=54950005	gnl|UMD3.1|GK000022.2						gnl|UMD3.1|GK000015.2	35704255	A	C	9	15	0.375	0.625		gnl|UMD3.1|GK000008.2	67807941	G	T	0	4	0	1		PEG10	>=11912009	<=11921418	gnl|UMD3.1|GK000004.2						gnl|UMD3.1|GK000020.2	31902448	C	T	0
gnl|UMD3.1|GK000020.2	32044735	A	G	0	7	0	1		chromosome location of CGs	SNP location	1	2	3	4	5	6		gnl|UMD3.1|GK000015.2	35706610	A	T	0	2	0	1		gnl|UMD3.1|GK000008.2	67807952	G	T	0	4	0	1		chromosome location of CGs	SNP location	1	2	3	4	5	6		gnl|UMD3.1|GK000020.2	31902542	G	T	3
gnl|UMD3.1|GK000020.2	32044744	G	A	0	6	0	1		MST1R	>=50928327	<=50941427	gnl|UMD3.1|GK000022.2						gnl|UMD3.1|GK000015.2	35707513	T	C	0	2	0	1		gnl|UMD3.1|GK000008.2	67807981	G	A	0	6	0	1		gnl|UMD3.1|GK000004.2	11921402	A	C	6	2	0.75	0.25		gnl|UMD3.1|GK000020.2	31902571	C	A	0
gnl|UMD3.1|GK000020.2	32044801	G	T	2	2	0.5	0.5		chromosome location of CGs	SNP location	1	2	3	4	5	6		gnl|UMD3.1|GK000015.2	35708767	T	C	2	2	0.5	0.5		gnl|UMD3.1|GK000008.2	67808046	C	T	0	4	0	1		SLC38A1	>=34145240	<=34198996	gnl|UMD3.1|GK000005.2						gnl|UMD3.1|GK000020.2	31904078	C	A	0
gnl|UMD3.1|GK000020.2	32044902	T	C	0	4	0	1		gnl|UMD3.1|GK000022.2	50936187	C	T	1	2	0.333333333333333	0.666666666666667		gnl|UMD3.1|GK000015.2	35708850	C	A	4	4	0.5	0.5		gnl|UMD3.1|GK000008.2	67808084	C	G	0	4	0	1		chromosome location of CGs	SNP location	1	2	3	4	5	6		gnl|UMD3.1|GK000020.2	31905209	C	A	6
gnl|UMD3.1|GK000020.2	32044917	T	C	0	4	0	1		gnl|UMD3.1|GK000022.2	50939931	C	T	0	2	0	1		gnl|UMD3.1|GK000015.2	35711143	C	T	3	5	0.375	0.625		gnl|UMD3.1|GK000008.2	67808170	A	G	1	2	0.333333333333333	0.666666666666667		STAT6	>=56658077	<=56670842	gnl|UMD3.1|GK000005.2						gnl|UMD3.1|GK000020.2	31906857	C	A	5
gnl|UMD3.1|GK000020.2	32044930	T	C	0	4	0	1		gnl|UMD3.1|GK000022.2	50941175	G	A	3	3	0.5	0.5		gnl|UMD3.1|GK000015.2	35712081	A	T	2	2	0.5	0.5		gnl|UMD3.1|GK000008.2	67808460	T	C	0	2	0	1		chromosome location of CGs	SNP location	1	2	3	4	5	6		gnl|UMD3.1|GK000020.2	31908580	A	G	0
gnl|UMD3.1|GK000020.2	32045024	C	T	0	3	0	1		DLK2	>=16981806	<=16986060	gnl|UMD3.1|GK000023.2						BTG4	>=22105614	<=22120867	gnl|UMD3.1|GK000015.2						gnl|UMD3.1|GK000008.2	67808500	T	C	2	2	0.5	0.5		gnl|UMD3.1|GK000005.2	56658971	A	C	0	1	0	1		gnl|UMD3.1|GK000020.2	31909478	A	T	14
gnl|UMD3.1|GK000020.2	32045030	G	T	0	3	0	1		chromosome location of CGs	SNP location	1	2	3	4	5	6		chromosome location of CGs	SNP location	1	2	3	4	5	6		gnl|UMD3.1|GK000008.2	67808501	A	G	2	2	0.5	0.5		gnl|UMD3.1|GK000005.2	56659137	C	G,T	0	3	0	1		gnl|UMD3.1|GK000020.2	31910229	T	G	0
gnl|UMD3.1|GK000020.2	32045325	C	T	0	2	0	1		MC4R	>=59670136	<=59671874	gnl|UMD3.1|GK000024.2						MGC134087	>=22547742	<=22557344	gnl|UMD3.1|GK000015.2						gnl|UMD3.1|GK000008.2	67808503	T	C	2	2	0.5	0.5		gnl|UMD3.1|GK000005.2	56664338	C	T	0	25	0	1		gnl|UMD3.1|GK000020.2	31910683	T	C	0
gnl|UMD3.1|GK000020.2	32045443	G	A	1	2	0.333333333333333	0.666666666666667		chromosome location of CGs	SNP location	1	2	3	4	5	6		chromosome location of CGs	SNP location	1	2	3	4	5	6		gnl|UMD3.1|GK000008.2	67808506	A	G	2	2	0.5	0.5		gnl|UMD3.1|GK000005.2	56668338	G	C	1	11	0.0833333333333333	0.916666666666667		gnl|UMD3.1|GK000020.2	31910836	A	T	3
gnl|UMD3.1|GK000020.2	32045522	C	T	0	8	0	1		NPC1	>=33438419	<=33485514	gnl|UMD3.1|GK000024.2						ATM	>=18119201	<=18265060	gnl|UMD3.1|GK000015.2						gnl|UMD3.1|GK000008.2	67808511	A	G	2	2	0.5	0.5		gnl|UMD3.1|GK000005.2	56668560	G	C	0	3	0	1		gnl|UMD3.1|GK000020.2	31911176	T	C	0
gnl|UMD3.1|GK000020.2	32045704	A	C	0	2	0	1		chromosome location of CGs	SNP location	1	2	3	4	5	6		chromosome location of CGs	SNP location	1	2	3	4	5	6		gnl|UMD3.1|GK000008.2	67808517	A	G	2	2	0.5	0.5		SPP1	>=38120578	<=38127577	gnl|UMD3.1|GK000006.2						gnl|UMD3.1|GK000020.2	31911609	T	C,G	0
gnl|UMD3.1|GK000020.2	32045705	G	A	0	2	0	1		gnl|UMD3.1|GK000024.2	33440677	TAAA	TAAACAAA	0	1	0	1		gnl|UMD3.1|GK000015.2	18147572	A	C	2	2	0.5	0.5		gnl|UMD3.1|GK000008.2	67808522	A	G	2	2	0.5	0.5		chromosome location of CGs	SNP location	1	2	3	4	5	6		gnl|UMD3.1|GK000020.2	31913852	C	A	2
gnl|UMD3.1|GK000020.2	32045707	T	C	0	2	0	1		gnl|UMD3.1|GK000024.2	33454968	T	A	0	2	0	1		gnl|UMD3.1|GK000015.2	18151493	C	A	1	2	0.333333333333333	0.666666666666667		gnl|UMD3.1|GK000008.2	67808526	T	C	4	2	0.666666666666667	0.333333333333333		gnl|UMD3.1|GK000006.2	38120866	A	T	12	3	0.8	0.2		gnl|UMD3.1|GK000020.2	31913861	C	A	1
gnl|UMD3.1|GK000020.2	32045791	T	C	0	2	0	1		gnl|UMD3.1|GK000024.2	33457793	G	T	4	2	0.666666666666667	0.333333333333333		gnl|UMD3.1|GK000015.2	18161408	C	T	0	3	0	1		gnl|UMD3.1|GK000008.2	67808532	A	G	4	2	0.666666666666667	0.333333333333333		gnl|UMD3.1|GK000006.2	38120968	G	T	0	11	0	1		gnl|UMD3.1|GK000020.2	31913884	C	A	1
gnl|UMD3.1|GK000020.2	32045813	G	A	1	2	0.333333333333333	0.666666666666667		gnl|UMD3.1|GK000024.2	33462421	C	T	0	2	0	1		gnl|UMD3.1|GK000015.2	18198597	A	G	2	2	0.5	0.5		gnl|UMD3.1|GK000008.2	67808536	T	C	5	2	0.714285714285714	0.285714285714286		GDF 9	>=46064180	<=46067119	gnl|UMD3.1|GK000007.2						gnl|UMD3.1|GK000020.2	31914308	T	C	0
gnl|UMD3.1|GK000020.2	32046164	T	C	0	4	0	1		gnl|UMD3.1|GK000024.2	33479819	T	C	2	2	0.5	0.5		gnl|UMD3.1|GK000015.2	18235353	C	T	0	2	0	1		gnl|UMD3.1|GK000008.2	67808555	T	C	8	2	0.8	0.2		chromosome location of CGs	SNP location	1	2	3	4	5	6		gnl|UMD3.1|GK000020.2	31917318	G	A	1
gnl|UMD3.1|GK000020.2	32047448	C	T	0	6	0	1		XYLT1	>=15820835	<=15992972	gnl|UMD3.1|GK000025.2						gnl|UMD3.1|GK000015.2	18235615	C	G	0	2	0	1		gnl|UMD3.1|GK000008.2	67808568	C	T	2	8	0.2	0.8		PCSK1	>=98155674	<=98199486	gnl|UMD3.1|GK000007.2						gnl|UMD3.1|GK000020.2	31917428	T	C	0
gnl|UMD3.1|GK000020.2	32047468	C	T	0	7	0	1		chromosome location of CGs	SNP location	1	2	3	4	5	6		gnl|UMD3.1|GK000015.2	18236782	A	G	8	2	0.8	0.2		gnl|UMD3.1|GK000008.2	67808570	G	T	2	8	0.2	0.8		chromosome location of CGs	SNP location	1	2	3	4	5	6		gnl|UMD3.1|GK000020.2	31918452	C	T	0
gnl|UMD3.1|GK000020.2	32047476	A	G	0	7	0	1		gnl|UMD3.1|GK000025.2	15841137	A	G	0	4	0	1		gnl|UMD3.1|GK000015.2	18236792	T	C	6	4	0.6	0.4		gnl|UMD3.1|GK000008.2	67808598	C	A	0	14	0	1		gnl|UMD3.1|GK000007.2	98180208	C	T	0	1	0	1		gnl|UMD3.1|GK000020.2	31918754	T	C	7
gnl|UMD3.1|GK000020.2	32047478	T	C,A	0	7	0	1		gnl|UMD3.1|GK000025.2	15842075	T	G	0	2	0	1		gnl|UMD3.1|GK000015.2	18243592	C	G	6	2	0.75	0.25		gnl|UMD3.1|GK000008.2	67808738	G	A	0	19	0	1		gnl|UMD3.1|GK000007.2	98180245	T	C	0	2	0	1		gnl|UMD3.1|GK000020.2	31918786	T	C	5
gnl|UMD3.1|GK000020.2	32047484	C	T	2	6	0.25	0.75		SH2B2	>=35192687	<=35204610	gnl|UMD3.1|GK000025.3						gnl|UMD3.1|GK000015.2	18248024	G	T	5	2	0.714285714285714	0.285714285714286		gnl|UMD3.1|GK000008.2	67808773	G	C	0	22	0	1		gnl|UMD3.1|GK000007.2	98187595	A	G	0	2	0	1		gnl|UMD3.1|GK000020.2	31918787	T	C	6
gnl|UMD3.1|GK000020.2	32047878	C	T	0	2	0	1		chromosome location of CGs	SNP location	1	2	3	4	5	6		gnl|UMD3.1|GK000015.2	18248048	C	A	0	1	0	1		gnl|UMD3.1|GK000008.2	67808777	G	A	0	28	0	1		gnl|UMD3.1|GK000007.2	98187611	A	G	0	2	0	1		gnl|UMD3.1|GK000020.2	31918807	T	C	6
gnl|UMD3.1|GK000020.2	32047896	C	T	0	5	0	1		SIRT1	>=24556240	<=24582756	gnl|UMD3.1|GK000028.2						gnl|UMD3.1|GK000015.2	18248064	C	A	0	1	0	1		gnl|UMD3.1|GK000008.2	67808951	T	C	0	19	0	1		gnl|UMD3.1|GK000007.2	98187643	G	A	0	2	0	1		gnl|UMD3.1|GK000020.2	31919644	G	A	8
gnl|UMD3.1|GK000020.2	32047903	G	T	0	5	0	1		chromosome location of CGs	SNP location	1	2	3	4	5	6		gnl|UMD3.1|GK000015.2	18248067	G	T	1	3	0.25	0.75		gnl|UMD3.1|GK000008.2	67808960	A	G	0	19	0	1		gnl|UMD3.1|GK000007.2	98187654	A	G	0	2	0	1		gnl|UMD3.1|GK000020.2	31919886	T	A	2
gnl|UMD3.1|GK000020.2	32047913	C	G	0	5	0	1		gnl|UMD3.1|GK000028.2	24556624	A	G	0	2	0	1		gnl|UMD3.1|GK000015.2	18249597	A	T	3	2	0.6	0.4		gnl|UMD3.1|GK000008.2	67809313	A	C	0	5	0	1		gnl|UMD3.1|GK000007.2	98187659	A	G	0	2	0	1		gnl|UMD3.1|GK000020.2	31921043	G	T	0
gnl|UMD3.1|GK000020.2	32047948	G	A	0	6	0	1		gnl|UMD3.1|GK000028.2	24565601	T	C	5	2	0.714285714285714	0.285714285714286		gnl|UMD3.1|GK000015.2	18260391	T	G	2	2	0.5	0.5		gnl|UMD3.1|GK000008.2	67809336	G	C	6	2	0.75	0.25		gnl|UMD3.1|GK000007.2	98187667	A	G	0	2	0	1		gnl|UMD3.1|GK000020.2	31923640	G	A	0
gnl|UMD3.1|GK000020.2	32048002	A	T	0	5	0	1		gnl|UMD3.1|GK000028.2	24565725	T	C	0	4	0	1		gnl|UMD3.1|GK000015.2	18260616	C	T	6	2	0.75	0.25		gnl|UMD3.1|GK000008.2	67809480	A	C	0	16	0	1		gnl|UMD3.1|GK000007.2	98187671	A	G	0	2	0	1		gnl|UMD3.1|GK000020.2	31923845	C	T	2
gnl|UMD3.1|GK000020.2	32048185	A	C	0	2	0	1		gnl|UMD3.1|GK000028.2	24571739	C	G	0	3	0	1		gnl|UMD3.1|GK000015.2	18261676	A	C	0	1	0	1		gnl|UMD3.1|GK000008.2	67809505	A	G	0	13	0	1		gnl|UMD3.1|GK000007.2	98191339	C	T	0	2	0	1		gnl|UMD3.1|GK000020.2	31923895	T	C	0
gnl|UMD3.1|GK000020.2	32048193	C	T	0	2	0	1		gnl|UMD3.1|GK000028.2	24581631	T	C	23	5	0.821428571428571	0.178571428571429		gnl|UMD3.1|GK000015.2	18263765	G	T	2	2	0.5	0.5		gnl|UMD3.1|GK000008.2	67809631	G	A	0	10	0	1		gnl|UMD3.1|GK000007.2	98193835	G	T	0	2	0	1		gnl|UMD3.1|GK000020.2	31924250	C	G	0
gnl|UMD3.1|GK000020.2	32048194	T	G	0	2	0	1		IGF2	>=50046626	<=50065230	gnl|UMD3.1|GK000029.2						gnl|UMD3.1|GK000015.2	18263802	A	T	2	2	0.5	0.5		gnl|UMD3.1|GK000008.2	67809662	A	G	0	4	0	1		gnl|UMD3.1|GK000007.2	98194828	A	G	0	3	0	1		gnl|UMD3.1|GK000020.2	31924367	T	C	7
gnl|UMD3.1|GK000020.2	32048209	T	G	0	2	0	1		chromosome location of CGs	SNP location	1	2	3	4	5	6		UCP3	>=54213566	<=54224051	gnl|UMD3.1|GK000015.2						gnl|UMD3.1|GK000008.2	67809704	G	C	0	7	0	1		CAPN3	>=37828797	<=37885860	gnl|UMD3.1|GK000010.2						gnl|UMD3.1|GK000020.2	31924372	T	C	7
gnl|UMD3.1|GK000020.2	32048227	C	G	0	2	0	1		gnl|UMD3.1|GK000029.2	50047844	C	A	0	5	0	1		chromosome location of CGs	SNP location	1	2	3	4	5	6		gnl|UMD3.1|GK000008.2	67809812	A	G	0	4	0	1		chromosome location of CGs	SNP location	1	2	3	4	5	6		gnl|UMD3.1|GK000020.2	31924510	G	A	6
gnl|UMD3.1|GK000020.2	32048278	G	A	0	2	0	1		gnl|UMD3.1|GK000029.2	50048067	G	A	8	2	0.8	0.2		IGFN1	>=81604665	<=81641464	gnl|UMD3.1|GK000016.2						gnl|UMD3.1|GK000008.2	67809895	G	A	0	4	0	1		SIX3	>=27200797	<=27204850	gnl|UMD3.1|GK000011.2						gnl|UMD3.1|GK000020.2	31924742	C	A	0
gnl|UMD3.1|GK000020.2	32048664	C	G	0	1	0	1		gnl|UMD3.1|GK000029.2	50049916	C	T	0	2	0	1		chromosome location of CGs	SNP location	1	2	3	4	5	6		gnl|UMD3.1|GK000008.2	67810011	C	G	0	3	0	1		chromosome location of CGs	SNP location	1	2	3	4	5	6		gnl|UMD3.1|GK000020.2	31925201	A	G	0
gnl|UMD3.1|GK000020.2	32048685	C	T	0	2	0	1		gnl|UMD3.1|GK000029.2	50052371	C	T	0	2	0	1		CAPN2	>=27781671	<=27840009	gnl|UMD3.1|GK000016.2						gnl|UMD3.1|GK000008.2	67810469	G	A	0	6	0	1		GDF5	>=65340132	<=65343889	gnl|UMD3.1|GK000013.2						gnl|UMD3.1|GK000020.2	31925224	A	G	0
gnl|UMD3.1|GK000020.2	32048720	T	C	0	2	0	1		gnl|UMD3.1|GK000029.2	50053818	C	T	0	2	0	1		chromosome location of CGs	SNP location	1	2	3	4	5	6		gnl|UMD3.1|GK000008.2	67810588	C	A	0	2	0	1		chromosome location of CGs	SNP location	1	2	3	4	5	6		gnl|UMD3.1|GK000020.2	31925450	G	T	5
gnl|UMD3.1|GK000020.2	32049654	A	G	0	3	0	1		gnl|UMD3.1|GK000029.2	50054082	C	G	1	2	0.333333333333333	0.666666666666667		gnl|UMD3.1|GK000016.2	27781792	A	C	4	2	0.666666666666667	0.333333333333333		gnl|UMD3.1|GK000008.2	67810764	T	A	0	11	0	1		TG	>=9262251	<=9508938	gnl|UMD3.1|GK000014.2						gnl|UMD3.1|GK000020.2	31925570	A	C	1
gnl|UMD3.1|GK000020.2	32050231	C	T	0	3	0	1		gnl|UMD3.1|GK000029.2	50054608	T	A	0	2	0	1		gnl|UMD3.1|GK000016.2	27781861	T	G	6	3	0.666666666666667	0.333333333333333		gnl|UMD3.1|GK000008.2	67810773	T	C	0	12	0	1		chromosome location of CGs	SNP location	1	2	3	4	5	6		gnl|UMD3.1|GK000020.2	31925582	A	G	1
gnl|UMD3.1|GK000020.2	32050495	A	G	0	5	0	1		gnl|UMD3.1|GK000029.2	50055303	G	A	8	4	0.666666666666667	0.333333333333333		gnl|UMD3.1|GK000016.2	27804845	G	C	0	3	0	1		gnl|UMD3.1|GK000008.2	67810953	A	G	0	2	0	1		gnl|UMD3.1|GK000014.2	9362461	T	A	0	2	0	1		gnl|UMD3.1|GK000020.2	31925592	T	C	1
gnl|UMD3.1|GK000020.2	32050500	T	C	0	5	0	1		gnl|UMD3.1|GK000029.2	50055322	G	A	0	2	0	1		gnl|UMD3.1|GK000016.2	27804865	C	G	0	3	0	1		gnl|UMD3.1|GK000008.2	67812850	C	A	12	2	0.857142857142857	0.142857142857143		gnl|UMD3.1|GK000014.2	9364668	T	A	2	2	0.5	0.5		gnl|UMD3.1|GK000020.2	31925664	G	A	0
gnl|UMD3.1|GK000020.2	32050515	C	A	6	2	0.75	0.25		gnl|UMD3.1|GK000029.2	50057058	G	T	3	2	0.6	0.4		gnl|UMD3.1|GK000016.2	27808861	C	T	0	2	0	1		gnl|UMD3.1|GK000008.2	67812947	C	T	20	5	0.8	0.2		gnl|UMD3.1|GK000014.2	9365498	A	T	6	2	0.75	0.25		gnl|UMD3.1|GK000020.2	31925991	C	T	1
gnl|UMD3.1|GK000020.2	32050596	A	G	0	6	0	1		gnl|UMD3.1|GK000029.2	50059018	A	G	0	6	0	1		gnl|UMD3.1|GK000016.2	27815316	T	A	4	2	0.666666666666667	0.333333333333333		gnl|UMD3.1|GK000008.2	67815043	G	A	0	8	0	1		gnl|UMD3.1|GK000014.2	9365588	T	C	0	4	0	1		gnl|UMD3.1|GK000020.2	31926374	A	G,T	0
gnl|UMD3.1|GK000020.2	32050614	C	T	0	6	0	1		gnl|UMD3.1|GK000029.2	50059087	G	C	8	2	0.8	0.2		gnl|UMD3.1|GK000016.2	27815334	C	T	0	10	0	1		gnl|UMD3.1|GK000008.2	67815460	C	T	0	3	0	1		gnl|UMD3.1|GK000014.2	9369572	G	A	0	4	0	1		gnl|UMD3.1|GK000020.2	31926386	G	T	0
gnl|UMD3.1|GK000020.2	32050932	C	T	0	8	0	1		gnl|UMD3.1|GK000029.2	50059952	C	G	9	3	0.75	0.25		gnl|UMD3.1|GK000016.2	27836441	A	G	0	2	0	1		gnl|UMD3.1|GK000008.2	67815529	A	T	0	3	0	1		gnl|UMD3.1|GK000014.2	9369801	A	G	0	4	0	1		gnl|UMD3.1|GK000020.2	31926575	A	C	0
gnl|UMD3.1|GK000020.2	32051124	G	A	0	7	0	1		gnl|UMD3.1|GK000029.2	50060119	T	C	1	4	0.2	0.8		gnl|UMD3.1|GK000016.2	27836442	A	G	0	1	0	1		gnl|UMD3.1|GK000008.2	67815560	G	A	0	3	0	1		gnl|UMD3.1|GK000014.2	9370428	T	C	0	10	0	1		gnl|UMD3.1|GK000020.2	31926607	C	T	0
gnl|UMD3.1|GK000020.2	32051386	G	C,T	0	21	0	1		gnl|UMD3.1|GK000029.2	50062019	A	C	7	18	0.28	0.72		gnl|UMD3.1|GK000016.2	27836471	A	G	0	2	0	1		gnl|UMD3.1|GK000008.2	67815579	A	T	0	3	0	1		gnl|UMD3.1|GK000014.2	9435138	T	C	0	2	0	1		gnl|UMD3.1|GK000020.2	31926610	A	G	0
gnl|UMD3.1|GK000020.2	32051392	C	T	16	15	0.516129032258065	0.483870967741935		gnl|UMD3.1|GK000029.2	50062879	G	A	1621	1081	0.599925980754996	0.400074019245004		gnl|UMD3.1|GK000016.2	27836488	A	G	0	2	0	1		gnl|UMD3.1|GK000008.2	67822869	G	A	0	4	0	1		gnl|UMD3.1|GK000014.2	9435144	T	C	0	2	0	1		gnl|UMD3.1|GK000020.2	31926662	A	G	0
gnl|UMD3.1|GK000020.2	32051648	A	T	0	42	0	1		gnl|UMD3.1|GK000029.2	50062980	C	T	1160	862	0.573689416419387	0.426310583580613		PRDM16	>=50847258	<=50898579	gnl|UMD3.1|GK000016.2						gnl|UMD3.1|GK000008.2	67822940	G	C	0	5	0	1		gnl|UMD3.1|GK000014.2	9463503	C	T	0	1	0	1		gnl|UMD3.1|GK000020.2	31926770	A	G	0
gnl|UMD3.1|GK000020.2	32051769	T	C	0	61	0	1		gnl|UMD3.1|GK000029.2	50063397	A	G	2	4435	0.000450755014649538	0.99954924498535		chromosome location of CGs	SNP location	1	2	3	4	5	6		gnl|UMD3.1|GK000008.2	67823584	C	T	0	40	0	1		XKR4	>=24295567	<=24610955	gnl|UMD3.1|GK000014.2						gnl|UMD3.1|GK000020.2	31926860	G	C	0
gnl|UMD3.1|GK000020.2	32051832	A	G	0	57	0	1		gnl|UMD3.1|GK000029.2	50064409	T	G	407	420	0.492140266021765	0.507859733978235		ZBED6	>=1400457	<=1403399	gnl|UMD3.1|GK000016.2						gnl|UMD3.1|GK000008.2	67823611	G	A	0	52	0	1		chromosome location of CGs	SNP location	1	2	3	4	5	6		gnl|UMD3.1|GK000020.2	31928065	G	A	0
gnl|UMD3.1|GK000020.2	32051858	A	T	0	58	0	1		gnl|UMD3.1|GK000029.2	50064455	C	T	638	1050	0.377962085308057	0.622037914691943		chromosome location of CGs	SNP location	1	2	3	4	5	6		gnl|UMD3.1|GK000008.2	67823802	G	A	0	62	0	1		gnl|UMD3.1|GK000014.2	24389469	G	A	0	4	0	1		gnl|UMD3.1|GK000020.2	31928103	A	C	0
gnl|UMD3.1|GK000020.2	32051952	T	C	0	43	0	1		gnl|UMD3.1|GK000029.2	50064542	C	T	2275	2649	0.462022745735175	0.537977254264825		gnl|UMD3.1|GK000016.2	1400850	A	C	5	2	0.714285714285714	0.285714285714286		gnl|UMD3.1|GK000008.2	67824091	T	C	0	70	0	1		SDR16C5	>=25105062	<=25117554	gnl|UMD3.1|GK000014.2						gnl|UMD3.1|GK000020.2	31929610	T	C	0
gnl|UMD3.1|GK000020.2	32052626	T	G	0	20	0	1		gnl|UMD3.1|GK000029.2	50064699	C	A	4055	2593	0.609957882069795	0.390042117930205		gnl|UMD3.1|GK000016.2	1401125	A	T	1	2	0.333333333333333	0.666666666666667		gnl|UMD3.1|GK000008.2	67824092	G	A	0	71	0	1		chromosome location of CGs	SNP location	1	2	3	4	5	6		gnl|UMD3.1|GK000020.2	31929633	C	A	0
gnl|UMD3.1|GK000020.2	32052652	T	C	0	17	0	1		CAPN1	>=44064429	<=44089990	gnl|UMD3.1|GK000029.2						gnl|UMD3.1|GK000016.2	1402119	C	G	0	2	0	1		IGF2R	>=97638172	<=97740003	gnl|UMD3.1|GK000009.2						SDR16C6	>=25153583	<=25179651	gnl|UMD3.1|GK000014.2						gnl|UMD3.1|GK000020.2	31929647	C	T	0
gnl|UMD3.1|GK000020.2	32052724	C	T	0	9	0	1		chromosome location of CGs	SNP location	1	2	3	4	5	6		gnl|UMD3.1|GK000016.2	1402666	T	C	2	4	0.333333333333333	0.666666666666667		chromosome location of CGs	SNP location	1	2	3	4	5	6		chromosome location of CGs	SNP location	1	2	3	4	5	6		gnl|UMD3.1|GK000020.2	31929747	C	A	0
gnl|UMD3.1|GK000020.2	32052787	T	C	0	11	0	1		gnl|UMD3.1|GK000029.2	44067070	G	A	0	39	0	1		LHX4	>=62868732	<=62915247	gnl|UMD3.1|GK000016.2						gnl|UMD3.1|GK000009.2	97648001	C	T	0	2	0	1		FAM110B	>=26115608	<=26116813	gnl|UMD3.1|GK000014.2						gnl|UMD3.1|GK000020.2	31929772	A	G	0
gnl|UMD3.1|GK000020.2	32052856	C	A	0	14	0	1		gnl|UMD3.1|GK000029.2	44067207	G	A	0	31	0	1		chromosome location of CGs	SNP location	1	2	3	4	5	6		gnl|UMD3.1|GK000009.2	97651517	C	T	0	4	0	1		chromosome location of CGs	SNP location	1	2	3	4	5	6		gnl|UMD3.1|GK000020.2	31929832	G	A	0
gnl|UMD3.1|GK000020.2	32052871	A	G	0	14	0	1		gnl|UMD3.1|GK000029.2	44067234	T	C	0	17	0	1		IGFLR1	>=46641558	<=46644180	gnl|UMD3.1|GK000018.2						gnl|UMD3.1|GK000009.2	97651575	G	A	0	4	0	1		TOX	>=26631190	<=26941726	gnl|UMD3.1|GK000014.2						gnl|UMD3.1|GK000020.2	31929862	T	C	0
gnl|UMD3.1|GK000020.2	32052950	C	G	0	17	0	1		gnl|UMD3.1|GK000029.2	44069255	C	A	0	9	0	1		chromosome location of CGs	SNP location	1	2	3	4	5	6		gnl|UMD3.1|GK000009.2	97652498	T	C	0	4	0	1		chromosome location of CGs	SNP location	1	2	3	4	5	6		gnl|UMD3.1|GK000020.2	31930091	A	G	0
gnl|UMD3.1|GK000020.2	32054608	A	T	0	2	0	1		gnl|UMD3.1|GK000029.2	44069357	C	T	0	10	0	1		gnl|UMD3.1|GK000018.2	46641774	C	G	3	4	0.428571428571429	0.571428571428571		gnl|UMD3.1|GK000009.2	97654146	CGTGT	CGT	0	1	0	1		CA8	>=27637561	<=27719848	gnl|UMD3.1|GK000014.2						gnl|UMD3.1|GK000020.2	31930163	A	C	1
gnl|UMD3.1|GK000020.2	32054837	T	C	0	3	0	1		gnl|UMD3.1|GK000029.2	44085526	G	A	1	2	0.333333333333333	0.666666666666667		gnl|UMD3.1|GK000018.2	46641802	T	G	9	2	0.818181818181818	0.181818181818182		gnl|UMD3.1|GK000009.2	97660100	G	C	0	14	0	1		chromosome location of CGs	SNP location	1	2	3	4	5	6		gnl|UMD3.1|GK000020.2	31930167	T	G	1
gnl|UMD3.1|GK000020.2	32054841	G	T	0	2	0	1		gnl|UMD3.1|GK000029.2	44085642	G	A	0	22	0	1		gnl|UMD3.1|GK000018.2	46642138	T	C	0	2	0	1		gnl|UMD3.1|GK000009.2	97660920	T	C	0	3	0	1		gnl|UMD3.1|GK000014.2	27672468	C	T	0	2	0	1		gnl|UMD3.1|GK000020.2	31931170	G	A	0
gnl|UMD3.1|GK000020.2	32055208	T	C	2	2	0.5	0.5		gnl|UMD3.1|GK000029.2	44087172	T	A	1	2	0.333333333333333	0.666666666666667		gnl|UMD3.1|GK000018.2	46642334	T	C	4	7	0.363636363636364	0.636363636363636		gnl|UMD3.1|GK000009.2	97661174	G	A	0	7	0	1		gnl|UMD3.1|GK000014.2	27719258	G	T	0	3	0	1		gnl|UMD3.1|GK000020.2	31931322	A	G	0
gnl|UMD3.1|GK000020.2	32055230	T	C	1	2	0.333333333333333	0.666666666666667		gnl|UMD3.1|GK000029.2	44087356	A	G	0	3	0	1		gnl|UMD3.1|GK000018.2	46643515	C	T	2	3	0.4	0.6		gnl|UMD3.1|GK000009.2	97662202	G	T	0	6	0	1		gnl|UMD3.1|GK000014.2	27719301	C	A	0	4	0	1		gnl|UMD3.1|GK000020.2	31931548	C	T	2
gnl|UMD3.1|GK000020.2	32055237	T	C	1	2	0.333333333333333	0.666666666666667		gnl|UMD3.1|GK000029.2	44087576	A	G,T	0	3	0	1		gnl|UMD3.1|GK000018.2	46643866	G	T	0	4	0	1		gnl|UMD3.1|GK000009.2	97662257	C	T	0	9	0	1		CHD7	>=28044276	<=28171159	gnl|UMD3.1|GK000014.2						gnl|UMD3.1|GK000020.2	31931594	T	C	2
gnl|UMD3.1|GK000020.2	32055302	C	T	0	3	0	1		gnl|UMD3.1|GK000029.2	44087629	C	T	0	3	0	1		IGFL1	>=53961670	<=53964590	gnl|UMD3.1|GK000018.2						gnl|UMD3.1|GK000009.2	97662273	A	T	0	9	0	1		chromosome location of CGs	SNP location	1	2	3	4	5	6		gnl|UMD3.1|GK000020.2	31931622	C	T	0
gnl|UMD3.1|GK000020.2	32055320	G	A	0	2	0	1		gnl|UMD3.1|GK000029.2	44087655	G	A	0	2	0	1		chromosome location of CGs	SNP location	1	2	3	4	5	6		gnl|UMD3.1|GK000009.2	97662293	C	G	0	8	0	1		gnl|UMD3.1|GK000014.2	28044626	T	C	1	4	0.2	0.8		gnl|UMD3.1|GK000020.2	31931681	C	A	0
gnl|UMD3.1|GK000020.2	32055471	C	A	0	5	0	1		gnl|UMD3.1|GK000029.2	44088005	G	A	0	2	0	1		IGFBP4	>=41326678	<=41338255	gnl|UMD3.1|GK000019.2						gnl|UMD3.1|GK000009.2	97662312	A	C	5	5	0.5	0.5		gnl|UMD3.1|GK000014.2	28044635	N	C	0	7	0	1		gnl|UMD3.1|GK000020.2	31931697	T	C	0
gnl|UMD3.1|GK000020.2	32055736	A	G	0	2	0	1		gnl|UMD3.1|GK000029.2	44088027	A	G	0	2	0	1		chromosome location of CGs	SNP location	1	2	3	4	5	6		gnl|UMD3.1|GK000009.2	97663481	G	C	1	2	0.333333333333333	0.666666666666667		gnl|UMD3.1|GK000014.2	28044876	A	C	3	2	0.6	0.4		gnl|UMD3.1|GK000020.2	31932496	A	G	0
gnl|UMD3.1|GK000020.2	32055789	G	C	0	2	0	1		gnl|UMD3.1|GK000029.2	44088036	T	G	0	2	0	1		gnl|UMD3.1|GK000019.2	41327457	A	C	1	2	0.333333333333333	0.666666666666667		gnl|UMD3.1|GK000009.2	97665164	C	A	0	2	0	1		gnl|UMD3.1|GK000014.2	28044878	A	C	6	2	0.75	0.25		gnl|UMD3.1|GK000020.2	31932522	C	G	0
gnl|UMD3.1|GK000020.2	32056025	G	A	0	5	0	1		gnl|UMD3.1|GK000029.2	44089197	T	G	0	2	0	1		gnl|UMD3.1|GK000019.2	41328393	C	G	7	2	0.777777777777778	0.222222222222222		gnl|UMD3.1|GK000009.2	97671700	C	A	5	3	0.625	0.375		gnl|UMD3.1|GK000014.2	28044908	A	C	4	2	0.666666666666667	0.333333333333333		gnl|UMD3.1|GK000020.2	31932562	A	G	0
gnl|UMD3.1|GK000020.2	32056049	G	A	0	3	0	1		gnl|UMD3.1|GK000029.2	44089413	G	C	0	2	0	1		gnl|UMD3.1|GK000019.2	41328673	A	C	4	2	0.666666666666667	0.333333333333333		gnl|UMD3.1|GK000009.2	97671932	G	A	3	4	0.428571428571429	0.571428571428571		gnl|UMD3.1|GK000014.2	28045225	A	C	0	2	0	1		gnl|UMD3.1|GK000020.2	31932569	A	G	0
gnl|UMD3.1|GK000020.2	32056056	G	A	0	3	0	1		VEGFB	>=43155196	<=43157756	gnl|UMD3.1|GK000029.2						gnl|UMD3.1|GK000019.2	41328683	T	G	2	3	0.4	0.6		gnl|UMD3.1|GK000009.2	97672855	A	G	0	2	0	1		gnl|UMD3.1|GK000014.2	28046186	T	C	0	2	0	1		gnl|UMD3.1|GK000020.2	31932579	G	C	0
gnl|UMD3.1|GK000020.2	32056059	C	T	0	2	0	1		chromosome location of CGs	SNP location	1	2	3	4	5	6		gnl|UMD3.1|GK000019.2	41329819	T	G	1	3	0.25	0.75		gnl|UMD3.1|GK000009.2	97673692	C	A	2	2	0.5	0.5		gnl|UMD3.1|GK000014.2	28050665	G	A	0	2	0	1		gnl|UMD3.1|GK000020.2	31932672	A	G	2
gnl|UMD3.1|GK000020.2	32056346	A	C	0	5	0	1		gnl|UMD3.1|GK000029.2	43155742	A	C	11	5	0.6875	0.3125		gnl|UMD3.1|GK000019.2	41330510	G	A	0	3	0	1		gnl|UMD3.1|GK000009.2	97673840	A	G	5	11	0.3125	0.6875		gnl|UMD3.1|GK000014.2	28054544	A	G	0	2	0	1		gnl|UMD3.1|GK000020.2	31932698	T	C	0
gnl|UMD3.1|GK000020.2	32056405	T	C	0	4	0	1		gnl|UMD3.1|GK000029.2	43157609	A	T	0	15	0	1		gnl|UMD3.1|GK000019.2	41330672	A	C	6	5	0.545454545454545	0.454545454545455		gnl|UMD3.1|GK000009.2	97674300	G	A	19	5	0.791666666666667	0.208333333333333		gnl|UMD3.1|GK000014.2	28055336	A	C	0	2	0	1		gnl|UMD3.1|GK000020.2	31932715	A	G	2
gnl|UMD3.1|GK000020.2	32056542	A	T	0	2	0	1		POU1F1	>=35009035	<=35024781	gnl|UMD3.1|GK000001.2						gnl|UMD3.1|GK000019.2	41331401	G	T	6	5	0.545454545454545	0.454545454545455		gnl|UMD3.1|GK000009.2	97674587	T	C	0	2	0	1		gnl|UMD3.1|GK000014.2	28055740	G	A	0	4	0	1		gnl|UMD3.1|GK000020.2	31932765	G	T	1
gnl|UMD3.1|GK000020.2	32056566	G	C	0	2	0	1		chromosome location of CGs	SNP location	1	2	3	4	5	6		gnl|UMD3.1|GK000019.2	41331764	T	C	9	2	0.818181818181818	0.181818181818182		gnl|UMD3.1|GK000009.2	97674787	C	G	10	3	0.769230769230769	0.230769230769231		gnl|UMD3.1|GK000014.2	28056641	A	G	0	2	0	1		gnl|UMD3.1|GK000020.2	31935226	C	A	0
gnl|UMD3.1|GK000020.2	32056617	G	T	0	2	0	1											gnl|UMD3.1|GK000019.2	41332005	C	T	9	2	0.818181818181818	0.181818181818182		gnl|UMD3.1|GK000009.2	97680206	T	C	0	4	0	1		gnl|UMD3.1|GK000014.2	28057758	G	A	0	3	0	1		gnl|UMD3.1|GK000020.2	31935261	T	C	0
gnl|UMD3.1|GK000020.2	32057504	T	C	0	4	0	1											gnl|UMD3.1|GK000019.2	41332592	G	T	4	2	0.666666666666667	0.333333333333333		gnl|UMD3.1|GK000009.2	97693396	T	C	0	4	0	1		gnl|UMD3.1|GK000014.2	28057798	A	G	0	2	0	1		gnl|UMD3.1|GK000020.2	31935468	A	G	0
gnl|UMD3.1|GK000020.2	32057885	A	C	0	3	0	1		FABP3	>=122723225	<=122783830	gnl|UMD3.1|GK000002.2						gnl|UMD3.1|GK000019.2	41333745	T	G	13	3	0.8125	0.1875		gnl|UMD3.1|GK000009.2	97693499	G	A	0	4	0	1		gnl|UMD3.1|GK000014.2	28057826	A	G	1	2	0.333333333333333	0.666666666666667		gnl|UMD3.1|GK000020.2	31937150	C	A	0
gnl|UMD3.1|GK000020.2	32057995	TT	TTAAATTAAGT	0	1	0	1		chromosome location of CGs	SNP location	1	2	3	4	5	6		gnl|UMD3.1|GK000019.2	41334071	A	T	8	2	0.8	0.2		gnl|UMD3.1|GK000009.2	97693510	T	G	0	3	0	1		gnl|UMD3.1|GK000014.2	28060901	A	G	0	3	0	1		gnl|UMD3.1|GK000020.2	31937153	T	A	0
gnl|UMD3.1|GK000020.2	32058670	A	G	0	7	0	1		gnl|UMD3.1|GK000002.2	122723410	G	C	0	4	0	1		gnl|UMD3.1|GK000019.2	41334997	A	T	2	4	0.333333333333333	0.666666666666667		gnl|UMD3.1|GK000009.2	97696485	G	A	1	2	0.333333333333333	0.666666666666667		gnl|UMD3.1|GK000014.2	28060908	A	G	0	2	0	1		gnl|UMD3.1|GK000020.2	31937167	C	A	2
gnl|UMD3.1|GK000020.2	32059356	T	C	1	2	0.333333333333333	0.666666666666667		gnl|UMD3.1|GK000002.2	122723481	A	T	0	2	0	1		gnl|UMD3.1|GK000019.2	41335134	G	T	5	2	0.714285714285714	0.285714285714286		gnl|UMD3.1|GK000009.2	97696999	G	A	0	2	0	1		gnl|UMD3.1|GK000014.2	28060911	C	T	0	2	0	1		gnl|UMD3.1|GK000020.2	31937169	C	A	2
gnl|UMD3.1|GK000020.2	32060262	C	T	0	3	0	1		gnl|UMD3.1|GK000002.2	122734922	T	C	0	4	0	1		gnl|UMD3.1|GK000019.2	41336840	C	T	0	2	0	1		gnl|UMD3.1|GK000009.2	97697243	G	A	0	2	0	1		gnl|UMD3.1|GK000014.2	28060913	A	G	0	2	0	1		gnl|UMD3.1|GK000020.2	31937199	C	A	2
gnl|UMD3.1|GK000020.2	32062090	T	C	0	3	0	1		gnl|UMD3.1|GK000002.2	122783421	A	G	0	5	0	1		gnl|UMD3.1|GK000019.2	41337061	G	A	6	6	0.5	0.5		gnl|UMD3.1|GK000009.2	97700964	T	C	0	2	0	1		gnl|UMD3.1|GK000014.2	28060993	C	T	0	5	0	1		gnl|UMD3.1|GK000020.2	31937526	T	C	2
gnl|UMD3.1|GK000020.2	32065522	C	A	0	2	0	1		NKAIN1	>=122975078	<=122980139	gnl|UMD3.1|GK000002.2						IGF2BP1	>=38137127	<=38178538	gnl|UMD3.1|GK000019.2						gnl|UMD3.1|GK000009.2	97702733	T	C	0	3	0	1		gnl|UMD3.1|GK000014.2	28062616	G	T	0	2	0	1		gnl|UMD3.1|GK000020.2	31937822	T	A	0
gnl|UMD3.1|GK000020.2	32069839	A	G	0	2	0	1		chromosome location of CGs	SNP location	1	2	3	4	5	6		chromosome location of CGs	SNP location	1	2	3	4	5	6		gnl|UMD3.1|GK000009.2	97709653	T	C	0	5	0	1		gnl|UMD3.1|GK000014.2	28117655	TAGCAGCAGCAGCAGCAGC	TAGCAGCAGCAGCAGC	0	1	0	1		gnl|UMD3.1|GK000020.2	31938382	A	G	0
gnl|UMD3.1|GK000020.2	32072071	T	C	0	2	0	1		AMPD1	>=28756908	<=28768496	gnl|UMD3.1|GK000003.2						FASN	>=51384922	<=51403614	gnl|UMD3.1|GK000019.2						gnl|UMD3.1|GK000009.2	97711565	C	T	6	6	0.5	0.5		gnl|UMD3.1|GK000014.2	28122828	T	C	0	2	0	1		gnl|UMD3.1|GK000020.2	31947434	T	C	0
gnl|UMD3.1|GK000020.2	32072564	A	T	0	2	0	1		chromosome location of CGs	SNP location	1	2	3	4	5	6		chromosome location of CGs	SNP location	1	2	3	4	5	6		gnl|UMD3.1|GK000009.2	97711571	T	C	0	14	0	1		gnl|UMD3.1|GK000014.2	28123379	A	G	0	1	0	1		gnl|UMD3.1|GK000020.2	31947449	T	C	1
gnl|UMD3.1|GK000020.2	32072649	A	T	0	2	0	1		BMP8B	>=106900111	<=106914177	gnl|UMD3.1|GK000003.2						gnl|UMD3.1|GK000019.2	51397785	A	C	3	2	0.6	0.4		gnl|UMD3.1|GK000009.2	97718109	G	C	0	2	0	1		gnl|UMD3.1|GK000014.2	28170292	G	A	0	6	0	1		gnl|UMD3.1|GK000020.2	31954794	T	C	0
gnl|UMD3.1|GK000020.2	32075401	A	G	0	2	0	1		chromosome location of CGs	SNP location	1	2	3	4	5	6		gnl|UMD3.1|GK000019.2	51399900	C	T	0	2	0	1		gnl|UMD3.1|GK000009.2	97718159	A	G	0	2	0	1		gnl|UMD3.1|GK000014.2	28170358	A	C	2	3	0.4	0.6		gnl|UMD3.1|GK000020.2	31955612	C	T	0
gnl|UMD3.1|GK000020.2	32076526	G	T	0	2	0	1		GRB10	>=5104899	<=5244348	gnl|UMD3.1|GK000004.2						gnl|UMD3.1|GK000019.2	51403446	A	C	4	2	0.666666666666667	0.333333333333333		gnl|UMD3.1|GK000009.2	97718308	A	G	0	7	0	1		DGAT1	>=1795351	<=1804562	gnl|UMD3.1|GK000014.2						gnl|UMD3.1|GK000020.2	31956604	T	C	6
gnl|UMD3.1|GK000020.2	32076742	T	C	1	2	0.333333333333333	0.666666666666667		chromosome location of CGs	SNP location	1	2	3	4	5	6		SREBF1	>=35234637	<=35250672	gnl|UMD3.1|GK000019.2						gnl|UMD3.1|GK000009.2	97718359	G	T	2	10	0.166666666666667	0.833333333333333		chromosome location of CGs	SNP location	1	2	3	4	5	6		gnl|UMD3.1|GK000020.2	31956616	T	C	2
gnl|UMD3.1|GK000020.2	32078307	C	G	0	3	0	1		HGF	>=39116167	<=39197870	gnl|UMD3.1|GK000004.2						chromosome location of CGs	SNP location	1	2	3	4	5	6		gnl|UMD3.1|GK000009.2	97718445	T	C	0	1	0	1		gnl|UMD3.1|GK000014.2	1802500	G	C	0	2	0	1		gnl|UMD3.1|GK000020.2	31956617	T	C	2
gnl|UMD3.1|GK000020.2	32079653	C	T	4	9	0.307692307692308	0.692307692307692		chromosome location of CGs	SNP location	1	2	3	4	5	6		gnl|UMD3.1|GK000019.2	35234644	T	G	7	2	0.777777777777778	0.222222222222222		gnl|UMD3.1|GK000009.2	97718463	G	A	0	2	0	1		gnl|UMD3.1|GK000014.2	1803748	N	C	0	3	0	1		gnl|UMD3.1|GK000020.2	31956618	T	C	4
gnl|UMD3.1|GK000020.2	32081735	A	G	0	2	0	1		gnl|UMD3.1|GK000004.2	39126498	G	T	0	3	0	1		gnl|UMD3.1|GK000019.2	35234687	T	A	9	2	0.818181818181818	0.181818181818182		gnl|UMD3.1|GK000009.2	97719252	C	T	11	8	0.578947368421053	0.421052631578947		gnl|UMD3.1|GK000014.2	1804191	G	T	0	2	0	1		gnl|UMD3.1|GK000020.2	31956623	T	C	7
gnl|UMD3.1|GK000020.2	32084337	C	A	0	2	0	1		gnl|UMD3.1|GK000004.2	39132188	A	G	0	2	0	1		gnl|UMD3.1|GK000019.2	35243001	A	C	10	3	0.769230769230769	0.230769230769231		gnl|UMD3.1|GK000009.2	97719668	G	C	12	3	0.8	0.2		gnl|UMD3.1|GK000014.2	1804403	C	G	2	4	0.333333333333333	0.666666666666667		gnl|UMD3.1|GK000020.2	31956628	T	C	9
gnl|UMD3.1|GK000020.2	32088493	G	T	0	4	0	1		gnl|UMD3.1|GK000004.2	39132254	A	G	0	2	0	1		gnl|UMD3.1|GK000019.2	35245357	T	G	6	2	0.75	0.25		gnl|UMD3.1|GK000009.2	97720199	T	C	0	11	0	1		FGF2	>=35199615	<=35259135	gnl|UMD3.1|GK000017.2						gnl|UMD3.1|GK000020.2	31956648	T	C	7
gnl|UMD3.1|GK000020.2	32089436	G	A	0	4	0	1		gnl|UMD3.1|GK000004.2	39137157	G	C	0	4	0	1		gnl|UMD3.1|GK000019.2	35245490	C	T	3	2	0.6	0.4		gnl|UMD3.1|GK000009.2	97726412	A	G	0	2	0	1		chromosome location of CGs	SNP location	1	2	3	4	5	6		gnl|UMD3.1|GK000020.2	31956652	T	C	8
gnl|UMD3.1|GK000020.2	32090957	C	T	0	2	0	1		gnl|UMD3.1|GK000004.2	39139553	G	T	6	2	0.75	0.25		gnl|UMD3.1|GK000019.2	35246505	T	G	7	2	0.777777777777778	0.222222222222222		gnl|UMD3.1|GK000009.2	97726476	A	G	0	2	0	1		gnl|UMD3.1|GK000017.2	35200104	C	T	0	12	0	1		gnl|UMD3.1|GK000020.2	31957859	T	C	3
gnl|UMD3.1|GK000020.2	32093955	C	T	0	2	0	1		gnl|UMD3.1|GK000004.2	39167148	G	T	0	4	0	1		gnl|UMD3.1|GK000019.2	35248341	A	T	10	2	0.833333333333333	0.166666666666667		gnl|UMD3.1|GK000009.2	97726508	A	G	0	2	0	1		gnl|UMD3.1|GK000017.2	35200669	T	C	2	6	0.25	0.75		gnl|UMD3.1|GK000020.2	31958641	C	G	2
gnl|UMD3.1|GK000020.2	32097446	G	A	0	4	0	1		gnl|UMD3.1|GK000004.2	39172773	G	A	0	2	0	1		gnl|UMD3.1|GK000019.2	35250270	A	G	18	10	0.642857142857143	0.357142857142857		gnl|UMD3.1|GK000009.2	97726979	A	G	0	15	0	1		gnl|UMD3.1|GK000017.2	35200743	T	C	11	3	0.785714285714286	0.214285714285714		gnl|UMD3.1|GK000020.2	31959347	G	T	0
gnl|UMD3.1|GK000020.2	32098341	T	C	0	2	0	1		gnl|UMD3.1|GK000004.2	39174078	G	A	2	4	0.333333333333333	0.666666666666667		CARTPT	>=9791661	<=9793744	gnl|UMD3.1|GK000020.2						gnl|UMD3.1|GK000009.2	97726982	C	T	6	9	0.4	0.6		gnl|UMD3.1|GK000017.2	35201513	C	A	12	6	0.666666666666667	0.333333333333333		gnl|UMD3.1|GK000020.2	31963529	G	A	7
gnl|UMD3.1|GK000020.2	32098369	C	T	0	4	0	1		gnl|UMD3.1|GK000004.2	39186473	C	T	0	4	0	1		chromosome location of CGs	SNP location	1	2	3	4	5	6		gnl|UMD3.1|GK000009.2	97727455	C	T	6	15	0.285714285714286	0.714285714285714		gnl|UMD3.1|GK000017.2	35201600	G	T	7	3	0.7	0.3		gnl|UMD3.1|GK000020.2	31963975	T	C	4
gnl|UMD3.1|GK000020.2	32098498	C	A	0	3	0	1		gnl|UMD3.1|GK000004.2	39194121	C	T	0	8	0	1		GHR	>=31890736	<=32199996	gnl|UMD3.1|GK000020.2						gnl|UMD3.1|GK000009.2	97727530	C	T	14	4	0.777777777777778	0.222222222222222		gnl|UMD3.1|GK000017.2	35201644	G	T	10	5	0.666666666666667	0.333333333333333		gnl|UMD3.1|GK000020.2	31967032	G	A	10
gnl|UMD3.1|GK000020.2	32100942	G	T	0	2	0	1		gnl|UMD3.1|GK000004.2	39194165	T	A	5	2	0.714285714285714	0.285714285714286		chromosome location of CGs	SNP location	1	2	3	4	5	6		gnl|UMD3.1|GK000009.2	97728902	C	T	17	6	0.739130434782609	0.260869565217391		gnl|UMD3.1|GK000017.2	35201666	C	A	16	5	0.761904761904762	0.238095238095238		gnl|UMD3.1|GK000020.2	31967599	C	T	1
gnl|UMD3.1|GK000020.2	32101249	C	G	0	2	0	1		PEG10	>=11912009	<=11921418	gnl|UMD3.1|GK000004.2						gnl|UMD3.1|GK000020.2	31891025	G	A	0	95	0	1		gnl|UMD3.1|GK000009.2	97729886	G	A	17	7	0.708333333333333	0.291666666666667		gnl|UMD3.1|GK000017.2	35201670	C	A	17	4	0.80952380952381	0.19047619047619		gnl|UMD3.1|GK000020.2	31968961	A	G	8
gnl|UMD3.1|GK000020.2	32103690	G	A	0	4	0	1		chromosome location of CGs	SNP location	1	2	3	4	5	6		gnl|UMD3.1|GK000020.2	31893652	T	C	3	2	0.6	0.4		gnl|UMD3.1|GK000009.2	97733498	A	G	0	1	0	1		gnl|UMD3.1|GK000017.2	35202529	T	C	3	3	0.5	0.5		gnl|UMD3.1|GK000020.2	31969035	C	T	9
gnl|UMD3.1|GK000020.2	32104399	C	T	0	2	0	1		gnl|UMD3.1|GK000004.2	11919469	A	C	8	2	0.8	0.2		gnl|UMD3.1|GK000020.2	31893676	T	C	3	2	0.6	0.4		gnl|UMD3.1|GK000009.2	97733677	G	A	0	3	0	1		gnl|UMD3.1|GK000017.2	35202545	T	C	3	2	0.6	0.4		gnl|UMD3.1|GK000020.2	31970720	T	C	4
gnl|UMD3.1|GK000020.2	32104768	A	T	0	2	0	1		SLC38A1	>=34145240	<=34198996	gnl|UMD3.1|GK000005.2						gnl|UMD3.1|GK000020.2	31894246	T	C	0	2	0	1		gnl|UMD3.1|GK000009.2	97733752	T	C	0	30	0	1		gnl|UMD3.1|GK000017.2	35202550	T	C	2	2	0.5	0.5		gnl|UMD3.1|GK000020.2	31972885	G	C	3
gnl|UMD3.1|GK000020.2	32105992	G	A	2	2	0.5	0.5		chromosome location of CGs	SNP location	1	2	3	4	5	6		gnl|UMD3.1|GK000020.2	31894358	A	C	0	10	0	1		gnl|UMD3.1|GK000009.2	97733884	G	A	0	6	0	1		gnl|UMD3.1|GK000017.2	35202565	T	C	4	2	0.666666666666667	0.333333333333333		gnl|UMD3.1|GK000020.2	31973971	G	A	0
gnl|UMD3.1|GK000020.2	32107380	C	T	0	11	0	1		gnl|UMD3.1|GK000005.2	34154091	T	C	0	2	0	1		gnl|UMD3.1|GK000020.2	31894477	C	G	0	18	0	1		gnl|UMD3.1|GK000009.2	97733903	C	T	0	6	0	1		gnl|UMD3.1|GK000017.2	35202625	G	A	0	6	0	1		gnl|UMD3.1|GK000020.2	31975109	A	G	4
gnl|UMD3.1|GK000020.2	32107431	T	C	0	11	0	1		gnl|UMD3.1|GK000005.2	34154133	G	A	0	2	0	1		gnl|UMD3.1|GK000020.2	31894664	A	G	0	25	0	1		gnl|UMD3.1|GK000009.2	97733968	T	C	0	6	0	1		gnl|UMD3.1|GK000017.2	35203370	G	A	0	7	0	1		gnl|UMD3.1|GK000020.2	31976439	T	C	7
gnl|UMD3.1|GK000020.2	32107925	C	G	0	4	0	1		gnl|UMD3.1|GK000005.2	34154208	C	T	0	2	0	1		gnl|UMD3.1|GK000020.2	31894784	G	T	0	29	0	1		gnl|UMD3.1|GK000009.2	97739446	C	A	1	5	0.166666666666667	0.833333333333333		gnl|UMD3.1|GK000017.2	35204599	G	A	0	5	0	1		gnl|UMD3.1|GK000020.2	31977901	T	C	0
gnl|UMD3.1|GK000020.2	32110579	G	A	0	2	0	1		STAT6	>=56658077	<=56670842	gnl|UMD3.1|GK000005.2						gnl|UMD3.1|GK000020.2	31894891	A	G	0	18	0	1		gnl|UMD3.1|GK000009.2	97739763	T	C	17	9	0.653846153846154	0.346153846153846		gnl|UMD3.1|GK000017.2	35206874	A	G	0	2	0	1		gnl|UMD3.1|GK000020.2	31978546	G	A	9
gnl|UMD3.1|GK000020.2	32111164	G	T	1	2	0.333333333333333	0.666666666666667		chromosome location of CGs	SNP location	1	2	3	4	5	6		gnl|UMD3.1|GK000020.2	31894895	G	T	0	18	0	1		RFX6	>=34160295	<=34212258	gnl|UMD3.1|GK000009.2						gnl|UMD3.1|GK000017.2	35208116	C	A	0	2	0	1		gnl|UMD3.1|GK000020.2	31980491	A	G	1
gnl|UMD3.1|GK000020.2	32112572	T	C	9	2	0.818181818181818	0.181818181818182		gnl|UMD3.1|GK000005.2	56663374	G	T	0	2	0	1		gnl|UMD3.1|GK000020.2	31894938	A	T	0	10	0	1		chromosome location of CGs	SNP location	1	2	3	4	5	6		gnl|UMD3.1|GK000017.2	35210412	G	A	2	4	0.333333333333333	0.666666666666667		gnl|UMD3.1|GK000020.2	31981443	C	T	1
gnl|UMD3.1|GK000020.2	32112581	T	C	10	2	0.833333333333333	0.166666666666667		gnl|UMD3.1|GK000005.2	56664079	G	C	0	3	0	1		gnl|UMD3.1|GK000020.2	31895946	C	T	0	2	0	1		MAP3K5	>=75549283	<=75778418	gnl|UMD3.1|GK000009.2						gnl|UMD3.1|GK000017.2	35210527	C	T	0	2	0	1		gnl|UMD3.1|GK000020.2	31981539	A	G	0
gnl|UMD3.1|GK000020.2	32112590	C	T	0	14	0	1		gnl|UMD3.1|GK000005.2	56664338	C	T	5	19	0.208333333333333	0.791666666666667		gnl|UMD3.1|GK000020.2	31896247	C	A	3	2	0.6	0.4		chromosome location of CGs	SNP location	1	2	3	4	5	6		gnl|UMD3.1|GK000017.2	35210607	A	T	0	2	0	1		gnl|UMD3.1|GK000020.2	31984055	G	T	0
gnl|UMD3.1|GK000020.2	32112603	C	G	12	2	0.857142857142857	0.142857142857143		gnl|UMD3.1|GK000005.2	56665711	C	A	0	5	0	1		gnl|UMD3.1|GK000020.2	31896267	C	G	0	5	0	1		gnl|UMD3.1|GK000009.2	75549690	C	A	11	6	0.647058823529412	0.352941176470588		gnl|UMD3.1|GK000017.2	35216999	A	G,T	0	2	0	1		gnl|UMD3.1|GK000020.2	31984117	G	C	2
gnl|UMD3.1|GK000020.2	32112631	T	C	1	10	0.0909090909090909	0.909090909090909		gnl|UMD3.1|GK000005.2	56665715	T	C	0	14	0	1		gnl|UMD3.1|GK000020.2	31896319	C	A	0	4	0	1		gnl|UMD3.1|GK000009.2	75549919	C	A	5	2	0.714285714285714	0.285714285714286		gnl|UMD3.1|GK000017.2	35217268	G	A	0	4	0	1		gnl|UMD3.1|GK000020.2	31984128	C	T	0
gnl|UMD3.1|GK000020.2	32112648	T	C	9	2	0.818181818181818	0.181818181818182		gnl|UMD3.1|GK000005.2	56668338	G	C	0	10	0	1		gnl|UMD3.1|GK000020.2	31896539	C	A	1	1	0.5	0.5		gnl|UMD3.1|GK000009.2	75554691	T	C	0	2	0	1		gnl|UMD3.1|GK000017.2	35219391	A	C	0	2	0	1		gnl|UMD3.1|GK000020.2	31984142	C	T	0
gnl|UMD3.1|GK000020.2	32112748	C	A	6	6	0.5	0.5		gnl|UMD3.1|GK000005.2	56668727	C	A	0	2	0	1		gnl|UMD3.1|GK000020.2	31896796	G	A	5	2	0.714285714285714	0.285714285714286		gnl|UMD3.1|GK000009.2	75554711	T	C	0	2	0	1		gnl|UMD3.1|GK000017.2	35223036	C	T	0	4	0	1		gnl|UMD3.1|GK000020.2	31984917	T	C	7
gnl|UMD3.1|GK000020.2	32112912	T	C	9	2	0.818181818181818	0.181818181818182		gnl|UMD3.1|GK000005.2	56670257	G	A	0	4	0	1		gnl|UMD3.1|GK000020.2	31896842	C	T	5	6	0.454545454545455	0.545454545454545		gnl|UMD3.1|GK000009.2	75554716	C	A	0	2	0	1		gnl|UMD3.1|GK000017.2	35243487	T	C	0	2	0	1		gnl|UMD3.1|GK000020.2	31984971	T	C	2
gnl|UMD3.1|GK000020.2	32112916	T	C	9	2	0.818181818181818	0.181818181818182		SPP1	>=38120578	<=38127577	gnl|UMD3.1|GK000006.2						gnl|UMD3.1|GK000020.2	31896844	A	C	6	5	0.545454545454545	0.454545454545455		gnl|UMD3.1|GK000009.2	75554727	T	C	0	1	0	1		gnl|UMD3.1|GK000017.2	35245614	A	C	0	2	0	1		gnl|UMD3.1|GK000020.2	31984979	T	C	2
gnl|UMD3.1|GK000020.2	32112953	T	C	7	2	0.777777777777778	0.222222222222222		chromosome location of CGs	SNP location	1	2	3	4	5	6		gnl|UMD3.1|GK000020.2	31896941	C	T	3	2	0.6	0.4		gnl|UMD3.1|GK000009.2	75554783	G	T	2	2	0.5	0.5		gnl|UMD3.1|GK000017.2	35247872	G	C	0	2	0	1		gnl|UMD3.1|GK000020.2	31985912	CATAT	CAT	0
gnl|UMD3.1|GK000020.2	32112960	T	C	5	2	0.714285714285714	0.285714285714286		gnl|UMD3.1|GK000006.2	38120872	A	T	1	2	0.333333333333333	0.666666666666667		gnl|UMD3.1|GK000020.2	31899080	C	A	4	5	0.444444444444444	0.555555555555556		gnl|UMD3.1|GK000009.2	75554794	G	T	0	2	0	1		gnl|UMD3.1|GK000017.2	35255711	T	A	0	2	0	1		gnl|UMD3.1|GK000020.2	31995075	G	A	1
gnl|UMD3.1|GK000020.2	32112961	T	C	3	2	0.6	0.4		gnl|UMD3.1|GK000006.2	38120874	C	G	1	2	0.333333333333333	0.666666666666667		gnl|UMD3.1|GK000020.2	31899154	A	T	3	2	0.6	0.4		gnl|UMD3.1|GK000009.2	75554797	A	T	0	1	0	1		GH1	>=48768618	<=48772014	gnl|UMD3.1|GK000019.2						gnl|UMD3.1|GK000020.2	31995998	G	A	2
gnl|UMD3.1|GK000020.2	32112962	T	C	2	3	0.4	0.6		gnl|UMD3.1|GK000006.2	38120881	C	G	1	2	0.333333333333333	0.666666666666667		gnl|UMD3.1|GK000020.2	31899197	G	T	4	2	0.666666666666667	0.333333333333333		gnl|UMD3.1|GK000009.2	75554813	A	T	0	2	0	1		chromosome location of CGs	SNP location	1	2	3	4	5	6		gnl|UMD3.1|GK000020.2	31996735	C	G	4
gnl|UMD3.1|GK000020.2	32112968	T	C	2	2	0.5	0.5		gnl|UMD3.1|GK000006.2	38120968	G	T	0	2	0	1		gnl|UMD3.1|GK000020.2	31899878	C	A	4	2	0.666666666666667	0.333333333333333		gnl|UMD3.1|GK000009.2	75554816	G	T	0	2	0	1		gnl|UMD3.1|GK000019.2	48768921	T	C	1	3	0.25	0.75		gnl|UMD3.1|GK000020.2	31998558	A	T	0
gnl|UMD3.1|GK000020.2	32113689	A	G	0	2	0	1		GDF 9	>=46064180	<=46067119	gnl|UMD3.1|GK000007.2						gnl|UMD3.1|GK000020.2	31899899	A	G	3	2	0.6	0.4		gnl|UMD3.1|GK000009.2	75554829	G	T	0	2	0	1		gnl|UMD3.1|GK000019.2	48769192	A	T	1	2	0.333333333333333	0.666666666666667		gnl|UMD3.1|GK000020.2	32002881	T	C	0
gnl|UMD3.1|GK000020.2	32114584	T	C	0	5	0	1		chromosome location of CGs	SNP location	1	2	3	4	5	6		gnl|UMD3.1|GK000020.2	31899959	A	T	1	2	0.333333333333333	0.666666666666667		gnl|UMD3.1|GK000009.2	75563781	A	C	0	2	0	1		NSMCE2	>=16424535	<=16619178	gnl|UMD3.1|GK000014.2						gnl|UMD3.1|GK000020.2	32007739	T	C	6
gnl|UMD3.1|GK000020.2	32115052	T	C	0	4	0	1		PCSK1	>=98155674	<=98199486	gnl|UMD3.1|GK000007.2						gnl|UMD3.1|GK000020.2	31900849	T	A	1	2	0.333333333333333	0.666666666666667		gnl|UMD3.1|GK000009.2	75585443	C	G	0	5	0	1		chromosome location of CGs	SNP location	1	2	3	4	5	6		gnl|UMD3.1|GK000020.2	32009439	T	G	26
gnl|UMD3.1|GK000020.2	32118012	A	G	1	2	0.333333333333333	0.666666666666667		chromosome location of CGs	SNP location	1	2	3	4	5	6		gnl|UMD3.1|GK000020.2	31905034	C	A	7	4	0.636363636363636	0.363636363636364		gnl|UMD3.1|GK000009.2	75597064	A	G,T	0	3	0	1		gnl|UMD3.1|GK000014.2	16424828	G	A	12	2	0.857142857142857	0.142857142857143		gnl|UMD3.1|GK000020.2	32009543	C	T	7
gnl|UMD3.1|GK000020.2	32120225	C	T	0	4	0	1		gnl|UMD3.1|GK000007.2	98161781	A	G	0	2	0	1		gnl|UMD3.1|GK000020.2	31905512	G	A	5	2	0.714285714285714	0.285714285714286		gnl|UMD3.1|GK000009.2	75598636	C	T	0	2	0	1		gnl|UMD3.1|GK000014.2	16431929	T	G	1	2	0.333333333333333	0.666666666666667		gnl|UMD3.1|GK000020.2	32010121	C	A	6
gnl|UMD3.1|GK000020.2	32121047	T	A	0	7	0	1		gnl|UMD3.1|GK000007.2	98161860	T	C	0	2	0	1		gnl|UMD3.1|GK000020.2	31906014	T	G	25	5	0.833333333333333	0.166666666666667		gnl|UMD3.1|GK000009.2	75598671	C	T	0	2	0	1		gnl|UMD3.1|GK000014.2	16435749	T	C	0	7	0	1		gnl|UMD3.1|GK000020.2	32012902	G	A	4
gnl|UMD3.1|GK000020.2	32121290	G	C	9	3	0.75	0.25		gnl|UMD3.1|GK000007.2	98162393	A	G	0	2	0	1		gnl|UMD3.1|GK000020.2	31906821	C	A	9	4	0.692307692307692	0.307692307692308		gnl|UMD3.1|GK000009.2	75609029	C	T	0	4	0	1		gnl|UMD3.1|GK000014.2	16469806	T	A	0	2	0	1		gnl|UMD3.1|GK000020.2	32015007	N	T	0
gnl|UMD3.1|GK000020.2	32121320	T	C	3	7	0.3	0.7		gnl|UMD3.1|GK000007.2	98162399	A	G	0	2	0	1		gnl|UMD3.1|GK000020.2	31907671	T	C	5	2	0.714285714285714	0.285714285714286		gnl|UMD3.1|GK000009.2	75609079	C	T	0	6	0	1		gnl|UMD3.1|GK000014.2	16469846	A	G	0	2	0	1		gnl|UMD3.1|GK000020.2	32015616	C	T	12
gnl|UMD3.1|GK000020.2	32123712	T	C	0	4	0	1		gnl|UMD3.1|GK000007.2	98162431	A	G	0	2	0	1		gnl|UMD3.1|GK000020.2	31908580	A	G	0	5	0	1		gnl|UMD3.1|GK000009.2	75609233	T	C	0	6	0	1		gnl|UMD3.1|GK000014.2	16469866	T	G	0	1	0	1		gnl|UMD3.1|GK000020.2	32016312	G	T	19
gnl|UMD3.1|GK000020.2	32124015	C	G	2	2	0.5	0.5		gnl|UMD3.1|GK000007.2	98163690	T	C	0	2	0	1		gnl|UMD3.1|GK000020.2	31910683	T	C	0	4	0	1		gnl|UMD3.1|GK000009.2	75609339	C	T	0	4	0	1		gnl|UMD3.1|GK000014.2	16469876	C	T	0	2	0	1		gnl|UMD3.1|GK000020.2	32017006	T	A	23
gnl|UMD3.1|GK000020.2	32128190	T	A	0	2	0	1		gnl|UMD3.1|GK000007.2	98163708	G	A	0	2	0	1		gnl|UMD3.1|GK000020.2	31911870	T	A	0	3	0	1		gnl|UMD3.1|GK000009.2	75610894	A	G	0	5	0	1		gnl|UMD3.1|GK000014.2	16469891	G	A	0	2	0	1		gnl|UMD3.1|GK000020.2	32017098	T	A	13
gnl|UMD3.1|GK000020.2	32129660	G	A	0	2	0	1		CAPN3	>=37828797	<=37885860	gnl|UMD3.1|GK000010.2						gnl|UMD3.1|GK000020.2	31914308	T	C	0	4	0	1		gnl|UMD3.1|GK000009.2	75610909	A	G	0	5	0	1		gnl|UMD3.1|GK000014.2	16470133	T	C	0	2	0	1		gnl|UMD3.1|GK000020.2	32017969	G	T	5
gnl|UMD3.1|GK000020.2	32129676	C	A	0	2	0	1		chromosome location of CGs	SNP location	1	2	3	4	5	6		gnl|UMD3.1|GK000020.2	31917097	G	A	2	2	0.5	0.5		gnl|UMD3.1|GK000009.2	75615590	A	G	0	2	0	1		gnl|UMD3.1|GK000014.2	16470142	T	C	0	2	0	1		gnl|UMD3.1|GK000020.2	32018024	G	A	6
gnl|UMD3.1|GK000020.2	32130086	G	A	0	4	0	1		SIX3	>=27200797	<=27204850	gnl|UMD3.1|GK000011.2						gnl|UMD3.1|GK000020.2	31917428	T	C	0	8	0	1		gnl|UMD3.1|GK000009.2	75615653	G	A	0	2	0	1		gnl|UMD3.1|GK000014.2	16472863	C	T	0	2	0	1		gnl|UMD3.1|GK000020.2	32018056	G	A	9
gnl|UMD3.1|GK000020.2	32130766	C	A	0	2	0	1		chromosome location of CGs	SNP location	1	2	3	4	5	6		gnl|UMD3.1|GK000020.2	31918452	C	T	0	2	0	1		gnl|UMD3.1|GK000009.2	75616862	C	T	0	2	0	1		gnl|UMD3.1|GK000014.2	16481804	C	T	0	6	0	1		gnl|UMD3.1|GK000020.2	32018667	T	C	15
gnl|UMD3.1|GK000020.2	32133106	T	C	0	3	0	1		GDF5	>=65340132	<=65343889	gnl|UMD3.1|GK000013.2						gnl|UMD3.1|GK000020.2	31918747	T	C	0	2	0	1		gnl|UMD3.1|GK000009.2	75616871	C	T	0	2	0	1		gnl|UMD3.1|GK000014.2	16504298	A	G	0	3	0	1		gnl|UMD3.1|GK000020.2	32019260	T	G	1
gnl|UMD3.1|GK000020.2	32134561	G	A	0	2	0	1		chromosome location of CGs	SNP location	1	2	3	4	5	6		gnl|UMD3.1|GK000020.2	31918774	T	C	0	2	0	1		gnl|UMD3.1|GK000009.2	75616896	C	T	0	2	0	1		gnl|UMD3.1|GK000014.2	16506257	T	C	0	2	0	1		gnl|UMD3.1|GK000020.2	32021752	G	A	3
gnl|UMD3.1|GK000020.2	32134609	T	C	0	2	0	1		TG	>=9262251	<=9508938	gnl|UMD3.1|GK000014.2						gnl|UMD3.1|GK000020.2	31924996	A	C	2	2	0.5	0.5		gnl|UMD3.1|GK000009.2	75616935	G	A	0	2	0	1		gnl|UMD3.1|GK000014.2	16507549	CTATAT	CTAT	0	1	0	1		gnl|UMD3.1|GK000020.2	32022196	T	C	7
gnl|UMD3.1|GK000020.2	32134627	T	C	0	2	0	1		chromosome location of CGs	SNP location	1	2	3	4	5	6		gnl|UMD3.1|GK000020.2	31936231	C	A	2	2	0.5	0.5		gnl|UMD3.1|GK000009.2	75616952	T	A	0	2	0	1		gnl|UMD3.1|GK000014.2	16510196	G	A	0	2	0	1		gnl|UMD3.1|GK000020.2	32022647	C	A	3
gnl|UMD3.1|GK000020.2	32134641	T	C	0	2	0	1		gnl|UMD3.1|GK000014.2	9368260	C	T	0	2	0	1		gnl|UMD3.1|GK000020.2	31954937	T	C	0	4	0	1		gnl|UMD3.1|GK000009.2	75617111	C	T	0	2	0	1		gnl|UMD3.1|GK000014.2	16513361	G	A	0	2	0	1		gnl|UMD3.1|GK000020.2	32024522	T	C	0
gnl|UMD3.1|GK000020.2	32135798	T	C	1	2	0.333333333333333	0.666666666666667		gnl|UMD3.1|GK000014.2	9369619	G	A	2	10	0.166666666666667	0.833333333333333		gnl|UMD3.1|GK000020.2	31954980	T	C	0	4	0	1		gnl|UMD3.1|GK000009.2	75617142	T	C	0	2	0	1		gnl|UMD3.1|GK000014.2	16532516	G	A	0	2	0	1		gnl|UMD3.1|GK000020.2	32024929	T	C	2
gnl|UMD3.1|GK000020.2	32135837	C	A	2	2	0.5	0.5		gnl|UMD3.1|GK000014.2	9369801	A	G	2	6	0.25	0.75		gnl|UMD3.1|GK000020.2	31954987	G	A	0	4	0	1		gnl|UMD3.1|GK000009.2	75617178	C	T	0	2	0	1		gnl|UMD3.1|GK000014.2	16538359	T	C,A	0	4	0	1		gnl|UMD3.1|GK000020.2	32024944	T	C	6
gnl|UMD3.1|GK000020.2	32135843	T	C	2	2	0.5	0.5		gnl|UMD3.1|GK000014.2	9482029	A	G	0	4	0	1		gnl|UMD3.1|GK000020.2	31954993	C	T	0	4	0	1		gnl|UMD3.1|GK000009.2	75620905	A	G	0	5	0	1		gnl|UMD3.1|GK000014.2	16539692	T	C	0	7	0	1		gnl|UMD3.1|GK000020.2	32024953	T	C	2
gnl|UMD3.1|GK000020.2	32139197	G	A	0	2	0	1		XKR4	>=24295567	<=24610955	gnl|UMD3.1|GK000014.2						gnl|UMD3.1|GK000020.2	31955005	T	C	0	4	0	1		gnl|UMD3.1|GK000009.2	75621012	C	A	6	2	0.75	0.25		gnl|UMD3.1|GK000014.2	16539753	A	T	0	8	0	1		gnl|UMD3.1|GK000020.2	32025788	C	T	6
[truncated: 1,212 more rows]
[truncated: 3 more columns]
