# Supplementary material for: Single nucleotide polymorphism discovery in bovine liver using RNA-seq technology
Source: PLoS One. 2017 Feb 24;12(2):e0172687. doi: 10.1371/journal.pone.0172687 (PMC5325534; doi:10.1371/journal.pone.0172687)
Supplement: S48 Table — (XLS) [file pone.0172687.s048.xls]

## Sheet: CG SNPs (P HF)
S48 Table: Identification of putative SNPs hits of liver RNA-seq data on 110 potential candidate genes from bovine QTL-db in Polish HF cattle.
6 months of age									6 months of age									9 months of age									9 months of age									12 months of age									12 months of age
Chromosome location of CGs	SNP location	Ref_seq (1)	sample seq (2)	# of reads as Ref (3)	# of reads as SNP (4)	% ref (5)	% SNP (6)		Chromosome location of CGs	SNP location	Ref_seq (1)	sample seq (2)	# of reads as Ref (3)	# of reads as SNP (4)	% ref (5)	% SNP (6)		Chromosome location of CGs	SNP location	Ref_seq (1)	sample seq (2)	# of reads as Ref (3)	# of reads as SNP (4)	% ref (5)	% SNP (6)		Chromosome location of CGs	SNP location	Ref_seq (1)	sample seq (2)	# of reads as Ref (3)	# of reads as SNP (4)	% ref (5)	% SNP (6)		Chromosome location of CGs	SNP location	Ref_seq (1)	sample seq (2)	# of reads as Ref (3)	# of reads as SNP (4)	% ref (5)	% SNP (6)		Chromosome location of CGs	SNP location	Ref_seq (1)	sample seq (2)	# of reads as Ref (3)
GHSR	>=95795892	<=95799185	gnl|UMD3.1|GK000001.2						GHSR	>=95795892	<=95799185	gnl|UMD3.1|GK000001.2						GHSR	>=95795892	<=95799185	gnl|UMD3.1|GK000001.2						GHSR	>=95795892	<=95799185	gnl|UMD3.1|GK000001.2						GHSR	>=95795892	<=95799185	gnl|UMD3.1|GK000001.2						GHSR	>=95795892	<=95799185	gnl|UMD3.1|GK000001.2
Chromosome location of CGs	SNP location	1	2	3	4	5	6		Chromosome location of CGs	SNP location	1	2	3	4	5	6		Chromosome location of CGs	SNP location	1	2	3	4	5	6		Chromosome location of CGs	SNP location	1	2	3	4	5	6		Chromosome location of CGs	SNP location	1	2	3	4	5	6		Chromosome location of CGs	SNP location	1	2	3
IGF2BP2	>=81992398	<=82161528	gnl|UMD3.1|GK000001.2						IGF2BP2	>=81992398	<=82161528	gnl|UMD3.1|GK000001.2						IGF2BP2	>=81992398	<=82161528	gnl|UMD3.1|GK000001.2						IGF2BP2	>=81992398	<=82161528	gnl|UMD3.1|GK000001.2						IGF2BP2	>=81992398	<=82161528	gnl|UMD3.1|GK000001.2						IGF2BP2	>=81992398	<=82161528	gnl|UMD3.1|GK000001.2
Chromosome location of CGs	SNP location	1	2	3	4	5	6		Chromosome location of CGs	SNP location	1	2	3	4	5	6		Chromosome location of CGs	SNP location	1	2	3	4	5	6		Chromosome location of CGs	SNP location	1	2	3	4	5	6		Chromosome location of CGs	SNP location	1	2	3	4	5	6		Chromosome location of CGs	SNP location	1	2	3
gnl|UMD3.1|GK000001.2	82060554	ATGCTGCTGCTGCTGCTGCTGC	ATGCTGCTGCTGCTGCTGC	0	1	0	1		GAD1	>=25646775	<=25685832	gnl|UMD3.1|GK000002.2						gnl|UMD3.1|GK000001.2	82001553	A	G	0	2	0	1		gnl|UMD3.1|GK000001.2	82153336	T	G	0	2	0	1		gnl|UMD3.1|GK000001.2	82102812	TACAC	TAC	0	1	0	1		gnl|UMD3.1|GK000001.2	82073312	G	A	0
gnl|UMD3.1|GK000001.2	82156751	T	A	3	2	0.6	0.4		Chromosome location of CGs	SNP location	1	2	3	4	5	6		gnl|UMD3.1|GK000001.2	82001901	C	A	0	2	0	1		GAD1	>=25646775	<=25685832	gnl|UMD3.1|GK000002.2						gnl|UMD3.1|GK000001.2	82154944	T	C	0	2	0	1		GAD1	>=25646775	<=25685832	gnl|UMD3.1|GK000002.2
GAD1	>=25646775	<=25685832	gnl|UMD3.1|GK000002.2						IGFBP2	>=105338358	<=105367369	gnl|UMD3.1|GK000002.2						GAD1	>=25646775	<=25685832	gnl|UMD3.1|GK000002.2						Chromosome location of CGs	SNP location	1	2	3	4	5	6		GAD1	>=25646775	<=25685832	gnl|UMD3.1|GK000002.2						Chromosome location of CGs	SNP location	1	2	3
Chromosome location of CGs	SNP location	1	2	3	4	5	6		Chromosome location of CGs	SNP location	1	2	3	4	5	6		Chromosome location of CGs	SNP location	1	2	3	4	5	6		IGFBP2	>=105338358	<=105367369	gnl|UMD3.1|GK000002.2						Chromosome location of CGs	SNP location	1	2	3	4	5	6		IGFBP2	>=105338358	<=105367369	gnl|UMD3.1|GK000002.2
IGFBP2	>=105338358	<=105367369	gnl|UMD3.1|GK000002.2						gnl|UMD3.1|GK000002.2	105338677	N	G	0	2	0	1		IGFBP2	>=105338358	<=105367369	gnl|UMD3.1|GK000002.2						Chromosome location of CGs	SNP location	1	2	3	4	5	6		IGFBP2	>=105338358	<=105367369	gnl|UMD3.1|GK000002.2						Chromosome location of CGs	SNP location	1	2	3
Chromosome location of CGs	SNP location	1	2	3	4	5	6		gnl|UMD3.1|GK000002.2	105366972	C	T	3	172	0.0171428571428571	0.982857142857143		Chromosome location of CGs	SNP location	1	2	3	4	5	6		gnl|UMD3.1|GK000002.2	105338834	G	A	0	7	0	1		Chromosome location of CGs	SNP location	1	2	3	4	5	6		gnl|UMD3.1|GK000002.2	105366918	T	A	1
gnl|UMD3.1|GK000002.2	105338524	N	C	0	2	0	1		gnl|UMD3.1|GK000002.2	105367348	G	A	2	47	0.0408163265306122	0.959183673469388		gnl|UMD3.1|GK000002.2	105338677	N	G	0	3	0	1		gnl|UMD3.1|GK000002.2	105364583	A	G	0	4	0	1		gnl|UMD3.1|GK000002.2	105338524	N	C	0	3	0	1		gnl|UMD3.1|GK000002.2	105366972	C	T	0
gnl|UMD3.1|GK000002.2	105338834	G	A	0	4	0	1		IGFBP5	>=105378991	<=105397646	gnl|UMD3.1|GK000002.2						gnl|UMD3.1|GK000002.2	105338834	G	A	0	21	0	1		gnl|UMD3.1|GK000002.2	105364726	G	T	0	3	0	1		gnl|UMD3.1|GK000002.2	105338834	G	A	0	2	0	1		gnl|UMD3.1|GK000002.2	105367348	G	A	0
gnl|UMD3.1|GK000002.2	105363567	G	A	0	2	0	1		Chromosome location of CGs	SNP location	1	2	3	4	5	6		gnl|UMD3.1|GK000002.2	105338835	T	C	0	5	0	1		gnl|UMD3.1|GK000002.2	105366918	T	A	2	4	0.333333333333333	0.666666666666667		gnl|UMD3.1|GK000002.2	105338835	T	C	0	2	0	1		IGFBP5	>=105378991	<=105397646	gnl|UMD3.1|GK000002.2
gnl|UMD3.1|GK000002.2	105364726	G	T	0	5	0	1		gnl|UMD3.1|GK000002.2	105379067	A	G	0	2	0	1		gnl|UMD3.1|GK000002.2	105347327	C	A	0	2	0	1		gnl|UMD3.1|GK000002.2	105366972	C	T	284	219	0.564612326043738	0.435387673956262		gnl|UMD3.1|GK000002.2	105355975	T	C	0	2	0	1		Chromosome location of CGs	SNP location	1	2	3
gnl|UMD3.1|GK000002.2	105366918	T	A	1	8	0.111111111111111	0.888888888888889		gnl|UMD3.1|GK000002.2	105382214	T	C	0	4	0	1		gnl|UMD3.1|GK000002.2	105359284	G	C	0	2	0	1		gnl|UMD3.1|GK000002.2	105367348	G	A	132	93	0.586666666666667	0.413333333333333		gnl|UMD3.1|GK000002.2	105355982	G	A	0	2	0	1		gnl|UMD3.1|GK000002.2	105379125	C	T,G	0
gnl|UMD3.1|GK000002.2	105366972	C	T	640	438	0.593692022263451	0.406307977736549		gnl|UMD3.1|GK000002.2	105382323	G	A	0	4	0	1		gnl|UMD3.1|GK000002.2	105359285	G	A	0	2	0	1		IGFBP5	>=105378991	<=105397646	gnl|UMD3.1|GK000002.2						gnl|UMD3.1|GK000002.2	105355989	G	A	0	2	0	1		gnl|UMD3.1|GK000002.2	105382214	T	C	0
gnl|UMD3.1|GK000002.2	105367348	G	A	463	440	0.512735326688815	0.487264673311185		MSTN	>=6213566	<=6220196	gnl|UMD3.1|GK000002.2						gnl|UMD3.1|GK000002.2	105359352	G	A	0	2	0	1		Chromosome location of CGs	SNP location	1	2	3	4	5	6		gnl|UMD3.1|GK000002.2	105356023	T	C	0	2	0	1		MSTN	>=6213566	<=6220196	gnl|UMD3.1|GK000002.2
IGFBP5	>=105378991	<=105397646	gnl|UMD3.1|GK000002.2						Chromosome location of CGs	SNP location	1	2	3	4	5	6		gnl|UMD3.1|GK000002.2	105360991	A	T	0	2	0	1		gnl|UMD3.1|GK000002.2	105379067	A	G	2	2	0.5	0.5		gnl|UMD3.1|GK000002.2	105364726	G	T	0	2	0	1		Chromosome location of CGs	SNP location	1	2	3
Chromosome location of CGs	SNP location	1	2	3	4	5	6		LEPR	>=80071689	<=80147000	gnl|UMD3.1|GK000003.2						gnl|UMD3.1|GK000002.2	105362026	C	T	0	2	0	1		gnl|UMD3.1|GK000002.2	105379165	A	G	5	2	0.714285714285714	0.285714285714286		gnl|UMD3.1|GK000002.2	105366918	T	A	1	6	0.142857142857143	0.857142857142857		LEPR	>=80071689	<=80147000	gnl|UMD3.1|GK000003.2
gnl|UMD3.1|GK000002.2	105379067	A	G	6	3	0.666666666666667	0.333333333333333		Chromosome location of CGs	SNP location	1	2	3	4	5	6		gnl|UMD3.1|GK000002.2	105362819	C	T	0	2	0	1		gnl|UMD3.1|GK000002.2	105382214	T	C	0	9	0	1		gnl|UMD3.1|GK000002.2	105366972	C	T	0	276	0	1		Chromosome location of CGs	SNP location	1	2	3
gnl|UMD3.1|GK000002.2	105381663	C	T	0	2	0	1		gnl|UMD3.1|GK000003.2	80073731	C	T	0	2	0	1		gnl|UMD3.1|GK000002.2	105362864	G	C	0	2	0	1		gnl|UMD3.1|GK000002.2	105382323	G	A	4	3	0.571428571428571	0.428571428571429		gnl|UMD3.1|GK000002.2	105367348	G	A	0	141	0	1		gnl|UMD3.1|GK000003.2	80074215	C	T	0
gnl|UMD3.1|GK000002.2	105381728	C	T	0	2	0	1		gnl|UMD3.1|GK000003.2	80074715	T	C	5	6	0.454545454545455	0.545454545454545		gnl|UMD3.1|GK000002.2	105362962	A	C	0	2	0	1		MSTN	>=6213566	<=6220196	gnl|UMD3.1|GK000002.2						IGFBP5	>=105378991	<=105397646	gnl|UMD3.1|GK000002.2						gnl|UMD3.1|GK000003.2	80074354	T	C	4
gnl|UMD3.1|GK000002.2	105381736	C	G	0	2	0	1		gnl|UMD3.1|GK000003.2	80074926	A	T	4	9	0.307692307692308	0.692307692307692		gnl|UMD3.1|GK000002.2	105362967	C	A	0	2	0	1		Chromosome location of CGs	SNP location	1	2	3	4	5	6		Chromosome location of CGs	SNP location	1	2	3	4	5	6		gnl|UMD3.1|GK000003.2	80074391	T	C	3
gnl|UMD3.1|GK000002.2	105382214	T	C	0	9	0	1		gnl|UMD3.1|GK000003.2	80074986	C	T	0	17	0	1		gnl|UMD3.1|GK000002.2	105363331	C	T	0	4	0	1		LEPR	>=80071689	<=80147000	gnl|UMD3.1|GK000003.2						gnl|UMD3.1|GK000002.2	105379067	A	G	0	3	0	1		gnl|UMD3.1|GK000003.2	80074918	G	C	3
gnl|UMD3.1|GK000002.2	105382323	G	A	4	5	0.444444444444444	0.555555555555556		gnl|UMD3.1|GK000003.2	80075664	G	A	5	5	0.5	0.5		gnl|UMD3.1|GK000002.2	105364583	A	G	0	5	0	1		Chromosome location of CGs	SNP location	1	2	3	4	5	6		gnl|UMD3.1|GK000002.2	105382323	G	A	0	4	0	1		gnl|UMD3.1|GK000003.2	80074926	A	T	10
MSTN	>=6213566	<=6220196	gnl|UMD3.1|GK000002.2						gnl|UMD3.1|GK000003.2	80078827	G	C	0	2	0	1		gnl|UMD3.1|GK000002.2	105365856	G	A	0	1	0	1		gnl|UMD3.1|GK000003.2	80074215	C	T	0	2	0	1		MSTN	>=6213566	<=6220196	gnl|UMD3.1|GK000002.2						gnl|UMD3.1|GK000003.2	80074986	C	T	0
Chromosome location of CGs	SNP location	1	2	3	4	5	6		gnl|UMD3.1|GK000003.2	80086750	G	A	6	5	0.545454545454545	0.454545454545455		gnl|UMD3.1|GK000002.2	105366918	T	A	5	8	0.384615384615385	0.615384615384615		gnl|UMD3.1|GK000003.2	80074354	T	C	0	3	0	1		Chromosome location of CGs	SNP location	1	2	3	4	5	6		gnl|UMD3.1|GK000003.2	80075038	G	A	10
LEPR	>=80071689	<=80147000	gnl|UMD3.1|GK000003.2						gnl|UMD3.1|GK000003.2	80092003	T	C	3	9	0.25	0.75		gnl|UMD3.1|GK000002.2	105366972	C	T	5	1125	0.00442477876106195	0.995575221238938		gnl|UMD3.1|GK000003.2	80074391	T	C	0	2	0	1		LEPR	>=80071689	<=80147000	gnl|UMD3.1|GK000003.2						gnl|UMD3.1|GK000003.2	80075664	G	A	8
Chromosome location of CGs	SNP location	1	2	3	4	5	6		gnl|UMD3.1|GK000003.2	80092201	A	T	9	2	0.818181818181818	0.181818181818182		gnl|UMD3.1|GK000002.2	105367348	G	A	5	543	0.00912408759124088	0.990875912408759		gnl|UMD3.1|GK000003.2	80074918	G	C	25	25	0.5	0.5		Chromosome location of CGs	SNP location	1	2	3	4	5	6		gnl|UMD3.1|GK000003.2	80092003	T	C	0
gnl|UMD3.1|GK000003.2	80073800	A	T	0	2	0	1		gnl|UMD3.1|GK000003.2	80098758	A	G	0	2	0	1		IGFBP5	>=105378991	<=105397646	gnl|UMD3.1|GK000002.2						gnl|UMD3.1|GK000003.2	80074926	A	T	25	23	0.520833333333333	0.479166666666667		gnl|UMD3.1|GK000003.2	80072853	T	C	0	1	0	1		gnl|UMD3.1|GK000003.2	80097312	G	A	6
gnl|UMD3.1|GK000003.2	80074215	C	T	2	3	0.4	0.6		gnl|UMD3.1|GK000003.2	80101380	G	A	3	3	0.5	0.5		Chromosome location of CGs	SNP location	1	2	3	4	5	6		gnl|UMD3.1|GK000003.2	80074986	C	T	0	37	0	1		gnl|UMD3.1|GK000003.2	80072868	C	T	0	2	0	1		gnl|UMD3.1|GK000003.2	80098735	T	C	0
gnl|UMD3.1|GK000003.2	80074354	T	C	1	6	0.142857142857143	0.857142857142857		gnl|UMD3.1|GK000003.2	80110628	C	A	0	2	0	1		gnl|UMD3.1|GK000002.2	105379067	A	G	0	6	0	1		gnl|UMD3.1|GK000003.2	80075038	G	A	27	24	0.529411764705882	0.470588235294118		gnl|UMD3.1|GK000003.2	80073122	T	A	0	2	0	1		gnl|UMD3.1|GK000003.2	80103456	T	C	0
gnl|UMD3.1|GK000003.2	80074391	T	C	3	8	0.272727272727273	0.727272727272727		gnl|UMD3.1|GK000003.2	80129479	A	C	0	2	0	1		gnl|UMD3.1|GK000002.2	105379125	C	T	9	4	0.692307692307692	0.307692307692308		gnl|UMD3.1|GK000003.2	80075623	C	A	10	2	0.833333333333333	0.166666666666667		gnl|UMD3.1|GK000003.2	80074215	C	T	2	2	0.5	0.5		gnl|UMD3.1|GK000003.2	80104102	T	C	1
gnl|UMD3.1|GK000003.2	80074918	G	C	13	6	0.684210526315789	0.315789473684211		gnl|UMD3.1|GK000003.2	80131764	A	G	0	2	0	1		gnl|UMD3.1|GK000002.2	105382214	T	C	0	8	0	1		gnl|UMD3.1|GK000003.2	80075664	G	A	8	10	0.444444444444444	0.555555555555556		gnl|UMD3.1|GK000003.2	80074926	A	T	9	17	0.346153846153846	0.653846153846154		gnl|UMD3.1|GK000003.2	80131294	C	T	1
gnl|UMD3.1|GK000003.2	80074986	C	T	23	18	0.560975609756098	0.439024390243902		gnl|UMD3.1|GK000003.2	80137839	A	G	0	2	0	1		gnl|UMD3.1|GK000002.2	105382323	G	A	0	7	0	1		gnl|UMD3.1|GK000003.2	80082340	G	A	1	2	0.333333333333333	0.666666666666667		gnl|UMD3.1|GK000003.2	80074986	C	T	0	36	0	1		gnl|UMD3.1|GK000003.2	80146765	C	A	2
gnl|UMD3.1|GK000003.2	80075038	G	A	14	27	0.341463414634146	0.658536585365854		gnl|UMD3.1|GK000003.2	80143246	G	A	1	2	0.333333333333333	0.666666666666667		MSTN	>=6213566	<=6220196	gnl|UMD3.1|GK000002.2						gnl|UMD3.1|GK000003.2	80086750	G	A	10	11	0.476190476190476	0.523809523809524		gnl|UMD3.1|GK000003.2	80075657	G	A	7	2	0.777777777777778	0.222222222222222		APOA2	>=8301476	<=8302729	gnl|UMD3.1|GK000003.2
gnl|UMD3.1|GK000003.2	80092109	G	A	0	2	0	1		gnl|UMD3.1|GK000003.2	80143248	C	A	5	2	0.714285714285714	0.285714285714286		Chromosome location of CGs	SNP location	1	2	3	4	5	6		gnl|UMD3.1|GK000003.2	80090737	GCACACACACACACACACACACACACACACACACAC	GCACACACACACACACACACACAC	0	1	0	1		gnl|UMD3.1|GK000003.2	80075700	A	G	9	2	0.818181818181818	0.181818181818182		Chromosome location of CGs	SNP location	1	2	3
gnl|UMD3.1|GK000003.2	80098735	T	C	0	2	0	1		APOA2	>=8301476	<=8302729	gnl|UMD3.1|GK000003.2						LEPR	>=80071689	<=80147000	gnl|UMD3.1|GK000003.2						gnl|UMD3.1|GK000003.2	80092003	T	C	0	13	0	1		gnl|UMD3.1|GK000003.2	80075927	A	G	8	12	0.4	0.6		gnl|UMD3.1|GK000003.2	8301657	G	C	129
gnl|UMD3.1|GK000003.2	80101267	G	A	2	2	0.5	0.5		Chromosome location of CGs	SNP location	1	2	3	4	5	6		Chromosome location of CGs	SNP location	1	2	3	4	5	6		gnl|UMD3.1|GK000003.2	80097312	G	A	19	8	0.703703703703704	0.296296296296296		gnl|UMD3.1|GK000003.2	80077727	C	A	2	2	0.5	0.5		gnl|UMD3.1|GK000003.2	8301738	T	G	25
APOA2	>=8301476	<=8302729	gnl|UMD3.1|GK000003.2						gnl|UMD3.1|GK000003.2	8301657	G	C	113	938	0.107516650808754	0.892483349191246		gnl|UMD3.1|GK000003.2	80072356	G	A	0	3	0	1		gnl|UMD3.1|GK000003.2	80098735	T	C	0	21	0	1		gnl|UMD3.1|GK000003.2	80077826	G	A	2	2	0.5	0.5		gnl|UMD3.1|GK000003.2	8301781	C	T	17
Chromosome location of CGs	SNP location	1	2	3	4	5	6		gnl|UMD3.1|GK000003.2	8301738	T	G	22	23	0.488888888888889	0.511111111111111		gnl|UMD3.1|GK000003.2	80072983	T	C	1	2	0.333333333333333	0.666666666666667		gnl|UMD3.1|GK000003.2	80098816	T	C	0	2	0	1		gnl|UMD3.1|GK000003.2	80078577	G	T	0	2	0	1		gnl|UMD3.1|GK000003.2	8301835	T	G	12
gnl|UMD3.1|GK000003.2	8301657	G	C	89	590	0.131075110456554	0.868924889543446		gnl|UMD3.1|GK000003.2	8301781	C	T	10	16	0.384615384615385	0.615384615384615		gnl|UMD3.1|GK000003.2	80074986	C	T	0	83	0	1		gnl|UMD3.1|GK000003.2	80104102	T	C	3	5	0.375	0.625		gnl|UMD3.1|GK000003.2	80081886	G	A	0	2	0	1		gnl|UMD3.1|GK000003.2	8301993	C	A	59
gnl|UMD3.1|GK000003.2	8301738	T	G	48	9	0.842105263157895	0.157894736842105		gnl|UMD3.1|GK000003.2	8301835	T	G	3	2	0.6	0.4		gnl|UMD3.1|GK000003.2	80075927	A	G	0	46	0	1		gnl|UMD3.1|GK000003.2	80105424	G	T	0	2	0	1		gnl|UMD3.1|GK000003.2	80082572	C	A	17	4	0.80952380952381	0.19047619047619		gnl|UMD3.1|GK000003.2	8302015	A	G	4
gnl|UMD3.1|GK000003.2	8301781	C	T	0	64	0	1		gnl|UMD3.1|GK000003.2	8301992	A	C	9	2	0.818181818181818	0.181818181818182		gnl|UMD3.1|GK000003.2	80076679	G	A	0	2	0	1		gnl|UMD3.1|GK000003.2	80109768	C	G	0	2	0	1		gnl|UMD3.1|GK000003.2	80086105	C	T	0	2	0	1		gnl|UMD3.1|GK000003.2	8302130	T	G	21
gnl|UMD3.1|GK000003.2	8301992	A	C	2	3	0.4	0.6		gnl|UMD3.1|GK000003.2	8301993	C	A	56	138	0.288659793814433	0.711340206185567		gnl|UMD3.1|GK000003.2	80076916	A	G	0	3	0	1		gnl|UMD3.1|GK000003.2	80118273	T	G	0	4	0	1		gnl|UMD3.1|GK000003.2	80086750	G	A	4	4	0.5	0.5		gnl|UMD3.1|GK000003.2	8302131	A	C	5
gnl|UMD3.1|GK000003.2	8301993	C	A	72	115	0.385026737967914	0.614973262032086		gnl|UMD3.1|GK000003.2	8302015	A	G	12	7952	0.00150678051230537	0.998493219487695		gnl|UMD3.1|GK000003.2	80081289	C	A	0	2	0	1		gnl|UMD3.1|GK000003.2	80118348	C	A	0	2	0	1		gnl|UMD3.1|GK000003.2	80090160	T	G	1	2	0.333333333333333	0.666666666666667		gnl|UMD3.1|GK000003.2	8302357	C	G	0
gnl|UMD3.1|GK000003.2	8302015	A	G	16	7969	0.00200375704445836	0.997996242955542		gnl|UMD3.1|GK000003.2	8302130	T	G	17	12	0.586206896551724	0.413793103448276		gnl|UMD3.1|GK000003.2	80081886	G	A	0	6	0	1		gnl|UMD3.1|GK000003.2	80127345	T	A	0	2	0	1		gnl|UMD3.1|GK000003.2	80092003	T	C	0	2	0	1		gnl|UMD3.1|GK000003.2	8302491	T	A	51
gnl|UMD3.1|GK000003.2	8302130	T	G	21	12	0.636363636363636	0.363636363636364		gnl|UMD3.1|GK000003.2	8302131	A	C	1	4	0.2	0.8		gnl|UMD3.1|GK000003.2	80082660	C	A	6	2	0.75	0.25		gnl|UMD3.1|GK000003.2	80143289	C	A	6	2	0.75	0.25		gnl|UMD3.1|GK000003.2	80092014	T	A	2	2	0.5	0.5		gnl|UMD3.1|GK000003.2	8302496	G	A	38
gnl|UMD3.1|GK000003.2	8302491	T	A	45	152	0.228426395939086	0.771573604060914		gnl|UMD3.1|GK000003.2	8302491	T	A	29	216	0.118367346938776	0.881632653061225		gnl|UMD3.1|GK000003.2	80088150	C	T	0	2	0	1		gnl|UMD3.1|GK000003.2	80143337	A	C	3	3	0.5	0.5		gnl|UMD3.1|GK000003.2	80092142	G	T	11	2	0.846153846153846	0.153846153846154		SLC44A5	>=69752396	<=69832582	gnl|UMD3.1|GK000003.2
gnl|UMD3.1|GK000003.2	8302496	G	A	24	929	0.0251836306400839	0.974816369359916		gnl|UMD3.1|GK000003.2	8302496	G	A	13	1244	0.0103420843277645	0.989657915672235		gnl|UMD3.1|GK000003.2	80092003	T	C	0	16	0	1		gnl|UMD3.1|GK000003.2	80146975	G	A	6	2	0.75	0.25		gnl|UMD3.1|GK000003.2	80098067	A	G	0	2	0	1		Chromosome location of CGs	SNP location	1	2	3
SLC44A5	>=69752396	<=69832582	gnl|UMD3.1|GK000003.2						SLC44A5	>=69752396	<=69832582	gnl|UMD3.1|GK000003.2						gnl|UMD3.1|GK000003.2	80097103	T	C	0	2	0	1		gnl|UMD3.1|GK000003.2	80146984	A	G,T	0	8	0	1		gnl|UMD3.1|GK000003.2	80098735	T	C	0	10	0	1		NTNG1	>=35969787	<=36337030	gnl|UMD3.1|GK000003.2
Chromosome location of CGs	SNP location	1	2	3	4	5	6		Chromosome location of CGs	SNP location	1	2	3	4	5	6		gnl|UMD3.1|GK000003.2	80098735	T	C	0	16	0	1		APOA2	>=8301476	<=8302729	gnl|UMD3.1|GK000003.2						gnl|UMD3.1|GK000003.2	80102008	G	T	0	2	0	1		Chromosome location of CGs	SNP location	1	2	3
NTNG1	>=35969787	<=36337030	gnl|UMD3.1|GK000003.2						NTNG1	>=35969787	<=36337030	gnl|UMD3.1|GK000003.2						gnl|UMD3.1|GK000003.2	80107199	A	G	0	3	0	1		Chromosome location of CGs	SNP location	1	2	3	4	5	6		gnl|UMD3.1|GK000003.2	80102010	G	A	0	2	0	1		GHRHR	>=65793129	<=65809031	gnl|UMD3.1|GK000004.2
Chromosome location of CGs	SNP location	1	2	3	4	5	6		Chromosome location of CGs	SNP location	1	2	3	4	5	6		gnl|UMD3.1|GK000003.2	80107536	A	C	0	4	0	1		gnl|UMD3.1|GK000003.2	8301657	G	C	81	610	0.117221418234443	0.882778581765557		gnl|UMD3.1|GK000003.2	80102466	G	C	2	4	0.333333333333333	0.666666666666667		Chromosome location of CGs	SNP location	1	2	3
GHRHR	>=65793129	<=65809031	gnl|UMD3.1|GK000004.2						GHRHR	>=65793129	<=65809031	gnl|UMD3.1|GK000004.2						gnl|UMD3.1|GK000003.2	80108124	T	C	0	2	0	1		gnl|UMD3.1|GK000003.2	8301738	T	G	24	21	0.533333333333333	0.466666666666667		gnl|UMD3.1|GK000003.2	80102526	A	G	2	2	0.5	0.5		IGF2BP3	>=32077891	<=32222388	gnl|UMD3.1|GK000004.2
Chromosome location of CGs	SNP location	1	2	3	4	5	6		Chromosome location of CGs	SNP location	1	2	3	4	5	6		gnl|UMD3.1|GK000003.2	80109129	G	C	0	2	0	1		gnl|UMD3.1|GK000003.2	8301781	C	T	0	36	0	1		gnl|UMD3.1|GK000003.2	80104176	G	A	5	2	0.714285714285714	0.285714285714286		Chromosome location of CGs	SNP location	1	2	3
IGF2BP3	>=32077891	<=32222388	gnl|UMD3.1|GK000004.2						IGF2BP3	>=32077891	<=32222388	gnl|UMD3.1|GK000004.2						gnl|UMD3.1|GK000003.2	80115113	G	A	0	2	0	1		gnl|UMD3.1|GK000003.2	8301992	A	C	3	2	0.6	0.4		gnl|UMD3.1|GK000003.2	80105304	A	T	3	2	0.6	0.4		gnl|UMD3.1|GK000004.2	32078061	C	A	0
Chromosome location of CGs	SNP location	1	2	3	4	5	6		Chromosome location of CGs	SNP location	1	2	3	4	5	6		gnl|UMD3.1|GK000003.2	80115288	T	A	9	2	0.818181818181818	0.181818181818182		gnl|UMD3.1|GK000003.2	8301993	C	A	72	94	0.433734939759036	0.566265060240964		gnl|UMD3.1|GK000003.2	80105316	G	A	4	2	0.666666666666667	0.333333333333333		gnl|UMD3.1|GK000004.2	32078797	C	T	2
gnl|UMD3.1|GK000004.2	32078061	C	A	0	3	0	1		gnl|UMD3.1|GK000004.2	32078430	G	A	3	2	0.6	0.4		gnl|UMD3.1|GK000003.2	80115325	G	A	13	4	0.764705882352941	0.235294117647059		gnl|UMD3.1|GK000003.2	8302015	A	G	10	7976	0.00125219133483596	0.998747808665164		gnl|UMD3.1|GK000003.2	80105388	G	T	10	2	0.833333333333333	0.166666666666667		gnl|UMD3.1|GK000004.2	32078842	C	T	0
gnl|UMD3.1|GK000004.2	32078797	C	T	0	4	0	1		gnl|UMD3.1|GK000004.2	32078842	C	T	4	3	0.571428571428571	0.428571428571429		gnl|UMD3.1|GK000003.2	80117327	G	A	0	12	0	1		gnl|UMD3.1|GK000003.2	8302130	T	G	18	10	0.642857142857143	0.357142857142857		gnl|UMD3.1|GK000003.2	80105662	G	T	2	2	0.5	0.5		gnl|UMD3.1|GK000004.2	32078884	T	C	0
gnl|UMD3.1|GK000004.2	32078842	C	T	0	3	0	1		gnl|UMD3.1|GK000004.2	32078884	T	C	5	4	0.555555555555556	0.444444444444444		gnl|UMD3.1|GK000003.2	80118116	C	G	4	2	0.666666666666667	0.333333333333333		gnl|UMD3.1|GK000003.2	8302131	A	C	6	2	0.75	0.25		gnl|UMD3.1|GK000003.2	80109582	G	A	0	2	0	1		gnl|UMD3.1|GK000004.2	32079782	T	A	2
gnl|UMD3.1|GK000004.2	32078934	C	T	0	4	0	1		gnl|UMD3.1|GK000004.2	32159007	TCT	TCTAATTTCCTACGCAGTAAGAGCATTAGGTATATCTCCT	0	1	0	1		gnl|UMD3.1|GK000003.2	80118348	C	A	0	5	0	1		gnl|UMD3.1|GK000003.2	8302357	C	G	3	2	0.6	0.4		gnl|UMD3.1|GK000003.2	80109768	C	G	0	4	0	1		IGFBP1	>=76720883	<=76725301	gnl|UMD3.1|GK000004.2
gnl|UMD3.1|GK000004.2	32079002	G	A	0	6	0	1		gnl|UMD3.1|GK000004.2	32190085	C	T	0	1	0	1		gnl|UMD3.1|GK000003.2	80129377	T	A	4	2	0.666666666666667	0.333333333333333		gnl|UMD3.1|GK000003.2	8302491	T	A	14	137	0.0927152317880795	0.907284768211921		gnl|UMD3.1|GK000003.2	80113251	A	C	0	2	0	1		Chromosome location of CGs	SNP location	1	2	3
gnl|UMD3.1|GK000004.2	32079003	G	T	4	2	0.666666666666667	0.333333333333333		IGFBP1	>=76720883	<=76725301	gnl|UMD3.1|GK000004.2						gnl|UMD3.1|GK000003.2	80129479	A	C	0	5	0	1		gnl|UMD3.1|GK000003.2	8302496	G	A	11	706	0.0153417015341702	0.98465829846583		gnl|UMD3.1|GK000003.2	80118348	C	A	4	3	0.571428571428571	0.428571428571429		IgFBp3	>=76705105	<=76712709	gnl|UMD3.1|GK000004.2
gnl|UMD3.1|GK000004.2	32079633	A	C	0	4	0	1		Chromosome location of CGs	SNP location	1	2	3	4	5	6		gnl|UMD3.1|GK000003.2	80130846	T	C	0	3	0	1		SLC44A5	>=69752396	<=69832582	gnl|UMD3.1|GK000003.2						gnl|UMD3.1|GK000003.2	80119014	G	A	0	2	0	1		Chromosome location of CGs	SNP location	1	2	3
gnl|UMD3.1|GK000004.2	32079938	G	A	1	2	0.333333333333333	0.666666666666667		gnl|UMD3.1|GK000004.2	76721043	C	T	4	3	0.571428571428571	0.428571428571429		gnl|UMD3.1|GK000003.2	80131663	C	A	0	2	0	1		Chromosome location of CGs	SNP location	1	2	3	4	5	6		gnl|UMD3.1|GK000003.2	80129280	T	A	12	2	0.857142857142857	0.142857142857143		gnl|UMD3.1|GK000004.2	76705141	G	A	13
gnl|UMD3.1|GK000004.2	32141556	C	A	0	2	0	1		gnl|UMD3.1|GK000004.2	76721634	G	A	3	2	0.6	0.4		gnl|UMD3.1|GK000003.2	80132517	T	C	0	2	0	1		NTNG1	>=35969787	<=36337030	gnl|UMD3.1|GK000003.2						gnl|UMD3.1|GK000003.2	80129479	A	C	0	5	0	1		gnl|UMD3.1|GK000004.2	76709295	G	C	0
gnl|UMD3.1|GK000004.2	32141564	T	C,A	0	2	0	1		gnl|UMD3.1|GK000004.2	76721823	G	A	1	2	0.333333333333333	0.666666666666667		gnl|UMD3.1|GK000003.2	80135174	G	A	0	2	0	1		Chromosome location of CGs	SNP location	1	2	3	4	5	6		gnl|UMD3.1|GK000003.2	80130846	T	C	0	2	0	1		gnl|UMD3.1|GK000004.2	76710461	T	A	0
IGFBP1	>=76720883	<=76725301	gnl|UMD3.1|GK000004.2						gnl|UMD3.1|GK000004.2	76721900	C	A	1	2	0.333333333333333	0.666666666666667		gnl|UMD3.1|GK000003.2	80139196	A	C	0	2	0	1		GHRHR	>=65793129	<=65809031	gnl|UMD3.1|GK000004.2						gnl|UMD3.1|GK000003.2	80131764	A	G	0	2	0	1		gnl|UMD3.1|GK000004.2	76710603	G	T	13
Chromosome location of CGs	SNP location	1	2	3	4	5	6		gnl|UMD3.1|GK000004.2	76722946	T	C	7	2	0.777777777777778	0.222222222222222		gnl|UMD3.1|GK000003.2	80142264	C	A	0	2	0	1		Chromosome location of CGs	SNP location	1	2	3	4	5	6		gnl|UMD3.1|GK000003.2	80135174	G	A	0	2	0	1		gnl|UMD3.1|GK000004.2	76710819	A	G	0
gnl|UMD3.1|GK000004.2	76725104	G	A	6	2	0.75	0.25		gnl|UMD3.1|GK000004.2	76722961	G	T	8	2	0.8	0.2		gnl|UMD3.1|GK000003.2	80146270	T	C	0	2	0	1		gnl|UMD3.1|GK000004.2	65793540	C	A	0	2	0	1		gnl|UMD3.1|GK000003.2	80143979	G	T	1	2	0.333333333333333	0.666666666666667		gnl|UMD3.1|GK000004.2	76710824	A	G	0
gnl|UMD3.1|GK000004.2	76725130	G	T	10	2	0.833333333333333	0.166666666666667		gnl|UMD3.1|GK000004.2	76723146	A	T	0	2	0	1		APOA2	>=8301476	<=8302729	gnl|UMD3.1|GK000003.2						gnl|UMD3.1|GK000004.2	65806394	C	T	0	2	0	1		gnl|UMD3.1|GK000003.2	80145317	T	C	0	2	0	1		gnl|UMD3.1|GK000004.2	76710830	A	G	0
IgFBp3	>=76705105	<=76712709	gnl|UMD3.1|GK000004.2						IgFBp3	>=76705105	<=76712709	gnl|UMD3.1|GK000004.2						Chromosome location of CGs	SNP location	1	2	3	4	5	6		gnl|UMD3.1|GK000004.2	65806404	T	A	0	2	0	1		APOA2	>=8301476	<=8302729	gnl|UMD3.1|GK000003.2						gnl|UMD3.1|GK000004.2	76710909	G	C	3
Chromosome location of CGs	SNP location	1	2	3	4	5	6		Chromosome location of CGs	SNP location	1	2	3	4	5	6		gnl|UMD3.1|GK000003.2	8301657	G	C	145	1140	0.11284046692607	0.88715953307393		gnl|UMD3.1|GK000004.2	65806428	T	C	0	2	0	1		Chromosome location of CGs	SNP location	1	2	3	4	5	6		gnl|UMD3.1|GK000004.2	76712148	G	C	0
gnl|UMD3.1|GK000004.2	76705141	G	A	0	2	0	1		gnl|UMD3.1|GK000004.2	76705141	G	A	31	34	0.476923076923077	0.523076923076923		gnl|UMD3.1|GK000003.2	8301738	T	G	32	24	0.571428571428571	0.428571428571429		gnl|UMD3.1|GK000004.2	65806435	C	G	0	2	0	1		gnl|UMD3.1|GK000003.2	8301522	T	C	12	6	0.666666666666667	0.333333333333333		LEP	>=93249874	<=93266624	gnl|UMD3.1|GK000004.2
gnl|UMD3.1|GK000004.2	76705280	A	C	3	2	0.6	0.4		gnl|UMD3.1|GK000004.2	76708823	T	G	0	2	0	1		gnl|UMD3.1|GK000003.2	8301781	C	T	14	33	0.297872340425532	0.702127659574468		IGF2BP3	>=32077891	<=32222388	gnl|UMD3.1|GK000004.2						gnl|UMD3.1|GK000003.2	8301587	G	T	28	18	0.608695652173913	0.391304347826087		Chromosome location of CGs	SNP location	1	2	3
gnl|UMD3.1|GK000004.2	76710603	G	T	3	2	0.6	0.4		gnl|UMD3.1|GK000004.2	76709295	G	C	0	5	0	1		gnl|UMD3.1|GK000003.2	8301835	T	G	2	4	0.333333333333333	0.666666666666667		Chromosome location of CGs	SNP location	1	2	3	4	5	6		gnl|UMD3.1|GK000003.2	8301602	A	G	36	19	0.654545454545455	0.345454545454545		NPY	>=72068358	<=72075482	gnl|UMD3.1|GK000004.2
gnl|UMD3.1|GK000004.2	76710971	A	T	0	6	0	1		gnl|UMD3.1|GK000004.2	76710461	T	A	1	3	0.25	0.75		gnl|UMD3.1|GK000003.2	8301992	A	C	7	3	0.7	0.3		gnl|UMD3.1|GK000004.2	32078048	C	T	1	2	0.333333333333333	0.666666666666667		gnl|UMD3.1|GK000003.2	8301609	C	G	39	21	0.65	0.35		Chromosome location of CGs	SNP location	1	2	3
gnl|UMD3.1|GK000004.2	76710981	C	T	0	7	0	1		gnl|UMD3.1|GK000004.2	76710603	G	T	6	3	0.666666666666667	0.333333333333333		gnl|UMD3.1|GK000003.2	8301993	C	A	83	173	0.32421875	0.67578125		gnl|UMD3.1|GK000004.2	32078238	A	G	0	2	0	1		gnl|UMD3.1|GK000003.2	8301657	G	C	77	703	0.0987179487179487	0.901282051282051		INSIG1	>=117906798	<=117920021	gnl|UMD3.1|GK000004.2
gnl|UMD3.1|GK000004.2	76711016	A	T	0	6	0	1		gnl|UMD3.1|GK000004.2	76710955	C	T	1	2	0.333333333333333	0.666666666666667		gnl|UMD3.1|GK000003.2	8302015	A	G	0	7981	0	1		gnl|UMD3.1|GK000004.2	32078797	C	T	0	4	0	1		gnl|UMD3.1|GK000003.2	8301738	T	G	35	24	0.593220338983051	0.406779661016949		Chromosome location of CGs	SNP location	1	2	3
gnl|UMD3.1|GK000004.2	76711193	T	A	0	14	0	1		LEP	>=93249874	<=93266624	gnl|UMD3.1|GK000004.2						gnl|UMD3.1|GK000003.2	8302130	T	G	10	19	0.344827586206897	0.655172413793103		gnl|UMD3.1|GK000004.2	32078842	C	T	0	4	0	1		gnl|UMD3.1|GK000003.2	8301781	C	T	0	47	0	1		gnl|UMD3.1|GK000004.2	117906835	A	C	11
LEP	>=93249874	<=93266624	gnl|UMD3.1|GK000004.2						Chromosome location of CGs	SNP location	1	2	3	4	5	6		gnl|UMD3.1|GK000003.2	8302491	T	A	46	274	0.14375	0.85625		gnl|UMD3.1|GK000004.2	32078934	C	T	0	4	0	1		gnl|UMD3.1|GK000003.2	8301992	A	C	4	4	0.5	0.5		gnl|UMD3.1|GK000004.2	117907734	A	G	30
Chromosome location of CGs	SNP location	1	2	3	4	5	6		NPY	>=72068358	<=72075482	gnl|UMD3.1|GK000004.2						gnl|UMD3.1|GK000003.2	8302496	G	A	31	1416	0.0214236351071182	0.978576364892882		gnl|UMD3.1|GK000004.2	32079002	G	A	0	6	0	1		gnl|UMD3.1|GK000003.2	8301993	C	A	90	96	0.483870967741935	0.516129032258065		gnl|UMD3.1|GK000004.2	117911786	GCACAC	GCAC	0
NPY	>=72068358	<=72075482	gnl|UMD3.1|GK000004.2						Chromosome location of CGs	SNP location	1	2	3	4	5	6		SLC44A5	>=69752396	<=69832582	gnl|UMD3.1|GK000003.2						gnl|UMD3.1|GK000004.2	32079633	A	C	0	5	0	1		gnl|UMD3.1|GK000003.2	8302015	A	G	2	7980	0.000250563768479078	0.999749436231521		gnl|UMD3.1|GK000004.2	117911993	C	T	40
Chromosome location of CGs	SNP location	1	2	3	4	5	6		INSIG1	>=117906798	<=117920021	gnl|UMD3.1|GK000004.2						Chromosome location of CGs	SNP location	1	2	3	4	5	6		gnl|UMD3.1|GK000004.2	32081497	G	A	0	2	0	1		gnl|UMD3.1|GK000003.2	8302130	T	G	19	10	0.655172413793103	0.344827586206897		gnl|UMD3.1|GK000004.2	117912041	A	C	0
INSIG1	>=117906798	<=117920021	gnl|UMD3.1|GK000004.2						Chromosome location of CGs	SNP location	1	2	3	4	5	6		gnl|UMD3.1|GK000003.2	69807341	C	T	0	1	0	1		gnl|UMD3.1|GK000004.2	32086973	A	G	0	2	0	1		gnl|UMD3.1|GK000003.2	8302357	C	G	0	3	0	1		gnl|UMD3.1|GK000004.2	117912686	A	C	2
Chromosome location of CGs	SNP location	1	2	3	4	5	6		gnl|UMD3.1|GK000004.2	117907924	G	C	2	4	0.333333333333333	0.666666666666667		gnl|UMD3.1|GK000003.2	69807352	G	C	0	2	0	1		gnl|UMD3.1|GK000004.2	32087724	G	T	2	2	0.5	0.5		gnl|UMD3.1|GK000003.2	8302491	T	A	28	181	0.133971291866029	0.866028708133971		gnl|UMD3.1|GK000004.2	117912700	T	G	2
gnl|UMD3.1|GK000004.2	117907489	T	C	0	2	0	1		gnl|UMD3.1|GK000004.2	117907937	G	T	0	2	0	1		gnl|UMD3.1|GK000003.2	69807353	G	A	0	2	0	1		gnl|UMD3.1|GK000004.2	32108486	C	A	0	2	0	1		gnl|UMD3.1|GK000003.2	8302496	G	A	17	1005	0.0166340508806262	0.983365949119374		gnl|UMD3.1|GK000004.2	117912764	T	C	2
gnl|UMD3.1|GK000004.2	117907514	C	T	11	2	0.846153846153846	0.153846153846154		gnl|UMD3.1|GK000004.2	117912041	A	C	1	4	0.2	0.8		gnl|UMD3.1|GK000003.2	69807355	G	C	0	2	0	1		gnl|UMD3.1|GK000004.2	32111852	T	C	0	2	0	1		SLC44A5	>=69752396	<=69832582	gnl|UMD3.1|GK000003.2						gnl|UMD3.1|GK000004.2	117912811	G	A	0
gnl|UMD3.1|GK000004.2	117907734	A	G	19	21	0.475	0.525		gnl|UMD3.1|GK000004.2	117912575	G	A	0	2	0	1		NTNG1	>=35969787	<=36337030	gnl|UMD3.1|GK000003.2						gnl|UMD3.1|GK000004.2	32111932	T	C	0	2	0	1		Chromosome location of CGs	SNP location	1	2	3	4	5	6		gnl|UMD3.1|GK000004.2	117913037	A	G	1
gnl|UMD3.1|GK000004.2	117907924	G	C	0	2	0	1		gnl|UMD3.1|GK000004.2	117912677	T	C	6	2	0.75	0.25		Chromosome location of CGs	SNP location	1	2	3	4	5	6		gnl|UMD3.1|GK000004.2	32115936	T	C	0	2	0	1		NTNG1	>=35969787	<=36337030	gnl|UMD3.1|GK000003.2						gnl|UMD3.1|GK000004.2	117913171	C	T	5
gnl|UMD3.1|GK000004.2	117910674	C	T	7	2	0.777777777777778	0.222222222222222		gnl|UMD3.1|GK000004.2	117913184	C	A	8	2	0.8	0.2		gnl|UMD3.1|GK000003.2	36059136	T	C	0	2	0	1		gnl|UMD3.1|GK000004.2	32116419	C	G	0	2	0	1		Chromosome location of CGs	SNP location	1	2	3	4	5	6		gnl|UMD3.1|GK000004.2	117913203	C	T	4
gnl|UMD3.1|GK000004.2	117911883	G	C	10	2	0.833333333333333	0.166666666666667		gnl|UMD3.1|GK000004.2	117915292	C	A	0	4	0	1		gnl|UMD3.1|GK000003.2	36059139	T	C	0	2	0	1		gnl|UMD3.1|GK000004.2	32166496	T	C	0	2	0	1		GHRHR	>=65793129	<=65809031	gnl|UMD3.1|GK000004.2						gnl|UMD3.1|GK000004.2	117913247	A	G	0
gnl|UMD3.1|GK000004.2	117911993	C	T	18	22	0.45	0.55		gnl|UMD3.1|GK000004.2	117916922	C	T	3	2	0.6	0.4		gnl|UMD3.1|GK000003.2	36059144	T	C	0	2	0	1		gnl|UMD3.1|GK000004.2	32205395	T	G	0	7	0	1		Chromosome location of CGs	SNP location	1	2	3	4	5	6		gnl|UMD3.1|GK000004.2	117913533	G	A	0
gnl|UMD3.1|GK000004.2	117912700	T	G	0	3	0	1		gnl|UMD3.1|GK000004.2	117918147	A	T	1	4	0.2	0.8		gnl|UMD3.1|GK000003.2	36059149	T	C	0	2	0	1		IGFBP1	>=76720883	<=76725301	gnl|UMD3.1|GK000004.2						IGF2BP3	>=32077891	<=32222388	gnl|UMD3.1|GK000004.2						gnl|UMD3.1|GK000004.2	117913588	G	A	0
gnl|UMD3.1|GK000004.2	117912764	T	C	4	6	0.4	0.6		gnl|UMD3.1|GK000004.2	117919243	C	G	4	85	0.0449438202247191	0.955056179775281		gnl|UMD3.1|GK000003.2	36059175	T	C	0	1	0	1		Chromosome location of CGs	SNP location	1	2	3	4	5	6		Chromosome location of CGs	SNP location	1	2	3	4	5	6		gnl|UMD3.1|GK000004.2	117913733	C	T	1
gnl|UMD3.1|GK000004.2	117912811	G	A	5	6	0.454545454545455	0.545454545454545		DPP6	>=117555541	<=117803944	gnl|UMD3.1|GK000004.2						gnl|UMD3.1|GK000003.2	36059182	T	C	0	2	0	1		gnl|UMD3.1|GK000004.2	76721358	C	A	11	2	0.846153846153846	0.153846153846154		gnl|UMD3.1|GK000004.2	32078061	C	A	1	2	0.333333333333333	0.666666666666667		gnl|UMD3.1|GK000004.2	117913763	A	G	1
gnl|UMD3.1|GK000004.2	117912991	T	A	12	2	0.857142857142857	0.142857142857143		Chromosome location of CGs	SNP location	1	2	3	4	5	6		gnl|UMD3.1|GK000003.2	36059183	T	C	0	2	0	1		gnl|UMD3.1|GK000004.2	76723754	C	A	2	2	0.5	0.5		gnl|UMD3.1|GK000004.2	32078842	C	T	0	2	0	1		gnl|UMD3.1|GK000004.2	117913899	G	A	1
gnl|UMD3.1|GK000004.2	117913037	A	G	4	2	0.666666666666667	0.333333333333333		HGF	>=39116167	<=39197870	gnl|UMD3.1|GK000004.2						gnl|UMD3.1|GK000003.2	36059197	T	C	0	1	0	1		gnl|UMD3.1|GK000004.2	76724877	T	C	23	4	0.851851851851852	0.148148148148148		gnl|UMD3.1|GK000004.2	32078934	C	T	0	4	0	1		gnl|UMD3.1|GK000004.2	117914236	G	T	1
gnl|UMD3.1|GK000004.2	117913100	A	G	3	3	0.5	0.5		Chromosome location of CGs	SNP location	1	2	3	4	5	6		GHRHR	>=65793129	<=65809031	gnl|UMD3.1|GK000004.2						IgFBp3	>=76705105	<=76712709	gnl|UMD3.1|GK000004.2						gnl|UMD3.1|GK000004.2	32079002	G	A	0	5	0	1		gnl|UMD3.1|GK000004.2	117914399	G	T	5
gnl|UMD3.1|GK000004.2	117913247	A	G	5	5	0.5	0.5		gnl|UMD3.1|GK000004.2	39129044	A	T	5	2	0.714285714285714	0.285714285714286		Chromosome location of CGs	SNP location	1	2	3	4	5	6		Chromosome location of CGs	SNP location	1	2	3	4	5	6		gnl|UMD3.1|GK000004.2	32080100	G	T	5	2	0.714285714285714	0.285714285714286		gnl|UMD3.1|GK000004.2	117914448	G	A	1
gnl|UMD3.1|GK000004.2	117913382	C	A	2	2	0.5	0.5		gnl|UMD3.1|GK000004.2	39134303	A	G	0	2	0	1		gnl|UMD3.1|GK000004.2	65793694	A	T	2	2	0.5	0.5		gnl|UMD3.1|GK000004.2	76705141	G	A	22	14	0.611111111111111	0.388888888888889		gnl|UMD3.1|GK000004.2	32089829	A	G	0	2	0	1		gnl|UMD3.1|GK000004.2	117914477	G	A	1
gnl|UMD3.1|GK000004.2	117915402	T	G	0	4	0	1		gnl|UMD3.1|GK000004.2	39144462	G	A	0	2	0	1		IGF2BP3	>=32077891	<=32222388	gnl|UMD3.1|GK000004.2						gnl|UMD3.1|GK000004.2	76709295	G	C	0	4	0	1		gnl|UMD3.1|GK000004.2	32096001	C	T	0	2	0	1		gnl|UMD3.1|GK000004.2	117914481	C	T	1
gnl|UMD3.1|GK000004.2	117915459	G	T	8	2	0.8	0.2		gnl|UMD3.1|GK000004.2	39153938	G	A	0	2	0	1		Chromosome location of CGs	SNP location	1	2	3	4	5	6		gnl|UMD3.1|GK000004.2	76710461	T	A	0	3	0	1		gnl|UMD3.1|GK000004.2	32098518	A	G	0	2	0	1		gnl|UMD3.1|GK000004.2	117914639	C	G	3
gnl|UMD3.1|GK000004.2	117915523	G	A	0	7	0	1		gnl|UMD3.1|GK000004.2	39167148	G	T	0	2	0	1		gnl|UMD3.1|GK000004.2	32078061	C	A	0	8	0	1		gnl|UMD3.1|GK000004.2	76710603	G	T	1	3	0.25	0.75		gnl|UMD3.1|GK000004.2	32110619	G	C	0	4	0	1		gnl|UMD3.1|GK000004.2	117915535	C	A	2
gnl|UMD3.1|GK000004.2	117917652	C	T	11	2	0.846153846153846	0.153846153846154		gnl|UMD3.1|GK000004.2	39171062	G	T	0	2	0	1		gnl|UMD3.1|GK000004.2	32078238	A	G	0	13	0	1		gnl|UMD3.1|GK000004.2	76711292	A	G	7	2	0.777777777777778	0.222222222222222		gnl|UMD3.1|GK000004.2	32110621	T	C	0	4	0	1		gnl|UMD3.1|GK000004.2	117916210	A	G	0
gnl|UMD3.1|GK000004.2	117918070	A	G	3	6	0.333333333333333	0.666666666666667		gnl|UMD3.1|GK000004.2	39174852	T	C	0	2	0	1		gnl|UMD3.1|GK000004.2	32078516	A	G	6	2	0.75	0.25		LEP	>=93249874	<=93266624	gnl|UMD3.1|GK000004.2						gnl|UMD3.1|GK000004.2	32110658	T	C	0	4	0	1		gnl|UMD3.1|GK000004.2	117916228	C	G	0
gnl|UMD3.1|GK000004.2	117918076	C	T	3	6	0.333333333333333	0.666666666666667		gnl|UMD3.1|GK000004.2	39174856	A	G	0	2	0	1		gnl|UMD3.1|GK000004.2	32078665	G	A	7	2	0.777777777777778	0.222222222222222		Chromosome location of CGs	SNP location	1	2	3	4	5	6		gnl|UMD3.1|GK000004.2	32110718	T	C	0	2	0	1		gnl|UMD3.1|GK000004.2	117917031	C	A	11
gnl|UMD3.1|GK000004.2	117918092	T	C	3	7	0.3	0.7		gnl|UMD3.1|GK000004.2	39182467	G	A	0	2	0	1		gnl|UMD3.1|GK000004.2	32078797	C	T	0	7	0	1		NPY	>=72068358	<=72075482	gnl|UMD3.1|GK000004.2						gnl|UMD3.1|GK000004.2	32121786	T	C	0	2	0	1		gnl|UMD3.1|GK000004.2	117917297	C	T	8
gnl|UMD3.1|GK000004.2	117918135	G	C	3	6	0.333333333333333	0.666666666666667		gnl|UMD3.1|GK000004.2	39182516	T	C	0	2	0	1		gnl|UMD3.1|GK000004.2	32078842	C	T	0	7	0	1		Chromosome location of CGs	SNP location	1	2	3	4	5	6		gnl|UMD3.1|GK000004.2	32186355	C	A	0	2	0	1		gnl|UMD3.1|GK000004.2	117917939	C	T	0
gnl|UMD3.1|GK000004.2	117918147	A	T	8	6	0.571428571428571	0.428571428571429		gnl|UMD3.1|GK000004.2	39182584	T	C	0	2	0	1		gnl|UMD3.1|GK000004.2	32078934	C	T	3	6	0.333333333333333	0.666666666666667		INSIG1	>=117906798	<=117920021	gnl|UMD3.1|GK000004.2						gnl|UMD3.1|GK000004.2	32205692	G	T	9	2	0.818181818181818	0.181818181818182		gnl|UMD3.1|GK000004.2	117918070	A	G	3
gnl|UMD3.1|GK000004.2	117918524	C	T	23	41	0.359375	0.640625		gnl|UMD3.1|GK000004.2	39194121	C	T	0	4	0	1		gnl|UMD3.1|GK000004.2	32079002	G	A	4	6	0.4	0.6		Chromosome location of CGs	SNP location	1	2	3	4	5	6		IGFBP1	>=76720883	<=76725301	gnl|UMD3.1|GK000004.2						gnl|UMD3.1|GK000004.2	117918076	C	T	3
gnl|UMD3.1|GK000004.2	117918624	A	G	55	34	0.617977528089888	0.382022471910112		gnl|UMD3.1|GK000004.2	39197623	C	A	0	2	0	1		gnl|UMD3.1|GK000004.2	32079340	A	T	2	4	0.333333333333333	0.666666666666667		gnl|UMD3.1|GK000004.2	117907066	C	A	1	1	0.5	0.5		Chromosome location of CGs	SNP location	1	2	3	4	5	6		gnl|UMD3.1|GK000004.2	117918092	T	C	3
gnl|UMD3.1|GK000004.2	117918670	G	A	63	44	0.588785046728972	0.411214953271028		gnl|UMD3.1|GK000004.2	39197818	C	T	0	2	0	1		gnl|UMD3.1|GK000004.2	32079633	A	C	4	3	0.571428571428571	0.428571428571429		gnl|UMD3.1|GK000004.2	117907734	A	G	94	96	0.494736842105263	0.505263157894737		gnl|UMD3.1|GK000004.2	76722032	A	T	12	11	0.521739130434783	0.478260869565217		gnl|UMD3.1|GK000004.2	117918109	C	T	2
gnl|UMD3.1|GK000004.2	117918867	G	C	60	50	0.545454545454545	0.454545454545455		IGFBP6	>=27044009	<=27047853	gnl|UMD3.1|GK000005.2						gnl|UMD3.1|GK000004.2	32079693	G	A	7	2	0.777777777777778	0.222222222222222		gnl|UMD3.1|GK000004.2	117907924	G	C	2	4	0.333333333333333	0.666666666666667		gnl|UMD3.1|GK000004.2	76722672	T	A	8	2	0.8	0.2		gnl|UMD3.1|GK000004.2	117918135	G	C	1
gnl|UMD3.1|GK000004.2	117918953	G	A	51	64	0.443478260869565	0.556521739130435		Chromosome location of CGs	SNP location	1	2	3	4	5	6		gnl|UMD3.1|GK000004.2	32080057	G	A	1	2	0.333333333333333	0.666666666666667		gnl|UMD3.1|GK000004.2	117911077	G	A	5	2	0.714285714285714	0.285714285714286		gnl|UMD3.1|GK000004.2	76723146	A	T	13	9	0.590909090909091	0.409090909090909		gnl|UMD3.1|GK000004.2	117918147	A	T	4
gnl|UMD3.1|GK000004.2	117919243	C	G	6	209	0.027906976744186	0.972093023255814		IGF-I	>=66532877	<=66604734	gnl|UMD3.1|GK000005.2						gnl|UMD3.1|GK000004.2	32080147	C	A	4	2	0.666666666666667	0.333333333333333		gnl|UMD3.1|GK000004.2	117911499	C	T	0	2	0	1		gnl|UMD3.1|GK000004.2	76724851	A	T	5	4	0.555555555555556	0.444444444444444		gnl|UMD3.1|GK000004.2	117918524	C	T	50
gnl|UMD3.1|GK000004.2	117919734	G	A	581	669	0.4648	0.5352		Chromosome location of CGs	SNP location	1	2	3	4	5	6		gnl|UMD3.1|GK000004.2	32100809	A	G	0	2	0	1		gnl|UMD3.1|GK000004.2	117911797	G	T	0	4	0	1		gnl|UMD3.1|GK000004.2	76724855	C	T	5	9	0.357142857142857	0.642857142857143		gnl|UMD3.1|GK000004.2	117918624	A	G	66
DPP6	>=117555541	<=117803944	gnl|UMD3.1|GK000004.2						gnl|UMD3.1|GK000005.2	66537098	ATGTG	ATG	0	1	0	1		gnl|UMD3.1|GK000004.2	32114572	C	T	0	2	0	1		gnl|UMD3.1|GK000004.2	117911810	G	T	0	4	0	1		IgFBp3	>=76705105	<=76712709	gnl|UMD3.1|GK000004.2						gnl|UMD3.1|GK000004.2	117918670	G	A	76
Chromosome location of CGs	SNP location	1	2	3	4	5	6		gnl|UMD3.1|GK000005.2	66539363	C	A,T	0	2	0	1		gnl|UMD3.1|GK000004.2	32114573	C	A	0	2	0	1		gnl|UMD3.1|GK000004.2	117911844	T	C	2	4	0.333333333333333	0.666666666666667		Chromosome location of CGs	SNP location	1	2	3	4	5	6		gnl|UMD3.1|GK000004.2	117918867	G	C	132
HGF	>=39116167	<=39197870	gnl|UMD3.1|GK000004.2						gnl|UMD3.1|GK000005.2	66540554	C	T	0	4	0	1		gnl|UMD3.1|GK000004.2	32144359	C	A	0	2	0	1		gnl|UMD3.1|GK000004.2	117911993	C	T	122	114	0.516949152542373	0.483050847457627		gnl|UMD3.1|GK000004.2	76705141	G	A	13	7	0.65	0.35		gnl|UMD3.1|GK000004.2	117918953	G	A	97
Chromosome location of CGs	SNP location	1	2	3	4	5	6		gnl|UMD3.1|GK000005.2	66542175	A	T	6	2	0.75	0.25		gnl|UMD3.1|GK000004.2	32161928	C	G	0	2	0	1		gnl|UMD3.1|GK000004.2	117912041	A	C	5	7	0.416666666666667	0.583333333333333		gnl|UMD3.1|GK000004.2	76711193	T	A	2	2	0.5	0.5		gnl|UMD3.1|GK000004.2	117919243	C	G	6
gnl|UMD3.1|GK000004.2	39129090	G	A	7	4	0.636363636363636	0.363636363636364		gnl|UMD3.1|GK000005.2	66544055	T	C	7	2	0.777777777777778	0.222222222222222		gnl|UMD3.1|GK000004.2	32163818	C	T	0	2	0	1		gnl|UMD3.1|GK000004.2	117912082	C	G	2	5	0.285714285714286	0.714285714285714		gnl|UMD3.1|GK000004.2	76711854	A	G	0	2	0	1		gnl|UMD3.1|GK000004.2	117919734	G	A	272
gnl|UMD3.1|GK000004.2	39129091	T	A	8	3	0.727272727272727	0.272727272727273		gnl|UMD3.1|GK000005.2	66544056	T	C	9	2	0.818181818181818	0.181818181818182		gnl|UMD3.1|GK000004.2	32166347	C	A	0	1	0	1		gnl|UMD3.1|GK000004.2	117912106	T	C	2	3	0.4	0.6		gnl|UMD3.1|GK000004.2	76712148	G	C	0	2	0	1		DPP6	>=117555541	<=117803944	gnl|UMD3.1|GK000004.2
gnl|UMD3.1|GK000004.2	39135317	C	T	0	2	0	1		gnl|UMD3.1|GK000005.2	66544074	T	C	4	8	0.333333333333333	0.666666666666667		gnl|UMD3.1|GK000004.2	32168625	A	G	0	2	0	1		gnl|UMD3.1|GK000004.2	117912205	A	G	2	2	0.5	0.5		LEP	>=93249874	<=93266624	gnl|UMD3.1|GK000004.2						Chromosome location of CGs	SNP location	1	2	3
gnl|UMD3.1|GK000004.2	39169979	G	T	4	2	0.666666666666667	0.333333333333333		gnl|UMD3.1|GK000005.2	66544105	T	C	4	5	0.444444444444444	0.555555555555556		IGFBP1	>=76720883	<=76725301	gnl|UMD3.1|GK000004.2						gnl|UMD3.1|GK000004.2	117912311	T	C	2	2	0.5	0.5		Chromosome location of CGs	SNP location	1	2	3	4	5	6		gnl|UMD3.1|GK000004.2	117673938	A	G	0
gnl|UMD3.1|GK000004.2	39175517	G	T	3	2	0.6	0.4		gnl|UMD3.1|GK000005.2	66544118	T	C	8	3	0.727272727272727	0.272727272727273		Chromosome location of CGs	SNP location	1	2	3	4	5	6		gnl|UMD3.1|GK000004.2	117912346	A	G	0	2	0	1		NPY	>=72068358	<=72075482	gnl|UMD3.1|GK000004.2						gnl|UMD3.1|GK000004.2	117678121	CAGAG	CAG	0
gnl|UMD3.1|GK000004.2	39175628	A	T	0	3	0	1		gnl|UMD3.1|GK000005.2	66544130	T	C	6	2	0.75	0.25		gnl|UMD3.1|GK000004.2	76721043	C	T	21	9	0.7	0.3		gnl|UMD3.1|GK000004.2	117912686	A	C	6	13	0.315789473684211	0.684210526315789		Chromosome location of CGs	SNP location	1	2	3	4	5	6		gnl|UMD3.1|GK000004.2	117684568	G	A	0
gnl|UMD3.1|GK000004.2	39176087	C	CT	0	1	0	1		gnl|UMD3.1|GK000005.2	66544203	T	A	8	3	0.727272727272727	0.272727272727273		gnl|UMD3.1|GK000004.2	76722032	A	T	15	5	0.75	0.25		gnl|UMD3.1|GK000004.2	117912700	T	G	7	17	0.291666666666667	0.708333333333333		INSIG1	>=117906798	<=117920021	gnl|UMD3.1|GK000004.2						HGF	>=39116167	<=39197870	gnl|UMD3.1|GK000004.2
gnl|UMD3.1|GK000004.2	39176233	G	T	4	2	0.666666666666667	0.333333333333333		gnl|UMD3.1|GK000005.2	66544232	G	A	9	2	0.818181818181818	0.181818181818182		gnl|UMD3.1|GK000004.2	76722578	G	T	9	2	0.818181818181818	0.181818181818182		gnl|UMD3.1|GK000004.2	117912764	T	C	14	14	0.5	0.5		Chromosome location of CGs	SNP location	1	2	3	4	5	6		Chromosome location of CGs	SNP location	1	2	3
gnl|UMD3.1|GK000004.2	39176296	T	C	0	2	0	1		gnl|UMD3.1|GK000005.2	66544838	G	A	4	2	0.666666666666667	0.333333333333333		gnl|UMD3.1|GK000004.2	76722592	T	C	8	2	0.8	0.2		gnl|UMD3.1|GK000004.2	117912811	G	A	19	12	0.612903225806452	0.387096774193548		gnl|UMD3.1|GK000004.2	117906835	A	C	25	12	0.675675675675676	0.324324324324324		gnl|UMD3.1|GK000004.2	39118880	G	C	0
gnl|UMD3.1|GK000004.2	39176299	T	C	0	2	0	1		gnl|UMD3.1|GK000005.2	66546194	G	A	4	2	0.666666666666667	0.333333333333333		gnl|UMD3.1|GK000004.2	76723146	A	T	11	3	0.785714285714286	0.214285714285714		gnl|UMD3.1|GK000004.2	117913037	A	G	11	9	0.55	0.45		gnl|UMD3.1|GK000004.2	117907924	G	C	4	4	0.5	0.5		gnl|UMD3.1|GK000004.2	39136607	C	A	0
gnl|UMD3.1|GK000004.2	39176317	T	C	0	2	0	1		gnl|UMD3.1|GK000005.2	66546511	C	T	9	9	0.5	0.5		gnl|UMD3.1|GK000004.2	76724720	C	A	4	2	0.666666666666667	0.333333333333333		gnl|UMD3.1|GK000004.2	117913100	A	G	10	4	0.714285714285714	0.285714285714286		gnl|UMD3.1|GK000004.2	117910034	T	A	2	2	0.5	0.5		gnl|UMD3.1|GK000004.2	39153176	A	C	2
gnl|UMD3.1|GK000004.2	39183757	C	A	2	2	0.5	0.5		gnl|UMD3.1|GK000005.2	66547446	C	A	7	2	0.777777777777778	0.222222222222222		gnl|UMD3.1|GK000004.2	76724760	C	A	4	2	0.666666666666667	0.333333333333333		gnl|UMD3.1|GK000004.2	117913116	G	A	11	4	0.733333333333333	0.266666666666667		gnl|UMD3.1|GK000004.2	117911092	A	G	9	2	0.818181818181818	0.181818181818182		gnl|UMD3.1|GK000004.2	39153795	A	G	0
IGFBP6	>=27044009	<=27047853	gnl|UMD3.1|GK000005.2						gnl|UMD3.1|GK000005.2	66548327	A	T	1	7	0.125	0.875		gnl|UMD3.1|GK000004.2	76724851	A	T	1	4	0.2	0.8		gnl|UMD3.1|GK000004.2	117913247	A	G	11	31	0.261904761904762	0.738095238095238		gnl|UMD3.1|GK000004.2	117911422	A	T	10	2	0.833333333333333	0.166666666666667		gnl|UMD3.1|GK000004.2	39153810	T	C	0
Chromosome location of CGs	SNP location	1	2	3	4	5	6		gnl|UMD3.1|GK000005.2	66556673	C	T	0	2	0	1		gnl|UMD3.1|GK000004.2	76724855	C	T	0	18	0	1		gnl|UMD3.1|GK000004.2	117913400	G	A	4	6	0.4	0.6		gnl|UMD3.1|GK000004.2	117912048	G	C	2	3	0.4	0.6		gnl|UMD3.1|GK000004.2	39164260	T	G	0
gnl|UMD3.1|GK000005.2	27044076	G	T	6	2	0.75	0.25		gnl|UMD3.1|GK000005.2	66564386	C	G	0	2	0	1		IgFBp3	>=76705105	<=76712709	gnl|UMD3.1|GK000004.2						gnl|UMD3.1|GK000004.2	117913533	G	A	0	3	0	1		gnl|UMD3.1|GK000004.2	117914126	C	A	4	3	0.571428571428571	0.428571428571429		gnl|UMD3.1|GK000004.2	39175267	G	A	0
gnl|UMD3.1|GK000005.2	27044318	G	C	0	2	0	1		gnl|UMD3.1|GK000005.2	66564663	C	T	0	2	0	1		Chromosome location of CGs	SNP location	1	2	3	4	5	6		gnl|UMD3.1|GK000004.2	117913733	C	T	0	5	0	1		gnl|UMD3.1|GK000004.2	117915300	A	T	9	2	0.818181818181818	0.181818181818182		gnl|UMD3.1|GK000004.2	39175628	A	T	0
gnl|UMD3.1|GK000005.2	27045108	G	A	3	8	0.272727272727273	0.727272727272727		gnl|UMD3.1|GK000005.2	66566541	T	C	0	2	0	1		gnl|UMD3.1|GK000004.2	76705141	G	A	33	28	0.540983606557377	0.459016393442623		gnl|UMD3.1|GK000004.2	117913763	A	G	0	9	0	1		gnl|UMD3.1|GK000004.2	117915922	C	A	4	2	0.666666666666667	0.333333333333333		gnl|UMD3.1|GK000004.2	39176564	T	A	0
gnl|UMD3.1|GK000005.2	27045464	T	C	4	7	0.363636363636364	0.636363636363636		gnl|UMD3.1|GK000005.2	66571900	G	A	2	2	0.5	0.5		gnl|UMD3.1|GK000004.2	76708823	T	G	0	3	0	1		gnl|UMD3.1|GK000004.2	117913845	G	A	10	2	0.833333333333333	0.166666666666667		gnl|UMD3.1|GK000004.2	117917626	T	A	10	3	0.769230769230769	0.230769230769231		gnl|UMD3.1|GK000004.2	39176566	G	A	0
IGF-I	>=66532877	<=66604734	gnl|UMD3.1|GK000005.2						gnl|UMD3.1|GK000005.2	66589163	G	A	2	2	0.5	0.5		gnl|UMD3.1|GK000004.2	76709295	G	C	1	4	0.2	0.8		gnl|UMD3.1|GK000004.2	117913899	G	A	5	7	0.416666666666667	0.583333333333333		gnl|UMD3.1|GK000004.2	117917856	A	G	5	2	0.714285714285714	0.285714285714286		gnl|UMD3.1|GK000004.2	39180871	A	G	0
Chromosome location of CGs	SNP location	1	2	3	4	5	6		gnl|UMD3.1|GK000005.2	66597325	G	A	7	2	0.777777777777778	0.222222222222222		gnl|UMD3.1|GK000004.2	76709416	G	T	0	4	0	1		gnl|UMD3.1|GK000004.2	117914067	A	G	1	9	0.1	0.9		gnl|UMD3.1|GK000004.2	117918147	A	T	25	7	0.78125	0.21875		IGFBP6	>=27044009	<=27047853	gnl|UMD3.1|GK000005.2
gnl|UMD3.1|GK000005.2	66532949	T	A	31	4	0.885714285714286	0.114285714285714		gnl|UMD3.1|GK000005.2	66597574	A	G	7	2	0.777777777777778	0.222222222222222		gnl|UMD3.1|GK000004.2	76710603	G	T	11	5	0.6875	0.3125		gnl|UMD3.1|GK000004.2	117914448	G	A	3	2	0.6	0.4		gnl|UMD3.1|GK000004.2	117919243	C	G	12	272	0.0422535211267606	0.957746478873239		Chromosome location of CGs	SNP location	1	2	3
gnl|UMD3.1|GK000005.2	66543039	G	A	0	4	0	1		gnl|UMD3.1|GK000005.2	66598109	A	G	8	2	0.8	0.2		gnl|UMD3.1|GK000004.2	76710971	A	T	11	6	0.647058823529412	0.352941176470588		gnl|UMD3.1|GK000004.2	117914529	C	T	2	2	0.5	0.5		DPP6	>=117555541	<=117803944	gnl|UMD3.1|GK000004.2						IGF-I	>=66532877	<=66604734	gnl|UMD3.1|GK000005.2
gnl|UMD3.1|GK000005.2	66544055	T	C	9	3	0.75	0.25		gnl|UMD3.1|GK000005.2	66598780	G	T	2	2	0.5	0.5		gnl|UMD3.1|GK000004.2	76710981	C	T	9	5	0.642857142857143	0.357142857142857		gnl|UMD3.1|GK000004.2	117914533	G	C	2	2	0.5	0.5		Chromosome location of CGs	SNP location	1	2	3	4	5	6		Chromosome location of CGs	SNP location	1	2	3
gnl|UMD3.1|GK000005.2	66544056	T	C	11	2	0.846153846153846	0.153846153846154		gnl|UMD3.1|GK000005.2	66598835	C	A	2	2	0.5	0.5		gnl|UMD3.1|GK000004.2	76711027	C	T	10	2	0.833333333333333	0.166666666666667		gnl|UMD3.1|GK000004.2	117914596	C	T	2	3	0.4	0.6		gnl|UMD3.1|GK000004.2	117685481	A	G	0	2	0	1		gnl|UMD3.1|GK000005.2	66534478	C	A	1
gnl|UMD3.1|GK000005.2	66544074	T	C	7	7	0.5	0.5		WNT10B	>=31013104	<=31014446	gnl|UMD3.1|GK000005.2						gnl|UMD3.1|GK000004.2	76712148	G	C	0	3	0	1		gnl|UMD3.1|GK000004.2	117914639	C	G	4	2	0.666666666666667	0.333333333333333		HGF	>=39116167	<=39197870	gnl|UMD3.1|GK000004.2						gnl|UMD3.1|GK000005.2	66535364	T	A	0
gnl|UMD3.1|GK000005.2	66544090	T	C	11	2	0.846153846153846	0.153846153846154		Chromosome location of CGs	SNP location	1	2	3	4	5	6		LEP	>=93249874	<=93266624	gnl|UMD3.1|GK000004.2						gnl|UMD3.1|GK000004.2	117914931	G	A	7	2	0.777777777777778	0.222222222222222		Chromosome location of CGs	SNP location	1	2	3	4	5	6		gnl|UMD3.1|GK000005.2	66535383	C	G	0
gnl|UMD3.1|GK000005.2	66544103	T	C	8	4	0.666666666666667	0.333333333333333		MYF6	>=10330469	<=10331983	gnl|UMD3.1|GK000005.2						Chromosome location of CGs	SNP location	1	2	3	4	5	6		gnl|UMD3.1|GK000004.2	117915635	C	T	1	5	0.166666666666667	0.833333333333333		gnl|UMD3.1|GK000004.2	39116321	G	T	11	2	0.846153846153846	0.153846153846154		gnl|UMD3.1|GK000005.2	66539990	C	A	2
gnl|UMD3.1|GK000005.2	66544105	T	C	7	5	0.583333333333333	0.416666666666667		Chromosome location of CGs	SNP location	1	2	3	4	5	6		NPY	>=72068358	<=72075482	gnl|UMD3.1|GK000004.2						gnl|UMD3.1|GK000004.2	117916210	A	G	6	5	0.545454545454545	0.454545454545455		gnl|UMD3.1|GK000004.2	39125907	C	T	0	2	0	1		gnl|UMD3.1|GK000005.2	66539998	G	C	4
gnl|UMD3.1|GK000005.2	66544118	T	C	10	3	0.769230769230769	0.230769230769231		MYF5	>=10339425	<=10342660	gnl|UMD3.1|GK000005.2						Chromosome location of CGs	SNP location	1	2	3	4	5	6		gnl|UMD3.1|GK000004.2	117916228	C	G	5	7	0.416666666666667	0.583333333333333		gnl|UMD3.1|GK000004.2	39133648	T	C	0	2	0	1		gnl|UMD3.1|GK000005.2	66540192	T	C	2
gnl|UMD3.1|GK000005.2	66544136	T	C	10	4	0.714285714285714	0.285714285714286		Chromosome location of CGs	SNP location	1	2	3	4	5	6		gnl|UMD3.1|GK000004.2	72068472	G	T	2	2	0.5	0.5		gnl|UMD3.1|GK000004.2	117916549	T	G	11	2	0.846153846153846	0.153846153846154		gnl|UMD3.1|GK000004.2	39136794	A	G	0	2	0	1		gnl|UMD3.1|GK000005.2	66540554	C	T	2
gnl|UMD3.1|GK000005.2	66544492	C	G	11	17	0.392857142857143	0.607142857142857		IGFBP7	>=74071067	<=74150456	gnl|UMD3.1|GK000006.2						INSIG1	>=117906798	<=117920021	gnl|UMD3.1|GK000004.2						gnl|UMD3.1|GK000004.2	117917262	G	A	8	3	0.727272727272727	0.272727272727273		gnl|UMD3.1|GK000004.2	39138342	N	C	0	2	0	1		gnl|UMD3.1|GK000005.2	66541344	G	T	8
gnl|UMD3.1|GK000005.2	66545946	T	C	3	2	0.6	0.4		Chromosome location of CGs	SNP location	1	2	3	4	5	6		Chromosome location of CGs	SNP location	1	2	3	4	5	6		gnl|UMD3.1|GK000004.2	117917266	G	T	9	2	0.818181818181818	0.181818181818182		gnl|UMD3.1|GK000004.2	39149630	A	G	4	2	0.666666666666667	0.333333333333333		gnl|UMD3.1|GK000005.2	66541447	T	C	9
gnl|UMD3.1|GK000005.2	66546530	C	G	50	88	0.36231884057971	0.63768115942029		gnl|UMD3.1|GK000006.2	74071328	G	T	0	9	0	1		gnl|UMD3.1|GK000004.2	117907422	C	A	4	2	0.666666666666667	0.333333333333333		gnl|UMD3.1|GK000004.2	117917297	C	T	5	3	0.625	0.375		gnl|UMD3.1|GK000004.2	39150071	C	A	1	2	0.333333333333333	0.666666666666667		gnl|UMD3.1|GK000005.2	66541454	C	A	10
gnl|UMD3.1|GK000005.2	66556673	C	T	0	3	0	1		gnl|UMD3.1|GK000006.2	74072672	T	C	0	2	0	1		gnl|UMD3.1|GK000004.2	117907734	A	G	44	60	0.423076923076923	0.576923076923077		gnl|UMD3.1|GK000004.2	117917918	G	T	9	2	0.818181818181818	0.181818181818182		gnl|UMD3.1|GK000004.2	39151500	A	G	0	2	0	1		gnl|UMD3.1|GK000005.2	66542301	T	C	16
gnl|UMD3.1|GK000005.2	66559783	T	C	0	2	0	1		gnl|UMD3.1|GK000006.2	74072803	T	A	0	3	0	1		gnl|UMD3.1|GK000004.2	117908156	C	A	1	2	0.333333333333333	0.666666666666667		gnl|UMD3.1|GK000004.2	117918070	A	G	4	3	0.571428571428571	0.428571428571429		gnl|UMD3.1|GK000004.2	39151501	A	G	0	2	0	1		gnl|UMD3.1|GK000005.2	66542577	T	C	0
gnl|UMD3.1|GK000005.2	66560748	C	A	0	2	0	1		gnl|UMD3.1|GK000006.2	74084287	G	A	0	2	0	1		gnl|UMD3.1|GK000004.2	117911055	C	T	0	3	0	1		gnl|UMD3.1|GK000004.2	117918076	C	T	3	3	0.5	0.5		gnl|UMD3.1|GK000004.2	39156826	G	A	0	3	0	1		gnl|UMD3.1|GK000005.2	66543267	G	T	1
gnl|UMD3.1|GK000005.2	66582401	C	G	0	2	0	1		gnl|UMD3.1|GK000006.2	74087672	A	G	0	2	0	1		gnl|UMD3.1|GK000004.2	117911077	G	A	0	1	0	1		gnl|UMD3.1|GK000004.2	117918092	T	C	6	4	0.6	0.4		gnl|UMD3.1|GK000004.2	39168474	C	T	5	2	0.714285714285714	0.285714285714286		gnl|UMD3.1|GK000005.2	66543662	T	C	3
gnl|UMD3.1|GK000005.2	66598571	T	A	2	2	0.5	0.5		gnl|UMD3.1|GK000006.2	74130513	C	T	0	2	0	1		gnl|UMD3.1|GK000004.2	117911499	C	T	0	2	0	1		gnl|UMD3.1|GK000004.2	117918135	G	C	7	6	0.538461538461538	0.461538461538462		gnl|UMD3.1|GK000004.2	39170012	A	T	6	2	0.75	0.25		gnl|UMD3.1|GK000005.2	66543735	T	C	4
gnl|UMD3.1|GK000005.2	66604557	A	G	2	2	0.5	0.5		gnl|UMD3.1|GK000006.2	74150139	T	C	16	37	0.30188679245283	0.69811320754717		gnl|UMD3.1|GK000004.2	117911993	C	T	54	64	0.457627118644068	0.542372881355932		gnl|UMD3.1|GK000004.2	117918147	A	T	17	10	0.62962962962963	0.37037037037037		gnl|UMD3.1|GK000004.2	39175213	G	A	0	3	0	1		gnl|UMD3.1|GK000005.2	66543738	C	G	6
gnl|UMD3.1|GK000005.2	66604612	G	T	0	2	0	1		gnl|UMD3.1|GK000006.2	74150191	T	C	40	9	0.816326530612245	0.183673469387755		gnl|UMD3.1|GK000004.2	117912041	A	C	0	2	0	1		gnl|UMD3.1|GK000004.2	117918524	C	T	131	150	0.466192170818505	0.533807829181495		gnl|UMD3.1|GK000004.2	39175267	G	A	0	3	0	1		gnl|UMD3.1|GK000005.2	66543739	T	C	0
WNT10B	>=31013104	<=31014446	gnl|UMD3.1|GK000005.2						CCSER1	>=35100701	<=35938394	gnl|UMD3.1|GK000006.2						gnl|UMD3.1|GK000004.2	117912575	G	A	1	3	0.25	0.75		gnl|UMD3.1|GK000004.2	117918624	A	G	130	152	0.460992907801418	0.539007092198582		gnl|UMD3.1|GK000004.2	39176500	A	T	0	2	0	1		gnl|UMD3.1|GK000005.2	66543810	C	T	2
Chromosome location of CGs	SNP location	1	2	3	4	5	6		Chromosome location of CGs	SNP location	1	2	3	4	5	6		gnl|UMD3.1|GK000004.2	117912686	A	C	2	4	0.333333333333333	0.666666666666667		gnl|UMD3.1|GK000004.2	117918670	G	A	189	207	0.477272727272727	0.522727272727273		gnl|UMD3.1|GK000004.2	39191447	T	C	0	2	0	1		gnl|UMD3.1|GK000005.2	66544074	T	C	25
MYF6	>=10330469	<=10331983	gnl|UMD3.1|GK000005.2						gnl|UMD3.1|GK000006.2	35100998	C	G	0	3	0	1		gnl|UMD3.1|GK000004.2	117912700	T	G	3	2	0.6	0.4		gnl|UMD3.1|GK000004.2	117918867	G	C	246	260	0.486166007905138	0.513833992094862		gnl|UMD3.1|GK000004.2	39194025	G	T	0	2	0	1		gnl|UMD3.1|GK000005.2	66544105	T	C	27
Chromosome location of CGs	SNP location	1	2	3	4	5	6		gnl|UMD3.1|GK000006.2	35101002	C	A	0	4	0	1		gnl|UMD3.1|GK000004.2	117912764	T	C	1	4	0.2	0.8		gnl|UMD3.1|GK000004.2	117918953	G	A	214	236	0.475555555555556	0.524444444444444		gnl|UMD3.1|GK000004.2	39194121	C	T	2	2	0.5	0.5		gnl|UMD3.1|GK000005.2	66544118	T	C	25
MYF5	>=10339425	<=10342660	gnl|UMD3.1|GK000005.2						gnl|UMD3.1|GK000006.2	35101045	C	G	0	4	0	1		gnl|UMD3.1|GK000004.2	117912811	G	A	0	2	0	1		gnl|UMD3.1|GK000004.2	117919243	C	G	7	364	0.0188679245283019	0.981132075471698		gnl|UMD3.1|GK000004.2	39194229	T	C	5	2	0.714285714285714	0.285714285714286		gnl|UMD3.1|GK000005.2	66544121	T	C	19
Chromosome location of CGs	SNP location	1	2	3	4	5	6		gnl|UMD3.1|GK000006.2	35101056	T	A	0	4	0	1		gnl|UMD3.1|GK000004.2	117913037	A	G	7	5	0.583333333333333	0.416666666666667		gnl|UMD3.1|GK000004.2	117919734	G	A	633	568	0.527060782681099	0.472939217318901		IGFBP6	>=27044009	<=27047853	gnl|UMD3.1|GK000005.2						gnl|UMD3.1|GK000005.2	66544130	T	C	20
IGFBP7	>=74071067	<=74150456	gnl|UMD3.1|GK000006.2						gnl|UMD3.1|GK000006.2	35101057	G	A	0	4	0	1		gnl|UMD3.1|GK000004.2	117913100	A	G	3	4	0.428571428571429	0.571428571428571		DPP6	>=117555541	<=117803944	gnl|UMD3.1|GK000004.2						Chromosome location of CGs	SNP location	1	2	3	4	5	6		gnl|UMD3.1|GK000005.2	66544492	C	G	0
Chromosome location of CGs	SNP location	1	2	3	4	5	6		gnl|UMD3.1|GK000006.2	35101058	C	T	0	4	0	1		gnl|UMD3.1|GK000004.2	117913247	A	G	6	4	0.6	0.4		Chromosome location of CGs	SNP location	1	2	3	4	5	6		IGF-I	>=66532877	<=66604734	gnl|UMD3.1|GK000005.2						gnl|UMD3.1|GK000005.2	66544689	C	T	2
gnl|UMD3.1|GK000006.2	74071328	G	T	1	11	0.0833333333333333	0.916666666666667		gnl|UMD3.1|GK000006.2	35101080	A	G	0	5	0	1		gnl|UMD3.1|GK000004.2	117913400	G	A	2	4	0.333333333333333	0.666666666666667		gnl|UMD3.1|GK000004.2	117684568	G	A	0	3	0	1		Chromosome location of CGs	SNP location	1	2	3	4	5	6		gnl|UMD3.1|GK000005.2	66544884	G	A	12
gnl|UMD3.1|GK000006.2	74072672	T	TTC	0	1	0	1		gnl|UMD3.1|GK000006.2	35101089	G	T	0	5	0	1		gnl|UMD3.1|GK000004.2	117913533	G	A	1	4	0.2	0.8		HGF	>=39116167	<=39197870	gnl|UMD3.1|GK000004.2						gnl|UMD3.1|GK000005.2	66533731	C	A	3	2	0.6	0.4		gnl|UMD3.1|GK000005.2	66545650	T	C	5
gnl|UMD3.1|GK000006.2	74072803	T	A	0	3	0	1		gnl|UMD3.1|GK000006.2	35101092	A	T	0	4	0	1		gnl|UMD3.1|GK000004.2	117913733	C	T	1	3	0.25	0.75		Chromosome location of CGs	SNP location	1	2	3	4	5	6		gnl|UMD3.1|GK000005.2	66541724	G	T	1	2	0.333333333333333	0.666666666666667		gnl|UMD3.1|GK000005.2	66545655	T	C	4
gnl|UMD3.1|GK000006.2	74073730	C	T	0	2	0	1		gnl|UMD3.1|GK000006.2	35101100	G	T	0	4	0	1		gnl|UMD3.1|GK000004.2	117913763	A	G	2	2	0.5	0.5		gnl|UMD3.1|GK000004.2	39130258	C	T	2	2	0.5	0.5		gnl|UMD3.1|GK000005.2	66542577	T	C	0	2	0	1		gnl|UMD3.1|GK000005.2	66545656	T	C	8
gnl|UMD3.1|GK000006.2	74084621	G	T	2	2	0.5	0.5		gnl|UMD3.1|GK000006.2	35101105	G	T	0	2	0	1		gnl|UMD3.1|GK000004.2	117913899	G	A	1	2	0.333333333333333	0.666666666666667		gnl|UMD3.1|GK000004.2	39130809	T	C	0	2	0	1		gnl|UMD3.1|GK000005.2	66544035	C	A	9	2	0.818181818181818	0.181818181818182		gnl|UMD3.1|GK000005.2	66545688	T	C	8
gnl|UMD3.1|GK000006.2	74084635	C	T	2	2	0.5	0.5		gnl|UMD3.1|GK000006.2	35101147	G	A	0	3	0	1		gnl|UMD3.1|GK000004.2	117914029	G	T	8	4	0.666666666666667	0.333333333333333		gnl|UMD3.1|GK000004.2	39132875	T	C	0	5	0	1		gnl|UMD3.1|GK000005.2	66544056	T	C	13	3	0.8125	0.1875		gnl|UMD3.1|GK000005.2	66545703	T	C	7
gnl|UMD3.1|GK000006.2	74085320	T	C	0	2	0	1		gnl|UMD3.1|GK000006.2	35101276	T	C	0	8	0	1		gnl|UMD3.1|GK000004.2	117914067	A	G	2	7	0.222222222222222	0.777777777777778		gnl|UMD3.1|GK000004.2	39136534	G	A	2	2	0.5	0.5		gnl|UMD3.1|GK000005.2	66544074	T	C	13	5	0.722222222222222	0.277777777777778		gnl|UMD3.1|GK000005.2	66546530	C	G	0
gnl|UMD3.1|GK000006.2	74100552	T	C	0	2	0	1		gnl|UMD3.1|GK000006.2	35101710	A	G	4	2	0.666666666666667	0.333333333333333		gnl|UMD3.1|GK000004.2	117916191	C	A	4	2	0.666666666666667	0.333333333333333		gnl|UMD3.1|GK000004.2	39137157	G	C	0	3	0	1		gnl|UMD3.1|GK000005.2	66544105	T	C	13	4	0.764705882352941	0.235294117647059		gnl|UMD3.1|GK000005.2	66547740	C	T	14
gnl|UMD3.1|GK000006.2	74100555	T	C	0	2	0	1		gnl|UMD3.1|GK000006.2	35107283	G	T	0	2	0	1		gnl|UMD3.1|GK000004.2	117916210	A	G	1	5	0.166666666666667	0.833333333333333		gnl|UMD3.1|GK000004.2	39147444	T	C	0	2	0	1		gnl|UMD3.1|GK000005.2	66544118	T	C	13	3	0.8125	0.1875		gnl|UMD3.1|GK000005.2	66547981	G	A	0
gnl|UMD3.1|GK000006.2	74100566	T	C	0	2	0	1		gnl|UMD3.1|GK000006.2	35108838	T	C	0	2	0	1		gnl|UMD3.1|GK000004.2	117916228	C	G	1	6	0.142857142857143	0.857142857142857		gnl|UMD3.1|GK000004.2	39148001	G	C	0	1	0	1		gnl|UMD3.1|GK000005.2	66544121	T	C	7	8	0.466666666666667	0.533333333333333		gnl|UMD3.1|GK000005.2	66548169	T	A	3
gnl|UMD3.1|GK000006.2	74100572	T	C	0	2	0	1		gnl|UMD3.1|GK000006.2	35116882	G	T	0	2	0	1		gnl|UMD3.1|GK000004.2	117917262	G	A	4	4	0.5	0.5		gnl|UMD3.1|GK000004.2	39148563	C	A	0	3	0	1		gnl|UMD3.1|GK000005.2	66544130	T	C	9	3	0.75	0.25		gnl|UMD3.1|GK000005.2	66548327	A	T	4
gnl|UMD3.1|GK000006.2	74100581	T	C	0	2	0	1		gnl|UMD3.1|GK000006.2	35116884	T	G	0	2	0	1		gnl|UMD3.1|GK000004.2	117917297	C	T	5	2	0.714285714285714	0.285714285714286		gnl|UMD3.1|GK000004.2	39150035	G	C	1	2	0.333333333333333	0.666666666666667		gnl|UMD3.1|GK000005.2	66544141	T	C	11	2	0.846153846153846	0.153846153846154		gnl|UMD3.1|GK000005.2	66551896	A	G	0
gnl|UMD3.1|GK000006.2	74100609	T	C	0	4	0	1		gnl|UMD3.1|GK000006.2	35116885	G	T	0	2	0	1		gnl|UMD3.1|GK000004.2	117917327	G	C	5	2	0.714285714285714	0.285714285714286		gnl|UMD3.1|GK000004.2	39152916	T	C	1	2	0.333333333333333	0.666666666666667		gnl|UMD3.1|GK000005.2	66544159	T	C	8	2	0.8	0.2		gnl|UMD3.1|GK000005.2	66552829	C	A	0
gnl|UMD3.1|GK000006.2	74100611	T	C	0	4	0	1		gnl|UMD3.1|GK000006.2	35116888	G	T	0	2	0	1		gnl|UMD3.1|GK000004.2	117917508	G	C	12	2	0.857142857142857	0.142857142857143		gnl|UMD3.1|GK000004.2	39167148	G	T	0	2	0	1		gnl|UMD3.1|GK000005.2	66544205	T	C	5	2	0.714285714285714	0.285714285714286		gnl|UMD3.1|GK000005.2	66555917	G	A	4
gnl|UMD3.1|GK000006.2	74100805	T	C	0	2	0	1		gnl|UMD3.1|GK000006.2	35134814	G	T	0	2	0	1		gnl|UMD3.1|GK000004.2	117918070	A	G	9	8	0.529411764705882	0.470588235294118		gnl|UMD3.1|GK000004.2	39167610	T	G	5	2	0.714285714285714	0.285714285714286		gnl|UMD3.1|GK000005.2	66544492	C	G	0	7	0	1		gnl|UMD3.1|GK000005.2	66555962	G	T	5
gnl|UMD3.1|GK000006.2	74100896	G	A	0	2	0	1		gnl|UMD3.1|GK000006.2	35144133	G	A	0	2	0	1		gnl|UMD3.1|GK000004.2	117918076	C	T	13	8	0.619047619047619	0.380952380952381		gnl|UMD3.1|GK000004.2	39168971	G	T	0	1	0	1		gnl|UMD3.1|GK000005.2	66544689	C	T	8	2	0.8	0.2		gnl|UMD3.1|GK000005.2	66556662	A	G	6
gnl|UMD3.1|GK000006.2	74125644	G	T	2	2	0.5	0.5		gnl|UMD3.1|GK000006.2	35155916	G	A	0	2	0	1		gnl|UMD3.1|GK000004.2	117918092	T	C	9	8	0.529411764705882	0.470588235294118		gnl|UMD3.1|GK000004.2	39169599	C	T	0	2	0	1		gnl|UMD3.1|GK000005.2	66546530	C	G	2	78	0.025	0.975		gnl|UMD3.1|GK000005.2	66556673	C	T	0
gnl|UMD3.1|GK000006.2	74125810	T	C	0	2	0	1		gnl|UMD3.1|GK000006.2	35159797	G	C	0	2	0	1		gnl|UMD3.1|GK000004.2	117918135	G	C	6	12	0.333333333333333	0.666666666666667		gnl|UMD3.1|GK000004.2	39169602	A	G	0	2	0	1		gnl|UMD3.1|GK000005.2	66548327	A	T	0	1	0	1		gnl|UMD3.1|GK000005.2	66557022	C	A	8
gnl|UMD3.1|GK000006.2	74150139	T	C	9	23	0.28125	0.71875		gnl|UMD3.1|GK000006.2	35159850	C	T	0	4	0	1		gnl|UMD3.1|GK000004.2	117918147	A	T	19	7	0.730769230769231	0.269230769230769		gnl|UMD3.1|GK000004.2	39169621	C	T	0	2	0	1		gnl|UMD3.1|GK000005.2	66548556	T	C	0	2	0	1		gnl|UMD3.1|GK000005.2	66557030	C	A	11
gnl|UMD3.1|GK000006.2	74150191	T	C	24	6	0.8	0.2		gnl|UMD3.1|GK000006.2	35196767	C	T	0	2	0	1		gnl|UMD3.1|GK000004.2	117918524	C	T	96	88	0.521739130434783	0.478260869565217		gnl|UMD3.1|GK000004.2	39170017	A	G	7	2	0.777777777777778	0.222222222222222		gnl|UMD3.1|GK000005.2	66552907	A	G	0	1	0	1		gnl|UMD3.1|GK000005.2	66557413	A	G	0
CCSER1	>=35100701	<=35938394	gnl|UMD3.1|GK000006.2						gnl|UMD3.1|GK000006.2	35198511	G	A	1	2	0.333333333333333	0.666666666666667		gnl|UMD3.1|GK000004.2	117918624	A	G	112	84	0.571428571428571	0.428571428571429		gnl|UMD3.1|GK000004.2	39171425	A	G	0	2	0	1		gnl|UMD3.1|GK000005.2	66556673	C	T	0	3	0	1		gnl|UMD3.1|GK000005.2	66557556	T	G	0
Chromosome location of CGs	SNP location	1	2	3	4	5	6		gnl|UMD3.1|GK000006.2	35198578	T	C	1	4	0.2	0.8		gnl|UMD3.1|GK000004.2	117918670	G	A	136	121	0.529182879377432	0.470817120622568		gnl|UMD3.1|GK000004.2	39171886	A	G	7	2	0.777777777777778	0.222222222222222		gnl|UMD3.1|GK000005.2	66557413	A	G	0	2	0	1		gnl|UMD3.1|GK000005.2	66557565	C	A	0
gnl|UMD3.1|GK000006.2	35100998	C	G	0	4	0	1		gnl|UMD3.1|GK000006.2	35198599	T	C	1	4	0.2	0.8		gnl|UMD3.1|GK000004.2	117918867	G	C	138	160	0.463087248322148	0.536912751677852		gnl|UMD3.1|GK000004.2	39173575	T	A	0	1	0	1		gnl|UMD3.1|GK000005.2	66557565	C	A	0	4	0	1		gnl|UMD3.1|GK000005.2	66558693	C	T	0
gnl|UMD3.1|GK000006.2	35101002	C	A	0	4	0	1		gnl|UMD3.1|GK000006.2	35198991	C	T	0	2	0	1		gnl|UMD3.1|GK000004.2	117918953	G	A	104	122	0.460176991150442	0.539823008849557		gnl|UMD3.1|GK000004.2	39173835	G	A	2	2	0.5	0.5		gnl|UMD3.1|GK000005.2	66557938	G	T	2	2	0.5	0.5		gnl|UMD3.1|GK000005.2	66558723	T	C	6
gnl|UMD3.1|GK000006.2	35101045	C	G	0	4	0	1		gnl|UMD3.1|GK000006.2	35209024	G	A	0	2	0	1		gnl|UMD3.1|GK000004.2	117919243	C	G	67	104	0.391812865497076	0.608187134502924		gnl|UMD3.1|GK000004.2	39173894	G	A	3	2	0.6	0.4		gnl|UMD3.1|GK000005.2	66561120	A	G	0	2	0	1		gnl|UMD3.1|GK000005.2	66558736	T	C	5
gnl|UMD3.1|GK000006.2	35101056	T	A	0	7	0	1		gnl|UMD3.1|GK000006.2	35218922	C	T	2	2	0.5	0.5		gnl|UMD3.1|GK000004.2	117919734	G	A	307	371	0.452802359882006	0.547197640117994		gnl|UMD3.1|GK000004.2	39173969	T	C	0	5	0	1		gnl|UMD3.1|GK000005.2	66569008	T	C	0	3	0	1		gnl|UMD3.1|GK000005.2	66558878	A	T	4
gnl|UMD3.1|GK000006.2	35101057	G	A	0	7	0	1		gnl|UMD3.1|GK000006.2	35218933	T	C	0	6	0	1		DPP6	>=117555541	<=117803944	gnl|UMD3.1|GK000004.2						gnl|UMD3.1|GK000004.2	39174044	G	A	1	2	0.333333333333333	0.666666666666667		gnl|UMD3.1|GK000005.2	66570620	T	C	0	2	0	1		gnl|UMD3.1|GK000005.2	66558979	C	A	2
gnl|UMD3.1|GK000006.2	35101058	C	T	0	7	0	1		gnl|UMD3.1|GK000006.2	35218957	T	C	2	4	0.333333333333333	0.666666666666667		Chromosome location of CGs	SNP location	1	2	3	4	5	6		gnl|UMD3.1|GK000004.2	39174074	A	C	0	2	0	1		gnl|UMD3.1|GK000005.2	66570631	T	C	0	2	0	1		gnl|UMD3.1|GK000005.2	66559642	G	T	5
gnl|UMD3.1|GK000006.2	35101080	A	G	0	7	0	1		gnl|UMD3.1|GK000006.2	35223377	T	C	0	2	0	1		gnl|UMD3.1|GK000004.2	117688015	G	C	0	2	0	1		gnl|UMD3.1|GK000004.2	39174172	C	T	0	2	0	1		gnl|UMD3.1|GK000005.2	66571422	T	C	0	2	0	1		gnl|UMD3.1|GK000005.2	66559920	G	T	4
gnl|UMD3.1|GK000006.2	35101089	G	T	0	9	0	1		gnl|UMD3.1|GK000006.2	35228446	A	G	8	2	0.8	0.2		gnl|UMD3.1|GK000004.2	117692057	G	A	0	2	0	1		gnl|UMD3.1|GK000004.2	39174360	G	A	0	2	0	1		gnl|UMD3.1|GK000005.2	66571461	T	C	0	2	0	1		gnl|UMD3.1|GK000005.2	66559931	T	C	4
gnl|UMD3.1|GK000006.2	35101092	A	T	0	8	0	1		gnl|UMD3.1|GK000006.2	35228840	T	C	0	3	0	1		HGF	>=39116167	<=39197870	gnl|UMD3.1|GK000004.2						gnl|UMD3.1|GK000004.2	39176043	A	G	0	2	0	1		gnl|UMD3.1|GK000005.2	66571464	T	C	0	2	0	1		gnl|UMD3.1|GK000005.2	66559960	T	C	9
gnl|UMD3.1|GK000006.2	35101100	G	T	0	10	0	1		gnl|UMD3.1|GK000006.2	35236143	A	C	0	2	0	1		Chromosome location of CGs	SNP location	1	2	3	4	5	6		gnl|UMD3.1|GK000004.2	39176296	T	C	1	2	0.333333333333333	0.666666666666667		gnl|UMD3.1|GK000005.2	66571474	T	C	0	2	0	1		gnl|UMD3.1|GK000005.2	66559965	T	C	10
gnl|UMD3.1|GK000006.2	35101105	G	T	0	10	0	1		gnl|UMD3.1|GK000006.2	35236170	T	A	0	2	0	1		gnl|UMD3.1|GK000004.2	39134303	A	G	0	2	0	1		gnl|UMD3.1|GK000004.2	39176299	T	C	1	2	0.333333333333333	0.666666666666667		gnl|UMD3.1|GK000005.2	66571493	T	C	0	2	0	1		gnl|UMD3.1|GK000005.2	66559970	T	C	10
gnl|UMD3.1|GK000006.2	35101147	G	A,T	0	13	0	1		gnl|UMD3.1|GK000006.2	35236171	G	A	0	2	0	1		gnl|UMD3.1|GK000004.2	39136555	C	T	1	2	0.333333333333333	0.666666666666667		gnl|UMD3.1|GK000004.2	39176317	T	C	0	2	0	1		gnl|UMD3.1|GK000005.2	66573610	C	T	0	2	0	1		gnl|UMD3.1|GK000005.2	66560014	T	C	8
gnl|UMD3.1|GK000006.2	35101230	T	C	6	2	0.75	0.25		gnl|UMD3.1|GK000006.2	35274004	T	C	0	2	0	1		gnl|UMD3.1|GK000004.2	39136840	T	A	2	4	0.333333333333333	0.666666666666667		gnl|UMD3.1|GK000004.2	39181644	A	T	0	2	0	1		gnl|UMD3.1|GK000005.2	66579920	C	T	10	5	0.666666666666667	0.333333333333333		gnl|UMD3.1|GK000005.2	66560031	T	C	10
gnl|UMD3.1|GK000006.2	35101278	G	A	6	2	0.75	0.25		gnl|UMD3.1|GK000006.2	35274035	T	C	0	2	0	1		gnl|UMD3.1|GK000004.2	39136968	A	G	0	3	0	1		gnl|UMD3.1|GK000004.2	39182745	T	C	0	2	0	1		gnl|UMD3.1|GK000005.2	66581904	G	C	0	3	0	1		gnl|UMD3.1|GK000005.2	66560032	T	C	10
gnl|UMD3.1|GK000006.2	35220193	C	A	5	2	0.714285714285714	0.285714285714286		gnl|UMD3.1|GK000006.2	35284495	A	G	0	3	0	1		gnl|UMD3.1|GK000004.2	39137157	G	C	0	2	0	1		gnl|UMD3.1|GK000004.2	39184439	C	T	0	2	0	1		gnl|UMD3.1|GK000005.2	66581936	A	G	2	2	0.5	0.5		gnl|UMD3.1|GK000005.2	66560033	T	C	12
gnl|UMD3.1|GK000006.2	35228895	A	T	8	2	0.8	0.2		gnl|UMD3.1|GK000006.2	35291589	T	C	0	2	0	1		gnl|UMD3.1|GK000004.2	39149660	G	A	2	2	0.5	0.5		gnl|UMD3.1|GK000004.2	39188950	T	A	3	2	0.6	0.4		gnl|UMD3.1|GK000005.2	66583434	C	T	0	2	0	1		gnl|UMD3.1|GK000005.2	66560034	T	C	10
gnl|UMD3.1|GK000006.2	35229150	G	T	2	3	0.4	0.6		gnl|UMD3.1|GK000006.2	35293192	C	T	0	2	0	1		gnl|UMD3.1|GK000004.2	39173969	T	C	0	4	0	1		gnl|UMD3.1|GK000004.2	39188967	A	G	0	5	0	1		gnl|UMD3.1|GK000005.2	66589073	C	A	0	2	0	1		gnl|UMD3.1|GK000005.2	66560636	C	A	12
gnl|UMD3.1|GK000006.2	35273994	T	C	0	2	0	1		gnl|UMD3.1|GK000006.2	35335062	A	G	0	2	0	1		gnl|UMD3.1|GK000004.2	39174811	A	G	0	4	0	1		gnl|UMD3.1|GK000004.2	39192396	A	G	2	2	0.5	0.5		gnl|UMD3.1|GK000005.2	66594210	G	A	0	2	0	1		gnl|UMD3.1|GK000005.2	66560662	A	G	10
gnl|UMD3.1|GK000006.2	35274241	T	C	0	2	0	1		gnl|UMD3.1|GK000006.2	35401870	C	T	0	2	0	1		gnl|UMD3.1|GK000004.2	39174856	A	G	0	4	0	1		gnl|UMD3.1|GK000004.2	39197581	C	T	10	2	0.833333333333333	0.166666666666667		gnl|UMD3.1|GK000005.2	66594754	T	C	0	2	0	1		gnl|UMD3.1|GK000005.2	66560664	C	A	10
gnl|UMD3.1|GK000006.2	35274291	T	C	0	2	0	1		gnl|UMD3.1|GK000006.2	35410906	T	A	4	2	0.666666666666667	0.333333333333333		gnl|UMD3.1|GK000004.2	39174871	A	G	1	2	0.333333333333333	0.666666666666667		IGFBP6	>=27044009	<=27047853	gnl|UMD3.1|GK000005.2						gnl|UMD3.1|GK000005.2	66594768	T	C	0	2	0	1		gnl|UMD3.1|GK000005.2	66560700	T	C	9
gnl|UMD3.1|GK000006.2	35301415	T	G	0	3	0	1		gnl|UMD3.1|GK000006.2	35448064	C	A	1	2	0.333333333333333	0.666666666666667		gnl|UMD3.1|GK000004.2	39175895	A	G	0	3	0	1		Chromosome location of CGs	SNP location	1	2	3	4	5	6		gnl|UMD3.1|GK000005.2	66594851	C	G	0	2	0	1		gnl|UMD3.1|GK000005.2	66564049	C	A	5
gnl|UMD3.1|GK000006.2	35398699	G	A	0	2	0	1		gnl|UMD3.1|GK000006.2	35450132	A	C	0	2	0	1		gnl|UMD3.1|GK000004.2	39176087	C	CT	0	1	0	1		gnl|UMD3.1|GK000005.2	27045092	C	G	10	2	0.833333333333333	0.166666666666667		gnl|UMD3.1|GK000005.2	66596888	A	G	2	2	0.5	0.5		gnl|UMD3.1|GK000005.2	66566541	T	C	0
gnl|UMD3.1|GK000006.2	35403710	C	A	0	2	0	1		gnl|UMD3.1|GK000006.2	35454260	T	C	0	2	0	1		gnl|UMD3.1|GK000004.2	39179632	G	A	0	2	0	1		gnl|UMD3.1|GK000005.2	27045203	T	A	0	1	0	1		gnl|UMD3.1|GK000005.2	66596934	T	A	2	2	0.5	0.5		gnl|UMD3.1|GK000005.2	66569008	T	C	0
gnl|UMD3.1|GK000006.2	35403876	A	G	8	2	0.8	0.2		gnl|UMD3.1|GK000006.2	35454901	A	T	0	2	0	1		gnl|UMD3.1|GK000004.2	39183668	G	T	0	2	0	1		gnl|UMD3.1|GK000005.2	27047549	G	T	9	2	0.818181818181818	0.181818181818182		gnl|UMD3.1|GK000005.2	66597132	C	G	7	2	0.777777777777778	0.222222222222222		gnl|UMD3.1|GK000005.2	66572085	C	A	1
gnl|UMD3.1|GK000006.2	35431385	A	G	0	2	0	1		gnl|UMD3.1|GK000006.2	35461591	A	G	0	3	0	1		IGFBP6	>=27044009	<=27047853	gnl|UMD3.1|GK000005.2						IGF-I	>=66532877	<=66604734	gnl|UMD3.1|GK000005.2						gnl|UMD3.1|GK000005.2	66598197	C	A	10	2	0.833333333333333	0.166666666666667		gnl|UMD3.1|GK000005.2	66573213	G	T	1
gnl|UMD3.1|GK000006.2	35431675	G	A	0	2	0	1		gnl|UMD3.1|GK000006.2	35466850	G	A	1	2	0.333333333333333	0.666666666666667		Chromosome location of CGs	SNP location	1	2	3	4	5	6		Chromosome location of CGs	SNP location	1	2	3	4	5	6		gnl|UMD3.1|GK000005.2	66598376	C	T	3	6	0.333333333333333	0.666666666666667		gnl|UMD3.1|GK000005.2	66573610	C	T	0
gnl|UMD3.1|GK000006.2	35431763	T	G	0	2	0	1		gnl|UMD3.1|GK000006.2	35488304	C	T	1	2	0.333333333333333	0.666666666666667		IGF-I	>=66532877	<=66604734	gnl|UMD3.1|GK000005.2						gnl|UMD3.1|GK000005.2	66533358	A	G	3	2	0.6	0.4		gnl|UMD3.1|GK000005.2	66599233	C	T	1	2	0.333333333333333	0.666666666666667		gnl|UMD3.1|GK000005.2	66574775	C	A	1
gnl|UMD3.1|GK000006.2	35440223	C	A	0	4	0	1		gnl|UMD3.1|GK000006.2	35489835	C	T	0	3	0	1		Chromosome location of CGs	SNP location	1	2	3	4	5	6		gnl|UMD3.1|GK000005.2	66540173	G	A	0	2	0	1		gnl|UMD3.1|GK000005.2	66599663	T	C	0	2	0	1		gnl|UMD3.1|GK000005.2	66574961	A	G	3
gnl|UMD3.1|GK000006.2	35440228	A	C	0	4	0	1		gnl|UMD3.1|GK000006.2	35489878	T	C	0	2	0	1		gnl|UMD3.1|GK000005.2	66533328	G	A	1	2	0.333333333333333	0.666666666666667		gnl|UMD3.1|GK000005.2	66541917	C	A	8	2	0.8	0.2		gnl|UMD3.1|GK000005.2	66601012	G	A,T	0	7	0	1		gnl|UMD3.1|GK000005.2	66581904	G	C,A	0
gnl|UMD3.1|GK000006.2	35446009	C	T	0	2	0	1		gnl|UMD3.1|GK000006.2	35489883	C	T	0	2	0	1		gnl|UMD3.1|GK000005.2	66540459	G	T	0	2	0	1		gnl|UMD3.1|GK000005.2	66544433	C	G	2	2	0.5	0.5		gnl|UMD3.1|GK000005.2	66604526	A	G	6	23	0.206896551724138	0.793103448275862		gnl|UMD3.1|GK000005.2	66582923	C	A	4
gnl|UMD3.1|GK000006.2	35446108	T	C	0	4	0	1		gnl|UMD3.1|GK000006.2	35489939	C	T	0	2	0	1		gnl|UMD3.1|GK000005.2	66542577	T	C	0	2	0	1		gnl|UMD3.1|GK000005.2	66544492	C	G	2	2	0.5	0.5		gnl|UMD3.1|GK000005.2	66604677	C	G	6	2	0.75	0.25		gnl|UMD3.1|GK000005.2	66583434	C	T	0
gnl|UMD3.1|GK000006.2	35446737	A	G	0	2	0	1		gnl|UMD3.1|GK000006.2	35527268	C	T	0	2	0	1		gnl|UMD3.1|GK000005.2	66544049	C	T	2	2	0.5	0.5		gnl|UMD3.1|GK000005.2	66545950	G	T	0	2	0	1		WNT10B	>=31013104	<=31014446	gnl|UMD3.1|GK000005.2						gnl|UMD3.1|GK000005.2	66585092	A	C	0
gnl|UMD3.1|GK000006.2	35446774	T	G	0	4	0	1		gnl|UMD3.1|GK000006.2	35529700	G	A	0	2	0	1		gnl|UMD3.1|GK000005.2	66544074	T	C	1	5	0.166666666666667	0.833333333333333		gnl|UMD3.1|GK000005.2	66546226	G	T	4	2	0.666666666666667	0.333333333333333		Chromosome location of CGs	SNP location	1	2	3	4	5	6		gnl|UMD3.1|GK000005.2	66587776	C	A	2
gnl|UMD3.1|GK000006.2	35448281	T	C	1	2	0.333333333333333	0.666666666666667		gnl|UMD3.1|GK000006.2	35538934	T	A	2	2	0.5	0.5		gnl|UMD3.1|GK000005.2	66544105	T	C	3	6	0.333333333333333	0.666666666666667		gnl|UMD3.1|GK000005.2	66546511	C	T	21	19	0.525	0.475		MYF6	>=10330469	<=10331983	gnl|UMD3.1|GK000005.2						gnl|UMD3.1|GK000005.2	66588925	T	G	0
gnl|UMD3.1|GK000006.2	35448818	C	T	0	5	0	1		gnl|UMD3.1|GK000006.2	35554358	C	G	0	2	0	1		gnl|UMD3.1|GK000005.2	66544118	T	C	3	8	0.272727272727273	0.727272727272727		gnl|UMD3.1|GK000005.2	66546530	C	G	31	15	0.673913043478261	0.326086956521739		Chromosome location of CGs	SNP location	1	2	3	4	5	6		gnl|UMD3.1|GK000005.2	66590477	C	T	0
gnl|UMD3.1|GK000006.2	35448844	T	C	0	3	0	1		gnl|UMD3.1|GK000006.2	35563028	T	C	0	2	0	1		gnl|UMD3.1|GK000005.2	66544121	T	C	7	4	0.636363636363636	0.363636363636364		gnl|UMD3.1|GK000005.2	66547452	C	T	4	2	0.666666666666667	0.333333333333333		MYF5	>=10339425	<=10342660	gnl|UMD3.1|GK000005.2						gnl|UMD3.1|GK000005.2	66591049	T	C	0
gnl|UMD3.1|GK000006.2	35448845	A	C	0	4	0	1		gnl|UMD3.1|GK000006.2	35635037	A	T	0	2	0	1		gnl|UMD3.1|GK000005.2	66544130	T	C	7	2	0.777777777777778	0.222222222222222		gnl|UMD3.1|GK000005.2	66547740	C	T	7	2	0.777777777777778	0.222222222222222		Chromosome location of CGs	SNP location	1	2	3	4	5	6		gnl|UMD3.1|GK000005.2	66594754	T	C	0
gnl|UMD3.1|GK000006.2	35448883	A	T	2	2	0.5	0.5		gnl|UMD3.1|GK000006.2	35635085	C	T	0	2	0	1		gnl|UMD3.1|GK000005.2	66544131	T	C	7	3	0.7	0.3		gnl|UMD3.1|GK000005.2	66548327	A	T	3	2	0.6	0.4		IGFBP7	>=74071067	<=74150456	gnl|UMD3.1|GK000006.2						gnl|UMD3.1|GK000005.2	66594768	T	C	0
gnl|UMD3.1|GK000006.2	35451496	T	A	0	3	0	1		gnl|UMD3.1|GK000006.2	35640037	C	T	0	2	0	1		gnl|UMD3.1|GK000005.2	66544136	T	C	5	5	0.5	0.5		gnl|UMD3.1|GK000005.2	66556673	C	T	0	2	0	1		Chromosome location of CGs	SNP location	1	2	3	4	5	6		gnl|UMD3.1|GK000005.2	66595695	G	T	1
gnl|UMD3.1|GK000006.2	35451572	T	C	0	3	0	1		gnl|UMD3.1|GK000006.2	35658410	T	C	0	2	0	1		gnl|UMD3.1|GK000005.2	66544192	C	G	7	2	0.777777777777778	0.222222222222222		gnl|UMD3.1|GK000005.2	66557413	A	G	0	2	0	1		gnl|UMD3.1|GK000006.2	74071199	C	A	159	167	0.487730061349693	0.512269938650307		gnl|UMD3.1|GK000005.2	66596473	C	G	10
gnl|UMD3.1|GK000006.2	35451578	G	A	0	2	0	1		gnl|UMD3.1|GK000006.2	35658415	T	C	0	2	0	1		gnl|UMD3.1|GK000005.2	66544318	C	A	9	2	0.818181818181818	0.181818181818182		gnl|UMD3.1|GK000005.2	66559978	T	C	1	2	0.333333333333333	0.666666666666667		gnl|UMD3.1|GK000006.2	74071328	G	T	1	10	0.0909090909090909	0.909090909090909		gnl|UMD3.1|GK000005.2	66596750	A	T	2
gnl|UMD3.1|GK000006.2	35451584	A	C	0	3	0	1		gnl|UMD3.1|GK000006.2	35658432	T	C	0	2	0	1		gnl|UMD3.1|GK000005.2	66544492	C	G	0	7	0	1		gnl|UMD3.1|GK000005.2	66560014	T	C	3	4	0.428571428571429	0.571428571428571		gnl|UMD3.1|GK000006.2	74072803	T	A	0	3	0	1		gnl|UMD3.1|GK000005.2	66596751	A	T	2
gnl|UMD3.1|GK000006.2	35451746	C	T	0	3	0	1		gnl|UMD3.1|GK000006.2	35658449	T	C	0	2	0	1		gnl|UMD3.1|GK000005.2	66545650	T	C	0	5	0	1		gnl|UMD3.1|GK000005.2	66563047	C	T	0	2	0	1		gnl|UMD3.1|GK000006.2	74077663	G	A	0	2	0	1		gnl|UMD3.1|GK000005.2	66598376	C	T	8
gnl|UMD3.1|GK000006.2	35452465	A	T	0	4	0	1		gnl|UMD3.1|GK000006.2	35658454	T	C	0	2	0	1		gnl|UMD3.1|GK000005.2	66545655	T	C	0	5	0	1		gnl|UMD3.1|GK000005.2	66567053	T	C	0	1	0	1		gnl|UMD3.1|GK000006.2	74085266	G	A	9	2	0.818181818181818	0.181818181818182		gnl|UMD3.1|GK000005.2	66598674	A	G	9
gnl|UMD3.1|GK000006.2	35455238	T	C	0	2	0	1		gnl|UMD3.1|GK000006.2	35713141	T	G	0	2	0	1		gnl|UMD3.1|GK000005.2	66545656	T	C	1	4	0.2	0.8		gnl|UMD3.1|GK000005.2	66569689	T	A	0	1	0	1		gnl|UMD3.1|GK000006.2	74085320	T	C	3	3	0.5	0.5		gnl|UMD3.1|GK000005.2	66599175	C	T	9
gnl|UMD3.1|GK000006.2	35455847	T	A	0	4	0	1		gnl|UMD3.1|GK000006.2	35737061	A	C	0	2	0	1		gnl|UMD3.1|GK000005.2	66545660	T	C	3	2	0.6	0.4		gnl|UMD3.1|GK000005.2	66570789	T	C	0	2	0	1		gnl|UMD3.1|GK000006.2	74090013	T	C	1	4	0.2	0.8		gnl|UMD3.1|GK000005.2	66599663	T	C	0
gnl|UMD3.1|GK000006.2	35455867	A	T	0	4	0	1		gnl|UMD3.1|GK000006.2	35749590	G	T	0	2	0	1		gnl|UMD3.1|GK000005.2	66545688	T	C	2	5	0.285714285714286	0.714285714285714		gnl|UMD3.1|GK000005.2	66581904	G	C	0	5	0	1		gnl|UMD3.1|GK000006.2	74091322	C	T	0	2	0	1		gnl|UMD3.1|GK000005.2	66599804	A	T	4
gnl|UMD3.1|GK000006.2	35455887	C	T	0	5	0	1		gnl|UMD3.1|GK000006.2	35765241	A	G	4	3	0.571428571428571	0.428571428571429		gnl|UMD3.1|GK000005.2	66545696	T	C	3	4	0.428571428571429	0.571428571428571		gnl|UMD3.1|GK000005.2	66582378	A	T	2	4	0.333333333333333	0.666666666666667		gnl|UMD3.1|GK000006.2	74091417	T	C	0	2	0	1		gnl|UMD3.1|GK000005.2	66600386	C	G	6
gnl|UMD3.1|GK000006.2	35456029	G	C	0	4	0	1		gnl|UMD3.1|GK000006.2	35765254	A	T	4	2	0.666666666666667	0.333333333333333		gnl|UMD3.1|GK000005.2	66545703	T	C	0	7	0	1		gnl|UMD3.1|GK000005.2	66583486	A	G	2	2	0.5	0.5		gnl|UMD3.1|GK000006.2	74125193	T	C	2	2	0.5	0.5		gnl|UMD3.1|GK000005.2	66600825	C	A	10
gnl|UMD3.1|GK000006.2	35456372	T	A	2	3	0.4	0.6		gnl|UMD3.1|GK000006.2	35765264	G	A	5	2	0.714285714285714	0.285714285714286		gnl|UMD3.1|GK000005.2	66545710	T	C	3	3	0.5	0.5		gnl|UMD3.1|GK000005.2	66588154	A	G	0	2	0	1		gnl|UMD3.1|GK000006.2	74125209	T	C	0	4	0	1		gnl|UMD3.1|GK000005.2	66600868	C	A	6
gnl|UMD3.1|GK000006.2	35456386	A	G	1	4	0.2	0.8		gnl|UMD3.1|GK000006.2	35818940	G	A	0	2	0	1		gnl|UMD3.1|GK000005.2	66546530	C	G	0	41	0	1		gnl|UMD3.1|GK000005.2	66589353	C	A	6	2	0.75	0.25		gnl|UMD3.1|GK000006.2	74125214	T	C	2	2	0.5	0.5		gnl|UMD3.1|GK000005.2	66601012	G	A	0
gnl|UMD3.1|GK000006.2	35456437	G	A	0	8	0	1		gnl|UMD3.1|GK000006.2	35889807	C	T	0	2	0	1		gnl|UMD3.1|GK000005.2	66547740	C	T	6	2	0.75	0.25		gnl|UMD3.1|GK000005.2	66592064	C	A	1	2	0.333333333333333	0.666666666666667		gnl|UMD3.1|GK000006.2	74125231	T	C	2	2	0.5	0.5		gnl|UMD3.1|GK000005.2	66604526	A	G	26
gnl|UMD3.1|GK000006.2	35456470	T	A	0	7	0	1		gnl|UMD3.1|GK000006.2	35931279	TAGAA	TAGAAGAA	0	1	0	1		gnl|UMD3.1|GK000005.2	66547981	G	A	0	3	0	1		gnl|UMD3.1|GK000005.2	66594662	T	C	2	2	0.5	0.5		gnl|UMD3.1|GK000006.2	74125284	T	C	0	4	0	1		WNT10B	>=31013104	<=31014446	gnl|UMD3.1|GK000005.2
gnl|UMD3.1|GK000006.2	35456486	A	T	0	8	0	1		PKD2	>=38040871	<=38099549	gnl|UMD3.1|GK000006.2						gnl|UMD3.1|GK000005.2	66548327	A	T	0	1	0	1		gnl|UMD3.1|GK000005.2	66594677	T	C	2	2	0.5	0.5		gnl|UMD3.1|GK000006.2	74138925	G	A	0	2	0	1		Chromosome location of CGs	SNP location	1	2	3
gnl|UMD3.1|GK000006.2	35456502	C	T	0	9	0	1		Chromosome location of CGs	SNP location	1	2	3	4	5	6		gnl|UMD3.1|GK000005.2	66556673	C	T	0	2	0	1		gnl|UMD3.1|GK000005.2	66595654	G	T	2	2	0.5	0.5		gnl|UMD3.1|GK000006.2	74150133	T	C	28	5	0.848484848484849	0.151515151515152		MYF6	>=10330469	<=10331983	gnl|UMD3.1|GK000005.2
gnl|UMD3.1|GK000006.2	35456548	G	A	0	5	0	1		gnl|UMD3.1|GK000006.2	38041409	G	A	2	2	0.5	0.5		gnl|UMD3.1|GK000005.2	66557050	C	A	5	3	0.625	0.375		gnl|UMD3.1|GK000005.2	66595678	T	C	2	2	0.5	0.5		gnl|UMD3.1|GK000006.2	74150139	T	C	11	21	0.34375	0.65625		Chromosome location of CGs	SNP location	1	2	3
gnl|UMD3.1|GK000006.2	35456676	A	C	0	5	0	1		gnl|UMD3.1|GK000006.2	38041736	C	T	0	5	0	1		gnl|UMD3.1|GK000005.2	66559960	T	C	0	1	0	1		gnl|UMD3.1|GK000005.2	66597921	A	G	0	2	0	1		gnl|UMD3.1|GK000006.2	74150191	T	C	19	14	0.575757575757576	0.424242424242424		gnl|UMD3.1|GK000005.2	10331735	A	T	5
gnl|UMD3.1|GK000006.2	35456685	T	C	0	5	0	1		gnl|UMD3.1|GK000006.2	38042452	C	A	3	2	0.6	0.4		gnl|UMD3.1|GK000005.2	66564163	A	T	0	2	0	1		gnl|UMD3.1|GK000005.2	66600554	A	G	2	2	0.5	0.5		gnl|UMD3.1|GK000006.2	74150225	G	T	16	16	0.5	0.5		gnl|UMD3.1|GK000005.2	10331781	C	G	0
gnl|UMD3.1|GK000006.2	35456757	T	C	0	6	0	1		gnl|UMD3.1|GK000006.2	38064626	G	T	0	2	0	1		gnl|UMD3.1|GK000005.2	66572085	C	A	0	2	0	1		gnl|UMD3.1|GK000005.2	66600607	C	T	6	2	0.75	0.25		CCSER1	>=35100701	<=35938394	gnl|UMD3.1|GK000006.2						MYF5	>=10339425	<=10342660	gnl|UMD3.1|GK000005.2
gnl|UMD3.1|GK000006.2	35460291	CTTT	CT	0	1	0	1		gnl|UMD3.1|GK000006.2	38077793	T	C	0	2	0	1		gnl|UMD3.1|GK000005.2	66581704	C	A	2	2	0.5	0.5		gnl|UMD3.1|GK000005.2	66601081	G	C	0	2	0	1		Chromosome location of CGs	SNP location	1	2	3	4	5	6		Chromosome location of CGs	SNP location	1	2	3
gnl|UMD3.1|GK000006.2	35461089	T	C	0	3	0	1		gnl|UMD3.1|GK000006.2	38077813	T	C	0	2	0	1		gnl|UMD3.1|GK000005.2	66588925	T	G	0	2	0	1		gnl|UMD3.1|GK000005.2	66601518	G	A	0	2	0	1		gnl|UMD3.1|GK000006.2	35100998	C	G	0	8	0	1		IGFBP7	>=74071067	<=74150456	gnl|UMD3.1|GK000006.2
gnl|UMD3.1|GK000006.2	35461131	C	T	0	2	0	1		gnl|UMD3.1|GK000006.2	38077816	T	C	0	2	0	1		gnl|UMD3.1|GK000005.2	66597363	G	T	2	2	0.5	0.5		gnl|UMD3.1|GK000005.2	66601680	T	C	0	2	0	1		gnl|UMD3.1|GK000006.2	35101002	C	A	0	9	0	1		Chromosome location of CGs	SNP location	1	2	3
gnl|UMD3.1|GK000006.2	35461498	G	T	0	2	0	1		gnl|UMD3.1|GK000006.2	38077822	T	C	0	2	0	1		gnl|UMD3.1|GK000005.2	66597541	C	A	11	4	0.733333333333333	0.266666666666667		gnl|UMD3.1|GK000005.2	66602190	C	G	4	2	0.666666666666667	0.333333333333333		gnl|UMD3.1|GK000006.2	35101045	C	G	0	9	0	1		gnl|UMD3.1|GK000006.2	74071328	G	T	1
gnl|UMD3.1|GK000006.2	35461545	G	A	0	4	0	1		gnl|UMD3.1|GK000006.2	38077824	T	C	0	2	0	1		gnl|UMD3.1|GK000005.2	66598126	A	G	6	2	0.75	0.25		WNT10B	>=31013104	<=31014446	gnl|UMD3.1|GK000005.2						gnl|UMD3.1|GK000006.2	35101056	T	A	0	8	0	1		gnl|UMD3.1|GK000006.2	74072803	T	A	0
gnl|UMD3.1|GK000006.2	35461591	A	G	0	2	0	1		gnl|UMD3.1|GK000006.2	38077825	T	C	0	2	0	1		gnl|UMD3.1|GK000005.2	66598376	C	T	0	9	0	1		Chromosome location of CGs	SNP location	1	2	3	4	5	6		gnl|UMD3.1|GK000006.2	35101057	G	A	0	8	0	1		gnl|UMD3.1|GK000006.2	74082272	A	T	0
gnl|UMD3.1|GK000006.2	35469479	C	T	0	2	0	1		NCAPG	>=38765969	<=38812051	gnl|UMD3.1|GK000006.2						gnl|UMD3.1|GK000005.2	66598388	T	A	6	2	0.75	0.25		MYF6	>=10330469	<=10331983	gnl|UMD3.1|GK000005.2						gnl|UMD3.1|GK000006.2	35101058	C	T	0	8	0	1		gnl|UMD3.1|GK000006.2	74083660	G	T	0
gnl|UMD3.1|GK000006.2	35469939	G	A	0	2	0	1		Chromosome location of CGs	SNP location	1	2	3	4	5	6		gnl|UMD3.1|GK000005.2	66598551	T	A	3	2	0.6	0.4		Chromosome location of CGs	SNP location	1	2	3	4	5	6		gnl|UMD3.1|GK000006.2	35101080	A	G	0	9	0	1		gnl|UMD3.1|GK000006.2	74093001	T	C	0
gnl|UMD3.1|GK000006.2	35469960	G	A	0	3	0	1		KCNIP4	>=41709362	<=43021626	gnl|UMD3.1|GK000006.2						gnl|UMD3.1|GK000005.2	66602864	C	A	1	2	0.333333333333333	0.666666666666667		MYF5	>=10339425	<=10342660	gnl|UMD3.1|GK000005.2						gnl|UMD3.1|GK000006.2	35101089	G	T	0	10	0	1		gnl|UMD3.1|GK000006.2	74100805	T	C	0
gnl|UMD3.1|GK000006.2	35471115	A	G	0	6	0	1		Chromosome location of CGs	SNP location	1	2	3	4	5	6		gnl|UMD3.1|GK000005.2	66604726	C	A	0	2	0	1		Chromosome location of CGs	SNP location	1	2	3	4	5	6		gnl|UMD3.1|GK000006.2	35101092	A	T	0	11	0	1		gnl|UMD3.1|GK000006.2	74126220	T	C	0
gnl|UMD3.1|GK000006.2	35471211	C	T	0	5	0	1		gnl|UMD3.1|GK000006.2	42104329	A	G	0	2	0	1		WNT10B	>=31013104	<=31014446	gnl|UMD3.1|GK000005.2						IGFBP7	>=74071067	<=74150456	gnl|UMD3.1|GK000006.2						gnl|UMD3.1|GK000006.2	35101100	G	T	0	12	0	1		gnl|UMD3.1|GK000006.2	74126238	T	C	0
gnl|UMD3.1|GK000006.2	35474047	ATC	A	0	1	0	1		gnl|UMD3.1|GK000006.2	42571311	G	T	0	2	0	1		Chromosome location of CGs	SNP location	1	2	3	4	5	6		Chromosome location of CGs	SNP location	1	2	3	4	5	6		gnl|UMD3.1|GK000006.2	35101105	G	T	0	12	0	1		gnl|UMD3.1|GK000006.2	74127014	G	T	0
gnl|UMD3.1|GK000006.2	35474344	A	G	0	4	0	1		gnl|UMD3.1|GK000006.2	42616564	GAA	G	0	1	0	1		MYF6	>=10330469	<=10331983	gnl|UMD3.1|GK000005.2						gnl|UMD3.1|GK000006.2	74071328	G	T	0	13	0	1		gnl|UMD3.1|GK000006.2	35101147	G	A	0	14	0	1		gnl|UMD3.1|GK000006.2	74128416	T	C	0
gnl|UMD3.1|GK000006.2	35474370	C	A	2	2	0.5	0.5		gnl|UMD3.1|GK000006.2	42616566	A	G	0	1	0	1		Chromosome location of CGs	SNP location	1	2	3	4	5	6		gnl|UMD3.1|GK000006.2	74076356	A	T	1	2	0.333333333333333	0.666666666666667		gnl|UMD3.1|GK000006.2	35108815	T	C	0	2	0	1		gnl|UMD3.1|GK000006.2	74128423	T	C	0
gnl|UMD3.1|GK000006.2	35475031	A	G,C	0	2	0	1		gnl|UMD3.1|GK000006.2	42758918	C	A	0	2	0	1		MYF5	>=10339425	<=10342660	gnl|UMD3.1|GK000005.2						gnl|UMD3.1|GK000006.2	74077913	G	T	0	2	0	1		gnl|UMD3.1|GK000006.2	35108827	T	C	0	2	0	1		gnl|UMD3.1|GK000006.2	74128427	T	C	0
gnl|UMD3.1|GK000006.2	35475065	G	C	0	2	0	1		gnl|UMD3.1|GK000006.2	42976276	T	C	0	2	0	1		Chromosome location of CGs	SNP location	1	2	3	4	5	6		gnl|UMD3.1|GK000006.2	74084792	A	G	0	4	0	1		gnl|UMD3.1|GK000006.2	35108828	T	C	0	2	0	1		gnl|UMD3.1|GK000006.2	74128428	T	C	0
gnl|UMD3.1|GK000006.2	35482712	C	T	0	6	0	1		CAST	>=98444979	<=98581253	gnl|UMD3.1|GK000007.2						IGFBP7	>=74071067	<=74150456	gnl|UMD3.1|GK000006.2						gnl|UMD3.1|GK000006.2	74084845	G	T	4	2	0.666666666666667	0.333333333333333		gnl|UMD3.1|GK000006.2	35108833	T	C	0	2	0	1		gnl|UMD3.1|GK000006.2	74128439	T	C	0
gnl|UMD3.1|GK000006.2	35482736	G	T	0	6	0	1		Chromosome location of CGs	SNP location	1	2	3	4	5	6		Chromosome location of CGs	SNP location	1	2	3	4	5	6		gnl|UMD3.1|GK000006.2	74095370	T	G	0	2	0	1		gnl|UMD3.1|GK000006.2	35108841	T	C	0	2	0	1		gnl|UMD3.1|GK000006.2	74128441	T	C	0
gnl|UMD3.1|GK000006.2	35484689	G	T	3	2	0.6	0.4		gnl|UMD3.1|GK000007.2	98485261	A	G	0	2	0	1		gnl|UMD3.1|GK000006.2	74071199	C	A	236	222	0.51528384279476	0.48471615720524		gnl|UMD3.1|GK000006.2	74096957	CAGA	C	0	1	0	1		gnl|UMD3.1|GK000006.2	35108844	T	C	0	2	0	1		gnl|UMD3.1|GK000006.2	74128453	T	C	0
gnl|UMD3.1|GK000006.2	35487625	T	C	0	3	0	1		gnl|UMD3.1|GK000007.2	98485273	T	C	0	2	0	1		gnl|UMD3.1|GK000006.2	74071328	G	T	0	16	0	1		gnl|UMD3.1|GK000006.2	74100805	T	C	0	4	0	1		gnl|UMD3.1|GK000006.2	35153311	C	A	0	2	0	1		gnl|UMD3.1|GK000006.2	74128454	T	C	0
gnl|UMD3.1|GK000006.2	35487657	G	A	0	4	0	1		gnl|UMD3.1|GK000007.2	98494818	T	C	0	2	0	1		gnl|UMD3.1|GK000006.2	74075274	T	C	0	2	0	1		gnl|UMD3.1|GK000006.2	74128321	G	A	0	2	0	1		gnl|UMD3.1|GK000006.2	35153318	C	A	0	2	0	1		gnl|UMD3.1|GK000006.2	74128470	T	C	0
gnl|UMD3.1|GK000006.2	35487689	A	G	0	2	0	1		gnl|UMD3.1|GK000007.2	98494832	A	C	0	2	0	1		gnl|UMD3.1|GK000006.2	74076691	A	T	3	2	0.6	0.4		gnl|UMD3.1|GK000006.2	74129116	A	G	0	2	0	1		gnl|UMD3.1|GK000006.2	35170901	C	G	1	2	0.333333333333333	0.666666666666667		gnl|UMD3.1|GK000006.2	74150139	T	C	14
gnl|UMD3.1|GK000006.2	35487798	T	C	0	2	0	1		gnl|UMD3.1|GK000007.2	98494839	G	A	0	2	0	1		gnl|UMD3.1|GK000006.2	74076725	G	C	1	3	0.25	0.75		gnl|UMD3.1|GK000006.2	74130117	C	A	0	2	0	1		gnl|UMD3.1|GK000006.2	35198184	C	A	4	2	0.666666666666667	0.333333333333333		gnl|UMD3.1|GK000006.2	74150191	T	C	36
gnl|UMD3.1|GK000006.2	35489494	A	C,G	0	3	0	1		gnl|UMD3.1|GK000007.2	98494917	T	C	0	2	0	1		gnl|UMD3.1|GK000006.2	74076764	C	A	2	2	0.5	0.5		gnl|UMD3.1|GK000006.2	74130513	C	T	0	2	0	1		gnl|UMD3.1|GK000006.2	35198282	G	T	3	2	0.6	0.4		CCSER1	>=35100701	<=35938394	gnl|UMD3.1|GK000006.2
gnl|UMD3.1|GK000006.2	35489617	C	T	0	3	0	1		gnl|UMD3.1|GK000007.2	98511880	T	G	0	2	0	1		gnl|UMD3.1|GK000006.2	74076776	A	C	0	3	0	1		gnl|UMD3.1|GK000006.2	74150139	T	C	9	54	0.142857142857143	0.857142857142857		gnl|UMD3.1|GK000006.2	35198383	T	A	6	2	0.75	0.25		Chromosome location of CGs	SNP location	1	2	3
gnl|UMD3.1|GK000006.2	35489627	C	T	0	2	0	1		gnl|UMD3.1|GK000007.2	98512214	C	G	0	3	0	1		gnl|UMD3.1|GK000006.2	74081831	C	T	0	2	0	1		gnl|UMD3.1|GK000006.2	74150191	T	C	37	12	0.755102040816326	0.244897959183673		gnl|UMD3.1|GK000006.2	35198787	C	T	8	2	0.8	0.2		gnl|UMD3.1|GK000006.2	35100940	T	G	0
gnl|UMD3.1|GK000006.2	35489830	G	A	0	4	0	1		gnl|UMD3.1|GK000007.2	98520399	T	C	0	2	0	1		gnl|UMD3.1|GK000006.2	74081837	T	A	0	2	0	1		CCSER1	>=35100701	<=35938394	gnl|UMD3.1|GK000006.2						gnl|UMD3.1|GK000006.2	35199199	T	C	2	2	0.5	0.5		gnl|UMD3.1|GK000006.2	35100998	C	G	0
gnl|UMD3.1|GK000006.2	35489835	C	T	0	3	0	1		gnl|UMD3.1|GK000007.2	98534197	T	C	1	19	0.05	0.95		gnl|UMD3.1|GK000006.2	74082501	TTTGTTGTTGTT	TTTGTTGTTGTTGTT	0	1	0	1		Chromosome location of CGs	SNP location	1	2	3	4	5	6		gnl|UMD3.1|GK000006.2	35211888	C	A	0	2	0	1		gnl|UMD3.1|GK000006.2	35101002	C	A	0
gnl|UMD3.1|GK000006.2	35489878	T	C	0	6	0	1		gnl|UMD3.1|GK000007.2	98535683	A	G	0	13	0	1		gnl|UMD3.1|GK000006.2	74083660	G	T	0	1	0	1		gnl|UMD3.1|GK000006.2	35100754	T	C	3	2	0.6	0.4		gnl|UMD3.1|GK000006.2	35213846	C	A	2	2	0.5	0.5		gnl|UMD3.1|GK000006.2	35101045	C	G	0
gnl|UMD3.1|GK000006.2	35489883	C	T	0	5	0	1		gnl|UMD3.1|GK000007.2	98539771	T	C	0	4	0	1		gnl|UMD3.1|GK000006.2	74113618	T	C	0	3	0	1		gnl|UMD3.1|GK000006.2	35100794	A	T	6	2	0.75	0.25		gnl|UMD3.1|GK000006.2	35213991	T	C	0	2	0	1		gnl|UMD3.1|GK000006.2	35101080	A	G	0
gnl|UMD3.1|GK000006.2	35489894	G	A	0	5	0	1		gnl|UMD3.1|GK000007.2	98539786	A	G	0	4	0	1		gnl|UMD3.1|GK000006.2	74113643	T	C	0	2	0	1		gnl|UMD3.1|GK000006.2	35100940	T	G	2	4	0.333333333333333	0.666666666666667		gnl|UMD3.1|GK000006.2	35219521	C	T	0	2	0	1		gnl|UMD3.1|GK000006.2	35101089	G	T	0
gnl|UMD3.1|GK000006.2	35489928	T	C	0	5	0	1		gnl|UMD3.1|GK000007.2	98544073	G	A	0	3	0	1		gnl|UMD3.1|GK000006.2	74126183	T	C	0	2	0	1		gnl|UMD3.1|GK000006.2	35100998	C	G	0	7	0	1		gnl|UMD3.1|GK000006.2	35219664	G	A	0	2	0	1		gnl|UMD3.1|GK000006.2	35101092	A	T	0
gnl|UMD3.1|GK000006.2	35489937	A	C	0	5	0	1		gnl|UMD3.1|GK000007.2	98544078	C	A	0	3	0	1		gnl|UMD3.1|GK000006.2	74128504	T	C	0	2	0	1		gnl|UMD3.1|GK000006.2	35101002	C	A	0	8	0	1		gnl|UMD3.1|GK000006.2	35228741	C	T	0	2	0	1		gnl|UMD3.1|GK000006.2	35101100	G	T	0
gnl|UMD3.1|GK000006.2	35489939	C	G	0	5	0	1		gnl|UMD3.1|GK000007.2	98547981	A	T	0	2	0	1		gnl|UMD3.1|GK000006.2	74128539	T	C	0	2	0	1		gnl|UMD3.1|GK000006.2	35101045	C	G	0	9	0	1		gnl|UMD3.1|GK000006.2	35228840	T	C	0	5	0	1		gnl|UMD3.1|GK000006.2	35101105	G	T	0
gnl|UMD3.1|GK000006.2	35490049	C	A	0	4	0	1		gnl|UMD3.1|GK000007.2	98549057	A	C	0	2	0	1		gnl|UMD3.1|GK000006.2	74134750	C	A	0	2	0	1		gnl|UMD3.1|GK000006.2	35101056	T	A	0	8	0	1		gnl|UMD3.1|GK000006.2	35229231	A	T	0	6	0	1		gnl|UMD3.1|GK000006.2	35101147	G	A	0
gnl|UMD3.1|GK000006.2	35490129	C	T	0	2	0	1		gnl|UMD3.1|GK000007.2	98552479	C	T	0	11	0	1		gnl|UMD3.1|GK000006.2	74144372	C	A	0	2	0	1		gnl|UMD3.1|GK000006.2	35101057	G	A	0	8	0	1		gnl|UMD3.1|GK000006.2	35229402	C	T	6	2	0.75	0.25		gnl|UMD3.1|GK000006.2	35101276	T	C	0
gnl|UMD3.1|GK000006.2	35490148	G	A	0	2	0	1		gnl|UMD3.1|GK000007.2	98554373	G	A	0	8	0	1		gnl|UMD3.1|GK000006.2	74150139	T	C	39	92	0.297709923664122	0.702290076335878		gnl|UMD3.1|GK000006.2	35101058	C	T	0	8	0	1		gnl|UMD3.1|GK000006.2	35229461	A	T	4	2	0.666666666666667	0.333333333333333		gnl|UMD3.1|GK000006.2	35102668	T	A	0
gnl|UMD3.1|GK000006.2	35494493	C	T	0	2	0	1		gnl|UMD3.1|GK000007.2	98554385	T	C	0	10	0	1		gnl|UMD3.1|GK000006.2	74150191	T	C	85	27	0.758928571428571	0.241071428571429		gnl|UMD3.1|GK000006.2	35101080	A	G	0	12	0	1		gnl|UMD3.1|GK000006.2	35230712	A	G	0	2	0	1		gnl|UMD3.1|GK000006.2	35108161	C	A	0
gnl|UMD3.1|GK000006.2	35494707	T	C	0	3	0	1		gnl|UMD3.1|GK000007.2	98556231	G	A	0	2	0	1		CCSER1	>=35100701	<=35938394	gnl|UMD3.1|GK000006.2						gnl|UMD3.1|GK000006.2	35101089	G	T	0	12	0	1		gnl|UMD3.1|GK000006.2	35230902	G	T	0	2	0	1		gnl|UMD3.1|GK000006.2	35115316	T	C	0
gnl|UMD3.1|GK000006.2	35494804	C	T	0	2	0	1		gnl|UMD3.1|GK000007.2	98556308	A	G	0	2	0	1		Chromosome location of CGs	SNP location	1	2	3	4	5	6		gnl|UMD3.1|GK000006.2	35101092	A	T	0	11	0	1		gnl|UMD3.1|GK000006.2	35260977	T	A	1	2	0.333333333333333	0.666666666666667		gnl|UMD3.1|GK000006.2	35133254	T	C	0
gnl|UMD3.1|GK000006.2	35494812	A	G	0	2	0	1		gnl|UMD3.1|GK000007.2	98556337	G	A	0	2	0	1		gnl|UMD3.1|GK000006.2	35100940	T	G	0	7	0	1		gnl|UMD3.1|GK000006.2	35101093	T	A	9	2	0.818181818181818	0.181818181818182		gnl|UMD3.1|GK000006.2	35274241	T	C	0	2	0	1		gnl|UMD3.1|GK000006.2	35133323	T	A	0
gnl|UMD3.1|GK000006.2	35495175	T	C	0	3	0	1		gnl|UMD3.1|GK000007.2	98560223	T	C	0	5	0	1		gnl|UMD3.1|GK000006.2	35100998	C	G	0	2	0	1		gnl|UMD3.1|GK000006.2	35101095	A	T	9	2	0.818181818181818	0.181818181818182		gnl|UMD3.1|GK000006.2	35274291	T	C	0	3	0	1		gnl|UMD3.1|GK000006.2	35142502	T	G	0
gnl|UMD3.1|GK000006.2	35495189	T	C	0	3	0	1		gnl|UMD3.1|GK000007.2	98566736	G	C	0	13	0	1		gnl|UMD3.1|GK000006.2	35101147	G	A	0	6	0	1		gnl|UMD3.1|GK000006.2	35101100	G	T	0	11	0	1		gnl|UMD3.1|GK000006.2	35274796	T	C	0	2	0	1		gnl|UMD3.1|GK000006.2	35152891	A	G	0
gnl|UMD3.1|GK000006.2	35495227	G	A	0	3	0	1		gnl|UMD3.1|GK000007.2	98574388	G	A	0	2	0	1		gnl|UMD3.1|GK000006.2	35101276	T	C	0	4	0	1		gnl|UMD3.1|GK000006.2	35101105	G	T	0	9	0	1		gnl|UMD3.1|GK000006.2	35283833	T	A	0	2	0	1		gnl|UMD3.1|GK000006.2	35152896	T	C	0
gnl|UMD3.1|GK000006.2	35495290	C	T	0	3	0	1		gnl|UMD3.1|GK000007.2	98574420	C	G	0	2	0	1		gnl|UMD3.1|GK000006.2	35101558	T	A	0	2	0	1		gnl|UMD3.1|GK000006.2	35101147	G	A	0	9	0	1		gnl|UMD3.1|GK000006.2	35296140	C	T	2	2	0.5	0.5		gnl|UMD3.1|GK000006.2	35154141	C	T	0
gnl|UMD3.1|GK000006.2	35495358	G	A	0	3	0	1		gnl|UMD3.1|GK000007.2	98577713	A	C	0	2	0	1		gnl|UMD3.1|GK000006.2	35118878	C	T	0	2	0	1		gnl|UMD3.1|GK000006.2	35101276	T	C	3	4	0.428571428571429	0.571428571428571		gnl|UMD3.1|GK000006.2	35296467	A	T	1	2	0.333333333333333	0.666666666666667		gnl|UMD3.1|GK000006.2	35168549	C	T	0
gnl|UMD3.1|GK000006.2	35495387	T	G	0	3	0	1		gnl|UMD3.1|GK000007.2	98577841	T	C	0	2	0	1		gnl|UMD3.1|GK000006.2	35130778	C	T	0	2	0	1		gnl|UMD3.1|GK000006.2	35101328	A	G	3	2	0.6	0.4		gnl|UMD3.1|GK000006.2	35296493	T	C	1	1	0.5	0.5		gnl|UMD3.1|GK000006.2	35173456	T	A	0
gnl|UMD3.1|GK000006.2	35495423	C	T	0	3	0	1		gnl|UMD3.1|GK000007.2	98577879	C	G	0	2	0	1		gnl|UMD3.1|GK000006.2	35155412	C	A	2	2	0.5	0.5		gnl|UMD3.1|GK000006.2	35101558	T	A	3	4	0.428571428571429	0.571428571428571		gnl|UMD3.1|GK000006.2	35296699	G	C	2	2	0.5	0.5		gnl|UMD3.1|GK000006.2	35195941	G	C	0
gnl|UMD3.1|GK000006.2	35510131	T	A	0	1	0	1		gnl|UMD3.1|GK000007.2	98578686	G	A	0	2	0	1		gnl|UMD3.1|GK000006.2	35160304	G	A	0	2	0	1		gnl|UMD3.1|GK000006.2	35113186	A	G	0	2	0	1		gnl|UMD3.1|GK000006.2	35300977	G	A	7	4	0.636363636363636	0.363636363636364		gnl|UMD3.1|GK000006.2	35198049	TTTT	TTTTCTTT	0
gnl|UMD3.1|GK000006.2	35519108	A	T	1	2	0.333333333333333	0.666666666666667		gnl|UMD3.1|GK000007.2	98578994	TGG	TGGG	0	1	0	1		gnl|UMD3.1|GK000006.2	35168576	C	A	0	2	0	1		gnl|UMD3.1|GK000006.2	35116882	G	T	0	2	0	1		gnl|UMD3.1|GK000006.2	35300996	C	T	8	2	0.8	0.2		gnl|UMD3.1|GK000006.2	35198251	C	G	0
gnl|UMD3.1|GK000006.2	35520574	A	G	6	2	0.75	0.25		gnl|UMD3.1|GK000007.2	98579574	G	A	0	39	0	1		gnl|UMD3.1|GK000006.2	35177490	T	A	0	2	0	1		gnl|UMD3.1|GK000006.2	35116884	T	G	0	2	0	1		gnl|UMD3.1|GK000006.2	35310770	ACT	A	0	1	0	1		gnl|UMD3.1|GK000006.2	35198316	A	T	2
gnl|UMD3.1|GK000006.2	35520664	T	C	0	9	0	1		gnl|UMD3.1|GK000007.2	98579663	A	G	0	40	0	1		gnl|UMD3.1|GK000006.2	35196930	C	A	0	2	0	1		gnl|UMD3.1|GK000006.2	35116885	G	T	0	2	0	1		gnl|UMD3.1|GK000006.2	35368921	G	A	3	2	0.6	0.4		gnl|UMD3.1|GK000006.2	35198550	T	G	8
gnl|UMD3.1|GK000006.2	35520697	A	T	0	3	0	1		gnl|UMD3.1|GK000007.2	98579691	T	C	0	33	0	1		gnl|UMD3.1|GK000006.2	35198184	C	T	1	3	0.25	0.75		gnl|UMD3.1|GK000006.2	35116888	G	T	0	2	0	1		gnl|UMD3.1|GK000006.2	35371284	G	A	0	2	0	1		gnl|UMD3.1|GK000006.2	35198641	T	C	0
gnl|UMD3.1|GK000006.2	35520743	A	G	3	3	0.5	0.5		gnl|UMD3.1|GK000007.2	98579842	G	A	0	53	0	1		gnl|UMD3.1|GK000006.2	35198191	C	A	2	2	0.5	0.5		gnl|UMD3.1|GK000006.2	35133518	C	A	0	2	0	1		gnl|UMD3.1|GK000006.2	35398585	C	A	8	2	0.8	0.2		gnl|UMD3.1|GK000006.2	35198991	C	T	0
gnl|UMD3.1|GK000006.2	35520807	C	A	3	2	0.6	0.4		gnl|UMD3.1|GK000007.2	98579852	C	T	0	52	0	1		gnl|UMD3.1|GK000006.2	35198251	C	G	0	3	0	1		gnl|UMD3.1|GK000006.2	35133535	T	C	0	2	0	1		gnl|UMD3.1|GK000006.2	35401224	T	A	0	2	0	1		gnl|UMD3.1|GK000006.2	35204109	G	A	0
gnl|UMD3.1|GK000006.2	35520819	G	A	0	9	0	1		gnl|UMD3.1|GK000007.2	98579864	G	C	0	39	0	1		gnl|UMD3.1|GK000006.2	35198991	C	T	0	7	0	1		gnl|UMD3.1|GK000006.2	35133559	T	C	0	1	0	1		gnl|UMD3.1|GK000006.2	35404291	G	T	3	2	0.6	0.4		gnl|UMD3.1|GK000006.2	35208993	T	A	0
gnl|UMD3.1|GK000006.2	35520874	G	A	0	6	0	1		gnl|UMD3.1|GK000007.2	98579958	C	A	1	47	0.0208333333333333	0.979166666666667		gnl|UMD3.1|GK000006.2	35204463	A	G	0	2	0	1		gnl|UMD3.1|GK000006.2	35143000	A	G	0	2	0	1		gnl|UMD3.1|GK000006.2	35404357	G	T	0	3	0	1		gnl|UMD3.1|GK000006.2	35220272	G	T	1
gnl|UMD3.1|GK000006.2	35520990	G	A	0	2	0	1		gnl|UMD3.1|GK000007.2	98579976	A	G	0	62	0	1		gnl|UMD3.1|GK000006.2	35204482	A	G	0	2	0	1		gnl|UMD3.1|GK000006.2	35160152	C	A	0	2	0	1		gnl|UMD3.1|GK000006.2	35406024	T	C	0	2	0	1		gnl|UMD3.1|GK000006.2	35224565	CCACACACACACACACACACA	CCACACACACACACACACA	0
gnl|UMD3.1|GK000006.2	35521107	T	C	4	2	0.666666666666667	0.333333333333333		gnl|UMD3.1|GK000007.2	98580055	G	T	2	26	0.0714285714285714	0.928571428571429		gnl|UMD3.1|GK000006.2	35204483	A	G	0	2	0	1		gnl|UMD3.1|GK000006.2	35160265	G	A	0	2	0	1		gnl|UMD3.1|GK000006.2	35409442	C	A	3	2	0.6	0.4		gnl|UMD3.1|GK000006.2	35225659	C	T	0
gnl|UMD3.1|GK000006.2	35521925	A	C	0	2	0	1		gnl|UMD3.1|GK000007.2	98580154	T	C	0	3	0	1		gnl|UMD3.1|GK000006.2	35228174	G	A	0	2	0	1		gnl|UMD3.1|GK000006.2	35196479	G	A	0	2	0	1		gnl|UMD3.1|GK000006.2	35414153	T	C	0	2	0	1		gnl|UMD3.1|GK000006.2	35227286	T	C	0
gnl|UMD3.1|GK000006.2	35521931	A	C	0	2	0	1		gnl|UMD3.1|GK000007.2	98580401	A	C	0	16	0	1		gnl|UMD3.1|GK000006.2	35228175	A	G	0	2	0	1		gnl|UMD3.1|GK000006.2	35198947	G	T	9	2	0.818181818181818	0.181818181818182		gnl|UMD3.1|GK000006.2	35415416	G	T	0	2	0	1		gnl|UMD3.1|GK000006.2	35228440	A	G	8
gnl|UMD3.1|GK000006.2	35521984	A	C	0	2	0	1		gnl|UMD3.1|GK000007.2	98581038	A	G	0	13	0	1		gnl|UMD3.1|GK000006.2	35228840	T	C,A	0	5	0	1		gnl|UMD3.1|GK000006.2	35198953	G	T	8	2	0.8	0.2		gnl|UMD3.1|GK000006.2	35431189	A	G	0	2	0	1		gnl|UMD3.1|GK000006.2	35228472	C	A	7
gnl|UMD3.1|GK000006.2	35522019	C	T	0	2	0	1		NPM1	>=44009279	<=44010145	gnl|UMD3.1|GK000007.2						gnl|UMD3.1|GK000006.2	35228865	C	A	4	2	0.666666666666667	0.333333333333333		gnl|UMD3.1|GK000006.2	35198991	C	T	1	3	0.25	0.75		gnl|UMD3.1|GK000006.2	35440890	C	T	0	2	0	1		gnl|UMD3.1|GK000006.2	35228840	T	C	0
gnl|UMD3.1|GK000006.2	35522054	T	C	0	2	0	1		Chromosome location of CGs	SNP location	1	2	3	4	5	6		gnl|UMD3.1|GK000006.2	35229150	G	T	5	2	0.714285714285714	0.285714285714286		gnl|UMD3.1|GK000006.2	35209755	G	T	0	2	0	1		gnl|UMD3.1|GK000006.2	35446513	T	C	0	2	0	1		gnl|UMD3.1|GK000006.2	35229150	G	T	9
gnl|UMD3.1|GK000006.2	35522065	T	C	0	2	0	1		PROP1	>=41205895	<=41209917	gnl|UMD3.1|GK000007.2						gnl|UMD3.1|GK000006.2	35229259	G	A	0	5	0	1		gnl|UMD3.1|GK000006.2	35218526	T	C	0	5	0	1		gnl|UMD3.1|GK000006.2	35446737	A	G	0	2	0	1		gnl|UMD3.1|GK000006.2	35229231	A	T	2
gnl|UMD3.1|GK000006.2	35527403	T	A	0	5	0	1		Chromosome location of CGs	SNP location	1	2	3	4	5	6		gnl|UMD3.1|GK000006.2	35229423	A	G	0	2	0	1		gnl|UMD3.1|GK000006.2	35218555	T	C	1	4	0.2	0.8		gnl|UMD3.1|GK000006.2	35446868	C	A	0	4	0	1		gnl|UMD3.1|GK000006.2	35274224	T	C	0
gnl|UMD3.1|GK000006.2	35527487	C	A	3	2	0.6	0.4		IGFBPL1	>=62900199	<=62917124	gnl|UMD3.1|GK000008.2						gnl|UMD3.1|GK000006.2	35257219	G	A	2	2	0.5	0.5		gnl|UMD3.1|GK000006.2	35218556	T	C	1	4	0.2	0.8		gnl|UMD3.1|GK000006.2	35447259	T	C	0	2	0	1		gnl|UMD3.1|GK000006.2	35274291	T	C	0
gnl|UMD3.1|GK000006.2	35528765	A	G	1	2	0.333333333333333	0.666666666666667		Chromosome location of CGs	SNP location	1	2	3	4	5	6		gnl|UMD3.1|GK000006.2	35257827	G	A	0	2	0	1		gnl|UMD3.1|GK000006.2	35219727	G	T	0	2	0	1		gnl|UMD3.1|GK000006.2	35447272	T	C	0	2	0	1		gnl|UMD3.1|GK000006.2	35281250	C	A	0
gnl|UMD3.1|GK000006.2	35528768	A	G	1	2	0.333333333333333	0.666666666666667		ATP6V1B2	>=67798291	<=67824441	gnl|UMD3.1|GK000008.2						gnl|UMD3.1|GK000006.2	35292978	G	T	0	4	0	1		gnl|UMD3.1|GK000006.2	35223006	C	A	0	2	0	1		gnl|UMD3.1|GK000006.2	35447280	T	C	0	2	0	1		gnl|UMD3.1|GK000006.2	35281265	C	T	0
gnl|UMD3.1|GK000006.2	35528769	A	G	1	2	0.333333333333333	0.666666666666667		Chromosome location of CGs	SNP location	1	2	3	4	5	6		gnl|UMD3.1|GK000006.2	35301105	G	C	0	2	0	1		gnl|UMD3.1|GK000006.2	35227239	T	C	0	3	0	1		gnl|UMD3.1|GK000006.2	35447283	T	C	0	2	0	1		gnl|UMD3.1|GK000006.2	35283760	A	T	0
gnl|UMD3.1|GK000006.2	35533432	G	C	0	2	0	1		gnl|UMD3.1|GK000008.2	67800563	T	C	0	2	0	1		gnl|UMD3.1|GK000006.2	35301106	G	C	0	2	0	1		gnl|UMD3.1|GK000006.2	35228174	G	A	0	9	0	1		gnl|UMD3.1|GK000006.2	35447287	C	A	0	2	0	1		gnl|UMD3.1|GK000006.2	35284160	C	A	0
gnl|UMD3.1|GK000006.2	35537326	T	C	0	2	0	1		gnl|UMD3.1|GK000008.2	67800573	C	T	0	2	0	1		gnl|UMD3.1|GK000006.2	35301957	A	G	0	2	0	1		gnl|UMD3.1|GK000006.2	35228175	A	G	0	9	0	1		gnl|UMD3.1|GK000006.2	35447319	T	C	0	2	0	1		gnl|UMD3.1|GK000006.2	35292636	G	A	0
gnl|UMD3.1|GK000006.2	35538035	G	A	2	2	0.5	0.5		gnl|UMD3.1|GK000008.2	67807981	G	A	0	2	0	1		gnl|UMD3.1|GK000006.2	35369267	A	G	0	2	0	1		gnl|UMD3.1|GK000006.2	35228245	G	T	2	2	0.5	0.5		gnl|UMD3.1|GK000006.2	35447320	T	C	0	2	0	1		gnl|UMD3.1|GK000006.2	35292653	G	A	0
gnl|UMD3.1|GK000006.2	35539182	G	A	2	2	0.5	0.5		gnl|UMD3.1|GK000008.2	67808046	C	T	0	2	0	1		gnl|UMD3.1|GK000006.2	35387169	C	T	0	2	0	1		gnl|UMD3.1|GK000006.2	35228498	G	T	5	2	0.714285714285714	0.285714285714286		gnl|UMD3.1|GK000006.2	35448028	G	T	6	2	0.75	0.25		gnl|UMD3.1|GK000006.2	35292978	G	T	3
gnl|UMD3.1|GK000006.2	35553379	T	C	3	2	0.6	0.4		gnl|UMD3.1|GK000008.2	67808951	T	C	0	4	0	1		gnl|UMD3.1|GK000006.2	35398457	C	A	0	2	0	1		gnl|UMD3.1|GK000006.2	35228840	T	C	0	13	0	1		gnl|UMD3.1|GK000006.2	35448074	A	C	3	2	0.6	0.4		gnl|UMD3.1|GK000006.2	35295462	C	A	0
gnl|UMD3.1|GK000006.2	35559182	T	C	0	2	0	1		gnl|UMD3.1|GK000008.2	67808960	A	G	0	4	0	1		gnl|UMD3.1|GK000006.2	35401224	T	A	0	2	0	1		gnl|UMD3.1|GK000006.2	35229259	G	A	0	2	0	1		gnl|UMD3.1|GK000006.2	35448366	T	C	0	2	0	1		gnl|UMD3.1|GK000006.2	35295889	G	T	2
gnl|UMD3.1|GK000006.2	35559204	T	C	0	3	0	1		gnl|UMD3.1|GK000008.2	67809480	A	C	1	2	0.333333333333333	0.666666666666667		gnl|UMD3.1|GK000006.2	35403365	G	T	9	2	0.818181818181818	0.181818181818182		gnl|UMD3.1|GK000006.2	35229423	A	G	0	2	0	1		gnl|UMD3.1|GK000006.2	35448400	T	G	0	2	0	1		gnl|UMD3.1|GK000006.2	35299279	T	C	0
gnl|UMD3.1|GK000006.2	35559224	C	T	0	3	0	1		gnl|UMD3.1|GK000008.2	67809505	A	G	0	2	0	1		gnl|UMD3.1|GK000006.2	35428080	G	A	1	2	0.333333333333333	0.666666666666667		gnl|UMD3.1|GK000006.2	35255646	A	G	0	2	0	1		gnl|UMD3.1|GK000006.2	35448696	G	A	1	2	0.333333333333333	0.666666666666667		gnl|UMD3.1|GK000006.2	35299316	C	T	0
gnl|UMD3.1|GK000006.2	35587110	G	A	0	2	0	1		gnl|UMD3.1|GK000008.2	67809704	G	C	0	3	0	1		gnl|UMD3.1|GK000006.2	35440228	A	C	0	2	0	1		gnl|UMD3.1|GK000006.2	35267110	G	A	0	2	0	1		gnl|UMD3.1|GK000006.2	35448818	C	T	0	3	0	1		gnl|UMD3.1|GK000006.2	35300424	C	A	2
gnl|UMD3.1|GK000006.2	35589366	G	T	0	2	0	1		gnl|UMD3.1|GK000008.2	67809812	A	G	0	2	0	1		gnl|UMD3.1|GK000006.2	35440588	C	A	2	2	0.5	0.5		gnl|UMD3.1|GK000006.2	35274241	T	C	0	2	0	1		gnl|UMD3.1|GK000006.2	35448844	T	C	0	2	0	1		gnl|UMD3.1|GK000006.2	35301193	GTAGTCTAG	GTAG	0
gnl|UMD3.1|GK000006.2	35590584	G	T	0	2	0	1		gnl|UMD3.1|GK000008.2	67809895	G	A	0	2	0	1		gnl|UMD3.1|GK000006.2	35446190	G	A	0	2	0	1		gnl|UMD3.1|GK000006.2	35274263	T	C	0	2	0	1		gnl|UMD3.1|GK000006.2	35448845	A	C	0	1	0	1		gnl|UMD3.1|GK000006.2	35319448	A	G	0
gnl|UMD3.1|GK000006.2	35594861	A	G	0	2	0	1		gnl|UMD3.1|GK000008.2	67810011	C	G	0	2	0	1		gnl|UMD3.1|GK000006.2	35446211	A	G	0	2	0	1		gnl|UMD3.1|GK000006.2	35274281	T	C	0	2	0	1		gnl|UMD3.1|GK000006.2	35450280	T	G	0	2	0	1		gnl|UMD3.1|GK000006.2	35397943	A	T	4
gnl|UMD3.1|GK000006.2	35595045	TC	TCC	0	1	0	1		gnl|UMD3.1|GK000008.2	67810022	T	A	0	2	0	1		gnl|UMD3.1|GK000006.2	35446448	A	G	0	3	0	1		gnl|UMD3.1|GK000006.2	35274286	T	C	0	2	0	1		gnl|UMD3.1|GK000006.2	35451837	C	T	0	2	0	1		gnl|UMD3.1|GK000006.2	35398025	T	A	1
gnl|UMD3.1|GK000006.2	35690280	C	T	3	2	0.6	0.4		gnl|UMD3.1|GK000008.2	67810764	T	A	0	2	0	1		gnl|UMD3.1|GK000006.2	35446513	T	C	0	4	0	1		gnl|UMD3.1|GK000006.2	35274291	T	C	0	2	0	1		gnl|UMD3.1|GK000006.2	35451838	C	T	0	2	0	1		gnl|UMD3.1|GK000006.2	35406843	C	A	0
gnl|UMD3.1|GK000006.2	35692230	C	T	10	6	0.625	0.375		gnl|UMD3.1|GK000008.2	67810773	T	C	0	2	0	1		gnl|UMD3.1|GK000006.2	35446737	A	G	0	3	0	1		gnl|UMD3.1|GK000006.2	35280645	T	C	4	2	0.666666666666667	0.333333333333333		gnl|UMD3.1|GK000006.2	35451842	T	C	0	2	0	1		gnl|UMD3.1|GK000006.2	35428138	C	T	0
gnl|UMD3.1|GK000006.2	35692291	C	T	5	3	0.625	0.375		gnl|UMD3.1|GK000008.2	67814502	C	A	9	2	0.818181818181818	0.181818181818182		gnl|UMD3.1|GK000006.2	35446774	T	G	0	4	0	1		gnl|UMD3.1|GK000006.2	35281187	C	A	1	2	0.333333333333333	0.666666666666667		gnl|UMD3.1|GK000006.2	35455143	G	C	3	3	0.5	0.5		gnl|UMD3.1|GK000006.2	35428887	G	C	0
gnl|UMD3.1|GK000006.2	35702464	G	A	0	4	0	1		gnl|UMD3.1|GK000008.2	67814606	A	T	7	2	0.777777777777778	0.222222222222222		gnl|UMD3.1|GK000006.2	35446958	T	C	0	4	0	1		gnl|UMD3.1|GK000006.2	35281265	C	T	0	2	0	1		gnl|UMD3.1|GK000006.2	35455198	T	G	1	2	0.333333333333333	0.666666666666667		gnl|UMD3.1|GK000006.2	35428925	C	T	0
gnl|UMD3.1|GK000006.2	35709187	A	C	2	6	0.25	0.75		gnl|UMD3.1|GK000008.2	67819911	T	G	0	2	0	1		gnl|UMD3.1|GK000006.2	35447091	G	A	0	2	0	1		gnl|UMD3.1|GK000006.2	35282514	G	A	0	2	0	1		gnl|UMD3.1|GK000006.2	35455238	T	C	0	3	0	1		gnl|UMD3.1|GK000006.2	35432863	T	C	0
gnl|UMD3.1|GK000006.2	35712424	G	A	4	3	0.571428571428571	0.428571428571429		gnl|UMD3.1|GK000008.2	67819948	A	G	0	2	0	1		gnl|UMD3.1|GK000006.2	35447127	C	T	0	2	0	1		gnl|UMD3.1|GK000006.2	35282692	G	A	0	2	0	1		gnl|UMD3.1|GK000006.2	35455368	T	A	2	2	0.5	0.5		gnl|UMD3.1|GK000006.2	35446354	C	A	0
gnl|UMD3.1|GK000006.2	35712572	C	A	5	2	0.714285714285714	0.285714285714286		gnl|UMD3.1|GK000008.2	67819981	G	T	0	2	0	1		gnl|UMD3.1|GK000006.2	35447146	A	G	0	2	0	1		gnl|UMD3.1|GK000006.2	35286028	C	A	0	2	0	1		gnl|UMD3.1|GK000006.2	35455888	G	A	0	2	0	1		gnl|UMD3.1|GK000006.2	35446513	T	C	0
gnl|UMD3.1|GK000006.2	35713798	G	T	1	2	0.333333333333333	0.666666666666667		gnl|UMD3.1|GK000008.2	67820001	T	C	0	1	0	1		gnl|UMD3.1|GK000006.2	35447887	C	T,A	0	3	0	1		gnl|UMD3.1|GK000006.2	35290549	T	C	0	2	0	1		gnl|UMD3.1|GK000006.2	35456437	G	A	0	4	0	1		gnl|UMD3.1|GK000006.2	35446737	A	G	0
gnl|UMD3.1|GK000006.2	35713831	A	T	1	2	0.333333333333333	0.666666666666667		gnl|UMD3.1|GK000008.2	67820002	G	A	0	1	0	1		gnl|UMD3.1|GK000006.2	35448366	T	C	0	4	0	1		gnl|UMD3.1|GK000006.2	35290555	T	C	0	2	0	1		gnl|UMD3.1|GK000006.2	35456470	T	A	0	4	0	1		gnl|UMD3.1|GK000006.2	35447743	A	T	0
gnl|UMD3.1|GK000006.2	35716087	C	A	7	2	0.777777777777778	0.222222222222222		gnl|UMD3.1|GK000008.2	67820845	G	T	9	2	0.818181818181818	0.181818181818182		gnl|UMD3.1|GK000006.2	35448400	T	G	0	3	0	1		gnl|UMD3.1|GK000006.2	35290558	T	C	0	2	0	1		gnl|UMD3.1|GK000006.2	35456486	A	T	0	4	0	1		gnl|UMD3.1|GK000006.2	35447835	T	C	0
gnl|UMD3.1|GK000006.2	35716152	T	A	8	4	0.666666666666667	0.333333333333333		gnl|UMD3.1|GK000008.2	67823307	C	A	8	2	0.8	0.2		gnl|UMD3.1|GK000006.2	35448504	G	A	0	3	0	1		gnl|UMD3.1|GK000006.2	35290603	T	C	0	2	0	1		gnl|UMD3.1|GK000006.2	35456502	C	T	0	2	0	1		gnl|UMD3.1|GK000006.2	35447887	C	T	0
gnl|UMD3.1|GK000006.2	35716153	A	T	8	4	0.666666666666667	0.333333333333333		gnl|UMD3.1|GK000008.2	67823541	G	A	11	10	0.523809523809524	0.476190476190476		gnl|UMD3.1|GK000006.2	35448523	C	T	0	5	0	1		gnl|UMD3.1|GK000006.2	35292978	G	T	0	2	0	1		gnl|UMD3.1|GK000006.2	35461498	G	T	1	2	0.333333333333333	0.666666666666667		gnl|UMD3.1|GK000006.2	35448366	T	C	0
gnl|UMD3.1|GK000006.2	35742017	G	T	2	2	0.5	0.5		gnl|UMD3.1|GK000008.2	67823584	C	T	0	18	0	1		gnl|UMD3.1|GK000006.2	35448529	G	C	3	2	0.6	0.4		gnl|UMD3.1|GK000006.2	35296234	G	T	0	2	0	1		gnl|UMD3.1|GK000006.2	35461545	G	A	1	2	0.333333333333333	0.666666666666667		gnl|UMD3.1|GK000006.2	35448400	T	G	0
gnl|UMD3.1|GK000006.2	35828773	T	G	0	2	0	1		gnl|UMD3.1|GK000008.2	67823611	G	A	0	19	0	1		gnl|UMD3.1|GK000006.2	35448552	A	G	0	3	0	1		gnl|UMD3.1|GK000006.2	35296422	G	A	5	2	0.714285714285714	0.285714285714286		gnl|UMD3.1|GK000006.2	35461591	A	G	0	7	0	1		gnl|UMD3.1|GK000006.2	35448473	T	C	3
gnl|UMD3.1|GK000006.2	35871127	G	T	0	2	0	1		gnl|UMD3.1|GK000008.2	67823802	G	A	0	18	0	1		gnl|UMD3.1|GK000006.2	35448564	A	G	0	3	0	1		gnl|UMD3.1|GK000006.2	35296699	G	C	0	2	0	1		gnl|UMD3.1|GK000006.2	35469175	A	C	0	2	0	1		gnl|UMD3.1|GK000006.2	35448486	A	G	3
gnl|UMD3.1|GK000006.2	35895959	C	A	2	2	0.5	0.5		gnl|UMD3.1|GK000008.2	67824091	T	C	0	25	0	1		gnl|UMD3.1|GK000006.2	35448577	A	G	1	2	0.333333333333333	0.666666666666667		gnl|UMD3.1|GK000006.2	35300979	G	T	2	2	0.5	0.5		gnl|UMD3.1|GK000006.2	35469178	C	A	0	2	0	1		gnl|UMD3.1|GK000006.2	35448489	A	G	3
gnl|UMD3.1|GK000006.2	35908198	TA	TAGCA	0	1	0	1		gnl|UMD3.1|GK000008.2	67824092	G	A	0	22	0	1		gnl|UMD3.1|GK000006.2	35448676	A	G	4	2	0.666666666666667	0.333333333333333		gnl|UMD3.1|GK000006.2	35301105	G	C	0	4	0	1		gnl|UMD3.1|GK000006.2	35469179	A	T	0	2	0	1		gnl|UMD3.1|GK000006.2	35448504	G	A	0
gnl|UMD3.1|GK000006.2	35914339	A	G	0	2	0	1		IGF2R	>=97638172	<=97740003	gnl|UMD3.1|GK000009.2						gnl|UMD3.1|GK000006.2	35448682	A	G	5	3	0.625	0.375		gnl|UMD3.1|GK000006.2	35301106	G	C	0	4	0	1		gnl|UMD3.1|GK000006.2	35469188	C	A	0	2	0	1		gnl|UMD3.1|GK000006.2	35448523	C	T	0
gnl|UMD3.1|GK000006.2	35914486	T	C	0	2	0	1		Chromosome location of CGs	SNP location	1	2	3	4	5	6		gnl|UMD3.1|GK000006.2	35448690	A	G	4	4	0.5	0.5		gnl|UMD3.1|GK000006.2	35301353	T	G	0	3	0	1		gnl|UMD3.1|GK000006.2	35469211	C	T	0	2	0	1		gnl|UMD3.1|GK000006.2	35448760	T	G	0
gnl|UMD3.1|GK000006.2	35918345	G	C	0	2	0	1		gnl|UMD3.1|GK000009.2	97638243	C	A	0	2	0	1		gnl|UMD3.1|GK000006.2	35448699	A	G	4	4	0.5	0.5		gnl|UMD3.1|GK000006.2	35311105	C	A	2	2	0.5	0.5		gnl|UMD3.1|GK000006.2	35473458	A	G	0	5	0	1		gnl|UMD3.1|GK000006.2	35448818	C	T	0
gnl|UMD3.1|GK000006.2	35918507	C	A	3	2	0.6	0.4		gnl|UMD3.1|GK000009.2	97642787	G	T	0	2	0	1		gnl|UMD3.1|GK000006.2	35448703	A	G	9	2	0.818181818181818	0.181818181818182		gnl|UMD3.1|GK000006.2	35397959	C	A	6	4	0.6	0.4		gnl|UMD3.1|GK000006.2	35475148	A	C	0	2	0	1		gnl|UMD3.1|GK000006.2	35448844	T	C	0
gnl|UMD3.1|GK000006.2	35918523	G	T	0	5	0	1		gnl|UMD3.1|GK000009.2	97652521	G	T	0	2	0	1		gnl|UMD3.1|GK000006.2	35448707	A	G	3	8	0.272727272727273	0.727272727272727		gnl|UMD3.1|GK000006.2	35397965	C	A	8	2	0.8	0.2		gnl|UMD3.1|GK000006.2	35476501	G	T	1	2	0.333333333333333	0.666666666666667		gnl|UMD3.1|GK000006.2	35449706	G	A	0
gnl|UMD3.1|GK000006.2	35918800	T	G	4	4	0.5	0.5		gnl|UMD3.1|GK000009.2	97662078	T	G	0	3	0	1		gnl|UMD3.1|GK000006.2	35448708	A	G	3	8	0.272727272727273	0.727272727272727		gnl|UMD3.1|GK000006.2	35398061	ATTTTT	ATTT	0	1	0	1		gnl|UMD3.1|GK000006.2	35489261	A	ATT	0	1	0	1		gnl|UMD3.1|GK000006.2	35449711	C	G	0
gnl|UMD3.1|GK000006.2	35918833	C	G	9	3	0.75	0.25		gnl|UMD3.1|GK000009.2	97662079	T	G	0	3	0	1		gnl|UMD3.1|GK000006.2	35448715	A	G	12	2	0.857142857142857	0.142857142857143		gnl|UMD3.1|GK000006.2	35398234	T	G	0	2	0	1		gnl|UMD3.1|GK000006.2	35489835	C	T	0	2	0	1		gnl|UMD3.1|GK000006.2	35449927	T	C	0
gnl|UMD3.1|GK000006.2	35918998	C	T	16	3	0.842105263157895	0.157894736842105		gnl|UMD3.1|GK000009.2	97662080	T	G	0	3	0	1		gnl|UMD3.1|GK000006.2	35448719	A	G	8	5	0.615384615384615	0.384615384615385		gnl|UMD3.1|GK000006.2	35401224	T	A	0	2	0	1		gnl|UMD3.1|GK000006.2	35489878	T	C	0	2	0	1		gnl|UMD3.1|GK000006.2	35451572	T	C	0
gnl|UMD3.1|GK000006.2	35919184	C	T	5	9	0.357142857142857	0.642857142857143		gnl|UMD3.1|GK000009.2	97662081	T	C	0	3	0	1		gnl|UMD3.1|GK000006.2	35448760	T	G	2	15	0.117647058823529	0.882352941176471		gnl|UMD3.1|GK000006.2	35401546	C	G	0	2	0	1		gnl|UMD3.1|GK000006.2	35489883	C	T	0	2	0	1		gnl|UMD3.1|GK000006.2	35451578	G	A	0
gnl|UMD3.1|GK000006.2	35919390	T	C	1	2	0.333333333333333	0.666666666666667		gnl|UMD3.1|GK000009.2	97662109	T	C	0	3	0	1		gnl|UMD3.1|GK000006.2	35448818	C	T	0	13	0	1		gnl|UMD3.1|GK000006.2	35401652	C	T	0	3	0	1		gnl|UMD3.1|GK000006.2	35490129	C	T	0	2	0	1		gnl|UMD3.1|GK000006.2	35451584	A	C	0
gnl|UMD3.1|GK000006.2	35924001	T	C	0	2	0	1		gnl|UMD3.1|GK000009.2	97662112	G	A	0	3	0	1		gnl|UMD3.1|GK000006.2	35448844	T	C	0	10	0	1		gnl|UMD3.1|GK000006.2	35403224	G	A	0	2	0	1		gnl|UMD3.1|GK000006.2	35490183	C	T	0	2	0	1		gnl|UMD3.1|GK000006.2	35454489	G	T	0
gnl|UMD3.1|GK000006.2	35924013	T	A	2	2	0.5	0.5		gnl|UMD3.1|GK000009.2	97674002	G	A	7	2	0.777777777777778	0.222222222222222		gnl|UMD3.1|GK000006.2	35448845	A	C	0	8	0	1		gnl|UMD3.1|GK000006.2	35404357	G	T	0	3	0	1		gnl|UMD3.1|GK000006.2	35494835	C	T	0	2	0	1		gnl|UMD3.1|GK000006.2	35454530	T	C	0
gnl|UMD3.1|GK000006.2	35931485	C	A	0	2	0	1		gnl|UMD3.1|GK000009.2	97675714	C	G	3	2	0.6	0.4		gnl|UMD3.1|GK000006.2	35450613	T	C	0	2	0	1		gnl|UMD3.1|GK000006.2	35409060	AACACACACACACACACACACACACACA	AACACACACACACACACACACACA	0	1	0	1		gnl|UMD3.1|GK000006.2	35497814	G	A	0	2	0	1		gnl|UMD3.1|GK000006.2	35454635	A	C	0
gnl|UMD3.1|GK000006.2	35931595	T	C	0	2	0	1		gnl|UMD3.1|GK000009.2	97680209	C	T	5	2	0.714285714285714	0.285714285714286		gnl|UMD3.1|GK000006.2	35451292	T	C	0	2	0	1		gnl|UMD3.1|GK000006.2	35415724	T	A	0	2	0	1		gnl|UMD3.1|GK000006.2	35520819	G	A	0	4	0	1		gnl|UMD3.1|GK000006.2	35454702	A	G	0
gnl|UMD3.1|GK000006.2	35931666	A	G	0	2	0	1		gnl|UMD3.1|GK000009.2	97705520	C	A	8	2	0.8	0.2		gnl|UMD3.1|GK000006.2	35452465	A	T	0	2	0	1		gnl|UMD3.1|GK000006.2	35446448	A	G	0	2	0	1		gnl|UMD3.1|GK000006.2	35520874	G	A	0	4	0	1		gnl|UMD3.1|GK000006.2	35454706	C	T	0
gnl|UMD3.1|GK000006.2	35933991	C	T	4	6	0.4	0.6		gnl|UMD3.1|GK000009.2	97711571	T	C	5	4	0.555555555555556	0.444444444444444		gnl|UMD3.1|GK000006.2	35454538	A	G	0	2	0	1		gnl|UMD3.1|GK000006.2	35446513	T	C	0	2	0	1		gnl|UMD3.1|GK000006.2	35527320	G	T	2	2	0.5	0.5		gnl|UMD3.1|GK000006.2	35454759	A	G	0
gnl|UMD3.1|GK000006.2	35934045	G	T	5	8	0.384615384615385	0.615384615384615		gnl|UMD3.1|GK000009.2	97718308	A	T	5	2	0.714285714285714	0.285714285714286		gnl|UMD3.1|GK000006.2	35454562	A	T	0	2	0	1		gnl|UMD3.1|GK000006.2	35447384	A	T	0	2	0	1		gnl|UMD3.1|GK000006.2	35527448	T	A	7	2	0.777777777777778	0.222222222222222		gnl|UMD3.1|GK000006.2	35454784	G	A	0
gnl|UMD3.1|GK000006.2	35934148	A	C	0	3	0	1		gnl|UMD3.1|GK000009.2	97720199	T	C	8	3	0.727272727272727	0.272727272727273		gnl|UMD3.1|GK000006.2	35454970	G	A	0	2	0	1		gnl|UMD3.1|GK000006.2	35447452	A	G	1	2	0.333333333333333	0.666666666666667		gnl|UMD3.1|GK000006.2	35538963	C	T	0	4	0	1		gnl|UMD3.1|GK000006.2	35454839	A	G	0
PKD2	>=38040871	<=38099549	gnl|UMD3.1|GK000006.2						gnl|UMD3.1|GK000009.2	97725251	C	T	5	2	0.714285714285714	0.285714285714286		gnl|UMD3.1|GK000006.2	35455060	T	G	0	2	0	1		gnl|UMD3.1|GK000006.2	35447469	C	T	1	2	0.333333333333333	0.666666666666667		gnl|UMD3.1|GK000006.2	35546027	A	G	0	2	0	1		gnl|UMD3.1|GK000006.2	35454915	C	T	1
Chromosome location of CGs	SNP location	1	2	3	4	5	6		gnl|UMD3.1|GK000009.2	97726979	A	G	6	3	0.666666666666667	0.333333333333333		gnl|UMD3.1|GK000006.2	35455074	G	C	0	3	0	1		gnl|UMD3.1|GK000006.2	35447650	A	ATTT	0	1	0	1		gnl|UMD3.1|GK000006.2	35553080	C	A	4	2	0.666666666666667	0.333333333333333		gnl|UMD3.1|GK000006.2	35454920	G	A	1
gnl|UMD3.1|GK000006.2	38041705	C	A	1	2	0.333333333333333	0.666666666666667		gnl|UMD3.1|GK000009.2	97726982	C	T	6	3	0.666666666666667	0.333333333333333		gnl|UMD3.1|GK000006.2	35455118	C	T	0	2	0	1		gnl|UMD3.1|GK000006.2	35447887	C	T	1	2	0.333333333333333	0.666666666666667		gnl|UMD3.1|GK000006.2	35553289	C	T	9	3	0.75	0.25		gnl|UMD3.1|GK000006.2	35455008	G	T	0
gnl|UMD3.1|GK000006.2	38043947	A	G	0	4	0	1		gnl|UMD3.1|GK000009.2	97727019	G	C	3	2	0.6	0.4		gnl|UMD3.1|GK000006.2	35455143	G	C	0	2	0	1		gnl|UMD3.1|GK000006.2	35448019	A	T	7	2	0.777777777777778	0.222222222222222		gnl|UMD3.1|GK000006.2	35553321	G	T	12	3	0.8	0.2		gnl|UMD3.1|GK000006.2	35455060	T	G	0
gnl|UMD3.1|GK000006.2	38076907	C	T	0	2	0	1		gnl|UMD3.1|GK000009.2	97727455	C	T	11	7	0.611111111111111	0.388888888888889		gnl|UMD3.1|GK000006.2	35455198	T	G	0	2	0	1		gnl|UMD3.1|GK000006.2	35448676	A	G	3	2	0.6	0.4		gnl|UMD3.1|GK000006.2	35553381	T	C	8	2	0.8	0.2		gnl|UMD3.1|GK000006.2	35455118	C	T	0
gnl|UMD3.1|GK000006.2	38090076	C	A	0	2	0	1		gnl|UMD3.1|GK000009.2	97729148	G	T	0	2	0	1		gnl|UMD3.1|GK000006.2	35455368	T	A	0	5	0	1		gnl|UMD3.1|GK000006.2	35448682	A	G	2	2	0.5	0.5		gnl|UMD3.1|GK000006.2	35553730	T	A	11	2	0.846153846153846	0.153846153846154		gnl|UMD3.1|GK000006.2	35455179	A	G	0
gnl|UMD3.1|GK000006.2	38092794	T	C	0	2	0	1		gnl|UMD3.1|GK000009.2	97729197	G	T	0	2	0	1		gnl|UMD3.1|GK000006.2	35456344	T	C	0	3	0	1		gnl|UMD3.1|GK000006.2	35448699	A	G	2	2	0.5	0.5		gnl|UMD3.1|GK000006.2	35565560	G	A	0	2	0	1		gnl|UMD3.1|GK000006.2	35455198	T	G	0
NCAPG	>=38765969	<=38812051	gnl|UMD3.1|GK000006.2						gnl|UMD3.1|GK000009.2	97729812	C	T	4	2	0.666666666666667	0.333333333333333		gnl|UMD3.1|GK000006.2	35456372	T	A	0	6	0	1		gnl|UMD3.1|GK000006.2	35448707	A	G	2	2	0.5	0.5		gnl|UMD3.1|GK000006.2	35565967	AATA	AA	0	1	0	1		gnl|UMD3.1|GK000006.2	35455280	TC	TCC	0
Chromosome location of CGs	SNP location	1	2	3	4	5	6		gnl|UMD3.1|GK000009.2	97733752	T	C	15	6	0.714285714285714	0.285714285714286		gnl|UMD3.1|GK000006.2	35456386	A	G	0	13	0	1		gnl|UMD3.1|GK000006.2	35448708	A	G	2	2	0.5	0.5		gnl|UMD3.1|GK000006.2	35569668	A	G	2	2	0.5	0.5		gnl|UMD3.1|GK000006.2	35455368	T	A	0
gnl|UMD3.1|GK000006.2	38810905	C	T	8	2	0.8	0.2		gnl|UMD3.1|GK000009.2	97739679	C	T	32	7	0.82051282051282	0.179487179487179		gnl|UMD3.1|GK000006.2	35456437	G	A	0	21	0	1		gnl|UMD3.1|GK000006.2	35448760	T	G	0	4	0	1		gnl|UMD3.1|GK000006.2	35588789	G	A	0	2	0	1		gnl|UMD3.1|GK000006.2	35455503	G	A	0
gnl|UMD3.1|GK000006.2	38811962	G	T	10	2	0.833333333333333	0.166666666666667		RFX6	>=34160295	<=34212258	gnl|UMD3.1|GK000009.2						gnl|UMD3.1|GK000006.2	35456470	T	A	0	19	0	1		gnl|UMD3.1|GK000006.2	35448818	C	T	0	2	0	1		gnl|UMD3.1|GK000006.2	35588810	A	T	1	2	0.333333333333333	0.666666666666667		gnl|UMD3.1|GK000006.2	35456344	T	C	0
KCNIP4	>=41709362	<=43021626	gnl|UMD3.1|GK000006.2						Chromosome location of CGs	SNP location	1	2	3	4	5	6		gnl|UMD3.1|GK000006.2	35456486	A	T	0	18	0	1		gnl|UMD3.1|GK000006.2	35449038	A	G	0	4	0	1		gnl|UMD3.1|GK000006.2	35589875	A	G	0	2	0	1		gnl|UMD3.1|GK000006.2	35456372	T	A	0
Chromosome location of CGs	SNP location	1	2	3	4	5	6		MAP3K5	>=75549283	<=75778418	gnl|UMD3.1|GK000009.2						gnl|UMD3.1|GK000006.2	35456502	C	T	0	17	0	1		gnl|UMD3.1|GK000006.2	35453060	C	A	0	3	0	1		gnl|UMD3.1|GK000006.2	35594948	T	A	0	2	0	1		gnl|UMD3.1|GK000006.2	35456386	A	G	0
gnl|UMD3.1|GK000006.2	41919992	G	A	0	2	0	1		Chromosome location of CGs	SNP location	1	2	3	4	5	6		gnl|UMD3.1|GK000006.2	35456548	G	A	0	3	0	1		gnl|UMD3.1|GK000006.2	35456926	C	T	0	2	0	1		gnl|UMD3.1|GK000006.2	35597235	C	T	0	2	0	1		gnl|UMD3.1|GK000006.2	35456437	G	A	0
gnl|UMD3.1|GK000006.2	42038594	G	A	0	3	0	1		gnl|UMD3.1|GK000009.2	75549690	C	A	0	7	0	1		gnl|UMD3.1|GK000006.2	35456685	T	C	0	2	0	1		gnl|UMD3.1|GK000006.2	35456957	G	A	0	2	0	1		gnl|UMD3.1|GK000006.2	35640272	G	T	4	2	0.666666666666667	0.333333333333333		gnl|UMD3.1|GK000006.2	35456470	T	A	0
gnl|UMD3.1|GK000006.2	42038623	G	A	0	3	0	1		gnl|UMD3.1|GK000009.2	75553529	T	A	12	2	0.857142857142857	0.142857142857143		gnl|UMD3.1|GK000006.2	35456692	A	T	0	2	0	1		gnl|UMD3.1|GK000006.2	35457023	T	C	0	3	0	1		gnl|UMD3.1|GK000006.2	35692764	C	A	0	3	0	1		gnl|UMD3.1|GK000006.2	35456486	A	T	0
gnl|UMD3.1|GK000006.2	42038844	T	C	0	3	0	1		gnl|UMD3.1|GK000009.2	75560882	C	T	0	6	0	1		gnl|UMD3.1|GK000006.2	35456757	T	C	0	2	0	1		gnl|UMD3.1|GK000006.2	35457031	T	G	0	3	0	1		gnl|UMD3.1|GK000006.2	35709912	G	A	0	2	0	1		gnl|UMD3.1|GK000006.2	35456502	C	T	0
gnl|UMD3.1|GK000006.2	42038882	T	C	0	3	0	1		gnl|UMD3.1|GK000009.2	75622573	T	C	0	2	0	1		gnl|UMD3.1|GK000006.2	35456926	C	T	0	3	0	1		gnl|UMD3.1|GK000006.2	35457690	C	A	0	2	0	1		gnl|UMD3.1|GK000006.2	35712289	C	G	0	2	0	1		gnl|UMD3.1|GK000006.2	35456548	G	A	0
gnl|UMD3.1|GK000006.2	42139282	A	C	0	2	0	1		gnl|UMD3.1|GK000009.2	75643638	C	A	0	2	0	1		gnl|UMD3.1|GK000006.2	35456957	G	A	0	3	0	1		gnl|UMD3.1|GK000006.2	35458695	G	T	0	2	0	1		gnl|UMD3.1|GK000006.2	35712529	A	T	9	2	0.818181818181818	0.181818181818182		gnl|UMD3.1|GK000006.2	35456676	A	C	1
gnl|UMD3.1|GK000006.2	42139294	T	C	0	2	0	1		gnl|UMD3.1|GK000009.2	75643673	C	T	0	2	0	1		gnl|UMD3.1|GK000006.2	35457023	T	C	0	3	0	1		gnl|UMD3.1|GK000006.2	35458730	T	C	0	2	0	1		gnl|UMD3.1|GK000006.2	35712893	C	A	3	2	0.6	0.4		gnl|UMD3.1|GK000006.2	35456685	T	C	0
gnl|UMD3.1|GK000006.2	42139300	C	T	0	1	0	1		gnl|UMD3.1|GK000009.2	75663841	T	C	0	2	0	1		gnl|UMD3.1|GK000006.2	35457031	T	G	0	3	0	1		gnl|UMD3.1|GK000006.2	35458731	G	A	0	2	0	1		gnl|UMD3.1|GK000006.2	35715966	T	C	0	7	0	1		gnl|UMD3.1|GK000006.2	35456757	T	C	0
gnl|UMD3.1|GK000006.2	42139310	T	A	0	2	0	1		gnl|UMD3.1|GK000009.2	75663861	T	C	0	2	0	1		gnl|UMD3.1|GK000006.2	35457250	G	C	0	3	0	1		gnl|UMD3.1|GK000006.2	35460248	C	T	0	2	0	1		gnl|UMD3.1|GK000006.2	35716276	G	T	0	2	0	1		gnl|UMD3.1|GK000006.2	35456926	C	T	0
gnl|UMD3.1|GK000006.2	42139311	A	G	0	2	0	1		gnl|UMD3.1|GK000009.2	75663871	T	C	0	2	0	1		gnl|UMD3.1|GK000006.2	35457382	C	A	0	2	0	1		gnl|UMD3.1|GK000006.2	35460300	A	G	0	2	0	1		gnl|UMD3.1|GK000006.2	35716526	T	C	0	2	0	1		gnl|UMD3.1|GK000006.2	35461125	A	G	0
gnl|UMD3.1|GK000006.2	42139324	T	G	0	1	0	1		gnl|UMD3.1|GK000009.2	75663878	T	C	0	2	0	1		gnl|UMD3.1|GK000006.2	35457442	G	T	2	2	0.5	0.5		gnl|UMD3.1|GK000006.2	35460314	T	C	0	2	0	1		gnl|UMD3.1|GK000006.2	35736606	C	T	0	2	0	1		gnl|UMD3.1|GK000006.2	35461131	C	T	0
gnl|UMD3.1|GK000006.2	42139326	C	T	0	1	0	1		gnl|UMD3.1|GK000009.2	75669798	A	C	0	2	0	1		gnl|UMD3.1|GK000006.2	35457473	A	G	0	4	0	1		gnl|UMD3.1|GK000006.2	35461344	C	T	0	2	0	1		gnl|UMD3.1|GK000006.2	35737019	G	C	0	3	0	1		gnl|UMD3.1|GK000006.2	35461458	G	T	3
gnl|UMD3.1|GK000006.2	42218926	G	A	0	8	0	1		gnl|UMD3.1|GK000009.2	75669958	G	A	0	2	0	1		gnl|UMD3.1|GK000006.2	35457541	T	C	0	3	0	1		gnl|UMD3.1|GK000006.2	35461498	G	T	0	2	0	1		gnl|UMD3.1|GK000006.2	35738372	G	A	0	2	0	1		gnl|UMD3.1|GK000006.2	35461498	G	T	0
gnl|UMD3.1|GK000006.2	42371428	G	A	0	2	0	1		gnl|UMD3.1|GK000009.2	75684589	C	T	0	2	0	1		gnl|UMD3.1|GK000006.2	35457591	T	C	0	2	0	1		gnl|UMD3.1|GK000006.2	35468925	A	G	0	2	0	1		gnl|UMD3.1|GK000006.2	35757293	G	A	0	2	0	1		gnl|UMD3.1|GK000006.2	35461545	G	A	0
gnl|UMD3.1|GK000006.2	42375467	G	T	0	2	0	1		gnl|UMD3.1|GK000009.2	75740247	G	C	0	2	0	1		gnl|UMD3.1|GK000006.2	35457690	C	A	0	2	0	1		gnl|UMD3.1|GK000006.2	35476466	CAT	CATAT	0	1	0	1		gnl|UMD3.1|GK000006.2	35758956	T	C	0	2	0	1		gnl|UMD3.1|GK000006.2	35461591	A	G	0
gnl|UMD3.1|GK000006.2	42375481	T	A	0	2	0	1		gnl|UMD3.1|GK000009.2	75777581	C	T	0	2	0	1		gnl|UMD3.1|GK000006.2	35457915	A	G	1	2	0.333333333333333	0.666666666666667		gnl|UMD3.1|GK000006.2	35487505	A	C	0	2	0	1		gnl|UMD3.1|GK000006.2	35779834	A	G	0	2	0	1		gnl|UMD3.1|GK000006.2	35461738	C	T	0
gnl|UMD3.1|GK000006.2	42375482	A	G	0	2	0	1		gnl|UMD3.1|GK000009.2	75777859	G	A	0	1	0	1		gnl|UMD3.1|GK000006.2	35457920	G	T	1	2	0.333333333333333	0.666666666666667		gnl|UMD3.1|GK000006.2	35488004	T	C	0	2	0	1		gnl|UMD3.1|GK000006.2	35779847	G	A	0	1	0	1		gnl|UMD3.1|GK000006.2	35461820	A	G	0
gnl|UMD3.1|GK000006.2	42392521	C	T	0	6	0	1		GTF3C5	>=103080227	<=103098809	gnl|UMD3.1|GK000011.2						gnl|UMD3.1|GK000006.2	35457941	G	A	1	2	0.333333333333333	0.666666666666667		gnl|UMD3.1|GK000006.2	35488727	AAAGT	A	0	1	0	1		gnl|UMD3.1|GK000006.2	35828356	G	T	2	2	0.5	0.5		gnl|UMD3.1|GK000006.2	35463220	A	G	0
gnl|UMD3.1|GK000006.2	42392833	A	G	0	2	0	1		Chromosome location of CGs	SNP location	1	2	3	4	5	6		gnl|UMD3.1|GK000006.2	35458039	T	G	0	5	0	1		gnl|UMD3.1|GK000006.2	35488848	C	G	2	2	0.5	0.5		gnl|UMD3.1|GK000006.2	35828390	T	C	2	2	0.5	0.5		gnl|UMD3.1|GK000006.2	35463221	A	G	0
gnl|UMD3.1|GK000006.2	42448185	T	C	0	2	0	1		gnl|UMD3.1|GK000011.2	103095316	T	C	3	2	0.6	0.4		gnl|UMD3.1|GK000006.2	35458064	T	G	0	6	0	1		gnl|UMD3.1|GK000006.2	35488875	C	T	2	2	0.5	0.5		gnl|UMD3.1|GK000006.2	35828399	T	C	2	2	0.5	0.5		gnl|UMD3.1|GK000006.2	35463363	T	C	0
gnl|UMD3.1|GK000006.2	42448190	T	C	0	2	0	1		RALGDS	>=103126162	<=103139619	gnl|UMD3.1|GK000011.2						gnl|UMD3.1|GK000006.2	35458075	G	A	0	6	0	1		gnl|UMD3.1|GK000006.2	35488898	A	G	2	3	0.4	0.6		gnl|UMD3.1|GK000006.2	35880125	G	A	0	2	0	1		gnl|UMD3.1|GK000006.2	35466680	C	A	0
gnl|UMD3.1|GK000006.2	42448195	T	C	0	2	0	1		Chromosome location of CGs	SNP location	1	2	3	4	5	6		gnl|UMD3.1|GK000006.2	35458120	A	G	0	5	0	1		gnl|UMD3.1|GK000006.2	35489878	T	C	2	2	0.5	0.5		gnl|UMD3.1|GK000006.2	35883614	G	A	0	2	0	1		gnl|UMD3.1|GK000006.2	35468362	G	T	1
gnl|UMD3.1|GK000006.2	42449766	T	C	0	2	0	1		gnl|UMD3.1|GK000011.2	103126194	T	C	5	5	0.5	0.5		gnl|UMD3.1|GK000006.2	35458156	G	T	0	4	0	1		gnl|UMD3.1|GK000006.2	35489894	G	A	2	2	0.5	0.5		gnl|UMD3.1|GK000006.2	35893139	T	A	0	2	0	1		gnl|UMD3.1|GK000006.2	35468367	G	T	1
gnl|UMD3.1|GK000006.2	42492590	T	A	0	2	0	1		gnl|UMD3.1|GK000011.2	103130005	C	T	5	3	0.625	0.375		gnl|UMD3.1|GK000006.2	35458163	C	A	0	1	0	1		gnl|UMD3.1|GK000006.2	35489900	T	C	2	2	0.5	0.5		gnl|UMD3.1|GK000006.2	35897633	C	T	0	2	0	1		gnl|UMD3.1|GK000006.2	35468925	A	G	0
gnl|UMD3.1|GK000006.2	42492748	G	A	0	2	0	1		gnl|UMD3.1|GK000011.2	103135934	A	G	0	8	0	1		gnl|UMD3.1|GK000006.2	35459792	A	G	2	2	0.5	0.5		gnl|UMD3.1|GK000006.2	35489901	T	C	0	2	0	1		gnl|UMD3.1|GK000006.2	35905320	A	C	0	2	0	1		gnl|UMD3.1|GK000006.2	35469175	A	C	0
gnl|UMD3.1|GK000006.2	42508317	G	T	0	2	0	1		SDC1	>=78695354	<=78719306	gnl|UMD3.1|GK000011.2						gnl|UMD3.1|GK000006.2	35459838	C	A	0	4	0	1		gnl|UMD3.1|GK000006.2	35489913	T	C	0	2	0	1		gnl|UMD3.1|GK000006.2	35917742	G	A	0	2	0	1		gnl|UMD3.1|GK000006.2	35469179	A	T	0
gnl|UMD3.1|GK000006.2	42509240	G	T	0	7	0	1		Chromosome location of CGs	SNP location	1	2	3	4	5	6		gnl|UMD3.1|GK000006.2	35459893	G	T	4	2	0.666666666666667	0.333333333333333		gnl|UMD3.1|GK000006.2	35489914	T	C	0	2	0	1		gnl|UMD3.1|GK000006.2	35918223	T	C	0	4	0	1		gnl|UMD3.1|GK000006.2	35469188	C	A	0
gnl|UMD3.1|GK000006.2	42509269	G	A	3	2	0.6	0.4		gnl|UMD3.1|GK000011.2	78695447	C	T	0	52	0	1		gnl|UMD3.1|GK000006.2	35459989	C	A	6	2	0.75	0.25		gnl|UMD3.1|GK000006.2	35489928	T	C	0	2	0	1		gnl|UMD3.1|GK000006.2	35918345	G	C	0	4	0	1		gnl|UMD3.1|GK000006.2	35469211	C	T	0
gnl|UMD3.1|GK000006.2	42509508	G	T	0	1	0	1		gnl|UMD3.1|GK000011.2	78711750	T	G	0	4	0	1		gnl|UMD3.1|GK000006.2	35460013	C	T	4	3	0.571428571428571	0.428571428571429		gnl|UMD3.1|GK000006.2	35489937	A	C	2	2	0.5	0.5		gnl|UMD3.1|GK000006.2	35919184	C	T	11	6	0.647058823529412	0.352941176470588		gnl|UMD3.1|GK000006.2	35469479	C	T	0
gnl|UMD3.1|GK000006.2	42509521	A	G	0	2	0	1		gnl|UMD3.1|GK000011.2	78716868	C	G	36	42	0.461538461538462	0.538461538461538		gnl|UMD3.1|GK000006.2	35460248	C	T	0	2	0	1		gnl|UMD3.1|GK000006.2	35489939	C	G	2	2	0.5	0.5		gnl|UMD3.1|GK000006.2	35919194	G	T	12	2	0.857142857142857	0.142857142857143		gnl|UMD3.1|GK000006.2	35470151	G	T	0
gnl|UMD3.1|GK000006.2	42509710	G	A	5	2	0.714285714285714	0.285714285714286		gnl|UMD3.1|GK000011.2	78718155	G	A	86	81	0.514970059880239	0.48502994011976		gnl|UMD3.1|GK000006.2	35460291	CTTT	CT	0	1	0	1		gnl|UMD3.1|GK000006.2	35490049	C	A	2	2	0.5	0.5		gnl|UMD3.1|GK000006.2	35930559	G	A	0	2	0	1		gnl|UMD3.1|GK000006.2	35470642	G	T	5
gnl|UMD3.1|GK000006.2	42516808	G	A	0	2	0	1		gnl|UMD3.1|GK000011.2	78718357	G	A	75	67	0.528169014084507	0.471830985915493		gnl|UMD3.1|GK000006.2	35460314	T	C	0	2	0	1		gnl|UMD3.1|GK000006.2	35490129	C	T	0	2	0	1		gnl|UMD3.1|GK000006.2	35931753	G	C	0	1	0	1		gnl|UMD3.1|GK000006.2	35471115	A	G	2
gnl|UMD3.1|GK000006.2	42516846	C	T	0	2	0	1		gnl|UMD3.1|GK000011.2	78718402	A	G	75	76	0.496688741721854	0.503311258278146		gnl|UMD3.1|GK000006.2	35460360	G	C	1	2	0.333333333333333	0.666666666666667		gnl|UMD3.1|GK000006.2	35504953	C	G	2	2	0.5	0.5		gnl|UMD3.1|GK000006.2	35933018	C	T	0	2	0	1		gnl|UMD3.1|GK000006.2	35471211	C	T	2
gnl|UMD3.1|GK000006.2	42516957	T	G	0	2	0	1		DNMT3B	>=62700411	<=62721124	gnl|UMD3.1|GK000013.2						gnl|UMD3.1|GK000006.2	35460378	C	T,A	0	3	0	1		gnl|UMD3.1|GK000006.2	35505014	A	T	0	2	0	1		gnl|UMD3.1|GK000006.2	35933372	A	G	0	3	0	1		gnl|UMD3.1|GK000006.2	35471299	C	A	2
gnl|UMD3.1|GK000006.2	42582958	A	T	0	2	0	1		Chromosome location of CGs	SNP location	1	2	3	4	5	6		gnl|UMD3.1|GK000006.2	35460640	A	G	0	2	0	1		gnl|UMD3.1|GK000006.2	35508071	T	C	0	2	0	1		gnl|UMD3.1|GK000006.2	35933373	C	T	1	2	0.333333333333333	0.666666666666667		gnl|UMD3.1|GK000006.2	35473507	G	C	0
gnl|UMD3.1|GK000006.2	42584552	G	T	0	2	0	1		gnl|UMD3.1|GK000013.2	62715051	A	G	0	2	0	1		gnl|UMD3.1|GK000006.2	35460671	T	A	0	2	0	1		gnl|UMD3.1|GK000006.2	35508089	T	C	0	2	0	1		gnl|UMD3.1|GK000006.2	35933395	G	C	0	3	0	1		gnl|UMD3.1|GK000006.2	35475031	A	G	0
gnl|UMD3.1|GK000006.2	42591024	C	A	0	2	0	1		GHRH	>=66863225	<=66872531	gnl|UMD3.1|GK000013.2						gnl|UMD3.1|GK000006.2	35460679	C	G	0	2	0	1		gnl|UMD3.1|GK000006.2	35513763	G	A	0	2	0	1		gnl|UMD3.1|GK000006.2	35933991	C	T	0	3	0	1		gnl|UMD3.1|GK000006.2	35475333	A	T	1
gnl|UMD3.1|GK000006.2	42624831	G	T	2	2	0.5	0.5		Chromosome location of CGs	SNP location	1	2	3	4	5	6		gnl|UMD3.1|GK000006.2	35461071	T	A	7	2	0.777777777777778	0.222222222222222		gnl|UMD3.1|GK000006.2	35517676	C	A	0	2	0	1		gnl|UMD3.1|GK000006.2	35934040	C	A	1	2	0.333333333333333	0.666666666666667		gnl|UMD3.1|GK000006.2	35476466	CAT	CATAT	0
gnl|UMD3.1|GK000006.2	42628456	G	A	0	2	0	1		FOXA2	>=41910591	<=41911910	gnl|UMD3.1|GK000013.2						gnl|UMD3.1|GK000006.2	35461089	T	C	4	3	0.571428571428571	0.428571428571429		gnl|UMD3.1|GK000006.2	35520874	G	A	0	2	0	1		gnl|UMD3.1|GK000006.2	35934045	G	T	0	3	0	1		gnl|UMD3.1|GK000006.2	35476776	G	A	0
gnl|UMD3.1|GK000006.2	42664062	C	A	0	2	0	1		Chromosome location of CGs	SNP location	1	2	3	4	5	6		gnl|UMD3.1|GK000006.2	35461125	A	G	0	4	0	1		gnl|UMD3.1|GK000006.2	35521103	G	A	1	2	0.333333333333333	0.666666666666667		gnl|UMD3.1|GK000006.2	35934148	A	C	1	4	0.2	0.8		gnl|UMD3.1|GK000006.2	35480396	G	T	0
gnl|UMD3.1|GK000006.2	42674042	G	C	0	4	0	1		gnl|UMD3.1|GK000013.2	41910720	C	A	56	70	0.444444444444444	0.555555555555556		gnl|UMD3.1|GK000006.2	35461131	C	T	0	3	0	1		gnl|UMD3.1|GK000006.2	35521925	A	C	0	2	0	1		gnl|UMD3.1|GK000006.2	35934177	G	T	3	2	0.6	0.4		gnl|UMD3.1|GK000006.2	35483319	A	T	0
gnl|UMD3.1|GK000006.2	42698619	A	G	0	2	0	1		gnl|UMD3.1|GK000013.2	41910864	T	C	0	67	0	1		gnl|UMD3.1|GK000006.2	35461498	G	T	0	7	0	1		gnl|UMD3.1|GK000006.2	35521931	A	C	0	2	0	1		gnl|UMD3.1|GK000006.2	35934226	A	G	4	2	0.666666666666667	0.333333333333333		gnl|UMD3.1|GK000006.2	35483692	G	C	0
CAST	>=98444979	<=98581253	gnl|UMD3.1|GK000007.2						HNF4A	>=73547468	<=73574144	gnl|UMD3.1|GK000013.2						gnl|UMD3.1|GK000006.2	35461545	G	A	0	5	0	1		gnl|UMD3.1|GK000006.2	35521984	A	C	0	2	0	1		gnl|UMD3.1|GK000006.2	35934232	C	T	3	2	0.6	0.4		gnl|UMD3.1|GK000006.2	35483748	G	A	1
Chromosome location of CGs	SNP location	1	2	3	4	5	6		Chromosome location of CGs	SNP location	1	2	3	4	5	6		gnl|UMD3.1|GK000006.2	35461591	A	G	0	6	0	1		gnl|UMD3.1|GK000006.2	35523117	C	A	0	2	0	1		gnl|UMD3.1|GK000006.2	35934259	C	G	4	3	0.571428571428571	0.428571428571429		gnl|UMD3.1|GK000006.2	35483957	T	C	0
gnl|UMD3.1|GK000007.2	98532157	T	A	1	2	0.333333333333333	0.666666666666667		gnl|UMD3.1|GK000013.2	73548025	T	C	4	2	0.666666666666667	0.333333333333333		gnl|UMD3.1|GK000006.2	35461738	C	T	4	2	0.666666666666667	0.333333333333333		gnl|UMD3.1|GK000006.2	35524584	G	T	0	2	0	1		PKD2	>=38040871	<=38099549	gnl|UMD3.1|GK000006.2						gnl|UMD3.1|GK000006.2	35485083	A	G	1
gnl|UMD3.1|GK000007.2	98532234	T	A	4	3	0.571428571428571	0.428571428571429		gnl|UMD3.1|GK000013.2	73548067	G	T	3	2	0.6	0.4		gnl|UMD3.1|GK000006.2	35461792	G	A	0	3	0	1		gnl|UMD3.1|GK000006.2	35524592	T	C	0	2	0	1		Chromosome location of CGs	SNP location	1	2	3	4	5	6		gnl|UMD3.1|GK000006.2	35487505	A	C	0
gnl|UMD3.1|GK000007.2	98536628	G	T	0	2	0	1		gnl|UMD3.1|GK000013.2	73548763	T	C	1	2	0.333333333333333	0.666666666666667		gnl|UMD3.1|GK000006.2	35461820	A	G	0	6	0	1		gnl|UMD3.1|GK000006.2	35525135	TAA	TAAA	0	1	0	1		gnl|UMD3.1|GK000006.2	38041212	G	T	9	2	0.818181818181818	0.181818181818182		gnl|UMD3.1|GK000006.2	35488074	A	T	0
gnl|UMD3.1|GK000007.2	98544368	G	T	0	2	0	1		gnl|UMD3.1|GK000013.2	73550364	G	T	1	4	0.2	0.8		gnl|UMD3.1|GK000006.2	35462453	T	C	0	2	0	1		gnl|UMD3.1|GK000006.2	35527151	C	T	1	2	0.333333333333333	0.666666666666667		gnl|UMD3.1|GK000006.2	38041229	T	A	7	2	0.777777777777778	0.222222222222222		gnl|UMD3.1|GK000006.2	35489778	T	C	2
gnl|UMD3.1|GK000007.2	98554376	C	T	8	8	0.5	0.5		gnl|UMD3.1|GK000013.2	73551310	G	T	1	2	0.333333333333333	0.666666666666667		gnl|UMD3.1|GK000006.2	35464306	C	T	0	2	0	1		gnl|UMD3.1|GK000006.2	35539365	G	C	0	2	0	1		gnl|UMD3.1|GK000006.2	38041736	C	T	0	2	0	1		gnl|UMD3.1|GK000006.2	35489830	G	A	2
gnl|UMD3.1|GK000007.2	98554385	T	C	9	10	0.473684210526316	0.526315789473684		gnl|UMD3.1|GK000013.2	73553560	G	T	0	2	0	1		gnl|UMD3.1|GK000006.2	35465233	T	G	0	2	0	1		gnl|UMD3.1|GK000006.2	35550236	T	C	0	2	0	1		gnl|UMD3.1|GK000006.2	38044811	T	C	0	2	0	1		gnl|UMD3.1|GK000006.2	35489835	C	T	2
gnl|UMD3.1|GK000007.2	98554388	A	G	9	11	0.45	0.55		gnl|UMD3.1|GK000013.2	73554212	G	T	1	2	0.333333333333333	0.666666666666667		gnl|UMD3.1|GK000006.2	35465244	C	A	0	2	0	1		gnl|UMD3.1|GK000006.2	35552966	T	G	0	4	0	1		gnl|UMD3.1|GK000006.2	38046648	A	G	6	2	0.75	0.25		gnl|UMD3.1|GK000006.2	35489878	T	C	2
gnl|UMD3.1|GK000007.2	98554418	T	C	9	10	0.473684210526316	0.526315789473684		gnl|UMD3.1|GK000013.2	73554774	T	C	1	5	0.166666666666667	0.833333333333333		gnl|UMD3.1|GK000006.2	35466680	C	A	0	4	0	1		gnl|UMD3.1|GK000006.2	35554297	G	A	0	8	0	1		gnl|UMD3.1|GK000006.2	38055031	C	T	0	2	0	1		gnl|UMD3.1|GK000006.2	35489883	C	T	2
gnl|UMD3.1|GK000007.2	98554427	C	T	6	11	0.352941176470588	0.647058823529412		gnl|UMD3.1|GK000013.2	73556586	G	T	0	2	0	1		gnl|UMD3.1|GK000006.2	35466720	T	C	0	2	0	1		gnl|UMD3.1|GK000006.2	35557269	C	A	0	2	0	1		gnl|UMD3.1|GK000006.2	38076907	C	T	0	2	0	1		gnl|UMD3.1|GK000006.2	35489894	G	A	1
gnl|UMD3.1|GK000007.2	98560223	T	C	5	8	0.384615384615385	0.615384615384615		gnl|UMD3.1|GK000013.2	73556758	G	T	0	2	0	1		gnl|UMD3.1|GK000006.2	35469175	A	C	0	2	0	1		gnl|UMD3.1|GK000006.2	35560120	A	T	0	2	0	1		gnl|UMD3.1|GK000006.2	38077583	C	T	5	2	0.714285714285714	0.285714285714286		gnl|UMD3.1|GK000006.2	35489928	T	C	1
gnl|UMD3.1|GK000007.2	98560865	C	T	9	2	0.818181818181818	0.181818181818182		gnl|UMD3.1|GK000013.2	73557759	G	T	0	2	0	1		gnl|UMD3.1|GK000006.2	35469179	A	T	0	2	0	1		gnl|UMD3.1|GK000006.2	35562660	T	C	1	1	0.5	0.5		gnl|UMD3.1|GK000006.2	38093114	T	C	4	4	0.5	0.5		gnl|UMD3.1|GK000006.2	35490049	C	A	2
gnl|UMD3.1|GK000007.2	98563749	G	T	8	2	0.8	0.2		gnl|UMD3.1|GK000013.2	73557799	A	C	0	2	0	1		gnl|UMD3.1|GK000006.2	35469188	C	A	0	2	0	1		gnl|UMD3.1|GK000006.2	35563396	A	G	0	2	0	1		gnl|UMD3.1|GK000006.2	38093115	T	C	6	2	0.75	0.25		gnl|UMD3.1|GK000006.2	35490189	T	C	0
gnl|UMD3.1|GK000007.2	98576673	A	T	2	2	0.5	0.5		gnl|UMD3.1|GK000013.2	73557825	G	A	1	2	0.333333333333333	0.666666666666667		gnl|UMD3.1|GK000006.2	35469479	C	T	4	2	0.666666666666667	0.333333333333333		gnl|UMD3.1|GK000006.2	35569705	C	A	2	2	0.5	0.5		gnl|UMD3.1|GK000006.2	38093123	T	C	4	4	0.5	0.5		gnl|UMD3.1|GK000006.2	35490217	T	C	0
gnl|UMD3.1|GK000007.2	98576736	G	A	0	2	0	1		gnl|UMD3.1|GK000013.2	73558268	C	T	2	4	0.333333333333333	0.666666666666667		gnl|UMD3.1|GK000006.2	35472601	A	T	0	2	0	1		gnl|UMD3.1|GK000006.2	35569790	T	A	2	4	0.333333333333333	0.666666666666667		gnl|UMD3.1|GK000006.2	38093127	T	C	4	4	0.5	0.5		gnl|UMD3.1|GK000006.2	35491893	G	GC	0
gnl|UMD3.1|GK000007.2	98578783	T	C	0	3	0	1		gnl|UMD3.1|GK000013.2	73558275	G	T	4	2	0.666666666666667	0.333333333333333		gnl|UMD3.1|GK000006.2	35474344	A	G	0	4	0	1		gnl|UMD3.1|GK000006.2	35576019	G	T	0	2	0	1		gnl|UMD3.1|GK000006.2	38093163	T	C	1	5	0.166666666666667	0.833333333333333		gnl|UMD3.1|GK000006.2	35492047	G	GA	0
gnl|UMD3.1|GK000007.2	98578836	C	T	0	3	0	1		gnl|UMD3.1|GK000013.2	73558639	A	C	0	2	0	1		gnl|UMD3.1|GK000006.2	35475016	C	T	3	2	0.6	0.4		gnl|UMD3.1|GK000006.2	35576300	T	C	2	2	0.5	0.5		gnl|UMD3.1|GK000006.2	38093164	T	C	0	6	0	1		gnl|UMD3.1|GK000006.2	35494232	C	T	1
gnl|UMD3.1|GK000007.2	98578914	C	T	0	3	0	1		gnl|UMD3.1|GK000013.2	73558690	G	T	1	2	0.333333333333333	0.666666666666667		gnl|UMD3.1|GK000006.2	35475031	A	G	1	4	0.2	0.8		gnl|UMD3.1|GK000006.2	35576354	T	C	2	2	0.5	0.5		NCAPG	>=38765969	<=38812051	gnl|UMD3.1|GK000006.2						gnl|UMD3.1|GK000006.2	35494278	T	A	0
gnl|UMD3.1|GK000007.2	98579290	G	A	10	10	0.5	0.5		gnl|UMD3.1|GK000013.2	73558750	C	T	3	2	0.6	0.4		gnl|UMD3.1|GK000006.2	35475035	C	T	3	2	0.6	0.4		gnl|UMD3.1|GK000006.2	35586012	T	G	0	2	0	1		Chromosome location of CGs	SNP location	1	2	3	4	5	6		gnl|UMD3.1|GK000006.2	35494281	A	C	1
gnl|UMD3.1|GK000007.2	98579574	G	A	29	24	0.547169811320755	0.452830188679245		gnl|UMD3.1|GK000013.2	73558768	T	C	0	6	0	1		gnl|UMD3.1|GK000006.2	35475065	G	C	0	3	0	1		gnl|UMD3.1|GK000006.2	35588789	G	A	0	2	0	1		gnl|UMD3.1|GK000006.2	38808241	C	A	0	2	0	1		gnl|UMD3.1|GK000006.2	35494835	C	T	0
gnl|UMD3.1|GK000007.2	98579864	G	C	48	85	0.360902255639098	0.639097744360902		gnl|UMD3.1|GK000013.2	73558769	G	A	0	6	0	1		gnl|UMD3.1|GK000006.2	35475078	A	G	0	3	0	1		gnl|UMD3.1|GK000006.2	35588944	G	T	0	2	0	1		gnl|UMD3.1|GK000006.2	38808645	A	G	0	2	0	1		gnl|UMD3.1|GK000006.2	35495289	G	T	0
gnl|UMD3.1|GK000007.2	98579976	A	G	53	64	0.452991452991453	0.547008547008547		gnl|UMD3.1|GK000013.2	73558805	T	A	0	6	0	1		gnl|UMD3.1|GK000006.2	35479090	T	C	0	2	0	1		gnl|UMD3.1|GK000006.2	35594207	G	A	1	2	0.333333333333333	0.666666666666667		gnl|UMD3.1|GK000006.2	38811796	G	A	0	1	0	1		gnl|UMD3.1|GK000006.2	35495290	C	T	0
gnl|UMD3.1|GK000007.2	98580539	C	T	19	9	0.678571428571429	0.321428571428571		gnl|UMD3.1|GK000013.2	73558822	A	C	0	7	0	1		gnl|UMD3.1|GK000006.2	35480396	G	T	0	8	0	1		gnl|UMD3.1|GK000006.2	35595398	C	T	0	2	0	1		KCNIP4	>=41709362	<=43021626	gnl|UMD3.1|GK000006.2						gnl|UMD3.1|GK000006.2	35495434	T	C	0
gnl|UMD3.1|GK000007.2	98581038	A	G	25	29	0.462962962962963	0.537037037037037		gnl|UMD3.1|GK000013.2	73558854	G	A	0	6	0	1		gnl|UMD3.1|GK000006.2	35480423	A	T	7	2	0.777777777777778	0.222222222222222		gnl|UMD3.1|GK000006.2	35606143	G	T	0	2	0	1		Chromosome location of CGs	SNP location	1	2	3	4	5	6		gnl|UMD3.1|GK000006.2	35498904	A	G	0
NPM1	>=44009279	<=44010145	gnl|UMD3.1|GK000007.2						gnl|UMD3.1|GK000013.2	73558871	G	A	0	5	0	1		gnl|UMD3.1|GK000006.2	35482168	C	T	0	2	0	1		gnl|UMD3.1|GK000006.2	35626508	T	C	0	2	0	1		gnl|UMD3.1|GK000006.2	42092321	C	T	0	2	0	1		gnl|UMD3.1|GK000006.2	35501458	T	C	0
Chromosome location of CGs	SNP location	1	2	3	4	5	6		gnl|UMD3.1|GK000013.2	73559539	T	C	12	27	0.307692307692308	0.692307692307692		gnl|UMD3.1|GK000006.2	35483188	A	G	0	2	0	1		gnl|UMD3.1|GK000006.2	35654134	A	G	0	2	0	1		gnl|UMD3.1|GK000006.2	42092360	G	A	0	2	0	1		gnl|UMD3.1|GK000006.2	35502754	T	C	0
PROP1	>=41205895	<=41209917	gnl|UMD3.1|GK000007.2						gnl|UMD3.1|GK000013.2	73559563	G	A	12	20	0.375	0.625		gnl|UMD3.1|GK000006.2	35485621	C	T	0	3	0	1		gnl|UMD3.1|GK000006.2	35657550	C	A	2	2	0.5	0.5		gnl|UMD3.1|GK000006.2	42142077	C	A	0	2	0	1		gnl|UMD3.1|GK000006.2	35516721	T	C	0
Chromosome location of CGs	SNP location	1	2	3	4	5	6		gnl|UMD3.1|GK000013.2	73560456	T	C	0	2	0	1		gnl|UMD3.1|GK000006.2	35487505	A	C	0	4	0	1		gnl|UMD3.1|GK000006.2	35689729	A	G	0	2	0	1		gnl|UMD3.1|GK000006.2	42226568	G	C	0	1	0	1		gnl|UMD3.1|GK000006.2	35520819	G	A	0
IGFBPL1	>=62900199	<=62917124	gnl|UMD3.1|GK000008.2						gnl|UMD3.1|GK000013.2	73562714	A	G	0	3	0	1		gnl|UMD3.1|GK000006.2	35489617	C	T	1	2	0.333333333333333	0.666666666666667		gnl|UMD3.1|GK000006.2	35692224	C	T	3	2	0.6	0.4		gnl|UMD3.1|GK000006.2	42244083	C	G	0	2	0	1		gnl|UMD3.1|GK000006.2	35520874	G	A	0
Chromosome location of CGs	SNP location	1	2	3	4	5	6		gnl|UMD3.1|GK000013.2	73565284	C	T	0	2	0	1		gnl|UMD3.1|GK000006.2	35489627	C	T	0	3	0	1		gnl|UMD3.1|GK000006.2	35692230	C	T	3	3	0.5	0.5		gnl|UMD3.1|GK000006.2	42244091	G	T	0	2	0	1		gnl|UMD3.1|GK000006.2	35520990	G	A	0
gnl|UMD3.1|GK000008.2	62900483	A	G	0	2	0	1		gnl|UMD3.1|GK000013.2	73566497	G	A	0	2	0	1		gnl|UMD3.1|GK000006.2	35489778	T	C	0	2	0	1		gnl|UMD3.1|GK000006.2	35692577	T	C	3	2	0.6	0.4		gnl|UMD3.1|GK000006.2	42244109	C	G	0	2	0	1		gnl|UMD3.1|GK000006.2	35521984	A	C	0
ATP6V1B2	>=67798291	<=67824441	gnl|UMD3.1|GK000008.2						gnl|UMD3.1|GK000013.2	73568444	G	C	0	2	0	1		gnl|UMD3.1|GK000006.2	35489830	G	A	2	2	0.5	0.5		gnl|UMD3.1|GK000006.2	35692677	G	T	0	4	0	1		gnl|UMD3.1|GK000006.2	42271070	C	T	0	2	0	1		gnl|UMD3.1|GK000006.2	35522019	C	T	0
Chromosome location of CGs	SNP location	1	2	3	4	5	6		gnl|UMD3.1|GK000013.2	73569701	A	G	0	2	0	1		gnl|UMD3.1|GK000006.2	35489835	C	T	2	2	0.5	0.5		gnl|UMD3.1|GK000006.2	35709551	G	T	0	2	0	1		gnl|UMD3.1|GK000006.2	42316000	T	C	0	2	0	1		gnl|UMD3.1|GK000006.2	35522054	T	C	0
gnl|UMD3.1|GK000008.2	67803506	G	T,A	0	2	0	1		gnl|UMD3.1|GK000013.2	73571478	A	G	4	2	0.666666666666667	0.333333333333333		gnl|UMD3.1|GK000006.2	35489928	T	C	2	2	0.5	0.5		gnl|UMD3.1|GK000006.2	35715966	T	C	2	3	0.4	0.6		gnl|UMD3.1|GK000006.2	42316012	G	A	0	2	0	1		gnl|UMD3.1|GK000006.2	35523093	T	C	1
gnl|UMD3.1|GK000008.2	67803517	C	A	0	2	0	1		gnl|UMD3.1|GK000013.2	73571479	A	G	4	2	0.666666666666667	0.333333333333333		gnl|UMD3.1|GK000006.2	35489936	A	G	2	2	0.5	0.5		gnl|UMD3.1|GK000006.2	35716273	G	C	1	2	0.333333333333333	0.666666666666667		gnl|UMD3.1|GK000006.2	42371924	G	A	0	2	0	1		gnl|UMD3.1|GK000006.2	35527029	T	G	0
gnl|UMD3.1|GK000008.2	67803519	A	G	0	2	0	1		gnl|UMD3.1|GK000013.2	73571519	C	T	5	2	0.714285714285714	0.285714285714286		gnl|UMD3.1|GK000006.2	35494821	ATCT	ATCTCTCTCTCT	0	1	0	1		gnl|UMD3.1|GK000006.2	35719316	G	T	0	2	0	1		gnl|UMD3.1|GK000006.2	42390738	T	A	2	3	0.4	0.6		gnl|UMD3.1|GK000006.2	35527944	C	A	0
gnl|UMD3.1|GK000008.2	67807313	G	T	0	2	0	1		gnl|UMD3.1|GK000013.2	73571528	A	G	4	2	0.666666666666667	0.333333333333333		gnl|UMD3.1|GK000006.2	35500570	A	G	0	2	0	1		gnl|UMD3.1|GK000006.2	35736697	C	A	6	2	0.75	0.25		gnl|UMD3.1|GK000006.2	42400527	ATCTCT	ATCT	0	1	0	1		gnl|UMD3.1|GK000006.2	35535113	C	T	0
gnl|UMD3.1|GK000008.2	67807317	G	T	0	2	0	1		gnl|UMD3.1|GK000013.2	73571548	A	G	0	2	0	1		gnl|UMD3.1|GK000006.2	35503394	G	A	0	2	0	1		gnl|UMD3.1|GK000006.2	35737061	A	C	0	2	0	1		gnl|UMD3.1|GK000006.2	42400623	C	T	0	2	0	1		gnl|UMD3.1|GK000006.2	35535184	C	A	6
gnl|UMD3.1|GK000008.2	67808135	G	T	1	2	0.333333333333333	0.666666666666667		gnl|UMD3.1|GK000013.2	73571961	G	T	0	2	0	1		gnl|UMD3.1|GK000006.2	35520664	T	C	0	1	0	1		gnl|UMD3.1|GK000006.2	35737088	C	A	0	2	0	1		gnl|UMD3.1|GK000006.2	42400628	C	T	0	2	0	1		gnl|UMD3.1|GK000006.2	35535219	A	C	0
gnl|UMD3.1|GK000008.2	67808197	A	G	2	2	0.5	0.5		gnl|UMD3.1|GK000013.2	73573083	G	T	0	5	0	1		gnl|UMD3.1|GK000006.2	35528988	A	G	2	2	0.5	0.5		gnl|UMD3.1|GK000006.2	35743134	T	C	0	3	0	1		gnl|UMD3.1|GK000006.2	42400635	C	T	0	2	0	1		gnl|UMD3.1|GK000006.2	35535220	G	A	0
gnl|UMD3.1|GK000008.2	67808683	C	A	0	2	0	1		gnl|UMD3.1|GK000013.2	73573203	G	T	7	2	0.777777777777778	0.222222222222222		gnl|UMD3.1|GK000006.2	35529021	A	G	2	2	0.5	0.5		gnl|UMD3.1|GK000006.2	35743196	T	C	0	3	0	1		gnl|UMD3.1|GK000006.2	42425513	C	G	4	2	0.666666666666667	0.333333333333333		gnl|UMD3.1|GK000006.2	35542044	A	C	0
gnl|UMD3.1|GK000008.2	67808738	G	A	0	2	0	1		gnl|UMD3.1|GK000013.2	73573226	G	A	0	8	0	1		gnl|UMD3.1|GK000006.2	35529022	A	G	2	2	0.5	0.5		gnl|UMD3.1|GK000006.2	35743502	AGTAGG	AG	0	1	0	1		gnl|UMD3.1|GK000006.2	42443856	C	T	0	1	0	1		gnl|UMD3.1|GK000006.2	35548193	T	C	0
gnl|UMD3.1|GK000008.2	67808908	G	T	0	2	0	1		PLAG1	>=25007291	<=25009296	gnl|UMD3.1|GK000014.2						gnl|UMD3.1|GK000006.2	35529024	T	C	0	4	0	1		gnl|UMD3.1|GK000006.2	35759703	C	A	0	2	0	1		gnl|UMD3.1|GK000006.2	42450347	A	G	0	2	0	1		gnl|UMD3.1|GK000006.2	35549114	A	G	2
gnl|UMD3.1|GK000008.2	67809631	G	A	1	2	0.333333333333333	0.666666666666667		Chromosome location of CGs	SNP location	1	2	3	4	5	6		gnl|UMD3.1|GK000006.2	35529033	A	G	2	2	0.5	0.5		gnl|UMD3.1|GK000006.2	35762019	A	G	0	2	0	1		gnl|UMD3.1|GK000006.2	42460533	C	T	0	2	0	1		gnl|UMD3.1|GK000006.2	35551110	T	A	0
gnl|UMD3.1|GK000008.2	67809662	A	G	0	2	0	1		NUCB2	>=35693278	<=35715902	gnl|UMD3.1|GK000015.2						gnl|UMD3.1|GK000006.2	35529034	A	G	2	2	0.5	0.5		gnl|UMD3.1|GK000006.2	35762533	C	A	0	2	0	1		gnl|UMD3.1|GK000006.2	42467018	T	C	0	2	0	1		gnl|UMD3.1|GK000006.2	35552329	G	A	0
gnl|UMD3.1|GK000008.2	67809704	G	C	0	4	0	1		Chromosome location of CGs	SNP location	1	2	3	4	5	6		gnl|UMD3.1|GK000006.2	35529039	A	G	2	2	0.5	0.5		gnl|UMD3.1|GK000006.2	35803677	T	C	2	2	0.5	0.5		gnl|UMD3.1|GK000006.2	42467022	T	C	0	2	0	1		gnl|UMD3.1|GK000006.2	35554531	T	A	0
gnl|UMD3.1|GK000008.2	67809812	A	G	0	2	0	1		gnl|UMD3.1|GK000015.2	35703868	C	T	0	3	0	1		gnl|UMD3.1|GK000006.2	35529042	A	G	2	2	0.5	0.5		gnl|UMD3.1|GK000006.2	35803743	T	C	0	3	0	1		gnl|UMD3.1|GK000006.2	42467034	T	C	0	2	0	1		gnl|UMD3.1|GK000006.2	35558922	G	A	0
gnl|UMD3.1|GK000008.2	67813417	G	A	0	2	0	1		gnl|UMD3.1|GK000015.2	35704255	A	C	1	2	0.333333333333333	0.666666666666667		gnl|UMD3.1|GK000006.2	35529049	A	G	2	2	0.5	0.5		gnl|UMD3.1|GK000006.2	35820634	T	C	0	2	0	1		gnl|UMD3.1|GK000006.2	42467050	T	C	0	2	0	1		gnl|UMD3.1|GK000006.2	35561746	A	C	0
gnl|UMD3.1|GK000008.2	67823584	C	T	0	2	0	1		BTG4	>=22105614	<=22120867	gnl|UMD3.1|GK000015.2						gnl|UMD3.1|GK000006.2	35529050	A	G	2	2	0.5	0.5		gnl|UMD3.1|GK000006.2	35836103	C	T	0	2	0	1		gnl|UMD3.1|GK000006.2	42467052	T	C	0	2	0	1		gnl|UMD3.1|GK000006.2	35563935	G	A	0
gnl|UMD3.1|GK000008.2	67823611	G	A	1	2	0.333333333333333	0.666666666666667		Chromosome location of CGs	SNP location	1	2	3	4	5	6		gnl|UMD3.1|GK000006.2	35534872	A	C	0	4	0	1		gnl|UMD3.1|GK000006.2	35842171	G	T	1	2	0.333333333333333	0.666666666666667		gnl|UMD3.1|GK000006.2	42467055	T	C	0	2	0	1		gnl|UMD3.1|GK000006.2	35577854	T	C	0
gnl|UMD3.1|GK000008.2	67823802	G	A	8	8	0.5	0.5		MGC134087	>=22547742	<=22557344	gnl|UMD3.1|GK000015.2						gnl|UMD3.1|GK000006.2	35534874	A	T	0	4	0	1		gnl|UMD3.1|GK000006.2	35855353	C	A	2	2	0.5	0.5		gnl|UMD3.1|GK000006.2	42467056	T	C	0	1	0	1		gnl|UMD3.1|GK000006.2	35577910	G	A	0
gnl|UMD3.1|GK000008.2	67824091	T	C	20	26	0.434782608695652	0.565217391304348		Chromosome location of CGs	SNP location	1	2	3	4	5	6		gnl|UMD3.1|GK000006.2	35534909	C	A	0	4	0	1		gnl|UMD3.1|GK000006.2	35859901	T	C	0	2	0	1		gnl|UMD3.1|GK000006.2	42489245	A	T	2	2	0.5	0.5		gnl|UMD3.1|GK000006.2	35581556	T	C	0
gnl|UMD3.1|GK000008.2	67824092	G	A	17	25	0.404761904761905	0.595238095238095		ATM	>=18119201	<=18265060	gnl|UMD3.1|GK000015.2						gnl|UMD3.1|GK000006.2	35534917	G	C	0	2	0	1		gnl|UMD3.1|GK000006.2	35859954	T	C	0	1	0	1		gnl|UMD3.1|GK000006.2	42489322	G	A	2	5	0.285714285714286	0.714285714285714		gnl|UMD3.1|GK000006.2	35595022	T	C	0
IGF2R	>=97638172	<=97740003	gnl|UMD3.1|GK000009.2						Chromosome location of CGs	SNP location	1	2	3	4	5	6		gnl|UMD3.1|GK000006.2	35534918	A	T	0	2	0	1		gnl|UMD3.1|GK000006.2	35859955	T	C	0	2	0	1		gnl|UMD3.1|GK000006.2	42489351	G	A	2	5	0.285714285714286	0.714285714285714		gnl|UMD3.1|GK000006.2	35597235	C	T	0
Chromosome location of CGs	SNP location	1	2	3	4	5	6		gnl|UMD3.1|GK000015.2	18133255	TACA	TA	0	1	0	1		gnl|UMD3.1|GK000006.2	35537153	T	A	0	4	0	1		gnl|UMD3.1|GK000006.2	35885632	T	C	0	4	0	1		gnl|UMD3.1|GK000006.2	42507923	T	C	0	2	0	1		gnl|UMD3.1|GK000006.2	35640366	G	T	0
gnl|UMD3.1|GK000009.2	97652888	G	T	0	2	0	1		gnl|UMD3.1|GK000015.2	18140773	A	G	0	2	0	1		gnl|UMD3.1|GK000006.2	35538262	T	C	0	2	0	1		gnl|UMD3.1|GK000006.2	35885665	T	C	0	4	0	1		gnl|UMD3.1|GK000006.2	42508317	G	T	0	2	0	1		gnl|UMD3.1|GK000006.2	35641014	G	A	0
gnl|UMD3.1|GK000009.2	97658261	T	C	0	3	0	1		gnl|UMD3.1|GK000015.2	18140774	A	G	0	2	0	1		gnl|UMD3.1|GK000006.2	35542518	A	G	0	1	0	1		gnl|UMD3.1|GK000006.2	35885680	T	C	0	4	0	1		gnl|UMD3.1|GK000006.2	42509295	C	T	0	2	0	1		gnl|UMD3.1|GK000006.2	35641054	C	T	0
gnl|UMD3.1|GK000009.2	97659932	G	T	2	2	0.5	0.5		gnl|UMD3.1|GK000015.2	18140777	A	G	0	2	0	1		gnl|UMD3.1|GK000006.2	35542535	T	C	0	2	0	1		gnl|UMD3.1|GK000006.2	35887549	A	T,G	0	2	0	1		gnl|UMD3.1|GK000006.2	42509308	C	A	0	2	0	1		gnl|UMD3.1|GK000006.2	35641179	TCACA	TCA	0
gnl|UMD3.1|GK000009.2	97660299	C	T	0	2	0	1		gnl|UMD3.1|GK000015.2	18140833	A	G	0	2	0	1		gnl|UMD3.1|GK000006.2	35548561	A	T	0	4	0	1		gnl|UMD3.1|GK000006.2	35891699	A	G	0	2	0	1		gnl|UMD3.1|GK000006.2	42516827	CT	CTT	0	1	0	1		gnl|UMD3.1|GK000006.2	35690331	G	C	0
gnl|UMD3.1|GK000009.2	97669847	C	A	0	2	0	1		gnl|UMD3.1|GK000015.2	18156024	G	T	2	2	0.5	0.5		gnl|UMD3.1|GK000006.2	35548578	C	T	0	4	0	1		gnl|UMD3.1|GK000006.2	35893161	G	C	2	2	0.5	0.5		gnl|UMD3.1|GK000006.2	42516957	T	G	0	2	0	1		gnl|UMD3.1|GK000006.2	35690391	C	T	0
gnl|UMD3.1|GK000009.2	97669899	G	T	0	2	0	1		gnl|UMD3.1|GK000015.2	18158372	T	C	2	2	0.5	0.5		gnl|UMD3.1|GK000006.2	35548636	T	C	0	2	0	1		gnl|UMD3.1|GK000006.2	35895429	T	C	3	2	0.6	0.4		gnl|UMD3.1|GK000006.2	42516963	C	T	0	2	0	1		gnl|UMD3.1|GK000006.2	35690426	A	C	0
gnl|UMD3.1|GK000009.2	97673548	T	A	0	2	0	1		gnl|UMD3.1|GK000015.2	18159512	G	A	1	2	0.333333333333333	0.666666666666667		gnl|UMD3.1|GK000006.2	35553073	G	A	0	2	0	1		gnl|UMD3.1|GK000006.2	35895437	C	T	3	2	0.6	0.4		gnl|UMD3.1|GK000006.2	42517273	C	G	0	2	0	1		gnl|UMD3.1|GK000006.2	35690472	A	G	0
gnl|UMD3.1|GK000009.2	97674019	G	A	2	2	0.5	0.5		gnl|UMD3.1|GK000015.2	18171240	G	A	0	2	0	1		gnl|UMD3.1|GK000006.2	35553718	G	A	4	4	0.5	0.5		gnl|UMD3.1|GK000006.2	35903406	C	T	0	2	0	1		gnl|UMD3.1|GK000006.2	42517351	C	A	0	2	0	1		gnl|UMD3.1|GK000006.2	35690924	T	C	0
gnl|UMD3.1|GK000009.2	97677533	C	A	0	2	0	1		gnl|UMD3.1|GK000015.2	18192106	G	T	0	2	0	1		gnl|UMD3.1|GK000006.2	35554297	G	A	0	2	0	1		gnl|UMD3.1|GK000006.2	35905468	G	A	0	3	0	1		gnl|UMD3.1|GK000006.2	42532722	C	T	0	4	0	1		gnl|UMD3.1|GK000006.2	35690936	G	A	0
gnl|UMD3.1|GK000009.2	97690490	A	G	0	2	0	1		gnl|UMD3.1|GK000015.2	18238848	A	G	0	2	0	1		gnl|UMD3.1|GK000006.2	35554531	T	A	0	2	0	1		gnl|UMD3.1|GK000006.2	35905514	C	T	0	4	0	1		gnl|UMD3.1|GK000006.2	42532779	C	T	0	2	0	1		gnl|UMD3.1|GK000006.2	35690943	G	A	0
gnl|UMD3.1|GK000009.2	97696875	C	T	0	2	0	1		gnl|UMD3.1|GK000015.2	18248117	C	A	2	2	0.5	0.5		gnl|UMD3.1|GK000006.2	35555571	T	G	0	2	0	1		gnl|UMD3.1|GK000006.2	35905675	T	G	0	2	0	1		gnl|UMD3.1|GK000006.2	42534576	T	C	0	2	0	1		gnl|UMD3.1|GK000006.2	35692472	C	T	0
gnl|UMD3.1|GK000009.2	97720199	T	C	0	2	0	1		gnl|UMD3.1|GK000015.2	18249426	A	G	1	5	0.166666666666667	0.833333333333333		gnl|UMD3.1|GK000006.2	35558922	G	A	0	4	0	1		gnl|UMD3.1|GK000006.2	35911932	TAGAG	TAG	0	1	0	1		gnl|UMD3.1|GK000006.2	42534585	T	C	0	2	0	1		gnl|UMD3.1|GK000006.2	35692573	A	G	0
gnl|UMD3.1|GK000009.2	97727455	C	T	0	5	0	1		gnl|UMD3.1|GK000015.2	18249435	A	G	2	2	0.5	0.5		gnl|UMD3.1|GK000006.2	35560647	A	G	0	2	0	1		gnl|UMD3.1|GK000006.2	35918800	T	G	6	5	0.545454545454545	0.454545454545455		gnl|UMD3.1|GK000006.2	42534600	T	C	0	2	0	1		gnl|UMD3.1|GK000006.2	35692622	T	G	0
gnl|UMD3.1|GK000009.2	97733280	T	A	1	1	0.5	0.5		gnl|UMD3.1|GK000015.2	18257527	C	A	0	2	0	1		gnl|UMD3.1|GK000006.2	35563281	CA	CAAA	0	1	0	1		gnl|UMD3.1|GK000006.2	35918833	C	G	5	4	0.555555555555556	0.444444444444444		gnl|UMD3.1|GK000006.2	42534601	G	A	0	2	0	1		gnl|UMD3.1|GK000006.2	35693851	A	G	0
gnl|UMD3.1|GK000009.2	97733752	T	C	0	3	0	1		gnl|UMD3.1|GK000015.2	18258385	T	C	0	2	0	1		gnl|UMD3.1|GK000006.2	35563935	G	A	3	5	0.375	0.625		gnl|UMD3.1|GK000006.2	35918929	G	A	2	3	0.4	0.6		gnl|UMD3.1|GK000006.2	42541654	T	C	0	1	0	1		gnl|UMD3.1|GK000006.2	35694842	G	A	0
gnl|UMD3.1|GK000009.2	97739485	G	T	9	2	0.818181818181818	0.181818181818182		gnl|UMD3.1|GK000015.2	18261657	A	G	0	2	0	1		gnl|UMD3.1|GK000006.2	35588789	G	A	0	3	0	1		gnl|UMD3.1|GK000006.2	35918998	C	T	3	5	0.375	0.625		gnl|UMD3.1|GK000006.2	42576993	T	C	0	2	0	1		gnl|UMD3.1|GK000006.2	35712204	C	T	2
gnl|UMD3.1|GK000009.2	97739679	C	T	0	9	0	1		gnl|UMD3.1|GK000015.2	18263193	G	C	0	2	0	1		gnl|UMD3.1|GK000006.2	35594955	C	T	3	3	0.5	0.5		gnl|UMD3.1|GK000006.2	35919176	C	T	8	2	0.8	0.2		gnl|UMD3.1|GK000006.2	42577005	C	T	0	2	0	1		gnl|UMD3.1|GK000006.2	35714046	C	A	0
RFX6	>=34160295	<=34212258	gnl|UMD3.1|GK000009.2						UCP3	>=54213566	<=54224051	gnl|UMD3.1|GK000015.2						gnl|UMD3.1|GK000006.2	35612705	A	G	0	2	0	1		gnl|UMD3.1|GK000006.2	35919184	C	T	2	7	0.222222222222222	0.777777777777778		gnl|UMD3.1|GK000006.2	42577055	G	A	0	4	0	1		gnl|UMD3.1|GK000006.2	35715198	C	A	0
Chromosome location of CGs	SNP location	1	2	3	4	5	6		Chromosome location of CGs	SNP location	1	2	3	4	5	6		gnl|UMD3.1|GK000006.2	35612783	AAGA	AA	0	1	0	1		gnl|UMD3.1|GK000006.2	35922488	A	G	0	2	0	1		gnl|UMD3.1|GK000006.2	42577081	G	A	2	2	0.5	0.5		gnl|UMD3.1|GK000006.2	35715966	T	C	0
MAP3K5	>=75549283	<=75778418	gnl|UMD3.1|GK000009.2						IGFN1	>=81604665	<=81641464	gnl|UMD3.1|GK000016.2						gnl|UMD3.1|GK000006.2	35624260	T	C	0	2	0	1		gnl|UMD3.1|GK000006.2	35922530	A	C	0	2	0	1		gnl|UMD3.1|GK000006.2	42577114	T	A	0	3	0	1		gnl|UMD3.1|GK000006.2	35717658	G	A	0
Chromosome location of CGs	SNP location	1	2	3	4	5	6		Chromosome location of CGs	SNP location	1	2	3	4	5	6		gnl|UMD3.1|GK000006.2	35624268	A	G	0	2	0	1		gnl|UMD3.1|GK000006.2	35922537	A	T	0	2	0	1		gnl|UMD3.1|GK000006.2	42577198	T	G	0	2	0	1		gnl|UMD3.1|GK000006.2	35717662	T	C	0
gnl|UMD3.1|GK000009.2	75597666	G	A	0	2	0	1		CAPN2	>=27781671	<=27840009	gnl|UMD3.1|GK000016.2						gnl|UMD3.1|GK000006.2	35625835	G	T	0	2	0	1		gnl|UMD3.1|GK000006.2	35923290	G	A	0	3	0	1		gnl|UMD3.1|GK000006.2	42577224	T	C	0	2	0	1		gnl|UMD3.1|GK000006.2	35721471	A	C	0
gnl|UMD3.1|GK000009.2	75597670	T	C	0	1	0	1		Chromosome location of CGs	SNP location	1	2	3	4	5	6		gnl|UMD3.1|GK000006.2	35641714	T	C	0	2	0	1		gnl|UMD3.1|GK000006.2	35923305	A	G	0	3	0	1		gnl|UMD3.1|GK000006.2	42582519	C	T	0	2	0	1		gnl|UMD3.1|GK000006.2	35721476	A	G	0
gnl|UMD3.1|GK000009.2	75762119	C	G	3	2	0.6	0.4		gnl|UMD3.1|GK000016.2	27815334	C	T	0	13	0	1		gnl|UMD3.1|GK000006.2	35667679	T	C	0	2	0	1		gnl|UMD3.1|GK000006.2	35923333	A	G	0	2	0	1		gnl|UMD3.1|GK000006.2	42583748	T	C	0	2	0	1		gnl|UMD3.1|GK000006.2	35737049	A	G	0
gnl|UMD3.1|GK000009.2	75771576	G	A	0	2	0	1		gnl|UMD3.1|GK000016.2	27830394	C	A	0	2	0	1		gnl|UMD3.1|GK000006.2	35680894	T	C	0	2	0	1		gnl|UMD3.1|GK000006.2	35927402	T	C	1	2	0.333333333333333	0.666666666666667		gnl|UMD3.1|GK000006.2	42583752	T	C	0	2	0	1		gnl|UMD3.1|GK000006.2	35737061	A	C	0
gnl|UMD3.1|GK000009.2	75771956	A	T	1	2	0.333333333333333	0.666666666666667		gnl|UMD3.1|GK000016.2	27834651	G	A	0	2	0	1		gnl|UMD3.1|GK000006.2	35684422	C	T	0	2	0	1		gnl|UMD3.1|GK000006.2	35927422	C	A	2	2	0.5	0.5		gnl|UMD3.1|GK000006.2	42588079	C	A	1	3	0.25	0.75		gnl|UMD3.1|GK000006.2	35757050	G	C	0
gnl|UMD3.1|GK000009.2	75777859	G	A	0	2	0	1		PRDM16	>=50847258	<=50898579	gnl|UMD3.1|GK000016.2						gnl|UMD3.1|GK000006.2	35687008	C	A	0	2	0	1		gnl|UMD3.1|GK000006.2	35928823	T	C	0	4	0	1		gnl|UMD3.1|GK000006.2	42636042	TAAAA	TAA	0	1	0	1		gnl|UMD3.1|GK000006.2	35765471	C	T	0
GTF3C5	>=103080227	<=103098809	gnl|UMD3.1|GK000011.2						Chromosome location of CGs	SNP location	1	2	3	4	5	6		gnl|UMD3.1|GK000006.2	35687009	T	C	0	2	0	1		gnl|UMD3.1|GK000006.2	35928831	A	G	0	4	0	1		gnl|UMD3.1|GK000006.2	42651431	G	T	2	2	0.5	0.5		gnl|UMD3.1|GK000006.2	35780203	C	T	0
Chromosome location of CGs	SNP location	1	2	3	4	5	6		gnl|UMD3.1|GK000016.2	50860689	T	C	0	2	0	1		gnl|UMD3.1|GK000006.2	35687023	T	C	0	2	0	1		gnl|UMD3.1|GK000006.2	35931334	G	A	2	2	0.5	0.5		gnl|UMD3.1|GK000006.2	42664411	T	A	1	2	0.333333333333333	0.666666666666667		gnl|UMD3.1|GK000006.2	35780213	C	T	0
gnl|UMD3.1|GK000011.2	103095316	T	C	5	2	0.714285714285714	0.285714285714286		gnl|UMD3.1|GK000016.2	50860710	T	C	0	2	0	1		gnl|UMD3.1|GK000006.2	35687025	T	C	0	2	0	1		gnl|UMD3.1|GK000006.2	35932355	T	C	0	2	0	1		gnl|UMD3.1|GK000006.2	42691249	T	G	2	2	0.5	0.5		gnl|UMD3.1|GK000006.2	35780243	T	C	0
gnl|UMD3.1|GK000011.2	103097333	C	T	4	2	0.666666666666667	0.333333333333333		gnl|UMD3.1|GK000016.2	50860715	T	C	0	2	0	1		gnl|UMD3.1|GK000006.2	35687035	T	C	0	2	0	1		gnl|UMD3.1|GK000006.2	35933991	C	T	6	5	0.545454545454545	0.454545454545455		gnl|UMD3.1|GK000006.2	42691331	T	C	3	2	0.6	0.4		gnl|UMD3.1|GK000006.2	35780312	A	G	0
RALGDS	>=103126162	<=103139619	gnl|UMD3.1|GK000011.2						gnl|UMD3.1|GK000016.2	50860741	T	C	0	2	0	1		gnl|UMD3.1|GK000006.2	35687048	T	C	0	2	0	1		gnl|UMD3.1|GK000006.2	35934012	C	A	8	3	0.727272727272727	0.272727272727273		gnl|UMD3.1|GK000006.2	42691822	T	C	0	2	0	1		gnl|UMD3.1|GK000006.2	35780840	T	C	0
Chromosome location of CGs	SNP location	1	2	3	4	5	6		gnl|UMD3.1|GK000016.2	50860750	T	C	0	1	0	1		gnl|UMD3.1|GK000006.2	35687053	T	C	0	2	0	1		gnl|UMD3.1|GK000006.2	35934027	C	A	7	6	0.538461538461538	0.461538461538462		gnl|UMD3.1|GK000006.2	42692826	T	C	0	2	0	1		gnl|UMD3.1|GK000006.2	35780867	T	C	0
gnl|UMD3.1|GK000011.2	103126194	T	C	2	2	0.5	0.5		ZBED6	>=1400457	<=1403399	gnl|UMD3.1|GK000016.2						gnl|UMD3.1|GK000006.2	35687054	T	C	0	2	0	1		gnl|UMD3.1|GK000006.2	35934045	G	T	2	2	0.5	0.5		gnl|UMD3.1|GK000006.2	42692827	T	C	0	2	0	1		gnl|UMD3.1|GK000006.2	35833269	A	G	0
gnl|UMD3.1|GK000011.2	103126246	A	G	1	2	0.333333333333333	0.666666666666667		Chromosome location of CGs	SNP location	1	2	3	4	5	6		gnl|UMD3.1|GK000006.2	35687055	T	C	0	2	0	1		gnl|UMD3.1|GK000006.2	35935656	C	T	3	5	0.375	0.625		gnl|UMD3.1|GK000006.2	42692837	T	C	0	2	0	1		gnl|UMD3.1|GK000006.2	35833294	C	T	0
SDC1	>=78695354	<=78719306	gnl|UMD3.1|GK000011.2						LHX4	>=62868732	<=62915247	gnl|UMD3.1|GK000016.2						gnl|UMD3.1|GK000006.2	35687058	T	C	0	2	0	1		gnl|UMD3.1|GK000006.2	35935803	CAA	C	0	1	0	1		gnl|UMD3.1|GK000006.2	42742538	C	T	0	4	0	1		gnl|UMD3.1|GK000006.2	35848086	C	A	0
Chromosome location of CGs	SNP location	1	2	3	4	5	6		Chromosome location of CGs	SNP location	1	2	3	4	5	6		gnl|UMD3.1|GK000006.2	35690271	G	A	6	2	0.75	0.25		PKD2	>=38040871	<=38099549	gnl|UMD3.1|GK000006.2						gnl|UMD3.1|GK000006.2	42909657	T	C	0	2	0	1		gnl|UMD3.1|GK000006.2	35862669	CCACA	CCA	0
gnl|UMD3.1|GK000011.2	78716723	A	C	4	2	0.666666666666667	0.333333333333333		IGFLR1	>=46641558	<=46644180	gnl|UMD3.1|GK000018.2						gnl|UMD3.1|GK000006.2	35690326	T	C	2	2	0.5	0.5		Chromosome location of CGs	SNP location	1	2	3	4	5	6		gnl|UMD3.1|GK000006.2	42909713	T	C	0	2	0	1		gnl|UMD3.1|GK000006.2	35868498	T	C	0
gnl|UMD3.1|GK000011.2	78716868	C	G	0	3	0	1		Chromosome location of CGs	SNP location	1	2	3	4	5	6		gnl|UMD3.1|GK000006.2	35690331	G	C	2	2	0.5	0.5		gnl|UMD3.1|GK000006.2	38041409	G	T	6	2	0.75	0.25		gnl|UMD3.1|GK000006.2	42909715	T	C	0	2	0	1		gnl|UMD3.1|GK000006.2	35882609	G	C	0
gnl|UMD3.1|GK000011.2	78717679	C	T	8	5	0.615384615384615	0.384615384615385		gnl|UMD3.1|GK000018.2	46641900	A	G	4	2	0.666666666666667	0.333333333333333		gnl|UMD3.1|GK000006.2	35691578	A	C	2	4	0.333333333333333	0.666666666666667		gnl|UMD3.1|GK000006.2	38041736	C	T	0	4	0	1		gnl|UMD3.1|GK000006.2	42969017	T	C	0	4	0	1		gnl|UMD3.1|GK000006.2	35882648	C	A	0
gnl|UMD3.1|GK000011.2	78718155	G	A	2	36	0.0526315789473684	0.947368421052632		gnl|UMD3.1|GK000018.2	46642126	T	A	1	2	0.333333333333333	0.666666666666667		gnl|UMD3.1|GK000006.2	35691715	A	G	0	2	0	1		gnl|UMD3.1|GK000006.2	38042011	C	T	1	2	0.333333333333333	0.666666666666667		gnl|UMD3.1|GK000006.2	42969099	T	C	0	4	0	1		gnl|UMD3.1|GK000006.2	35892074	G	A	0
gnl|UMD3.1|GK000011.2	78718357	G	A	0	40	0	1		gnl|UMD3.1|GK000018.2	46642138	T	C	1	2	0.333333333333333	0.666666666666667		gnl|UMD3.1|GK000006.2	35691743	T	C	0	2	0	1		gnl|UMD3.1|GK000006.2	38046565	G	A	3	2	0.6	0.4		gnl|UMD3.1|GK000006.2	42969110	T	C	0	4	0	1		gnl|UMD3.1|GK000006.2	35905451	A	T	2
gnl|UMD3.1|GK000011.2	78718402	A	G	0	43	0	1		gnl|UMD3.1|GK000018.2	46642334	T	C	1	2	0.333333333333333	0.666666666666667		gnl|UMD3.1|GK000006.2	35692082	T	C	2	7	0.222222222222222	0.777777777777778		gnl|UMD3.1|GK000006.2	38048417	C	A	6	2	0.75	0.25		gnl|UMD3.1|GK000006.2	42969112	T	C	0	2	0	1		gnl|UMD3.1|GK000006.2	35905466	G	C	2
DNMT3B	>=62700411	<=62721124	gnl|UMD3.1|GK000013.2						gnl|UMD3.1|GK000018.2	46643726	C	G	1	2	0.333333333333333	0.666666666666667		gnl|UMD3.1|GK000006.2	35692130	G	C	2	9	0.181818181818182	0.818181818181818		gnl|UMD3.1|GK000006.2	38052765	G	T	0	2	0	1		CAST	>=98444979	<=98581253	gnl|UMD3.1|GK000007.2						gnl|UMD3.1|GK000006.2	35913239	G	T	0
Chromosome location of CGs	SNP location	1	2	3	4	5	6		gnl|UMD3.1|GK000018.2	46643736	A	G	0	4	0	1		gnl|UMD3.1|GK000006.2	35692141	T	C	2	8	0.2	0.8		gnl|UMD3.1|GK000006.2	38052832	G	T	0	4	0	1		Chromosome location of CGs	SNP location	1	2	3	4	5	6		gnl|UMD3.1|GK000006.2	35916258	A	G	0
GHRH	>=66863225	<=66872531	gnl|UMD3.1|GK000013.2						IGFL1	>=53961670	<=53964590	gnl|UMD3.1|GK000018.2						gnl|UMD3.1|GK000006.2	35692164	T	G	2	10	0.166666666666667	0.833333333333333		gnl|UMD3.1|GK000006.2	38060690	C	A	0	2	0	1		gnl|UMD3.1|GK000007.2	98462739	C	A	1	2	0.333333333333333	0.666666666666667		gnl|UMD3.1|GK000006.2	35919684	A	G	0
Chromosome location of CGs	SNP location	1	2	3	4	5	6		Chromosome location of CGs	SNP location	1	2	3	4	5	6		gnl|UMD3.1|GK000006.2	35692230	C	T	6	2	0.75	0.25		gnl|UMD3.1|GK000006.2	38073208	T	C	0	2	0	1		gnl|UMD3.1|GK000007.2	98497222	G	A	0	2	0	1		gnl|UMD3.1|GK000006.2	35923471	A	G	0
FOXA2	>=41910591	<=41911910	gnl|UMD3.1|GK000013.2						IGFBP4	>=41326678	<=41338255	gnl|UMD3.1|GK000019.2						gnl|UMD3.1|GK000006.2	35692291	C	T	3	3	0.5	0.5		gnl|UMD3.1|GK000006.2	38073240	T	C	0	2	0	1		gnl|UMD3.1|GK000007.2	98497286	A	G	0	2	0	1		gnl|UMD3.1|GK000006.2	35933666	T	A	0
Chromosome location of CGs	SNP location	1	2	3	4	5	6		Chromosome location of CGs	SNP location	1	2	3	4	5	6		gnl|UMD3.1|GK000006.2	35692297	G	A	2	3	0.4	0.6		gnl|UMD3.1|GK000006.2	38073259	T	C	0	2	0	1		gnl|UMD3.1|GK000007.2	98497287	A	G	0	2	0	1		gnl|UMD3.1|GK000006.2	35933736	A	T	1
gnl|UMD3.1|GK000013.2	41910864	T	C	0	52	0	1		gnl|UMD3.1|GK000019.2	41327270	G	A	1	3	0.25	0.75		gnl|UMD3.1|GK000006.2	35692307	G	A	2	2	0.5	0.5		gnl|UMD3.1|GK000006.2	38077577	C	A	3	2	0.6	0.4		gnl|UMD3.1|GK000007.2	98497315	T	A	0	2	0	1		PKD2	>=38040871	<=38099549	gnl|UMD3.1|GK000006.2
gnl|UMD3.1|GK000013.2	41911606	A	C	7	2	0.777777777777778	0.222222222222222		gnl|UMD3.1|GK000019.2	41328490	C	T	2	4	0.333333333333333	0.666666666666667		gnl|UMD3.1|GK000006.2	35692325	T	C	2	2	0.5	0.5		gnl|UMD3.1|GK000006.2	38079166	G	T	1	2	0.333333333333333	0.666666666666667		gnl|UMD3.1|GK000007.2	98504566	A	G	0	2	0	1		Chromosome location of CGs	SNP location	1	2	3
gnl|UMD3.1|GK000013.2	41911681	A	C	3	6	0.333333333333333	0.666666666666667		gnl|UMD3.1|GK000019.2	41328498	T	C	4	2	0.666666666666667	0.333333333333333		gnl|UMD3.1|GK000006.2	35695109	ATTCT	ATTCTTCT	0	1	0	1		gnl|UMD3.1|GK000006.2	38082567	T	C	0	2	0	1		gnl|UMD3.1|GK000007.2	98526205	A	G	0	2	0	1		gnl|UMD3.1|GK000006.2	38041543	G	T	0
HNF4A	>=73547468	<=73574144	gnl|UMD3.1|GK000013.2						gnl|UMD3.1|GK000019.2	41330840	C	G	4	2	0.666666666666667	0.333333333333333		gnl|UMD3.1|GK000006.2	35712487	G	A	0	2	0	1		gnl|UMD3.1|GK000006.2	38082967	C	A	0	2	0	1		gnl|UMD3.1|GK000007.2	98526216	A	G	0	2	0	1		gnl|UMD3.1|GK000006.2	38041736	C	T	0
Chromosome location of CGs	SNP location	1	2	3	4	5	6		gnl|UMD3.1|GK000019.2	41331401	G	T	0	3	0	1		gnl|UMD3.1|GK000006.2	35712492	G	T	0	2	0	1		gnl|UMD3.1|GK000006.2	38092267	G	C	0	2	0	1		gnl|UMD3.1|GK000007.2	98531401	C	T	0	2	0	1		gnl|UMD3.1|GK000006.2	38042286	C	T	6
gnl|UMD3.1|GK000013.2	73550364	G	T	0	2	0	1		gnl|UMD3.1|GK000019.2	41332074	G	T	2	2	0.5	0.5		gnl|UMD3.1|GK000006.2	35716465	C	T	0	2	0	1		gnl|UMD3.1|GK000006.2	38093114	T	C	0	2	0	1		gnl|UMD3.1|GK000007.2	98535798	CAT	CATAT	0	1	0	1		gnl|UMD3.1|GK000006.2	38046620	A	G	6
gnl|UMD3.1|GK000013.2	73554398	C	A	2	2	0.5	0.5		gnl|UMD3.1|GK000019.2	41332112	G	A	3	2	0.6	0.4		gnl|UMD3.1|GK000006.2	35716561	A	G	0	2	0	1		gnl|UMD3.1|GK000006.2	38093123	T	C	2	2	0.5	0.5		gnl|UMD3.1|GK000007.2	98536424	G	T	2	2	0.5	0.5		gnl|UMD3.1|GK000006.2	38074889	G	T	0
gnl|UMD3.1|GK000013.2	73554774	T	C	0	7	0	1		gnl|UMD3.1|GK000019.2	41333749	T	G	2	4	0.333333333333333	0.666666666666667		gnl|UMD3.1|GK000006.2	35716579	G	C	0	2	0	1		gnl|UMD3.1|GK000006.2	38093127	T	C	2	2	0.5	0.5		gnl|UMD3.1|GK000007.2	98536462	G	T	2	2	0.5	0.5		gnl|UMD3.1|GK000006.2	38093163	T	C	0
gnl|UMD3.1|GK000013.2	73555415	T	C	0	7	0	1		gnl|UMD3.1|GK000019.2	41334071	A	T	8	4	0.666666666666667	0.333333333333333		gnl|UMD3.1|GK000006.2	35716580	G	A	0	2	0	1		gnl|UMD3.1|GK000006.2	38096746	T	C	0	2	0	1		gnl|UMD3.1|GK000007.2	98537968	C	T	2	2	0.5	0.5		gnl|UMD3.1|GK000006.2	38093164	T	C	0
gnl|UMD3.1|GK000013.2	73555571	C	T	0	7	0	1		gnl|UMD3.1|GK000019.2	41334231	G	C	0	2	0	1		gnl|UMD3.1|GK000006.2	35716811	CATAAATAA	CATAA	0	1	0	1		NCAPG	>=38765969	<=38812051	gnl|UMD3.1|GK000006.2						gnl|UMD3.1|GK000007.2	98540880	TA	TAA	0	1	0	1		NCAPG	>=38765969	<=38812051	gnl|UMD3.1|GK000006.2
gnl|UMD3.1|GK000013.2	73555721	C	A	0	2	0	1		gnl|UMD3.1|GK000019.2	41334997	A	T	1	4	0.2	0.8		gnl|UMD3.1|GK000006.2	35742049	A	G	0	2	0	1		Chromosome location of CGs	SNP location	1	2	3	4	5	6		gnl|UMD3.1|GK000007.2	98546603	C	A	0	3	0	1		Chromosome location of CGs	SNP location	1	2	3
gnl|UMD3.1|GK000013.2	73556172	C	G	0	2	0	1		gnl|UMD3.1|GK000019.2	41337061	G	A	2	5	0.285714285714286	0.714285714285714		gnl|UMD3.1|GK000006.2	35743039	ACCCC	ACC	0	1	0	1		gnl|UMD3.1|GK000006.2	38767440	C	T	0	2	0	1		gnl|UMD3.1|GK000007.2	98546709	T	C	0	3	0	1		gnl|UMD3.1|GK000006.2	38793637	C	T	2
gnl|UMD3.1|GK000013.2	73557863	G	A	0	6	0	1		gnl|UMD3.1|GK000019.2	41338083	T	C	1394	1619	0.462661798871557	0.537338201128443		gnl|UMD3.1|GK000006.2	35750913	C	T	0	2	0	1		gnl|UMD3.1|GK000006.2	38770159	C	A	4	2	0.666666666666667	0.333333333333333		gnl|UMD3.1|GK000007.2	98565074	A	G	9	2	0.818181818181818	0.181818181818182		gnl|UMD3.1|GK000006.2	38795382	T	C	0
gnl|UMD3.1|GK000013.2	73557977	G	A	0	6	0	1		IGF2BP1	>=38137127	<=38178538	gnl|UMD3.1|GK000019.2						gnl|UMD3.1|GK000006.2	35779680	A	G	0	2	0	1		gnl|UMD3.1|GK000006.2	38785947	T	C	0	2	0	1		gnl|UMD3.1|GK000007.2	98566711	G	T	9	2	0.818181818181818	0.181818181818182		gnl|UMD3.1|GK000006.2	38802582	G	C	0
gnl|UMD3.1|GK000013.2	73569917	G	T	2	2	0.5	0.5		Chromosome location of CGs	SNP location	1	2	3	4	5	6		gnl|UMD3.1|GK000006.2	35779717	C	T	0	2	0	1		gnl|UMD3.1|GK000006.2	38805919	G	T	9	4	0.692307692307692	0.307692307692308		gnl|UMD3.1|GK000007.2	98569712	T	G	0	2	0	1		gnl|UMD3.1|GK000006.2	38802600	G	A	0
gnl|UMD3.1|GK000013.2	73569959	G	T	0	2	0	1		FASN	>=51384922	<=51403614	gnl|UMD3.1|GK000019.2						gnl|UMD3.1|GK000006.2	35779729	G	A	0	2	0	1		KCNIP4	>=41709362	<=43021626	gnl|UMD3.1|GK000006.2						gnl|UMD3.1|GK000007.2	98579206	A	T	1	3	0.25	0.75		gnl|UMD3.1|GK000006.2	38809004	T	A	1
PLAG1	>=25007291	<=25009296	gnl|UMD3.1|GK000014.2						Chromosome location of CGs	SNP location	1	2	3	4	5	6		gnl|UMD3.1|GK000006.2	35779753	G	T	0	2	0	1		Chromosome location of CGs	SNP location	1	2	3	4	5	6		NPM1	>=44009279	<=44010145	gnl|UMD3.1|GK000007.2						gnl|UMD3.1|GK000006.2	38809048	A	T	3
Chromosome location of CGs	SNP location	1	2	3	4	5	6		gnl|UMD3.1|GK000019.2	51394599	G	T	4	2	0.666666666666667	0.333333333333333		gnl|UMD3.1|GK000006.2	35805535	T	C	0	2	0	1		gnl|UMD3.1|GK000006.2	42206597	T	C	0	3	0	1		Chromosome location of CGs	SNP location	1	2	3	4	5	6		gnl|UMD3.1|GK000006.2	38811898	G	A	8
NUCB2	>=35693278	<=35715902	gnl|UMD3.1|GK000015.2						gnl|UMD3.1|GK000019.2	51395439	A	G	0	6	0	1		gnl|UMD3.1|GK000006.2	35805542	T	C	0	2	0	1		gnl|UMD3.1|GK000006.2	42206630	T	C	0	2	0	1		PROP1	>=41205895	<=41209917	gnl|UMD3.1|GK000007.2						KCNIP4	>=41709362	<=43021626	gnl|UMD3.1|GK000006.2
Chromosome location of CGs	SNP location	1	2	3	4	5	6		gnl|UMD3.1|GK000019.2	51395532	G	A	4	3	0.571428571428571	0.428571428571429		gnl|UMD3.1|GK000006.2	35805558	T	C	0	2	0	1		gnl|UMD3.1|GK000006.2	42270943	C	A	0	2	0	1		Chromosome location of CGs	SNP location	1	2	3	4	5	6		Chromosome location of CGs	SNP location	1	2	3
gnl|UMD3.1|GK000015.2	35701801	C	T	0	2	0	1		gnl|UMD3.1|GK000019.2	51396995	C	T	1	4	0.2	0.8		gnl|UMD3.1|GK000006.2	35818258	C	A	0	2	0	1		gnl|UMD3.1|GK000006.2	42270951	T	C	0	2	0	1		IGFBPL1	>=62900199	<=62917124	gnl|UMD3.1|GK000008.2						gnl|UMD3.1|GK000006.2	42158155	A	G	0
gnl|UMD3.1|GK000015.2	35703227	C	A	0	2	0	1		gnl|UMD3.1|GK000019.2	51397250	T	C	2	4	0.333333333333333	0.666666666666667		gnl|UMD3.1|GK000006.2	35832868	T	C	0	2	0	1		gnl|UMD3.1|GK000006.2	42270952	T	C	0	2	0	1		Chromosome location of CGs	SNP location	1	2	3	4	5	6		gnl|UMD3.1|GK000006.2	42275346	G	A	0
gnl|UMD3.1|GK000015.2	35703868	C	T	0	9	0	1		gnl|UMD3.1|GK000019.2	51398083	T	C	0	8	0	1		gnl|UMD3.1|GK000006.2	35841915	T	C	5	2	0.714285714285714	0.285714285714286		gnl|UMD3.1|GK000006.2	42270953	T	C	0	2	0	1		ATP6V1B2	>=67798291	<=67824441	gnl|UMD3.1|GK000008.2						gnl|UMD3.1|GK000006.2	42275413	G	A	0
gnl|UMD3.1|GK000015.2	35704251	C	G	1	3	0.25	0.75		gnl|UMD3.1|GK000019.2	51399872	G	A	8	2	0.8	0.2		gnl|UMD3.1|GK000006.2	35847841	C	T	0	2	0	1		gnl|UMD3.1|GK000006.2	42270956	T	C	0	2	0	1		Chromosome location of CGs	SNP location	1	2	3	4	5	6		gnl|UMD3.1|GK000006.2	42446970	TTATA	TTATACATATA	0
gnl|UMD3.1|GK000015.2	35704255	A	C	1	10	0.0909090909090909	0.909090909090909		gnl|UMD3.1|GK000019.2	51400139	G	A	6	10	0.375	0.625		gnl|UMD3.1|GK000006.2	35855218	C	G	0	2	0	1		gnl|UMD3.1|GK000006.2	42270960	T	C	0	2	0	1		gnl|UMD3.1|GK000008.2	67804898	C	G	0	2	0	1		gnl|UMD3.1|GK000006.2	42516262	G	C	0
gnl|UMD3.1|GK000015.2	35715768	T	A	7	2	0.777777777777778	0.222222222222222		gnl|UMD3.1|GK000019.2	51400154	C	T	5	9	0.357142857142857	0.642857142857143		gnl|UMD3.1|GK000006.2	35877335	T	C	0	2	0	1		gnl|UMD3.1|GK000006.2	42270966	T	C	0	2	0	1		gnl|UMD3.1|GK000008.2	67808568	C	T	2	2	0.5	0.5		gnl|UMD3.1|GK000006.2	42517920	A	G	0
gnl|UMD3.1|GK000015.2	35715780	G	A	7	2	0.777777777777778	0.222222222222222		gnl|UMD3.1|GK000019.2	51400862	C	A	6	2	0.75	0.25		gnl|UMD3.1|GK000006.2	35904687	CTGATATGA	CTGA	0	1	0	1		gnl|UMD3.1|GK000006.2	42270974	T	C	0	2	0	1		gnl|UMD3.1|GK000008.2	67808570	G	T	2	2	0.5	0.5		gnl|UMD3.1|GK000006.2	42522371	G	T	0
BTG4	>=22105614	<=22120867	gnl|UMD3.1|GK000015.2						gnl|UMD3.1|GK000019.2	51401022	C	T	0	4	0	1		gnl|UMD3.1|GK000006.2	35919122	G	A	6	2	0.75	0.25		gnl|UMD3.1|GK000006.2	42270977	G	A	0	2	0	1		gnl|UMD3.1|GK000008.2	67808598	C	A	0	4	0	1		gnl|UMD3.1|GK000006.2	42638883	A	G	0
Chromosome location of CGs	SNP location	1	2	3	4	5	6		gnl|UMD3.1|GK000019.2	51401060	C	A	1	1	0.5	0.5		gnl|UMD3.1|GK000006.2	35919184	C	T	4	3	0.571428571428571	0.428571428571429		gnl|UMD3.1|GK000006.2	42271003	T	C	0	2	0	1		gnl|UMD3.1|GK000008.2	67808696	C	A	5	2	0.714285714285714	0.285714285714286		gnl|UMD3.1|GK000006.2	42784138	T	C	0
MGC134087	>=22547742	<=22557344	gnl|UMD3.1|GK000015.2						SREBF1	>=35234637	<=35250672	gnl|UMD3.1|GK000019.2						gnl|UMD3.1|GK000006.2	35931908	A	G	0	2	0	1		gnl|UMD3.1|GK000006.2	42274491	T	C	0	2	0	1		gnl|UMD3.1|GK000008.2	67808738	G	A	0	7	0	1		CAST	>=98444979	<=98581253	gnl|UMD3.1|GK000007.2
Chromosome location of CGs	SNP location	1	2	3	4	5	6		Chromosome location of CGs	SNP location	1	2	3	4	5	6		gnl|UMD3.1|GK000006.2	35933991	C	T	1	5	0.166666666666667	0.833333333333333		gnl|UMD3.1|GK000006.2	42274492	C	T	0	2	0	1		gnl|UMD3.1|GK000008.2	67808773	G	C	0	11	0	1		Chromosome location of CGs	SNP location	1	2	3
ATM	>=18119201	<=18265060	gnl|UMD3.1|GK000015.2						gnl|UMD3.1|GK000019.2	35243299	T	C	3	2	0.6	0.4		PKD2	>=38040871	<=38099549	gnl|UMD3.1|GK000006.2						gnl|UMD3.1|GK000006.2	42309404	C	A	0	2	0	1		gnl|UMD3.1|GK000008.2	67808777	G	A	0	10	0	1		gnl|UMD3.1|GK000007.2	98493438	C	T	0
Chromosome location of CGs	SNP location	1	2	3	4	5	6		gnl|UMD3.1|GK000019.2	35246216	T	G	0	2	0	1		Chromosome location of CGs	SNP location	1	2	3	4	5	6		gnl|UMD3.1|GK000006.2	42370365	C	T	0	2	0	1		gnl|UMD3.1|GK000008.2	67808951	T	C	0	6	0	1		gnl|UMD3.1|GK000007.2	98495182	A	T	0
gnl|UMD3.1|GK000015.2	18151808	G	C	0	2	0	1		gnl|UMD3.1|GK000019.2	35248321	A	C	0	2	0	1		gnl|UMD3.1|GK000006.2	38041736	C	T	0	18	0	1		gnl|UMD3.1|GK000006.2	42370416	G	T	0	2	0	1		gnl|UMD3.1|GK000008.2	67808960	A	G	0	6	0	1		gnl|UMD3.1|GK000007.2	98495191	C	T	0
gnl|UMD3.1|GK000015.2	18166105	C	T	0	3	0	1		gnl|UMD3.1|GK000019.2	35250270	A	G	0	39	0	1		gnl|UMD3.1|GK000006.2	38042011	C	T	2	2	0.5	0.5		gnl|UMD3.1|GK000006.2	42408769	T	A	0	2	0	1		gnl|UMD3.1|GK000008.2	67809313	A	C	0	10	0	1		gnl|UMD3.1|GK000007.2	98502685	C	A	0
gnl|UMD3.1|GK000015.2	18184019	T	C	0	2	0	1		CARTPT	>=9791661	<=9793744	gnl|UMD3.1|GK000020.2						gnl|UMD3.1|GK000006.2	38042286	C	T	3	7	0.3	0.7		gnl|UMD3.1|GK000006.2	42534850	T	C	0	2	0	1		gnl|UMD3.1|GK000008.2	67809480	A	C	0	2	0	1		gnl|UMD3.1|GK000007.2	98511782	A	G	0
gnl|UMD3.1|GK000015.2	18188081	G	A	0	6	0	1		Chromosome location of CGs	SNP location	1	2	3	4	5	6		gnl|UMD3.1|GK000006.2	38042960	G	T	2	2	0.5	0.5		gnl|UMD3.1|GK000006.2	42771317	T	C	0	2	0	1		gnl|UMD3.1|GK000008.2	67809895	G	A	0	2	0	1		gnl|UMD3.1|GK000007.2	98512132	C	T	0
gnl|UMD3.1|GK000015.2	18236597	C	A	1	6	0.142857142857143	0.857142857142857		GHR	>=31890736	<=32199996	gnl|UMD3.1|GK000020.2						gnl|UMD3.1|GK000006.2	38042971	G	T	2	2	0.5	0.5		gnl|UMD3.1|GK000006.2	42801097	G	T	0	2	0	1		gnl|UMD3.1|GK000008.2	67810764	T	A	0	2	0	1		gnl|UMD3.1|GK000007.2	98512214	C	G	0
gnl|UMD3.1|GK000015.2	18249274	C	T	8	2	0.8	0.2		Chromosome location of CGs	SNP location	1	2	3	4	5	6		gnl|UMD3.1|GK000006.2	38044764	T	C	0	2	0	1		gnl|UMD3.1|GK000006.2	42834592	T	C	0	2	0	1		gnl|UMD3.1|GK000008.2	67810773	T	C	0	2	0	1		gnl|UMD3.1|GK000007.2	98523341	T	C	0
gnl|UMD3.1|GK000015.2	18255855	G	T	0	2	0	1		gnl|UMD3.1|GK000020.2	31890791	A	G	182	174	0.51123595505618	0.48876404494382		gnl|UMD3.1|GK000006.2	38044775	T	C	0	2	0	1		gnl|UMD3.1|GK000006.2	42906452	T	C	0	4	0	1		gnl|UMD3.1|GK000008.2	67813320	C	T	4	2	0.666666666666667	0.333333333333333		gnl|UMD3.1|GK000007.2	98532583	A	G	0
gnl|UMD3.1|GK000015.2	18260594	A	T	4	2	0.666666666666667	0.333333333333333		gnl|UMD3.1|GK000020.2	31891025	G	A	0	228	0	1		gnl|UMD3.1|GK000006.2	38044776	T	C	0	2	0	1		gnl|UMD3.1|GK000006.2	42925332	GGCTGCTGCTGCTGCTGCTGCTGCT	GGCTGCTGCTGCTGCTGCTGCTGCTGCT	0	1	0	1		gnl|UMD3.1|GK000008.2	67823070	G	C	7	2	0.777777777777778	0.222222222222222		gnl|UMD3.1|GK000007.2	98532605	G	T	2
UCP3	>=54213566	<=54224051	gnl|UMD3.1|GK000015.2						gnl|UMD3.1|GK000020.2	31891050	T	C	140	137	0.505415162454874	0.494584837545126		gnl|UMD3.1|GK000006.2	38044790	T	C	0	2	0	1		gnl|UMD3.1|GK000006.2	42944933	T	A	0	2	0	1		gnl|UMD3.1|GK000008.2	67823584	C	T	0	9	0	1		gnl|UMD3.1|GK000007.2	98532617	C	A	2
Chromosome location of CGs	SNP location	1	2	3	4	5	6		gnl|UMD3.1|GK000020.2	31891078	A	G	135	153	0.46875	0.53125		gnl|UMD3.1|GK000006.2	38090738	C	G	0	2	0	1		CAST	>=98444979	<=98581253	gnl|UMD3.1|GK000007.2						gnl|UMD3.1|GK000008.2	67823611	G	A	0	9	0	1		gnl|UMD3.1|GK000007.2	98532635	T	A	0
IGFN1	>=81604665	<=81641464	gnl|UMD3.1|GK000016.2						gnl|UMD3.1|GK000020.2	31891130	T	G	142	173	0.450793650793651	0.549206349206349		NCAPG	>=38765969	<=38812051	gnl|UMD3.1|GK000006.2						Chromosome location of CGs	SNP location	1	2	3	4	5	6		gnl|UMD3.1|GK000008.2	67823738	G	C	12	2	0.857142857142857	0.142857142857143		gnl|UMD3.1|GK000007.2	98534117	C	G	0
Chromosome location of CGs	SNP location	1	2	3	4	5	6		gnl|UMD3.1|GK000020.2	31894210	T	G	6	4	0.6	0.4		Chromosome location of CGs	SNP location	1	2	3	4	5	6		gnl|UMD3.1|GK000007.2	98473290	T	C	0	2	0	1		gnl|UMD3.1|GK000008.2	67823779	G	T	7	2	0.777777777777778	0.222222222222222		gnl|UMD3.1|GK000007.2	98534197	T	C	31
CAPN2	>=27781671	<=27840009	gnl|UMD3.1|GK000016.2						gnl|UMD3.1|GK000020.2	31894246	T	C	0	12	0	1		gnl|UMD3.1|GK000006.2	38788877	C	T	0	2	0	1		gnl|UMD3.1|GK000007.2	98473309	C	G	0	2	0	1		gnl|UMD3.1|GK000008.2	67823802	G	A	0	10	0	1		gnl|UMD3.1|GK000007.2	98535683	A	G	20
Chromosome location of CGs	SNP location	1	2	3	4	5	6		gnl|UMD3.1|GK000020.2	31894358	A	C	0	13	0	1		gnl|UMD3.1|GK000006.2	38793698	T	C	0	3	0	1		gnl|UMD3.1|GK000007.2	98497238	T	A	0	2	0	1		gnl|UMD3.1|GK000008.2	67824091	T	C	0	30	0	1		gnl|UMD3.1|GK000007.2	98539771	T	C	19
gnl|UMD3.1|GK000016.2	27815334	C	T	0	2	0	1		gnl|UMD3.1|GK000020.2	31894477	C	G	5	9	0.357142857142857	0.642857142857143		gnl|UMD3.1|GK000006.2	38801727	C	T	0	2	0	1		gnl|UMD3.1|GK000007.2	98497653	G	C	0	2	0	1		gnl|UMD3.1|GK000008.2	67824092	G	A	0	30	0	1		gnl|UMD3.1|GK000007.2	98539786	A	G	14
gnl|UMD3.1|GK000016.2	27839052	T	C	6	2	0.75	0.25		gnl|UMD3.1|GK000020.2	31894664	A	G	0	19	0	1		gnl|UMD3.1|GK000006.2	38805399	C	A	6	2	0.75	0.25		gnl|UMD3.1|GK000007.2	98501230	C	T	0	2	0	1		IGF2R	>=97638172	<=97740003	gnl|UMD3.1|GK000009.2						gnl|UMD3.1|GK000007.2	98544368	G	T	0
gnl|UMD3.1|GK000016.2	27839584	G	A	37	27	0.578125	0.421875		gnl|UMD3.1|GK000020.2	31894784	G	T	0	8	0	1		gnl|UMD3.1|GK000006.2	38808241	C	A	10	11	0.476190476190476	0.523809523809524		gnl|UMD3.1|GK000007.2	98502861	A	C	0	2	0	1		Chromosome location of CGs	SNP location	1	2	3	4	5	6		gnl|UMD3.1|GK000007.2	98545640	G	C	0
gnl|UMD3.1|GK000016.2	27839982	G	C	14	4	0.777777777777778	0.222222222222222		gnl|UMD3.1|GK000020.2	31894891	A	G	12	15	0.444444444444444	0.555555555555556		gnl|UMD3.1|GK000006.2	38809017	G	T	3	2	0.6	0.4		gnl|UMD3.1|GK000007.2	98506505	C	A	0	2	0	1		gnl|UMD3.1|GK000009.2	97643846	T	C	0	2	0	1		gnl|UMD3.1|GK000007.2	98546709	T	C	0
PRDM16	>=50847258	<=50898579	gnl|UMD3.1|GK000016.2						gnl|UMD3.1|GK000020.2	31894895	G	T	12	15	0.444444444444444	0.555555555555556		KCNIP4	>=41709362	<=43021626	gnl|UMD3.1|GK000006.2						gnl|UMD3.1|GK000007.2	98506546	T	C	0	2	0	1		gnl|UMD3.1|GK000009.2	97657701	A	G	0	2	0	1		gnl|UMD3.1|GK000007.2	98554376	C	T	12
Chromosome location of CGs	SNP location	1	2	3	4	5	6		gnl|UMD3.1|GK000020.2	31894938	A	T	16	17	0.484848484848485	0.515151515151515		Chromosome location of CGs	SNP location	1	2	3	4	5	6		gnl|UMD3.1|GK000007.2	98507083	N	C	0	2	0	1		gnl|UMD3.1|GK000009.2	97658261	T	C	0	2	0	1		gnl|UMD3.1|GK000007.2	98554385	T	C	14
ZBED6	>=1400457	<=1403399	gnl|UMD3.1|GK000016.2						gnl|UMD3.1|GK000020.2	31895369	A	T	1	2	0.333333333333333	0.666666666666667		gnl|UMD3.1|GK000006.2	41979902	T	C	0	2	0	1		gnl|UMD3.1|GK000007.2	98508211	T	C	0	2	0	1		gnl|UMD3.1|GK000009.2	97661894	T	C	0	2	0	1		gnl|UMD3.1|GK000007.2	98554388	A	G	14
Chromosome location of CGs	SNP location	1	2	3	4	5	6		gnl|UMD3.1|GK000020.2	31895663	A	G	10	2	0.833333333333333	0.166666666666667		gnl|UMD3.1|GK000006.2	42220095	G	T	2	2	0.5	0.5		gnl|UMD3.1|GK000007.2	98508282	T	G	0	2	0	1		gnl|UMD3.1|GK000009.2	97662109	T	C	0	2	0	1		gnl|UMD3.1|GK000007.2	98554403	C	T	15
LHX4	>=62868732	<=62915247	gnl|UMD3.1|GK000016.2						gnl|UMD3.1|GK000020.2	31895944	T	G	3	4	0.428571428571429	0.571428571428571		gnl|UMD3.1|GK000006.2	42273857	G	T	0	2	0	1		gnl|UMD3.1|GK000007.2	98522211	G	C	0	2	0	1		gnl|UMD3.1|GK000009.2	97662112	G	A	0	2	0	1		gnl|UMD3.1|GK000007.2	98554418	T	C	13
Chromosome location of CGs	SNP location	1	2	3	4	5	6		gnl|UMD3.1|GK000020.2	31895980	A	G	8	2	0.8	0.2		gnl|UMD3.1|GK000006.2	42273862	C	A	0	2	0	1		gnl|UMD3.1|GK000007.2	98522212	T	A	0	2	0	1		gnl|UMD3.1|GK000009.2	97662202	G	T	0	2	0	1		gnl|UMD3.1|GK000007.2	98554427	C	T	12
IGFLR1	>=46641558	<=46644180	gnl|UMD3.1|GK000018.2						gnl|UMD3.1|GK000020.2	31895983	C	A	8	2	0.8	0.2		gnl|UMD3.1|GK000006.2	42286297	A	G	0	4	0	1		gnl|UMD3.1|GK000007.2	98527971	T	A	0	2	0	1		gnl|UMD3.1|GK000009.2	97664805	T	G	0	2	0	1		gnl|UMD3.1|GK000007.2	98566796	T	A	2
Chromosome location of CGs	SNP location	1	2	3	4	5	6		gnl|UMD3.1|GK000020.2	31896095	G	T	12	2	0.857142857142857	0.142857142857143		gnl|UMD3.1|GK000006.2	42313300	G	T	0	2	0	1		gnl|UMD3.1|GK000007.2	98531321	A	G	0	2	0	1		gnl|UMD3.1|GK000009.2	97668675	CAGAGAGA	CAGAGA	0	1	0	1		gnl|UMD3.1|GK000007.2	98566817	A	C	0
gnl|UMD3.1|GK000018.2	46641793	A	C	2	2	0.5	0.5		gnl|UMD3.1|GK000020.2	31896831	C	G	5	2	0.714285714285714	0.285714285714286		gnl|UMD3.1|GK000006.2	42313374	G	A	0	2	0	1		gnl|UMD3.1|GK000007.2	98532596	G	T	3	2	0.6	0.4		gnl|UMD3.1|GK000009.2	97673531	TCC	T	0	1	0	1		gnl|UMD3.1|GK000007.2	98576736	G	A	2
gnl|UMD3.1|GK000018.2	46642104	C	T	0	6	0	1		gnl|UMD3.1|GK000020.2	31896842	C	T	0	7	0	1		gnl|UMD3.1|GK000006.2	42315479	T	C	0	2	0	1		gnl|UMD3.1|GK000007.2	98534197	T	C	27	33	0.45	0.55		gnl|UMD3.1|GK000009.2	97673548	T	A	0	2	0	1		gnl|UMD3.1|GK000007.2	98579864	G	C	52
gnl|UMD3.1|GK000018.2	46642126	T	A	0	8	0	1		gnl|UMD3.1|GK000020.2	31897895	C	A	5	2	0.714285714285714	0.285714285714286		gnl|UMD3.1|GK000006.2	42315496	A	G	0	2	0	1		gnl|UMD3.1|GK000007.2	98535683	A	G	28	23	0.549019607843137	0.450980392156863		gnl|UMD3.1|GK000009.2	97673608	G	A	4	2	0.666666666666667	0.333333333333333		gnl|UMD3.1|GK000007.2	98579976	A	G	48
gnl|UMD3.1|GK000018.2	46642138	T	C	0	8	0	1		gnl|UMD3.1|GK000020.2	31899899	A	G	10	11	0.476190476190476	0.523809523809524		gnl|UMD3.1|GK000006.2	42318629	T	C	0	2	0	1		gnl|UMD3.1|GK000007.2	98537927	G	A	0	2	0	1		gnl|UMD3.1|GK000009.2	97674016	G	A	9	2	0.818181818181818	0.181818181818182		gnl|UMD3.1|GK000007.2	98580054	C	T	16
gnl|UMD3.1|GK000018.2	46642334	T	C	1	3	0.25	0.75		gnl|UMD3.1|GK000020.2	31900134	T	A	0	2	0	1		gnl|UMD3.1|GK000006.2	42321311	T	C	2	2	0.5	0.5		gnl|UMD3.1|GK000007.2	98539771	T	C	26	16	0.619047619047619	0.380952380952381		gnl|UMD3.1|GK000009.2	97674243	C	A	4	2	0.666666666666667	0.333333333333333		gnl|UMD3.1|GK000007.2	98580401	A	C	6
gnl|UMD3.1|GK000018.2	46643736	A	G	1	2	0.333333333333333	0.666666666666667		gnl|UMD3.1|GK000020.2	31900485	C	A	4	2	0.666666666666667	0.333333333333333		gnl|UMD3.1|GK000006.2	42321342	A	G	2	2	0.5	0.5		gnl|UMD3.1|GK000007.2	98539786	A	G	21	12	0.636363636363636	0.363636363636364		gnl|UMD3.1|GK000009.2	97675714	C	G	0	3	0	1		gnl|UMD3.1|GK000007.2	98580402	G	A	6
IGFL1	>=53961670	<=53964590	gnl|UMD3.1|GK000018.2						gnl|UMD3.1|GK000020.2	31900487	A	G	5	2	0.714285714285714	0.285714285714286		gnl|UMD3.1|GK000006.2	42321355	T	C	2	2	0.5	0.5		gnl|UMD3.1|GK000007.2	98540130	T	A	0	2	0	1		gnl|UMD3.1|GK000009.2	97702733	T	C	0	2	0	1		gnl|UMD3.1|GK000007.2	98580539	C	T	10
Chromosome location of CGs	SNP location	1	2	3	4	5	6		gnl|UMD3.1|GK000020.2	31902542	G	T	0	2	0	1		gnl|UMD3.1|GK000006.2	42321359	T	C	2	2	0.5	0.5		gnl|UMD3.1|GK000007.2	98542117	G	A	0	2	0	1		gnl|UMD3.1|GK000009.2	97711571	T	C	0	3	0	1		gnl|UMD3.1|GK000007.2	98581038	A	G	30
IGFBP4	>=41326678	<=41338255	gnl|UMD3.1|GK000019.2						gnl|UMD3.1|GK000020.2	31906115	C	T	3	4	0.428571428571429	0.571428571428571		gnl|UMD3.1|GK000006.2	42321360	T	C	2	2	0.5	0.5		gnl|UMD3.1|GK000007.2	98542150	T	A	0	2	0	1		gnl|UMD3.1|GK000009.2	97718036	G	T	0	2	0	1		NPM1	>=44009279	<=44010145	gnl|UMD3.1|GK000007.2
Chromosome location of CGs	SNP location	1	2	3	4	5	6		gnl|UMD3.1|GK000020.2	31906391	T	A	9	2	0.818181818181818	0.181818181818182		gnl|UMD3.1|GK000006.2	42321361	T	C	2	2	0.5	0.5		gnl|UMD3.1|GK000007.2	98542162	T	G	0	2	0	1		gnl|UMD3.1|GK000009.2	97725258	G	T	4	2	0.666666666666667	0.333333333333333		Chromosome location of CGs	SNP location	1	2	3
gnl|UMD3.1|GK000019.2	41329153	GACA	GA	0	1	0	1		gnl|UMD3.1|GK000020.2	31906701	G	T	10	2	0.833333333333333	0.166666666666667		gnl|UMD3.1|GK000006.2	42321366	T	C	2	2	0.5	0.5		gnl|UMD3.1|GK000007.2	98543235	A	G	0	2	0	1		gnl|UMD3.1|GK000009.2	97726979	A	G	0	11	0	1		gnl|UMD3.1|GK000007.2	44009804	A	G	0
gnl|UMD3.1|GK000019.2	41332877	G	T	0	2	0	1		gnl|UMD3.1|GK000020.2	31909478	A	T	16	9	0.64	0.36		gnl|UMD3.1|GK000006.2	42321384	T	C	2	2	0.5	0.5		gnl|UMD3.1|GK000007.2	98546709	T	C	2	3	0.4	0.6		gnl|UMD3.1|GK000009.2	97726982	C	T	0	12	0	1		gnl|UMD3.1|GK000007.2	44009836	C	T	0
gnl|UMD3.1|GK000019.2	41337061	G	A	0	2	0	1		gnl|UMD3.1|GK000020.2	31910683	T	C	0	2	0	1		gnl|UMD3.1|GK000006.2	42321386	T	C	0	4	0	1		gnl|UMD3.1|GK000007.2	98550250	T	G	0	2	0	1		gnl|UMD3.1|GK000009.2	97727455	C	T	0	7	0	1		gnl|UMD3.1|GK000007.2	44009837	A	G	0
gnl|UMD3.1|GK000019.2	41337173	C	T	177	177	0.5	0.5		gnl|UMD3.1|GK000020.2	31911176	T	C	0	4	0	1		gnl|UMD3.1|GK000006.2	42321387	T	C	2	2	0.5	0.5		gnl|UMD3.1|GK000007.2	98554385	T	C	14	5	0.736842105263158	0.263157894736842		gnl|UMD3.1|GK000009.2	97733752	T	C	0	21	0	1		gnl|UMD3.1|GK000007.2	44009844	A	G	0
IGF2BP1	>=38137127	<=38178538	gnl|UMD3.1|GK000019.2						gnl|UMD3.1|GK000020.2	31911188	T	C	0	4	0	1		gnl|UMD3.1|GK000006.2	42321397	T	C	0	4	0	1		gnl|UMD3.1|GK000007.2	98554388	A	G	16	3	0.842105263157895	0.157894736842105		gnl|UMD3.1|GK000009.2	97733866	G	A	0	2	0	1		gnl|UMD3.1|GK000007.2	44009846	A	T	0
Chromosome location of CGs	SNP location	1	2	3	4	5	6		gnl|UMD3.1|GK000020.2	31911870	T	A	1	2	0.333333333333333	0.666666666666667		gnl|UMD3.1|GK000006.2	42321515	G	T	0	2	0	1		gnl|UMD3.1|GK000007.2	98554418	T	C	11	7	0.611111111111111	0.388888888888889		gnl|UMD3.1|GK000009.2	97739478	C	A	10	2	0.833333333333333	0.166666666666667		PROP1	>=41205895	<=41209917	gnl|UMD3.1|GK000007.2
FASN	>=51384922	<=51403614	gnl|UMD3.1|GK000019.2						gnl|UMD3.1|GK000020.2	31913852	C	A	1	2	0.333333333333333	0.666666666666667		gnl|UMD3.1|GK000006.2	42321613	G	A	0	2	0	1		gnl|UMD3.1|GK000007.2	98554427	C	T	12	9	0.571428571428571	0.428571428571429		gnl|UMD3.1|GK000009.2	97739679	C	T	1	11	0.0833333333333333	0.916666666666667		Chromosome location of CGs	SNP location	1	2	3
Chromosome location of CGs	SNP location	1	2	3	4	5	6		gnl|UMD3.1|GK000020.2	31916559	G	A	3	3	0.5	0.5		gnl|UMD3.1|GK000006.2	42353247	GACACACACACACACACACACACACACACACACACACACAC	GACACACACACACACACACACACACAC	0	1	0	1		gnl|UMD3.1|GK000007.2	98557426	C	T	0	2	0	1		gnl|UMD3.1|GK000009.2	97739750	T	G	11	3	0.785714285714286	0.214285714285714		IGFBPL1	>=62900199	<=62917124	gnl|UMD3.1|GK000008.2
gnl|UMD3.1|GK000019.2	51401022	C	T	2	6	0.25	0.75		gnl|UMD3.1|GK000020.2	31917124	G	T	10	2	0.833333333333333	0.166666666666667		gnl|UMD3.1|GK000006.2	42397560	T	A	0	2	0	1		gnl|UMD3.1|GK000007.2	98558985	C	G	0	2	0	1		RFX6	>=34160295	<=34212258	gnl|UMD3.1|GK000009.2						Chromosome location of CGs	SNP location	1	2	3
gnl|UMD3.1|GK000019.2	51402032	G	A	3	3	0.5	0.5		gnl|UMD3.1|GK000020.2	31918142	G	T	9	3	0.75	0.25		gnl|UMD3.1|GK000006.2	42409698	G	T	0	2	0	1		gnl|UMD3.1|GK000007.2	98560195	A	C	0	2	0	1		Chromosome location of CGs	SNP location	1	2	3	4	5	6		gnl|UMD3.1|GK000008.2	62900650	G	T	0
gnl|UMD3.1|GK000019.2	51402774	C	T	6	10	0.375	0.625		gnl|UMD3.1|GK000020.2	31918774	T	C	2	2	0.5	0.5		gnl|UMD3.1|GK000006.2	42409740	C	T	0	2	0	1		gnl|UMD3.1|GK000007.2	98560870	T	A	0	2	0	1		MAP3K5	>=75549283	<=75778418	gnl|UMD3.1|GK000009.2						ATP6V1B2	>=67798291	<=67824441	gnl|UMD3.1|GK000008.2
gnl|UMD3.1|GK000019.2	51403357	C	A	23	4	0.851851851851852	0.148148148148148		gnl|UMD3.1|GK000020.2	31918786	T	C	2	2	0.5	0.5		gnl|UMD3.1|GK000006.2	42409958	A	T	0	2	0	1		gnl|UMD3.1|GK000007.2	98565689	C	A	0	2	0	1		Chromosome location of CGs	SNP location	1	2	3	4	5	6		Chromosome location of CGs	SNP location	1	2	3
SREBF1	>=35234637	<=35250672	gnl|UMD3.1|GK000019.2						gnl|UMD3.1|GK000020.2	31918787	T	C	2	2	0.5	0.5		gnl|UMD3.1|GK000006.2	42416989	T	C	0	2	0	1		gnl|UMD3.1|GK000007.2	98571279	A	G	0	2	0	1		gnl|UMD3.1|GK000009.2	75549308	G	A	4	2	0.666666666666667	0.333333333333333		gnl|UMD3.1|GK000008.2	67805349	G	A	0
Chromosome location of CGs	SNP location	1	2	3	4	5	6		gnl|UMD3.1|GK000020.2	31918815	T	C	0	2	0	1		gnl|UMD3.1|GK000006.2	42447562	A	C	0	2	0	1		gnl|UMD3.1|GK000007.2	98571845	T	A	0	2	0	1		gnl|UMD3.1|GK000009.2	75549375	G	A	7	2	0.777777777777778	0.222222222222222		gnl|UMD3.1|GK000008.2	67808738	G	A	0
gnl|UMD3.1|GK000019.2	35236584	G	T	2	2	0.5	0.5		gnl|UMD3.1|GK000020.2	31918837	T	C	0	3	0	1		gnl|UMD3.1|GK000006.2	42460811	T	C	0	2	0	1		gnl|UMD3.1|GK000007.2	98573678	A	C	0	2	0	1		gnl|UMD3.1|GK000009.2	75549690	C	A	0	8	0	1		gnl|UMD3.1|GK000008.2	67808769	C	A	2
gnl|UMD3.1|GK000019.2	35241630	T	C	0	4	0	1		gnl|UMD3.1|GK000020.2	31919274	C	A	3	2	0.6	0.4		gnl|UMD3.1|GK000006.2	42460815	T	C	0	2	0	1		gnl|UMD3.1|GK000007.2	98576905	T	C	1	2	0.333333333333333	0.666666666666667		gnl|UMD3.1|GK000009.2	75551910	C	A	0	2	0	1		gnl|UMD3.1|GK000008.2	67808773	G	C	0
gnl|UMD3.1|GK000019.2	35244311	C	A	1	2	0.333333333333333	0.666666666666667		gnl|UMD3.1|GK000020.2	31919663	T	C	8	2	0.8	0.2		gnl|UMD3.1|GK000006.2	42460820	T	C	0	2	0	1		gnl|UMD3.1|GK000007.2	98576940	A	G	2	2	0.5	0.5		gnl|UMD3.1|GK000009.2	75553429	T	TTG	0	1	0	1		gnl|UMD3.1|GK000008.2	67808777	G	A	0
gnl|UMD3.1|GK000019.2	35248114	G	A	0	1	0	1		gnl|UMD3.1|GK000020.2	31920414	T	C	0	3	0	1		gnl|UMD3.1|GK000006.2	42479698	A	T	1	1	0.5	0.5		gnl|UMD3.1|GK000007.2	98577520	C	T	2	2	0.5	0.5		gnl|UMD3.1|GK000009.2	75563864	A	G	0	2	0	1		gnl|UMD3.1|GK000008.2	67808951	T	C	0
gnl|UMD3.1|GK000019.2	35248180	C	T	0	14	0	1		gnl|UMD3.1|GK000020.2	31923845	C	T	2	2	0.5	0.5		gnl|UMD3.1|GK000006.2	42481321	T	C	0	2	0	1		gnl|UMD3.1|GK000007.2	98577972	G	T	0	2	0	1		gnl|UMD3.1|GK000009.2	75621890	G	A	0	2	0	1		gnl|UMD3.1|GK000008.2	67808960	A	G	0
gnl|UMD3.1|GK000019.2	35250380	C	T	0	87	0	1		gnl|UMD3.1|GK000020.2	31923895	T	C	0	2	0	1		gnl|UMD3.1|GK000006.2	42484515	T	C	0	2	0	1		gnl|UMD3.1|GK000007.2	98577995	T	C	0	2	0	1		gnl|UMD3.1|GK000009.2	75632983	C	T	0	2	0	1		gnl|UMD3.1|GK000008.2	67809480	A	C	0
CARTPT	>=9791661	<=9793744	gnl|UMD3.1|GK000020.2						gnl|UMD3.1|GK000020.2	31924711	G	A	0	3	0	1		gnl|UMD3.1|GK000006.2	42484524	A	G	0	2	0	1		gnl|UMD3.1|GK000007.2	98579864	G	C	45	41	0.523255813953488	0.476744186046512		gnl|UMD3.1|GK000009.2	75633147	G	A	0	2	0	1		gnl|UMD3.1|GK000008.2	67809631	G	A	0
Chromosome location of CGs	SNP location	1	2	3	4	5	6		gnl|UMD3.1|GK000020.2	31925419	C	A	0	2	0	1		gnl|UMD3.1|GK000006.2	42484525	T	G	0	2	0	1		gnl|UMD3.1|GK000007.2	98579976	A	G	53	32	0.623529411764706	0.376470588235294		gnl|UMD3.1|GK000009.2	75633198	C	T	0	2	0	1		gnl|UMD3.1|GK000008.2	67809704	G	C	0
GHR	>=31890736	<=32199996	gnl|UMD3.1|GK000020.2						gnl|UMD3.1|GK000020.2	31943828	G	A	0	2	0	1		gnl|UMD3.1|GK000006.2	42484563	C	A	0	2	0	1		gnl|UMD3.1|GK000007.2	98580054	C	T	33	23	0.589285714285714	0.410714285714286		gnl|UMD3.1|GK000009.2	75639413	T	C	0	2	0	1		gnl|UMD3.1|GK000008.2	67809812	A	G	0
Chromosome location of CGs	SNP location	1	2	3	4	5	6		gnl|UMD3.1|GK000020.2	31943841	T	G	0	2	0	1		gnl|UMD3.1|GK000006.2	42489360	G	T	0	1	0	1		gnl|UMD3.1|GK000007.2	98580176	G	T	5	2	0.714285714285714	0.285714285714286		gnl|UMD3.1|GK000009.2	75645776	A	G	0	2	0	1		gnl|UMD3.1|GK000008.2	67809895	G	A	0
gnl|UMD3.1|GK000020.2	31891025	G	A	0	42	0	1		gnl|UMD3.1|GK000020.2	31945372	C	T	0	2	0	1		gnl|UMD3.1|GK000006.2	42490209	C	G	2	2	0.5	0.5		gnl|UMD3.1|GK000007.2	98580401	A	C	13	8	0.619047619047619	0.380952380952381		gnl|UMD3.1|GK000009.2	75648855	T	C	0	2	0	1		gnl|UMD3.1|GK000008.2	67810011	C	G	0
gnl|UMD3.1|GK000020.2	31893715	T	C	0	2	0	1		gnl|UMD3.1|GK000020.2	31947498	T	C	1	2	0.333333333333333	0.666666666666667		gnl|UMD3.1|GK000006.2	42492112	T	C	0	2	0	1		gnl|UMD3.1|GK000007.2	98580402	G	A	13	8	0.619047619047619	0.380952380952381		gnl|UMD3.1|GK000009.2	75652465	G	A	0	4	0	1		gnl|UMD3.1|GK000008.2	67810022	T	A	0
gnl|UMD3.1|GK000020.2	31894073	T	A	6	3	0.666666666666667	0.333333333333333		gnl|UMD3.1|GK000020.2	31950768	G	A	10	2	0.833333333333333	0.166666666666667		gnl|UMD3.1|GK000006.2	42492155	T	C	0	2	0	1		gnl|UMD3.1|GK000007.2	98581038	A	G	15	9	0.625	0.375		gnl|UMD3.1|GK000009.2	75660782	T	C	0	2	0	1		gnl|UMD3.1|GK000008.2	67810054	A	G	0
gnl|UMD3.1|GK000020.2	31894074	G	A	7	3	0.7	0.3		gnl|UMD3.1|GK000020.2	31952555	G	A	0	2	0	1		gnl|UMD3.1|GK000006.2	42507724	T	C	0	2	0	1		NPM1	>=44009279	<=44010145	gnl|UMD3.1|GK000007.2						gnl|UMD3.1|GK000009.2	75660797	G	A	0	2	0	1		gnl|UMD3.1|GK000008.2	67810764	T	A	0
gnl|UMD3.1|GK000020.2	31894246	T	C	0	21	0	1		gnl|UMD3.1|GK000020.2	31953428	A	G	1	2	0.333333333333333	0.666666666666667		gnl|UMD3.1|GK000006.2	42512755	T	C	0	2	0	1		Chromosome location of CGs	SNP location	1	2	3	4	5	6		gnl|UMD3.1|GK000009.2	75660803	T	C	0	2	0	1		gnl|UMD3.1|GK000008.2	67810773	T	C	0
gnl|UMD3.1|GK000020.2	31894310	G	T	2	15	0.117647058823529	0.882352941176471		gnl|UMD3.1|GK000020.2	31955815	C	G	0	5	0	1		gnl|UMD3.1|GK000006.2	42512760	T	C	0	2	0	1		PROP1	>=41205895	<=41209917	gnl|UMD3.1|GK000007.2						gnl|UMD3.1|GK000009.2	75660818	T	C	0	2	0	1		gnl|UMD3.1|GK000008.2	67815460	C	T	0
gnl|UMD3.1|GK000020.2	31894358	A	C	15	5	0.75	0.25		gnl|UMD3.1|GK000020.2	31956670	T	C	1	2	0.333333333333333	0.666666666666667		gnl|UMD3.1|GK000006.2	42512777	T	C	0	2	0	1		Chromosome location of CGs	SNP location	1	2	3	4	5	6		gnl|UMD3.1|GK000009.2	75672603	G	C	0	2	0	1		gnl|UMD3.1|GK000008.2	67819911	T	G	0
gnl|UMD3.1|GK000020.2	31894477	C	G	0	18	0	1		gnl|UMD3.1|GK000020.2	31956677	T	C	1	2	0.333333333333333	0.666666666666667		gnl|UMD3.1|GK000006.2	42512791	T	C	0	2	0	1		IGFBPL1	>=62900199	<=62917124	gnl|UMD3.1|GK000008.2						gnl|UMD3.1|GK000009.2	75703386	G	A	0	2	0	1		gnl|UMD3.1|GK000008.2	67823584	C	T	0
gnl|UMD3.1|GK000020.2	31894664	A	G	19	21	0.475	0.525		gnl|UMD3.1|GK000020.2	31956707	T	C	1	2	0.333333333333333	0.666666666666667		gnl|UMD3.1|GK000006.2	42536851	T	C	0	2	0	1		Chromosome location of CGs	SNP location	1	2	3	4	5	6		gnl|UMD3.1|GK000009.2	75706809	C	T	0	4	0	1		gnl|UMD3.1|GK000008.2	67823611	G	A	0
gnl|UMD3.1|GK000020.2	31894784	G	T	0	43	0	1		gnl|UMD3.1|GK000020.2	31956708	T	C	1	2	0.333333333333333	0.666666666666667		gnl|UMD3.1|GK000006.2	42555894	T	C	0	2	0	1		ATP6V1B2	>=67798291	<=67824441	gnl|UMD3.1|GK000008.2						gnl|UMD3.1|GK000009.2	75728074	CACTA	CA	0	1	0	1		gnl|UMD3.1|GK000008.2	67823802	G	A	0
gnl|UMD3.1|GK000020.2	31894891	A	G	5	15	0.25	0.75		gnl|UMD3.1|GK000020.2	31956848	T	C	4	2	0.666666666666667	0.333333333333333		gnl|UMD3.1|GK000006.2	42570010	A	T	0	2	0	1		Chromosome location of CGs	SNP location	1	2	3	4	5	6		gnl|UMD3.1|GK000009.2	75741947	T	A	3	2	0.6	0.4		gnl|UMD3.1|GK000008.2	67824091	T	C	0
gnl|UMD3.1|GK000020.2	31894895	G	T	0	20	0	1		gnl|UMD3.1|GK000020.2	31959099	T	C	0	2	0	1		gnl|UMD3.1|GK000006.2	42576561	T	G	0	3	0	1		gnl|UMD3.1|GK000008.2	67804129	T	C	1	2	0.333333333333333	0.666666666666667		gnl|UMD3.1|GK000009.2	75758118	G	T	2	2	0.5	0.5		gnl|UMD3.1|GK000008.2	67824092	G	A	0
gnl|UMD3.1|GK000020.2	31894938	A	T	6	14	0.3	0.7		gnl|UMD3.1|GK000020.2	31960090	T	C	0	2	0	1		gnl|UMD3.1|GK000006.2	42576568	G	A	0	3	0	1		gnl|UMD3.1|GK000008.2	67806311	C	T	4	2	0.666666666666667	0.333333333333333		gnl|UMD3.1|GK000009.2	75758310	C	A	5	2	0.714285714285714	0.285714285714286		IGF2R	>=97638172	<=97740003	gnl|UMD3.1|GK000009.2
gnl|UMD3.1|GK000020.2	31895428	GG	GGCTGCCG	0	1	0	1		gnl|UMD3.1|GK000020.2	31960902	G	T	0	2	0	1		gnl|UMD3.1|GK000006.2	42586075	T	C	0	2	0	1		gnl|UMD3.1|GK000008.2	67808084	C	G	0	2	0	1		gnl|UMD3.1|GK000009.2	75763609	G	A	0	2	0	1		Chromosome location of CGs	SNP location	1	2	3
gnl|UMD3.1|GK000020.2	31896267	C	G	11	4	0.733333333333333	0.266666666666667		gnl|UMD3.1|GK000020.2	31960940	A	T	1	1	0.5	0.5		gnl|UMD3.1|GK000006.2	42589337	A	T	0	6	0	1		gnl|UMD3.1|GK000008.2	67808164	A	G	2	2	0.5	0.5		gnl|UMD3.1|GK000009.2	75771038	T	A	0	5	0	1		gnl|UMD3.1|GK000009.2	97640778	G	T	0
gnl|UMD3.1|GK000020.2	31896319	C	A	12	4	0.75	0.25		gnl|UMD3.1|GK000020.2	31961024	T	C	0	2	0	1		gnl|UMD3.1|GK000006.2	42589934	G	T	0	2	0	1		gnl|UMD3.1|GK000008.2	67808188	A	G	2	2	0.5	0.5		gnl|UMD3.1|GK000009.2	75771218	TG	TGGG	0	1	0	1		gnl|UMD3.1|GK000009.2	97647017	C	A	0
gnl|UMD3.1|GK000020.2	31898583	C	A	5	2	0.714285714285714	0.285714285714286		gnl|UMD3.1|GK000020.2	31964336	T	C	4	2	0.666666666666667	0.333333333333333		gnl|UMD3.1|GK000006.2	42589984	G	T	0	2	0	1		gnl|UMD3.1|GK000008.2	67808192	A	G	2	2	0.5	0.5		gnl|UMD3.1|GK000009.2	75771745	C	T	5	2	0.714285714285714	0.285714285714286		gnl|UMD3.1|GK000009.2	97674406	T	A	12
gnl|UMD3.1|GK000020.2	31898880	A	G	4	2	0.666666666666667	0.333333333333333		gnl|UMD3.1|GK000020.2	31965100	T	A	2	2	0.5	0.5		gnl|UMD3.1|GK000006.2	42593213	T	C	0	2	0	1		gnl|UMD3.1|GK000008.2	67808198	A	G	2	2	0.5	0.5		gnl|UMD3.1|GK000009.2	75771918	T	A	4	4	0.5	0.5		gnl|UMD3.1|GK000009.2	97690490	A	G	0
gnl|UMD3.1|GK000020.2	31898885	C	A	4	2	0.666666666666667	0.333333333333333		gnl|UMD3.1|GK000020.2	31966110	A	G	2	2	0.5	0.5		gnl|UMD3.1|GK000006.2	42593829	A	G	0	2	0	1		gnl|UMD3.1|GK000008.2	67808568	C	T	2	3	0.4	0.6		gnl|UMD3.1|GK000009.2	75772081	C	T	0	2	0	1		gnl|UMD3.1|GK000009.2	97702733	T	C	0
gnl|UMD3.1|GK000020.2	31899080	C	A	4	3	0.571428571428571	0.428571428571429		gnl|UMD3.1|GK000020.2	31967052	T	C	0	2	0	1		gnl|UMD3.1|GK000006.2	42651363	T	C	0	2	0	1		gnl|UMD3.1|GK000008.2	67808570	G	T	2	3	0.4	0.6		GTF3C5	>=103080227	<=103098809	gnl|UMD3.1|GK000011.2						gnl|UMD3.1|GK000009.2	97705432	G	T	1
gnl|UMD3.1|GK000020.2	31899103	T	A	3	4	0.428571428571429	0.571428571428571		gnl|UMD3.1|GK000020.2	31967113	C	T	0	4	0	1		gnl|UMD3.1|GK000006.2	42666059	T	G	0	2	0	1		gnl|UMD3.1|GK000008.2	67808598	C	A	0	3	0	1		Chromosome location of CGs	SNP location	1	2	3	4	5	6		gnl|UMD3.1|GK000009.2	97709653	T	C	0
gnl|UMD3.1|GK000020.2	31899899	A	G	11	17	0.392857142857143	0.607142857142857		gnl|UMD3.1|GK000020.2	31971042	A	G	0	2	0	1		gnl|UMD3.1|GK000006.2	42691424	C	T	2	4	0.333333333333333	0.666666666666667		gnl|UMD3.1|GK000008.2	67808738	G	A	0	7	0	1		gnl|UMD3.1|GK000011.2	103092273	G	C	0	2	0	1		gnl|UMD3.1|GK000009.2	97710037	T	A	2
gnl|UMD3.1|GK000020.2	31900364	G	A	7	2	0.777777777777778	0.222222222222222		gnl|UMD3.1|GK000020.2	31974125	A	G	0	2	0	1		gnl|UMD3.1|GK000006.2	42693888	T	A	0	2	0	1		gnl|UMD3.1|GK000008.2	67808773	G	C	0	10	0	1		gnl|UMD3.1|GK000011.2	103095316	T	C	0	6	0	1		gnl|UMD3.1|GK000009.2	97711571	T	C	0
gnl|UMD3.1|GK000020.2	31902075	G	T	8	3	0.727272727272727	0.272727272727273		gnl|UMD3.1|GK000020.2	31982617	T	C	0	3	0	1		gnl|UMD3.1|GK000006.2	42699580	T	C	0	2	0	1		gnl|UMD3.1|GK000008.2	67808777	G	A	0	10	0	1		RALGDS	>=103126162	<=103139619	gnl|UMD3.1|GK000011.2						gnl|UMD3.1|GK000009.2	97720110	T	G	4
gnl|UMD3.1|GK000020.2	31904078	C	A	0	2	0	1		gnl|UMD3.1|GK000020.2	31984746	T	G	0	2	0	1		gnl|UMD3.1|GK000006.2	42699588	T	C	0	2	0	1		gnl|UMD3.1|GK000008.2	67808828	A	G	9	2	0.818181818181818	0.181818181818182		Chromosome location of CGs	SNP location	1	2	3	4	5	6		gnl|UMD3.1|GK000009.2	97720199	T	C	0
gnl|UMD3.1|GK000020.2	31905307	G	A	2	2	0.5	0.5		gnl|UMD3.1|GK000020.2	31985863	A	T	0	2	0	1		gnl|UMD3.1|GK000006.2	42707333	T	C	0	2	0	1		gnl|UMD3.1|GK000008.2	67808835	G	T	10	2	0.833333333333333	0.166666666666667		gnl|UMD3.1|GK000011.2	103126194	T	C	0	12	0	1		gnl|UMD3.1|GK000009.2	97720278	G	A	4
gnl|UMD3.1|GK000020.2	31906398	G	C	6	2	0.75	0.25		gnl|UMD3.1|GK000020.2	31986608	G	A	0	2	0	1		CAST	>=98444979	<=98581253	gnl|UMD3.1|GK000007.2						gnl|UMD3.1|GK000008.2	67808951	T	C	0	3	0	1		gnl|UMD3.1|GK000011.2	103127057	G	T	1	2	0.333333333333333	0.666666666666667		gnl|UMD3.1|GK000009.2	97725249	G	C	3
gnl|UMD3.1|GK000020.2	31906524	G	T	5	2	0.714285714285714	0.285714285714286		gnl|UMD3.1|GK000020.2	31996475	C	T	0	3	0	1		Chromosome location of CGs	SNP location	1	2	3	4	5	6		gnl|UMD3.1|GK000008.2	67808960	A	G	0	3	0	1		gnl|UMD3.1|GK000011.2	103127061	C	G	0	3	0	1		gnl|UMD3.1|GK000009.2	97726979	A	G	0
gnl|UMD3.1|GK000020.2	31906945	CTT	C	0	1	0	1		gnl|UMD3.1|GK000020.2	32001884	T	C	0	2	0	1		gnl|UMD3.1|GK000007.2	98485273	T	C	1	4	0.2	0.8		gnl|UMD3.1|GK000008.2	67809313	A	C	0	3	0	1		gnl|UMD3.1|GK000011.2	103136513	G	T	0	2	0	1		gnl|UMD3.1|GK000009.2	97726982	C	T	0
gnl|UMD3.1|GK000020.2	31906949	T	C	0	2	0	1		gnl|UMD3.1|GK000020.2	32002436	C	T	0	2	0	1		gnl|UMD3.1|GK000007.2	98491375	A	G	0	2	0	1		gnl|UMD3.1|GK000008.2	67809480	A	C	0	8	0	1		gnl|UMD3.1|GK000011.2	103138126	G	T	1	2	0.333333333333333	0.666666666666667		gnl|UMD3.1|GK000009.2	97727455	C	T	0
gnl|UMD3.1|GK000020.2	31913951	C	A	6	2	0.75	0.25		gnl|UMD3.1|GK000020.2	32003475	A	G	0	2	0	1		gnl|UMD3.1|GK000007.2	98491391	A	G	0	2	0	1		gnl|UMD3.1|GK000008.2	67809505	A	G	0	7	0	1		SDC1	>=78695354	<=78719306	gnl|UMD3.1|GK000011.2						gnl|UMD3.1|GK000009.2	97733140	C	G	0
gnl|UMD3.1|GK000020.2	31920413	T	C	0	2	0	1		gnl|UMD3.1|GK000020.2	32003485	A	G	0	2	0	1		gnl|UMD3.1|GK000007.2	98491396	A	G	0	2	0	1		gnl|UMD3.1|GK000008.2	67809631	G	A	0	4	0	1		Chromosome location of CGs	SNP location	1	2	3	4	5	6		gnl|UMD3.1|GK000009.2	97733752	T	C	0
gnl|UMD3.1|GK000020.2	31920414	T	C	0	2	0	1		gnl|UMD3.1|GK000020.2	32003521	A	G	0	2	0	1		gnl|UMD3.1|GK000007.2	98491417	A	G	0	2	0	1		gnl|UMD3.1|GK000008.2	67809662	A	G	0	2	0	1		gnl|UMD3.1|GK000011.2	78695447	C	T	0	18	0	1		gnl|UMD3.1|GK000009.2	97737725	G	A	8
gnl|UMD3.1|GK000020.2	31924492	T	C	4	4	0.5	0.5		gnl|UMD3.1|GK000020.2	32003531	G	A	0	3	0	1		gnl|UMD3.1|GK000007.2	98491454	A	G	0	2	0	1		gnl|UMD3.1|GK000008.2	67809891	ATT	ATTT	0	1	0	1		gnl|UMD3.1|GK000011.2	78695595	T	G	5	2	0.714285714285714	0.285714285714286		gnl|UMD3.1|GK000009.2	97739679	C	T	1
gnl|UMD3.1|GK000020.2	31924713	C	A	4	2	0.666666666666667	0.333333333333333		gnl|UMD3.1|GK000020.2	32003899	G	T	0	2	0	1		gnl|UMD3.1|GK000007.2	98494175	C	T	10	2	0.833333333333333	0.166666666666667		gnl|UMD3.1|GK000008.2	67810113	G	C	0	2	0	1		gnl|UMD3.1|GK000011.2	78698313	C	G	0	2	0	1		RFX6	>=34160295	<=34212258	gnl|UMD3.1|GK000009.2
gnl|UMD3.1|GK000020.2	31950694	G	A	0	4	0	1		gnl|UMD3.1|GK000020.2	32003928	G	A	0	3	0	1		gnl|UMD3.1|GK000007.2	98496691	C	T	2	2	0.5	0.5		gnl|UMD3.1|GK000008.2	67810588	C	A	0	4	0	1		gnl|UMD3.1|GK000011.2	78716868	C	G	0	19	0	1		Chromosome location of CGs	SNP location	1	2	3
gnl|UMD3.1|GK000020.2	31955171	T	C	0	4	0	1		gnl|UMD3.1|GK000020.2	32004329	T	A	0	2	0	1		gnl|UMD3.1|GK000007.2	98502599	A	G	0	2	0	1		gnl|UMD3.1|GK000008.2	67810764	T	A	0	5	0	1		gnl|UMD3.1|GK000011.2	78718155	G	A	0	58	0	1		MAP3K5	>=75549283	<=75778418	gnl|UMD3.1|GK000009.2
gnl|UMD3.1|GK000020.2	31955176	T	C	1	2	0.333333333333333	0.666666666666667		gnl|UMD3.1|GK000020.2	32004501	C	T	0	2	0	1		gnl|UMD3.1|GK000007.2	98510397	G	A	0	2	0	1		gnl|UMD3.1|GK000008.2	67810773	T	C	0	6	0	1		gnl|UMD3.1|GK000011.2	78718357	G	A	0	45	0	1		Chromosome location of CGs	SNP location	1	2	3
gnl|UMD3.1|GK000020.2	31955193	T	C	0	2	0	1		gnl|UMD3.1|GK000020.2	32004936	G	T	0	2	0	1		gnl|UMD3.1|GK000007.2	98511259	A	G	2	2	0.5	0.5		gnl|UMD3.1|GK000008.2	67810898	G	A	0	2	0	1		gnl|UMD3.1|GK000011.2	78718402	A	G	0	52	0	1		gnl|UMD3.1|GK000009.2	75549673	C	G	10
gnl|UMD3.1|GK000020.2	31955210	T	C	2	2	0.5	0.5		gnl|UMD3.1|GK000020.2	32005299	T	G	0	3	0	1		gnl|UMD3.1|GK000007.2	98511278	T	A	2	2	0.5	0.5		gnl|UMD3.1|GK000008.2	67812339	A	G	16	4	0.8	0.2		DNMT3B	>=62700411	<=62721124	gnl|UMD3.1|GK000013.2						gnl|UMD3.1|GK000009.2	75549690	C	A	0
gnl|UMD3.1|GK000020.2	31955214	T	C	1	2	0.333333333333333	0.666666666666667		gnl|UMD3.1|GK000020.2	32006381	A	G	0	4	0	1		gnl|UMD3.1|GK000007.2	98512667	T	C	2	2	0.5	0.5		gnl|UMD3.1|GK000008.2	67815529	A	T	0	2	0	1		Chromosome location of CGs	SNP location	1	2	3	4	5	6		gnl|UMD3.1|GK000009.2	75549970	C	A	10
gnl|UMD3.1|GK000020.2	31955224	T	C	2	2	0.5	0.5		gnl|UMD3.1|GK000020.2	32006711	T	C	0	2	0	1		gnl|UMD3.1|GK000007.2	98521456	A	G	0	2	0	1		gnl|UMD3.1|GK000008.2	67815560	G	A	0	2	0	1		GHRH	>=66863225	<=66872531	gnl|UMD3.1|GK000013.2						gnl|UMD3.1|GK000009.2	75550137	G	A	0
gnl|UMD3.1|GK000020.2	31955249	T	C	2	2	0.5	0.5		gnl|UMD3.1|GK000020.2	32007966	C	T	0	3	0	1		gnl|UMD3.1|GK000007.2	98521459	T	G	0	2	0	1		gnl|UMD3.1|GK000008.2	67815579	A	T	0	2	0	1		Chromosome location of CGs	SNP location	1	2	3	4	5	6		gnl|UMD3.1|GK000009.2	75553431	G	T	0
gnl|UMD3.1|GK000020.2	31955253	T	C	2	2	0.5	0.5		gnl|UMD3.1|GK000020.2	32008043	A	G	0	5	0	1		gnl|UMD3.1|GK000007.2	98521483	A	G	0	2	0	1		gnl|UMD3.1|GK000008.2	67819026	C	T	0	2	0	1		FOXA2	>=41910591	<=41911910	gnl|UMD3.1|GK000013.2						gnl|UMD3.1|GK000009.2	75559155	T	C	0
gnl|UMD3.1|GK000020.2	31955261	T	C	2	2	0.5	0.5		gnl|UMD3.1|GK000020.2	32008809	T	C	4	3	0.571428571428571	0.428571428571429		gnl|UMD3.1|GK000007.2	98521484	A	G	0	2	0	1		gnl|UMD3.1|GK000008.2	67819386	G	A	0	2	0	1		Chromosome location of CGs	SNP location	1	2	3	4	5	6		gnl|UMD3.1|GK000009.2	75559185	T	C	0
gnl|UMD3.1|GK000020.2	31957781	C	A	7	2	0.777777777777778	0.222222222222222		gnl|UMD3.1|GK000020.2	32011453	G	A	0	7	0	1		gnl|UMD3.1|GK000007.2	98521553	C	A	0	2	0	1		gnl|UMD3.1|GK000008.2	67819911	T	G	0	2	0	1		gnl|UMD3.1|GK000013.2	41910864	T	C	0	39	0	1		gnl|UMD3.1|GK000009.2	75559189	T	C	0
gnl|UMD3.1|GK000020.2	31958344	G	A	8	2	0.8	0.2		gnl|UMD3.1|GK000020.2	32012355	C	A	2	2	0.5	0.5		gnl|UMD3.1|GK000007.2	98525488	A	G	0	2	0	1		gnl|UMD3.1|GK000008.2	67820848	G	T	15	4	0.789473684210526	0.210526315789474		HNF4A	>=73547468	<=73574144	gnl|UMD3.1|GK000013.2						gnl|UMD3.1|GK000009.2	75559190	T	C	0
gnl|UMD3.1|GK000020.2	31958641	C	G	0	3	0	1		gnl|UMD3.1|GK000020.2	32012460	T	C	0	3	0	1		gnl|UMD3.1|GK000007.2	98528555	A	G	0	3	0	1		gnl|UMD3.1|GK000008.2	67823584	C	T	0	23	0	1		Chromosome location of CGs	SNP location	1	2	3	4	5	6		gnl|UMD3.1|GK000009.2	75567222	G	A	1
gnl|UMD3.1|GK000020.2	31964963	C	A	9	2	0.818181818181818	0.181818181818182		gnl|UMD3.1|GK000020.2	32014449	A	G	0	5	0	1		gnl|UMD3.1|GK000007.2	98528582	C	G	0	2	0	1		gnl|UMD3.1|GK000008.2	67823611	G	A	0	27	0	1		gnl|UMD3.1|GK000013.2	73548648	G	T	0	2	0	1		gnl|UMD3.1|GK000009.2	75609531	G	C	0
gnl|UMD3.1|GK000020.2	31966287	G	T	4	2	0.666666666666667	0.333333333333333		gnl|UMD3.1|GK000020.2	32014480	G	C	2	2	0.5	0.5		gnl|UMD3.1|GK000007.2	98532362	T	G	0	2	0	1		gnl|UMD3.1|GK000008.2	67823802	G	A	0	39	0	1		gnl|UMD3.1|GK000013.2	73551488	A	G	0	5	0	1		gnl|UMD3.1|GK000009.2	75616896	C	T	0
gnl|UMD3.1|GK000020.2	31966480	T	A	6	2	0.75	0.25		gnl|UMD3.1|GK000020.2	32014986	G	A	0	2	0	1		gnl|UMD3.1|GK000007.2	98532778	C	G	3	2	0.6	0.4		gnl|UMD3.1|GK000008.2	67824091	T	C	0	37	0	1		gnl|UMD3.1|GK000013.2	73551599	T	G	0	4	0	1		gnl|UMD3.1|GK000009.2	75617178	C	T	0
gnl|UMD3.1|GK000020.2	31966514	G	A	4	3	0.571428571428571	0.428571428571429		gnl|UMD3.1|GK000020.2	32015007	N	T	0	2	0	1		gnl|UMD3.1|GK000007.2	98532809	G	T	3	2	0.6	0.4		gnl|UMD3.1|GK000008.2	67824092	G	A	0	35	0	1		gnl|UMD3.1|GK000013.2	73551624	G	A	0	3	0	1		gnl|UMD3.1|GK000009.2	75617195	T	C	0
gnl|UMD3.1|GK000020.2	31967113	C	T	2	4	0.333333333333333	0.666666666666667		gnl|UMD3.1|GK000020.2	32015678	G	T	4	2	0.666666666666667	0.333333333333333		gnl|UMD3.1|GK000007.2	98534197	T	C	26	22	0.541666666666667	0.458333333333333		IGF2R	>=97638172	<=97740003	gnl|UMD3.1|GK000009.2						gnl|UMD3.1|GK000013.2	73552464	A	G	0	2	0	1		gnl|UMD3.1|GK000009.2	75617398	G	A	0
gnl|UMD3.1|GK000020.2	31984014	T	C	0	2	0	1		gnl|UMD3.1|GK000020.2	32015809	G	A	12	2	0.857142857142857	0.142857142857143		gnl|UMD3.1|GK000007.2	98535683	A	G	16	19	0.457142857142857	0.542857142857143		Chromosome location of CGs	SNP location	1	2	3	4	5	6		gnl|UMD3.1|GK000013.2	73552982	C	T	0	2	0	1		gnl|UMD3.1|GK000009.2	75631600	T	C	0
gnl|UMD3.1|GK000020.2	31984040	T	C	0	2	0	1		gnl|UMD3.1|GK000020.2	32015864	G	A	10	2	0.833333333333333	0.166666666666667		gnl|UMD3.1|GK000007.2	98538425	A	G	0	2	0	1		gnl|UMD3.1|GK000009.2	97648517	A	G	0	2	0	1		gnl|UMD3.1|GK000013.2	73553560	G	T	0	3	0	1		gnl|UMD3.1|GK000009.2	75641513	G	A	0
gnl|UMD3.1|GK000020.2	31984065	T	C	0	2	0	1		gnl|UMD3.1|GK000020.2	32017252	G	A	10	2	0.833333333333333	0.166666666666667		gnl|UMD3.1|GK000007.2	98539771	T	C	22	9	0.709677419354839	0.290322580645161		gnl|UMD3.1|GK000009.2	97648560	A	G	0	2	0	1		gnl|UMD3.1|GK000013.2	73553616	A	G	1	2	0.333333333333333	0.666666666666667		gnl|UMD3.1|GK000009.2	75642125	A	G	0
gnl|UMD3.1|GK000020.2	32003475	A	G	0	2	0	1		gnl|UMD3.1|GK000020.2	32017310	T	A	8	2	0.8	0.2		gnl|UMD3.1|GK000007.2	98539786	A	G	20	7	0.740740740740741	0.259259259259259		gnl|UMD3.1|GK000009.2	97648564	A	G	0	2	0	1		gnl|UMD3.1|GK000013.2	73554081	C	A	5	2	0.714285714285714	0.285714285714286		gnl|UMD3.1|GK000009.2	75648772	G	A	0
gnl|UMD3.1|GK000020.2	32003485	A	G	0	2	0	1		gnl|UMD3.1|GK000020.2	32017760	G	T	3	2	0.6	0.4		gnl|UMD3.1|GK000007.2	98541486	T	A	0	3	0	1		gnl|UMD3.1|GK000009.2	97652034	C	A	0	2	0	1		gnl|UMD3.1|GK000013.2	73554167	G	A	0	4	0	1		gnl|UMD3.1|GK000009.2	75648855	T	C	0
gnl|UMD3.1|GK000020.2	32003521	A	G	0	2	0	1		gnl|UMD3.1|GK000020.2	32017923	G	A	3	2	0.6	0.4		gnl|UMD3.1|GK000007.2	98542150	T	A	0	2	0	1		gnl|UMD3.1|GK000009.2	97652555	C	A	0	2	0	1		gnl|UMD3.1|GK000013.2	73554774	T	C	0	13	0	1		gnl|UMD3.1|GK000009.2	75652405	G	T	0
gnl|UMD3.1|GK000020.2	32003531	G	A	0	3	0	1		gnl|UMD3.1|GK000020.2	32018662	T	C	3	2	0.6	0.4		gnl|UMD3.1|GK000007.2	98544368	G	T	1	3	0.25	0.75		gnl|UMD3.1|GK000009.2	97653124	T	C	0	2	0	1		gnl|UMD3.1|GK000013.2	73555415	T	C	0	10	0	1		gnl|UMD3.1|GK000009.2	75653784	G	A	0
gnl|UMD3.1|GK000020.2	32004206	G	A	2	3	0.4	0.6		gnl|UMD3.1|GK000020.2	32018667	T	C	2	3	0.4	0.6		gnl|UMD3.1|GK000007.2	98546357	C	A	0	2	0	1		gnl|UMD3.1|GK000009.2	97658036	C	G	0	3	0	1		gnl|UMD3.1|GK000013.2	73555571	C	T	0	3	0	1		gnl|UMD3.1|GK000009.2	75676687	C	A	0
gnl|UMD3.1|GK000020.2	32004329	T	A	2	3	0.4	0.6		gnl|UMD3.1|GK000020.2	32018725	A	T	5	2	0.714285714285714	0.285714285714286		gnl|UMD3.1|GK000007.2	98546603	C	A	0	2	0	1		gnl|UMD3.1|GK000009.2	97658038	C	A	1	2	0.333333333333333	0.666666666666667		gnl|UMD3.1|GK000013.2	73556172	C	G	0	2	0	1		gnl|UMD3.1|GK000009.2	75704528	T	C	0
gnl|UMD3.1|GK000020.2	32004782	G	T	6	4	0.6	0.4		gnl|UMD3.1|GK000020.2	32022555	G	A	3	6	0.333333333333333	0.666666666666667		gnl|UMD3.1|GK000007.2	98554403	C	T	19	4	0.826086956521739	0.173913043478261		gnl|UMD3.1|GK000009.2	97661894	T	C	0	2	0	1		gnl|UMD3.1|GK000013.2	73556342	A	G	0	2	0	1		gnl|UMD3.1|GK000009.2	75704536	T	C	0
gnl|UMD3.1|GK000020.2	32004856	C	T	3	5	0.375	0.625		gnl|UMD3.1|GK000020.2	32022609	G	A	0	4	0	1		gnl|UMD3.1|GK000007.2	98554418	T	C	18	7	0.72	0.28		gnl|UMD3.1|GK000009.2	97662202	G	T	0	1	0	1		gnl|UMD3.1|GK000013.2	73556400	C	T	0	3	0	1		GTF3C5	>=103080227	<=103098809	gnl|UMD3.1|GK000011.2
gnl|UMD3.1|GK000020.2	32004936	G	T	2	4	0.333333333333333	0.666666666666667		gnl|UMD3.1|GK000020.2	32024749	G	A	3	2	0.6	0.4		gnl|UMD3.1|GK000007.2	98554427	C	T	18	7	0.72	0.28		gnl|UMD3.1|GK000009.2	97662257	C	T	0	1	0	1		gnl|UMD3.1|GK000013.2	73556431	G	A	0	5	0	1		Chromosome location of CGs	SNP location	1	2	3
gnl|UMD3.1|GK000020.2	32006381	A	G	4	2	0.666666666666667	0.333333333333333		gnl|UMD3.1|GK000020.2	32024802	T	C	6	2	0.75	0.25		gnl|UMD3.1|GK000007.2	98564819	T	A	2	2	0.5	0.5		gnl|UMD3.1|GK000009.2	97662273	A	T	0	1	0	1		gnl|UMD3.1|GK000013.2	73556758	G	T	0	5	0	1		gnl|UMD3.1|GK000011.2	103080594	C	A	0
gnl|UMD3.1|GK000020.2	32007824	G	A	0	2	0	1		gnl|UMD3.1|GK000020.2	32024806	A	G	5	2	0.714285714285714	0.285714285714286		gnl|UMD3.1|GK000007.2	98564862	C	A	2	2	0.5	0.5		gnl|UMD3.1|GK000009.2	97662293	C	A,G	0	4	0	1		gnl|UMD3.1|GK000013.2	73557090	C	A	0	2	0	1		gnl|UMD3.1|GK000011.2	103084246	G	A	0
gnl|UMD3.1|GK000020.2	32007876	G	A	0	2	0	1		gnl|UMD3.1|GK000020.2	32024869	T	C	5	2	0.714285714285714	0.285714285714286		gnl|UMD3.1|GK000007.2	98566545	C	A	1	2	0.333333333333333	0.666666666666667		gnl|UMD3.1|GK000009.2	97663211	A	T	0	4	0	1		gnl|UMD3.1|GK000013.2	73557799	A	C	2	5	0.285714285714286	0.714285714285714		gnl|UMD3.1|GK000011.2	103086346	A	G	0
gnl|UMD3.1|GK000020.2	32011081	G	A	0	2	0	1		gnl|UMD3.1|GK000020.2	32024893	T	C	2	2	0.5	0.5		gnl|UMD3.1|GK000007.2	98568114	A	G	0	2	0	1		gnl|UMD3.1|GK000009.2	97663306	A	G	0	2	0	1		gnl|UMD3.1|GK000013.2	73557825	G	A	2	5	0.285714285714286	0.714285714285714		gnl|UMD3.1|GK000011.2	103088118	A	G	0
gnl|UMD3.1|GK000020.2	32011453	G	A	7	5	0.583333333333333	0.416666666666667		gnl|UMD3.1|GK000020.2	32024920	T	C	2	2	0.5	0.5		gnl|UMD3.1|GK000007.2	98577195	G	A	2	4	0.333333333333333	0.666666666666667		gnl|UMD3.1|GK000009.2	97667086	C	A	0	4	0	1		gnl|UMD3.1|GK000013.2	73557863	G	A	2	7	0.222222222222222	0.777777777777778		gnl|UMD3.1|GK000011.2	103094748	A	C	0
gnl|UMD3.1|GK000020.2	32014449	A	G	6	12	0.333333333333333	0.666666666666667		gnl|UMD3.1|GK000020.2	32025145	G	T	1	2	0.333333333333333	0.666666666666667		gnl|UMD3.1|GK000007.2	98577201	G	A	2	4	0.333333333333333	0.666666666666667		gnl|UMD3.1|GK000009.2	97674019	G	A	7	5	0.583333333333333	0.416666666666667		gnl|UMD3.1|GK000013.2	73557977	G	A	0	18	0	1		gnl|UMD3.1|GK000011.2	103097736	C	A	0
gnl|UMD3.1|GK000020.2	32014480	G	C	4	5	0.444444444444444	0.555555555555556		gnl|UMD3.1|GK000020.2	32025604	C	G	4	2	0.666666666666667	0.333333333333333		gnl|UMD3.1|GK000007.2	98578441	G	T	3	2	0.6	0.4		gnl|UMD3.1|GK000009.2	97674026	T	A	9	2	0.818181818181818	0.181818181818182		gnl|UMD3.1|GK000013.2	73558001	G	C	0	16	0	1		gnl|UMD3.1|GK000011.2	103098696	G	C	7
gnl|UMD3.1|GK000020.2	32014933	A	G	2	4	0.333333333333333	0.666666666666667		gnl|UMD3.1|GK000020.2	32025677	C	A	5	2	0.714285714285714	0.285714285714286		gnl|UMD3.1|GK000007.2	98579019	C	T	4	2	0.666666666666667	0.333333333333333		gnl|UMD3.1|GK000009.2	97674824	C	A	12	2	0.857142857142857	0.142857142857143		gnl|UMD3.1|GK000013.2	73558002	C	T	0	16	0	1		RALGDS	>=103126162	<=103139619	gnl|UMD3.1|GK000011.2
gnl|UMD3.1|GK000020.2	32014986	G	A	2	4	0.333333333333333	0.666666666666667		gnl|UMD3.1|GK000020.2	32028416	T	C	0	2	0	1		gnl|UMD3.1|GK000007.2	98579864	G	C	77	51	0.6015625	0.3984375		gnl|UMD3.1|GK000009.2	97675714	C	G	0	3	0	1		gnl|UMD3.1|GK000013.2	73558268	C	T	0	3	0	1		Chromosome location of CGs	SNP location	1	2	3
gnl|UMD3.1|GK000020.2	32015007	N	T	0	6	0	1		gnl|UMD3.1|GK000020.2	32031797	T	C	0	2	0	1		gnl|UMD3.1|GK000007.2	98579976	A	G	68	51	0.571428571428571	0.428571428571429		gnl|UMD3.1|GK000009.2	97687429	T	C	0	2	0	1		gnl|UMD3.1|GK000013.2	73558344	C	T	0	3	0	1		gnl|UMD3.1|GK000011.2	103130005	C	T	0
gnl|UMD3.1|GK000020.2	32016336	T	A	10	2	0.833333333333333	0.166666666666667		gnl|UMD3.1|GK000020.2	32031806	T	C	0	2	0	1		gnl|UMD3.1|GK000007.2	98580054	C	T	35	28	0.555555555555556	0.444444444444444		gnl|UMD3.1|GK000009.2	97690490	A	G	0	5	0	1		gnl|UMD3.1|GK000013.2	73558358	G	A	0	3	0	1		gnl|UMD3.1|GK000011.2	103135934	A	G	0
gnl|UMD3.1|GK000020.2	32016340	T	A	5	5	0.5	0.5		gnl|UMD3.1|GK000020.2	32031807	T	C	0	2	0	1		gnl|UMD3.1|GK000007.2	98580401	A	C	30	14	0.681818181818182	0.318181818181818		gnl|UMD3.1|GK000009.2	97700964	T	C	0	3	0	1		gnl|UMD3.1|GK000013.2	73558575	C	G	0	2	0	1		SDC1	>=78695354	<=78719306	gnl|UMD3.1|GK000011.2
gnl|UMD3.1|GK000020.2	32016809	G	A	9	2	0.818181818181818	0.181818181818182		gnl|UMD3.1|GK000020.2	32031811	T	C	0	2	0	1		gnl|UMD3.1|GK000007.2	98580402	G	A	29	13	0.69047619047619	0.30952380952381		gnl|UMD3.1|GK000009.2	97702733	T	C	0	6	0	1		gnl|UMD3.1|GK000013.2	73558639	A	C	0	1	0	1		Chromosome location of CGs	SNP location	1	2	3
gnl|UMD3.1|GK000020.2	32017098	T	A	0	2	0	1		gnl|UMD3.1|GK000020.2	32034170	C	T	2	2	0.5	0.5		gnl|UMD3.1|GK000007.2	98580539	C	T	22	10	0.6875	0.3125		gnl|UMD3.1|GK000009.2	97707903	C	G	0	2	0	1		gnl|UMD3.1|GK000013.2	73559169	C	T	0	4	0	1		gnl|UMD3.1|GK000011.2	78695447	C	T	0
gnl|UMD3.1|GK000020.2	32022555	G	A	0	2	0	1		gnl|UMD3.1|GK000020.2	32036563	A	G	1	2	0.333333333333333	0.666666666666667		gnl|UMD3.1|GK000007.2	98581038	A	G	24	13	0.648648648648649	0.351351351351351		gnl|UMD3.1|GK000009.2	97709653	T	C	0	3	0	1		gnl|UMD3.1|GK000013.2	73559539	T	C	0	15	0	1		gnl|UMD3.1|GK000011.2	78707832	G	T	0
gnl|UMD3.1|GK000020.2	32022609	G	A	0	2	0	1		gnl|UMD3.1|GK000020.2	32039277	T	A	1	2	0.333333333333333	0.666666666666667		NPM1	>=44009279	<=44010145	gnl|UMD3.1|GK000007.2						gnl|UMD3.1|GK000009.2	97711571	T	C	0	4	0	1		gnl|UMD3.1|GK000013.2	73559563	G	A	0	10	0	1		gnl|UMD3.1|GK000011.2	78709259	C	A	0
gnl|UMD3.1|GK000020.2	32025250	G	T	7	4	0.636363636363636	0.363636363636364		gnl|UMD3.1|GK000020.2	32042180	G	C	0	2	0	1		Chromosome location of CGs	SNP location	1	2	3	4	5	6		gnl|UMD3.1|GK000009.2	97715244	G	T	2	2	0.5	0.5		gnl|UMD3.1|GK000013.2	73563382	C	T	0	2	0	1		gnl|UMD3.1|GK000011.2	78715928	T	C	0
gnl|UMD3.1|GK000020.2	32025287	C	A	7	3	0.7	0.3		gnl|UMD3.1|GK000020.2	32043378	C	T	0	2	0	1		PROP1	>=41205895	<=41209917	gnl|UMD3.1|GK000007.2						gnl|UMD3.1|GK000009.2	97718308	A	T	0	2	0	1		gnl|UMD3.1|GK000013.2	73565274	C	T	0	3	0	1		gnl|UMD3.1|GK000011.2	78716868	C	G	1
gnl|UMD3.1|GK000020.2	32026814	C	A	0	2	0	1		gnl|UMD3.1|GK000020.2	32043403	TT	TTGAAGT	0	1	0	1		Chromosome location of CGs	SNP location	1	2	3	4	5	6		gnl|UMD3.1|GK000009.2	97719067	C	T	0	2	0	1		gnl|UMD3.1|GK000013.2	73565284	C	T	0	3	0	1		gnl|UMD3.1|GK000011.2	78718155	G	A	1
gnl|UMD3.1|GK000020.2	32033378	C	A	0	2	0	1		gnl|UMD3.1|GK000020.2	32044735	A	G	0	2	0	1		IGFBPL1	>=62900199	<=62917124	gnl|UMD3.1|GK000008.2						gnl|UMD3.1|GK000009.2	97720199	T	C	0	9	0	1		gnl|UMD3.1|GK000013.2	73565488	C	A	5	2	0.714285714285714	0.285714285714286		gnl|UMD3.1|GK000011.2	78718357	G	A	0
gnl|UMD3.1|GK000020.2	32033657	T	G	0	4	0	1		gnl|UMD3.1|GK000020.2	32044744	G	A	0	2	0	1		Chromosome location of CGs	SNP location	1	2	3	4	5	6		gnl|UMD3.1|GK000009.2	97720297	C	A	5	2	0.714285714285714	0.285714285714286		gnl|UMD3.1|GK000013.2	73568540	G	T	14	3	0.823529411764706	0.176470588235294		gnl|UMD3.1|GK000011.2	78718402	A	G	0
gnl|UMD3.1|GK000020.2	32044573	C	G	4	3	0.571428571428571	0.428571428571429		gnl|UMD3.1|GK000020.2	32044984	T	C	1	2	0.333333333333333	0.666666666666667		ATP6V1B2	>=67798291	<=67824441	gnl|UMD3.1|GK000008.2						gnl|UMD3.1|GK000009.2	97725291	C	A	5	2	0.714285714285714	0.285714285714286		gnl|UMD3.1|GK000013.2	73569701	A	G	0	5	0	1		DNMT3B	>=62700411	<=62721124	gnl|UMD3.1|GK000013.2
gnl|UMD3.1|GK000020.2	32051124	G	A	2	3	0.4	0.6		gnl|UMD3.1|GK000020.2	32045522	C	T	0	2	0	1		Chromosome location of CGs	SNP location	1	2	3	4	5	6		gnl|UMD3.1|GK000009.2	97726979	A	G	0	11	0	1		gnl|UMD3.1|GK000013.2	73569992	G	A	0	2	0	1		Chromosome location of CGs	SNP location	1	2	3
gnl|UMD3.1|GK000020.2	32051386	G	C	13	7	0.65	0.35		gnl|UMD3.1|GK000020.2	32047747	T	A	0	2	0	1		gnl|UMD3.1|GK000008.2	67804435	G	T	2	2	0.5	0.5		gnl|UMD3.1|GK000009.2	97726982	C	T	0	11	0	1		gnl|UMD3.1|GK000013.2	73570030	G	A	0	2	0	1		GHRH	>=66863225	<=66872531	gnl|UMD3.1|GK000013.2
gnl|UMD3.1|GK000020.2	32051392	C	T	17	13	0.566666666666667	0.433333333333333		gnl|UMD3.1|GK000020.2	32049605	A	G	0	2	0	1		gnl|UMD3.1|GK000008.2	67804473	G	T	3	2	0.6	0.4		gnl|UMD3.1|GK000009.2	97727455	C	T	0	19	0	1		gnl|UMD3.1|GK000013.2	73572197	G	T	2	2	0.5	0.5		Chromosome location of CGs	SNP location	1	2	3
gnl|UMD3.1|GK000020.2	32051648	A	T	3	2	0.6	0.4		gnl|UMD3.1|GK000020.2	32049654	A	G	0	2	0	1		gnl|UMD3.1|GK000008.2	67808046	C	T	0	2	0	1		gnl|UMD3.1|GK000009.2	97728313	A	G	0	2	0	1		PLAG1	>=25007291	<=25009296	gnl|UMD3.1|GK000014.2						FOXA2	>=41910591	<=41911910	gnl|UMD3.1|GK000013.2
gnl|UMD3.1|GK000020.2	32051757	C	A	6	2	0.75	0.25		gnl|UMD3.1|GK000020.2	32050231	C	T	0	2	0	1		gnl|UMD3.1|GK000008.2	67808084	C	G	0	5	0	1		gnl|UMD3.1|GK000009.2	97728697	T	G	10	2	0.833333333333333	0.166666666666667		Chromosome location of CGs	SNP location	1	2	3	4	5	6		Chromosome location of CGs	SNP location	1	2	3
gnl|UMD3.1|GK000020.2	32051778	C	A	5	2	0.714285714285714	0.285714285714286		gnl|UMD3.1|GK000020.2	32050431	T	C	2	3	0.4	0.6		gnl|UMD3.1|GK000008.2	67808086	G	T	4	2	0.666666666666667	0.333333333333333		gnl|UMD3.1|GK000009.2	97730711	T	C	0	2	0	1		NUCB2	>=35693278	<=35715902	gnl|UMD3.1|GK000015.2						gnl|UMD3.1|GK000013.2	41910864	T	C	0
gnl|UMD3.1|GK000020.2	32051952	T	C	1	2	0.333333333333333	0.666666666666667		gnl|UMD3.1|GK000020.2	32050495	A	G	2	4	0.333333333333333	0.666666666666667		gnl|UMD3.1|GK000008.2	67808188	A	G	1	2	0.333333333333333	0.666666666666667		gnl|UMD3.1|GK000009.2	97730996	G	A	0	2	0	1		Chromosome location of CGs	SNP location	1	2	3	4	5	6		HNF4A	>=73547468	<=73574144	gnl|UMD3.1|GK000013.2
gnl|UMD3.1|GK000020.2	32052626	T	G	5	4	0.555555555555556	0.444444444444444		gnl|UMD3.1|GK000020.2	32050500	T	C	2	3	0.4	0.6		gnl|UMD3.1|GK000008.2	67808499	A	G	1	2	0.333333333333333	0.666666666666667		gnl|UMD3.1|GK000009.2	97733752	T	C	0	19	0	1		gnl|UMD3.1|GK000015.2	35703868	C	T	1	4	0.2	0.8		Chromosome location of CGs	SNP location	1	2	3
gnl|UMD3.1|GK000020.2	32052631	C	A	7	2	0.777777777777778	0.222222222222222		gnl|UMD3.1|GK000020.2	32050847	C	A	5	2	0.714285714285714	0.285714285714286		gnl|UMD3.1|GK000008.2	67808517	A	G	1	3	0.25	0.75		gnl|UMD3.1|GK000009.2	97736818	G	A	0	2	0	1		gnl|UMD3.1|GK000015.2	35704251	C	G	6	4	0.6	0.4		gnl|UMD3.1|GK000013.2	73547961	A	T	1
gnl|UMD3.1|GK000020.2	32052652	T	C	5	3	0.625	0.375		gnl|UMD3.1|GK000020.2	32050932	C	T	8	3	0.727272727272727	0.272727272727273		gnl|UMD3.1|GK000008.2	67808538	A	G	4	2	0.666666666666667	0.333333333333333		gnl|UMD3.1|GK000009.2	97737157	T	G	0	1	0	1		gnl|UMD3.1|GK000015.2	35704255	A	C	6	20	0.230769230769231	0.769230769230769		gnl|UMD3.1|GK000013.2	73549022	G	C	0
gnl|UMD3.1|GK000020.2	32058534	G	T	3	2	0.6	0.4		gnl|UMD3.1|GK000020.2	32051124	G	A	1	7	0.125	0.875		gnl|UMD3.1|GK000008.2	67808568	C	T	0	6	0	1		gnl|UMD3.1|GK000009.2	97738038	A	T	0	2	0	1		gnl|UMD3.1|GK000015.2	35711143	C	T	0	2	0	1		gnl|UMD3.1|GK000013.2	73549032	G	T	0
gnl|UMD3.1|GK000020.2	32058670	A	G	2	4	0.333333333333333	0.666666666666667		gnl|UMD3.1|GK000020.2	32051386	G	C	7	3	0.7	0.3		gnl|UMD3.1|GK000008.2	67808570	G	T	0	7	0	1		gnl|UMD3.1|GK000009.2	97738724	A	C	0	2	0	1		BTG4	>=22105614	<=22120867	gnl|UMD3.1|GK000015.2						gnl|UMD3.1|GK000013.2	73549035	A	G	0
gnl|UMD3.1|GK000020.2	32068573	GTATATATA	GTATATA	0	1	0	1		gnl|UMD3.1|GK000020.2	32051392	C	T	9	7	0.5625	0.4375		gnl|UMD3.1|GK000008.2	67808598	C	A	0	9	0	1		gnl|UMD3.1|GK000009.2	97739679	C	T	0	23	0	1		Chromosome location of CGs	SNP location	1	2	3	4	5	6		gnl|UMD3.1|GK000013.2	73550364	G	T	1
gnl|UMD3.1|GK000020.2	32078307	C	G	0	2	0	1		gnl|UMD3.1|GK000020.2	32051502	G	A	8	2	0.8	0.2		gnl|UMD3.1|GK000008.2	67808738	G	A	0	15	0	1		RFX6	>=34160295	<=34212258	gnl|UMD3.1|GK000009.2						MGC134087	>=22547742	<=22557344	gnl|UMD3.1|GK000015.2						gnl|UMD3.1|GK000013.2	73551488	A	G	0
gnl|UMD3.1|GK000020.2	32087947	G	A	4	2	0.666666666666667	0.333333333333333		gnl|UMD3.1|GK000020.2	32051648	A	T	4	7	0.363636363636364	0.636363636363636		gnl|UMD3.1|GK000008.2	67808773	G	C	0	13	0	1		Chromosome location of CGs	SNP location	1	2	3	4	5	6		Chromosome location of CGs	SNP location	1	2	3	4	5	6		gnl|UMD3.1|GK000013.2	73551599	T	G	0
gnl|UMD3.1|GK000020.2	32111933	G	T	0	1	0	1		gnl|UMD3.1|GK000020.2	32051649	G	T	9	2	0.818181818181818	0.181818181818182		gnl|UMD3.1|GK000008.2	67808777	G	A	0	13	0	1		MAP3K5	>=75549283	<=75778418	gnl|UMD3.1|GK000009.2						gnl|UMD3.1|GK000015.2	22547861	C	A	0	2	0	1		gnl|UMD3.1|GK000013.2	73553261	G	C	5
gnl|UMD3.1|GK000020.2	32111983	C	A	0	2	0	1		gnl|UMD3.1|GK000020.2	32051769	T	C	1	4	0.2	0.8		gnl|UMD3.1|GK000008.2	67808919	G	A	5	4	0.555555555555556	0.444444444444444		Chromosome location of CGs	SNP location	1	2	3	4	5	6		ATM	>=18119201	<=18265060	gnl|UMD3.1|GK000015.2						gnl|UMD3.1|GK000013.2	73554167	G	A	1
gnl|UMD3.1|GK000020.2	32111984	A	G	0	2	0	1		gnl|UMD3.1|GK000020.2	32051858	A	T	2	2	0.5	0.5		gnl|UMD3.1|GK000008.2	67808951	T	C	0	7	0	1		gnl|UMD3.1|GK000009.2	75549690	C	A	0	3	0	1		Chromosome location of CGs	SNP location	1	2	3	4	5	6		gnl|UMD3.1|GK000013.2	73554212	G	T	2
gnl|UMD3.1|GK000020.2	32112590	C	T	0	7	0	1		gnl|UMD3.1|GK000020.2	32052626	T	G	0	2	0	1		gnl|UMD3.1|GK000008.2	67808960	A	G	0	7	0	1		gnl|UMD3.1|GK000009.2	75549894	A	G	6	2	0.75	0.25		gnl|UMD3.1|GK000015.2	18131640	G	C	0	5	0	1		gnl|UMD3.1|GK000013.2	73554389	C	T	4
gnl|UMD3.1|GK000020.2	32112615	G	T	5	2	0.714285714285714	0.285714285714286		gnl|UMD3.1|GK000020.2	32052652	T	C	0	2	0	1		gnl|UMD3.1|GK000008.2	67809313	A	C	0	4	0	1		gnl|UMD3.1|GK000009.2	75554205	T	C	0	2	0	1		gnl|UMD3.1|GK000015.2	18186486	G	C	0	2	0	1		gnl|UMD3.1|GK000013.2	73554774	T	C	13
gnl|UMD3.1|GK000020.2	32112631	T	C	0	7	0	1		gnl|UMD3.1|GK000020.2	32052724	C	T	0	2	0	1		gnl|UMD3.1|GK000008.2	67809704	G	C	0	2	0	1		gnl|UMD3.1|GK000009.2	75560238	A	G	0	2	0	1		gnl|UMD3.1|GK000015.2	18201615	A	G	0	3	0	1		gnl|UMD3.1|GK000013.2	73555013	G	T	5
gnl|UMD3.1|GK000020.2	32120979	C	A	0	2	0	1		gnl|UMD3.1|GK000020.2	32054111	A	T	0	2	0	1		gnl|UMD3.1|GK000008.2	67809812	A	G	0	4	0	1		gnl|UMD3.1|GK000009.2	75560882	C	T	0	4	0	1		gnl|UMD3.1|GK000015.2	18202568	C	T	1	2	0.333333333333333	0.666666666666667		gnl|UMD3.1|GK000013.2	73555492	C	T	5
gnl|UMD3.1|GK000020.2	32121047	T	A	0	2	0	1		gnl|UMD3.1|GK000020.2	32055644	G	T	0	2	0	1		gnl|UMD3.1|GK000008.2	67809998	C	T	2	2	0.5	0.5		gnl|UMD3.1|GK000009.2	75563864	A	G	0	2	0	1		gnl|UMD3.1|GK000015.2	18206114	C	G	2	2	0.5	0.5		gnl|UMD3.1|GK000013.2	73555571	C	T	2
gnl|UMD3.1|GK000020.2	32121320	T	C	0	1	0	1		gnl|UMD3.1|GK000020.2	32056025	G	A	0	1	0	1		gnl|UMD3.1|GK000008.2	67810011	C	G	0	4	0	1		gnl|UMD3.1|GK000009.2	75577675	T	C	1	2	0.333333333333333	0.666666666666667		gnl|UMD3.1|GK000015.2	18207294	C	T	0	2	0	1		gnl|UMD3.1|GK000013.2	73555930	C	A	3
gnl|UMD3.1|GK000020.2	32129899	C	T	0	2	0	1		gnl|UMD3.1|GK000020.2	32056049	G	A	0	2	0	1		gnl|UMD3.1|GK000008.2	67810022	T	A	0	4	0	1		gnl|UMD3.1|GK000009.2	75577746	C	A	0	2	0	1		gnl|UMD3.1|GK000015.2	18216285	C	A	7	2	0.777777777777778	0.222222222222222		gnl|UMD3.1|GK000013.2	73555990	G	A	4
gnl|UMD3.1|GK000020.2	32158564	CA	CAAA	0	1	0	1		gnl|UMD3.1|GK000020.2	32056056	G	A	0	2	0	1		gnl|UMD3.1|GK000008.2	67810113	G	C	0	2	0	1		gnl|UMD3.1|GK000009.2	75586371	T	C	1	2	0.333333333333333	0.666666666666667		gnl|UMD3.1|GK000015.2	18220767	G	A	0	2	0	1		gnl|UMD3.1|GK000013.2	73556172	C	G	6
gnl|UMD3.1|GK000020.2	32173941	T	G	0	6	0	1		gnl|UMD3.1|GK000020.2	32056059	C	T	0	2	0	1		gnl|UMD3.1|GK000008.2	67810764	T	A	0	18	0	1		gnl|UMD3.1|GK000009.2	75590081	A	C	0	4	0	1		gnl|UMD3.1|GK000015.2	18233670	G	T	2	2	0.5	0.5		gnl|UMD3.1|GK000013.2	73556431	G	A	1
gnl|UMD3.1|GK000020.2	32174043	C	A	7	2	0.777777777777778	0.222222222222222		gnl|UMD3.1|GK000020.2	32056236	G	A	0	2	0	1		gnl|UMD3.1|GK000008.2	67810773	T	C	0	18	0	1		gnl|UMD3.1|GK000009.2	75597792	C	A	0	2	0	1		gnl|UMD3.1|GK000015.2	18237621	G	A	0	2	0	1		gnl|UMD3.1|GK000013.2	73556758	G	T	0
gnl|UMD3.1|GK000020.2	32174367	G	T	4	2	0.666666666666667	0.333333333333333		gnl|UMD3.1|GK000020.2	32059923	C	A	2	2	0.5	0.5		gnl|UMD3.1|GK000008.2	67823584	C	T	0	26	0	1		gnl|UMD3.1|GK000009.2	75597811	A	C	0	2	0	1		gnl|UMD3.1|GK000015.2	18248225	G	A	6	3	0.666666666666667	0.333333333333333		gnl|UMD3.1|GK000013.2	73557513	T	A	3
gnl|UMD3.1|GK000020.2	32177902	C	A	4	2	0.666666666666667	0.333333333333333		gnl|UMD3.1|GK000020.2	32062225	C	A	3	2	0.6	0.4		gnl|UMD3.1|GK000008.2	67823611	G	A	12	18	0.4	0.6		gnl|UMD3.1|GK000009.2	75603242	T	C	0	2	0	1		gnl|UMD3.1|GK000015.2	18248580	A	G	0	2	0	1		gnl|UMD3.1|GK000013.2	73557695	G	A	0
gnl|UMD3.1|GK000020.2	32177998	C	A	6	3	0.666666666666667	0.333333333333333		gnl|UMD3.1|GK000020.2	32063367	A	C	0	2	0	1		gnl|UMD3.1|GK000008.2	67823802	G	A	0	44	0	1		gnl|UMD3.1|GK000009.2	75603246	G	A	0	2	0	1		gnl|UMD3.1|GK000015.2	18248869	A	G	1	4	0.2	0.8		gnl|UMD3.1|GK000013.2	73557720	T	C	1
gnl|UMD3.1|GK000020.2	32178004	C	A	5	3	0.625	0.375		gnl|UMD3.1|GK000020.2	32064119	C	G	0	3	0	1		gnl|UMD3.1|GK000008.2	67824091	T	C	0	55	0	1		gnl|UMD3.1|GK000009.2	75603272	A	T	0	2	0	1		gnl|UMD3.1|GK000015.2	18253642	C	T	0	2	0	1		gnl|UMD3.1|GK000013.2	73557727	C	T	2
gnl|UMD3.1|GK000020.2	32178006	C	A	6	3	0.666666666666667	0.333333333333333		gnl|UMD3.1|GK000020.2	32073431	T	C	0	2	0	1		gnl|UMD3.1|GK000008.2	67824092	G	A	0	55	0	1		gnl|UMD3.1|GK000009.2	75629266	A	G	0	2	0	1		gnl|UMD3.1|GK000015.2	18257692	G	A	0	2	0	1		gnl|UMD3.1|GK000013.2	73557863	G	A	2
gnl|UMD3.1|GK000020.2	32178097	C	T	1	11	0.0833333333333333	0.916666666666667		gnl|UMD3.1|GK000020.2	32073454	A	G	0	2	0	1		IGF2R	>=97638172	<=97740003	gnl|UMD3.1|GK000009.2						gnl|UMD3.1|GK000009.2	75629333	A	T	0	2	0	1		gnl|UMD3.1|GK000015.2	18258231	C	T	0	2	0	1		gnl|UMD3.1|GK000013.2	73557977	G	A	4
gnl|UMD3.1|GK000020.2	32178172	A	G	7	3	0.7	0.3		gnl|UMD3.1|GK000020.2	32076054	T	C	0	2	0	1		Chromosome location of CGs	SNP location	1	2	3	4	5	6		gnl|UMD3.1|GK000009.2	75629725	C	T	0	2	0	1		gnl|UMD3.1|GK000015.2	18259311	A	G	0	1	0	1		gnl|UMD3.1|GK000013.2	73558001	G	C	4
gnl|UMD3.1|GK000020.2	32180515	G	A	0	2	0	1		gnl|UMD3.1|GK000020.2	32076269	C	A	0	2	0	1		gnl|UMD3.1|GK000009.2	97662293	C	G,A	0	2	0	1		gnl|UMD3.1|GK000009.2	75629729	G	C	0	2	0	1		gnl|UMD3.1|GK000015.2	18259329	G	T	0	2	0	1		gnl|UMD3.1|GK000013.2	73558002	C	T	4
gnl|UMD3.1|GK000020.2	32198984	T	C	0	2	0	1		gnl|UMD3.1|GK000020.2	32079123	A	G	0	2	0	1		gnl|UMD3.1|GK000009.2	97665618	G	A	0	2	0	1		gnl|UMD3.1|GK000009.2	75629750	T	C	0	2	0	1		gnl|UMD3.1|GK000015.2	18260747	C	T	6	2	0.75	0.25		gnl|UMD3.1|GK000013.2	73558149	C	T	0
PRLR	>=39073246	<=39137480	gnl|UMD3.1|GK000020.2						gnl|UMD3.1|GK000020.2	32089353	G	A	0	2	0	1		gnl|UMD3.1|GK000009.2	97674019	G	A	5	4	0.555555555555556	0.444444444444444		gnl|UMD3.1|GK000009.2	75629760	T	C	2	2	0.5	0.5		gnl|UMD3.1|GK000015.2	18261807	T	C	0	2	0	1		gnl|UMD3.1|GK000013.2	73558268	C	T	3
Chromosome location of CGs	SNP location	1	2	3	4	5	6		gnl|UMD3.1|GK000020.2	32104399	C	T	0	2	0	1		gnl|UMD3.1|GK000009.2	97679003	CA	CAA	0	1	0	1		gnl|UMD3.1|GK000009.2	75629779	G	T	0	4	0	1		gnl|UMD3.1|GK000015.2	18261978	G	C	1	2	0.333333333333333	0.666666666666667		gnl|UMD3.1|GK000013.2	73558344	C	T	3
gnl|UMD3.1|GK000020.2	39085968	C	T	0	2	0	1		gnl|UMD3.1|GK000020.2	32114584	T	C	0	2	0	1		gnl|UMD3.1|GK000009.2	97680102	A	T	1	2	0.333333333333333	0.666666666666667		gnl|UMD3.1|GK000009.2	75629857	T	C	0	2	0	1		gnl|UMD3.1|GK000015.2	18264996	T	C	9	2	0.818181818181818	0.181818181818182		gnl|UMD3.1|GK000013.2	73558358	G	A	2
gnl|UMD3.1|GK000020.2	39115344	G	A	0	3	0	1		gnl|UMD3.1|GK000020.2	32132088	C	A	0	2	0	1		gnl|UMD3.1|GK000009.2	97680495	G	C	4	2	0.666666666666667	0.333333333333333		gnl|UMD3.1|GK000009.2	75634723	G	A	0	2	0	1		UCP3	>=54213566	<=54224051	gnl|UMD3.1|GK000015.2						gnl|UMD3.1|GK000013.2	73558575	C	G	4
gnl|UMD3.1|GK000020.2	39115345	T	C	0	3	0	1		gnl|UMD3.1|GK000020.2	32145040	C	G	0	2	0	1		gnl|UMD3.1|GK000009.2	97690490	A	G	0	9	0	1		gnl|UMD3.1|GK000009.2	75637211	G	A	0	2	0	1		Chromosome location of CGs	SNP location	1	2	3	4	5	6		gnl|UMD3.1|GK000013.2	73558639	A	C	5
gnl|UMD3.1|GK000020.2	39130696	C	T	0	4	0	1		gnl|UMD3.1|GK000020.2	32171500	C	A	0	2	0	1		gnl|UMD3.1|GK000009.2	97696094	G	A	0	2	0	1		gnl|UMD3.1|GK000009.2	75639413	T	C	0	2	0	1		IGFN1	>=81604665	<=81641464	gnl|UMD3.1|GK000016.2						gnl|UMD3.1|GK000013.2	73558672	G	T	5
IGF1R	>=8208822	<=8268093	gnl|UMD3.1|GK000021.2						gnl|UMD3.1|GK000020.2	32173941	T	G	0	5	0	1		gnl|UMD3.1|GK000009.2	97697931	G	A	0	2	0	1		gnl|UMD3.1|GK000009.2	75643265	G	A	0	2	0	1		Chromosome location of CGs	SNP location	1	2	3	4	5	6		gnl|UMD3.1|GK000013.2	73558768	T	C	0
Chromosome location of CGs	SNP location	1	2	3	4	5	6		gnl|UMD3.1|GK000020.2	32174255	T	C	1	1	0.5	0.5		gnl|UMD3.1|GK000009.2	97698937	T	A	0	2	0	1		gnl|UMD3.1|GK000009.2	75645553	TAAA	TA	0	1	0	1		CAPN2	>=27781671	<=27840009	gnl|UMD3.1|GK000016.2						gnl|UMD3.1|GK000013.2	73558769	G	A	0
gnl|UMD3.1|GK000021.2	8228864	C	T	0	2	0	1		gnl|UMD3.1|GK000020.2	32178004	C	A	3	3	0.5	0.5		gnl|UMD3.1|GK000009.2	97699338	C	T	0	2	0	1		gnl|UMD3.1|GK000009.2	75645561	C	T	0	2	0	1		Chromosome location of CGs	SNP location	1	2	3	4	5	6		gnl|UMD3.1|GK000013.2	73558805	T	A	0
GHRL	>=54945535	<=54950005	gnl|UMD3.1|GK000022.2						gnl|UMD3.1|GK000020.2	32178105	C	A	2	2	0.5	0.5		gnl|UMD3.1|GK000009.2	97702733	T	C	0	7	0	1		gnl|UMD3.1|GK000009.2	75645623	G	A	0	2	0	1		gnl|UMD3.1|GK000016.2	27801439	T	C	0	2	0	1		gnl|UMD3.1|GK000013.2	73558822	A	C	1
Chromosome location of CGs	SNP location	1	2	3	4	5	6		gnl|UMD3.1|GK000020.2	32178203	A	G	0	3	0	1		gnl|UMD3.1|GK000009.2	97709451	C	T	4	2	0.666666666666667	0.333333333333333		gnl|UMD3.1|GK000009.2	75648855	T	C	0	2	0	1		gnl|UMD3.1|GK000016.2	27803360	T	C	0	2	0	1		gnl|UMD3.1|GK000013.2	73558854	G	A	1
MST1R	>=50928327	<=50941427	gnl|UMD3.1|GK000022.2						gnl|UMD3.1|GK000020.2	32178359	T	C	0	2	0	1		gnl|UMD3.1|GK000009.2	97709595	C	T	5	2	0.714285714285714	0.285714285714286		gnl|UMD3.1|GK000009.2	75662100	C	A	0	2	0	1		gnl|UMD3.1|GK000016.2	27803361	G	A	0	2	0	1		gnl|UMD3.1|GK000013.2	73558871	G	A	1
Chromosome location of CGs	SNP location	1	2	3	4	5	6		gnl|UMD3.1|GK000020.2	32183884	T	A	0	2	0	1		gnl|UMD3.1|GK000009.2	97709636	T	A	3	2	0.6	0.4		gnl|UMD3.1|GK000009.2	75669850	C	A	5	2	0.714285714285714	0.285714285714286		gnl|UMD3.1|GK000016.2	27807495	A	G	0	2	0	1		gnl|UMD3.1|GK000013.2	73558979	G	A	0
DLK2	>=16981806	<=16986060	gnl|UMD3.1|GK000023.2						gnl|UMD3.1|GK000020.2	32189497	A	G	2	6	0.25	0.75		gnl|UMD3.1|GK000009.2	97709653	T	C	0	5	0	1		gnl|UMD3.1|GK000009.2	75672599	A	G	3	2	0.6	0.4		gnl|UMD3.1|GK000016.2	27807498	A	G	0	2	0	1		gnl|UMD3.1|GK000013.2	73559169	C	T	0
Chromosome location of CGs	SNP location	1	2	3	4	5	6		gnl|UMD3.1|GK000020.2	32195931	T	C	0	2	0	1		gnl|UMD3.1|GK000009.2	97710681	C	A	6	2	0.75	0.25		gnl|UMD3.1|GK000009.2	75672603	G	C,A	0	5	0	1		gnl|UMD3.1|GK000016.2	27810505	T	C	0	2	0	1		gnl|UMD3.1|GK000013.2	73559539	T	C	5
MC4R	>=59670136	<=59671874	gnl|UMD3.1|GK000024.2						gnl|UMD3.1|GK000020.2	32199143	C	A	1	2	0.333333333333333	0.666666666666667		gnl|UMD3.1|GK000009.2	97711571	T	C	0	14	0	1		gnl|UMD3.1|GK000009.2	75678379	T	A	0	2	0	1		gnl|UMD3.1|GK000016.2	27815092	G	A	0	2	0	1		gnl|UMD3.1|GK000013.2	73559563	G	A	6
Chromosome location of CGs	SNP location	1	2	3	4	5	6		PRLR	>=39073246	<=39137480	gnl|UMD3.1|GK000020.2						gnl|UMD3.1|GK000009.2	97715221	G	A	0	2	0	1		gnl|UMD3.1|GK000009.2	75679340	G	T	0	2	0	1		gnl|UMD3.1|GK000016.2	27815334	C	T	0	8	0	1		gnl|UMD3.1|GK000013.2	73560635	T	C	0
NPC1	>=33438419	<=33485514	gnl|UMD3.1|GK000024.2						Chromosome location of CGs	SNP location	1	2	3	4	5	6		gnl|UMD3.1|GK000009.2	97716540	G	T	6	2	0.75	0.25		gnl|UMD3.1|GK000009.2	75699999	T	A	0	2	0	1		gnl|UMD3.1|GK000016.2	27815421	G	T	12	2	0.857142857142857	0.142857142857143		gnl|UMD3.1|GK000013.2	73560636	G	A	0
Chromosome location of CGs	SNP location	1	2	3	4	5	6		gnl|UMD3.1|GK000020.2	39079486	C	A	0	2	0	1		gnl|UMD3.1|GK000009.2	97718235	C	T	0	2	0	1		gnl|UMD3.1|GK000009.2	75701952	A	G	0	2	0	1		gnl|UMD3.1|GK000016.2	27816820	C	A	7	2	0.777777777777778	0.222222222222222		gnl|UMD3.1|GK000013.2	73560734	AGAGC	A	0
gnl|UMD3.1|GK000024.2	33440681	G	C	0	2	0	1		gnl|UMD3.1|GK000020.2	39083591	C	T	0	2	0	1		gnl|UMD3.1|GK000009.2	97718308	A	T	0	3	0	1		gnl|UMD3.1|GK000009.2	75747961	C	G	0	2	0	1		gnl|UMD3.1|GK000016.2	27825652	C	A	13	4	0.764705882352941	0.235294117647059		gnl|UMD3.1|GK000013.2	73562714	A	G	0
gnl|UMD3.1|GK000024.2	33460952	T	C	0	2	0	1		gnl|UMD3.1|GK000020.2	39084694	T	C	0	2	0	1		gnl|UMD3.1|GK000009.2	97719230	T	C	11	3	0.785714285714286	0.214285714285714		gnl|UMD3.1|GK000009.2	75751695	C	A	0	2	0	1		gnl|UMD3.1|GK000016.2	27828618	C	A	9	2	0.818181818181818	0.181818181818182		gnl|UMD3.1|GK000013.2	73562745	A	G	0
gnl|UMD3.1|GK000024.2	33460975	G	T	0	2	0	1		gnl|UMD3.1|GK000020.2	39087511	C	G	2	2	0.5	0.5		gnl|UMD3.1|GK000009.2	97720199	T	C	0	17	0	1		gnl|UMD3.1|GK000009.2	75757054	C	T	0	2	0	1		gnl|UMD3.1|GK000016.2	27834130	G	T	12	2	0.857142857142857	0.142857142857143		gnl|UMD3.1|GK000013.2	73562795	A	G	2
gnl|UMD3.1|GK000024.2	33484418	T	C	3	2	0.6	0.4		gnl|UMD3.1|GK000020.2	39096863	C	A	0	2	0	1		gnl|UMD3.1|GK000009.2	97726979	A	G	0	10	0	1		gnl|UMD3.1|GK000009.2	75759955	C	T	0	2	0	1		gnl|UMD3.1|GK000016.2	27839584	G	A	33	24	0.578947368421053	0.421052631578947		gnl|UMD3.1|GK000013.2	73562808	T	C	2
gnl|UMD3.1|GK000024.2	33485302	C	A	11	2	0.846153846153846	0.153846153846154		gnl|UMD3.1|GK000020.2	39097178	G	T	0	2	0	1		gnl|UMD3.1|GK000009.2	97726982	C	T	0	11	0	1		gnl|UMD3.1|GK000009.2	75763609	G	A	0	2	0	1		PRDM16	>=50847258	<=50898579	gnl|UMD3.1|GK000016.2						gnl|UMD3.1|GK000013.2	73562935	C	T	0
gnl|UMD3.1|GK000024.2	33485327	C	T	29	4	0.878787878787879	0.121212121212121		gnl|UMD3.1|GK000020.2	39097207	T	C	0	2	0	1		gnl|UMD3.1|GK000009.2	97727455	C	T	0	14	0	1		gnl|UMD3.1|GK000009.2	75765402	T	C	0	2	0	1		Chromosome location of CGs	SNP location	1	2	3	4	5	6		gnl|UMD3.1|GK000013.2	73564697	C	T	0
XYLT1	>=15820835	<=15992972	gnl|UMD3.1|GK000025.2						gnl|UMD3.1|GK000020.2	39105681	A	G	0	2	0	1		gnl|UMD3.1|GK000009.2	97728435	ATTATCGTTATC	ATTATC	0	1	0	1		gnl|UMD3.1|GK000009.2	75771873	A	T	6	2	0.75	0.25		ZBED6	>=1400457	<=1403399	gnl|UMD3.1|GK000016.2						gnl|UMD3.1|GK000013.2	73568444	G	C	0
Chromosome location of CGs	SNP location	1	2	3	4	5	6		gnl|UMD3.1|GK000020.2	39105689	A	G	0	2	0	1		gnl|UMD3.1|GK000009.2	97731115	G	C	0	2	0	1		gnl|UMD3.1|GK000009.2	75771881	T	C	6	3	0.666666666666667	0.333333333333333		Chromosome location of CGs	SNP location	1	2	3	4	5	6		gnl|UMD3.1|GK000013.2	73569701	A	G	0
gnl|UMD3.1|GK000025.2	15861593	C	A	0	2	0	1		gnl|UMD3.1|GK000020.2	39113777	C	T	0	2	0	1		gnl|UMD3.1|GK000009.2	97731146	T	C	0	2	0	1		GTF3C5	>=103080227	<=103098809	gnl|UMD3.1|GK000011.2						gnl|UMD3.1|GK000016.2	1401136	C	G	2	5	0.285714285714286	0.714285714285714		gnl|UMD3.1|GK000013.2	73569850	G	T	8
gnl|UMD3.1|GK000025.2	15861638	T	A	0	2	0	1		gnl|UMD3.1|GK000020.2	39115344	G	A	25	24	0.510204081632653	0.489795918367347		gnl|UMD3.1|GK000009.2	97732163	G	T	11	2	0.846153846153846	0.153846153846154		Chromosome location of CGs	SNP location	1	2	3	4	5	6		gnl|UMD3.1|GK000016.2	1401803	G	A	0	3	0	1		gnl|UMD3.1|GK000013.2	73570169	A	C	5
gnl|UMD3.1|GK000025.2	15968685	C	T	0	2	0	1		gnl|UMD3.1|GK000020.2	39115345	T	C	25	25	0.5	0.5		gnl|UMD3.1|GK000009.2	97733752	T	C	0	51	0	1		gnl|UMD3.1|GK000011.2	103086574	C	T	0	2	0	1		gnl|UMD3.1|GK000016.2	1402418	TTATAT	TTAT	0	1	0	1		gnl|UMD3.1|GK000013.2	73571479	A	G	1
SH2B2	>=35192687	<=35204610	gnl|UMD3.1|GK000025.3						gnl|UMD3.1|GK000020.2	39120324	G	T	0	1	0	1		gnl|UMD3.1|GK000009.2	97733866	G	A	0	3	0	1		gnl|UMD3.1|GK000011.2	103088118	A	G	0	1	0	1		LHX4	>=62868732	<=62915247	gnl|UMD3.1|GK000016.2						gnl|UMD3.1|GK000013.2	73572462	A	G	0
Chromosome location of CGs	SNP location	1	2	3	4	5	6		gnl|UMD3.1|GK000020.2	39125632	A	G	0	2	0	1		gnl|UMD3.1|GK000009.2	97738724	A	C	0	2	0	1		gnl|UMD3.1|GK000011.2	103094470	C	T	1	2	0.333333333333333	0.666666666666667		Chromosome location of CGs	SNP location	1	2	3	4	5	6		gnl|UMD3.1|GK000013.2	73573083	G	T	0
SIRT1	>=24556240	<=24582756	gnl|UMD3.1|GK000028.2						gnl|UMD3.1|GK000020.2	39125641	A	G	0	2	0	1		gnl|UMD3.1|GK000009.2	97739679	C	T	0	38	0	1		gnl|UMD3.1|GK000011.2	103095199	C	T	0	2	0	1		IGFLR1	>=46641558	<=46644180	gnl|UMD3.1|GK000018.2						gnl|UMD3.1|GK000013.2	73573499	A	G	0
Chromosome location of CGs	SNP location	1	2	3	4	5	6		gnl|UMD3.1|GK000020.2	39125647	A	G	0	2	0	1		RFX6	>=34160295	<=34212258	gnl|UMD3.1|GK000009.2						gnl|UMD3.1|GK000011.2	103095316	T	C	7	9	0.4375	0.5625		Chromosome location of CGs	SNP location	1	2	3	4	5	6		PLAG1	>=25007291	<=25009296	gnl|UMD3.1|GK000014.2
gnl|UMD3.1|GK000028.2	24565017	T	C	0	3	0	1		gnl|UMD3.1|GK000020.2	39125670	A	G	0	2	0	1		Chromosome location of CGs	SNP location	1	2	3	4	5	6		RALGDS	>=103126162	<=103139619	gnl|UMD3.1|GK000011.2						IGFL1	>=53961670	<=53964590	gnl|UMD3.1|GK000018.2						Chromosome location of CGs	SNP location	1	2	3
gnl|UMD3.1|GK000028.2	24574321	C	A	2	2	0.5	0.5		gnl|UMD3.1|GK000020.2	39125726	A	G	0	2	0	1		MAP3K5	>=75549283	<=75778418	gnl|UMD3.1|GK000009.2						Chromosome location of CGs	SNP location	1	2	3	4	5	6		Chromosome location of CGs	SNP location	1	2	3	4	5	6		NUCB2	>=35693278	<=35715902	gnl|UMD3.1|GK000015.2
gnl|UMD3.1|GK000028.2	24577768	G	T	0	2	0	1		gnl|UMD3.1|GK000020.2	39131234	T	C	0	2	0	1		Chromosome location of CGs	SNP location	1	2	3	4	5	6		gnl|UMD3.1|GK000011.2	103127875	G	T	0	2	0	1		IGFBP4	>=41326678	<=41338255	gnl|UMD3.1|GK000019.2						Chromosome location of CGs	SNP location	1	2	3
gnl|UMD3.1|GK000028.2	24580841	C	T	6	4	0.6	0.4		gnl|UMD3.1|GK000020.2	39134657	G	T	0	2	0	1		gnl|UMD3.1|GK000009.2	75549370	G	A	7	2	0.777777777777778	0.222222222222222		gnl|UMD3.1|GK000011.2	103130005	C	T	4	2	0.666666666666667	0.333333333333333		Chromosome location of CGs	SNP location	1	2	3	4	5	6		gnl|UMD3.1|GK000015.2	35701894	G	C	0
gnl|UMD3.1|GK000028.2	24581350	C	A	3	2	0.6	0.4		gnl|UMD3.1|GK000020.2	39136179	G	A	46	63	0.422018348623853	0.577981651376147		gnl|UMD3.1|GK000009.2	75549395	G	T	7	2	0.777777777777778	0.222222222222222		gnl|UMD3.1|GK000011.2	103135934	A	G	0	2	0	1		gnl|UMD3.1|GK000019.2	41328039	CGAGAGAGAGAGA	CGAGAGAGAGA	0	1	0	1		gnl|UMD3.1|GK000015.2	35703868	C	T	1
IGF2	>=50046626	<=50065230	gnl|UMD3.1|GK000029.2						IGF1R	>=8208822	<=8268093	gnl|UMD3.1|GK000021.2						gnl|UMD3.1|GK000009.2	75549404	C	A	9	2	0.818181818181818	0.181818181818182		SDC1	>=78695354	<=78719306	gnl|UMD3.1|GK000011.2						gnl|UMD3.1|GK000019.2	41330079	G	T	1	1	0.5	0.5		gnl|UMD3.1|GK000015.2	35704229	C	G	0
Chromosome location of CGs	SNP location	1	2	3	4	5	6		Chromosome location of CGs	SNP location	1	2	3	4	5	6		gnl|UMD3.1|GK000009.2	75549662	C	A	11	2	0.846153846153846	0.153846153846154		Chromosome location of CGs	SNP location	1	2	3	4	5	6		gnl|UMD3.1|GK000019.2	41330510	G	A	0	2	0	1		gnl|UMD3.1|GK000015.2	35704255	A	C	2
gnl|UMD3.1|GK000029.2	50048067	G	A	7	3	0.7	0.3		gnl|UMD3.1|GK000021.2	8214157	A	G	0	2	0	1		gnl|UMD3.1|GK000009.2	75549690	C	A	0	17	0	1		gnl|UMD3.1|GK000011.2	78695447	C	T	0	49	0	1		gnl|UMD3.1|GK000019.2	41331331	C	T	1	1	0.5	0.5		gnl|UMD3.1|GK000015.2	35707432	T	C	0
gnl|UMD3.1|GK000029.2	50056356	T	G	1	2	0.333333333333333	0.666666666666667		gnl|UMD3.1|GK000021.2	8214171	A	G	0	2	0	1		gnl|UMD3.1|GK000009.2	75549764	C	A	6	2	0.75	0.25		gnl|UMD3.1|GK000011.2	78709719	A	G	4	2	0.666666666666667	0.333333333333333		gnl|UMD3.1|GK000019.2	41331401	G	T	3	2	0.6	0.4		gnl|UMD3.1|GK000015.2	35707442	T	C	0
gnl|UMD3.1|GK000029.2	50056414	A	C	0	1	0	1		gnl|UMD3.1|GK000021.2	8214176	A	G	0	2	0	1		gnl|UMD3.1|GK000009.2	75560882	C	T	0	2	0	1		gnl|UMD3.1|GK000011.2	78716505	T	C	0	2	0	1		gnl|UMD3.1|GK000019.2	41332112	G	A	0	2	0	1		gnl|UMD3.1|GK000015.2	35715891	C	A	13
gnl|UMD3.1|GK000029.2	50060119	T	C	0	4	0	1		gnl|UMD3.1|GK000021.2	8214181	A	G	0	2	0	1		gnl|UMD3.1|GK000009.2	75566724	T	C	0	2	0	1		gnl|UMD3.1|GK000011.2	78716573	C	T	25	27	0.480769230769231	0.519230769230769		gnl|UMD3.1|GK000019.2	41332656	C	A	0	2	0	1		BTG4	>=22105614	<=22120867	gnl|UMD3.1|GK000015.2
gnl|UMD3.1|GK000029.2	50061567	G	A	1	4	0.2	0.8		gnl|UMD3.1|GK000021.2	8214182	A	G	0	2	0	1		gnl|UMD3.1|GK000009.2	75566733	A	T	0	2	0	1		gnl|UMD3.1|GK000011.2	78716868	C	G	33	54	0.379310344827586	0.620689655172414		gnl|UMD3.1|GK000019.2	41332988	G	A	6	3	0.666666666666667	0.333333333333333		Chromosome location of CGs	SNP location	1	2	3
gnl|UMD3.1|GK000029.2	50062019	A	C	8	11	0.421052631578947	0.578947368421053		gnl|UMD3.1|GK000021.2	8214192	A	G	0	2	0	1		gnl|UMD3.1|GK000009.2	75566795	T	C	0	2	0	1		gnl|UMD3.1|GK000011.2	78717860	C	G	0	2	0	1		gnl|UMD3.1|GK000019.2	41333543	C	T	2	4	0.333333333333333	0.666666666666667		MGC134087	>=22547742	<=22557344	gnl|UMD3.1|GK000015.2
gnl|UMD3.1|GK000029.2	50062428	G	T	1197	668	0.641823056300268	0.358176943699732		gnl|UMD3.1|GK000021.2	8214204	A	G	0	2	0	1		gnl|UMD3.1|GK000009.2	75574319	C	A	2	2	0.5	0.5		gnl|UMD3.1|GK000011.2	78718155	G	A	78	78	0.5	0.5		gnl|UMD3.1|GK000019.2	41333749	T	G	2	3	0.4	0.6		Chromosome location of CGs	SNP location	1	2	3
gnl|UMD3.1|GK000029.2	50063138	G	T	99	48	0.673469387755102	0.326530612244898		gnl|UMD3.1|GK000021.2	8214220	A	G	0	2	0	1		gnl|UMD3.1|GK000009.2	75574321	A	G	2	2	0.5	0.5		gnl|UMD3.1|GK000011.2	78718357	G	A	0	128	0	1		gnl|UMD3.1|GK000019.2	41334071	A	T	8	4	0.666666666666667	0.333333333333333		ATM	>=18119201	<=18265060	gnl|UMD3.1|GK000015.2
gnl|UMD3.1|GK000029.2	50063206	G	T	67	34	0.663366336633663	0.336633663366337		gnl|UMD3.1|GK000021.2	8214223	A	G	0	2	0	1		gnl|UMD3.1|GK000009.2	75590081	A	C	1	2	0.333333333333333	0.666666666666667		gnl|UMD3.1|GK000011.2	78718402	A	G	96	67	0.588957055214724	0.411042944785276		gnl|UMD3.1|GK000019.2	41334997	A	T	1	2	0.333333333333333	0.666666666666667		Chromosome location of CGs	SNP location	1	2	3
CAPN1	>=44064429	<=44089990	gnl|UMD3.1|GK000029.2						gnl|UMD3.1|GK000021.2	8226888	T	C	0	2	0	1		gnl|UMD3.1|GK000009.2	75598052	C	T	0	2	0	1		gnl|UMD3.1|GK000011.2	78719004	G	A	168	129	0.565656565656566	0.434343434343434		gnl|UMD3.1|GK000019.2	41337061	G	A	1	1	0.5	0.5		gnl|UMD3.1|GK000015.2	18131601	A	G	0
Chromosome location of CGs	SNP location	1	2	3	4	5	6		GHRL	>=54945535	<=54950005	gnl|UMD3.1|GK000022.2						gnl|UMD3.1|GK000009.2	75603531	T	C	0	2	0	1		gnl|UMD3.1|GK000011.2	78719091	G	A	152	107	0.586872586872587	0.413127413127413		gnl|UMD3.1|GK000019.2	41338083	T	C	1967	2099	0.483767830791933	0.516232169208067		gnl|UMD3.1|GK000015.2	18141973	G	T	4
gnl|UMD3.1|GK000029.2	44069357	C	T	0	4	0	1		Chromosome location of CGs	SNP location	1	2	3	4	5	6		gnl|UMD3.1|GK000009.2	75603554	T	C	0	2	0	1		DNMT3B	>=62700411	<=62721124	gnl|UMD3.1|GK000013.2						gnl|UMD3.1|GK000019.2	41338111	C	T	2116	2053	0.507555768769489	0.492444231230511		gnl|UMD3.1|GK000015.2	18142406	C	T	0
VEGFB	>=43155196	<=43157756	gnl|UMD3.1|GK000029.2						MST1R	>=50928327	<=50941427	gnl|UMD3.1|GK000022.2						gnl|UMD3.1|GK000009.2	75603559	T	C	0	2	0	1		Chromosome location of CGs	SNP location	1	2	3	4	5	6		IGF2BP1	>=38137127	<=38178538	gnl|UMD3.1|GK000019.2						gnl|UMD3.1|GK000015.2	18146523	T	C	0
Chromosome location of CGs	SNP location	1	2	3	4	5	6		Chromosome location of CGs	SNP location	1	2	3	4	5	6		gnl|UMD3.1|GK000009.2	75621033	T	A	0	2	0	1		gnl|UMD3.1|GK000013.2	62717585	G	T,A	0	2	0	1		Chromosome location of CGs	SNP location	1	2	3	4	5	6		gnl|UMD3.1|GK000015.2	18147568	A	G	0
gnl|UMD3.1|GK000029.2	43155584	G	T	9	2	0.818181818181818	0.181818181818182		gnl|UMD3.1|GK000022.2	50928859	C	A	0	2	0	1		gnl|UMD3.1|GK000009.2	75622480	G	A	0	2	0	1		GHRH	>=66863225	<=66872531	gnl|UMD3.1|GK000013.2						FASN	>=51384922	<=51403614	gnl|UMD3.1|GK000019.2						gnl|UMD3.1|GK000015.2	18171240	G	A	0
gnl|UMD3.1|GK000029.2	43157609	A	T	0	27	0	1		gnl|UMD3.1|GK000022.2	50933999	T	C	0	2	0	1		gnl|UMD3.1|GK000009.2	75623637	T	C	0	2	0	1		Chromosome location of CGs	SNP location	1	2	3	4	5	6		Chromosome location of CGs	SNP location	1	2	3	4	5	6		gnl|UMD3.1|GK000015.2	18186100	C	T	0
POU1F1	>=35009035	<=35024781	gnl|UMD3.1|GK000001.2						gnl|UMD3.1|GK000022.2	50934733	A	G	0	2	0	1		gnl|UMD3.1|GK000009.2	75623707	T	C	0	2	0	1		FOXA2	>=41910591	<=41911910	gnl|UMD3.1|GK000013.2						gnl|UMD3.1|GK000019.2	51399579	T	C	3	2	0.6	0.4		gnl|UMD3.1|GK000015.2	18192141	G	C	1
Chromosome location of CGs	SNP location	1	2	3	4	5	6		gnl|UMD3.1|GK000022.2	50937665	T	C	0	2	0	1		gnl|UMD3.1|GK000009.2	75623719	T	C	0	2	0	1		Chromosome location of CGs	SNP location	1	2	3	4	5	6		gnl|UMD3.1|GK000019.2	51400977	G	C	11	2	0.846153846153846	0.153846153846154		gnl|UMD3.1|GK000015.2	18220661	G	C	0
									gnl|UMD3.1|GK000022.2	50938316	G	A	1	5	0.166666666666667	0.833333333333333		gnl|UMD3.1|GK000009.2	75623723	T	C	0	2	0	1		gnl|UMD3.1|GK000013.2	41910720	C	A	70	37	0.654205607476635	0.345794392523364		gnl|UMD3.1|GK000019.2	51402032	G	A,C	0	11	0	1		gnl|UMD3.1|GK000015.2	18246374	C	A	7
									gnl|UMD3.1|GK000022.2	50940958	G	T	1	2	0.333333333333333	0.666666666666667		gnl|UMD3.1|GK000009.2	75627417	T	C	0	2	0	1		gnl|UMD3.1|GK000013.2	41910840	G	A	24	19	0.558139534883721	0.441860465116279		gnl|UMD3.1|GK000019.2	51402774	C	T	0	8	0	1		gnl|UMD3.1|GK000015.2	18248869	A	G	1
FABP3	>=122723225	<=122783830	gnl|UMD3.1|GK000002.2						gnl|UMD3.1|GK000022.2	50941171	G	A	0	2	0	1		gnl|UMD3.1|GK000009.2	75630019	T	C	0	2	0	1		gnl|UMD3.1|GK000013.2	41910864	T	C	1	45	0.0217391304347826	0.978260869565217		gnl|UMD3.1|GK000019.2	51403541	C	T	11	2	0.846153846153846	0.153846153846154		gnl|UMD3.1|GK000015.2	18255077	T	A	3
Chromosome location of CGs	SNP location	1	2	3	4	5	6		DLK2	>=16981806	<=16986060	gnl|UMD3.1|GK000023.2						gnl|UMD3.1|GK000009.2	75630058	G	A	0	2	0	1		HNF4A	>=73547468	<=73574144	gnl|UMD3.1|GK000013.2						SREBF1	>=35234637	<=35250672	gnl|UMD3.1|GK000019.2						gnl|UMD3.1|GK000015.2	18260587	C	T	4
gnl|UMD3.1|GK000002.2	122736947	G	A	0	2	0	1		Chromosome location of CGs	SNP location	1	2	3	4	5	6		gnl|UMD3.1|GK000009.2	75630084	T	C	0	2	0	1		Chromosome location of CGs	SNP location	1	2	3	4	5	6		Chromosome location of CGs	SNP location	1	2	3	4	5	6		gnl|UMD3.1|GK000015.2	18261807	T	C	3
gnl|UMD3.1|GK000002.2	122783421	A	G	0	4	0	1		MC4R	>=59670136	<=59671874	gnl|UMD3.1|GK000024.2						gnl|UMD3.1|GK000009.2	75631839	T	A	0	2	0	1		gnl|UMD3.1|GK000013.2	73547740	G	A	3	2	0.6	0.4		gnl|UMD3.1|GK000019.2	35245466	G	T	7	2	0.777777777777778	0.222222222222222		UCP3	>=54213566	<=54224051	gnl|UMD3.1|GK000015.2
gnl|UMD3.1|GK000002.2	122783537	C	T	4	2	0.666666666666667	0.333333333333333		Chromosome location of CGs	SNP location	1	2	3	4	5	6		gnl|UMD3.1|GK000009.2	75631900	C	T	0	2	0	1		gnl|UMD3.1|GK000013.2	73553261	G	C	4	4	0.5	0.5		gnl|UMD3.1|GK000019.2	35245793	G	C	6	2	0.75	0.25		Chromosome location of CGs	SNP location	1	2	3
NKAIN1	>=122975078	<=122980139	gnl|UMD3.1|GK000002.2						NPC1	>=33438419	<=33485514	gnl|UMD3.1|GK000024.2						gnl|UMD3.1|GK000009.2	75633198	C	T	0	2	0	1		gnl|UMD3.1|GK000013.2	73555442	C	T	3	2	0.6	0.4		gnl|UMD3.1|GK000019.2	35246166	C	A	7	3	0.7	0.3		IGFN1	>=81604665	<=81641464	gnl|UMD3.1|GK000016.2
Chromosome location of CGs	SNP location	1	2	3	4	5	6		Chromosome location of CGs	SNP location	1	2	3	4	5	6		gnl|UMD3.1|GK000009.2	75639413	T	C	0	3	0	1		gnl|UMD3.1|GK000013.2	73556342	A	G	0	4	0	1		gnl|UMD3.1|GK000019.2	35247263	A	T	5	2	0.714285714285714	0.285714285714286		Chromosome location of CGs	SNP location	1	2	3
AMPD1	>=28756908	<=28768496	gnl|UMD3.1|GK000003.2						gnl|UMD3.1|GK000024.2	33439304	A	G	5	2	0.714285714285714	0.285714285714286		gnl|UMD3.1|GK000009.2	75643673	C	T	0	2	0	1		gnl|UMD3.1|GK000013.2	73557689	A	G	0	2	0	1		gnl|UMD3.1|GK000019.2	35248180	C	T	9	4	0.692307692307692	0.307692307692308		CAPN2	>=27781671	<=27840009	gnl|UMD3.1|GK000016.2
Chromosome location of CGs	SNP location	1	2	3	4	5	6		gnl|UMD3.1|GK000024.2	33439313	C	T	5	2	0.714285714285714	0.285714285714286		gnl|UMD3.1|GK000009.2	75645553	TAAA	TA	0	1	0	1		gnl|UMD3.1|GK000013.2	73557695	G	A	0	2	0	1		gnl|UMD3.1|GK000019.2	35250270	A	G	8	17	0.32	0.68		Chromosome location of CGs	SNP location	1	2	3
BMP8B	>=106900111	<=106914177	gnl|UMD3.1|GK000003.2						gnl|UMD3.1|GK000024.2	33439326	A	G	2	6	0.25	0.75		gnl|UMD3.1|GK000009.2	75646532	G	A	0	2	0	1		gnl|UMD3.1|GK000013.2	73557709	C	T	0	2	0	1		gnl|UMD3.1|GK000019.2	35250380	C	T	9	11	0.45	0.55		gnl|UMD3.1|GK000016.2	27799011	G	A	0
Chromosome location of CGs	SNP location	1	2	3	4	5	6		gnl|UMD3.1|GK000024.2	33441342	G	T	0	2	0	1		gnl|UMD3.1|GK000009.2	75651761	C	A	1	2	0.333333333333333	0.666666666666667		gnl|UMD3.1|GK000013.2	73557954	G	A	7	2	0.777777777777778	0.222222222222222		CARTPT	>=9791661	<=9793744	gnl|UMD3.1|GK000020.2						gnl|UMD3.1|GK000016.2	27815334	C	T	2
GRB10	>=5104899	<=5244348	gnl|UMD3.1|GK000004.2						gnl|UMD3.1|GK000024.2	33455749	TTATA	TTA	0	1	0	1		gnl|UMD3.1|GK000009.2	75667389	GTT	GTTCTTT	0	1	0	1		gnl|UMD3.1|GK000013.2	73558032	C	T	3	2	0.6	0.4		Chromosome location of CGs	SNP location	1	2	3	4	5	6		gnl|UMD3.1|GK000016.2	27816820	C	T	12
Chromosome location of CGs	SNP location	1	2	3	4	5	6		gnl|UMD3.1|GK000024.2	33456713	G	T	3	2	0.6	0.4		gnl|UMD3.1|GK000009.2	75668339	A	T	0	2	0	1		gnl|UMD3.1|GK000013.2	73561747	G	A	0	1	0	1		GHR	>=31890736	<=32199996	gnl|UMD3.1|GK000020.2						gnl|UMD3.1|GK000016.2	27817307	G	A	0
HGF	>=39116167	<=39197870	gnl|UMD3.1|GK000004.2						gnl|UMD3.1|GK000024.2	33460233	G	T	5	2	0.714285714285714	0.285714285714286		gnl|UMD3.1|GK000009.2	75672809	G	T	2	2	0.5	0.5		gnl|UMD3.1|GK000013.2	73562714	A	G	1	2	0.333333333333333	0.666666666666667		Chromosome location of CGs	SNP location	1	2	3	4	5	6		gnl|UMD3.1|GK000016.2	27822564	C	A	12
Chromosome location of CGs	SNP location	1	2	3	4	5	6		gnl|UMD3.1|GK000024.2	33475430	T	C	8	3	0.727272727272727	0.272727272727273		gnl|UMD3.1|GK000009.2	75678414	T	G	4	2	0.666666666666667	0.333333333333333		gnl|UMD3.1|GK000013.2	73565284	C	T	0	3	0	1		gnl|UMD3.1|GK000020.2	31891025	G	A	0	114	0	1		gnl|UMD3.1|GK000016.2	27830081	C	G	1
gnl|UMD3.1|GK000004.2	39129090	G	A	7	4	0.636363636363636	0.363636363636364		gnl|UMD3.1|GK000024.2	33475692	C	T	13	7	0.65	0.35		gnl|UMD3.1|GK000009.2	75679643	T	C	0	2	0	1		gnl|UMD3.1|GK000013.2	73568444	G	C	0	3	0	1		gnl|UMD3.1|GK000020.2	31891092	C	A	63	46	0.577981651376147	0.422018348623853		gnl|UMD3.1|GK000016.2	27839584	G	A	38
gnl|UMD3.1|GK000004.2	39129091	T	A	8	3	0.727272727272727	0.272727272727273		gnl|UMD3.1|GK000024.2	33480566	G	C	1	1	0.5	0.5		gnl|UMD3.1|GK000009.2	75681071	A	T	2	2	0.5	0.5		gnl|UMD3.1|GK000013.2	73569701	A	G	0	13	0	1		gnl|UMD3.1|GK000020.2	31893686	T	C	3	2	0.6	0.4		PRDM16	>=50847258	<=50898579	gnl|UMD3.1|GK000016.2
gnl|UMD3.1|GK000004.2	39135317	C	T	0	2	0	1		gnl|UMD3.1|GK000024.2	33483048	A	T	0	2	0	1		gnl|UMD3.1|GK000009.2	75681097	A	T	2	2	0.5	0.5		gnl|UMD3.1|GK000013.2	73570169	A	C	4	6	0.4	0.6		gnl|UMD3.1|GK000020.2	31893716	T	C	4	2	0.666666666666667	0.333333333333333		Chromosome location of CGs	SNP location	1	2	3
gnl|UMD3.1|GK000004.2	39169979	G	T	4	2	0.666666666666667	0.333333333333333		gnl|UMD3.1|GK000024.2	33484476	A	C	7	5	0.583333333333333	0.416666666666667		gnl|UMD3.1|GK000009.2	75688553	G	T	0	2	0	1		gnl|UMD3.1|GK000013.2	73570278	G	T	10	3	0.769230769230769	0.230769230769231		gnl|UMD3.1|GK000020.2	31893733	T	C	2	2	0.5	0.5		ZBED6	>=1400457	<=1403399	gnl|UMD3.1|GK000016.2
gnl|UMD3.1|GK000004.2	39175517	G	T	3	2	0.6	0.4		gnl|UMD3.1|GK000024.2	33485000	C	A	36	32	0.529411764705882	0.470588235294118		gnl|UMD3.1|GK000009.2	75688599	C	T	0	2	0	1		gnl|UMD3.1|GK000013.2	73571399	A	G	0	2	0	1		gnl|UMD3.1|GK000020.2	31893746	T	C	1	2	0.333333333333333	0.666666666666667		Chromosome location of CGs	SNP location	1	2	3
gnl|UMD3.1|GK000004.2	39175628	A	T	0	3	0	1		gnl|UMD3.1|GK000024.2	33485358	G	A	24	11	0.685714285714286	0.314285714285714		gnl|UMD3.1|GK000009.2	75690785	C	T	0	2	0	1		gnl|UMD3.1|GK000013.2	73573226	G	A	0	2	0	1		gnl|UMD3.1|GK000020.2	31893748	T	C	0	3	0	1		LHX4	>=62868732	<=62915247	gnl|UMD3.1|GK000016.2
gnl|UMD3.1|GK000004.2	39176087	C	CT	0	1	0	1		XYLT1	>=15820835	<=15992972	gnl|UMD3.1|GK000025.2						gnl|UMD3.1|GK000009.2	75696146	G	T	0	2	0	1		PLAG1	>=25007291	<=25009296	gnl|UMD3.1|GK000014.2						gnl|UMD3.1|GK000020.2	31894246	T	C	0	15	0	1		Chromosome location of CGs	SNP location	1	2	3
gnl|UMD3.1|GK000004.2	39176233	G	T	4	2	0.666666666666667	0.333333333333333		Chromosome location of CGs	SNP location	1	2	3	4	5	6		gnl|UMD3.1|GK000009.2	75705069	T	C	0	2	0	1		Chromosome location of CGs	SNP location	1	2	3	4	5	6		gnl|UMD3.1|GK000020.2	31894358	A	C	0	11	0	1		IGFLR1	>=46641558	<=46644180	gnl|UMD3.1|GK000018.2
gnl|UMD3.1|GK000004.2	39176296	T	C	0	2	0	1		gnl|UMD3.1|GK000025.2	15821288	C	A	0	2	0	1		gnl|UMD3.1|GK000009.2	75705070	G	T	0	2	0	1		NUCB2	>=35693278	<=35715902	gnl|UMD3.1|GK000015.2						gnl|UMD3.1|GK000020.2	31894477	C	G	0	20	0	1		Chromosome location of CGs	SNP location	1	2	3
gnl|UMD3.1|GK000004.2	39176299	T	C	0	2	0	1		SH2B2	>=35192687	<=35204610	gnl|UMD3.1|GK000025.3						gnl|UMD3.1|GK000009.2	75706694	G	T	4	2	0.666666666666667	0.333333333333333		Chromosome location of CGs	SNP location	1	2	3	4	5	6		gnl|UMD3.1|GK000020.2	31894574	T	C	12	2	0.857142857142857	0.142857142857143		gnl|UMD3.1|GK000018.2	46642037	G	T	3
gnl|UMD3.1|GK000004.2	39176317	T	C	0	2	0	1		Chromosome location of CGs	SNP location	1	2	3	4	5	6		gnl|UMD3.1|GK000009.2	75759287	T	C	0	2	0	1		gnl|UMD3.1|GK000015.2	35701894	G	C	1	4	0.2	0.8		gnl|UMD3.1|GK000020.2	31894664	A	G	0	17	0	1		IGFL1	>=53961670	<=53964590	gnl|UMD3.1|GK000018.2
gnl|UMD3.1|GK000004.2	39183757	C	A	2	2	0.5	0.5		SIRT1	>=24556240	<=24582756	gnl|UMD3.1|GK000028.2						gnl|UMD3.1|GK000009.2	75777581	C	T	0	2	0	1		gnl|UMD3.1|GK000015.2	35701898	A	C	1	2	0.333333333333333	0.666666666666667		gnl|UMD3.1|GK000020.2	31894784	G	T	1	20	0.0476190476190476	0.952380952380952		Chromosome location of CGs	SNP location	1	2	3
PEG10	>=11912009	<=11921418	gnl|UMD3.1|GK000004.2						Chromosome location of CGs	SNP location	1	2	3	4	5	6		gnl|UMD3.1|GK000009.2	75777859	G	A	0	2	0	1		gnl|UMD3.1|GK000015.2	35703868	C	T	0	18	0	1		gnl|UMD3.1|GK000020.2	31894891	A	G	1	16	0.0588235294117647	0.941176470588235		IGFBP4	>=41326678	<=41338255	gnl|UMD3.1|GK000019.2
Chromosome location of CGs	SNP location	1	2	3	4	5	6		gnl|UMD3.1|GK000028.2	24556624	A	G	0	3	0	1		gnl|UMD3.1|GK000009.2	75778039	G	A	0	1	0	1		gnl|UMD3.1|GK000015.2	35703960	C	T	0	3	0	1		gnl|UMD3.1|GK000020.2	31894895	G	T	1	16	0.0588235294117647	0.941176470588235		Chromosome location of CGs	SNP location	1	2	3
gnl|UMD3.1|GK000004.2	11920070	T	A	0	2	0	1		gnl|UMD3.1|GK000028.2	24557121	T	C	0	2	0	1		GTF3C5	>=103080227	<=103098809	gnl|UMD3.1|GK000011.2						gnl|UMD3.1|GK000015.2	35704251	C	G	0	8	0	1		gnl|UMD3.1|GK000020.2	31894938	A	T	1	19	0.05	0.95		gnl|UMD3.1|GK000019.2	41327923	C	T	3
SLC38A1	>=34145240	<=34198996	gnl|UMD3.1|GK000005.2						gnl|UMD3.1|GK000028.2	24563194	C	A	0	2	0	1		Chromosome location of CGs	SNP location	1	2	3	4	5	6		gnl|UMD3.1|GK000015.2	35704255	A	C	0	23	0	1		gnl|UMD3.1|GK000020.2	31895222	C	A	5	2	0.714285714285714	0.285714285714286		gnl|UMD3.1|GK000019.2	41328244	C	A	6
Chromosome location of CGs	SNP location	1	2	3	4	5	6		gnl|UMD3.1|GK000028.2	24563859	T	G	0	2	0	1		gnl|UMD3.1|GK000011.2	103080918	A	G	0	2	0	1		gnl|UMD3.1|GK000015.2	35704444	T	G	0	2	0	1		gnl|UMD3.1|GK000020.2	31895296	T	C	4	2	0.666666666666667	0.333333333333333		gnl|UMD3.1|GK000019.2	41328490	C	T	1
STAT6	>=56658077	<=56670842	gnl|UMD3.1|GK000005.2						gnl|UMD3.1|GK000028.2	24565685	G	T	0	2	0	1		gnl|UMD3.1|GK000011.2	103083863	T	C	0	2	0	1		gnl|UMD3.1|GK000015.2	35706201	C	G	0	2	0	1		gnl|UMD3.1|GK000020.2	31895336	T	C	1	4	0.2	0.8		gnl|UMD3.1|GK000019.2	41331878	A	C	2
Chromosome location of CGs	SNP location	1	2	3	4	5	6		gnl|UMD3.1|GK000028.2	24569331	T	C	0	2	0	1		gnl|UMD3.1|GK000011.2	103086580	A	G	0	2	0	1		gnl|UMD3.1|GK000015.2	35708398	C	A	0	2	0	1		gnl|UMD3.1|GK000020.2	31896267	C	G	0	8	0	1		gnl|UMD3.1|GK000019.2	41332112	G	A	0
gnl|UMD3.1|GK000005.2	56666199	G	T	0	2	0	1		gnl|UMD3.1|GK000028.2	24571453	G	A	2	2	0.5	0.5		gnl|UMD3.1|GK000011.2	103088118	A	G	2	3	0.4	0.6		gnl|UMD3.1|GK000015.2	35709424	TACACA	TACA	0	1	0	1		gnl|UMD3.1|GK000020.2	31896319	C	A	0	3	0	1		gnl|UMD3.1|GK000019.2	41332988	G	A	7
gnl|UMD3.1|GK000005.2	56666204	T	A	0	2	0	1		gnl|UMD3.1|GK000028.2	24575653	A	G	0	6	0	1		gnl|UMD3.1|GK000011.2	103090269	G	A	0	2	0	1		gnl|UMD3.1|GK000015.2	35710807	G	A	5	2	0.714285714285714	0.285714285714286		gnl|UMD3.1|GK000020.2	31896685	T	C	6	4	0.6	0.4		gnl|UMD3.1|GK000019.2	41333543	C	T	0
gnl|UMD3.1|GK000005.2	56667849	C	A	0	2	0	1		gnl|UMD3.1|GK000028.2	24579938	C	T	0	2	0	1		gnl|UMD3.1|GK000011.2	103093120	T	A	6	2	0.75	0.25		gnl|UMD3.1|GK000015.2	35711143	C	T	3	3	0.5	0.5		gnl|UMD3.1|GK000020.2	31896710	G	T	2	2	0.5	0.5		gnl|UMD3.1|GK000019.2	41333749	T	G	9
gnl|UMD3.1|GK000005.2	56668338	G	C	0	3	0	1		gnl|UMD3.1|GK000028.2	24581157	T	C	9	2	0.818181818181818	0.181818181818182		gnl|UMD3.1|GK000011.2	103093177	C	A	8	2	0.8	0.2		gnl|UMD3.1|GK000015.2	35715068	C	T	0	2	0	1		gnl|UMD3.1|GK000020.2	31896800	A	T	3	2	0.6	0.4		gnl|UMD3.1|GK000019.2	41334071	A	T	1
SPP1	>=38120578	<=38127577	gnl|UMD3.1|GK000006.2						IGF2	>=50046626	<=50065230	gnl|UMD3.1|GK000029.2						gnl|UMD3.1|GK000011.2	103095316	T	C	16	3	0.842105263157895	0.157894736842105		BTG4	>=22105614	<=22120867	gnl|UMD3.1|GK000015.2						gnl|UMD3.1|GK000020.2	31896824	T	C	4	2	0.666666666666667	0.333333333333333		gnl|UMD3.1|GK000019.2	41334997	A	T	0
Chromosome location of CGs	SNP location	1	2	3	4	5	6		Chromosome location of CGs	SNP location	1	2	3	4	5	6		gnl|UMD3.1|GK000011.2	103098286	G	T	9	2	0.818181818181818	0.181818181818182		Chromosome location of CGs	SNP location	1	2	3	4	5	6		gnl|UMD3.1|GK000020.2	31896842	C	T	0	6	0	1		gnl|UMD3.1|GK000019.2	41336816	T	C	0
gnl|UMD3.1|GK000006.2	38121235	G	C	8	75	0.0963855421686747	0.903614457831325		gnl|UMD3.1|GK000029.2	50047844	C	A	0	10	0	1		gnl|UMD3.1|GK000011.2	103098662	T	G	13	7	0.65	0.35		gnl|UMD3.1|GK000015.2	22115868	G	A	0	2	0	1		gnl|UMD3.1|GK000020.2	31897246	T	C	2	2	0.5	0.5		gnl|UMD3.1|GK000019.2	41337061	G	A	0
GDF 9	>=46064180	<=46067119	gnl|UMD3.1|GK000007.2						gnl|UMD3.1|GK000029.2	50053446	G	C	0	2	0	1		gnl|UMD3.1|GK000011.2	103098776	G	T	5	2	0.714285714285714	0.285714285714286		MGC134087	>=22547742	<=22557344	gnl|UMD3.1|GK000015.2						gnl|UMD3.1|GK000020.2	31898440	A	C	10	2	0.833333333333333	0.166666666666667		gnl|UMD3.1|GK000019.2	41338083	T	C	1531
Chromosome location of CGs	SNP location	1	2	3	4	5	6		gnl|UMD3.1|GK000029.2	50054608	T	A	1	2	0.333333333333333	0.666666666666667		RALGDS	>=103126162	<=103139619	gnl|UMD3.1|GK000011.2						Chromosome location of CGs	SNP location	1	2	3	4	5	6		gnl|UMD3.1|GK000020.2	31898494	T	C	4	5	0.444444444444444	0.555555555555556		gnl|UMD3.1|GK000019.2	41338111	C	T	1542
PCSK1	>=98155674	<=98199486	gnl|UMD3.1|GK000007.2						gnl|UMD3.1|GK000029.2	50056223	C	T	6	2	0.75	0.25		Chromosome location of CGs	SNP location	1	2	3	4	5	6		ATM	>=18119201	<=18265060	gnl|UMD3.1|GK000015.2						gnl|UMD3.1|GK000020.2	31899267	G	T	9	2	0.818181818181818	0.181818181818182		IGF2BP1	>=38137127	<=38178538	gnl|UMD3.1|GK000019.2
Chromosome location of CGs	SNP location	1	2	3	4	5	6		gnl|UMD3.1|GK000029.2	50058188	C	T	0	1	0	1		gnl|UMD3.1|GK000011.2	103126194	T	C	14	8	0.636363636363636	0.363636363636364		Chromosome location of CGs	SNP location	1	2	3	4	5	6		gnl|UMD3.1|GK000020.2	31899899	A	G	11	13	0.458333333333333	0.541666666666667		Chromosome location of CGs	SNP location	1	2	3
gnl|UMD3.1|GK000007.2	98158655	G	A	0	4	0	1		gnl|UMD3.1|GK000029.2	50060119	T	C	0	2	0	1		gnl|UMD3.1|GK000011.2	103126373	C	T	0	2	0	1		gnl|UMD3.1|GK000015.2	18140668	A	G	1	2	0.333333333333333	0.666666666666667		gnl|UMD3.1|GK000020.2	31900554	A	T	8	2	0.8	0.2		FASN	>=51384922	<=51403614	gnl|UMD3.1|GK000019.2
gnl|UMD3.1|GK000007.2	98158688	C	G	0	4	0	1		gnl|UMD3.1|GK000029.2	50061567	G	A	0	2	0	1		gnl|UMD3.1|GK000011.2	103128390	T	C	5	2	0.714285714285714	0.285714285714286		gnl|UMD3.1|GK000015.2	18140689	A	G	1	2	0.333333333333333	0.666666666666667		gnl|UMD3.1|GK000020.2	31901249	C	A	4	2	0.666666666666667	0.333333333333333		Chromosome location of CGs	SNP location	1	2	3
gnl|UMD3.1|GK000007.2	98159216	A	G	0	2	0	1		gnl|UMD3.1|GK000029.2	50061718	T	A	0	5	0	1		gnl|UMD3.1|GK000011.2	103130005	C	T	7	2	0.777777777777778	0.222222222222222		gnl|UMD3.1|GK000015.2	18140707	A	G	2	2	0.5	0.5		gnl|UMD3.1|GK000020.2	31901251	G	A	4	2	0.666666666666667	0.333333333333333		gnl|UMD3.1|GK000019.2	51397004	G	T	5
gnl|UMD3.1|GK000007.2	98159289	A	G	0	2	0	1		gnl|UMD3.1|GK000029.2	50062019	A	C	2	16	0.111111111111111	0.888888888888889		gnl|UMD3.1|GK000011.2	103130738	G	T	8	2	0.8	0.2		gnl|UMD3.1|GK000015.2	18140711	A	G	2	2	0.5	0.5		gnl|UMD3.1|GK000020.2	31902200	C	A	1	2	0.333333333333333	0.666666666666667		gnl|UMD3.1|GK000019.2	51397028	C	T	5
gnl|UMD3.1|GK000007.2	98194315	C	T	0	2	0	1		gnl|UMD3.1|GK000029.2	50063122	G	T	64	23	0.735632183908046	0.264367816091954		gnl|UMD3.1|GK000011.2	103130781	G	A	8	2	0.8	0.2		gnl|UMD3.1|GK000015.2	18140930	A	G	0	2	0	1		gnl|UMD3.1|GK000020.2	31904816	C	T	1	2	0.333333333333333	0.666666666666667		gnl|UMD3.1|GK000019.2	51399580	T	C	2
CAPN3	>=37828797	<=37885860	gnl|UMD3.1|GK000010.2						gnl|UMD3.1|GK000029.2	50064409	T	G	266	304	0.466666666666667	0.533333333333333		gnl|UMD3.1|GK000011.2	103132482	T	C	5	2	0.714285714285714	0.285714285714286		gnl|UMD3.1|GK000015.2	18142040	G	T	8	2	0.8	0.2		gnl|UMD3.1|GK000020.2	31906113	T	C	8	2	0.8	0.2		gnl|UMD3.1|GK000019.2	51401901	A	C	1
Chromosome location of CGs	SNP location	1	2	3	4	5	6		CAPN1	>=44064429	<=44089990	gnl|UMD3.1|GK000029.2						gnl|UMD3.1|GK000011.2	103134674	C	G	2	2	0.5	0.5		gnl|UMD3.1|GK000015.2	18167602	G	T	1	2	0.333333333333333	0.666666666666667		gnl|UMD3.1|GK000020.2	31906598	C	A	4	3	0.571428571428571	0.428571428571429		gnl|UMD3.1|GK000019.2	51402032	G	A	0
SIX3	>=27200797	<=27204850	gnl|UMD3.1|GK000011.2						Chromosome location of CGs	SNP location	1	2	3	4	5	6		gnl|UMD3.1|GK000011.2	103135934	A	G	0	2	0	1		gnl|UMD3.1|GK000015.2	18176058	T	C	0	2	0	1		gnl|UMD3.1|GK000020.2	31906631	C	T	10	3	0.769230769230769	0.230769230769231		gnl|UMD3.1|GK000019.2	51402774	C	T	0
Chromosome location of CGs	SNP location	1	2	3	4	5	6		gnl|UMD3.1|GK000029.2	44064500	G	T	12	2	0.857142857142857	0.142857142857143		gnl|UMD3.1|GK000011.2	103136503	C	A	0	2	0	1		gnl|UMD3.1|GK000015.2	18178635	A	C	0	4	0	1		gnl|UMD3.1|GK000020.2	31906782	G	T	4	4	0.5	0.5		gnl|UMD3.1|GK000019.2	51403019	T	G	8
GDF5	>=65340132	<=65343889	gnl|UMD3.1|GK000013.2						gnl|UMD3.1|GK000029.2	44067070	G	A	5	6	0.454545454545455	0.545454545454545		gnl|UMD3.1|GK000011.2	103138246	C	T	0	2	0	1		gnl|UMD3.1|GK000015.2	18200654	C	T	0	2	0	1		gnl|UMD3.1|GK000020.2	31911176	T	C	0	4	0	1		gnl|UMD3.1|GK000019.2	51403271	T	G	8
Chromosome location of CGs	SNP location	1	2	3	4	5	6		gnl|UMD3.1|GK000029.2	44067207	G	A	7	7	0.5	0.5		SDC1	>=78695354	<=78719306	gnl|UMD3.1|GK000011.2						gnl|UMD3.1|GK000015.2	18232748	C	T	9	2	0.818181818181818	0.181818181818182		gnl|UMD3.1|GK000020.2	31911609	T	C	0	2	0	1		SREBF1	>=35234637	<=35250672	gnl|UMD3.1|GK000019.2
TG	>=9262251	<=9508938	gnl|UMD3.1|GK000014.2						gnl|UMD3.1|GK000029.2	44067214	G	T	11	2	0.846153846153846	0.153846153846154		Chromosome location of CGs	SNP location	1	2	3	4	5	6		gnl|UMD3.1|GK000015.2	18232759	G	A	4	7	0.363636363636364	0.636363636363636		gnl|UMD3.1|GK000020.2	31911870	T	A	1	2	0.333333333333333	0.666666666666667		Chromosome location of CGs	SNP location	1	2	3
Chromosome location of CGs	SNP location	1	2	3	4	5	6		gnl|UMD3.1|GK000029.2	44067223	G	T	12	2	0.857142857142857	0.142857142857143		gnl|UMD3.1|GK000011.2	78695447	C	T	0	57	0	1		gnl|UMD3.1|GK000015.2	18236453	A	C	3	2	0.6	0.4		gnl|UMD3.1|GK000020.2	31913114	A	G	2	2	0.5	0.5		gnl|UMD3.1|GK000019.2	35243522	A	G	0
gnl|UMD3.1|GK000014.2	9361372	G	T	0	3	0	1		gnl|UMD3.1|GK000029.2	44067234	T	C	6	6	0.5	0.5		gnl|UMD3.1|GK000011.2	78716505	T	C	0	3	0	1		gnl|UMD3.1|GK000015.2	18236597	C	A	0	3	0	1		gnl|UMD3.1|GK000020.2	31913920	G	T	9	2	0.818181818181818	0.181818181818182		gnl|UMD3.1|GK000019.2	35246106	C	A	5
gnl|UMD3.1|GK000014.2	9362814	C	T	0	4	0	1		gnl|UMD3.1|GK000029.2	44068234	T	A	3	2	0.6	0.4		gnl|UMD3.1|GK000011.2	78716573	C	T	29	37	0.439393939393939	0.560606060606061		gnl|UMD3.1|GK000015.2	18241516	G	C	2	2	0.5	0.5		gnl|UMD3.1|GK000020.2	31916925	T	A	3	2	0.6	0.4		gnl|UMD3.1|GK000019.2	35246130	T	A	6
gnl|UMD3.1|GK000014.2	9363571	G	T	3	2	0.6	0.4		gnl|UMD3.1|GK000029.2	44069255	C	A	0	15	0	1		gnl|UMD3.1|GK000011.2	78717728	T	G	0	4	0	1		gnl|UMD3.1|GK000015.2	18248561	G	A	8	2	0.8	0.2		gnl|UMD3.1|GK000020.2	31916970	C	T	12	2	0.857142857142857	0.142857142857143		gnl|UMD3.1|GK000019.2	35248180	C	T	11
XKR4	>=24295567	<=24610955	gnl|UMD3.1|GK000014.2						gnl|UMD3.1|GK000029.2	44069357	C	T	0	9	0	1		gnl|UMD3.1|GK000011.2	78717860	C	G	0	2	0	1		gnl|UMD3.1|GK000015.2	18248580	A	G	5	6	0.454545454545455	0.545454545454545		gnl|UMD3.1|GK000020.2	31917000	T	A	10	2	0.833333333333333	0.166666666666667		gnl|UMD3.1|GK000019.2	35249943	C	G	1
Chromosome location of CGs	SNP location	1	2	3	4	5	6		gnl|UMD3.1|GK000029.2	44081595	G	T	6	2	0.75	0.25		gnl|UMD3.1|GK000011.2	78718357	G	A	68	65	0.511278195488722	0.488721804511278		gnl|UMD3.1|GK000015.2	18248642	A	T	7	2	0.777777777777778	0.222222222222222		gnl|UMD3.1|GK000020.2	31917956	A	G	6	2	0.75	0.25		gnl|UMD3.1|GK000019.2	35250270	A	G	17
gnl|UMD3.1|GK000014.2	24404243	T	C	0	2	0	1		gnl|UMD3.1|GK000029.2	44086244	C	T	8	2	0.8	0.2		gnl|UMD3.1|GK000011.2	78719004	G	A	175	132	0.570032573289902	0.429967426710098		gnl|UMD3.1|GK000015.2	18248643	A	T	7	2	0.777777777777778	0.222222222222222		gnl|UMD3.1|GK000020.2	31918452	C	T	0	2	0	1		gnl|UMD3.1|GK000019.2	35250380	C	T	14
gnl|UMD3.1|GK000014.2	24404244	G	A	0	2	0	1		gnl|UMD3.1|GK000029.2	44087421	C	T	8	2	0.8	0.2		gnl|UMD3.1|GK000011.2	78719091	G	A	111	120	0.480519480519481	0.519480519480519		gnl|UMD3.1|GK000015.2	18248678	T	A	5	2	0.714285714285714	0.285714285714286		gnl|UMD3.1|GK000020.2	31918774	T	C	2	2	0.5	0.5		CARTPT	>=9791661	<=9793744	gnl|UMD3.1|GK000020.2
gnl|UMD3.1|GK000014.2	24404251	A	T	0	2	0	1		gnl|UMD3.1|GK000029.2	44089934	G	A	8	9	0.470588235294118	0.529411764705882		DNMT3B	>=62700411	<=62721124	gnl|UMD3.1|GK000013.2						gnl|UMD3.1|GK000015.2	18249426	A	G	1	3	0.25	0.75		gnl|UMD3.1|GK000020.2	31918786	T	C	1	3	0.25	0.75		Chromosome location of CGs	SNP location	1	2	3
gnl|UMD3.1|GK000014.2	24404265	C	T	0	2	0	1		VEGFB	>=43155196	<=43157756	gnl|UMD3.1|GK000029.2						Chromosome location of CGs	SNP location	1	2	3	4	5	6		gnl|UMD3.1|GK000015.2	18249435	A	G	1	3	0.25	0.75		gnl|UMD3.1|GK000020.2	31918807	T	C	1	2	0.333333333333333	0.666666666666667		GHR	>=31890736	<=32199996	gnl|UMD3.1|GK000020.2
SDR16C5	>=25105062	<=25117554	gnl|UMD3.1|GK000014.2						Chromosome location of CGs	SNP location	1	2	3	4	5	6		gnl|UMD3.1|GK000013.2	62715051	A	G	0	2	0	1		gnl|UMD3.1|GK000015.2	18251613	G	T	4	2	0.666666666666667	0.333333333333333		gnl|UMD3.1|GK000020.2	31918815	T	C	2	2	0.5	0.5		Chromosome location of CGs	SNP location	1	2	3
Chromosome location of CGs	SNP location	1	2	3	4	5	6		gnl|UMD3.1|GK000029.2	43157427	G	T	9	2	0.818181818181818	0.181818181818182		GHRH	>=66863225	<=66872531	gnl|UMD3.1|GK000013.2						gnl|UMD3.1|GK000015.2	18251631	G	C	2	4	0.333333333333333	0.666666666666667		gnl|UMD3.1|GK000020.2	31919814	C	T	3	2	0.6	0.4		gnl|UMD3.1|GK000020.2	31891025	G	A	0
SDR16C6	>=25153583	<=25179651	gnl|UMD3.1|GK000014.2						gnl|UMD3.1|GK000029.2	43157563	G	T	12	2	0.857142857142857	0.142857142857143		Chromosome location of CGs	SNP location	1	2	3	4	5	6		gnl|UMD3.1|GK000015.2	18260391	T	G	3	2	0.6	0.4		gnl|UMD3.1|GK000020.2	31924367	T	C	3	2	0.6	0.4		gnl|UMD3.1|GK000020.2	31893472	T	C	7
Chromosome location of CGs	SNP location	1	2	3	4	5	6		gnl|UMD3.1|GK000029.2	43157609	A	T	0	5	0	1		FOXA2	>=41910591	<=41911910	gnl|UMD3.1|GK000013.2						gnl|UMD3.1|GK000015.2	18261217	C	T	4	2	0.666666666666667	0.333333333333333		gnl|UMD3.1|GK000020.2	31924372	T	C	3	3	0.5	0.5		gnl|UMD3.1|GK000020.2	31893912	G	T	8
gnl|UMD3.1|GK000014.2	25153906	G	T	0	2	0	1		POU1F1	>=35009035	<=35024781	gnl|UMD3.1|GK000001.2						Chromosome location of CGs	SNP location	1	2	3	4	5	6		gnl|UMD3.1|GK000015.2	18261531	C	A	3	2	0.6	0.4		gnl|UMD3.1|GK000020.2	31932680	G	T	0	2	0	1		gnl|UMD3.1|GK000020.2	31894246	T	C	0
FAM110B	>=26115608	<=26116813	gnl|UMD3.1|GK000014.2						Chromosome location of CGs	SNP location	1	2	3	4	5	6		gnl|UMD3.1|GK000013.2	41910864	T	C	0	47	0	1		gnl|UMD3.1|GK000015.2	18261807	T	C	2	8	0.2	0.8		gnl|UMD3.1|GK000020.2	31933158	T	A	6	2	0.75	0.25		gnl|UMD3.1|GK000020.2	31894358	A	C	0
Chromosome location of CGs	SNP location	1	2	3	4	5	6											HNF4A	>=73547468	<=73574144	gnl|UMD3.1|GK000013.2						gnl|UMD3.1|GK000015.2	18264838	T	C	2	2	0.5	0.5		gnl|UMD3.1|GK000020.2	31933159	A	G	6	2	0.75	0.25		gnl|UMD3.1|GK000020.2	31894477	C	G	0
TOX	>=26631190	<=26941726	gnl|UMD3.1|GK000014.2															Chromosome location of CGs	SNP location	1	2	3	4	5	6		UCP3	>=54213566	<=54224051	gnl|UMD3.1|GK000015.2						gnl|UMD3.1|GK000020.2	31940541	A	G	0	2	0	1		gnl|UMD3.1|GK000020.2	31894664	A	G	0
Chromosome location of CGs	SNP location	1	2	3	4	5	6		FABP3	>=122723225	<=122783830	gnl|UMD3.1|GK000002.2						gnl|UMD3.1|GK000013.2	73548293	T	C	0	3	0	1		Chromosome location of CGs	SNP location	1	2	3	4	5	6		gnl|UMD3.1|GK000020.2	31940585	T	C	2	3	0.4	0.6		gnl|UMD3.1|GK000020.2	31894784	G	T	0
CA8	>=27637561	<=27719848	gnl|UMD3.1|GK000014.2						Chromosome location of CGs	SNP location	1	2	3	4	5	6		gnl|UMD3.1|GK000013.2	73548763	T	C	0	2	0	1		IGFN1	>=81604665	<=81641464	gnl|UMD3.1|GK000016.2						gnl|UMD3.1|GK000020.2	31942252	T	C	0	2	0	1		gnl|UMD3.1|GK000020.2	31894891	A	G	0
Chromosome location of CGs	SNP location	1	2	3	4	5	6		gnl|UMD3.1|GK000002.2	122731934	T	C	0	2	0	1		gnl|UMD3.1|GK000013.2	73549476	C	A	0	2	0	1		Chromosome location of CGs	SNP location	1	2	3	4	5	6		gnl|UMD3.1|GK000020.2	31946766	G	T	5	2	0.714285714285714	0.285714285714286		gnl|UMD3.1|GK000020.2	31894895	G	T	0
gnl|UMD3.1|GK000014.2	27637564	A	G	0	2	0	1		gnl|UMD3.1|GK000002.2	122736994	C	A	2	2	0.5	0.5		gnl|UMD3.1|GK000013.2	73551599	T	G	0	2	0	1		CAPN2	>=27781671	<=27840009	gnl|UMD3.1|GK000016.2						gnl|UMD3.1|GK000020.2	31950808	T	G	3	2	0.6	0.4		gnl|UMD3.1|GK000020.2	31894938	A	T	0
gnl|UMD3.1|GK000014.2	27638087	G	A	1	2	0.333333333333333	0.666666666666667		gnl|UMD3.1|GK000002.2	122783421	A	G	0	5	0	1		gnl|UMD3.1|GK000013.2	73551624	G	A	0	4	0	1		Chromosome location of CGs	SNP location	1	2	3	4	5	6		gnl|UMD3.1|GK000020.2	31954480	A	G	0	2	0	1		gnl|UMD3.1|GK000020.2	31895432	T	C	7
gnl|UMD3.1|GK000014.2	27638119	A	G	0	3	0	1		NKAIN1	>=122975078	<=122980139	gnl|UMD3.1|GK000002.2						gnl|UMD3.1|GK000013.2	73553170	A	G	26	4	0.866666666666667	0.133333333333333		gnl|UMD3.1|GK000016.2	27781953	C	A	4	2	0.666666666666667	0.333333333333333		gnl|UMD3.1|GK000020.2	31954794	T	C	0	1	0	1		gnl|UMD3.1|GK000020.2	31896267	C	G	0
gnl|UMD3.1|GK000014.2	27638136	G	A	0	3	0	1		Chromosome location of CGs	SNP location	1	2	3	4	5	6		gnl|UMD3.1|GK000013.2	73553560	G	T	0	2	0	1		gnl|UMD3.1|GK000016.2	27812182	C	T	0	2	0	1		gnl|UMD3.1|GK000020.2	31957644	T	C	5	2	0.714285714285714	0.285714285714286		gnl|UMD3.1|GK000020.2	31896319	C	A	0
gnl|UMD3.1|GK000014.2	27638196	G	A	0	2	0	1		AMPD1	>=28756908	<=28768496	gnl|UMD3.1|GK000003.2						gnl|UMD3.1|GK000013.2	73553616	A	G	0	2	0	1		gnl|UMD3.1|GK000016.2	27812241	G	A	0	2	0	1		gnl|UMD3.1|GK000020.2	31959099	T	C	0	2	0	1		gnl|UMD3.1|GK000020.2	31896842	C	T	0
gnl|UMD3.1|GK000014.2	27645823	A	G	0	2	0	1		Chromosome location of CGs	SNP location	1	2	3	4	5	6		gnl|UMD3.1|GK000013.2	73554677	C	A	9	2	0.818181818181818	0.181818181818182		gnl|UMD3.1|GK000016.2	27812275	A	T	0	2	0	1		gnl|UMD3.1|GK000020.2	31960741	G	A	3	2	0.6	0.4		gnl|UMD3.1|GK000020.2	31896941	C	T	0
gnl|UMD3.1|GK000014.2	27706096	G	T	0	2	0	1		BMP8B	>=106900111	<=106914177	gnl|UMD3.1|GK000003.2						gnl|UMD3.1|GK000013.2	73554774	T	C	0	8	0	1		gnl|UMD3.1|GK000016.2	27814157	T	C	6	2	0.75	0.25		gnl|UMD3.1|GK000020.2	31961448	C	A	3	2	0.6	0.4		gnl|UMD3.1|GK000020.2	31897751	C	A	6
CHD7	>=28044276	<=28171159	gnl|UMD3.1|GK000014.2						Chromosome location of CGs	SNP location	1	2	3	4	5	6		gnl|UMD3.1|GK000013.2	73554888	G	T	9	2	0.818181818181818	0.181818181818182		gnl|UMD3.1|GK000016.2	27815334	C	T	0	4	0	1		gnl|UMD3.1|GK000020.2	31965109	A	G	5	2	0.714285714285714	0.285714285714286		gnl|UMD3.1|GK000020.2	31898260	C	A	7
Chromosome location of CGs	SNP location	1	2	3	4	5	6		GRB10	>=5104899	<=5244348	gnl|UMD3.1|GK000004.2						gnl|UMD3.1|GK000013.2	73555415	T	C	0	5	0	1		gnl|UMD3.1|GK000016.2	27815454	C	A	12	2	0.857142857142857	0.142857142857143		gnl|UMD3.1|GK000020.2	31965151	G	A	8	2	0.8	0.2		gnl|UMD3.1|GK000020.2	31898489	C	A	9
gnl|UMD3.1|GK000014.2	28044383	C	T	0	2	0	1		Chromosome location of CGs	SNP location	1	2	3	4	5	6		gnl|UMD3.1|GK000013.2	73555571	C	T	0	2	0	1		gnl|UMD3.1|GK000016.2	27817307	G	A	0	2	0	1		gnl|UMD3.1|GK000020.2	31966952	A	T	1	2	0.333333333333333	0.666666666666667		gnl|UMD3.1|GK000020.2	31898581	A	C	7
gnl|UMD3.1|GK000014.2	28055963	C	T	0	8	0	1		HGF	>=39116167	<=39197870	gnl|UMD3.1|GK000004.2						gnl|UMD3.1|GK000013.2	73555990	G	A	0	4	0	1		gnl|UMD3.1|GK000016.2	27822570	C	A	8	2	0.8	0.2		gnl|UMD3.1|GK000020.2	31967113	C	T	6	7	0.461538461538462	0.538461538461538		gnl|UMD3.1|GK000020.2	31898993	T	A	5
gnl|UMD3.1|GK000014.2	28056025	G	A	0	8	0	1		Chromosome location of CGs	SNP location	1	2	3	4	5	6		gnl|UMD3.1|GK000013.2	73556172	C	G	0	4	0	1		gnl|UMD3.1|GK000016.2	27829935	TGC	TGCGC	0	1	0	1		gnl|UMD3.1|GK000020.2	31971204	T	C	1	2	0.333333333333333	0.666666666666667		gnl|UMD3.1|GK000020.2	31899359	C	A	8
gnl|UMD3.1|GK000014.2	28056110	A	G	0	2	0	1		gnl|UMD3.1|GK000004.2	39129044	A	T	5	2	0.714285714285714	0.285714285714286		gnl|UMD3.1|GK000013.2	73556331	C	G	0	2	0	1		PRDM16	>=50847258	<=50898579	gnl|UMD3.1|GK000016.2						gnl|UMD3.1|GK000020.2	31974723	A	G	2	2	0.5	0.5		gnl|UMD3.1|GK000020.2	31899899	A	G	0
gnl|UMD3.1|GK000014.2	28056245	A	G	0	6	0	1		gnl|UMD3.1|GK000004.2	39134303	A	G	0	2	0	1		gnl|UMD3.1|GK000013.2	73556342	A	G	0	2	0	1		Chromosome location of CGs	SNP location	1	2	3	4	5	6		gnl|UMD3.1|GK000020.2	31974725	C	A	2	2	0.5	0.5		gnl|UMD3.1|GK000020.2	31901033	T	C	0
gnl|UMD3.1|GK000014.2	28056257	A	G	0	6	0	1		gnl|UMD3.1|GK000004.2	39144462	G	A	0	2	0	1		gnl|UMD3.1|GK000013.2	73556400	C	T	0	2	0	1		ZBED6	>=1400457	<=1403399	gnl|UMD3.1|GK000016.2						gnl|UMD3.1|GK000020.2	31975689	G	T	0	2	0	1		gnl|UMD3.1|GK000020.2	31901312	G	A	8
gnl|UMD3.1|GK000014.2	28056267	A	G	0	6	0	1		gnl|UMD3.1|GK000004.2	39153938	G	A	0	2	0	1		gnl|UMD3.1|GK000013.2	73557977	G	A	0	13	0	1		Chromosome location of CGs	SNP location	1	2	3	4	5	6		gnl|UMD3.1|GK000020.2	31982405	G	T	2	2	0.5	0.5		gnl|UMD3.1|GK000020.2	31902905	C	A	1
gnl|UMD3.1|GK000014.2	28056990	C	A	0	5	0	1		gnl|UMD3.1|GK000004.2	39167148	G	T	0	2	0	1		gnl|UMD3.1|GK000013.2	73558001	G	C	0	11	0	1		gnl|UMD3.1|GK000016.2	1400998	C	A	10	2	0.833333333333333	0.166666666666667		gnl|UMD3.1|GK000020.2	31982422	G	T	5	2	0.714285714285714	0.285714285714286		gnl|UMD3.1|GK000020.2	31903500	C	A	1
gnl|UMD3.1|GK000014.2	28076739	G	T	0	2	0	1		gnl|UMD3.1|GK000004.2	39171062	G	T	0	2	0	1		gnl|UMD3.1|GK000013.2	73558002	C	T	0	11	0	1		gnl|UMD3.1|GK000016.2	1401136	C	G	0	6	0	1		gnl|UMD3.1|GK000020.2	31982426	G	A	3	3	0.5	0.5		gnl|UMD3.1|GK000020.2	31903994	G	C	2
gnl|UMD3.1|GK000014.2	28099998	T	C	4	5	0.444444444444444	0.555555555555556		gnl|UMD3.1|GK000004.2	39174852	T	C	0	2	0	1		gnl|UMD3.1|GK000013.2	73558268	C	T	0	4	0	1		gnl|UMD3.1|GK000016.2	1403223	G	C	6	2	0.75	0.25		gnl|UMD3.1|GK000020.2	31982457	C	A	4	2	0.666666666666667	0.333333333333333		gnl|UMD3.1|GK000020.2	31904078	C	A	0
gnl|UMD3.1|GK000014.2	28104788	C	T	3	4	0.428571428571429	0.571428571428571		gnl|UMD3.1|GK000004.2	39174856	A	G	0	2	0	1		gnl|UMD3.1|GK000013.2	73558575	C	G	0	4	0	1		LHX4	>=62868732	<=62915247	gnl|UMD3.1|GK000016.2						gnl|UMD3.1|GK000020.2	31982880	C	G	3	3	0.5	0.5		gnl|UMD3.1|GK000020.2	31904080	C	G	0
gnl|UMD3.1|GK000014.2	28121846	G	T	3	2	0.6	0.4		gnl|UMD3.1|GK000004.2	39182467	G	A	0	2	0	1		gnl|UMD3.1|GK000013.2	73558639	A	C	0	11	0	1		Chromosome location of CGs	SNP location	1	2	3	4	5	6		gnl|UMD3.1|GK000020.2	31983375	G	A	1	2	0.333333333333333	0.666666666666667		gnl|UMD3.1|GK000020.2	31905764	C	A	7
gnl|UMD3.1|GK000014.2	28129079	C	A	0	8	0	1		gnl|UMD3.1|GK000004.2	39182516	T	C	0	2	0	1		gnl|UMD3.1|GK000013.2	73559408	T	C	0	2	0	1		IGFLR1	>=46641558	<=46644180	gnl|UMD3.1|GK000018.2						gnl|UMD3.1|GK000020.2	31997743	G	A	0	3	0	1		gnl|UMD3.1|GK000020.2	31906852	C	A	8
gnl|UMD3.1|GK000014.2	28170758	C	A	3	2	0.6	0.4		gnl|UMD3.1|GK000004.2	39182584	T	C	0	2	0	1		gnl|UMD3.1|GK000013.2	73559539	T	C	0	47	0	1		Chromosome location of CGs	SNP location	1	2	3	4	5	6		gnl|UMD3.1|GK000020.2	31997792	T	C	0	3	0	1		gnl|UMD3.1|GK000020.2	31909930	C	A	2
gnl|UMD3.1|GK000014.2	28170768	A	C	1	2	0.333333333333333	0.666666666666667		gnl|UMD3.1|GK000004.2	39194121	C	T	0	4	0	1		gnl|UMD3.1|GK000013.2	73559563	G	A	0	28	0	1		IGFL1	>=53961670	<=53964590	gnl|UMD3.1|GK000018.2						gnl|UMD3.1|GK000020.2	31998728	G	A	0	2	0	1		gnl|UMD3.1|GK000020.2	31910229	T	G	0
DGAT1	>=1795351	<=1804562	gnl|UMD3.1|GK000014.2						gnl|UMD3.1|GK000004.2	39197623	C	A	0	2	0	1		gnl|UMD3.1|GK000013.2	73560512	C	T	21	3	0.875	0.125		Chromosome location of CGs	SNP location	1	2	3	4	5	6		gnl|UMD3.1|GK000020.2	31998759	G	A	0	1	0	1		gnl|UMD3.1|GK000020.2	31910683	T	C	0
Chromosome location of CGs	SNP location	1	2	3	4	5	6		gnl|UMD3.1|GK000004.2	39197818	C	T	0	2	0	1		gnl|UMD3.1|GK000013.2	73560618	A	G	0	2	0	1		IGFBP4	>=41326678	<=41338255	gnl|UMD3.1|GK000019.2						gnl|UMD3.1|GK000020.2	31998786	C	T	0	2	0	1		gnl|UMD3.1|GK000020.2	31911176	T	C	0
gnl|UMD3.1|GK000014.2	1802265	G	A	8	5	0.615384615384615	0.384615384615385		PEG10	>=11912009	<=11921418	gnl|UMD3.1|GK000004.2						gnl|UMD3.1|GK000013.2	73562795	A	G	0	2	0	1		Chromosome location of CGs	SNP location	1	2	3	4	5	6		gnl|UMD3.1|GK000020.2	32002614	T	A	2	2	0.5	0.5		gnl|UMD3.1|GK000020.2	31913472	C	T	0
gnl|UMD3.1|GK000014.2	1802266	C	A	8	5	0.615384615384615	0.384615384615385		Chromosome location of CGs	SNP location	1	2	3	4	5	6		gnl|UMD3.1|GK000013.2	73562808	T	C	0	2	0	1		gnl|UMD3.1|GK000019.2	41327270	G	A	2	6	0.25	0.75		gnl|UMD3.1|GK000020.2	32003378	G	C	2	2	0.5	0.5		gnl|UMD3.1|GK000020.2	31913815	C	T	7
gnl|UMD3.1|GK000014.2	1803747	N	A	0	2	0	1		gnl|UMD3.1|GK000004.2	11918831	C	A	1	2	0.333333333333333	0.666666666666667		gnl|UMD3.1|GK000013.2	73563343	G	A	0	2	0	1		gnl|UMD3.1|GK000019.2	41327923	C	T	0	2	0	1		gnl|UMD3.1|GK000020.2	32003390	G	T	2	2	0.5	0.5		gnl|UMD3.1|GK000020.2	31913852	C	A	5
gnl|UMD3.1|GK000014.2	1803748	N	C	0	5	0	1		gnl|UMD3.1|GK000004.2	11920944	G	T	2	2	0.5	0.5		gnl|UMD3.1|GK000013.2	73563382	C	T	0	2	0	1		gnl|UMD3.1|GK000019.2	41329967	C	G	0	2	0	1		gnl|UMD3.1|GK000020.2	32003531	G	A	5	3	0.625	0.375		gnl|UMD3.1|GK000020.2	31917428	T	C	0
gnl|UMD3.1|GK000014.2	1803949	A	T	0	4	0	1		SLC38A1	>=34145240	<=34198996	gnl|UMD3.1|GK000005.2						gnl|UMD3.1|GK000013.2	73564392	A	G	0	2	0	1		gnl|UMD3.1|GK000019.2	41330323	G	T	0	2	0	1		gnl|UMD3.1|GK000020.2	32003710	T	A	1	2	0.333333333333333	0.666666666666667		gnl|UMD3.1|GK000020.2	31917460	A	G	0
gnl|UMD3.1|GK000014.2	1804335	G	A	2	3	0.4	0.6		Chromosome location of CGs	SNP location	1	2	3	4	5	6		gnl|UMD3.1|GK000013.2	73565274	C	T	0	2	0	1		gnl|UMD3.1|GK000019.2	41331283	T	C	4	2	0.666666666666667	0.333333333333333		gnl|UMD3.1|GK000020.2	32003839	G	C	0	2	0	1		gnl|UMD3.1|GK000020.2	31918024	C	A	6
FGF2	>=35199615	<=35259135	gnl|UMD3.1|GK000017.2						gnl|UMD3.1|GK000005.2	34190907	G	T	0	2	0	1		gnl|UMD3.1|GK000013.2	73565284	C	T	0	2	0	1		gnl|UMD3.1|GK000019.2	41331347	G	T	6	2	0.75	0.25		gnl|UMD3.1|GK000020.2	32003854	C	G	0	2	0	1		gnl|UMD3.1|GK000020.2	31918452	C	T	0
Chromosome location of CGs	SNP location	1	2	3	4	5	6		STAT6	>=56658077	<=56670842	gnl|UMD3.1|GK000005.2						gnl|UMD3.1|GK000013.2	73568444	G	C	2	3	0.4	0.6		gnl|UMD3.1|GK000019.2	41331375	C	A	4	2	0.666666666666667	0.333333333333333		gnl|UMD3.1|GK000020.2	32004206	G	A	0	4	0	1		gnl|UMD3.1|GK000020.2	31918776	G	A	6
gnl|UMD3.1|GK000017.2	35200245	G	T	4	2	0.666666666666667	0.333333333333333		Chromosome location of CGs	SNP location	1	2	3	4	5	6		gnl|UMD3.1|GK000013.2	73568686	T	G	1	2	0.333333333333333	0.666666666666667		gnl|UMD3.1|GK000019.2	41331401	G	T	4	2	0.666666666666667	0.333333333333333		gnl|UMD3.1|GK000020.2	32004782	G	T	8	2	0.8	0.2		gnl|UMD3.1|GK000020.2	31918786	T	C	3
gnl|UMD3.1|GK000017.2	35200669	T	C	3	2	0.6	0.4		gnl|UMD3.1|GK000005.2	56658244	GTT	GTTT	0	1	0	1		gnl|UMD3.1|GK000013.2	73569566	A	G	3	2	0.6	0.4		gnl|UMD3.1|GK000019.2	41332112	G	A	1	4	0.2	0.8		gnl|UMD3.1|GK000020.2	32005299	T	G	2	2	0.5	0.5		gnl|UMD3.1|GK000020.2	31918787	T	C	2
gnl|UMD3.1|GK000017.2	35200701	T	C	4	2	0.666666666666667	0.333333333333333		gnl|UMD3.1|GK000005.2	56661348	C	A	6	2	0.75	0.25		gnl|UMD3.1|GK000013.2	73569701	A	G	0	3	0	1		gnl|UMD3.1|GK000019.2	41332945	C	T	4	2	0.666666666666667	0.333333333333333		gnl|UMD3.1|GK000020.2	32006369	G	A	2	2	0.5	0.5		gnl|UMD3.1|GK000020.2	31918807	T	C	4
gnl|UMD3.1|GK000017.2	35200704	T	C	3	2	0.6	0.4		gnl|UMD3.1|GK000005.2	56664338	C	T	1	13	0.0714285714285714	0.928571428571429		gnl|UMD3.1|GK000013.2	73569926	G	T	3	2	0.6	0.4		gnl|UMD3.1|GK000019.2	41332988	G	A	5	3	0.625	0.375		gnl|UMD3.1|GK000020.2	32007966	C	T	3	2	0.6	0.4		gnl|UMD3.1|GK000020.2	31918820	T	C	5
gnl|UMD3.1|GK000017.2	35200718	T	C	4	2	0.666666666666667	0.333333333333333		gnl|UMD3.1|GK000005.2	56666319	C	A	9	2	0.818181818181818	0.181818181818182		gnl|UMD3.1|GK000013.2	73571132	T	C	3	2	0.6	0.4		gnl|UMD3.1|GK000019.2	41333749	T	G	5	2	0.714285714285714	0.285714285714286		gnl|UMD3.1|GK000020.2	32008243	C	A	4	2	0.666666666666667	0.333333333333333		gnl|UMD3.1|GK000020.2	31918837	T	C	5
gnl|UMD3.1|GK000017.2	35201513	C	A	0	12	0	1		gnl|UMD3.1|GK000005.2	56668338	G	C	0	12	0	1		gnl|UMD3.1|GK000013.2	73571815	C	A	0	2	0	1		gnl|UMD3.1|GK000019.2	41334071	A	T	10	5	0.666666666666667	0.333333333333333		gnl|UMD3.1|GK000020.2	32008252	T	G	0	6	0	1		gnl|UMD3.1|GK000020.2	31919031	A	G	6
gnl|UMD3.1|GK000017.2	35201666	C	A	4	3	0.571428571428571	0.428571428571429		SPP1	>=38120578	<=38127577	gnl|UMD3.1|GK000006.2						PLAG1	>=25007291	<=25009296	gnl|UMD3.1|GK000014.2						gnl|UMD3.1|GK000019.2	41334231	G	C	1	3	0.25	0.75		gnl|UMD3.1|GK000020.2	32008303	G	A	0	4	0	1		gnl|UMD3.1|GK000020.2	31920069	G	T	5
gnl|UMD3.1|GK000017.2	35201780	T	A	3	2	0.6	0.4		Chromosome location of CGs	SNP location	1	2	3	4	5	6		Chromosome location of CGs	SNP location	1	2	3	4	5	6		gnl|UMD3.1|GK000019.2	41334997	A	T	1	3	0.25	0.75		gnl|UMD3.1|GK000020.2	32008966	T	G	1	2	0.333333333333333	0.666666666666667		gnl|UMD3.1|GK000020.2	31920295	T	C	1
gnl|UMD3.1|GK000017.2	35202529	T	C,A	0	2	0	1		GDF 9	>=46064180	<=46067119	gnl|UMD3.1|GK000007.2						NUCB2	>=35693278	<=35715902	gnl|UMD3.1|GK000015.2						gnl|UMD3.1|GK000019.2	41337061	G	A	2	6	0.25	0.75		gnl|UMD3.1|GK000020.2	32010936	A	G	6	2	0.75	0.25		gnl|UMD3.1|GK000020.2	31920413	T	C	5
gnl|UMD3.1|GK000017.2	35202625	G	A	0	3	0	1		Chromosome location of CGs	SNP location	1	2	3	4	5	6		Chromosome location of CGs	SNP location	1	2	3	4	5	6		gnl|UMD3.1|GK000019.2	41338111	C	T	287	3870	0.0690401732018282	0.930959826798172		gnl|UMD3.1|GK000020.2	32011453	G	A	12	13	0.48	0.52		gnl|UMD3.1|GK000020.2	31920414	T	C	7
gnl|UMD3.1|GK000017.2	35217385	A	G	0	3	0	1		PCSK1	>=98155674	<=98199486	gnl|UMD3.1|GK000007.2						gnl|UMD3.1|GK000015.2	35693936	A	G	2	2	0.5	0.5		IGF2BP1	>=38137127	<=38178538	gnl|UMD3.1|GK000019.2						gnl|UMD3.1|GK000020.2	32012182	C	T	0	2	0	1		gnl|UMD3.1|GK000020.2	31923895	T	C	0
gnl|UMD3.1|GK000017.2	35217400	G	T	0	2	0	1		Chromosome location of CGs	SNP location	1	2	3	4	5	6		gnl|UMD3.1|GK000015.2	35701801	C	T	0	2	0	1		Chromosome location of CGs	SNP location	1	2	3	4	5	6		gnl|UMD3.1|GK000020.2	32012569	C	T	0	2	0	1		gnl|UMD3.1|GK000020.2	31924372	T	C	0
gnl|UMD3.1|GK000017.2	35221680	C	A	0	2	0	1		gnl|UMD3.1|GK000007.2	98165422	C	T	0	4	0	1		gnl|UMD3.1|GK000015.2	35701894	G	C	0	2	0	1		FASN	>=51384922	<=51403614	gnl|UMD3.1|GK000019.2						gnl|UMD3.1|GK000020.2	32013818	G	T	2	2	0.5	0.5		gnl|UMD3.1|GK000020.2	31927939	A	G	2
gnl|UMD3.1|GK000017.2	35222497	A	G	0	5	0	1		CAPN3	>=37828797	<=37885860	gnl|UMD3.1|GK000010.2						gnl|UMD3.1|GK000015.2	35703868	C	T	0	13	0	1		Chromosome location of CGs	SNP location	1	2	3	4	5	6		gnl|UMD3.1|GK000020.2	32014449	A	G	22	7	0.758620689655172	0.241379310344828		gnl|UMD3.1|GK000020.2	31933388	G	A	0
gnl|UMD3.1|GK000017.2	35223355	C	A	2	2	0.5	0.5		Chromosome location of CGs	SNP location	1	2	3	4	5	6		gnl|UMD3.1|GK000015.2	35704251	C	G	3	3	0.5	0.5		gnl|UMD3.1|GK000019.2	51385338	G	T	0	2	0	1		gnl|UMD3.1|GK000020.2	32014480	G	C	9	10	0.473684210526316	0.526315789473684		gnl|UMD3.1|GK000020.2	31935924	C	A	11
GH1	>=48768618	<=48772014	gnl|UMD3.1|GK000019.2						SIX3	>=27200797	<=27204850	gnl|UMD3.1|GK000011.2						gnl|UMD3.1|GK000015.2	35704255	A	C	3	12	0.2	0.8		gnl|UMD3.1|GK000019.2	51393737	T	A	0	1	0	1		gnl|UMD3.1|GK000020.2	32015278	C	A	7	2	0.777777777777778	0.222222222222222		gnl|UMD3.1|GK000020.2	31941015	C	T	0
Chromosome location of CGs	SNP location	1	2	3	4	5	6		Chromosome location of CGs	SNP location	1	2	3	4	5	6		gnl|UMD3.1|GK000015.2	35704445	A	C	0	2	0	1		gnl|UMD3.1|GK000019.2	51395400	G	A	0	2	0	1		gnl|UMD3.1|GK000020.2	32016336	T	A	2	3	0.4	0.6		gnl|UMD3.1|GK000020.2	31942214	A	G	1
NSMCE2	>=16424535	<=16619178	gnl|UMD3.1|GK000014.2						GDF5	>=65340132	<=65343889	gnl|UMD3.1|GK000013.2						gnl|UMD3.1|GK000015.2	35711273	G	T	0	3	0	1		gnl|UMD3.1|GK000019.2	51395426	G	T	1	2	0.333333333333333	0.666666666666667		gnl|UMD3.1|GK000020.2	32022609	G	A	5	2	0.714285714285714	0.285714285714286		gnl|UMD3.1|GK000020.2	31942252	T	C	0
Chromosome location of CGs	SNP location	1	2	3	4	5	6		Chromosome location of CGs	SNP location	1	2	3	4	5	6		gnl|UMD3.1|GK000015.2	35715833	A	C	32	4	0.888888888888889	0.111111111111111		gnl|UMD3.1|GK000019.2	51395439	A	G	0	3	0	1		gnl|UMD3.1|GK000020.2	32025731	C	A	5	2	0.714285714285714	0.285714285714286		gnl|UMD3.1|GK000020.2	31945065	T	G	0
gnl|UMD3.1|GK000014.2	16435749	T	C	0	3	0	1		TG	>=9262251	<=9508938	gnl|UMD3.1|GK000014.2						BTG4	>=22105614	<=22120867	gnl|UMD3.1|GK000015.2						gnl|UMD3.1|GK000019.2	51397250	T	C	2	2	0.5	0.5		gnl|UMD3.1|GK000020.2	32026997	T	A	1	2	0.333333333333333	0.666666666666667		gnl|UMD3.1|GK000020.2	31947434	T	C	0
gnl|UMD3.1|GK000014.2	16468024	C	A	0	2	0	1		Chromosome location of CGs	SNP location	1	2	3	4	5	6		Chromosome location of CGs	SNP location	1	2	3	4	5	6		gnl|UMD3.1|GK000019.2	51397325	C	T	2	2	0.5	0.5		gnl|UMD3.1|GK000020.2	32027098	G	T,A	1	3	0.25	0.75		gnl|UMD3.1|GK000020.2	31950841	C	A	5
gnl|UMD3.1|GK000014.2	16469889	C	T	0	3	0	1		gnl|UMD3.1|GK000014.2	9312967	TCACA	TCA	0	1	0	1		gnl|UMD3.1|GK000015.2	22115698	C	A	0	2	0	1		gnl|UMD3.1|GK000019.2	51398083	T	C	0	4	0	1		gnl|UMD3.1|GK000020.2	32037517	T	C	1	2	0.333333333333333	0.666666666666667		gnl|UMD3.1|GK000020.2	31951823	C	T	0
gnl|UMD3.1|GK000014.2	16469921	G	T	2	2	0.5	0.5		gnl|UMD3.1|GK000014.2	9336208	T	C	0	1	0	1		MGC134087	>=22547742	<=22557344	gnl|UMD3.1|GK000015.2						gnl|UMD3.1|GK000019.2	51399648	C	A	3	2	0.6	0.4		gnl|UMD3.1|GK000020.2	32037542	T	C	1	2	0.333333333333333	0.666666666666667		gnl|UMD3.1|GK000020.2	31955139	T	C	2
gnl|UMD3.1|GK000014.2	16470256	T	C	0	2	0	1		gnl|UMD3.1|GK000014.2	9343127	C	G	0	2	0	1		Chromosome location of CGs	SNP location	1	2	3	4	5	6		gnl|UMD3.1|GK000019.2	51400139	G	A	1	7	0.125	0.875		gnl|UMD3.1|GK000020.2	32037545	T	C	1	2	0.333333333333333	0.666666666666667		gnl|UMD3.1|GK000020.2	31955143	T	C	2
gnl|UMD3.1|GK000014.2	16470368	T	C	0	6	0	1		gnl|UMD3.1|GK000014.2	9369572	G	A	0	4	0	1		gnl|UMD3.1|GK000015.2	22547886	T	C	0	2	0	1		gnl|UMD3.1|GK000019.2	51400154	C	T	1	6	0.142857142857143	0.857142857142857		gnl|UMD3.1|GK000020.2	32038457	T	C	1	2	0.333333333333333	0.666666666666667		gnl|UMD3.1|GK000020.2	31955148	T	C	1
gnl|UMD3.1|GK000014.2	16470492	T	C	0	6	0	1		gnl|UMD3.1|GK000014.2	9369952	C	A	3	2	0.6	0.4		ATM	>=18119201	<=18265060	gnl|UMD3.1|GK000015.2						gnl|UMD3.1|GK000019.2	51401022	C	T	0	2	0	1		gnl|UMD3.1|GK000020.2	32038491	T	C	1	2	0.333333333333333	0.666666666666667		gnl|UMD3.1|GK000020.2	31955160	T	C	2
gnl|UMD3.1|GK000014.2	16473209	G	A	1	2	0.333333333333333	0.666666666666667		gnl|UMD3.1|GK000014.2	9370128	G	T	2	2	0.5	0.5		Chromosome location of CGs	SNP location	1	2	3	4	5	6		gnl|UMD3.1|GK000019.2	51402659	C	G	10	2	0.833333333333333	0.166666666666667		gnl|UMD3.1|GK000020.2	32039335	C	A	0	2	0	1		gnl|UMD3.1|GK000020.2	31955164	T	C	2
gnl|UMD3.1|GK000014.2	16473744	G	A	3	2	0.6	0.4		gnl|UMD3.1|GK000014.2	9370160	C	T	4	2	0.666666666666667	0.333333333333333		gnl|UMD3.1|GK000015.2	18131601	A	G	0	2	0	1		gnl|UMD3.1|GK000019.2	51402865	C	T	5	2	0.714285714285714	0.285714285714286		gnl|UMD3.1|GK000020.2	32041447	AACACACACACACACACACACACA	AACACACACACACACACACACA	0	1	0	1		gnl|UMD3.1|GK000020.2	31955170	T	C	1
gnl|UMD3.1|GK000014.2	16474690	C	A	3	3	0.5	0.5		gnl|UMD3.1|GK000014.2	9370428	T	C	0	4	0	1		gnl|UMD3.1|GK000015.2	18131702	A	G	0	2	0	1		gnl|UMD3.1|GK000019.2	51403474	G	T	9	2	0.818181818181818	0.181818181818182		gnl|UMD3.1|GK000020.2	32042976	T	C	0	2	0	1		gnl|UMD3.1|GK000020.2	31955171	T	C	0
gnl|UMD3.1|GK000014.2	16474704	C	A	2	2	0.5	0.5		gnl|UMD3.1|GK000014.2	9370766	G	T	12	2	0.857142857142857	0.142857142857143		gnl|UMD3.1|GK000015.2	18131716	A	G	0	2	0	1		SREBF1	>=35234637	<=35250672	gnl|UMD3.1|GK000019.2						gnl|UMD3.1|GK000020.2	32042988	T	C	0	2	0	1		gnl|UMD3.1|GK000020.2	31955172	T	C	2
gnl|UMD3.1|GK000014.2	16474738	C	A	1	2	0.333333333333333	0.666666666666667		gnl|UMD3.1|GK000014.2	9384447	C	A	0	1	0	1		gnl|UMD3.1|GK000015.2	18135760	T	C	0	2	0	1		Chromosome location of CGs	SNP location	1	2	3	4	5	6		gnl|UMD3.1|GK000020.2	32042992	T	C	0	2	0	1		gnl|UMD3.1|GK000020.2	31955176	T	C	2
gnl|UMD3.1|GK000014.2	16475536	A	G	0	2	0	1		gnl|UMD3.1|GK000014.2	9436398	G	T	0	2	0	1		gnl|UMD3.1|GK000015.2	18137785	A	G	0	2	0	1		gnl|UMD3.1|GK000019.2	35241630	T	C	0	2	0	1		gnl|UMD3.1|GK000020.2	32043013	T	C	0	2	0	1		gnl|UMD3.1|GK000020.2	31955181	T	C	2
gnl|UMD3.1|GK000014.2	16475583	A	G	0	2	0	1		XKR4	>=24295567	<=24610955	gnl|UMD3.1|GK000014.2						gnl|UMD3.1|GK000015.2	18142559	T	A	0	2	0	1		gnl|UMD3.1|GK000019.2	35245568	C	A	0	2	0	1		gnl|UMD3.1|GK000020.2	32043037	T	C	0	2	0	1		gnl|UMD3.1|GK000020.2	31955189	T	C	2
gnl|UMD3.1|GK000014.2	16476279	A	G	0	3	0	1		Chromosome location of CGs	SNP location	1	2	3	4	5	6		gnl|UMD3.1|GK000015.2	18148938	C	T	0	2	0	1		gnl|UMD3.1|GK000019.2	35246454	A	G	0	2	0	1		gnl|UMD3.1|GK000020.2	32043038	T	C	0	2	0	1		gnl|UMD3.1|GK000020.2	31955190	T	C	2
gnl|UMD3.1|GK000014.2	16482680	G	T	0	2	0	1		SDR16C5	>=25105062	<=25117554	gnl|UMD3.1|GK000014.2						gnl|UMD3.1|GK000015.2	18149911	T	C	3	2	0.6	0.4		gnl|UMD3.1|GK000019.2	35248180	C	T	0	57	0	1		gnl|UMD3.1|GK000020.2	32043048	T	C,A	0	2	0	1		gnl|UMD3.1|GK000020.2	31955193	T	C	0
gnl|UMD3.1|GK000014.2	16485316	G	T	0	2	0	1		Chromosome location of CGs	SNP location	1	2	3	4	5	6		gnl|UMD3.1|GK000015.2	18151237	C	A	0	2	0	1		gnl|UMD3.1|GK000019.2	35250380	C	T	3	56	0.0508474576271186	0.949152542372881		gnl|UMD3.1|GK000020.2	32043056	T	C	0	2	0	1		gnl|UMD3.1|GK000020.2	31955196	T	C	2
gnl|UMD3.1|GK000014.2	16497176	C	A	0	2	0	1		SDR16C6	>=25153583	<=25179651	gnl|UMD3.1|GK000014.2						gnl|UMD3.1|GK000015.2	18180344	G	T	2	2	0.5	0.5		CARTPT	>=9791661	<=9793744	gnl|UMD3.1|GK000020.2						gnl|UMD3.1|GK000020.2	32043059	T	C	0	2	0	1		gnl|UMD3.1|GK000020.2	31955210	T	C	1
gnl|UMD3.1|GK000014.2	16514029	T	C	0	2	0	1		Chromosome location of CGs	SNP location	1	2	3	4	5	6		gnl|UMD3.1|GK000015.2	18188081	G	A	0	2	0	1		Chromosome location of CGs	SNP location	1	2	3	4	5	6		gnl|UMD3.1|GK000020.2	32043062	T	C	0	2	0	1		gnl|UMD3.1|GK000020.2	31955214	T	C	0
gnl|UMD3.1|GK000014.2	16529703	G	A	0	3	0	1		FAM110B	>=26115608	<=26116813	gnl|UMD3.1|GK000014.2						gnl|UMD3.1|GK000015.2	18194710	ACTGATCTGATCTGATCTGAT	ACTGATCTGATCTGATCTGATCTGAT	0	1	0	1		GHR	>=31890736	<=32199996	gnl|UMD3.1|GK000020.2						gnl|UMD3.1|GK000020.2	32043063	T	C	0	2	0	1		gnl|UMD3.1|GK000020.2	31955215	T	C	1
gnl|UMD3.1|GK000014.2	16530194	T	G	0	4	0	1		Chromosome location of CGs	SNP location	1	2	3	4	5	6		gnl|UMD3.1|GK000015.2	18194768	A	C	0	2	0	1		Chromosome location of CGs	SNP location	1	2	3	4	5	6		gnl|UMD3.1|GK000020.2	32044573	C	G	2	2	0.5	0.5		gnl|UMD3.1|GK000020.2	31955223	T	C	1
gnl|UMD3.1|GK000014.2	16530198	C	A	0	4	0	1		gnl|UMD3.1|GK000014.2	26116559	G	T	4	2	0.666666666666667	0.333333333333333		gnl|UMD3.1|GK000015.2	18198751	T	C	4	2	0.666666666666667	0.333333333333333		gnl|UMD3.1|GK000020.2	31890791	A	G	122	95	0.56221198156682	0.43778801843318		gnl|UMD3.1|GK000020.2	32044713	G	A	2	2	0.5	0.5		gnl|UMD3.1|GK000020.2	31955224	T	C	1
gnl|UMD3.1|GK000014.2	16530211	T	G	0	4	0	1		TOX	>=26631190	<=26941726	gnl|UMD3.1|GK000014.2						gnl|UMD3.1|GK000015.2	18232759	G	A	1	3	0.25	0.75		gnl|UMD3.1|GK000020.2	31890904	G	A	174	112	0.608391608391608	0.391608391608392		gnl|UMD3.1|GK000020.2	32044782	T	C	2	2	0.5	0.5		gnl|UMD3.1|GK000020.2	31955249	T	C	1
gnl|UMD3.1|GK000014.2	16530216	G	A	0	4	0	1		Chromosome location of CGs	SNP location	1	2	3	4	5	6		gnl|UMD3.1|GK000015.2	18236597	C	A	2	6	0.25	0.75		gnl|UMD3.1|GK000020.2	31891025	G	A	0	146	0	1		gnl|UMD3.1|GK000020.2	32044984	T	C	1	2	0.333333333333333	0.666666666666667		gnl|UMD3.1|GK000020.2	31955253	T	C	1
gnl|UMD3.1|GK000014.2	16530220	A	G	0	4	0	1		CA8	>=27637561	<=27719848	gnl|UMD3.1|GK000014.2						gnl|UMD3.1|GK000015.2	18242263	T	C	0	2	0	1		gnl|UMD3.1|GK000020.2	31891078	A	G	74	73	0.503401360544218	0.496598639455782		gnl|UMD3.1|GK000020.2	32045424	T	C	4	2	0.666666666666667	0.333333333333333		gnl|UMD3.1|GK000020.2	31955261	T	C	1
gnl|UMD3.1|GK000014.2	16530312	C	T	0	4	0	1		Chromosome location of CGs	SNP location	1	2	3	4	5	6		gnl|UMD3.1|GK000015.2	18243608	G	T	10	2	0.833333333333333	0.166666666666667		gnl|UMD3.1|GK000020.2	31891130	T	G	71	74	0.489655172413793	0.510344827586207		gnl|UMD3.1|GK000020.2	32046490	G	A	0	2	0	1		gnl|UMD3.1|GK000020.2	31955266	T	C	0
gnl|UMD3.1|GK000014.2	16530322	T	C	0	4	0	1		gnl|UMD3.1|GK000014.2	27672147	G	T	0	3	0	1		gnl|UMD3.1|GK000015.2	18248580	A	G	6	2	0.75	0.25		gnl|UMD3.1|GK000020.2	31891618	G	A	41	53	0.436170212765957	0.563829787234043		gnl|UMD3.1|GK000020.2	32047498	A	T	0	2	0	1		gnl|UMD3.1|GK000020.2	31956271	T	C	7
gnl|UMD3.1|GK000014.2	16530323	C	T	0	4	0	1		gnl|UMD3.1|GK000014.2	27677741	G	A	0	2	0	1		gnl|UMD3.1|GK000015.2	18251066	G	T	0	2	0	1		gnl|UMD3.1|GK000020.2	31891782	A	T	0	2	0	1		gnl|UMD3.1|GK000020.2	32047747	T	A	0	2	0	1		gnl|UMD3.1|GK000020.2	31956282	C	T	7
gnl|UMD3.1|GK000014.2	16530325	G	A	0	4	0	1		CHD7	>=28044276	<=28171159	gnl|UMD3.1|GK000014.2						gnl|UMD3.1|GK000015.2	18254230	C	A	0	2	0	1		gnl|UMD3.1|GK000020.2	31892795	T	C	3	4	0.428571428571429	0.571428571428571		gnl|UMD3.1|GK000020.2	32047791	T	G	0	4	0	1		gnl|UMD3.1|GK000020.2	31956288	T	C	9
gnl|UMD3.1|GK000014.2	16530334	G	A	0	4	0	1		Chromosome location of CGs	SNP location	1	2	3	4	5	6		gnl|UMD3.1|GK000015.2	18260391	T	G	4	5	0.444444444444444	0.555555555555556		gnl|UMD3.1|GK000020.2	31892809	A	G	6	3	0.666666666666667	0.333333333333333		gnl|UMD3.1|GK000020.2	32047803	G	A	0	4	0	1		gnl|UMD3.1|GK000020.2	31956396	T	C	2
gnl|UMD3.1|GK000014.2	16530336	A	C	0	4	0	1		gnl|UMD3.1|GK000014.2	28055984	C	T	0	2	0	1		gnl|UMD3.1|GK000015.2	18261231	C	T	1	2	0.333333333333333	0.666666666666667		gnl|UMD3.1|GK000020.2	31893370	A	G	5	2	0.714285714285714	0.285714285714286		gnl|UMD3.1|GK000020.2	32047822	C	T	0	4	0	1		gnl|UMD3.1|GK000020.2	31957944	C	T	2
gnl|UMD3.1|GK000014.2	16534179	T	C	0	2	0	1		gnl|UMD3.1|GK000014.2	28059288	T	G	0	2	0	1		gnl|UMD3.1|GK000015.2	18261260	A	G	0	2	0	1		gnl|UMD3.1|GK000020.2	31893671	C	G	0	4	0	1		gnl|UMD3.1|GK000020.2	32047864	G	A	0	2	0	1		gnl|UMD3.1|GK000020.2	31958641	C	G	0
gnl|UMD3.1|GK000014.2	16537661	A	T	4	2	0.666666666666667	0.333333333333333		gnl|UMD3.1|GK000014.2	28059300	C	T	0	2	0	1		gnl|UMD3.1|GK000015.2	18261807	T	C	0	4	0	1		gnl|UMD3.1|GK000020.2	31893695	G	T	3	2	0.6	0.4		gnl|UMD3.1|GK000020.2	32047868	C	T	0	2	0	1		gnl|UMD3.1|GK000020.2	31963051	A	T	4
MTSS1	>=16971033	<=17132800	gnl|UMD3.1|GK000014.2						gnl|UMD3.1|GK000014.2	28066980	A	G	0	2	0	1		gnl|UMD3.1|GK000015.2	18262213	G	A	0	2	0	1		gnl|UMD3.1|GK000020.2	31894246	T	C	0	18	0	1		gnl|UMD3.1|GK000020.2	32047878	C	T	0	2	0	1		gnl|UMD3.1|GK000020.2	31963208	C	A	0
Chromosome location of CGs	SNP location	1	2	3	4	5	6		gnl|UMD3.1|GK000014.2	28066999	A	G	0	2	0	1		UCP3	>=54213566	<=54224051	gnl|UMD3.1|GK000015.2						gnl|UMD3.1|GK000020.2	31894310	G	T	23	4	0.851851851851852	0.148148148148148		gnl|UMD3.1|GK000020.2	32047896	C	T	0	1	0	1		gnl|UMD3.1|GK000020.2	31963508	G	A	0
gnl|UMD3.1|GK000014.2	16971094	G	A	9	2	0.818181818181818	0.181818181818182		gnl|UMD3.1|GK000014.2	28072949	G	A	0	2	0	1		Chromosome location of CGs	SNP location	1	2	3	4	5	6		gnl|UMD3.1|GK000020.2	31894358	A	C	18	7	0.72	0.28		gnl|UMD3.1|GK000020.2	32047903	G	T	0	2	0	1		gnl|UMD3.1|GK000020.2	31963594	A	G	0
gnl|UMD3.1|GK000014.2	16973353	G	A	0	5	0	1		gnl|UMD3.1|GK000014.2	28076739	G	T	0	2	0	1		IGFN1	>=81604665	<=81641464	gnl|UMD3.1|GK000016.2						gnl|UMD3.1|GK000020.2	31894477	C	G	0	12	0	1		gnl|UMD3.1|GK000020.2	32049605	A	G	0	2	0	1		gnl|UMD3.1|GK000020.2	31964710	C	A	8
gnl|UMD3.1|GK000014.2	16973426	T	C	0	3	0	1		gnl|UMD3.1|GK000014.2	28085653	G	T	16	4	0.8	0.2		Chromosome location of CGs	SNP location	1	2	3	4	5	6		gnl|UMD3.1|GK000020.2	31894664	A	G	19	10	0.655172413793103	0.344827586206897		gnl|UMD3.1|GK000020.2	32050176	A	G	0	2	0	1		gnl|UMD3.1|GK000020.2	31966952	A	T	0
gnl|UMD3.1|GK000014.2	16973752	T	A	0	11	0	1		gnl|UMD3.1|GK000014.2	28099998	T	C	0	5	0	1		gnl|UMD3.1|GK000016.2	81616707	T	G	0	2	0	1		gnl|UMD3.1|GK000020.2	31894784	G	T	18	12	0.6	0.4		gnl|UMD3.1|GK000020.2	32050431	T	C	0	2	0	1		gnl|UMD3.1|GK000020.2	31967113	C	T	2
gnl|UMD3.1|GK000014.2	16973826	G	A,T	0	7	0	1		gnl|UMD3.1|GK000014.2	28100885	T	C	0	2	0	1		CAPN2	>=27781671	<=27840009	gnl|UMD3.1|GK000016.2						gnl|UMD3.1|GK000020.2	31894891	A	G	10	13	0.434782608695652	0.565217391304348		gnl|UMD3.1|GK000020.2	32050596	A	G	1	2	0.333333333333333	0.666666666666667		gnl|UMD3.1|GK000020.2	31967339	T	C	1
gnl|UMD3.1|GK000014.2	16973948	C	G	4	2	0.666666666666667	0.333333333333333		gnl|UMD3.1|GK000014.2	28100894	C	A	0	2	0	1		Chromosome location of CGs	SNP location	1	2	3	4	5	6		gnl|UMD3.1|GK000020.2	31894895	G	T	10	13	0.434782608695652	0.565217391304348		gnl|UMD3.1|GK000020.2	32050614	C	T	0	2	0	1		gnl|UMD3.1|GK000020.2	31968885	A	T	3
gnl|UMD3.1|GK000014.2	16973969	T	C	3	2	0.6	0.4		gnl|UMD3.1|GK000014.2	28121901	G	T	2	2	0.5	0.5		gnl|UMD3.1|GK000016.2	27814101	G	T	8	2	0.8	0.2		gnl|UMD3.1|GK000020.2	31894938	A	T	11	11	0.5	0.5		gnl|UMD3.1|GK000020.2	32050932	C	T	2	3	0.4	0.6		gnl|UMD3.1|GK000020.2	31969008	C	A	1
gnl|UMD3.1|GK000014.2	16978515	G	A	2	2	0.5	0.5		gnl|UMD3.1|GK000014.2	28159278	G	T	0	2	0	1		gnl|UMD3.1|GK000016.2	27815334	C	T	0	9	0	1		gnl|UMD3.1|GK000020.2	31895293	T	C	7	2	0.777777777777778	0.222222222222222		gnl|UMD3.1|GK000020.2	32051124	G	A	14	8	0.636363636363636	0.363636363636364		gnl|UMD3.1|GK000020.2	31971401	G	A	0
gnl|UMD3.1|GK000014.2	16983156	G	C	0	2	0	1		gnl|UMD3.1|GK000014.2	28170430	G	A	0	5	0	1		gnl|UMD3.1|GK000016.2	27817307	G	A	0	2	0	1		gnl|UMD3.1|GK000020.2	31895296	T	C	8	3	0.727272727272727	0.272727272727273		gnl|UMD3.1|GK000020.2	32051386	G	C	26	7	0.787878787878788	0.212121212121212		gnl|UMD3.1|GK000020.2	31973985	G	C	0
gnl|UMD3.1|GK000014.2	16999105	A	G	0	2	0	1		gnl|UMD3.1|GK000014.2	28170600	T	G	1	4	0.2	0.8		gnl|UMD3.1|GK000016.2	27831099	T	C	0	2	0	1		gnl|UMD3.1|GK000020.2	31896267	C	G	4	2	0.666666666666667	0.333333333333333		gnl|UMD3.1|GK000020.2	32051392	C	T	39	16	0.709090909090909	0.290909090909091		gnl|UMD3.1|GK000020.2	31974125	A	G	0
gnl|UMD3.1|GK000014.2	17004925	T	C	2	2	0.5	0.5		gnl|UMD3.1|GK000014.2	28171153	T	C	3	2	0.6	0.4		PRDM16	>=50847258	<=50898579	gnl|UMD3.1|GK000016.2						gnl|UMD3.1|GK000020.2	31896319	C	A	2	2	0.5	0.5		gnl|UMD3.1|GK000020.2	32051648	A	T	6	7	0.461538461538462	0.538461538461538		gnl|UMD3.1|GK000020.2	31976789	G	A	0
gnl|UMD3.1|GK000014.2	17010651	T	C	0	2	0	1		DGAT1	>=1795351	<=1804562	gnl|UMD3.1|GK000014.2						Chromosome location of CGs	SNP location	1	2	3	4	5	6		gnl|UMD3.1|GK000020.2	31896703	T	C	4	2	0.666666666666667	0.333333333333333		gnl|UMD3.1|GK000020.2	32051769	T	C	4	19	0.173913043478261	0.826086956521739		gnl|UMD3.1|GK000020.2	31982426	G	A	0
gnl|UMD3.1|GK000014.2	17011729	C	A	1	2	0.333333333333333	0.666666666666667		Chromosome location of CGs	SNP location	1	2	3	4	5	6		ZBED6	>=1400457	<=1403399	gnl|UMD3.1|GK000016.2						gnl|UMD3.1|GK000020.2	31896842	C	T	2	3	0.4	0.6		gnl|UMD3.1|GK000020.2	32051832	A	G	5	16	0.238095238095238	0.761904761904762		gnl|UMD3.1|GK000020.2	31982617	T	C	0
gnl|UMD3.1|GK000014.2	17012852	C	A	0	2	0	1		gnl|UMD3.1|GK000014.2	1795492	C	T	0	1	0	1		Chromosome location of CGs	SNP location	1	2	3	4	5	6		gnl|UMD3.1|GK000020.2	31896911	C	A	5	2	0.714285714285714	0.285714285714286		gnl|UMD3.1|GK000020.2	32051858	A	T	6	15	0.285714285714286	0.714285714285714		gnl|UMD3.1|GK000020.2	31984175	T	C	3
gnl|UMD3.1|GK000014.2	17025451	A	G	0	6	0	1		gnl|UMD3.1|GK000014.2	1802243	G	T	2	2	0.5	0.5		gnl|UMD3.1|GK000016.2	1401136	C	G	2	4	0.333333333333333	0.666666666666667		gnl|UMD3.1|GK000020.2	31896941	C	T	4	4	0.5	0.5		gnl|UMD3.1|GK000020.2	32051952	T	C	7	6	0.538461538461538	0.461538461538462		gnl|UMD3.1|GK000020.2	31984519	T	C	0
gnl|UMD3.1|GK000014.2	17025498	C	G	0	2	0	1		gnl|UMD3.1|GK000014.2	1802485	C	A	3	2	0.6	0.4		gnl|UMD3.1|GK000016.2	1402098	C	A	1	2	0.333333333333333	0.666666666666667		gnl|UMD3.1|GK000020.2	31897015	T	A	4	2	0.666666666666667	0.333333333333333		gnl|UMD3.1|GK000020.2	32052604	C	A	7	2	0.777777777777778	0.222222222222222		gnl|UMD3.1|GK000020.2	31985069	T	G	0
gnl|UMD3.1|GK000014.2	17028286	A	T	2	6	0.25	0.75		gnl|UMD3.1|GK000014.2	1802588	A	T	0	3	0	1		gnl|UMD3.1|GK000016.2	1402722	C	A	4	2	0.666666666666667	0.333333333333333		gnl|UMD3.1|GK000020.2	31897387	C	T	4	2	0.666666666666667	0.333333333333333		gnl|UMD3.1|GK000020.2	32052652	T	C	7	2	0.777777777777778	0.222222222222222		gnl|UMD3.1|GK000020.2	31987055	A	G	0
gnl|UMD3.1|GK000014.2	17028294	C	T	7	2	0.777777777777778	0.222222222222222		gnl|UMD3.1|GK000014.2	1802608	C	A	8	2	0.8	0.2		LHX4	>=62868732	<=62915247	gnl|UMD3.1|GK000016.2						gnl|UMD3.1|GK000020.2	31898471	T	C	4	2	0.666666666666667	0.333333333333333		gnl|UMD3.1|GK000020.2	32052950	C	G	0	3	0	1		gnl|UMD3.1|GK000020.2	31988315	T	A	0
gnl|UMD3.1|GK000014.2	17028340	A	T	6	3	0.666666666666667	0.333333333333333		gnl|UMD3.1|GK000014.2	1803748	N	C	0	4	0	1		Chromosome location of CGs	SNP location	1	2	3	4	5	6		gnl|UMD3.1|GK000020.2	31898494	T	C	3	2	0.6	0.4		gnl|UMD3.1|GK000020.2	32053325	T	C	2	2	0.5	0.5		gnl|UMD3.1|GK000020.2	31988421	G	T	0
gnl|UMD3.1|GK000014.2	17032649	C	T	0	6	0	1		FGF2	>=35199615	<=35259135	gnl|UMD3.1|GK000017.2						IGFLR1	>=46641558	<=46644180	gnl|UMD3.1|GK000018.2						gnl|UMD3.1|GK000020.2	31898618	G	T	7	2	0.777777777777778	0.222222222222222		gnl|UMD3.1|GK000020.2	32053338	T	C	2	3	0.4	0.6		gnl|UMD3.1|GK000020.2	31988775	C	T	0
gnl|UMD3.1|GK000014.2	17032701	T	C	0	6	0	1		Chromosome location of CGs	SNP location	1	2	3	4	5	6		Chromosome location of CGs	SNP location	1	2	3	4	5	6		gnl|UMD3.1|GK000020.2	31898639	A	T	10	2	0.833333333333333	0.166666666666667		gnl|UMD3.1|GK000020.2	32053360	T	C	2	3	0.4	0.6		gnl|UMD3.1|GK000020.2	31991105	C	T	0
gnl|UMD3.1|GK000014.2	17034141	G	T	4	4	0.5	0.5		gnl|UMD3.1|GK000017.2	35200104	C	T	0	10	0	1		gnl|UMD3.1|GK000018.2	46641818	G	A	3	10	0.230769230769231	0.769230769230769		gnl|UMD3.1|GK000020.2	31899080	C	A	2	2	0.5	0.5		gnl|UMD3.1|GK000020.2	32053362	T	C	0	5	0	1		gnl|UMD3.1|GK000020.2	31992207	G	A	0
gnl|UMD3.1|GK000014.2	17037719	C	A	0	2	0	1		gnl|UMD3.1|GK000017.2	35201513	C	A	6	5	0.545454545454545	0.454545454545455		gnl|UMD3.1|GK000018.2	46641883	C	G	11	2	0.846153846153846	0.153846153846154		gnl|UMD3.1|GK000020.2	31899899	A	G	12	25	0.324324324324324	0.675675675675676		gnl|UMD3.1|GK000020.2	32053390	C	T	1	3	0.25	0.75		gnl|UMD3.1|GK000020.2	31995227	C	A	1
gnl|UMD3.1|GK000014.2	17037823	A	T	2	2	0.5	0.5		gnl|UMD3.1|GK000017.2	35202367	C	A	2	2	0.5	0.5		gnl|UMD3.1|GK000018.2	46642927	T	C	2	2	0.5	0.5		gnl|UMD3.1|GK000020.2	31900129	C	G	10	2	0.833333333333333	0.166666666666667		gnl|UMD3.1|GK000020.2	32053406	C	A	1	3	0.25	0.75		gnl|UMD3.1|GK000020.2	31996869	A	C	0
gnl|UMD3.1|GK000014.2	17037955	G	T	3	5	0.375	0.625		gnl|UMD3.1|GK000017.2	35202517	A	T	0	1	0	1		gnl|UMD3.1|GK000018.2	46643515	C	T	2	11	0.153846153846154	0.846153846153846		gnl|UMD3.1|GK000020.2	31900345	G	A	11	2	0.846153846153846	0.153846153846154		gnl|UMD3.1|GK000020.2	32053710	G	A	3	2	0.6	0.4		gnl|UMD3.1|GK000020.2	31997709	N	G	0
gnl|UMD3.1|GK000014.2	17038052	G	A	8	2	0.8	0.2		gnl|UMD3.1|GK000017.2	35202625	G	A	0	2	0	1		gnl|UMD3.1|GK000018.2	46643534	G	C	10	2	0.833333333333333	0.166666666666667		gnl|UMD3.1|GK000020.2	31900477	T	A	11	2	0.846153846153846	0.153846153846154		gnl|UMD3.1|GK000020.2	32053715	G	A	1	2	0.333333333333333	0.666666666666667		gnl|UMD3.1|GK000020.2	31997718	T	C	0
gnl|UMD3.1|GK000014.2	17039222	C	G	0	2	0	1		gnl|UMD3.1|GK000017.2	35203370	G	A	0	3	0	1		gnl|UMD3.1|GK000018.2	46643561	C	T	9	2	0.818181818181818	0.181818181818182		gnl|UMD3.1|GK000020.2	31900976	A	T	4	2	0.666666666666667	0.333333333333333		gnl|UMD3.1|GK000020.2	32053758	G	A	1	2	0.333333333333333	0.666666666666667		gnl|UMD3.1|GK000020.2	31997743	G	A	0
gnl|UMD3.1|GK000014.2	17040623	C	T	3	4	0.428571428571429	0.571428571428571		gnl|UMD3.1|GK000017.2	35210234	T	C	0	4	0	1		gnl|UMD3.1|GK000018.2	46643866	G	T	0	2	0	1		gnl|UMD3.1|GK000020.2	31901033	T	C	0	6	0	1		gnl|UMD3.1|GK000020.2	32054461	T	C	3	2	0.6	0.4		gnl|UMD3.1|GK000020.2	31997792	T	C	0
gnl|UMD3.1|GK000014.2	17042305	T	A	2	2	0.5	0.5		gnl|UMD3.1|GK000017.2	35226686	G	A	0	2	0	1		IGFL1	>=53961670	<=53964590	gnl|UMD3.1|GK000018.2						gnl|UMD3.1|GK000020.2	31902448	C	T	0	2	0	1		gnl|UMD3.1|GK000020.2	32055471	C	A	0	2	0	1		gnl|UMD3.1|GK000020.2	31998312	A	T	0
gnl|UMD3.1|GK000014.2	17048011	A	T	3	2	0.6	0.4		gnl|UMD3.1|GK000017.2	35226750	G	A	0	2	0	1		Chromosome location of CGs	SNP location	1	2	3	4	5	6		gnl|UMD3.1|GK000020.2	31902542	G	T	0	2	0	1		gnl|UMD3.1|GK000020.2	32057034	T	C	0	2	0	1		gnl|UMD3.1|GK000020.2	31999084	G	A	0
gnl|UMD3.1|GK000014.2	17052735	A	G	7	2	0.777777777777778	0.222222222222222		GH1	>=48768618	<=48772014	gnl|UMD3.1|GK000019.2						IGFBP4	>=41326678	<=41338255	gnl|UMD3.1|GK000019.2						gnl|UMD3.1|GK000020.2	31903518	T	C	0	2	0	1		gnl|UMD3.1|GK000020.2	32057504	T	C	1	2	0.333333333333333	0.666666666666667		gnl|UMD3.1|GK000020.2	32000799	C	G	0
gnl|UMD3.1|GK000014.2	17053414	C	T	0	6	0	1		Chromosome location of CGs	SNP location	1	2	3	4	5	6		Chromosome location of CGs	SNP location	1	2	3	4	5	6		gnl|UMD3.1|GK000020.2	31904078	C	A	0	2	0	1		gnl|UMD3.1|GK000020.2	32059333	T	C	3	2	0.6	0.4		gnl|UMD3.1|GK000020.2	32001163	T	C	0
gnl|UMD3.1|GK000014.2	17056820	C	A	5	2	0.714285714285714	0.285714285714286		gnl|UMD3.1|GK000019.2	48769646	G	A	4	2	0.666666666666667	0.333333333333333		gnl|UMD3.1|GK000019.2	41327270	G	A	3	2	0.6	0.4		gnl|UMD3.1|GK000020.2	31906598	C	A	8	4	0.666666666666667	0.333333333333333		gnl|UMD3.1|GK000020.2	32059341	T	C	2	2	0.5	0.5		gnl|UMD3.1|GK000020.2	32001180	T	C	0
gnl|UMD3.1|GK000014.2	17057067	T	C	2	8	0.2	0.8		gnl|UMD3.1|GK000019.2	48771960	G	A	2	30	0.0625	0.9375		gnl|UMD3.1|GK000019.2	41327271	T	C	2	2	0.5	0.5		gnl|UMD3.1|GK000020.2	31906607	C	A	11	3	0.785714285714286	0.214285714285714		gnl|UMD3.1|GK000020.2	32059343	T	C	2	3	0.4	0.6		gnl|UMD3.1|GK000020.2	32001636	A	G	0
gnl|UMD3.1|GK000014.2	17057384	A	C	9	3	0.75	0.25		NSMCE2	>=16424535	<=16619178	gnl|UMD3.1|GK000014.2						gnl|UMD3.1|GK000019.2	41327923	C	T	4	2	0.666666666666667	0.333333333333333		gnl|UMD3.1|GK000020.2	31906653	C	A	19	3	0.863636363636364	0.136363636363636		gnl|UMD3.1|GK000020.2	32059356	T	C	3	2	0.6	0.4		gnl|UMD3.1|GK000020.2	32001644	A	C	0
gnl|UMD3.1|GK000014.2	17057391	C	T	9	3	0.75	0.25		Chromosome location of CGs	SNP location	1	2	3	4	5	6		gnl|UMD3.1|GK000019.2	41329597	T	A	6	2	0.75	0.25		gnl|UMD3.1|GK000020.2	31906912	T	C	9	2	0.818181818181818	0.181818181818182		gnl|UMD3.1|GK000020.2	32059369	T	C	3	2	0.6	0.4		gnl|UMD3.1|GK000020.2	32001884	T	C	0
gnl|UMD3.1|GK000014.2	17057696	A	G	1	2	0.333333333333333	0.666666666666667		gnl|UMD3.1|GK000014.2	16424786	C	G	6	4	0.6	0.4		gnl|UMD3.1|GK000019.2	41330348	A	T	2	2	0.5	0.5		gnl|UMD3.1|GK000020.2	31908580	A	G	0	2	0	1		gnl|UMD3.1|GK000020.2	32060262	C	T	0	2	0	1		gnl|UMD3.1|GK000020.2	32002436	C	T	0
gnl|UMD3.1|GK000014.2	17057927	CATTGA	CA	0	1	0	1		gnl|UMD3.1|GK000014.2	16435749	T	C	3	7	0.3	0.7		gnl|UMD3.1|GK000019.2	41330510	G	A	0	2	0	1		gnl|UMD3.1|GK000020.2	31910683	T	C	0	2	0	1		gnl|UMD3.1|GK000020.2	32062044	T	C	9	2	0.818181818181818	0.181818181818182		gnl|UMD3.1|GK000020.2	32002786	A	C	0
gnl|UMD3.1|GK000014.2	17063954	A	C	0	2	0	1		gnl|UMD3.1|GK000014.2	16436220	C	A	0	2	0	1		gnl|UMD3.1|GK000019.2	41331586	C	T	3	2	0.6	0.4		gnl|UMD3.1|GK000020.2	31911176	T	C	0	12	0	1		gnl|UMD3.1|GK000020.2	32062045	G	A	8	2	0.8	0.2		gnl|UMD3.1|GK000020.2	32003378	G	C	0
gnl|UMD3.1|GK000014.2	17064264	C	T	4	2	0.666666666666667	0.333333333333333		gnl|UMD3.1|GK000014.2	16436322	C	A	0	2	0	1		gnl|UMD3.1|GK000019.2	41331820	A	G	3	2	0.6	0.4		gnl|UMD3.1|GK000020.2	31911180	C	A	10	2	0.833333333333333	0.166666666666667		gnl|UMD3.1|GK000020.2	32063839	G	T	4	2	0.666666666666667	0.333333333333333		gnl|UMD3.1|GK000020.2	32003390	G	T	0
gnl|UMD3.1|GK000014.2	17064388	G	A	3	2	0.6	0.4		gnl|UMD3.1|GK000014.2	16475495	T	A	1	2	0.333333333333333	0.666666666666667		gnl|UMD3.1|GK000019.2	41331888	C	T	3	2	0.6	0.4		gnl|UMD3.1|GK000020.2	31911609	T	C	0	2	0	1		gnl|UMD3.1|GK000020.2	32066476	TAGAGA	TAGA	0	1	0	1		gnl|UMD3.1|GK000020.2	32003475	A	G	0
gnl|UMD3.1|GK000014.2	17064513	G	A	1	3	0.25	0.75		gnl|UMD3.1|GK000014.2	16475977	G	A	0	2	0	1		gnl|UMD3.1|GK000019.2	41332112	G	A	0	2	0	1		gnl|UMD3.1|GK000020.2	31911870	T	A	0	2	0	1		gnl|UMD3.1|GK000020.2	32066499	C	T	0	2	0	1		gnl|UMD3.1|GK000020.2	32003485	A	G	0
gnl|UMD3.1|GK000014.2	17064694	C	T	0	6	0	1		gnl|UMD3.1|GK000014.2	16476029	C	T	0	2	0	1		gnl|UMD3.1|GK000019.2	41333016	C	A	8	2	0.8	0.2		gnl|UMD3.1|GK000020.2	31912120	A	T	2	2	0.5	0.5		gnl|UMD3.1|GK000020.2	32067986	G	T	0	2	0	1		gnl|UMD3.1|GK000020.2	32003521	A	G	0
gnl|UMD3.1|GK000014.2	17079245	A	G	0	2	0	1		gnl|UMD3.1|GK000014.2	16476944	T	C	0	2	0	1		gnl|UMD3.1|GK000019.2	41333543	C	T	3	3	0.5	0.5		gnl|UMD3.1|GK000020.2	31912725	C	G	3	4	0.428571428571429	0.571428571428571		gnl|UMD3.1|GK000020.2	32074602	T	C	0	2	0	1		gnl|UMD3.1|GK000020.2	32003531	G	A	0
gnl|UMD3.1|GK000014.2	17080518	T	C	0	2	0	1		gnl|UMD3.1|GK000014.2	16492184	G	A	0	2	0	1		gnl|UMD3.1|GK000019.2	41333988	G	A	6	2	0.75	0.25		gnl|UMD3.1|GK000020.2	31913808	G	T	6	3	0.666666666666667	0.333333333333333		gnl|UMD3.1|GK000020.2	32078064	C	A	4	2	0.666666666666667	0.333333333333333		gnl|UMD3.1|GK000020.2	32003710	T	A	0
gnl|UMD3.1|GK000014.2	17080522	G	A	0	2	0	1		gnl|UMD3.1|GK000014.2	16524986	G	C	0	2	0	1		gnl|UMD3.1|GK000019.2	41334071	A	T	16	3	0.842105263157895	0.157894736842105		gnl|UMD3.1|GK000020.2	31913861	C	A	8	3	0.727272727272727	0.272727272727273		gnl|UMD3.1|GK000020.2	32078307	C	G	7	5	0.583333333333333	0.416666666666667		gnl|UMD3.1|GK000020.2	32003839	G	C	0
gnl|UMD3.1|GK000014.2	17093692	A	G	2	2	0.5	0.5		gnl|UMD3.1|GK000014.2	16524991	T	C	0	2	0	1		gnl|UMD3.1|GK000019.2	41334997	A	T	0	3	0	1		gnl|UMD3.1|GK000020.2	31913878	C	A	8	4	0.666666666666667	0.333333333333333		gnl|UMD3.1|GK000020.2	32078665	C	T	1	2	0.333333333333333	0.666666666666667		gnl|UMD3.1|GK000020.2	32003854	C	G	0
gnl|UMD3.1|GK000014.2	17093745	A	G	3	3	0.5	0.5		gnl|UMD3.1|GK000014.2	16525016	T	C	0	2	0	1		gnl|UMD3.1|GK000019.2	41335536	A	G	1	2	0.333333333333333	0.666666666666667		gnl|UMD3.1|GK000020.2	31913884	C	A	8	6	0.571428571428571	0.428571428571429		gnl|UMD3.1|GK000020.2	32085255	ATTTT	ATT	0	1	0	1		gnl|UMD3.1|GK000020.2	32003928	G	A	0
gnl|UMD3.1|GK000014.2	17096969	A	C	0	3	0	1		gnl|UMD3.1|GK000014.2	16525020	T	C	0	2	0	1		gnl|UMD3.1|GK000019.2	41336631	C	T	3	2	0.6	0.4		gnl|UMD3.1|GK000020.2	31913892	C	A	8	4	0.666666666666667	0.333333333333333		gnl|UMD3.1|GK000020.2	32088493	G	T	0	2	0	1		gnl|UMD3.1|GK000020.2	32004206	G	A	0
gnl|UMD3.1|GK000014.2	17098473	T	A	0	3	0	1		gnl|UMD3.1|GK000014.2	16527003	C	T	0	2	0	1		gnl|UMD3.1|GK000019.2	41337061	G	A	1	15	0.0625	0.9375		gnl|UMD3.1|GK000020.2	31914499	A	T	0	2	0	1		gnl|UMD3.1|GK000020.2	32089281	T	C	0	2	0	1		gnl|UMD3.1|GK000020.2	32004329	T	A	0
gnl|UMD3.1|GK000014.2	17098607	G	T	6	2	0.75	0.25		gnl|UMD3.1|GK000014.2	16527030	G	C	0	2	0	1		gnl|UMD3.1|GK000019.2	41338111	C	T	2030	1932	0.512367491166078	0.487632508833922		gnl|UMD3.1|GK000020.2	31914927	C	T	0	2	0	1		gnl|UMD3.1|GK000020.2	32089741	C	T	1	2	0.333333333333333	0.666666666666667		gnl|UMD3.1|GK000020.2	32004648	A	C	1
gnl|UMD3.1|GK000014.2	17100703	A	T	0	2	0	1		gnl|UMD3.1|GK000014.2	16540956	G	T	0	2	0	1		IGF2BP1	>=38137127	<=38178538	gnl|UMD3.1|GK000019.2						gnl|UMD3.1|GK000020.2	31916819	C	G	3	2	0.6	0.4		gnl|UMD3.1|GK000020.2	32092305	C	T	2	2	0.5	0.5		gnl|UMD3.1|GK000020.2	32004670	T	C	0
gnl|UMD3.1|GK000014.2	17108998	G	T	2	2	0.5	0.5		gnl|UMD3.1|GK000014.2	16541040	A	C	0	2	0	1		Chromosome location of CGs	SNP location	1	2	3	4	5	6		gnl|UMD3.1|GK000020.2	31917232	A	G	7	2	0.777777777777778	0.222222222222222		gnl|UMD3.1|GK000020.2	32099444	G	A	1	2	0.333333333333333	0.666666666666667		gnl|UMD3.1|GK000020.2	32004782	G	T	0
gnl|UMD3.1|GK000014.2	17113279	C	T	41	6	0.872340425531915	0.127659574468085		gnl|UMD3.1|GK000014.2	16541043	G	T	0	2	0	1		FASN	>=51384922	<=51403614	gnl|UMD3.1|GK000019.2						gnl|UMD3.1|GK000020.2	31918452	C	T	2	2	0.5	0.5		gnl|UMD3.1|GK000020.2	32105468	G	A	0	2	0	1		gnl|UMD3.1|GK000020.2	32004856	C	T	0
gnl|UMD3.1|GK000014.2	17117998	G	T	0	2	0	1		gnl|UMD3.1|GK000014.2	16544996	G	A	2	2	0.5	0.5		Chromosome location of CGs	SNP location	1	2	3	4	5	6		gnl|UMD3.1|GK000020.2	31919359	C	A	9	2	0.818181818181818	0.181818181818182		gnl|UMD3.1|GK000020.2	32107472	T	A	1	2	0.333333333333333	0.666666666666667		gnl|UMD3.1|GK000020.2	32004936	G	T	0
gnl|UMD3.1|GK000014.2	17118021	C	T	0	2	0	1		gnl|UMD3.1|GK000014.2	16564926	T	C	0	2	0	1		gnl|UMD3.1|GK000019.2	51395439	A	G	0	3	0	1		gnl|UMD3.1|GK000020.2	31919572	C	G	6	2	0.75	0.25		gnl|UMD3.1|GK000020.2	32107527	C	A	2	2	0.5	0.5		gnl|UMD3.1|GK000020.2	32005299	T	G	0
gnl|UMD3.1|GK000014.2	17121600	G	T	0	2	0	1		gnl|UMD3.1|GK000014.2	16580333	C	A	0	2	0	1		gnl|UMD3.1|GK000019.2	51398083	T	C	3	2	0.6	0.4		gnl|UMD3.1|GK000020.2	31920317	T	C	2	2	0.5	0.5		gnl|UMD3.1|GK000020.2	32110614	N	C	0	2	0	1		gnl|UMD3.1|GK000020.2	32005406	G	A	0
gnl|UMD3.1|GK000014.2	17126575	G	T	2	2	0.5	0.5		gnl|UMD3.1|GK000014.2	16598338	G	A	0	2	0	1		gnl|UMD3.1|GK000019.2	51399648	C	A	6	4	0.6	0.4		gnl|UMD3.1|GK000020.2	31924367	T	C	1	5	0.166666666666667	0.833333333333333		gnl|UMD3.1|GK000020.2	32110736	G	A	2	2	0.5	0.5		gnl|UMD3.1|GK000020.2	32005790	T	C	12
gnl|UMD3.1|GK000014.2	17129400	A	T	5	2	0.714285714285714	0.285714285714286		MTSS1	>=16971033	<=17132800	gnl|UMD3.1|GK000014.2						gnl|UMD3.1|GK000019.2	51399852	G	T	6	2	0.75	0.25		gnl|UMD3.1|GK000020.2	31924372	T	C	1	5	0.166666666666667	0.833333333333333		gnl|UMD3.1|GK000020.2	32112580	C	A	3	2	0.6	0.4		gnl|UMD3.1|GK000020.2	32005930	A	G	5
gnl|UMD3.1|GK000014.2	17129580	C	A	10	2	0.833333333333333	0.166666666666667		Chromosome location of CGs	SNP location	1	2	3	4	5	6		gnl|UMD3.1|GK000019.2	51402032	G	A	7	8	0.466666666666667	0.533333333333333		gnl|UMD3.1|GK000020.2	31924513	A	G	2	2	0.5	0.5		gnl|UMD3.1|GK000020.2	32112581	T	C	3	2	0.6	0.4		gnl|UMD3.1|GK000020.2	32006007	G	T	3
gnl|UMD3.1|GK000014.2	17130253	G	T	12	2	0.857142857142857	0.142857142857143		gnl|UMD3.1|GK000014.2	16972904	G	A	1	2	0.333333333333333	0.666666666666667		gnl|UMD3.1|GK000019.2	51402774	C	T	12	2	0.857142857142857	0.142857142857143		gnl|UMD3.1|GK000020.2	31924514	C	A	2	2	0.5	0.5		gnl|UMD3.1|GK000020.2	32112590	C	T	0	5	0	1		gnl|UMD3.1|GK000020.2	32006167	G	A	0
gnl|UMD3.1|GK000014.2	17130274	T	C	14	3	0.823529411764706	0.176470588235294		gnl|UMD3.1|GK000014.2	16983156	G	C	0	1	0	1		gnl|UMD3.1|GK000019.2	51402816	C	A	20	4	0.833333333333333	0.166666666666667		gnl|UMD3.1|GK000020.2	31924742	C	A	0	6	0	1		gnl|UMD3.1|GK000020.2	32112631	T	C	1	4	0.2	0.8		gnl|UMD3.1|GK000020.2	32006381	A	G	0
gnl|UMD3.1|GK000014.2	17131555	A	G	0	341	0	1		gnl|UMD3.1|GK000014.2	16995783	A	G	1	2	0.333333333333333	0.666666666666667		gnl|UMD3.1|GK000019.2	51403183	G	T	12	2	0.857142857142857	0.142857142857143		gnl|UMD3.1|GK000020.2	31925960	A	T	2	2	0.5	0.5		gnl|UMD3.1|GK000020.2	32112648	T	C	2	3	0.4	0.6		gnl|UMD3.1|GK000020.2	32006711	T	C	0
SNTG1	>=22212868	<=22350058	gnl|UMD3.1|GK000014.2						gnl|UMD3.1|GK000014.2	16995806	G	A	2	2	0.5	0.5		SREBF1	>=35234637	<=35250672	gnl|UMD3.1|GK000019.2						gnl|UMD3.1|GK000020.2	31926335	T	A	0	2	0	1		gnl|UMD3.1|GK000020.2	32112748	C	A	4	4	0.5	0.5		gnl|UMD3.1|GK000020.2	32006814	G	A	0
Chromosome location of CGs	SNP location	1	2	3	4	5	6		gnl|UMD3.1|GK000014.2	16997384	G	T	0	2	0	1		Chromosome location of CGs	SNP location	1	2	3	4	5	6		gnl|UMD3.1|GK000020.2	31935211	T	C	1	4	0.2	0.8		gnl|UMD3.1|GK000020.2	32112819	T	C	11	2	0.846153846153846	0.153846153846154		gnl|UMD3.1|GK000020.2	32006832	G	A	0
gnl|UMD3.1|GK000014.2	22236340	G	A	0	2	0	1		gnl|UMD3.1|GK000014.2	17000050	C	A	4	2	0.666666666666667	0.333333333333333		gnl|UMD3.1|GK000019.2	35241630	T	C	0	6	0	1		gnl|UMD3.1|GK000020.2	31936225	G	A	1	2	0.333333333333333	0.666666666666667		gnl|UMD3.1|GK000020.2	32112863	T	C	11	4	0.733333333333333	0.266666666666667		gnl|UMD3.1|GK000020.2	32006970	T	G	0
gnl|UMD3.1|GK000014.2	22259138	G	T	2	2	0.5	0.5		gnl|UMD3.1|GK000014.2	17000968	T	A	5	2	0.714285714285714	0.285714285714286		gnl|UMD3.1|GK000019.2	35246216	T	G	0	2	0	1		gnl|UMD3.1|GK000020.2	31937056	G	T	1	2	0.333333333333333	0.666666666666667		gnl|UMD3.1|GK000020.2	32112875	T	C	12	3	0.8	0.2		gnl|UMD3.1|GK000020.2	32007230	C	A	0
PPP2R1A	>=58425828	<=58448787	gnl|UMD3.1|GK000018.2						gnl|UMD3.1|GK000014.2	17001872	T	C	2	2	0.5	0.5		gnl|UMD3.1|GK000019.2	35248180	C	T	0	46	0	1		gnl|UMD3.1|GK000020.2	31937990	T	C	2	2	0.5	0.5		gnl|UMD3.1|GK000020.2	32112900	T	C	9	3	0.75	0.25		gnl|UMD3.1|GK000020.2	32007334	G	A	0
Chromosome location of CGs	SNP location	1	2	3	4	5	6		gnl|UMD3.1|GK000014.2	17007601	A	G	2	2	0.5	0.5		gnl|UMD3.1|GK000019.2	35248457	T	A	0	2	0	1		gnl|UMD3.1|GK000020.2	31940162	C	T	1	2	0.333333333333333	0.666666666666667		gnl|UMD3.1|GK000020.2	32112915	T	C	4	5	0.444444444444444	0.555555555555556		gnl|UMD3.1|GK000020.2	32007966	C	T	0
gnl|UMD3.1|GK000018.2	58426459	T	A	3	2	0.6	0.4		gnl|UMD3.1|GK000014.2	17011614	C	T	1	1	0.5	0.5		gnl|UMD3.1|GK000019.2	35249212	C	A	0	2	0	1		gnl|UMD3.1|GK000020.2	31941553	C	A	0	2	0	1		gnl|UMD3.1|GK000020.2	32112916	T	C	7	2	0.777777777777778	0.222222222222222		gnl|UMD3.1|GK000020.2	32008043	A	G	0
gnl|UMD3.1|GK000018.2	58426499	C	T	3	4	0.428571428571429	0.571428571428571		gnl|UMD3.1|GK000014.2	17014824	G	T	2	2	0.5	0.5		gnl|UMD3.1|GK000019.2	35249627	A	C	1	2	0.333333333333333	0.666666666666667		gnl|UMD3.1|GK000020.2	31942328	A	T	2	2	0.5	0.5		gnl|UMD3.1|GK000020.2	32112953	T	C	2	3	0.4	0.6		gnl|UMD3.1|GK000020.2	32008252	T	G	0
gnl|UMD3.1|GK000018.2	58437359	C	T	0	1	0	1		gnl|UMD3.1|GK000014.2	17015427	G	C	0	2	0	1		gnl|UMD3.1|GK000019.2	35249943	C	G	0	2	0	1		gnl|UMD3.1|GK000020.2	31942355	T	C	2	2	0.5	0.5		gnl|UMD3.1|GK000020.2	32112962	T	C	1	3	0.25	0.75		gnl|UMD3.1|GK000020.2	32008303	G	A	0
gnl|UMD3.1|GK000018.2	58439145	C	T	2	7	0.222222222222222	0.777777777777778		gnl|UMD3.1|GK000014.2	17023833	A	G	0	2	0	1		gnl|UMD3.1|GK000019.2	35250380	C	T	0	73	0	1		gnl|UMD3.1|GK000020.2	31943302	G	A	1	2	0.333333333333333	0.666666666666667		gnl|UMD3.1|GK000020.2	32112965	C	T	2	2	0.5	0.5		gnl|UMD3.1|GK000020.2	32010028	C	T	8
gnl|UMD3.1|GK000018.2	58440246	T	C	13	3	0.8125	0.1875		gnl|UMD3.1|GK000014.2	17030815	G	A	0	2	0	1		CARTPT	>=9791661	<=9793744	gnl|UMD3.1|GK000020.2						gnl|UMD3.1|GK000020.2	31943490	C	G	0	2	0	1		gnl|UMD3.1|GK000020.2	32119292	G	T	3	2	0.6	0.4		gnl|UMD3.1|GK000020.2	32010067	A	G	7
gnl|UMD3.1|GK000018.2	58443078	G	T	21	4	0.84	0.16		gnl|UMD3.1|GK000014.2	17031413	TC	TCC	0	1	0	1		Chromosome location of CGs	SNP location	1	2	3	4	5	6		gnl|UMD3.1|GK000020.2	31945065	T	G	0	2	0	1		gnl|UMD3.1|GK000020.2	32119343	C	A	1	2	0.333333333333333	0.666666666666667		gnl|UMD3.1|GK000020.2	32010473	C	A	9
gnl|UMD3.1|GK000018.2	58443103	C	T	20	4	0.833333333333333	0.166666666666667		gnl|UMD3.1|GK000014.2	17032528	G	T	0	2	0	1		GHR	>=31890736	<=32199996	gnl|UMD3.1|GK000020.2						gnl|UMD3.1|GK000020.2	31947386	C	T	0	2	0	1		gnl|UMD3.1|GK000020.2	32120931	G	T	0	2	0	1		gnl|UMD3.1|GK000020.2	32010654	C	A	2
gnl|UMD3.1|GK000018.2	58444623	C	G	0	2	0	1		gnl|UMD3.1|GK000014.2	17035084	A	T	0	2	0	1		Chromosome location of CGs	SNP location	1	2	3	4	5	6		gnl|UMD3.1|GK000020.2	31949406	C	T	0	2	0	1		gnl|UMD3.1|GK000020.2	32121047	T	A	0	3	0	1		gnl|UMD3.1|GK000020.2	32011081	G	A	0
gnl|UMD3.1|GK000018.2	58445873	C	T	29	4	0.878787878787879	0.121212121212121		gnl|UMD3.1|GK000014.2	17036178	G	T	0	2	0	1		gnl|UMD3.1|GK000020.2	31890791	A	G	141	160	0.46843853820598	0.53156146179402		gnl|UMD3.1|GK000020.2	31949414	C	G	0	2	0	1		gnl|UMD3.1|GK000020.2	32121164	T	C	6	2	0.75	0.25		gnl|UMD3.1|GK000020.2	32011453	G	A	0
gnl|UMD3.1|GK000018.2	58447338	T	C	11	29	0.275	0.725		gnl|UMD3.1|GK000014.2	17037955	G	T	2	2	0.5	0.5		gnl|UMD3.1|GK000020.2	31891025	G	A	1	234	0.00425531914893617	0.995744680851064		gnl|UMD3.1|GK000020.2	31954987	G	A	1	4	0.2	0.8		gnl|UMD3.1|GK000020.2	32121323	G	T	6	2	0.75	0.25		gnl|UMD3.1|GK000020.2	32012182	C	T	0
gnl|UMD3.1|GK000018.2	58448355	A	T	1	2	0.333333333333333	0.666666666666667		gnl|UMD3.1|GK000014.2	17039966	A	G	0	4	0	1		gnl|UMD3.1|GK000020.2	31891050	T	C	124	134	0.48062015503876	0.51937984496124		gnl|UMD3.1|GK000020.2	31954993	C	T	2	4	0.333333333333333	0.666666666666667		gnl|UMD3.1|GK000020.2	32121992	C	G	0	2	0	1		gnl|UMD3.1|GK000020.2	32012460	T	C	0
EGFR	>=892005	<=1069280	gnl|UMD3.1|GK000022.2						gnl|UMD3.1|GK000014.2	17040400	C	T	2	2	0.5	0.5		gnl|UMD3.1|GK000020.2	31891078	A	G	125	123	0.504032258064516	0.495967741935484		gnl|UMD3.1|GK000020.2	31955193	T	C	2	2	0.5	0.5		gnl|UMD3.1|GK000020.2	32123712	T	C	0	2	0	1		gnl|UMD3.1|GK000020.2	32012568	C	A	0
Chromosome location of CGs	SNP location	1	2	3	4	5	6		gnl|UMD3.1|GK000014.2	17041961	A	G	1	3	0.25	0.75		gnl|UMD3.1|GK000020.2	31891130	T	G	113	138	0.450199203187251	0.549800796812749		gnl|UMD3.1|GK000020.2	31955953	C	T	0	2	0	1		gnl|UMD3.1|GK000020.2	32124313	C	T	0	2	0	1		gnl|UMD3.1|GK000020.2	32013120	C	G	0
gnl|UMD3.1|GK000022.2	892579	G	A	2	2	0.5	0.5		gnl|UMD3.1|GK000014.2	17041987	A	G	3	2	0.6	0.4		gnl|UMD3.1|GK000020.2	31892795	T	C	2	2	0.5	0.5		gnl|UMD3.1|GK000020.2	31956643	T	C	4	2	0.666666666666667	0.333333333333333		gnl|UMD3.1|GK000020.2	32124543	T	A	0	2	0	1		gnl|UMD3.1|GK000020.2	32013151	A	C	0
gnl|UMD3.1|GK000022.2	905667	T	A	0	2	0	1		gnl|UMD3.1|GK000014.2	17055282	C	A	0	2	0	1		gnl|UMD3.1|GK000020.2	31892809	A	G	2	2	0.5	0.5		gnl|UMD3.1|GK000020.2	31956670	T	C	4	2	0.666666666666667	0.333333333333333		gnl|UMD3.1|GK000020.2	32125184	G	A	0	2	0	1		gnl|UMD3.1|GK000020.2	32013186	A	G	0
gnl|UMD3.1|GK000022.2	905670	A	G	0	2	0	1		gnl|UMD3.1|GK000014.2	17057570	T	A	5	2	0.714285714285714	0.285714285714286		gnl|UMD3.1|GK000020.2	31893636	T	C	1	2	0.333333333333333	0.666666666666667		gnl|UMD3.1|GK000020.2	31956707	T	C	3	2	0.6	0.4		gnl|UMD3.1|GK000020.2	32125225	G	T	0	2	0	1		gnl|UMD3.1|GK000020.2	32013264	C	T	0
gnl|UMD3.1|GK000022.2	910532	C	A	0	2	0	1		gnl|UMD3.1|GK000014.2	17062167	C	G	0	2	0	1		gnl|UMD3.1|GK000020.2	31893652	T	C	0	2	0	1		gnl|UMD3.1|GK000020.2	31956708	T	C	3	3	0.5	0.5		gnl|UMD3.1|GK000020.2	32126083	G	A	0	2	0	1		gnl|UMD3.1|GK000020.2	32013282	G	A	0
gnl|UMD3.1|GK000022.2	910860	A	T	6	3	0.666666666666667	0.333333333333333		gnl|UMD3.1|GK000014.2	17063693	G	T	1	2	0.333333333333333	0.666666666666667		gnl|UMD3.1|GK000020.2	31893663	T	C	1	2	0.333333333333333	0.666666666666667		gnl|UMD3.1|GK000020.2	31956753	C	T	3	2	0.6	0.4		gnl|UMD3.1|GK000020.2	32126105	A	G	0	2	0	1		gnl|UMD3.1|GK000020.2	32013326	A	G	0
gnl|UMD3.1|GK000022.2	910901	A	G	10	8	0.555555555555556	0.444444444444444		gnl|UMD3.1|GK000014.2	17063767	T	A	2	2	0.5	0.5		gnl|UMD3.1|GK000020.2	31893671	C	G	1	2	0.333333333333333	0.666666666666667		gnl|UMD3.1|GK000020.2	31958641	C	G	1	4	0.2	0.8		gnl|UMD3.1|GK000020.2	32126643	A	G	0	2	0	1		gnl|UMD3.1|GK000020.2	32013558	A	G	0
gnl|UMD3.1|GK000022.2	910945	T	G	12	11	0.521739130434783	0.478260869565217		gnl|UMD3.1|GK000014.2	17063954	A	C	0	1	0	1		gnl|UMD3.1|GK000020.2	31894246	T	C	5	5	0.5	0.5		gnl|UMD3.1|GK000020.2	31959740	T	A	4	2	0.666666666666667	0.333333333333333		gnl|UMD3.1|GK000020.2	32130086	G	A	0	2	0	1		gnl|UMD3.1|GK000020.2	32013818	G	T	0
gnl|UMD3.1|GK000022.2	910955	T	A	9	10	0.473684210526316	0.526315789473684		gnl|UMD3.1|GK000014.2	17064694	C	T	0	2	0	1		gnl|UMD3.1|GK000020.2	31894358	A	C	3	5	0.375	0.625		gnl|UMD3.1|GK000020.2	31960886	T	C	0	2	0	1		gnl|UMD3.1|GK000020.2	32130476	A	T	4	2	0.666666666666667	0.333333333333333		gnl|UMD3.1|GK000020.2	32014197	G	T	6
gnl|UMD3.1|GK000022.2	911013	T	A	12	9	0.571428571428571	0.428571428571429		gnl|UMD3.1|GK000014.2	17072259	G	T	0	2	0	1		gnl|UMD3.1|GK000020.2	31894477	C	G	4	3	0.571428571428571	0.428571428571429		gnl|UMD3.1|GK000020.2	31961386	G	A	5	2	0.714285714285714	0.285714285714286		gnl|UMD3.1|GK000020.2	32135854	T	C	0	2	0	1		gnl|UMD3.1|GK000020.2	32014449	A	G	0
gnl|UMD3.1|GK000022.2	911031	T	C	12	6	0.666666666666667	0.333333333333333		gnl|UMD3.1|GK000014.2	17074121	G	T	0	2	0	1		gnl|UMD3.1|GK000020.2	31894664	A	G	5	9	0.357142857142857	0.642857142857143		gnl|UMD3.1|GK000020.2	31963508	G	A	0	4	0	1		gnl|UMD3.1|GK000020.2	32135873	T	C	0	2	0	1		gnl|UMD3.1|GK000020.2	32014480	G	C	7
gnl|UMD3.1|GK000022.2	911205	C	A	3	2	0.6	0.4		gnl|UMD3.1|GK000014.2	17074123	A	C	0	2	0	1		gnl|UMD3.1|GK000020.2	31894784	G	T	7	13	0.35	0.65		gnl|UMD3.1|GK000020.2	31963569	C	G	4	2	0.666666666666667	0.333333333333333		gnl|UMD3.1|GK000020.2	32139958	G	T	0	1	0	1		gnl|UMD3.1|GK000020.2	32014824	G	T	3
gnl|UMD3.1|GK000022.2	911238	G	A	2	2	0.5	0.5		gnl|UMD3.1|GK000014.2	17074941	T	C	0	2	0	1		gnl|UMD3.1|GK000020.2	31894891	A	G	11	14	0.44	0.56		gnl|UMD3.1|GK000020.2	31966347	C	A	7	2	0.777777777777778	0.222222222222222		gnl|UMD3.1|GK000020.2	32144624	A	T	0	2	0	1		gnl|UMD3.1|GK000020.2	32014836	T	G	0
gnl|UMD3.1|GK000022.2	911292	C	T	0	4	0	1		gnl|UMD3.1|GK000014.2	17076918	T	C	0	2	0	1		gnl|UMD3.1|GK000020.2	31894895	G	T	10	15	0.4	0.6		gnl|UMD3.1|GK000020.2	31966382	T	A	3	2	0.6	0.4		gnl|UMD3.1|GK000020.2	32145139	T	C	2	2	0.5	0.5		gnl|UMD3.1|GK000020.2	32014933	A	G	0
gnl|UMD3.1|GK000022.2	911476	A	G	2	2	0.5	0.5		gnl|UMD3.1|GK000014.2	17078698	A	T	0	2	0	1		gnl|UMD3.1|GK000020.2	31894938	A	T	10	18	0.357142857142857	0.642857142857143		gnl|UMD3.1|GK000020.2	31966952	A	T	1	9	0.1	0.9		gnl|UMD3.1|GK000020.2	32145210	T	C	0	2	0	1		gnl|UMD3.1|GK000020.2	32014986	G	A	0
gnl|UMD3.1|GK000022.2	929994	C	T	0	13	0	1		gnl|UMD3.1|GK000014.2	17078780	A	G	0	2	0	1		gnl|UMD3.1|GK000020.2	31895336	T	C	4	2	0.666666666666667	0.333333333333333		gnl|UMD3.1|GK000020.2	31967113	C	T	0	27	0	1		gnl|UMD3.1|GK000020.2	32146600	C	G	1	2	0.333333333333333	0.666666666666667		gnl|UMD3.1|GK000020.2	32015007	N	T	0
gnl|UMD3.1|GK000022.2	930394	T	C	0	2	0	1		gnl|UMD3.1|GK000014.2	17079873	G	C	1	2	0.333333333333333	0.666666666666667		gnl|UMD3.1|GK000020.2	31896267	C	G	0	3	0	1		gnl|UMD3.1|GK000020.2	31967196	G	T	5	2	0.714285714285714	0.285714285714286		gnl|UMD3.1|GK000020.2	32146617	T	G	0	2	0	1		gnl|UMD3.1|GK000020.2	32015324	C	A	12
gnl|UMD3.1|GK000022.2	950852	G	A	1	2	0.333333333333333	0.666666666666667		gnl|UMD3.1|GK000014.2	17079919	G	A	2	2	0.5	0.5		gnl|UMD3.1|GK000020.2	31896319	C	A	0	4	0	1		gnl|UMD3.1|GK000020.2	31967456	A	T	6	2	0.75	0.25		gnl|UMD3.1|GK000020.2	32146625	C	T	0	2	0	1		gnl|UMD3.1|GK000020.2	32015327	C	A	12
gnl|UMD3.1|GK000022.2	955778	C	A	2	2	0.5	0.5		gnl|UMD3.1|GK000014.2	17086605	T	G	0	2	0	1		gnl|UMD3.1|GK000020.2	31896402	A	G	1	2	0.333333333333333	0.666666666666667		gnl|UMD3.1|GK000020.2	31967458	C	G	6	2	0.75	0.25		gnl|UMD3.1|GK000020.2	32146676	A	G	0	2	0	1		gnl|UMD3.1|GK000020.2	32015720	G	A	21
gnl|UMD3.1|GK000022.2	955814	T	A	5	2	0.714285714285714	0.285714285714286		gnl|UMD3.1|GK000014.2	17087080	G	A	0	3	0	1		gnl|UMD3.1|GK000020.2	31896570	A	C	2	2	0.5	0.5		gnl|UMD3.1|GK000020.2	31973985	G	C	1	4	0.2	0.8		gnl|UMD3.1|GK000020.2	32153910	C	T	3	2	0.6	0.4		gnl|UMD3.1|GK000020.2	32016336	T	A	4
gnl|UMD3.1|GK000022.2	956106	C	A	9	2	0.818181818181818	0.181818181818182		gnl|UMD3.1|GK000014.2	17087113	T	C	0	3	0	1		gnl|UMD3.1|GK000020.2	31896842	C	T	0	2	0	1		gnl|UMD3.1|GK000020.2	31979137	C	A	8	2	0.8	0.2		gnl|UMD3.1|GK000020.2	32155374	A	G	0	4	0	1		gnl|UMD3.1|GK000020.2	32017077	A	G	9
gnl|UMD3.1|GK000022.2	983940	A	G	0	2	0	1		gnl|UMD3.1|GK000014.2	17088129	A	G	0	2	0	1		gnl|UMD3.1|GK000020.2	31896941	C	T	0	4	0	1		gnl|UMD3.1|GK000020.2	31982426	G	A	0	3	0	1		gnl|UMD3.1|GK000020.2	32156097	C	A	1	2	0.333333333333333	0.666666666666667		gnl|UMD3.1|GK000020.2	32017098	T	A	0
gnl|UMD3.1|GK000022.2	987988	G	A	3	2	0.6	0.4		gnl|UMD3.1|GK000014.2	17088189	C	T	0	2	0	1		gnl|UMD3.1|GK000020.2	31897919	C	A	0	2	0	1		gnl|UMD3.1|GK000020.2	31982506	T	C	6	2	0.75	0.25		gnl|UMD3.1|GK000020.2	32156446	T	A	1	2	0.333333333333333	0.666666666666667		gnl|UMD3.1|GK000020.2	32018266	G	A	5
gnl|UMD3.1|GK000022.2	988425	C	T	0	3	0	1		gnl|UMD3.1|GK000014.2	17089644	C	T	0	4	0	1		gnl|UMD3.1|GK000020.2	31898249	G	T	3	2	0.6	0.4		gnl|UMD3.1|GK000020.2	31982617	T	C	5	2	0.714285714285714	0.285714285714286		gnl|UMD3.1|GK000020.2	32156506	C	A	1	3	0.25	0.75		gnl|UMD3.1|GK000020.2	32018667	T	C	8
gnl|UMD3.1|GK000022.2	988437	A	G	0	2	0	1		gnl|UMD3.1|GK000014.2	17089655	T	G	0	4	0	1		gnl|UMD3.1|GK000020.2	31898497	T	C	9	2	0.818181818181818	0.181818181818182		gnl|UMD3.1|GK000020.2	31984519	T	C	1	2	0.333333333333333	0.666666666666667		gnl|UMD3.1|GK000020.2	32158937	C	T	0	2	0	1		gnl|UMD3.1|GK000020.2	32019719	C	T	0
gnl|UMD3.1|GK000022.2	988932	G	T	0	1	0	1		gnl|UMD3.1|GK000014.2	17090164	G	A	3	7	0.3	0.7		gnl|UMD3.1|GK000020.2	31898500	T	C	8	3	0.727272727272727	0.272727272727273		gnl|UMD3.1|GK000020.2	31988421	G	T	0	2	0	1		gnl|UMD3.1|GK000020.2	32159017	C	A	0	2	0	1		gnl|UMD3.1|GK000020.2	32019739	G	A	11
gnl|UMD3.1|GK000022.2	1000998	A	T	0	2	0	1		gnl|UMD3.1|GK000014.2	17090217	A	G	3	4	0.428571428571429	0.571428571428571		gnl|UMD3.1|GK000020.2	31899899	A	G	0	19	0	1		gnl|UMD3.1|GK000020.2	31988903	G	T	0	2	0	1		gnl|UMD3.1|GK000020.2	32159929	C	T	0	2	0	1		gnl|UMD3.1|GK000020.2	32020041	T	C	0
gnl|UMD3.1|GK000022.2	1001482	C	A	3	2	0.6	0.4		gnl|UMD3.1|GK000014.2	17090799	T	C	0	2	0	1		gnl|UMD3.1|GK000020.2	31900054	G	T	4	2	0.666666666666667	0.333333333333333		gnl|UMD3.1|GK000020.2	31990427	C	A	0	2	0	1		gnl|UMD3.1|GK000020.2	32161638	T	C	0	2	0	1		gnl|UMD3.1|GK000020.2	32020047	C	G	0
gnl|UMD3.1|GK000022.2	1001483	T	C	3	2	0.6	0.4		gnl|UMD3.1|GK000014.2	17091411	G	C	0	2	0	1		gnl|UMD3.1|GK000020.2	31906233	C	A	3	2	0.6	0.4		gnl|UMD3.1|GK000020.2	31994002	TCC	TCCC	0	1	0	1		gnl|UMD3.1|GK000020.2	32161646	T	C	0	2	0	1		gnl|UMD3.1|GK000020.2	32022555	G	A	8
gnl|UMD3.1|GK000022.2	1001489	T	G	2	3	0.4	0.6		gnl|UMD3.1|GK000014.2	17096518	C	CA	0	1	0	1		gnl|UMD3.1|GK000020.2	31906638	C	A	12	4	0.75	0.25		gnl|UMD3.1|GK000020.2	31996062	C	T	0	2	0	1		gnl|UMD3.1|GK000020.2	32165916	G	C	4	3	0.571428571428571	0.428571428571429		gnl|UMD3.1|GK000020.2	32022609	G	A	5
gnl|UMD3.1|GK000022.2	1001504	T	C	3	3	0.5	0.5		gnl|UMD3.1|GK000014.2	17098510	G	A	2	49	0.0392156862745098	0.96078431372549		gnl|UMD3.1|GK000020.2	31907597	C	A	6	2	0.75	0.25		gnl|UMD3.1|GK000020.2	31996735	C	G	0	2	0	1		gnl|UMD3.1|GK000020.2	32167457	T	G	1	4	0.2	0.8		gnl|UMD3.1|GK000020.2	32022622	T	C	9
gnl|UMD3.1|GK000022.2	1006017	C	G	0	2	0	1		gnl|UMD3.1|GK000014.2	17102539	C	A	4	2	0.666666666666667	0.333333333333333		gnl|UMD3.1|GK000020.2	31909478	A	T	28	12	0.7	0.3		gnl|UMD3.1|GK000020.2	31996740	T	C	0	2	0	1		gnl|UMD3.1|GK000020.2	32167508	T	C	2	2	0.5	0.5		gnl|UMD3.1|GK000020.2	32023484	G	C	2
gnl|UMD3.1|GK000022.2	1009693	C	T	0	2	0	1		gnl|UMD3.1|GK000014.2	17104467	G	A	0	2	0	1		gnl|UMD3.1|GK000020.2	31910185	A	G	3	2	0.6	0.4		gnl|UMD3.1|GK000020.2	31997165	C	T	0	2	0	1		gnl|UMD3.1|GK000020.2	32167509	G	A	2	2	0.5	0.5		gnl|UMD3.1|GK000020.2	32023695	C	G	2
gnl|UMD3.1|GK000022.2	1024160	C	T	0	2	0	1		gnl|UMD3.1|GK000014.2	17104776	C	T	0	2	0	1		gnl|UMD3.1|GK000020.2	31910193	C	A	5	2	0.714285714285714	0.285714285714286		gnl|UMD3.1|GK000020.2	31997191	T	C	0	2	0	1		gnl|UMD3.1|GK000020.2	32167917	C	G	0	2	0	1		gnl|UMD3.1|GK000020.2	32024522	T	C	0
gnl|UMD3.1|GK000022.2	1031992	T	G	0	2	0	1		gnl|UMD3.1|GK000014.2	17106516	C	A	0	2	0	1		gnl|UMD3.1|GK000020.2	31910229	T	G	0	7	0	1		gnl|UMD3.1|GK000020.2	31997194	G	A	0	2	0	1		gnl|UMD3.1|GK000020.2	32167999	C	T	0	2	0	1		gnl|UMD3.1|GK000020.2	32024837	T	C	5
IGFALS	>=1366647	<=1368479	gnl|UMD3.1|GK000025.2						gnl|UMD3.1|GK000014.2	17118396	A	C	0	3	0	1		gnl|UMD3.1|GK000020.2	31910248	G	T	3	4	0.428571428571429	0.571428571428571		gnl|UMD3.1|GK000020.2	31997392	C	T	0	2	0	1		gnl|UMD3.1|GK000020.2	32168315	T	A	0	2	0	1		gnl|UMD3.1|GK000020.2	32024849	T	C	9
Chromosome location of CGs	SNP location	1	2	3	4	5	6		gnl|UMD3.1|GK000014.2	17120012	ATGT	AT	0	1	0	1		gnl|UMD3.1|GK000020.2	31911176	T	C	0	2	0	1		gnl|UMD3.1|GK000020.2	31997709	N	G	0	2	0	1		gnl|UMD3.1|GK000020.2	32168462	G	T	2	2	0.5	0.5		gnl|UMD3.1|GK000020.2	32024928	T	C	7
gnl|UMD3.1|GK000025.2	1366847	C	T	0	285	0	1		gnl|UMD3.1|GK000014.2	17122428	G	T	4	2	0.666666666666667	0.333333333333333		gnl|UMD3.1|GK000020.2	31911609	T	C	0	2	0	1		gnl|UMD3.1|GK000020.2	31997718	T	C	0	2	0	1		gnl|UMD3.1|GK000020.2	32168483	C	A	3	3	0.5	0.5		gnl|UMD3.1|GK000020.2	32024929	T	C	7
gnl|UMD3.1|GK000025.2	1367566	A	G	0	116	0	1		gnl|UMD3.1|GK000014.2	17126988	A	G	6	2	0.75	0.25		gnl|UMD3.1|GK000020.2	31913138	C	A	5	2	0.714285714285714	0.285714285714286		gnl|UMD3.1|GK000020.2	31997743	G	A	0	2	0	1		gnl|UMD3.1|GK000020.2	32168491	C	A	3	3	0.5	0.5		gnl|UMD3.1|GK000020.2	32024934	T	C	8
gnl|UMD3.1|GK000025.2	1367834	G	C	1	84	0.0117647058823529	0.988235294117647		gnl|UMD3.1|GK000014.2	17129935	A	G	0	47	0	1		gnl|UMD3.1|GK000020.2	31918539	C	A	1	2	0.333333333333333	0.666666666666667		gnl|UMD3.1|GK000020.2	31999084	G	A	0	2	0	1		gnl|UMD3.1|GK000020.2	32171172	C	A	1	2	0.333333333333333	0.666666666666667		gnl|UMD3.1|GK000020.2	32024945	T	C	6
gnl|UMD3.1|GK000025.2	1367871	G	C	0	68	0	1		gnl|UMD3.1|GK000014.2	17131257	T	A	4	15	0.210526315789474	0.789473684210526		gnl|UMD3.1|GK000020.2	31919186	G	A	4	2	0.666666666666667	0.333333333333333		gnl|UMD3.1|GK000020.2	32000021	T	A	0	2	0	1		gnl|UMD3.1|GK000020.2	32171310	T	C	0	2	0	1		gnl|UMD3.1|GK000020.2	32025221	G	T	11
GDF10	>=42628171	<=42640763	gnl|UMD3.1|GK000028.2						gnl|UMD3.1|GK000014.2	17131555	A	G	0	107	0	1		gnl|UMD3.1|GK000020.2	31919271	G	T	4	2	0.666666666666667	0.333333333333333		gnl|UMD3.1|GK000020.2	32000108	A	G	0	2	0	1		gnl|UMD3.1|GK000020.2	32172913	A	G	4	2	0.666666666666667	0.333333333333333		gnl|UMD3.1|GK000020.2	32025788	C	T	6
Chromosome location of CGs	SNP location	1	2	3	4	5	6		gnl|UMD3.1|GK000014.2	17132045	A	G	24	26	0.48	0.52		gnl|UMD3.1|GK000020.2	31919774	A	C	6	2	0.75	0.25		gnl|UMD3.1|GK000020.2	32000125	T	C	0	3	0	1		gnl|UMD3.1|GK000020.2	32173941	T	G	0	59	0	1		gnl|UMD3.1|GK000020.2	32025829	C	T	11
									SNTG1	>=22212868	<=22350058	gnl|UMD3.1|GK000014.2						gnl|UMD3.1|GK000020.2	31920369	T	C	0	2	0	1		gnl|UMD3.1|GK000020.2	32000144	T	C	0	2	0	1		gnl|UMD3.1|GK000020.2	32174730	T	C	7	2	0.777777777777778	0.222222222222222		gnl|UMD3.1|GK000020.2	32026512	C	T,A	0
									Chromosome location of CGs	SNP location	1	2	3	4	5	6		gnl|UMD3.1|GK000020.2	31920413	T	C	0	3	0	1		gnl|UMD3.1|GK000020.2	32000799	C	G	0	2	0	1		gnl|UMD3.1|GK000020.2	32174758	T	C	8	2	0.8	0.2		gnl|UMD3.1|GK000020.2	32026991	C	A	8
									PPP2R1A	>=58425828	<=58448787	gnl|UMD3.1|GK000018.2						gnl|UMD3.1|GK000020.2	31920414	T	C	1	2	0.333333333333333	0.666666666666667		gnl|UMD3.1|GK000020.2	32001465	G	A	0	3	0	1		gnl|UMD3.1|GK000020.2	32174829	T	C	9	2	0.818181818181818	0.181818181818182		gnl|UMD3.1|GK000020.2	32028416	T	C	0
									Chromosome location of CGs	SNP location	1	2	3	4	5	6		gnl|UMD3.1|GK000020.2	31923895	T	C	0	4	0	1		gnl|UMD3.1|GK000020.2	32001636	A	G	0	3	0	1		gnl|UMD3.1|GK000020.2	32174852	G	T	6	2	0.75	0.25		gnl|UMD3.1|GK000020.2	32030847	C	T	2
									gnl|UMD3.1|GK000018.2	58427077	G	A	0	2	0	1		gnl|UMD3.1|GK000020.2	31924326	G	A	3	2	0.6	0.4		gnl|UMD3.1|GK000020.2	32001644	A	C	0	3	0	1		gnl|UMD3.1|GK000020.2	32175086	G	T	2	2	0.5	0.5		gnl|UMD3.1|GK000020.2	32030920	G	T	3
									gnl|UMD3.1|GK000018.2	58440572	G	C	0	3	0	1		gnl|UMD3.1|GK000020.2	31924367	T	C	0	4	0	1		gnl|UMD3.1|GK000020.2	32001758	A	C	0	2	0	1		gnl|UMD3.1|GK000020.2	32175458	C	A	8	2	0.8	0.2		gnl|UMD3.1|GK000020.2	32030928	G	T	3
									gnl|UMD3.1|GK000018.2	58444794	C	T	11	2	0.846153846153846	0.153846153846154		gnl|UMD3.1|GK000020.2	31924372	T	C	0	4	0	1		gnl|UMD3.1|GK000020.2	32001791	T	C	0	3	0	1		gnl|UMD3.1|GK000020.2	32175476	A	G	0	10	0	1		gnl|UMD3.1|GK000020.2	32031035	T	C	3
									EGFR	>=892005	<=1069280	gnl|UMD3.1|GK000022.2						gnl|UMD3.1|GK000020.2	31931586	A	G	4	2	0.666666666666667	0.333333333333333		gnl|UMD3.1|GK000020.2	32001884	T	C	0	3	0	1		gnl|UMD3.1|GK000020.2	32178004	C	A	17	12	0.586206896551724	0.413793103448276		gnl|UMD3.1|GK000020.2	32033657	T	G	0
									Chromosome location of CGs	SNP location	1	2	3	4	5	6		gnl|UMD3.1|GK000020.2	31939733	T	C	0	2	0	1		gnl|UMD3.1|GK000020.2	32003378	G	C	2	2	0.5	0.5		gnl|UMD3.1|GK000020.2	32178006	C	A	14	6	0.7	0.3		gnl|UMD3.1|GK000020.2	32038490	T	C	7
									gnl|UMD3.1|GK000022.2	892273	A	T	6	2	0.75	0.25		gnl|UMD3.1|GK000020.2	31940605	C	A	0	2	0	1		gnl|UMD3.1|GK000020.2	32003390	G	T	2	2	0.5	0.5		gnl|UMD3.1|GK000020.2	32178015	C	A	11	7	0.611111111111111	0.388888888888889		gnl|UMD3.1|GK000020.2	32040025	T	C	2
									gnl|UMD3.1|GK000022.2	892343	T	A	8	2	0.8	0.2		gnl|UMD3.1|GK000020.2	31958641	C	G	0	4	0	1		gnl|UMD3.1|GK000020.2	32003392	C	T	2	2	0.5	0.5		gnl|UMD3.1|GK000020.2	32178045	C	A	19	6	0.76	0.24		gnl|UMD3.1|GK000020.2	32040677	G	T	3
									gnl|UMD3.1|GK000022.2	899319	C	A	2	2	0.5	0.5		gnl|UMD3.1|GK000020.2	31959828	C	A	2	2	0.5	0.5		gnl|UMD3.1|GK000020.2	32003475	A	G	3	4	0.428571428571429	0.571428571428571		gnl|UMD3.1|GK000020.2	32178097	C	T	6	13	0.315789473684211	0.684210526315789		gnl|UMD3.1|GK000020.2	32042100	G	T	2
									gnl|UMD3.1|GK000022.2	900735	A	G	0	2	0	1		gnl|UMD3.1|GK000020.2	31963508	G	A	0	2	0	1		gnl|UMD3.1|GK000020.2	32003485	A	G	3	2	0.6	0.4		gnl|UMD3.1|GK000020.2	32178359	T	C	0	5	0	1		gnl|UMD3.1|GK000020.2	32042180	G	C	0
									gnl|UMD3.1|GK000022.2	920807	T	C	7	2	0.777777777777778	0.222222222222222		gnl|UMD3.1|GK000020.2	31963958	T	C	0	2	0	1		gnl|UMD3.1|GK000020.2	32003710	T	A	2	5	0.285714285714286	0.714285714285714		gnl|UMD3.1|GK000020.2	32178578	T	C	1	4	0.2	0.8		gnl|UMD3.1|GK000020.2	32042236	C	A	2
									gnl|UMD3.1|GK000022.2	928517	A	G	0	2	0	1		gnl|UMD3.1|GK000020.2	31963975	T	C	0	2	0	1		gnl|UMD3.1|GK000020.2	32003822	A	G	2	2	0.5	0.5		gnl|UMD3.1|GK000020.2	32178654	G	A	5	2	0.714285714285714	0.285714285714286		gnl|UMD3.1|GK000020.2	32042237	T	C	2
									gnl|UMD3.1|GK000022.2	943578	C	A	0	2	0	1		gnl|UMD3.1|GK000020.2	31965333	C	T	11	2	0.846153846153846	0.153846153846154		gnl|UMD3.1|GK000020.2	32003839	G	C	0	3	0	1		gnl|UMD3.1|GK000020.2	32178662	C	A	2	4	0.333333333333333	0.666666666666667		gnl|UMD3.1|GK000020.2	32042962	T	C	0
									gnl|UMD3.1|GK000022.2	946212	C	A	7	2	0.777777777777778	0.222222222222222		gnl|UMD3.1|GK000020.2	31966657	C	A	2	2	0.5	0.5		gnl|UMD3.1|GK000020.2	32003854	C	G	0	3	0	1		gnl|UMD3.1|GK000020.2	32178727	C	T	2	4	0.333333333333333	0.666666666666667		gnl|UMD3.1|GK000020.2	32043762	C	T	2
									gnl|UMD3.1|GK000022.2	949841	G	A	2	2	0.5	0.5		gnl|UMD3.1|GK000020.2	31966952	A	T	0	5	0	1		gnl|UMD3.1|GK000020.2	32003865	A	G	0	3	0	1		gnl|UMD3.1|GK000020.2	32178772	G	A	1	4	0.2	0.8		gnl|UMD3.1|GK000020.2	32043967	C	A	2
									gnl|UMD3.1|GK000022.2	950155	C	T	2	12	0.142857142857143	0.857142857142857		gnl|UMD3.1|GK000020.2	31967113	C	T	0	3	0	1		gnl|UMD3.1|GK000020.2	32003881	A	G	0	3	0	1		gnl|UMD3.1|GK000020.2	32178775	T	C	1	4	0.2	0.8		gnl|UMD3.1|GK000020.2	32044573	C	G	0
									gnl|UMD3.1|GK000022.2	957657	C	T	0	2	0	1		gnl|UMD3.1|GK000020.2	31973850	AAGAG	AAG	0	1	0	1		gnl|UMD3.1|GK000020.2	32003928	G	A	0	2	0	1		gnl|UMD3.1|GK000020.2	32178784	T	G	1	2	0.333333333333333	0.666666666666667		gnl|UMD3.1|GK000020.2	32044749	C	T	0
									gnl|UMD3.1|GK000022.2	975512	T	C	0	4	0	1		gnl|UMD3.1|GK000020.2	31975649	T	C	0	3	0	1		gnl|UMD3.1|GK000020.2	32004105	G	A	4	2	0.666666666666667	0.333333333333333		gnl|UMD3.1|GK000020.2	32178785	G	A	1	3	0.25	0.75		gnl|UMD3.1|GK000020.2	32045024	C	T	2
									gnl|UMD3.1|GK000022.2	976008	A	G	0	2	0	1		gnl|UMD3.1|GK000020.2	31976557	A	T	0	2	0	1		gnl|UMD3.1|GK000020.2	32004206	G	A	2	3	0.4	0.6		gnl|UMD3.1|GK000020.2	32178804	G	T	1	2	0.333333333333333	0.666666666666667		gnl|UMD3.1|GK000020.2	32045030	G	T	2
									gnl|UMD3.1|GK000022.2	985602	T	C	0	2	0	1		gnl|UMD3.1|GK000020.2	31980391	A	T	2	2	0.5	0.5		gnl|UMD3.1|GK000020.2	32004403	T	A	2	2	0.5	0.5		gnl|UMD3.1|GK000020.2	32180294	C	T	0	4	0	1		gnl|UMD3.1|GK000020.2	32045325	C	T	2
									gnl|UMD3.1|GK000022.2	987406	T	C	2	2	0.5	0.5		gnl|UMD3.1|GK000020.2	31980450	G	A	2	2	0.5	0.5		gnl|UMD3.1|GK000020.2	32004501	C	T	3	6	0.333333333333333	0.666666666666667		gnl|UMD3.1|GK000020.2	32184321	C	A	4	2	0.666666666666667	0.333333333333333		gnl|UMD3.1|GK000020.2	32045791	T	C	1
									gnl|UMD3.1|GK000022.2	995849	A	T	0	2	0	1		gnl|UMD3.1|GK000020.2	31982426	G	A	0	3	0	1		gnl|UMD3.1|GK000020.2	32004648	A	C	7	14	0.333333333333333	0.666666666666667		gnl|UMD3.1|GK000020.2	32186094	T	C	1	2	0.333333333333333	0.666666666666667		gnl|UMD3.1|GK000020.2	32046803	G	A	0
									gnl|UMD3.1|GK000022.2	1000833	C	T	0	2	0	1		gnl|UMD3.1|GK000020.2	31982617	T	C	0	2	0	1		gnl|UMD3.1|GK000020.2	32004670	T	C	8	15	0.347826086956522	0.652173913043478		gnl|UMD3.1|GK000020.2	32186109	T	C	0	3	0	1		gnl|UMD3.1|GK000020.2	32047082	G	C	0
									gnl|UMD3.1|GK000022.2	1001447	T	A	0	2	0	1		gnl|UMD3.1|GK000020.2	31983355	C	A	2	2	0.5	0.5		gnl|UMD3.1|GK000020.2	32004782	G	T	4	15	0.210526315789474	0.789473684210526		gnl|UMD3.1|GK000020.2	32186932	T	C	0	5	0	1		gnl|UMD3.1|GK000020.2	32047703	G	T	0
									gnl|UMD3.1|GK000022.2	1005587	T	C	0	2	0	1		gnl|UMD3.1|GK000020.2	31986026	T	A	13	4	0.764705882352941	0.235294117647059		gnl|UMD3.1|GK000020.2	32004856	C	T	4	12	0.25	0.75		gnl|UMD3.1|GK000020.2	32187305	G	T	0	2	0	1		gnl|UMD3.1|GK000020.2	32047747	T	A	0
									gnl|UMD3.1|GK000022.2	1017955	C	A	0	2	0	1		gnl|UMD3.1|GK000020.2	31995324	ATTTGTTT	ATT	0	1	0	1		gnl|UMD3.1|GK000020.2	32004901	T	A	7	2	0.777777777777778	0.222222222222222		gnl|UMD3.1|GK000020.2	32188475	T	C	3	2	0.6	0.4		gnl|UMD3.1|GK000020.2	32048185	A	C	4
									gnl|UMD3.1|GK000022.2	1025724	T	A	0	2	0	1		gnl|UMD3.1|GK000020.2	31996166	A	T	0	2	0	1		gnl|UMD3.1|GK000020.2	32006167	G	A	2	7	0.222222222222222	0.777777777777778		gnl|UMD3.1|GK000020.2	32188553	A	C	0	2	0	1		gnl|UMD3.1|GK000020.2	32048193	C	T	3
									gnl|UMD3.1|GK000022.2	1031992	T	G	0	3	0	1		gnl|UMD3.1|GK000020.2	31996869	A	C	0	2	0	1		gnl|UMD3.1|GK000020.2	32006381	A	G	5	3	0.625	0.375		gnl|UMD3.1|GK000020.2	32188564	T	C	0	2	0	1		gnl|UMD3.1|GK000020.2	32048194	T	G	4
									gnl|UMD3.1|GK000022.2	1032041	G	T	2	2	0.5	0.5		gnl|UMD3.1|GK000020.2	31997479	C	A	0	2	0	1		gnl|UMD3.1|GK000020.2	32007230	C	A	0	2	0	1		gnl|UMD3.1|GK000020.2	32189127	T	A	0	2	0	1		gnl|UMD3.1|GK000020.2	32048209	T	G	2
									gnl|UMD3.1|GK000022.2	1033276	G	A	0	2	0	1		gnl|UMD3.1|GK000020.2	32002786	A	C	0	2	0	1		gnl|UMD3.1|GK000020.2	32007334	G	A	0	3	0	1		gnl|UMD3.1|GK000020.2	32189413	C	A	2	2	0.5	0.5		gnl|UMD3.1|GK000020.2	32048227	C	G	7
									gnl|UMD3.1|GK000022.2	1034008	G	A	0	2	0	1		gnl|UMD3.1|GK000020.2	32003378	G	C	0	4	0	1		gnl|UMD3.1|GK000020.2	32007824	G	A	0	2	0	1		gnl|UMD3.1|GK000020.2	32190007	C	G	6	2	0.75	0.25		gnl|UMD3.1|GK000020.2	32048278	G	A	7
									gnl|UMD3.1|GK000022.2	1041240	T	A	0	2	0	1		gnl|UMD3.1|GK000020.2	32003390	G	T	0	4	0	1		gnl|UMD3.1|GK000020.2	32007876	G	A	0	4	0	1		gnl|UMD3.1|GK000020.2	32190667	T	A	0	3	0	1		gnl|UMD3.1|GK000020.2	32048416	A	G	10
									gnl|UMD3.1|GK000022.2	1055809	C	A	0	3	0	1		gnl|UMD3.1|GK000020.2	32003449	T	A	4	2	0.666666666666667	0.333333333333333		gnl|UMD3.1|GK000020.2	32008252	T	G	0	2	0	1		gnl|UMD3.1|GK000020.2	32191763	A	G	0	2	0	1		gnl|UMD3.1|GK000020.2	32048439	C	T	3
									gnl|UMD3.1|GK000022.2	1062171	G	C	0	2	0	1		gnl|UMD3.1|GK000020.2	32003475	A	G	0	4	0	1		gnl|UMD3.1|GK000020.2	32008303	G	A	0	2	0	1		gnl|UMD3.1|GK000020.2	32194840	A	G	0	2	0	1		gnl|UMD3.1|GK000020.2	32048540	T	C	3
									gnl|UMD3.1|GK000022.2	1066663	T	C	0	2	0	1		gnl|UMD3.1|GK000020.2	32003485	A	G	0	3	0	1		gnl|UMD3.1|GK000020.2	32008542	T	A	5	2	0.714285714285714	0.285714285714286		gnl|UMD3.1|GK000020.2	32198563	C	A	6	2	0.75	0.25		gnl|UMD3.1|GK000020.2	32048566	G	A	3
									gnl|UMD3.1|GK000022.2	1066666	T	C	0	1	0	1		gnl|UMD3.1|GK000020.2	32003521	A	G	0	2	0	1		gnl|UMD3.1|GK000020.2	32009329	A	G	3	2	0.6	0.4		gnl|UMD3.1|GK000020.2	32198607	G	T	6	2	0.75	0.25		gnl|UMD3.1|GK000020.2	32048581	A	G	2
									gnl|UMD3.1|GK000022.2	1066682	T	C	0	1	0	1		gnl|UMD3.1|GK000020.2	32003531	G	A	0	2	0	1		gnl|UMD3.1|GK000020.2	32009417	G	A	4	2	0.666666666666667	0.333333333333333		gnl|UMD3.1|GK000020.2	32198618	C	A	5	2	0.714285714285714	0.285714285714286		gnl|UMD3.1|GK000020.2	32048609	G	T	3
									IGFALS	>=1366647	<=1368479	gnl|UMD3.1|GK000025.2						gnl|UMD3.1|GK000020.2	32004055	T	A	0	2	0	1		gnl|UMD3.1|GK000020.2	32009984	A	G	2	2	0.5	0.5		PRLR	>=39073246	<=39137480	gnl|UMD3.1|GK000020.2						gnl|UMD3.1|GK000020.2	32049083	G	A	0
									Chromosome location of CGs	SNP location	1	2	3	4	5	6		gnl|UMD3.1|GK000020.2	32004277	C	T	2	2	0.5	0.5		gnl|UMD3.1|GK000020.2	32010012	A	G	3	2	0.6	0.4		Chromosome location of CGs	SNP location	1	2	3	4	5	6		gnl|UMD3.1|GK000020.2	32050176	A	G	1
									gnl|UMD3.1|GK000025.2	1366847	C	T	147	144	0.505154639175258	0.494845360824742		gnl|UMD3.1|GK000020.2	32004329	T	A	0	6	0	1		gnl|UMD3.1|GK000020.2	32010105	A	G	3	2	0.6	0.4		gnl|UMD3.1|GK000020.2	39077336	TTTTCATTCGTTTC	TTTTC	0	1	0	1		gnl|UMD3.1|GK000020.2	32050231	C	T	3
									gnl|UMD3.1|GK000025.2	1367566	A	G	135	161	0.456081081081081	0.543918918918919		gnl|UMD3.1|GK000020.2	32004634	A	G	1	2	0.333333333333333	0.666666666666667		gnl|UMD3.1|GK000020.2	32010117	A	G	2	2	0.5	0.5		gnl|UMD3.1|GK000020.2	39077690	T	A	0	2	0	1		gnl|UMD3.1|GK000020.2	32050364	T	C	9
									gnl|UMD3.1|GK000025.2	1367834	G	C	0	263	0	1		gnl|UMD3.1|GK000020.2	32004648	A	C	0	4	0	1		gnl|UMD3.1|GK000020.2	32010876	A	G	2	2	0.5	0.5		gnl|UMD3.1|GK000020.2	39103558	C	T	0	2	0	1		gnl|UMD3.1|GK000020.2	32050431	T	C	7
									gnl|UMD3.1|GK000025.2	1367871	G	C	2	304	0.0065359477124183	0.993464052287582		gnl|UMD3.1|GK000020.2	32004670	T	C	0	5	0	1		gnl|UMD3.1|GK000020.2	32011081	G	A	6	6	0.5	0.5		gnl|UMD3.1|GK000020.2	39114134	T	A	0	4	0	1		gnl|UMD3.1|GK000020.2	32050495	A	G	8
									gnl|UMD3.1|GK000025.2	1368469	T	C	6	6	0.5	0.5		gnl|UMD3.1|GK000020.2	32004782	G	T	0	5	0	1		gnl|UMD3.1|GK000020.2	32011453	G	A	6	17	0.260869565217391	0.739130434782609		gnl|UMD3.1|GK000020.2	39114146	T	A	2	2	0.5	0.5		gnl|UMD3.1|GK000020.2	32050596	A	G	4
									GDF10	>=42628171	<=42640763	gnl|UMD3.1|GK000028.2						gnl|UMD3.1|GK000020.2	32004790	A	T	2	2	0.5	0.5		gnl|UMD3.1|GK000020.2	32012182	C	T	0	5	0	1		gnl|UMD3.1|GK000020.2	39115344	G	A	0	24	0	1		gnl|UMD3.1|GK000020.2	32050614	C	T	6
									Chromosome location of CGs	SNP location	1	2	3	4	5	6		gnl|UMD3.1|GK000020.2	32004856	C	T	0	2	0	1		gnl|UMD3.1|GK000020.2	32012388	T	A	1	2	0.333333333333333	0.666666666666667		gnl|UMD3.1|GK000020.2	39115345	T	C	0	24	0	1		gnl|UMD3.1|GK000020.2	32050794	A	G	6
																		gnl|UMD3.1|GK000020.2	32009679	C	G	1	2	0.333333333333333	0.666666666666667		gnl|UMD3.1|GK000020.2	32012398	G	C	0	2	0	1		gnl|UMD3.1|GK000020.2	39127094	G	A	0	2	0	1		gnl|UMD3.1|GK000020.2	32050932	C	T	13
																		gnl|UMD3.1|GK000020.2	32013076	T	C	0	2	0	1		gnl|UMD3.1|GK000020.2	32012460	T	C	4	2	0.666666666666667	0.333333333333333		gnl|UMD3.1|GK000020.2	39130316	G	A	0	2	0	1		gnl|UMD3.1|GK000020.2	32051124	G	A	6
																		gnl|UMD3.1|GK000020.2	32013120	C	G	0	2	0	1		gnl|UMD3.1|GK000020.2	32012568	C	A	0	4	0	1		gnl|UMD3.1|GK000020.2	39130507	A	G	11	2	0.846153846153846	0.153846153846154		gnl|UMD3.1|GK000020.2	32051386	G	C	13
																		gnl|UMD3.1|GK000020.2	32013326	A	G	0	2	0	1		gnl|UMD3.1|GK000020.2	32013326	A	G	0	3	0	1		gnl|UMD3.1|GK000020.2	39130804	C	A	1	2	0.333333333333333	0.666666666666667		gnl|UMD3.1|GK000020.2	32051392	C	T	30
																		gnl|UMD3.1|GK000020.2	32013818	G	T	0	2	0	1		gnl|UMD3.1|GK000020.2	32013558	A	G	0	3	0	1		gnl|UMD3.1|GK000020.2	39136518	C	A	43	41	0.511904761904762	0.488095238095238		gnl|UMD3.1|GK000020.2	32051462	C	A	13
																		gnl|UMD3.1|GK000020.2	32014449	A	G	0	5	0	1		gnl|UMD3.1|GK000020.2	32013818	G	T	0	2	0	1		IGF1R	>=8208822	<=8268093	gnl|UMD3.1|GK000021.2						gnl|UMD3.1|GK000020.2	32051648	A	T	12
																		gnl|UMD3.1|GK000020.2	32014480	G	C	2	2	0.5	0.5		gnl|UMD3.1|GK000020.2	32014232	T	A	11	4	0.733333333333333	0.266666666666667		Chromosome location of CGs	SNP location	1	2	3	4	5	6		gnl|UMD3.1|GK000020.2	32051769	T	C	13
																		gnl|UMD3.1|GK000020.2	32014933	A	G	1	2	0.333333333333333	0.666666666666667		gnl|UMD3.1|GK000020.2	32014449	A	G	8	7	0.533333333333333	0.466666666666667		GHRL	>=54945535	<=54950005	gnl|UMD3.1|GK000022.2						gnl|UMD3.1|GK000020.2	32051832	A	G	11
																		gnl|UMD3.1|GK000020.2	32015540	G	A	3	2	0.6	0.4		gnl|UMD3.1|GK000020.2	32014480	G	C	8	5	0.615384615384615	0.384615384615385		Chromosome location of CGs	SNP location	1	2	3	4	5	6		gnl|UMD3.1|GK000020.2	32051858	A	T	7
																		gnl|UMD3.1|GK000020.2	32015808	T	A	7	2	0.777777777777778	0.222222222222222		gnl|UMD3.1|GK000020.2	32014836	T	G	2	2	0.5	0.5		MST1R	>=50928327	<=50941427	gnl|UMD3.1|GK000022.2						gnl|UMD3.1|GK000020.2	32051952	T	C	13
																		gnl|UMD3.1|GK000020.2	32015857	C	T	0	8	0	1		gnl|UMD3.1|GK000020.2	32014933	A	G	0	2	0	1		Chromosome location of CGs	SNP location	1	2	3	4	5	6		gnl|UMD3.1|GK000020.2	32052626	T	G	12
																		gnl|UMD3.1|GK000020.2	32015925	C	A	3	8	0.272727272727273	0.727272727272727		gnl|UMD3.1|GK000020.2	32015007	N	T	0	4	0	1		gnl|UMD3.1|GK000022.2	50940921	G	A	0	2	0	1		gnl|UMD3.1|GK000020.2	32052652	T	C	12
																		gnl|UMD3.1|GK000020.2	32017098	T	A	0	8	0	1		gnl|UMD3.1|GK000020.2	32015415	G	A	5	2	0.714285714285714	0.285714285714286		DLK2	>=16981806	<=16986060	gnl|UMD3.1|GK000023.2						gnl|UMD3.1|GK000020.2	32052724	C	T	4
																		gnl|UMD3.1|GK000020.2	32017755	T	C	6	2	0.75	0.25		gnl|UMD3.1|GK000020.2	32016336	T	A	11	5	0.6875	0.3125		Chromosome location of CGs	SNP location	1	2	3	4	5	6		gnl|UMD3.1|GK000020.2	32052787	T	C	2
																		gnl|UMD3.1|GK000020.2	32017789	T	C	5	2	0.714285714285714	0.285714285714286		gnl|UMD3.1|GK000020.2	32017098	T	A	4	5	0.444444444444444	0.555555555555556		MC4R	>=59670136	<=59671874	gnl|UMD3.1|GK000024.2						gnl|UMD3.1|GK000020.2	32052856	C	A	2
																		gnl|UMD3.1|GK000020.2	32017832	T	C	4	2	0.666666666666667	0.333333333333333		gnl|UMD3.1|GK000020.2	32017285	G	T	9	2	0.818181818181818	0.181818181818182		Chromosome location of CGs	SNP location	1	2	3	4	5	6		gnl|UMD3.1|GK000020.2	32052862	C	A	7
																		gnl|UMD3.1|GK000020.2	32017881	T	C	3	2	0.6	0.4		gnl|UMD3.1|GK000020.2	32017909	A	G	6	2	0.75	0.25		NPC1	>=33438419	<=33485514	gnl|UMD3.1|GK000024.2						gnl|UMD3.1|GK000020.2	32052871	A	G	3
																		gnl|UMD3.1|GK000020.2	32018239	C	A	6	3	0.666666666666667	0.333333333333333		gnl|UMD3.1|GK000020.2	32018662	T	C	12	2	0.857142857142857	0.142857142857143		Chromosome location of CGs	SNP location	1	2	3	4	5	6		gnl|UMD3.1|GK000020.2	32052950	C	G	6
																		gnl|UMD3.1|GK000020.2	32018662	T	C	2	2	0.5	0.5		gnl|UMD3.1|GK000020.2	32018667	T	C	8	8	0.5	0.5		gnl|UMD3.1|GK000024.2	33439326	A	G	0	7	0	1		gnl|UMD3.1|GK000020.2	32053419	G	A	2
																		gnl|UMD3.1|GK000020.2	32018667	T	C	0	3	0	1		gnl|UMD3.1|GK000020.2	32022555	G	A	2	9	0.181818181818182	0.818181818181818		gnl|UMD3.1|GK000024.2	33439611	G	T	10	2	0.833333333333333	0.166666666666667		gnl|UMD3.1|GK000020.2	32053642	C	A	0
																		gnl|UMD3.1|GK000020.2	32018668	T	C	2	2	0.5	0.5		gnl|UMD3.1|GK000020.2	32022609	G	A	1	5	0.166666666666667	0.833333333333333		gnl|UMD3.1|GK000024.2	33439770	A	G	0	8	0	1		gnl|UMD3.1|GK000020.2	32053705	G	A	4
																		gnl|UMD3.1|GK000020.2	32020939	A	G	1	3	0.25	0.75		gnl|UMD3.1|GK000020.2	32024522	T	C	0	2	0	1		gnl|UMD3.1|GK000024.2	33440017	A	G	3	3	0.5	0.5		gnl|UMD3.1|GK000020.2	32053710	G	A	4
																		gnl|UMD3.1|GK000020.2	32021232	A	T	1	2	0.333333333333333	0.666666666666667		gnl|UMD3.1|GK000020.2	32024828	T	C	4	2	0.666666666666667	0.333333333333333		gnl|UMD3.1|GK000024.2	33440051	A	G	1	3	0.25	0.75		gnl|UMD3.1|GK000020.2	32053715	G	A	4
																		gnl|UMD3.1|GK000020.2	32022172	G	A	0	2	0	1		gnl|UMD3.1|GK000020.2	32024837	T	C	3	2	0.6	0.4		gnl|UMD3.1|GK000024.2	33440232	A	G	7	2	0.777777777777778	0.222222222222222		gnl|UMD3.1|GK000020.2	32053758	G	A	4
																		gnl|UMD3.1|GK000020.2	32022555	G	A	0	4	0	1		gnl|UMD3.1|GK000020.2	32024849	T	C	4	3	0.571428571428571	0.428571428571429		gnl|UMD3.1|GK000024.2	33440244	A	G	7	2	0.777777777777778	0.222222222222222		gnl|UMD3.1|GK000020.2	32054111	A	T	0
																		gnl|UMD3.1|GK000020.2	32022609	G	A	0	6	0	1		gnl|UMD3.1|GK000020.2	32024869	T	C	6	2	0.75	0.25		gnl|UMD3.1|GK000024.2	33450961	G	T	3	2	0.6	0.4		gnl|UMD3.1|GK000020.2	32054212	G	T	0
																		gnl|UMD3.1|GK000020.2	32025329	C	A	9	4	0.692307692307692	0.307692307692308		gnl|UMD3.1|GK000020.2	32025287	C	A	21	7	0.75	0.25		gnl|UMD3.1|GK000024.2	33451349	T	C	0	2	0	1		gnl|UMD3.1|GK000020.2	32054608	A	T	0
																		gnl|UMD3.1|GK000020.2	32025333	C	A	6	5	0.545454545454545	0.454545454545455		gnl|UMD3.1|GK000020.2	32026045	G	A	3	2	0.6	0.4		gnl|UMD3.1|GK000024.2	33451353	T	C	0	2	0	1		gnl|UMD3.1|GK000020.2	32055135	T	C	1
																		gnl|UMD3.1|GK000020.2	32029765	T	C	0	2	0	1		gnl|UMD3.1|GK000020.2	32027098	G	A	1	2	0.333333333333333	0.666666666666667		gnl|UMD3.1|GK000024.2	33451366	T	C	0	2	0	1		gnl|UMD3.1|GK000020.2	32055208	T	C	5
																		gnl|UMD3.1|GK000020.2	32029767	T	C	0	2	0	1		gnl|UMD3.1|GK000020.2	32029356	C	G	1	2	0.333333333333333	0.666666666666667		gnl|UMD3.1|GK000024.2	33455191	A	G	10	2	0.833333333333333	0.166666666666667		gnl|UMD3.1|GK000020.2	32055230	T	C	6
																		gnl|UMD3.1|GK000020.2	32029769	T	C	0	2	0	1		gnl|UMD3.1|GK000020.2	32030920	G	T	1	2	0.333333333333333	0.666666666666667		gnl|UMD3.1|GK000024.2	33455274	A	G,T	0	5	0	1		gnl|UMD3.1|GK000020.2	32055237	T	C	7
																		gnl|UMD3.1|GK000020.2	32029775	T	C	0	3	0	1		gnl|UMD3.1|GK000020.2	32030928	G	T	1	2	0.333333333333333	0.666666666666667		gnl|UMD3.1|GK000024.2	33456158	T	TCAA	0	1	0	1		gnl|UMD3.1|GK000020.2	32055238	T	C	7
																		gnl|UMD3.1|GK000020.2	32040398	C	A	0	2	0	1		gnl|UMD3.1|GK000020.2	32033657	T	G	4	3	0.571428571428571	0.428571428571429		gnl|UMD3.1|GK000024.2	33456209	T	C	0	2	0	1		gnl|UMD3.1|GK000020.2	32055239	T	C	6
																		gnl|UMD3.1|GK000020.2	32042227	T	C	0	2	0	1		gnl|UMD3.1|GK000020.2	32033751	A	G	11	2	0.846153846153846	0.153846153846154		gnl|UMD3.1|GK000024.2	33456712	T	A	9	2	0.818181818181818	0.181818181818182		gnl|UMD3.1|GK000020.2	32055302	C	T	1
																		gnl|UMD3.1|GK000020.2	32042232	T	C	0	2	0	1		gnl|UMD3.1|GK000020.2	32034261	C	A	10	2	0.833333333333333	0.166666666666667		gnl|UMD3.1|GK000024.2	33456771	T	C	3	11	0.214285714285714	0.785714285714286		gnl|UMD3.1|GK000020.2	32055320	G	A	0
																		gnl|UMD3.1|GK000020.2	32042233	T	C	0	2	0	1		gnl|UMD3.1|GK000020.2	32039400	C	A	6	2	0.75	0.25		gnl|UMD3.1|GK000024.2	33456789	T	C	3	11	0.214285714285714	0.785714285714286		gnl|UMD3.1|GK000020.2	32055471	C	A	2
																		gnl|UMD3.1|GK000020.2	32042237	T	C	0	2	0	1		gnl|UMD3.1|GK000020.2	32040025	T	C	0	2	0	1		gnl|UMD3.1|GK000024.2	33457002	A	T	3	5	0.375	0.625		gnl|UMD3.1|GK000020.2	32055675	T	C	1
																		gnl|UMD3.1|GK000020.2	32042242	T	C	0	2	0	1		gnl|UMD3.1|GK000020.2	32041795	G	C	0	2	0	1		gnl|UMD3.1|GK000024.2	33457012	G	A	4	4	0.5	0.5		gnl|UMD3.1|GK000020.2	32055679	G	C	1
																		gnl|UMD3.1|GK000020.2	32042244	T	C	0	2	0	1		gnl|UMD3.1|GK000020.2	32044117	C	T	0	2	0	1		gnl|UMD3.1|GK000024.2	33457317	G	A	1	3	0.25	0.75		gnl|UMD3.1|GK000020.2	32055736	A	G	1
																		gnl|UMD3.1|GK000020.2	32042295	T	C	0	2	0	1		gnl|UMD3.1|GK000020.2	32044573	C	G	0	9	0	1		gnl|UMD3.1|GK000024.2	33457402	A	G	1	6	0.142857142857143	0.857142857142857		gnl|UMD3.1|GK000020.2	32055789	G	C	0
																		gnl|UMD3.1|GK000020.2	32044573	C	G	0	2	0	1		gnl|UMD3.1|GK000020.2	32044902	T	C	0	3	0	1		gnl|UMD3.1|GK000024.2	33457441	C	A	3	3	0.5	0.5		gnl|UMD3.1|GK000020.2	32056405	T	C	0
																		gnl|UMD3.1|GK000020.2	32045522	C	T	0	2	0	1		gnl|UMD3.1|GK000020.2	32044917	T	C	0	4	0	1		gnl|UMD3.1|GK000024.2	33458853	C	T	0	4	0	1		gnl|UMD3.1|GK000020.2	32056427	C	T	1
																		gnl|UMD3.1|GK000020.2	32050431	T	C	0	2	0	1		gnl|UMD3.1|GK000020.2	32044930	T	C	0	3	0	1		gnl|UMD3.1|GK000024.2	33458985	CTACTTA	CTACTTACTTA	0	1	0	1		gnl|UMD3.1|GK000020.2	32056457	G	T	1
																		gnl|UMD3.1|GK000020.2	32050495	A	G	2	2	0.5	0.5		gnl|UMD3.1|GK000020.2	32044935	T	C	2	2	0.5	0.5		gnl|UMD3.1|GK000024.2	33459834	G	A	0	2	0	1		gnl|UMD3.1|GK000020.2	32058355	G	A	4
																		gnl|UMD3.1|GK000020.2	32050500	T	C	2	2	0.5	0.5		gnl|UMD3.1|GK000020.2	32044948	T	C	2	2	0.5	0.5		gnl|UMD3.1|GK000024.2	33459883	C	A	0	2	0	1		gnl|UMD3.1|GK000020.2	32060262	C	T	1
																		gnl|UMD3.1|GK000020.2	32050932	C	T	3	5	0.375	0.625		gnl|UMD3.1|GK000020.2	32044961	T	C	2	2	0.5	0.5		gnl|UMD3.1|GK000024.2	33460251	T	C	2	2	0.5	0.5		gnl|UMD3.1|GK000020.2	32060480	C	G	2
																		gnl|UMD3.1|GK000020.2	32051124	G	A	5	2	0.714285714285714	0.285714285714286		gnl|UMD3.1|GK000020.2	32044984	T	C	2	2	0.5	0.5		gnl|UMD3.1|GK000024.2	33461960	C	A	7	2	0.777777777777778	0.222222222222222		gnl|UMD3.1|GK000020.2	32061765	G	T	4
																		gnl|UMD3.1|GK000020.2	32051386	G	C	6	7	0.461538461538462	0.538461538461538		gnl|UMD3.1|GK000020.2	32045522	C	T	0	2	0	1		gnl|UMD3.1|GK000024.2	33462025	T	C	0	4	0	1		gnl|UMD3.1|GK000020.2	32063973	C	G	4
																		gnl|UMD3.1|GK000020.2	32051392	C	T	13	5	0.722222222222222	0.277777777777778		gnl|UMD3.1|GK000020.2	32047448	C	T	0	4	0	1		gnl|UMD3.1|GK000024.2	33462069	G	A	0	2	0	1		gnl|UMD3.1|GK000020.2	32064119	C	G	0
																		gnl|UMD3.1|GK000020.2	32051648	A	T	1	6	0.142857142857143	0.857142857142857		gnl|UMD3.1|GK000020.2	32047468	C	T	0	4	0	1		gnl|UMD3.1|GK000024.2	33464431	A	G	0	2	0	1		gnl|UMD3.1|GK000020.2	32064373	C	G	1
																		gnl|UMD3.1|GK000020.2	32051769	T	C	6	10	0.375	0.625		gnl|UMD3.1|GK000020.2	32047476	A	G	0	4	0	1		gnl|UMD3.1|GK000024.2	33470846	C	T	2	2	0.5	0.5		gnl|UMD3.1|GK000020.2	32067981	T	C	1
																		gnl|UMD3.1|GK000020.2	32051792	C	A	8	4	0.666666666666667	0.333333333333333		gnl|UMD3.1|GK000020.2	32047478	T	C	0	4	0	1		gnl|UMD3.1|GK000024.2	33472995	C	A	4	2	0.666666666666667	0.333333333333333		gnl|UMD3.1|GK000020.2	32067990	T	C	1
																		gnl|UMD3.1|GK000020.2	32051832	A	G	3	4	0.428571428571429	0.571428571428571		gnl|UMD3.1|GK000020.2	32047484	C	T	0	4	0	1		gnl|UMD3.1|GK000024.2	33473540	G	T	6	2	0.75	0.25		gnl|UMD3.1|GK000020.2	32068309	T	C	1
																		gnl|UMD3.1|GK000020.2	32051858	A	T	2	4	0.333333333333333	0.666666666666667		gnl|UMD3.1|GK000020.2	32047948	G	A	9	2	0.818181818181818	0.181818181818182		gnl|UMD3.1|GK000024.2	33475430	T	C	0	14	0	1		gnl|UMD3.1|GK000020.2	32069570	A	G	2
																		gnl|UMD3.1|GK000020.2	32051952	T	C	2	3	0.4	0.6		gnl|UMD3.1|GK000020.2	32048002	A	T	5	2	0.714285714285714	0.285714285714286		gnl|UMD3.1|GK000024.2	33478815	A	G	0	2	0	1		gnl|UMD3.1|GK000020.2	32069655	A	G	0
																		gnl|UMD3.1|GK000020.2	32052787	T	C	0	2	0	1		gnl|UMD3.1|GK000020.2	32048185	A	C	1	2	0.333333333333333	0.666666666666667		gnl|UMD3.1|GK000024.2	33483876	G	A	0	2	0	1		gnl|UMD3.1|GK000020.2	32071807	T	C	0
																		gnl|UMD3.1|GK000020.2	32052856	C	A	0	2	0	1		gnl|UMD3.1|GK000020.2	32048193	C	T	1	2	0.333333333333333	0.666666666666667		gnl|UMD3.1|GK000024.2	33484065	G	T	20	4	0.833333333333333	0.166666666666667		gnl|UMD3.1|GK000020.2	32072071	T	C	0
																		gnl|UMD3.1|GK000020.2	32052871	A	G	0	2	0	1		gnl|UMD3.1|GK000020.2	32048194	T	G	1	2	0.333333333333333	0.666666666666667		gnl|UMD3.1|GK000024.2	33484399	G	T	8	2	0.8	0.2		gnl|UMD3.1|GK000020.2	32072289	C	T	0
																		gnl|UMD3.1|GK000020.2	32053015	C	A	1	2	0.333333333333333	0.666666666666667		gnl|UMD3.1|GK000020.2	32048209	T	G	6	2	0.75	0.25		gnl|UMD3.1|GK000024.2	33484409	G	T	9	2	0.818181818181818	0.181818181818182		gnl|UMD3.1|GK000020.2	32075401	A	G	0
																		gnl|UMD3.1|GK000020.2	32053710	G	A	0	2	0	1		gnl|UMD3.1|GK000020.2	32048227	C	G	6	2	0.75	0.25		gnl|UMD3.1|GK000024.2	33484476	A	C	3	5	0.375	0.625		gnl|UMD3.1|GK000020.2	32076526	G	T	0
																		gnl|UMD3.1|GK000020.2	32053715	G	A	0	2	0	1		gnl|UMD3.1|GK000020.2	32048278	G	A	11	2	0.846153846153846	0.153846153846154		gnl|UMD3.1|GK000024.2	33484702	C	T	21	4	0.84	0.16		gnl|UMD3.1|GK000020.2	32076528	G	C	2
																		gnl|UMD3.1|GK000020.2	32053745	G	A	0	2	0	1		gnl|UMD3.1|GK000020.2	32048296	C	A	9	2	0.818181818181818	0.181818181818182		XYLT1	>=15820835	<=15992972	gnl|UMD3.1|GK000025.2						gnl|UMD3.1|GK000020.2	32078170	C	T	2
																		gnl|UMD3.1|GK000020.2	32053758	G	A	0	2	0	1		gnl|UMD3.1|GK000020.2	32049067	G	A	1	2	0.333333333333333	0.666666666666667		Chromosome location of CGs	SNP location	1	2	3	4	5	6		gnl|UMD3.1|GK000020.2	32078307	C	G	3
																		gnl|UMD3.1|GK000020.2	32053950	C	G	0	2	0	1		gnl|UMD3.1|GK000020.2	32049125	T	C	2	2	0.5	0.5		gnl|UMD3.1|GK000025.2	15826057	C	T	0	2	0	1		gnl|UMD3.1|GK000020.2	32088567	G	T	1
																		gnl|UMD3.1|GK000020.2	32053986	A	G	0	3	0	1		gnl|UMD3.1|GK000020.2	32049605	A	G	2	3	0.4	0.6		gnl|UMD3.1|GK000025.2	15826066	A	C	0	2	0	1		gnl|UMD3.1|GK000020.2	32089141	T	A	0
																		gnl|UMD3.1|GK000020.2	32054111	A	T	0	2	0	1		gnl|UMD3.1|GK000020.2	32049739	C	T	0	3	0	1		gnl|UMD3.1|GK000025.2	15930866	T	C	0	2	0	1		gnl|UMD3.1|GK000020.2	32091708	G	T	0
																		gnl|UMD3.1|GK000020.2	32055135	T	C	0	2	0	1		gnl|UMD3.1|GK000020.2	32049828	A	G	1	2	0.333333333333333	0.666666666666667		gnl|UMD3.1|GK000025.2	15934971	C	A	4	2	0.666666666666667	0.333333333333333		gnl|UMD3.1|GK000020.2	32091831	C	T	2
																		gnl|UMD3.1|GK000020.2	32055145	T	C	0	2	0	1		gnl|UMD3.1|GK000020.2	32049886	T	G	0	2	0	1		gnl|UMD3.1|GK000025.2	15939997	T	A	0	2	0	1		gnl|UMD3.1|GK000020.2	32091841	T	G	3
																		gnl|UMD3.1|GK000020.2	32055186	T	C	0	2	0	1		gnl|UMD3.1|GK000020.2	32050364	T	C	2	4	0.333333333333333	0.666666666666667		gnl|UMD3.1|GK000025.2	15961021	T	C	0	2	0	1		gnl|UMD3.1|GK000020.2	32091874	G	A	2
																		gnl|UMD3.1|GK000020.2	32055188	T	C	0	2	0	1		gnl|UMD3.1|GK000020.2	32050431	T	C	0	6	0	1		SH2B2	>=35192687	<=35204610	gnl|UMD3.1|GK000025.3						gnl|UMD3.1|GK000020.2	32092111	C	A	0
																		gnl|UMD3.1|GK000020.2	32055208	T	C	2	2	0.5	0.5		gnl|UMD3.1|GK000020.2	32050495	A	G	0	9	0	1		Chromosome location of CGs	SNP location	1	2	3	4	5	6		gnl|UMD3.1|GK000020.2	32092538	G	T	2
																		gnl|UMD3.1|GK000020.2	32055230	T	C	2	2	0.5	0.5		gnl|UMD3.1|GK000020.2	32050500	T	C	0	9	0	1		SIRT1	>=24556240	<=24582756	gnl|UMD3.1|GK000028.2						gnl|UMD3.1|GK000020.2	32092995	A	T	2
																		gnl|UMD3.1|GK000020.2	32055302	C	T	0	2	0	1		gnl|UMD3.1|GK000020.2	32050596	A	G	0	4	0	1		Chromosome location of CGs	SNP location	1	2	3	4	5	6		gnl|UMD3.1|GK000020.2	32093023	T	A	1
																		gnl|UMD3.1|GK000020.2	32055320	G	A	0	2	0	1		gnl|UMD3.1|GK000020.2	32050614	C	T	1	3	0.25	0.75		gnl|UMD3.1|GK000028.2	24556508	AGGCGGCGGCGGCGGCGGCGGC	AGGCGGCGGCGGCGGCGGC	0	1	0	1		gnl|UMD3.1|GK000020.2	32093955	C	T	0
																		gnl|UMD3.1|GK000020.2	32057504	T	C	0	3	0	1		gnl|UMD3.1|GK000020.2	32050824	G	A	9	2	0.818181818181818	0.181818181818182		gnl|UMD3.1|GK000028.2	24556624	A	G	0	2	0	1		gnl|UMD3.1|GK000020.2	32098498	C	A	0
																		gnl|UMD3.1|GK000020.2	32058670	A	G	0	2	0	1		gnl|UMD3.1|GK000020.2	32050932	C	T	6	24	0.2	0.8		gnl|UMD3.1|GK000028.2	24564323	G	T	2	2	0.5	0.5		gnl|UMD3.1|GK000020.2	32099339	C	T	0
																		gnl|UMD3.1|GK000020.2	32059132	C	T	0	2	0	1		gnl|UMD3.1|GK000020.2	32051124	G	A	4	22	0.153846153846154	0.846153846153846		gnl|UMD3.1|GK000028.2	24564442	C	T	2	2	0.5	0.5		gnl|UMD3.1|GK000020.2	32099718	C	G	0
																		gnl|UMD3.1|GK000020.2	32059923	C	A	2	3	0.4	0.6		gnl|UMD3.1|GK000020.2	32051386	G	C	26	24	0.52	0.48		gnl|UMD3.1|GK000028.2	24565017	T	C	0	10	0	1		gnl|UMD3.1|GK000020.2	32103690	G	A	0
																		gnl|UMD3.1|GK000020.2	32060062	A	G	5	2	0.714285714285714	0.285714285714286		gnl|UMD3.1|GK000020.2	32051392	C	T	45	31	0.592105263157895	0.407894736842105		gnl|UMD3.1|GK000028.2	24565845	G	A	2	2	0.5	0.5		gnl|UMD3.1|GK000020.2	32104399	C	T	0
																		gnl|UMD3.1|GK000020.2	32060533	T	A	1	2	0.333333333333333	0.666666666666667		gnl|UMD3.1|GK000020.2	32051648	A	T	5	34	0.128205128205128	0.871794871794872		gnl|UMD3.1|GK000028.2	24566289	T	A	1	2	0.333333333333333	0.666666666666667		gnl|UMD3.1|GK000020.2	32105252	G	A	0
																		gnl|UMD3.1|GK000020.2	32063435	G	T	1	2	0.333333333333333	0.666666666666667		gnl|UMD3.1|GK000020.2	32051769	T	C	10	33	0.232558139534884	0.767441860465116		gnl|UMD3.1|GK000028.2	24571995	G	A,T	0	2	0	1		gnl|UMD3.1|GK000020.2	32107925	C	G	0
																		gnl|UMD3.1|GK000020.2	32079360	A	G	2	3	0.4	0.6		gnl|UMD3.1|GK000020.2	32051832	A	G	15	42	0.263157894736842	0.736842105263158		gnl|UMD3.1|GK000028.2	24578080	T	C	0	2	0	1		gnl|UMD3.1|GK000020.2	32112572	T	C	1
																		gnl|UMD3.1|GK000020.2	32090957	C	T	0	2	0	1		gnl|UMD3.1|GK000020.2	32051858	A	T	15	39	0.277777777777778	0.722222222222222		gnl|UMD3.1|GK000028.2	24581708	G	T	12	2	0.857142857142857	0.142857142857143		gnl|UMD3.1|GK000020.2	32112581	T	C	1
																		gnl|UMD3.1|GK000020.2	32092111	C	A	0	2	0	1		gnl|UMD3.1|GK000020.2	32051952	T	C	8	17	0.32	0.68		gnl|UMD3.1|GK000028.2	24581844	A	T	4	2	0.666666666666667	0.333333333333333		gnl|UMD3.1|GK000020.2	32112590	C	T	0
																		gnl|UMD3.1|GK000020.2	32093023	T	A	0	3	0	1		gnl|UMD3.1|GK000020.2	32052626	T	G	3	22	0.12	0.88		IGF2	>=50046626	<=50065230	gnl|UMD3.1|GK000029.2						gnl|UMD3.1|GK000020.2	32112916	T	C	4
																		gnl|UMD3.1|GK000020.2	32094217	G	C	0	2	0	1		gnl|UMD3.1|GK000020.2	32052652	T	C	3	21	0.125	0.875		Chromosome location of CGs	SNP location	1	2	3	4	5	6		gnl|UMD3.1|GK000020.2	32112957	T	C	6
																		gnl|UMD3.1|GK000020.2	32098498	C	A	0	2	0	1		gnl|UMD3.1|GK000020.2	32052724	C	T	4	6	0.4	0.6		gnl|UMD3.1|GK000029.2	50047844	C	A	0	4	0	1		gnl|UMD3.1|GK000020.2	32112962	T	C	3
																		gnl|UMD3.1|GK000020.2	32101249	C	G	0	2	0	1		gnl|UMD3.1|GK000020.2	32052787	T	C	3	3	0.5	0.5		gnl|UMD3.1|GK000029.2	50048067	G	A	8	3	0.727272727272727	0.272727272727273		gnl|UMD3.1|GK000020.2	32120588	G	A	2
																		gnl|UMD3.1|GK000020.2	32102204	G	C	0	2	0	1		gnl|UMD3.1|GK000020.2	32052856	C	A	3	4	0.428571428571429	0.571428571428571		gnl|UMD3.1|GK000029.2	50048232	G	T	0	2	0	1		gnl|UMD3.1|GK000020.2	32120613	C	T	0
																		gnl|UMD3.1|GK000020.2	32102254	C	T	0	2	0	1		gnl|UMD3.1|GK000020.2	32052871	A	G	4	3	0.571428571428571	0.428571428571429		gnl|UMD3.1|GK000029.2	50050019	G	T	0	2	0	1		gnl|UMD3.1|GK000020.2	32121307	G	T	3
																		gnl|UMD3.1|GK000020.2	32105439	G	A	2	2	0.5	0.5		gnl|UMD3.1|GK000020.2	32052950	C	G	4	5	0.444444444444444	0.555555555555556		gnl|UMD3.1|GK000029.2	50059692	A	G	0	2	0	1		gnl|UMD3.1|GK000020.2	32121320	T	C	1
																		gnl|UMD3.1|GK000020.2	32105448	G	T	2	2	0.5	0.5		gnl|UMD3.1|GK000020.2	32053057	G	A	4	2	0.666666666666667	0.333333333333333		gnl|UMD3.1|GK000029.2	50061510	A	G	0	2	0	1		gnl|UMD3.1|GK000020.2	32123712	T	C	0
																		gnl|UMD3.1|GK000020.2	32107758	C	T	0	2	0	1		gnl|UMD3.1|GK000020.2	32053325	T	C	0	3	0	1		gnl|UMD3.1|GK000029.2	50061718	T	A	1	2	0.333333333333333	0.666666666666667		gnl|UMD3.1|GK000020.2	32123873	C	T	7
																		gnl|UMD3.1|GK000020.2	32107925	C	G	0	2	0	1		gnl|UMD3.1|GK000020.2	32053338	T	C	0	3	0	1		gnl|UMD3.1|GK000029.2	50062019	A	C	5	14	0.263157894736842	0.736842105263158		gnl|UMD3.1|GK000020.2	32129660	G	A	0
																		gnl|UMD3.1|GK000020.2	32112590	C	T	0	3	0	1		gnl|UMD3.1|GK000020.2	32053362	T	C	1	2	0.333333333333333	0.666666666666667		gnl|UMD3.1|GK000029.2	50063172	G	T	90	35	0.72	0.28		gnl|UMD3.1|GK000020.2	32130086	G	A	0
																		gnl|UMD3.1|GK000020.2	32112631	T	C	0	2	0	1		gnl|UMD3.1|GK000020.2	32053919	G	A	2	2	0.5	0.5		gnl|UMD3.1|GK000029.2	50063397	A	G	511	559	0.477570093457944	0.522429906542056		gnl|UMD3.1|GK000020.2	32130139	A	G	2
																		gnl|UMD3.1|GK000020.2	32112863	T	C	4	2	0.666666666666667	0.333333333333333		gnl|UMD3.1|GK000020.2	32053950	C	G	2	2	0.5	0.5		gnl|UMD3.1|GK000029.2	50064409	T	G	188	205	0.478371501272265	0.521628498727735		gnl|UMD3.1|GK000020.2	32139197	G	A	0
																		gnl|UMD3.1|GK000020.2	32112875	T	C	2	2	0.5	0.5		gnl|UMD3.1|GK000020.2	32053986	A	G	2	2	0.5	0.5		gnl|UMD3.1|GK000029.2	50064455	C	T	342	378	0.475	0.525		gnl|UMD3.1|GK000020.2	32142271	C	A	0
																		gnl|UMD3.1|GK000020.2	32112962	T	C	1	2	0.333333333333333	0.666666666666667		gnl|UMD3.1|GK000020.2	32054026	T	A	2	2	0.5	0.5		gnl|UMD3.1|GK000029.2	50064542	C	T	959	909	0.51338329764454	0.48661670235546		gnl|UMD3.1|GK000020.2	32146216	C	A	0
																		gnl|UMD3.1|GK000020.2	32113289	G	C	0	2	0	1		gnl|UMD3.1|GK000020.2	32054433	TGG	TGGG	0	1	0	1		CAPN1	>=44064429	<=44089990	gnl|UMD3.1|GK000029.2						gnl|UMD3.1|GK000020.2	32155374	A	G	0
																		gnl|UMD3.1|GK000020.2	32113689	A	G	0	3	0	1		gnl|UMD3.1|GK000020.2	32054461	T	C	0	2	0	1		Chromosome location of CGs	SNP location	1	2	3	4	5	6		gnl|UMD3.1|GK000020.2	32171481	T	C	0
																		gnl|UMD3.1|GK000020.2	32116081	C	T	0	3	0	1		gnl|UMD3.1|GK000020.2	32054569	C	A	1	2	0.333333333333333	0.666666666666667		gnl|UMD3.1|GK000029.2	44064511	T	G	1	1	0.5	0.5		gnl|UMD3.1|GK000020.2	32173031	A	G	3
																		gnl|UMD3.1|GK000020.2	32123712	T	C	0	2	0	1		gnl|UMD3.1|GK000020.2	32054999	A	G	0	2	0	1		gnl|UMD3.1|GK000029.2	44064860	C	A	3	2	0.6	0.4		gnl|UMD3.1|GK000020.2	32173941	T	G	1
																		gnl|UMD3.1|GK000020.2	32125004	T	G	0	2	0	1		gnl|UMD3.1|GK000020.2	32055302	C	T	0	5	0	1		gnl|UMD3.1|GK000029.2	44069255	C	A	0	4	0	1		gnl|UMD3.1|GK000020.2	32174237	T	A	9
																		gnl|UMD3.1|GK000020.2	32126105	A	G	0	2	0	1		gnl|UMD3.1|GK000020.2	32055320	G	A	0	6	0	1		gnl|UMD3.1|GK000029.2	44069357	C	T	0	2	0	1		gnl|UMD3.1|GK000020.2	32174758	T	C	5
																		gnl|UMD3.1|GK000020.2	32128675	A	G	0	2	0	1		gnl|UMD3.1|GK000020.2	32055471	C	A	0	3	0	1		gnl|UMD3.1|GK000029.2	44075020	T	C	0	2	0	1		gnl|UMD3.1|GK000020.2	32174950	C	G	7
																		gnl|UMD3.1|GK000020.2	32131250	C	T	0	2	0	1		gnl|UMD3.1|GK000020.2	32055644	G	T	0	2	0	1		gnl|UMD3.1|GK000029.2	44076173	G	A	0	2	0	1		gnl|UMD3.1|GK000020.2	32175217	C	A	5
																		gnl|UMD3.1|GK000020.2	32133252	G	A	0	2	0	1		gnl|UMD3.1|GK000020.2	32055646	T	C	0	2	0	1		gnl|UMD3.1|GK000029.2	44076206	A	T	0	2	0	1		gnl|UMD3.1|GK000020.2	32175476	A	G	0
																		gnl|UMD3.1|GK000020.2	32134609	T	C	0	2	0	1		gnl|UMD3.1|GK000020.2	32055675	T	C	0	2	0	1		gnl|UMD3.1|GK000029.2	44076889	G	C	0	2	0	1		gnl|UMD3.1|GK000020.2	32177988	C	A	3
																		gnl|UMD3.1|GK000020.2	32134641	T	C	0	2	0	1		gnl|UMD3.1|GK000020.2	32055679	G	C	0	2	0	1		gnl|UMD3.1|GK000029.2	44085355	C	T	6	2	0.75	0.25		gnl|UMD3.1|GK000020.2	32177998	C	A	3
																		gnl|UMD3.1|GK000020.2	32138007	A	G	8	2	0.8	0.2		gnl|UMD3.1|GK000020.2	32057504	T	C	2	6	0.25	0.75		VEGFB	>=43155196	<=43157756	gnl|UMD3.1|GK000029.2						gnl|UMD3.1|GK000020.2	32178004	C	A	3
																		gnl|UMD3.1|GK000020.2	32144624	A	T	0	4	0	1		gnl|UMD3.1|GK000020.2	32058211	G	A	4	2	0.666666666666667	0.333333333333333		Chromosome location of CGs	SNP location	1	2	3	4	5	6		gnl|UMD3.1|GK000020.2	32178172	A	G	1
																		gnl|UMD3.1|GK000020.2	32145025	G	T	1	2	0.333333333333333	0.666666666666667		gnl|UMD3.1|GK000020.2	32058355	G	A	2	2	0.5	0.5		gnl|UMD3.1|GK000029.2	43156660	C	T	6	2	0.75	0.25		gnl|UMD3.1|GK000020.2	32178359	T	C	0
																		gnl|UMD3.1|GK000020.2	32154985	G	A	2	2	0.5	0.5		gnl|UMD3.1|GK000020.2	32058670	A	G	1	2	0.333333333333333	0.666666666666667		gnl|UMD3.1|GK000029.2	43157609	A	T	0	26	0	1		gnl|UMD3.1|GK000020.2	32180294	C	T	0
																		gnl|UMD3.1|GK000020.2	32156079	G	T	1	2	0.333333333333333	0.666666666666667		gnl|UMD3.1|GK000020.2	32059213	T	C	4	2	0.666666666666667	0.333333333333333		POU1F1	>=35009035	<=35024781	gnl|UMD3.1|GK000001.2						gnl|UMD3.1|GK000020.2	32187732	G	A	0
																		gnl|UMD3.1|GK000020.2	32158905	C	G	0	2	0	1		gnl|UMD3.1|GK000020.2	32059343	T	C	5	2	0.714285714285714	0.285714285714286		Chromosome location of CGs	SNP location	1	2	3	4	5	6		gnl|UMD3.1|GK000020.2	32191192	T	C	0
																		gnl|UMD3.1|GK000020.2	32166498	T	C	0	2	0	1		gnl|UMD3.1|GK000020.2	32059392	T	C	4	2	0.666666666666667	0.333333333333333											gnl|UMD3.1|GK000020.2	32192376	G	T	0
																		gnl|UMD3.1|GK000020.2	32171233	C	A	3	2	0.6	0.4		gnl|UMD3.1|GK000020.2	32060262	C	T	0	2	0	1											gnl|UMD3.1|GK000020.2	32192831	C	T	0
																		gnl|UMD3.1|GK000020.2	32171278	A	G	2	2	0.5	0.5		gnl|UMD3.1|GK000020.2	32071490	C	T	0	3	0	1		FABP3	>=122723225	<=122783830	gnl|UMD3.1|GK000002.2						gnl|UMD3.1|GK000020.2	32196659	A	G	0
																		gnl|UMD3.1|GK000020.2	32173941	T	G	0	16	0	1		gnl|UMD3.1|GK000020.2	32072177	C	A	0	2	0	1		Chromosome location of CGs	SNP location	1	2	3	4	5	6		gnl|UMD3.1|GK000020.2	32198659	C	A	0
																		gnl|UMD3.1|GK000020.2	32175475	G	T	1	2	0.333333333333333	0.666666666666667		gnl|UMD3.1|GK000020.2	32074222	G	T	1	1	0.5	0.5		gnl|UMD3.1|GK000002.2	122736982	C	A	2	2	0.5	0.5		PRLR	>=39073246	<=39137480	gnl|UMD3.1|GK000020.2
																		gnl|UMD3.1|GK000020.2	32175476	A	G	0	3	0	1		gnl|UMD3.1|GK000020.2	32074228	G	T	1	2	0.333333333333333	0.666666666666667		gnl|UMD3.1|GK000002.2	122783421	A	G	0	2	0	1		Chromosome location of CGs	SNP location	1	2	3
																		gnl|UMD3.1|GK000020.2	32176278	G	A	0	2	0	1		gnl|UMD3.1|GK000020.2	32074602	T	C	0	4	0	1		NKAIN1	>=122975078	<=122980139	gnl|UMD3.1|GK000002.2						gnl|UMD3.1|GK000020.2	39082895	T	G	0
																		gnl|UMD3.1|GK000020.2	32178004	C	A	2	4	0.333333333333333	0.666666666666667		gnl|UMD3.1|GK000020.2	32074788	A	G	0	1	0	1		Chromosome location of CGs	SNP location	1	2	3	4	5	6		gnl|UMD3.1|GK000020.2	39084957	A	G	0
																		gnl|UMD3.1|GK000020.2	32178097	C	T	2	3	0.4	0.6		gnl|UMD3.1|GK000020.2	32076526	G	T	0	6	0	1		AMPD1	>=28756908	<=28768496	gnl|UMD3.1|GK000003.2						gnl|UMD3.1|GK000020.2	39097207	T	C	0
																		gnl|UMD3.1|GK000020.2	32178112	C	A	1	2	0.333333333333333	0.666666666666667		gnl|UMD3.1|GK000020.2	32078307	C	G	3	4	0.428571428571429	0.571428571428571		Chromosome location of CGs	SNP location	1	2	3	4	5	6		gnl|UMD3.1|GK000020.2	39104658	T	C	0
																		gnl|UMD3.1|GK000020.2	32178172	A	G	2	6	0.25	0.75		gnl|UMD3.1|GK000020.2	32079075	C	G	2	2	0.5	0.5		BMP8B	>=106900111	<=106914177	gnl|UMD3.1|GK000003.2						gnl|UMD3.1|GK000020.2	39109352	A	G	0
																		gnl|UMD3.1|GK000020.2	32178359	T	C	0	2	0	1		gnl|UMD3.1|GK000020.2	32082389	C	T	0	2	0	1		Chromosome location of CGs	SNP location	1	2	3	4	5	6		gnl|UMD3.1|GK000020.2	39109353	A	G	0
																		gnl|UMD3.1|GK000020.2	32178578	T	C	0	2	0	1		gnl|UMD3.1|GK000020.2	32088493	G	T	0	2	0	1		GRB10	>=5104899	<=5244348	gnl|UMD3.1|GK000004.2						gnl|UMD3.1|GK000020.2	39113739	A	T	0
																		gnl|UMD3.1|GK000020.2	32188321	G	T	0	2	0	1		gnl|UMD3.1|GK000020.2	32088567	G	T	2	2	0.5	0.5		Chromosome location of CGs	SNP location	1	2	3	4	5	6		gnl|UMD3.1|GK000020.2	39113777	C	T	0
																		gnl|UMD3.1|GK000020.2	32193522	T	G	0	2	0	1		gnl|UMD3.1|GK000020.2	32089281	T	C	0	2	0	1		HGF	>=39116167	<=39197870	gnl|UMD3.1|GK000004.2						gnl|UMD3.1|GK000020.2	39114146	T	A	0
																		gnl|UMD3.1|GK000020.2	32196262	T	C	2	2	0.5	0.5		gnl|UMD3.1|GK000020.2	32089482	A	T	1	2	0.333333333333333	0.666666666666667		Chromosome location of CGs	SNP location	1	2	3	4	5	6		gnl|UMD3.1|GK000020.2	39115344	G	A	0
																		gnl|UMD3.1|GK000020.2	32196267	T	C	2	2	0.5	0.5		gnl|UMD3.1|GK000020.2	32089598	C	G	11	4	0.733333333333333	0.266666666666667		gnl|UMD3.1|GK000004.2	39116321	G	T	11	2	0.846153846153846	0.153846153846154		gnl|UMD3.1|GK000020.2	39115345	T	C	0
																		gnl|UMD3.1|GK000020.2	32198623	G	C	0	2	0	1		gnl|UMD3.1|GK000020.2	32090957	C	T	0	2	0	1		gnl|UMD3.1|GK000004.2	39125907	C	T	0	2	0	1		gnl|UMD3.1|GK000020.2	39120324	G	T	0
																		gnl|UMD3.1|GK000020.2	32198828	C	T	0	2	0	1		gnl|UMD3.1|GK000020.2	32097261	T	A	6	2	0.75	0.25		gnl|UMD3.1|GK000004.2	39133648	T	C	0	2	0	1		gnl|UMD3.1|GK000020.2	39130696	C	T	0
																		PRLR	>=39073246	<=39137480	gnl|UMD3.1|GK000020.2						gnl|UMD3.1|GK000020.2	32097446	G	A	0	2	0	1		gnl|UMD3.1|GK000004.2	39136794	A	G	0	2	0	1		gnl|UMD3.1|GK000020.2	39135851	T	C	0
																		Chromosome location of CGs	SNP location	1	2	3	4	5	6		gnl|UMD3.1|GK000020.2	32104399	C	T	0	2	0	1		gnl|UMD3.1|GK000004.2	39138342	N	C	0	2	0	1		gnl|UMD3.1|GK000020.2	39135991	C	G	0
																		gnl|UMD3.1|GK000020.2	39077336	TTTTCATTCGTTTC	TTTTC	0	1	0	1		gnl|UMD3.1|GK000020.2	32105676	C	A	0	2	0	1		gnl|UMD3.1|GK000004.2	39149630	A	G	4	2	0.666666666666667	0.333333333333333		gnl|UMD3.1|GK000020.2	39136518	C	A	75
																		gnl|UMD3.1|GK000020.2	39077461	T	A	0	2	0	1		gnl|UMD3.1|GK000020.2	32105871	A	G	0	2	0	1		gnl|UMD3.1|GK000004.2	39150071	C	A	1	2	0.333333333333333	0.666666666666667		IGF1R	>=8208822	<=8268093	gnl|UMD3.1|GK000021.2
																		gnl|UMD3.1|GK000020.2	39077462	T	A	0	2	0	1		gnl|UMD3.1|GK000020.2	32107380	C	T	0	4	0	1		gnl|UMD3.1|GK000004.2	39151500	A	G	0	2	0	1		Chromosome location of CGs	SNP location	1	2	3
																		gnl|UMD3.1|GK000020.2	39082794	T	C	0	2	0	1		gnl|UMD3.1|GK000020.2	32107431	T	C	2	4	0.333333333333333	0.666666666666667		gnl|UMD3.1|GK000004.2	39151501	A	G	0	2	0	1		gnl|UMD3.1|GK000021.2	8211857	G	T	0
																		gnl|UMD3.1|GK000020.2	39083009	TTGCTGCTGCTGCT	TTGCTGCTGCT	0	1	0	1		gnl|UMD3.1|GK000020.2	32107728	C	A	8	2	0.8	0.2		gnl|UMD3.1|GK000004.2	39156826	G	A	0	3	0	1		gnl|UMD3.1|GK000021.2	8246309	C	T	0
																		gnl|UMD3.1|GK000020.2	39087180	G	T	2	2	0.5	0.5		gnl|UMD3.1|GK000020.2	32107925	C	G	0	4	0	1		gnl|UMD3.1|GK000004.2	39168474	C	T	5	2	0.714285714285714	0.285714285714286		gnl|UMD3.1|GK000021.2	8246858	G	T	3
																		gnl|UMD3.1|GK000020.2	39089654	G	T	0	2	0	1		gnl|UMD3.1|GK000020.2	32111864	C	A	1	2	0.333333333333333	0.666666666666667		gnl|UMD3.1|GK000004.2	39170012	A	T	6	2	0.75	0.25		GHRL	>=54945535	<=54950005	gnl|UMD3.1|GK000022.2
																		gnl|UMD3.1|GK000020.2	39096634	C	T	0	2	0	1		gnl|UMD3.1|GK000020.2	32112590	C	T	0	11	0	1		gnl|UMD3.1|GK000004.2	39175213	G	A	0	3	0	1		Chromosome location of CGs	SNP location	1	2	3
																		gnl|UMD3.1|GK000020.2	39100886	A	G	0	2	0	1		gnl|UMD3.1|GK000020.2	32112631	T	C	1	5	0.166666666666667	0.833333333333333		gnl|UMD3.1|GK000004.2	39175267	G	A	0	3	0	1		MST1R	>=50928327	<=50941427	gnl|UMD3.1|GK000022.2
																		gnl|UMD3.1|GK000020.2	39113460	C	T	5	2	0.714285714285714	0.285714285714286		gnl|UMD3.1|GK000020.2	32112748	C	A	11	6	0.647058823529412	0.352941176470588		gnl|UMD3.1|GK000004.2	39176500	A	T	0	2	0	1		Chromosome location of CGs	SNP location	1	2	3
																		gnl|UMD3.1|GK000020.2	39114028	G	T	1	2	0.333333333333333	0.666666666666667		gnl|UMD3.1|GK000020.2	32112765	C	A	13	5	0.722222222222222	0.277777777777778		gnl|UMD3.1|GK000004.2	39191447	T	C	0	2	0	1		DLK2	>=16981806	<=16986060	gnl|UMD3.1|GK000023.2
																		gnl|UMD3.1|GK000020.2	39114134	T	A	0	2	0	1		gnl|UMD3.1|GK000020.2	32112863	T	C	8	4	0.666666666666667	0.333333333333333		gnl|UMD3.1|GK000004.2	39194025	G	T	0	2	0	1		Chromosome location of CGs	SNP location	1	2	3
																		gnl|UMD3.1|GK000020.2	39114146	T	A	0	3	0	1		gnl|UMD3.1|GK000020.2	32112871	T	C	11	2	0.846153846153846	0.153846153846154		gnl|UMD3.1|GK000004.2	39194121	C	T	2	2	0.5	0.5		MC4R	>=59670136	<=59671874	gnl|UMD3.1|GK000024.2
																		gnl|UMD3.1|GK000020.2	39115344	G	A	0	37	0	1		gnl|UMD3.1|GK000020.2	32112960	T	C	16	3	0.842105263157895	0.157894736842105		gnl|UMD3.1|GK000004.2	39194229	T	C	5	2	0.714285714285714	0.285714285714286		Chromosome location of CGs	SNP location	1	2	3
																		gnl|UMD3.1|GK000020.2	39115345	T	C	0	39	0	1		gnl|UMD3.1|GK000020.2	32112961	T	C	12	7	0.631578947368421	0.368421052631579		PEG10	>=11912009	<=11921418	gnl|UMD3.1|GK000004.2						NPC1	>=33438419	<=33485514	gnl|UMD3.1|GK000024.2
																		gnl|UMD3.1|GK000020.2	39118251	G	A	0	2	0	1		gnl|UMD3.1|GK000020.2	32112962	T	C	14	6	0.7	0.3		Chromosome location of CGs	SNP location	1	2	3	4	5	6		Chromosome location of CGs	SNP location	1	2	3
																		gnl|UMD3.1|GK000020.2	39120324	G	T	0	2	0	1		gnl|UMD3.1|GK000020.2	32112978	T	C	16	4	0.8	0.2		gnl|UMD3.1|GK000004.2	11920279	T	G	0	2	0	1		gnl|UMD3.1|GK000024.2	33440677	TAAA	TAAACAAA	0
																		gnl|UMD3.1|GK000020.2	39127094	G	A	0	2	0	1		gnl|UMD3.1|GK000020.2	32113390	T	A	0	2	0	1		gnl|UMD3.1|GK000004.2	11921111	G	C	1	2	0.333333333333333	0.666666666666667		gnl|UMD3.1|GK000024.2	33444396	C	T	0
																		gnl|UMD3.1|GK000020.2	39128431	G	A	0	2	0	1		gnl|UMD3.1|GK000020.2	32114584	T	C	0	2	0	1		SLC38A1	>=34145240	<=34198996	gnl|UMD3.1|GK000005.2						gnl|UMD3.1|GK000024.2	33460299	C	T	0
																		gnl|UMD3.1|GK000020.2	39130484	C	T	0	5	0	1		gnl|UMD3.1|GK000020.2	32118998	C	T	0	2	0	1		Chromosome location of CGs	SNP location	1	2	3	4	5	6		gnl|UMD3.1|GK000024.2	33464431	A	G	0
																		gnl|UMD3.1|GK000020.2	39133969	T	C	2	2	0.5	0.5		gnl|UMD3.1|GK000020.2	32119053	T	A	1	2	0.333333333333333	0.666666666666667		gnl|UMD3.1|GK000005.2	34157990	C	G	0	2	0	1		gnl|UMD3.1|GK000024.2	33464441	G	T	2
																		gnl|UMD3.1|GK000020.2	39134948	G	A	0	3	0	1		gnl|UMD3.1|GK000020.2	32120613	C	T	0	4	0	1		gnl|UMD3.1|GK000005.2	34162572	A	G	0	2	0	1		gnl|UMD3.1|GK000024.2	33466760	A	G	0
																		gnl|UMD3.1|GK000020.2	39136518	C	A	119	105	0.53125	0.46875		gnl|UMD3.1|GK000020.2	32121047	T	A	0	6	0	1		STAT6	>=56658077	<=56670842	gnl|UMD3.1|GK000005.2						gnl|UMD3.1|GK000024.2	33469790	C	A	2
																		IGF1R	>=8208822	<=8268093	gnl|UMD3.1|GK000021.2						gnl|UMD3.1|GK000020.2	32121992	C	G	0	2	0	1		Chromosome location of CGs	SNP location	1	2	3	4	5	6		gnl|UMD3.1|GK000024.2	33475430	T	C	0
																		Chromosome location of CGs	SNP location	1	2	3	4	5	6		gnl|UMD3.1|GK000020.2	32122197	C	A	0	2	0	1		gnl|UMD3.1|GK000005.2	56664802	C	T	3	2	0.6	0.4		gnl|UMD3.1|GK000024.2	33480709	G	T	9
																		gnl|UMD3.1|GK000021.2	8214157	A	G	2	2	0.5	0.5		gnl|UMD3.1|GK000020.2	32123200	C	A	0	2	0	1		gnl|UMD3.1|GK000005.2	56665047	C	A	5	2	0.714285714285714	0.285714285714286		gnl|UMD3.1|GK000024.2	33480751	C	T	11
																		gnl|UMD3.1|GK000021.2	8214171	A	G	2	2	0.5	0.5		gnl|UMD3.1|GK000020.2	32123712	T	C	0	14	0	1		gnl|UMD3.1|GK000005.2	56668338	G	C	0	12	0	1		gnl|UMD3.1|GK000024.2	33484137	T	C	1
																		gnl|UMD3.1|GK000021.2	8214192	A	G	1	2	0.333333333333333	0.666666666666667		gnl|UMD3.1|GK000020.2	32123778	T	C	10	2	0.833333333333333	0.166666666666667		gnl|UMD3.1|GK000005.2	56670275	C	A	8	3	0.727272727272727	0.272727272727273		gnl|UMD3.1|GK000024.2	33484614	C	T	0
																		gnl|UMD3.1|GK000021.2	8214194	A	G	1	2	0.333333333333333	0.666666666666667		gnl|UMD3.1|GK000020.2	32123940	T	A	7	2	0.777777777777778	0.222222222222222		SPP1	>=38120578	<=38127577	gnl|UMD3.1|GK000006.2						gnl|UMD3.1|GK000024.2	33484702	C	T	4
																		gnl|UMD3.1|GK000021.2	8214204	A	G	0	2	0	1		gnl|UMD3.1|GK000020.2	32125691	T	C	0	2	0	1		Chromosome location of CGs	SNP location	1	2	3	4	5	6		gnl|UMD3.1|GK000024.2	33485418	G	T	10
																		gnl|UMD3.1|GK000021.2	8214208	A	G	0	2	0	1		gnl|UMD3.1|GK000020.2	32128571	C	T	0	3	0	1		gnl|UMD3.1|GK000006.2	38120695	G	A	10	2	0.833333333333333	0.166666666666667		XYLT1	>=15820835	<=15992972	gnl|UMD3.1|GK000025.2
																		gnl|UMD3.1|GK000021.2	8219236	T	G	0	2	0	1		gnl|UMD3.1|GK000020.2	32128675	A	G	0	3	0	1		gnl|UMD3.1|GK000006.2	38120866	A	T	46	11	0.807017543859649	0.192982456140351		Chromosome location of CGs	SNP location	1	2	3
																		gnl|UMD3.1|GK000021.2	8219238	G	T	0	2	0	1		gnl|UMD3.1|GK000020.2	32129899	C	T	2	2	0.5	0.5		gnl|UMD3.1|GK000006.2	38120968	G	T	2	55	0.0350877192982456	0.964912280701754		gnl|UMD3.1|GK000025.2	15822686	C	A	0
																		gnl|UMD3.1|GK000021.2	8234301	T	C	0	2	0	1		gnl|UMD3.1|GK000020.2	32129931	A	G	2	2	0.5	0.5		GDF 9	>=46064180	<=46067119	gnl|UMD3.1|GK000007.2						gnl|UMD3.1|GK000025.2	15841137	A	G	0
																		gnl|UMD3.1|GK000021.2	8246453	G	T	5	2	0.714285714285714	0.285714285714286		gnl|UMD3.1|GK000020.2	32130086	G	A	0	2	0	1		Chromosome location of CGs	SNP location	1	2	3	4	5	6		gnl|UMD3.1|GK000025.2	15898011	T	A	0
																		gnl|UMD3.1|GK000021.2	8253857	G	A	0	2	0	1		gnl|UMD3.1|GK000020.2	32130848	G	A	0	2	0	1		PCSK1	>=98155674	<=98199486	gnl|UMD3.1|GK000007.2						SH2B2	>=35192687	<=35204610	gnl|UMD3.1|GK000025.3
																		GHRL	>=54945535	<=54950005	gnl|UMD3.1|GK000022.2						gnl|UMD3.1|GK000020.2	32132414	A	T	0	4	0	1		Chromosome location of CGs	SNP location	1	2	3	4	5	6		Chromosome location of CGs	SNP location	1	2	3
																		Chromosome location of CGs	SNP location	1	2	3	4	5	6		gnl|UMD3.1|GK000020.2	32132435	A	T	0	4	0	1		gnl|UMD3.1|GK000007.2	98156014	G	A	0	4	0	1		SIRT1	>=24556240	<=24582756	gnl|UMD3.1|GK000028.2
																		MST1R	>=50928327	<=50941427	gnl|UMD3.1|GK000022.2						gnl|UMD3.1|GK000020.2	32137901	G	T	11	2	0.846153846153846	0.153846153846154		gnl|UMD3.1|GK000007.2	98159366	G	A	0	3	0	1		Chromosome location of CGs	SNP location	1	2	3
																		Chromosome location of CGs	SNP location	1	2	3	4	5	6		gnl|UMD3.1|GK000020.2	32140082	G	T	0	2	0	1		gnl|UMD3.1|GK000007.2	98159460	G	T	0	2	0	1		gnl|UMD3.1|GK000028.2	24556624	A	G	0
																		gnl|UMD3.1|GK000022.2	50936159	C	T	0	2	0	1		gnl|UMD3.1|GK000020.2	32140473	G	T	2	2	0.5	0.5		gnl|UMD3.1|GK000007.2	98159462	C	T	0	2	0	1		gnl|UMD3.1|GK000028.2	24561563	C	A	4
																		gnl|UMD3.1|GK000022.2	50936228	T	A	0	2	0	1		gnl|UMD3.1|GK000020.2	32144624	A	T	0	3	0	1		gnl|UMD3.1|GK000007.2	98162491	A	G	0	2	0	1		gnl|UMD3.1|GK000028.2	24565017	T	C	0
																		gnl|UMD3.1|GK000022.2	50937665	T	C	2	2	0.5	0.5		gnl|UMD3.1|GK000020.2	32145210	T	C	0	2	0	1		gnl|UMD3.1|GK000007.2	98163793	C	A	0	2	0	1		gnl|UMD3.1|GK000028.2	24568289	C	A	1
																		gnl|UMD3.1|GK000022.2	50940921	G	A	0	2	0	1		gnl|UMD3.1|GK000020.2	32150409	C	T	2	2	0.5	0.5		gnl|UMD3.1|GK000007.2	98163810	G	A	0	2	0	1		gnl|UMD3.1|GK000028.2	24568298	C	A	1
																		gnl|UMD3.1|GK000022.2	50941171	G	A	1	2	0.333333333333333	0.666666666666667		gnl|UMD3.1|GK000020.2	32154463	T	A	2	2	0.5	0.5		gnl|UMD3.1|GK000007.2	98163937	C	T	0	2	0	1		gnl|UMD3.1|GK000028.2	24569749	TC	T	0
																		DLK2	>=16981806	<=16986060	gnl|UMD3.1|GK000023.2						gnl|UMD3.1|GK000020.2	32155115	T	G	5	2	0.714285714285714	0.285714285714286		gnl|UMD3.1|GK000007.2	98163950	A	G	0	2	0	1		gnl|UMD3.1|GK000028.2	24575653	A	G	0
																		Chromosome location of CGs	SNP location	1	2	3	4	5	6		gnl|UMD3.1|GK000020.2	32155374	A	G	0	10	0	1		gnl|UMD3.1|GK000007.2	98170224	GGATGAT	GGAT	0	1	0	1		gnl|UMD3.1|GK000028.2	24578454	G	T	0
																		MC4R	>=59670136	<=59671874	gnl|UMD3.1|GK000024.2						gnl|UMD3.1|GK000020.2	32156122	T	C	3	2	0.6	0.4		gnl|UMD3.1|GK000007.2	98188340	G	A	0	2	0	1		IGF2	>=50046626	<=50065230	gnl|UMD3.1|GK000029.2
																		Chromosome location of CGs	SNP location	1	2	3	4	5	6		gnl|UMD3.1|GK000020.2	32156513	G	C	0	6	0	1		gnl|UMD3.1|GK000007.2	98188359	A	G	0	2	0	1		Chromosome location of CGs	SNP location	1	2	3
																		NPC1	>=33438419	<=33485514	gnl|UMD3.1|GK000024.2						gnl|UMD3.1|GK000020.2	32159031	A	T	0	2	0	1		gnl|UMD3.1|GK000007.2	98188370	A	G	0	2	0	1		gnl|UMD3.1|GK000029.2	50047844	C	A	0
																		Chromosome location of CGs	SNP location	1	2	3	4	5	6		gnl|UMD3.1|GK000020.2	32161127	C	A	0	2	0	1		gnl|UMD3.1|GK000007.2	98190075	G	A	7	2	0.777777777777778	0.222222222222222		gnl|UMD3.1|GK000029.2	50048067	G	A	16
																		gnl|UMD3.1|GK000024.2	33439326	A	G	0	2	0	1		gnl|UMD3.1|GK000020.2	32168790	G	A	0	2	0	1		CAPN3	>=37828797	<=37885860	gnl|UMD3.1|GK000010.2						gnl|UMD3.1|GK000029.2	50048068	T	C	0
																		gnl|UMD3.1|GK000024.2	33440317	C	T	3	2	0.6	0.4		gnl|UMD3.1|GK000020.2	32168903	C	T	0	2	0	1		Chromosome location of CGs	SNP location	1	2	3	4	5	6		gnl|UMD3.1|GK000029.2	50053262	A	C	0
																		gnl|UMD3.1|GK000024.2	33450354	C	T	0	2	0	1		gnl|UMD3.1|GK000020.2	32172376	C	A	2	2	0.5	0.5		gnl|UMD3.1|GK000010.2	37828920	A	G	0	2	0	1		gnl|UMD3.1|GK000029.2	50056789	C	T	9
																		gnl|UMD3.1|GK000024.2	33454461	G	T	0	2	0	1		gnl|UMD3.1|GK000020.2	32173941	T	G	1	61	0.0161290322580645	0.983870967741935		gnl|UMD3.1|GK000010.2	37843801	T	A	0	2	0	1		gnl|UMD3.1|GK000029.2	50059751	A	G	1
																		gnl|UMD3.1|GK000024.2	33454594	G	T	3	2	0.6	0.4		gnl|UMD3.1|GK000020.2	32175476	A	G	0	4	0	1		SIX3	>=27200797	<=27204850	gnl|UMD3.1|GK000011.2						gnl|UMD3.1|GK000029.2	50059952	C	G	25
																		gnl|UMD3.1|GK000024.2	33455274	A	G	0	2	0	1		gnl|UMD3.1|GK000020.2	32175643	A	T	0	2	0	1		Chromosome location of CGs	SNP location	1	2	3	4	5	6		gnl|UMD3.1|GK000029.2	50060119	T	C	0
																		gnl|UMD3.1|GK000024.2	33458985	CTACTTA	CTACTTACTTA	0	1	0	1		gnl|UMD3.1|GK000020.2	32177988	C	A	10	5	0.666666666666667	0.333333333333333		GDF5	>=65340132	<=65343889	gnl|UMD3.1|GK000013.2						gnl|UMD3.1|GK000029.2	50061567	G	A	1
																		gnl|UMD3.1|GK000024.2	33464431	A	G	0	8	0	1		gnl|UMD3.1|GK000020.2	32178004	C	A	7	5	0.583333333333333	0.416666666666667		Chromosome location of CGs	SNP location	1	2	3	4	5	6		gnl|UMD3.1|GK000029.2	50061718	T	A	0
																		gnl|UMD3.1|GK000024.2	33466760	A	G	3	2	0.6	0.4		gnl|UMD3.1|GK000020.2	32178006	C	A	6	5	0.545454545454545	0.454545454545455		TG	>=9262251	<=9508938	gnl|UMD3.1|GK000014.2						gnl|UMD3.1|GK000029.2	50062019	A	C	2
																		gnl|UMD3.1|GK000024.2	33466785	T	G	6	2	0.75	0.25		gnl|UMD3.1|GK000020.2	32178172	A	G	0	17	0	1		Chromosome location of CGs	SNP location	1	2	3	4	5	6		gnl|UMD3.1|GK000029.2	50063397	A	G	780
																		gnl|UMD3.1|GK000024.2	33473557	G	T	2	2	0.5	0.5		gnl|UMD3.1|GK000020.2	32178359	T	C	0	3	0	1		gnl|UMD3.1|GK000014.2	9267040	C	G	0	2	0	1		gnl|UMD3.1|GK000029.2	50064409	T	G	262
																		gnl|UMD3.1|GK000024.2	33474649	T	G	0	2	0	1		gnl|UMD3.1|GK000020.2	32178578	T	C	1	2	0.333333333333333	0.666666666666667		gnl|UMD3.1|GK000014.2	9267056	G	A	0	2	0	1		CAPN1	>=44064429	<=44089990	gnl|UMD3.1|GK000029.2
																		gnl|UMD3.1|GK000024.2	33475430	T	C	0	6	0	1		gnl|UMD3.1|GK000020.2	32178633	T	A	0	2	0	1		gnl|UMD3.1|GK000014.2	9336207	C	T	0	2	0	1		Chromosome location of CGs	SNP location	1	2	3
																		gnl|UMD3.1|GK000024.2	33479559	C	T	0	2	0	1		gnl|UMD3.1|GK000020.2	32179077	T	C	0	2	0	1		gnl|UMD3.1|GK000014.2	9349601	G	T	0	2	0	1		gnl|UMD3.1|GK000029.2	44064447	A	T	9
																		gnl|UMD3.1|GK000024.2	33481831	G	T	2	2	0.5	0.5		gnl|UMD3.1|GK000020.2	32180482	C	A	5	2	0.714285714285714	0.285714285714286		gnl|UMD3.1|GK000014.2	9360939	C	A	1	2	0.333333333333333	0.666666666666667		gnl|UMD3.1|GK000029.2	44064630	C	T	5
																		gnl|UMD3.1|GK000024.2	33482093	C	A	0	3	0	1		gnl|UMD3.1|GK000020.2	32188023	T	C	1	2	0.333333333333333	0.666666666666667		gnl|UMD3.1|GK000014.2	9361217	G	A	0	2	0	1		gnl|UMD3.1|GK000029.2	44067070	G	A	7
																		gnl|UMD3.1|GK000024.2	33484476	A	C	4	10	0.285714285714286	0.714285714285714		gnl|UMD3.1|GK000020.2	32188119	T	C	3	2	0.6	0.4		gnl|UMD3.1|GK000014.2	9363526	T	C	1	2	0.333333333333333	0.666666666666667		gnl|UMD3.1|GK000029.2	44067207	G	A	0
																		gnl|UMD3.1|GK000024.2	33485000	C	A	28	30	0.482758620689655	0.517241379310345		gnl|UMD3.1|GK000020.2	32189317	A	G	9	2	0.818181818181818	0.181818181818182		gnl|UMD3.1|GK000014.2	9364820	C	A	0	2	0	1		gnl|UMD3.1|GK000029.2	44067234	T	C	0
																		gnl|UMD3.1|GK000024.2	33485358	G	A	39	20	0.661016949152542	0.338983050847458		gnl|UMD3.1|GK000020.2	32189903	A	G	4	2	0.666666666666667	0.333333333333333		gnl|UMD3.1|GK000014.2	9367597	T	A	0	2	0	1		gnl|UMD3.1|GK000029.2	44069057	G	T	10
																		XYLT1	>=15820835	<=15992972	gnl|UMD3.1|GK000025.2						gnl|UMD3.1|GK000020.2	32199711	C	A	1	1	0.5	0.5		gnl|UMD3.1|GK000014.2	9367622	C	T	0	2	0	1		gnl|UMD3.1|GK000029.2	44069063	G	C	9
																		Chromosome location of CGs	SNP location	1	2	3	4	5	6		PRLR	>=39073246	<=39137480	gnl|UMD3.1|GK000020.2						gnl|UMD3.1|GK000014.2	9369801	A	G	1	2	0.333333333333333	0.666666666666667		gnl|UMD3.1|GK000029.2	44069255	C	A	3
																		gnl|UMD3.1|GK000025.2	15845408	G	C	0	2	0	1		Chromosome location of CGs	SNP location	1	2	3	4	5	6		gnl|UMD3.1|GK000014.2	9428435	GT	GTT	0	1	0	1		gnl|UMD3.1|GK000029.2	44069357	C	T	5
																		gnl|UMD3.1|GK000025.2	15866410	G	A	0	2	0	1		gnl|UMD3.1|GK000020.2	39077987	C	T	0	4	0	1		gnl|UMD3.1|GK000014.2	9453684	A	G	0	2	0	1		gnl|UMD3.1|GK000029.2	44081518	G	T	12
																		SH2B2	>=35192687	<=35204610	gnl|UMD3.1|GK000025.3						gnl|UMD3.1|GK000020.2	39079984	A	G	0	3	0	1		XKR4	>=24295567	<=24610955	gnl|UMD3.1|GK000014.2						gnl|UMD3.1|GK000029.2	44085453	C	G	12
																		Chromosome location of CGs	SNP location	1	2	3	4	5	6		gnl|UMD3.1|GK000020.2	39083572	G	T	2	2	0.5	0.5		Chromosome location of CGs	SNP location	1	2	3	4	5	6		gnl|UMD3.1|GK000029.2	44089075	C	G	1
																		SIRT1	>=24556240	<=24582756	gnl|UMD3.1|GK000028.2						gnl|UMD3.1|GK000020.2	39084528	T	C	0	2	0	1		gnl|UMD3.1|GK000014.2	24315253	T	C	0	2	0	1		VEGFB	>=43155196	<=43157756	gnl|UMD3.1|GK000029.2
																		Chromosome location of CGs	SNP location	1	2	3	4	5	6		gnl|UMD3.1|GK000020.2	39095962	A	T	0	3	0	1		SDR16C5	>=25105062	<=25117554	gnl|UMD3.1|GK000014.2						Chromosome location of CGs	SNP location	1	2	3
																		gnl|UMD3.1|GK000028.2	24556624	A	G	0	3	0	1		gnl|UMD3.1|GK000020.2	39095997	C	A	0	2	0	1		Chromosome location of CGs	SNP location	1	2	3	4	5	6		gnl|UMD3.1|GK000029.2	43157609	A	T	0
																		gnl|UMD3.1|GK000028.2	24563299	C	A	0	2	0	1		gnl|UMD3.1|GK000020.2	39108161	T	G	0	2	0	1		SDR16C6	>=25153583	<=25179651	gnl|UMD3.1|GK000014.2						POU1F1	>=35009035	<=35024781	gnl|UMD3.1|GK000001.2
																		gnl|UMD3.1|GK000028.2	24564992	G	T	0	2	0	1		gnl|UMD3.1|GK000020.2	39113965	A	G	2	2	0.5	0.5		Chromosome location of CGs	SNP location	1	2	3	4	5	6		Chromosome location of CGs	SNP location	1	2	3
																		gnl|UMD3.1|GK000028.2	24565017	T	C	0	4	0	1		gnl|UMD3.1|GK000020.2	39115344	G	A	14	9	0.608695652173913	0.391304347826087		FAM110B	>=26115608	<=26116813	gnl|UMD3.1|GK000014.2
																		gnl|UMD3.1|GK000028.2	24566527	A	T	1	2	0.333333333333333	0.666666666666667		gnl|UMD3.1|GK000020.2	39115345	T	C	13	10	0.565217391304348	0.434782608695652		Chromosome location of CGs	SNP location	1	2	3	4	5	6
																		gnl|UMD3.1|GK000028.2	24568039	G	A	0	2	0	1		gnl|UMD3.1|GK000020.2	39120324	G	T	0	2	0	1		TOX	>=26631190	<=26941726	gnl|UMD3.1|GK000014.2						FABP3	>=122723225	<=122783830	gnl|UMD3.1|GK000002.2
																		gnl|UMD3.1|GK000028.2	24572592	T	C	0	2	0	1		gnl|UMD3.1|GK000020.2	39131587	A	G	2	2	0.5	0.5		Chromosome location of CGs	SNP location	1	2	3	4	5	6		Chromosome location of CGs	SNP location	1	2	3
																		gnl|UMD3.1|GK000028.2	24575653	A	G	0	10	0	1		gnl|UMD3.1|GK000020.2	39136179	G	A	33	26	0.559322033898305	0.440677966101695		CA8	>=27637561	<=27719848	gnl|UMD3.1|GK000014.2						gnl|UMD3.1|GK000002.2	122729518	C	G	0
																		gnl|UMD3.1|GK000028.2	24576646	G	T	2	2	0.5	0.5		gnl|UMD3.1|GK000020.2	39136518	C	A	57	43	0.57	0.43		Chromosome location of CGs	SNP location	1	2	3	4	5	6		gnl|UMD3.1|GK000002.2	122736505	A	T	0
																		gnl|UMD3.1|GK000028.2	24577689	G	A	5	2	0.714285714285714	0.285714285714286		IGF1R	>=8208822	<=8268093	gnl|UMD3.1|GK000021.2						gnl|UMD3.1|GK000014.2	27637564	A	G	0	2	0	1		gnl|UMD3.1|GK000002.2	122783421	A	G	3
																		gnl|UMD3.1|GK000028.2	24578080	T	C	0	2	0	1		Chromosome location of CGs	SNP location	1	2	3	4	5	6		gnl|UMD3.1|GK000014.2	27637591	T	A	0	2	0	1		NKAIN1	>=122975078	<=122980139	gnl|UMD3.1|GK000002.2
																		gnl|UMD3.1|GK000028.2	24581191	T	A	12	2	0.857142857142857	0.142857142857143		gnl|UMD3.1|GK000021.2	8226888	T	C	0	2	0	1		gnl|UMD3.1|GK000014.2	27638196	G	A	0	2	0	1		Chromosome location of CGs	SNP location	1	2	3
																		gnl|UMD3.1|GK000028.2	24582539	G	T	12	2	0.857142857142857	0.142857142857143		gnl|UMD3.1|GK000021.2	8246393	A	G	0	2	0	1		gnl|UMD3.1|GK000014.2	27680523	C	T	0	2	0	1		AMPD1	>=28756908	<=28768496	gnl|UMD3.1|GK000003.2
[truncated: 640 more rows]
[truncated: 3 more columns]
