# Supplementary material for: Single nucleotide polymorphism discovery in bovine liver using RNA-seq technology
Source: PLoS One. 2017 Feb 24;12(2):e0172687. doi: 10.1371/journal.pone.0172687 (PMC5325534; doi:10.1371/journal.pone.0172687)
Supplement: S49 Table — (XLS) [file pone.0172687.s049.xls]

## Sheet: CG SNPs (P HF)
S49 Table: Identification of putative SNPs hits of liver RNA-seq data on 110 potential candidate genes from bovine QTL-db in Hereford cattle.
6 months of age									6 months of age									9 months of age									9 months of age									12 months of age									12 months of age
Chromosome location of CGs	SNP location	Ref_seq (1)	sample seq (2)	# of reads as Ref (3)	# of reads as SNP (4)	% ref (5)	% SNP (6)		Chromosome location of CGs	SNP location	Ref_seq (1)	sample seq (2)	# of reads as Ref (3)	# of reads as SNP (4)	% ref (5)	% SNP (6)		Chromosome location of CGs	SNP location	Ref_seq (1)	sample seq (2)	# of reads as Ref (3)	# of reads as SNP (4)	% ref (5)	% SNP (6)		Chromosome location of CGs	SNP location	Ref_seq (1)	sample seq (2)	# of reads as Ref (3)	# of reads as SNP (4)	% ref (5)	% SNP (6)		Chromosome location of CGs	SNP location	Ref_seq (1)	sample seq (2)	# of reads as Ref (3)	# of reads as SNP (4)	% ref (5)	% SNP (6)		Chromosome location of CGs	SNP location	Ref_seq (1)	sample seq (2)	# of reads as Ref (3)
GHSR	>=95795892	<=95799185	gnl|UMD3.1|GK000001.2						GHSR	>=95795892	<=95799185	gnl|UMD3.1|GK000001.2						GHSR	>=95795892	<=95799185	gnl|UMD3.1|GK000001.2						GHSR	>=95795892	<=95799185	gnl|UMD3.1|GK000001.2						GHSR	>=95795892	<=95799185	gnl|UMD3.1|GK000001.2						GHSR	>=95795892	<=95799185	gnl|UMD3.1|GK000001.2
Chromosom	Pozycja	1	2	3	4	5	6		Chromosom	Pozycja	1	2	3	4	5	6		Chromosom	Pozycja	1	2	3	4	5	6		Chromosom	Pozycja	1	2	3	4	5	6		Chromosom	Pozycja	1	2	3	4	5	6		Chromosom	Pozycja	1	2	3
IGF2BP2	>=81992398	<=82161528	gnl|UMD3.1|GK000001.2						IGF2BP2	>=81992398	<=82161528	gnl|UMD3.1|GK000001.2						IGF2BP2	>=81992398	<=82161528	gnl|UMD3.1|GK000001.2						IGF2BP2	>=81992398	<=82161528	gnl|UMD3.1|GK000001.2						IGF2BP2	>=81992398	<=82161528	gnl|UMD3.1|GK000001.2						gnl|UMD3.1|GK000001.2	95796493	G	T	0
Chromosom	Pozycja	1	2	3	4	5	6		Chromosom	Pozycja	1	2	3	4	5	6		Chromosom	Pozycja	1	2	3	4	5	6		Chromosom	Pozycja	1	2	3	4	5	6		Chromosom	Pozycja	1	2	3	4	5	6		IGF2BP2	>=81992398	<=82161528	gnl|UMD3.1|GK000001.2
gnl|UMD3.1|GK000001.2	82003459	C	G	0	2	0	1		gnl|UMD3.1|GK000001.2	82039385	G	C	0	2	0	1		gnl|UMD3.1|GK000001.2	82154234	C	A	2	2	0.5	0.5		gnl|UMD3.1|GK000001.2	82110741	G	A	0	2	0	1		gnl|UMD3.1|GK000001.2	82076540	T	C	0	2	0	1		Chromosom	Pozycja	1	2	3
gnl|UMD3.1|GK000001.2	82007479	G	A	0	2	0	1		gnl|UMD3.1|GK000001.2	82154470	C	A	2	2	0.5	0.5		GAD1	>=25646775	<=25685832	gnl|UMD3.1|GK000002.2						GAD1	>=25646775	<=25685832	gnl|UMD3.1|GK000002.2						gnl|UMD3.1|GK000001.2	82087070	C	A	0	2	0	1		gnl|UMD3.1|GK000001.2	82021809	C	T	0
gnl|UMD3.1|GK000001.2	82152968	A	G	0	2	0	1		gnl|UMD3.1|GK000001.2	82156555	C	A	0	2	0	1		Chromosom	Pozycja	1	2	3	4	5	6		Chromosom	Pozycja	1	2	3	4	5	6		gnl|UMD3.1|GK000001.2	82152088	C	T	0	2	0	1		gnl|UMD3.1|GK000001.2	82096575	A	G	0
gnl|UMD3.1|GK000001.2	82155704	T	C	3	2	0.6	0.4		GAD1	>=25646775	<=25685832	gnl|UMD3.1|GK000002.2						IGFBP2	>=105338358	<=105367369	gnl|UMD3.1|GK000002.2						IGFBP2	>=105338358	<=105367369	gnl|UMD3.1|GK000002.2						gnl|UMD3.1|GK000001.2	82157553	A	G	0	2	0	1		gnl|UMD3.1|GK000001.2	82096584	C	A	0
gnl|UMD3.1|GK000001.2	82155821	T	A	0	2	0	1		Chromosom	Pozycja	1	2	3	4	5	6		Chromosom	Pozycja	1	2	3	4	5	6		Chromosom	Pozycja	1	2	3	4	5	6		GAD1	>=25646775	<=25685832	gnl|UMD3.1|GK000002.2						gnl|UMD3.1|GK000001.2	82152219	C	T	1
GAD1	>=25646775	<=25685832	gnl|UMD3.1|GK000002.2						IGFBP2	>=105338358	<=105367369	gnl|UMD3.1|GK000002.2						gnl|UMD3.1|GK000002.2	105338524	N	C,G,A	0	10	0	1		gnl|UMD3.1|GK000002.2	105338524	N	C	0	10	0	1		Chromosom	Pozycja	1	2	3	4	5	6		gnl|UMD3.1|GK000001.2	82156137	A	G	0
Chromosom	Pozycja	1	2	3	4	5	6		Chromosom	Pozycja	1	2	3	4	5	6		gnl|UMD3.1|GK000002.2	105338677	N	G	0	9	0	1		gnl|UMD3.1|GK000002.2	105338677	N	G	0	13	0	1		IGFBP2	>=105338358	<=105367369	gnl|UMD3.1|GK000002.2						GAD1	>=25646775	<=25685832	gnl|UMD3.1|GK000002.2
IGFBP2	>=105338358	<=105367369	gnl|UMD3.1|GK000002.2						gnl|UMD3.1|GK000002.2	105338524	N	C	0	13	0	1		gnl|UMD3.1|GK000002.2	105338834	G	A	0	11	0	1		gnl|UMD3.1|GK000002.2	105338834	G	A	1	44	0.0222222222222222	0.977777777777778		Chromosom	Pozycja	1	2	3	4	5	6		Chromosom	Pozycja	1	2	3
Chromosom	Pozycja	1	2	3	4	5	6		gnl|UMD3.1|GK000002.2	105338677	N	G	0	11	0	1		gnl|UMD3.1|GK000002.2	105363331	C	T	0	3	0	1		gnl|UMD3.1|GK000002.2	105338835	T	C	0	11	0	1		gnl|UMD3.1|GK000002.2	105338524	N	C	0	4	0	1		IGFBP2	>=105338358	<=105367369	gnl|UMD3.1|GK000002.2
gnl|UMD3.1|GK000002.2	105338524	N	C,G	0	24	0	1		gnl|UMD3.1|GK000002.2	105338834	G	A	4	36	0.1	0.9		gnl|UMD3.1|GK000002.2	105363567	G	A	2	3	0.4	0.6		gnl|UMD3.1|GK000002.2	105339678	G	T	0	2	0	1		gnl|UMD3.1|GK000002.2	105338677	N	G	0	2	0	1		Chromosom	Pozycja	1	2	3
gnl|UMD3.1|GK000002.2	105338677	N	G,C	0	15	0	1		gnl|UMD3.1|GK000002.2	105338835	T	C	3	10	0.230769230769231	0.769230769230769		gnl|UMD3.1|GK000002.2	105364726	G	T	0	6	0	1		gnl|UMD3.1|GK000002.2	105340650	T	C	0	2	0	1		gnl|UMD3.1|GK000002.2	105338834	G	A	0	11	0	1		gnl|UMD3.1|GK000002.2	105338524	N	C	0
gnl|UMD3.1|GK000002.2	105338834	G	A	0	65	0	1		gnl|UMD3.1|GK000002.2	105339789	C	T	0	2	0	1		gnl|UMD3.1|GK000002.2	105366918	T	A	2	5	0.285714285714286	0.714285714285714		gnl|UMD3.1|GK000002.2	105340651	G	T	0	2	0	1		gnl|UMD3.1|GK000002.2	105350965	C	T	0	2	0	1		gnl|UMD3.1|GK000002.2	105338677	N	G	0
gnl|UMD3.1|GK000002.2	105338835	T	C	2	12	0.142857142857143	0.857142857142857		gnl|UMD3.1|GK000002.2	105343445	G	A	2	2	0.5	0.5		gnl|UMD3.1|GK000002.2	105366972	C	T	803	916	0.467132053519488	0.532867946480512		gnl|UMD3.1|GK000002.2	105342521	G	T	0	2	0	1		gnl|UMD3.1|GK000002.2	105363331	C	T	2	2	0.5	0.5		gnl|UMD3.1|GK000002.2	105338834	G	A	0
gnl|UMD3.1|GK000002.2	105339117	C	G	8	2	0.8	0.2		gnl|UMD3.1|GK000002.2	105346888	G	T	3	2	0.6	0.4		gnl|UMD3.1|GK000002.2	105367348	G	A	624	663	0.484848484848485	0.515151515151515		gnl|UMD3.1|GK000002.2	105362577	C	T	0	2	0	1		gnl|UMD3.1|GK000002.2	105363567	G	A	0	2	0	1		gnl|UMD3.1|GK000002.2	105338835	T	C	0
gnl|UMD3.1|GK000002.2	105339445	G	C	0	2	0	1		gnl|UMD3.1|GK000002.2	105347553	G	T	0	2	0	1		IGFBP5	>=105378991	<=105397646	gnl|UMD3.1|GK000002.2						gnl|UMD3.1|GK000002.2	105363331	C	T	6	7	0.461538461538462	0.538461538461538		gnl|UMD3.1|GK000002.2	105364583	A	G	0	6	0	1		gnl|UMD3.1|GK000002.2	105348293	TAGCAGCAGCAGCAGCAGCAGCAG	TAGCAGCAGCAGCAG	0
gnl|UMD3.1|GK000002.2	105342785	G	T	2	2	0.5	0.5		gnl|UMD3.1|GK000002.2	105357090	A	G	0	2	0	1		Chromosom	Pozycja	1	2	3	4	5	6		gnl|UMD3.1|GK000002.2	105363567	G	A	5	10	0.333333333333333	0.666666666666667		gnl|UMD3.1|GK000002.2	105364726	G	T	0	4	0	1		gnl|UMD3.1|GK000002.2	105363331	C	T	0
gnl|UMD3.1|GK000002.2	105342807	G	A	2	2	0.5	0.5		gnl|UMD3.1|GK000002.2	105357112	A	T	0	2	0	1		gnl|UMD3.1|GK000002.2	105382214	T	C	0	2	0	1		gnl|UMD3.1|GK000002.2	105364112	A	G	0	3	0	1		gnl|UMD3.1|GK000002.2	105366918	T	A	3	10	0.230769230769231	0.769230769230769		gnl|UMD3.1|GK000002.2	105364583	A	G	2
gnl|UMD3.1|GK000002.2	105343536	T	C	2	2	0.5	0.5		gnl|UMD3.1|GK000002.2	105357174	A	G	0	2	0	1		gnl|UMD3.1|GK000002.2	105391127	C	T	0	3	0	1		gnl|UMD3.1|GK000002.2	105364583	A	G	6	15	0.285714285714286	0.714285714285714		gnl|UMD3.1|GK000002.2	105366972	C	T	1205	785	0.605527638190955	0.394472361809045		gnl|UMD3.1|GK000002.2	105364726	G	T	0
gnl|UMD3.1|GK000002.2	105343562	C	T	0	2	0	1		gnl|UMD3.1|GK000002.2	105357803	G	T	0	2	0	1		MSTN	>=6213566	<=6220196	gnl|UMD3.1|GK000002.2						gnl|UMD3.1|GK000002.2	105364726	G	T	0	24	0	1		gnl|UMD3.1|GK000002.2	105367348	G	A	377	245	0.606109324758842	0.393890675241158		gnl|UMD3.1|GK000002.2	105366918	T	A	4
gnl|UMD3.1|GK000002.2	105347759	T	G	0	3	0	1		gnl|UMD3.1|GK000002.2	105358744	G	C	0	2	0	1		Chromosom	Pozycja	1	2	3	4	5	6		gnl|UMD3.1|GK000002.2	105366918	T	A	7	23	0.233333333333333	0.766666666666667		IGFBP5	>=105378991	<=105397646	gnl|UMD3.1|GK000002.2						IGFBP5	>=105378991	<=105397646	gnl|UMD3.1|GK000002.2
gnl|UMD3.1|GK000002.2	105347786	G	T	0	3	0	1		gnl|UMD3.1|GK000002.2	105358814	C	T	0	2	0	1		LEPR	>=80071689	<=80147000	gnl|UMD3.1|GK000003.2						gnl|UMD3.1|GK000002.2	105366972	C	T	2254	1730	0.565763052208835	0.434236947791165		Chromosom	Pozycja	1	2	3	4	5	6		Chromosom	Pozycja	1	2	3
gnl|UMD3.1|GK000002.2	105347795	G	A	0	3	0	1		gnl|UMD3.1|GK000002.2	105359352	G	A	0	2	0	1		Chromosom	Pozycja	1	2	3	4	5	6		gnl|UMD3.1|GK000002.2	105367348	G	A	691	513	0.573920265780731	0.426079734219269		gnl|UMD3.1|GK000002.2	105379067	A	G	0	1	0	1		gnl|UMD3.1|GK000002.2	105379114	G	A	1
gnl|UMD3.1|GK000002.2	105348772	C	G	0	2	0	1		gnl|UMD3.1|GK000002.2	105359639	T	C	0	2	0	1		gnl|UMD3.1|GK000003.2	80074215	C	T	6	6	0.5	0.5		IGFBP5	>=105378991	<=105397646	gnl|UMD3.1|GK000002.2						gnl|UMD3.1|GK000002.2	105382214	T	C	0	10	0	1		gnl|UMD3.1|GK000002.2	105379190	C	A	10
gnl|UMD3.1|GK000002.2	105355865	G	T	3	2	0.6	0.4		gnl|UMD3.1|GK000002.2	105359672	A	C	0	2	0	1		gnl|UMD3.1|GK000003.2	80074908	A	G	23	12	0.657142857142857	0.342857142857143		Chromosom	Pozycja	1	2	3	4	5	6		gnl|UMD3.1|GK000002.2	105382323	G	A	4	7	0.363636363636364	0.636363636363636		gnl|UMD3.1|GK000002.2	105382214	T	C	2
gnl|UMD3.1|GK000002.2	105355982	G	A	1	2	0.333333333333333	0.666666666666667		gnl|UMD3.1|GK000002.2	105359756	A	G	0	4	0	1		gnl|UMD3.1|GK000003.2	80074918	G	C	20	14	0.588235294117647	0.411764705882353		gnl|UMD3.1|GK000002.2	105379067	A	G	3	4	0.428571428571429	0.571428571428571		gnl|UMD3.1|GK000002.2	105382409	C	A	10	2	0.833333333333333	0.166666666666667		gnl|UMD3.1|GK000002.2	105382323	G	A	6
gnl|UMD3.1|GK000002.2	105358110	C	A	2	2	0.5	0.5		gnl|UMD3.1|GK000002.2	105359784	T	G	0	3	0	1		gnl|UMD3.1|GK000003.2	80074926	A	T	33	6	0.846153846153846	0.153846153846154		gnl|UMD3.1|GK000002.2	105382214	T	C	0	13	0	1		MSTN	>=6213566	<=6220196	gnl|UMD3.1|GK000002.2						gnl|UMD3.1|GK000002.2	105393527	C	T	0
gnl|UMD3.1|GK000002.2	105358618	A	T	0	2	0	1		gnl|UMD3.1|GK000002.2	105359849	T	C	0	1	0	1		gnl|UMD3.1|GK000003.2	80074986	C	T	0	41	0	1		gnl|UMD3.1|GK000002.2	105382323	G	A	0	10	0	1		Chromosom	Pozycja	1	2	3	4	5	6		gnl|UMD3.1|GK000002.2	105397347	G	A	1
gnl|UMD3.1|GK000002.2	105358744	G	C	0	2	0	1		gnl|UMD3.1|GK000002.2	105359885	T	C	0	2	0	1		gnl|UMD3.1|GK000003.2	80075038	G	A	22	12	0.647058823529412	0.352941176470588		MSTN	>=6213566	<=6220196	gnl|UMD3.1|GK000002.2						LEPR	>=80071689	<=80147000	gnl|UMD3.1|GK000003.2						gnl|UMD3.1|GK000002.2	105397359	C	T	1
gnl|UMD3.1|GK000002.2	105358814	C	T	0	2	0	1		gnl|UMD3.1|GK000002.2	105359920	A	G	0	2	0	1		gnl|UMD3.1|GK000003.2	80075355	G	A	16	6	0.727272727272727	0.272727272727273		Chromosom	Pozycja	1	2	3	4	5	6		Chromosom	Pozycja	1	2	3	4	5	6		MSTN	>=6213566	<=6220196	gnl|UMD3.1|GK000002.2
gnl|UMD3.1|GK000002.2	105359352	G	A	1	2	0.333333333333333	0.666666666666667		gnl|UMD3.1|GK000002.2	105359924	T	G	0	2	0	1		gnl|UMD3.1|GK000003.2	80075927	A	G	2	5	0.285714285714286	0.714285714285714		LEPR	>=80071689	<=80147000	gnl|UMD3.1|GK000003.2						gnl|UMD3.1|GK000003.2	80072241	G	T	0	2	0	1		Chromosom	Pozycja	1	2	3
gnl|UMD3.1|GK000002.2	105359532	C	T	1	2	0.333333333333333	0.666666666666667		gnl|UMD3.1|GK000002.2	105361160	T	C	0	3	0	1		gnl|UMD3.1|GK000003.2	80076724	G	T	0	2	0	1		Chromosom	Pozycja	1	2	3	4	5	6		gnl|UMD3.1|GK000003.2	80074215	C	T	0	7	0	1		LEPR	>=80071689	<=80147000	gnl|UMD3.1|GK000003.2
gnl|UMD3.1|GK000002.2	105359994	T	C	0	2	0	1		gnl|UMD3.1|GK000002.2	105361175	T	C	0	3	0	1		gnl|UMD3.1|GK000003.2	80082663	A	T	4	2	0.666666666666667	0.333333333333333		gnl|UMD3.1|GK000003.2	80072180	C	T	0	2	0	1		gnl|UMD3.1|GK000003.2	80074908	A	G	23	18	0.560975609756098	0.439024390243902		Chromosom	Pozycja	1	2	3
gnl|UMD3.1|GK000002.2	105360020	G	A	0	3	0	1		gnl|UMD3.1|GK000002.2	105361713	G	A	0	2	0	1		gnl|UMD3.1|GK000003.2	80083263	G	A	2	2	0.5	0.5		gnl|UMD3.1|GK000003.2	80074215	C	T	0	4	0	1		gnl|UMD3.1|GK000003.2	80074918	G	C	21	19	0.525	0.475		gnl|UMD3.1|GK000003.2	80072016	C	A	1
gnl|UMD3.1|GK000002.2	105360064	T	C	0	3	0	1		gnl|UMD3.1|GK000002.2	105361733	C	G	0	2	0	1		gnl|UMD3.1|GK000003.2	80085423	A	G	2	8	0.2	0.8		gnl|UMD3.1|GK000003.2	80074354	T	C	7	6	0.538461538461538	0.461538461538462		gnl|UMD3.1|GK000003.2	80074926	A	T	18	18	0.5	0.5		gnl|UMD3.1|GK000003.2	80073731	C	T	0
gnl|UMD3.1|GK000002.2	105362577	C	T	0	4	0	1		gnl|UMD3.1|GK000002.2	105361759	G	T	0	2	0	1		gnl|UMD3.1|GK000003.2	80088977	A	C	0	2	0	1		gnl|UMD3.1|GK000003.2	80074391	T	C	5	5	0.5	0.5		gnl|UMD3.1|GK000003.2	80074986	C	T	0	43	0	1		gnl|UMD3.1|GK000003.2	80074215	C	T	22
gnl|UMD3.1|GK000002.2	105362962	A	C	0	4	0	1		gnl|UMD3.1|GK000002.2	105361846	G	C	0	3	0	1		gnl|UMD3.1|GK000003.2	80092003	T	C	0	5	0	1		gnl|UMD3.1|GK000003.2	80074908	A	G	12	14	0.461538461538462	0.538461538461538		gnl|UMD3.1|GK000003.2	80075038	G	A	19	17	0.527777777777778	0.472222222222222		gnl|UMD3.1|GK000003.2	80074926	A	T	0
gnl|UMD3.1|GK000002.2	105362967	C	A	0	4	0	1		gnl|UMD3.1|GK000002.2	105361982	G	A	0	2	0	1		gnl|UMD3.1|GK000003.2	80092006	G	T	3	2	0.6	0.4		gnl|UMD3.1|GK000003.2	80074918	G	C	0	26	0	1		gnl|UMD3.1|GK000003.2	80075707	A	G	8	2	0.8	0.2		gnl|UMD3.1|GK000003.2	80074986	C	T	0
gnl|UMD3.1|GK000002.2	105363331	C	T	2	8	0.2	0.8		gnl|UMD3.1|GK000002.2	105362026	C	T	0	3	0	1		gnl|UMD3.1|GK000003.2	80100908	T	C	0	6	0	1		gnl|UMD3.1|GK000003.2	80074986	C	T	0	22	0	1		gnl|UMD3.1|GK000003.2	80076012	A	T	1	2	0.333333333333333	0.666666666666667		gnl|UMD3.1|GK000003.2	80075038	G	A	31
gnl|UMD3.1|GK000002.2	105363567	G	A	2	4	0.333333333333333	0.666666666666667		gnl|UMD3.1|GK000002.2	105362577	C	T	0	2	0	1		gnl|UMD3.1|GK000003.2	80101026	C	A	0	5	0	1		gnl|UMD3.1|GK000003.2	80075038	G	A	0	28	0	1		gnl|UMD3.1|GK000003.2	80076033	G	T	1	2	0.333333333333333	0.666666666666667		gnl|UMD3.1|GK000003.2	80076624	TAAA	TA	0
gnl|UMD3.1|GK000002.2	105364079	C	A	0	2	0	1		gnl|UMD3.1|GK000002.2	105362681	G	A	0	3	0	1		gnl|UMD3.1|GK000003.2	80105150	G	A	0	2	0	1		gnl|UMD3.1|GK000003.2	80075490	G	T	8	2	0.8	0.2		gnl|UMD3.1|GK000003.2	80076143	T	C	0	4	0	1		gnl|UMD3.1|GK000003.2	80081886	G	A	0
gnl|UMD3.1|GK000002.2	105364285	C	G	4	4	0.5	0.5		gnl|UMD3.1|GK000002.2	105362729	A	G	0	6	0	1		gnl|UMD3.1|GK000003.2	80105478	G	T	6	2	0.75	0.25		gnl|UMD3.1|GK000003.2	80075664	G	A	20	16	0.555555555555556	0.444444444444444		gnl|UMD3.1|GK000003.2	80076219	C	A	2	2	0.5	0.5		gnl|UMD3.1|GK000003.2	80081913	C	T	0
gnl|UMD3.1|GK000002.2	105364508	C	A	2	2	0.5	0.5		gnl|UMD3.1|GK000002.2	105362741	A	G	0	5	0	1		gnl|UMD3.1|GK000003.2	80110033	G	A	0	4	0	1		gnl|UMD3.1|GK000003.2	80077323	T	C	0	2	0	1		gnl|UMD3.1|GK000003.2	80077683	G	A	2	2	0.5	0.5		gnl|UMD3.1|GK000003.2	80081925	A	G	2
gnl|UMD3.1|GK000002.2	105364583	A	G	8	37	0.177777777777778	0.822222222222222		gnl|UMD3.1|GK000002.2	105362745	C	T	0	5	0	1		gnl|UMD3.1|GK000003.2	80118348	C	A	0	7	0	1		gnl|UMD3.1|GK000003.2	80077337	G	C	1	2	0.333333333333333	0.666666666666667		gnl|UMD3.1|GK000003.2	80081833	T	C	0	2	0	1		gnl|UMD3.1|GK000003.2	80083261	T	C	2
gnl|UMD3.1|GK000002.2	105364726	G	T	3	39	0.0714285714285714	0.928571428571429		gnl|UMD3.1|GK000002.2	105362747	G	A	0	5	0	1		APOA2	>=8301476	<=8302729	gnl|UMD3.1|GK000003.2						gnl|UMD3.1|GK000003.2	80077814	A	T	2	2	0.5	0.5		gnl|UMD3.1|GK000003.2	80081886	G	A	0	2	0	1		gnl|UMD3.1|GK000003.2	80083262	T	C	2
gnl|UMD3.1|GK000002.2	105366530	T	G	0	2	0	1		gnl|UMD3.1|GK000002.2	105362748	T	C	0	5	0	1		Chromosom	Pozycja	1	2	3	4	5	6		gnl|UMD3.1|GK000003.2	80077850	G	A	0	4	0	1		gnl|UMD3.1|GK000003.2	80081913	C	T	0	2	0	1		gnl|UMD3.1|GK000003.2	80086750	G	A	6
gnl|UMD3.1|GK000002.2	105366845	G	T	1	2	0.333333333333333	0.666666666666667		gnl|UMD3.1|GK000002.2	105362755	A	G	0	5	0	1		gnl|UMD3.1|GK000003.2	8301657	G	C	48	494	0.0885608856088561	0.911439114391144		gnl|UMD3.1|GK000003.2	80077899	G	A	1	3	0.25	0.75		gnl|UMD3.1|GK000003.2	80086750	G	A	6	5	0.545454545454545	0.454545454545455		gnl|UMD3.1|GK000003.2	80086834	G	T	0
gnl|UMD3.1|GK000002.2	105366918	T	A	25	58	0.301204819277108	0.698795180722892		gnl|UMD3.1|GK000002.2	105362808	C	A	3	2	0.6	0.4		gnl|UMD3.1|GK000003.2	8301738	T	G	25	6	0.806451612903226	0.193548387096774		gnl|UMD3.1|GK000003.2	80077936	A	G	2	2	0.5	0.5		gnl|UMD3.1|GK000003.2	80092003	T	C	0	9	0	1		gnl|UMD3.1|GK000003.2	80092003	T	C	0
gnl|UMD3.1|GK000002.2	105366972	C	T	3952	3771	0.51171824420562	0.48828175579438		gnl|UMD3.1|GK000002.2	105362819	C	T	0	4	0	1		gnl|UMD3.1|GK000003.2	8301781	C	T	0	32	0	1		gnl|UMD3.1|GK000003.2	80077958	A	G	2	2	0.5	0.5		gnl|UMD3.1|GK000003.2	80095952	C	G	0	2	0	1		gnl|UMD3.1|GK000003.2	80098663	T	C	0
gnl|UMD3.1|GK000002.2	105367348	G	A	2299	2179	0.513398838767307	0.486601161232693		gnl|UMD3.1|GK000002.2	105362864	G	C	0	5	0	1		gnl|UMD3.1|GK000003.2	8301993	C	A	44	59	0.427184466019417	0.572815533980582		gnl|UMD3.1|GK000003.2	80077969	G	A	2	2	0.5	0.5		gnl|UMD3.1|GK000003.2	80098735	T	C	0	7	0	1		gnl|UMD3.1|GK000003.2	80098665	C	T	0
IGFBP5	>=105378991	<=105397646	gnl|UMD3.1|GK000002.2						gnl|UMD3.1|GK000002.2	105363331	C	T	1	3	0.25	0.75		gnl|UMD3.1|GK000003.2	8302015	A	G	8	7969	0.00100288328945719	0.998997116710543		gnl|UMD3.1|GK000003.2	80078605	G	A	0	2	0	1		gnl|UMD3.1|GK000003.2	80101322	A	G	10	2	0.833333333333333	0.166666666666667		gnl|UMD3.1|GK000003.2	80098735	T	C	0
Chromosom	Pozycja	1	2	3	4	5	6		gnl|UMD3.1|GK000002.2	105363567	G	A	2	4	0.333333333333333	0.666666666666667		gnl|UMD3.1|GK000003.2	8302130	T	G	12	21	0.363636363636364	0.636363636363636		gnl|UMD3.1|GK000003.2	80078827	G	C	0	3	0	1		gnl|UMD3.1|GK000003.2	80109768	C	G	0	2	0	1		gnl|UMD3.1|GK000003.2	80102003	C	A	0
gnl|UMD3.1|GK000002.2	105379067	A	G	4	4	0.5	0.5		gnl|UMD3.1|GK000002.2	105363568	T	C	0	2	0	1		gnl|UMD3.1|GK000003.2	8302131	A	C	2	3	0.4	0.6		gnl|UMD3.1|GK000003.2	80078898	A	C	0	3	0	1		gnl|UMD3.1|GK000003.2	80117056	C	A	0	2	0	1		gnl|UMD3.1|GK000003.2	80102010	G	A	0
gnl|UMD3.1|GK000002.2	105382214	T	C	0	10	0	1		gnl|UMD3.1|GK000002.2	105364583	A	G	7	15	0.318181818181818	0.681818181818182		gnl|UMD3.1|GK000003.2	8302275	C	T	9	2	0.818181818181818	0.181818181818182		gnl|UMD3.1|GK000003.2	80079301	C	G	0	2	0	1		gnl|UMD3.1|GK000003.2	80117981	A	G	2	2	0.5	0.5		gnl|UMD3.1|GK000003.2	80102177	C	A	0
gnl|UMD3.1|GK000002.2	105382323	G	A	4	16	0.2	0.8		gnl|UMD3.1|GK000002.2	105364726	G	T	0	25	0	1		gnl|UMD3.1|GK000003.2	8302357	C	G	0	8	0	1		gnl|UMD3.1|GK000003.2	80080392	C	A	6	2	0.75	0.25		gnl|UMD3.1|GK000003.2	80126353	C	T	5	2	0.714285714285714	0.285714285714286		gnl|UMD3.1|GK000003.2	80104553	G	A	9
gnl|UMD3.1|GK000002.2	105397448	T	C	3	2	0.6	0.4		gnl|UMD3.1|GK000002.2	105366918	T	A	9	20	0.310344827586207	0.689655172413793		gnl|UMD3.1|GK000003.2	8302383	T	C	2	2	0.5	0.5		gnl|UMD3.1|GK000003.2	80081833	T	C	0	2	0	1		gnl|UMD3.1|GK000003.2	80128287	G	A	0	2	0	1		gnl|UMD3.1|GK000003.2	80107199	A	G	0
MSTN	>=6213566	<=6220196	gnl|UMD3.1|GK000002.2						gnl|UMD3.1|GK000002.2	105366972	C	T	11	5481	0.00200291332847779	0.997997086671522		gnl|UMD3.1|GK000003.2	8302491	T	A	23	161	0.125	0.875		gnl|UMD3.1|GK000003.2	80082059	G	T	6	2	0.75	0.25		gnl|UMD3.1|GK000003.2	80128319	T	A	0	2	0	1		gnl|UMD3.1|GK000003.2	80109419	A	G	0
Chromosom	Pozycja	1	2	3	4	5	6		gnl|UMD3.1|GK000002.2	105367348	G	A	6	2178	0.00274725274725275	0.997252747252747		gnl|UMD3.1|GK000003.2	8302496	G	A	21	851	0.0240825688073395	0.975917431192661		gnl|UMD3.1|GK000003.2	80082060	G	A	5	2	0.714285714285714	0.285714285714286		gnl|UMD3.1|GK000003.2	80129479	A	C	0	2	0	1		gnl|UMD3.1|GK000003.2	80118411	G	T	0
LEPR	>=80071689	<=80147000	gnl|UMD3.1|GK000003.2						IGFBP5	>=105378991	<=105397646	gnl|UMD3.1|GK000002.2						SLC44A5	>=69752396	<=69832582	gnl|UMD3.1|GK000003.2						gnl|UMD3.1|GK000003.2	80082538	C	T	4	3	0.571428571428571	0.428571428571429		gnl|UMD3.1|GK000003.2	80132409	T	C	0	2	0	1		gnl|UMD3.1|GK000003.2	80118423	G	T	0
Chromosom	Pozycja	1	2	3	4	5	6		Chromosom	Pozycja	1	2	3	4	5	6		Chromosom	Pozycja	1	2	3	4	5	6		gnl|UMD3.1|GK000003.2	80082718	C	A	5	2	0.714285714285714	0.285714285714286		gnl|UMD3.1|GK000003.2	80132517	T	C	0	2	0	1		gnl|UMD3.1|GK000003.2	80122977	G	T	0
gnl|UMD3.1|GK000003.2	80074215	C	T	0	2	0	1		gnl|UMD3.1|GK000002.2	105379067	A	G	0	14	0	1		gnl|UMD3.1|GK000003.2	69815179	G	A	0	2	0	1		gnl|UMD3.1|GK000003.2	80086987	G	A	0	2	0	1		gnl|UMD3.1|GK000003.2	80136429	C	A	0	2	0	1		gnl|UMD3.1|GK000003.2	80126521	C	A	0
gnl|UMD3.1|GK000003.2	80074926	A	T	0	54	0	1		gnl|UMD3.1|GK000002.2	105382214	T	C	0	19	0	1		NTNG1	>=35969787	<=36337030	gnl|UMD3.1|GK000003.2						gnl|UMD3.1|GK000003.2	80087005	A	G	0	2	0	1		gnl|UMD3.1|GK000003.2	80136431	A	G	0	2	0	1		gnl|UMD3.1|GK000003.2	80126554	T	C	0
gnl|UMD3.1|GK000003.2	80074986	C	T	0	54	0	1		gnl|UMD3.1|GK000002.2	105382267	C	A	9	2	0.818181818181818	0.181818181818182		Chromosom	Pozycja	1	2	3	4	5	6		gnl|UMD3.1|GK000003.2	80092003	T	C	0	27	0	1		gnl|UMD3.1|GK000003.2	80138793	A	C	0	2	0	1		gnl|UMD3.1|GK000003.2	80128551	A	G	0
gnl|UMD3.1|GK000003.2	80081010	G	T	2	2	0.5	0.5		gnl|UMD3.1|GK000002.2	105382286	G	T	10	2	0.833333333333333	0.166666666666667		GHRHR	>=65793129	<=65809031	gnl|UMD3.1|GK000004.2						gnl|UMD3.1|GK000003.2	80095203	T	C	0	2	0	1		gnl|UMD3.1|GK000003.2	80141452	T	G	0	3	0	1		gnl|UMD3.1|GK000003.2	80129479	A	C	0
gnl|UMD3.1|GK000003.2	80081147	C	A	4	2	0.666666666666667	0.333333333333333		gnl|UMD3.1|GK000002.2	105382323	G	A	0	18	0	1		Chromosom	Pozycja	1	2	3	4	5	6		gnl|UMD3.1|GK000003.2	80097436	C	A	1	2	0.333333333333333	0.666666666666667		APOA2	>=8301476	<=8302729	gnl|UMD3.1|GK000003.2						gnl|UMD3.1|GK000003.2	80131764	A	G	0
gnl|UMD3.1|GK000003.2	80081886	G	A	0	5	0	1		MSTN	>=6213566	<=6220196	gnl|UMD3.1|GK000002.2						IGF2BP3	>=32077891	<=32222388	gnl|UMD3.1|GK000004.2						gnl|UMD3.1|GK000003.2	80098735	T	C	0	15	0	1		Chromosom	Pozycja	1	2	3	4	5	6		gnl|UMD3.1|GK000003.2	80141452	T	A	0
gnl|UMD3.1|GK000003.2	80081913	C	T	0	7	0	1		Chromosom	Pozycja	1	2	3	4	5	6		Chromosom	Pozycja	1	2	3	4	5	6		gnl|UMD3.1|GK000003.2	80102466	G	C	0	2	0	1		gnl|UMD3.1|GK000003.2	8301657	G	C	86	613	0.123032904148784	0.876967095851216		gnl|UMD3.1|GK000003.2	80142072	T	C	2
gnl|UMD3.1|GK000003.2	80082060	G	A	0	8	0	1		LEPR	>=80071689	<=80147000	gnl|UMD3.1|GK000003.2						gnl|UMD3.1|GK000004.2	32078061	C	A	0	3	0	1		gnl|UMD3.1|GK000003.2	80105618	C	A	0	2	0	1		gnl|UMD3.1|GK000003.2	8301738	T	G	46	21	0.686567164179104	0.313432835820896		APOA2	>=8301476	<=8302729	gnl|UMD3.1|GK000003.2
gnl|UMD3.1|GK000003.2	80082072	T	A	7	2	0.777777777777778	0.222222222222222		Chromosom	Pozycja	1	2	3	4	5	6		gnl|UMD3.1|GK000004.2	32088880	T	C	0	2	0	1		gnl|UMD3.1|GK000003.2	80107199	A	G	0	2	0	1		gnl|UMD3.1|GK000003.2	8301781	C	T	0	63	0	1		Chromosom	Pozycja	1	2	3
gnl|UMD3.1|GK000003.2	80082475	C	A	5	4	0.555555555555556	0.444444444444444		gnl|UMD3.1|GK000003.2	80074908	A	G	0	32	0	1		gnl|UMD3.1|GK000004.2	32117489	G	A	0	2	0	1		gnl|UMD3.1|GK000003.2	80107966	C	A	1	2	0.333333333333333	0.666666666666667		gnl|UMD3.1|GK000003.2	8301993	C	A	79	86	0.478787878787879	0.521212121212121		gnl|UMD3.1|GK000003.2	8301657	G	C	61
gnl|UMD3.1|GK000003.2	80086750	G	A	0	8	0	1		gnl|UMD3.1|GK000003.2	80074918	G	C	0	31	0	1		gnl|UMD3.1|GK000004.2	32123010	C	A	0	2	0	1		gnl|UMD3.1|GK000003.2	80116370	T	C	2	2	0.5	0.5		gnl|UMD3.1|GK000003.2	8302015	A	G	3	7983	0.000375657400450789	0.999624342599549		gnl|UMD3.1|GK000003.2	8301738	T	G	19
gnl|UMD3.1|GK000003.2	80087135	C	A	0	6	0	1		gnl|UMD3.1|GK000003.2	80074986	C	T	0	35	0	1		gnl|UMD3.1|GK000004.2	32141663	T	C	0	2	0	1		gnl|UMD3.1|GK000003.2	80122653	G	T	0	2	0	1		gnl|UMD3.1|GK000003.2	8302130	T	G	17	10	0.62962962962963	0.37037037037037		gnl|UMD3.1|GK000003.2	8301993	C	A	26
gnl|UMD3.1|GK000003.2	80087154	C	A	4	2	0.666666666666667	0.333333333333333		gnl|UMD3.1|GK000003.2	80075038	G	A	0	37	0	1		gnl|UMD3.1|GK000004.2	32166496	T	C	0	3	0	1		gnl|UMD3.1|GK000003.2	80122658	G	A	0	2	0	1		gnl|UMD3.1|GK000003.2	8302357	C	G	0	41	0	1		gnl|UMD3.1|GK000003.2	8302130	T	G	24
gnl|UMD3.1|GK000003.2	80088360	A	G	0	2	0	1		gnl|UMD3.1|GK000003.2	80075289	T	G	7	2	0.777777777777778	0.222222222222222		gnl|UMD3.1|GK000004.2	32166524	C	T	0	3	0	1		gnl|UMD3.1|GK000003.2	80129741	T	C	2	2	0.5	0.5		gnl|UMD3.1|GK000003.2	8302491	T	A	31	136	0.18562874251497	0.81437125748503		gnl|UMD3.1|GK000003.2	8302131	A	C	9
gnl|UMD3.1|GK000003.2	80088595	A	T	4	2	0.666666666666667	0.333333333333333		gnl|UMD3.1|GK000003.2	80076143	T	C	0	2	0	1		gnl|UMD3.1|GK000004.2	32186091	T	C	0	2	0	1		gnl|UMD3.1|GK000003.2	80131764	A	G	0	3	0	1		gnl|UMD3.1|GK000003.2	8302496	G	A	31	788	0.0378510378510378	0.962148962148962		gnl|UMD3.1|GK000003.2	8302491	T	A	36
gnl|UMD3.1|GK000003.2	80090737	GCACACACACACACACACACACACACACACACACAC	GCACACACACACACACACACAC	0	1	0	1		gnl|UMD3.1|GK000003.2	80077160	A	G	0	2	0	1		gnl|UMD3.1|GK000004.2	32186109	T	C	0	2	0	1		gnl|UMD3.1|GK000003.2	80133325	G	A	0	2	0	1		SLC44A5	>=69752396	<=69832582	gnl|UMD3.1|GK000003.2						gnl|UMD3.1|GK000003.2	8302496	G	A	25
gnl|UMD3.1|GK000003.2	80092003	T	C	0	15	0	1		gnl|UMD3.1|GK000003.2	80077323	T	C	0	2	0	1		gnl|UMD3.1|GK000004.2	32186131	T	C	0	2	0	1		gnl|UMD3.1|GK000003.2	80138624	T	A	0	2	0	1		Chromosom	Pozycja	1	2	3	4	5	6		SLC44A5	>=69752396	<=69832582	gnl|UMD3.1|GK000003.2
gnl|UMD3.1|GK000003.2	80095680	A	G	0	2	0	1		gnl|UMD3.1|GK000003.2	80077337	G	C	0	2	0	1		gnl|UMD3.1|GK000004.2	32199179	AAAC	AAACCAAC	0	1	0	1		gnl|UMD3.1|GK000003.2	80138652	T	C	0	2	0	1		NTNG1	>=35969787	<=36337030	gnl|UMD3.1|GK000003.2						Chromosom	Pozycja	1	2	3
gnl|UMD3.1|GK000003.2	80097436	C	A	0	2	0	1		gnl|UMD3.1|GK000003.2	80077850	G	A	0	2	0	1		gnl|UMD3.1|GK000004.2	32205631	C	A	4	2	0.666666666666667	0.333333333333333		APOA2	>=8301476	<=8302729	gnl|UMD3.1|GK000003.2						Chromosom	Pozycja	1	2	3	4	5	6		NTNG1	>=35969787	<=36337030	gnl|UMD3.1|GK000003.2
gnl|UMD3.1|GK000003.2	80098735	T	C	0	9	0	1		gnl|UMD3.1|GK000003.2	80077899	G	A	0	3	0	1		gnl|UMD3.1|GK000004.2	32206063	A	T	0	5	0	1		Chromosom	Pozycja	1	2	3	4	5	6		GHRHR	>=65793129	<=65809031	gnl|UMD3.1|GK000004.2						Chromosom	Pozycja	1	2	3
gnl|UMD3.1|GK000003.2	80101585	T	C	0	2	0	1		gnl|UMD3.1|GK000003.2	80077936	A	G	0	2	0	1		IGFBP1	>=76720883	<=76725301	gnl|UMD3.1|GK000004.2						gnl|UMD3.1|GK000003.2	8301657	G	C	152	1405	0.0976236351958895	0.90237636480411		Chromosom	Pozycja	1	2	3	4	5	6		gnl|UMD3.1|GK000003.2	36206856	C	T	0
gnl|UMD3.1|GK000003.2	80105316	G	A	0	2	0	1		gnl|UMD3.1|GK000003.2	80077958	A	G	0	3	0	1		Chromosom	Pozycja	1	2	3	4	5	6		gnl|UMD3.1|GK000003.2	8301738	T	G	44	27	0.619718309859155	0.380281690140845		IGF2BP3	>=32077891	<=32222388	gnl|UMD3.1|GK000004.2						gnl|UMD3.1|GK000003.2	36267688	T	C	0
gnl|UMD3.1|GK000003.2	80110296	G	A	0	3	0	1		gnl|UMD3.1|GK000003.2	80077985	A	G	0	1	0	1		gnl|UMD3.1|GK000004.2	76723296	G	T	11	2	0.846153846153846	0.153846153846154		gnl|UMD3.1|GK000003.2	8301781	C	T	0	55	0	1		Chromosom	Pozycja	1	2	3	4	5	6		gnl|UMD3.1|GK000003.2	36267689	T	C	0
gnl|UMD3.1|GK000003.2	80110628	C	A	2	2	0.5	0.5		gnl|UMD3.1|GK000003.2	80081500	T	C	0	2	0	1		IgFBp3	>=76705105	<=76712709	gnl|UMD3.1|GK000004.2						gnl|UMD3.1|GK000003.2	8301829	G	A	12	2	0.857142857142857	0.142857142857143		gnl|UMD3.1|GK000004.2	32078061	C	A	0	5	0	1		gnl|UMD3.1|GK000003.2	36267723	T	C	0
gnl|UMD3.1|GK000003.2	80111378	G	T	6	2	0.75	0.25		gnl|UMD3.1|GK000003.2	80085020	T	A	0	2	0	1		Chromosom	Pozycja	1	2	3	4	5	6		gnl|UMD3.1|GK000003.2	8301992	A	C	14	11	0.56	0.44		gnl|UMD3.1|GK000004.2	32078797	C	T	0	3	0	1		gnl|UMD3.1|GK000003.2	36267727	T	C	0
gnl|UMD3.1|GK000003.2	80111406	G	T	4	2	0.666666666666667	0.333333333333333		gnl|UMD3.1|GK000003.2	80086821	A	T	0	2	0	1		gnl|UMD3.1|GK000004.2	76705141	G	A	3	5	0.375	0.625		gnl|UMD3.1|GK000003.2	8301993	C	A	116	147	0.44106463878327	0.55893536121673		gnl|UMD3.1|GK000004.2	32093389	T	C	0	2	0	1		gnl|UMD3.1|GK000003.2	36267743	T	C	0
gnl|UMD3.1|GK000003.2	80111414	G	T	4	2	0.666666666666667	0.333333333333333		gnl|UMD3.1|GK000003.2	80086834	G	T	0	2	0	1		gnl|UMD3.1|GK000004.2	76705231	G	T	9	6	0.6	0.4		gnl|UMD3.1|GK000003.2	8302015	A	G	1	7979	0.00012531328320802	0.999874686716792		gnl|UMD3.1|GK000004.2	32153167	T	C	0	2	0	1		GHRHR	>=65793129	<=65809031	gnl|UMD3.1|GK000004.2
gnl|UMD3.1|GK000003.2	80116354	A	G	0	2	0	1		gnl|UMD3.1|GK000003.2	80092003	T	C	0	6	0	1		gnl|UMD3.1|GK000004.2	76710603	G	T	8	2	0.8	0.2		gnl|UMD3.1|GK000003.2	8302130	T	G	25	9	0.735294117647059	0.264705882352941		gnl|UMD3.1|GK000004.2	32179437	AACA	AA	0	1	0	1		Chromosom	Pozycja	1	2	3
gnl|UMD3.1|GK000003.2	80123685	TTGCTGCTGCTGCTGCTGCTGCT	TTGCTGCTGCTGCTGCTGCTGCTGCTGCT	0	1	0	1		gnl|UMD3.1|GK000003.2	80098735	T	C	0	5	0	1		gnl|UMD3.1|GK000004.2	76710830	A	G	0	2	0	1		gnl|UMD3.1|GK000003.2	8302131	A	C	4	4	0.5	0.5		gnl|UMD3.1|GK000004.2	32181090	G	A	0	2	0	1		IGF2BP3	>=32077891	<=32222388	gnl|UMD3.1|GK000004.2
gnl|UMD3.1|GK000003.2	80124480	G	A	0	2	0	1		gnl|UMD3.1|GK000003.2	80101401	A	T	0	2	0	1		gnl|UMD3.1|GK000004.2	76711358	G	T	8	2	0.8	0.2		gnl|UMD3.1|GK000003.2	8302357	C	G	0	22	0	1		gnl|UMD3.1|GK000004.2	32190553	A	C	0	2	0	1		Chromosom	Pozycja	1	2	3
gnl|UMD3.1|GK000003.2	80128551	A	G	0	2	0	1		gnl|UMD3.1|GK000003.2	80103505	TACACACACA	TACACACACACACACA	0	1	0	1		gnl|UMD3.1|GK000004.2	76711533	A	G	8	2	0.8	0.2		gnl|UMD3.1|GK000003.2	8302491	T	A	35	291	0.107361963190184	0.892638036809816		gnl|UMD3.1|GK000004.2	32190595	T	C	0	2	0	1		gnl|UMD3.1|GK000004.2	32078061	C	A	5
gnl|UMD3.1|GK000003.2	80128901	C	A	0	2	0	1		gnl|UMD3.1|GK000003.2	80104715	A	C	0	4	0	1		gnl|UMD3.1|GK000004.2	76712697	G	C	162	133	0.549152542372881	0.450847457627119		gnl|UMD3.1|GK000003.2	8302496	G	A	21	1427	0.0145027624309392	0.985497237569061		gnl|UMD3.1|GK000004.2	32217374	A	C	0	2	0	1		gnl|UMD3.1|GK000004.2	32078412	A	C	3
gnl|UMD3.1|GK000003.2	80129319	C	A	8	2	0.8	0.2		gnl|UMD3.1|GK000003.2	80104772	G	A	4	2	0.666666666666667	0.333333333333333		LEP	>=93249874	<=93266624	gnl|UMD3.1|GK000004.2						SLC44A5	>=69752396	<=69832582	gnl|UMD3.1|GK000003.2						IGFBP1	>=76720883	<=76725301	gnl|UMD3.1|GK000004.2						gnl|UMD3.1|GK000004.2	32078797	C	T	4
gnl|UMD3.1|GK000003.2	80129479	A	C	0	2	0	1		gnl|UMD3.1|GK000003.2	80105150	G	A	0	2	0	1		Chromosom	Pozycja	1	2	3	4	5	6		Chromosom	Pozycja	1	2	3	4	5	6		Chromosom	Pozycja	1	2	3	4	5	6		gnl|UMD3.1|GK000004.2	32078842	C	T	6
gnl|UMD3.1|GK000003.2	80130529	T	C	0	2	0	1		gnl|UMD3.1|GK000003.2	80105715	T	A	0	2	0	1		NPY	>=72068358	<=72075482	gnl|UMD3.1|GK000004.2						NTNG1	>=35969787	<=36337030	gnl|UMD3.1|GK000003.2						gnl|UMD3.1|GK000004.2	76723600	G	T	17	4	0.80952380952381	0.19047619047619		gnl|UMD3.1|GK000004.2	32078884	T	C	5
gnl|UMD3.1|GK000003.2	80133439	A	G	0	6	0	1		gnl|UMD3.1|GK000003.2	80108967	T	C	0	2	0	1		Chromosom	Pozycja	1	2	3	4	5	6		Chromosom	Pozycja	1	2	3	4	5	6		gnl|UMD3.1|GK000004.2	76723824	A	G	6	8	0.428571428571429	0.571428571428571		gnl|UMD3.1|GK000004.2	32079678	C	T	4
gnl|UMD3.1|GK000003.2	80134421	A	AC	0	1	0	1		gnl|UMD3.1|GK000003.2	80109705	A	G	0	2	0	1		INSIG1	>=117906798	<=117920021	gnl|UMD3.1|GK000004.2						gnl|UMD3.1|GK000003.2	36061915	A	G	0	2	0	1		gnl|UMD3.1|GK000004.2	76724855	C	T	2	2	0.5	0.5		gnl|UMD3.1|GK000004.2	32080110	G	T	5
gnl|UMD3.1|GK000003.2	80138793	A	C	0	2	0	1		gnl|UMD3.1|GK000003.2	80112187	T	C	0	2	0	1		Chromosom	Pozycja	1	2	3	4	5	6		GHRHR	>=65793129	<=65809031	gnl|UMD3.1|GK000004.2						IgFBp3	>=76705105	<=76712709	gnl|UMD3.1|GK000004.2						gnl|UMD3.1|GK000004.2	32095111	C	T	0
gnl|UMD3.1|GK000003.2	80139704	C	A	2	2	0.5	0.5		gnl|UMD3.1|GK000003.2	80112203	T	C	0	2	0	1		gnl|UMD3.1|GK000004.2	117906889	G	T	2	2	0.5	0.5		Chromosom	Pozycja	1	2	3	4	5	6		Chromosom	Pozycja	1	2	3	4	5	6		gnl|UMD3.1|GK000004.2	32098473	A	T	0
gnl|UMD3.1|GK000003.2	80143337	A	C	0	7	0	1		gnl|UMD3.1|GK000003.2	80115327	G	A	4	2	0.666666666666667	0.333333333333333		gnl|UMD3.1|GK000004.2	117907355	A	T	0	2	0	1		IGF2BP3	>=32077891	<=32222388	gnl|UMD3.1|GK000004.2						gnl|UMD3.1|GK000004.2	76709295	G	C	0	3	0	1		gnl|UMD3.1|GK000004.2	32098477	G	A	0
gnl|UMD3.1|GK000003.2	80146367	A	T,G	0	2	0	1		gnl|UMD3.1|GK000003.2	80117056	C	A	0	2	0	1		gnl|UMD3.1|GK000004.2	117911389	T	A	3	2	0.6	0.4		Chromosom	Pozycja	1	2	3	4	5	6		gnl|UMD3.1|GK000004.2	76709416	G	T	0	2	0	1		gnl|UMD3.1|GK000004.2	32098518	A	G	0
gnl|UMD3.1|GK000003.2	80146984	A	G	0	6	0	1		gnl|UMD3.1|GK000003.2	80118219	C	A	5	2	0.714285714285714	0.285714285714286		gnl|UMD3.1|GK000004.2	117911390	G	C	3	2	0.6	0.4		gnl|UMD3.1|GK000004.2	32078061	C	A	0	7	0	1		LEP	>=93249874	<=93266624	gnl|UMD3.1|GK000004.2						gnl|UMD3.1|GK000004.2	32098530	C	A	2
APOA2	>=8301476	<=8302729	gnl|UMD3.1|GK000003.2						gnl|UMD3.1|GK000003.2	80118348	C	A	0	5	0	1		gnl|UMD3.1|GK000004.2	117912799	C	T	9	5	0.642857142857143	0.357142857142857		gnl|UMD3.1|GK000004.2	32078356	A	G	4	2	0.666666666666667	0.333333333333333		Chromosom	Pozycja	1	2	3	4	5	6		gnl|UMD3.1|GK000004.2	32106078	T	A	0
Chromosom	Pozycja	1	2	3	4	5	6		gnl|UMD3.1|GK000003.2	80118550	T	A	0	2	0	1		gnl|UMD3.1|GK000004.2	117914846	C	T	2	7	0.222222222222222	0.777777777777778		gnl|UMD3.1|GK000004.2	32079124	C	A	9	2	0.818181818181818	0.181818181818182		NPY	>=72068358	<=72075482	gnl|UMD3.1|GK000004.2						gnl|UMD3.1|GK000004.2	32110986	T	C	0
gnl|UMD3.1|GK000003.2	8301657	G	C	91	636	0.125171939477304	0.874828060522696		gnl|UMD3.1|GK000003.2	80129263	G	A	9	2	0.818181818181818	0.181818181818182		gnl|UMD3.1|GK000004.2	117914878	C	A	8	2	0.8	0.2		gnl|UMD3.1|GK000004.2	32093389	T	C	0	2	0	1		Chromosom	Pozycja	1	2	3	4	5	6		gnl|UMD3.1|GK000004.2	32147096	C	T	0
gnl|UMD3.1|GK000003.2	8301738	T	G	16	7	0.695652173913043	0.304347826086957		gnl|UMD3.1|GK000003.2	80129369	T	A	4	2	0.666666666666667	0.333333333333333		gnl|UMD3.1|GK000004.2	117915523	G	A	4	5	0.444444444444444	0.555555555555556		gnl|UMD3.1|GK000004.2	32143734	C	A	0	2	0	1		INSIG1	>=117906798	<=117920021	gnl|UMD3.1|GK000004.2						gnl|UMD3.1|GK000004.2	32166848	A	C	0
gnl|UMD3.1|GK000003.2	8301809	G	A	8	2	0.8	0.2		gnl|UMD3.1|GK000003.2	80129479	A	C	0	3	0	1		gnl|UMD3.1|GK000004.2	117915577	C	A	9	2	0.818181818181818	0.181818181818182		gnl|UMD3.1|GK000004.2	32170197	C	A	0	2	0	1		Chromosom	Pozycja	1	2	3	4	5	6		gnl|UMD3.1|GK000004.2	32166867	A	G	0
gnl|UMD3.1|GK000003.2	8301992	A	C	7	2	0.777777777777778	0.222222222222222		gnl|UMD3.1|GK000003.2	80134436	A	G	0	2	0	1		gnl|UMD3.1|GK000004.2	117916168	A	C	5	3	0.625	0.375		gnl|UMD3.1|GK000004.2	32173359	G	A	0	2	0	1		gnl|UMD3.1|GK000004.2	117909949	G	T	0	2	0	1		gnl|UMD3.1|GK000004.2	32168756	T	C	0
gnl|UMD3.1|GK000003.2	8301993	C	A	33	99	0.25	0.75		gnl|UMD3.1|GK000003.2	80135352	T	C	0	2	0	1		gnl|UMD3.1|GK000004.2	117916546	C	A	4	2	0.666666666666667	0.333333333333333		gnl|UMD3.1|GK000004.2	32175334	T	C	0	2	0	1		gnl|UMD3.1|GK000004.2	117910195	G	T	4	2	0.666666666666667	0.333333333333333		gnl|UMD3.1|GK000004.2	32204543	T	C	0
gnl|UMD3.1|GK000003.2	8302130	T	G	24	15	0.615384615384615	0.384615384615385		gnl|UMD3.1|GK000003.2	80136032	A	G	0	2	0	1		gnl|UMD3.1|GK000004.2	117917774	C	A	1	2	0.333333333333333	0.666666666666667		gnl|UMD3.1|GK000004.2	32178546	T	A	0	1	0	1		gnl|UMD3.1|GK000004.2	117910917	C	A	7	2	0.777777777777778	0.222222222222222		gnl|UMD3.1|GK000004.2	32208103	T	C	0
gnl|UMD3.1|GK000003.2	8302491	T	A	51	158	0.244019138755981	0.755980861244019		gnl|UMD3.1|GK000003.2	80138319	C	A	6	2	0.75	0.25		gnl|UMD3.1|GK000004.2	117918147	A	T	14	3	0.823529411764706	0.176470588235294		gnl|UMD3.1|GK000004.2	32186301	T	C	0	2	0	1		gnl|UMD3.1|GK000004.2	117912041	A	C	4	2	0.666666666666667	0.333333333333333		gnl|UMD3.1|GK000004.2	32210541	G	T	0
gnl|UMD3.1|GK000003.2	8302496	G	A	48	802	0.0564705882352941	0.943529411764706		gnl|UMD3.1|GK000003.2	80138393	C	T	0	4	0	1		gnl|UMD3.1|GK000004.2	117918833	G	A	103	102	0.502439024390244	0.497560975609756		gnl|UMD3.1|GK000004.2	32187149	T	C	0	2	0	1		gnl|UMD3.1|GK000004.2	117914743	C	T	3	2	0.6	0.4		gnl|UMD3.1|GK000004.2	32214621	A	C	0
SLC44A5	>=69752396	<=69832582	gnl|UMD3.1|GK000003.2						gnl|UMD3.1|GK000003.2	80143189	C	G	5	2	0.714285714285714	0.285714285714286		gnl|UMD3.1|GK000004.2	117919243	C	G	95	152	0.384615384615385	0.615384615384615		IGFBP1	>=76720883	<=76725301	gnl|UMD3.1|GK000004.2						gnl|UMD3.1|GK000004.2	117915402	T	G	9	12	0.428571428571429	0.571428571428571		gnl|UMD3.1|GK000004.2	32216061	AATA	AA	0
Chromosom	Pozycja	1	2	3	4	5	6		APOA2	>=8301476	<=8302729	gnl|UMD3.1|GK000003.2						DPP6	>=117555541	<=117803944	gnl|UMD3.1|GK000004.2						Chromosom	Pozycja	1	2	3	4	5	6		gnl|UMD3.1|GK000004.2	117915523	G	A	9	10	0.473684210526316	0.526315789473684		IGFBP1	>=76720883	<=76725301	gnl|UMD3.1|GK000004.2
NTNG1	>=35969787	<=36337030	gnl|UMD3.1|GK000003.2						Chromosom	Pozycja	1	2	3	4	5	6		Chromosom	Pozycja	1	2	3	4	5	6		gnl|UMD3.1|GK000004.2	76723146	A	T	4	2	0.666666666666667	0.333333333333333		gnl|UMD3.1|GK000004.2	117915886	C	A	17	4	0.80952380952381	0.19047619047619		Chromosom	Pozycja	1	2	3
Chromosom	Pozycja	1	2	3	4	5	6		gnl|UMD3.1|GK000003.2	8301657	G	C	147	1036	0.124260355029586	0.875739644970414		HGF	>=39116167	<=39197870	gnl|UMD3.1|GK000004.2						gnl|UMD3.1|GK000004.2	76723358	T	A	4	2	0.666666666666667	0.333333333333333		gnl|UMD3.1|GK000004.2	117919243	C	G	4	219	0.0179372197309417	0.982062780269058		gnl|UMD3.1|GK000004.2	76722032	A	T	30
gnl|UMD3.1|GK000003.2	35992126	C	A	0	2	0	1		gnl|UMD3.1|GK000003.2	8301738	T	G	47	10	0.824561403508772	0.175438596491228		Chromosom	Pozycja	1	2	3	4	5	6		gnl|UMD3.1|GK000004.2	76723824	A	G	1	2	0.333333333333333	0.666666666666667		DPP6	>=117555541	<=117803944	gnl|UMD3.1|GK000004.2						gnl|UMD3.1|GK000004.2	76722288	A	G	13
gnl|UMD3.1|GK000003.2	35992169	G	A	0	2	0	1		gnl|UMD3.1|GK000003.2	8301781	C	T	0	66	0	1		gnl|UMD3.1|GK000004.2	39131507	C	A	0	2	0	1		IgFBp3	>=76705105	<=76712709	gnl|UMD3.1|GK000004.2						Chromosom	Pozycja	1	2	3	4	5	6		gnl|UMD3.1|GK000004.2	76723146	A	T	15
gnl|UMD3.1|GK000003.2	36071563	T	C	0	2	0	1		gnl|UMD3.1|GK000003.2	8301993	C	A	87	160	0.352226720647773	0.647773279352227		gnl|UMD3.1|GK000004.2	39133648	T	C	0	6	0	1		Chromosom	Pozycja	1	2	3	4	5	6		gnl|UMD3.1|GK000004.2	117684568	G	A	0	1	0	1		gnl|UMD3.1|GK000004.2	76724855	C	T	7
gnl|UMD3.1|GK000003.2	36071567	T	A	0	2	0	1		gnl|UMD3.1|GK000003.2	8302015	A	G	14	7960	0.0017557060446451	0.998244293955355		gnl|UMD3.1|GK000004.2	39134002	A	C	0	3	0	1		gnl|UMD3.1|GK000004.2	76709281	A	G	0	2	0	1		gnl|UMD3.1|GK000004.2	117685333	A	G	1	2	0.333333333333333	0.666666666666667		IgFBp3	>=76705105	<=76712709	gnl|UMD3.1|GK000004.2
gnl|UMD3.1|GK000003.2	36238912	G	T	2	2	0.5	0.5		gnl|UMD3.1|GK000003.2	8302130	T	G	31	14	0.688888888888889	0.311111111111111		gnl|UMD3.1|GK000004.2	39136704	T	C	0	4	0	1		gnl|UMD3.1|GK000004.2	76709295	G	C	2	4	0.333333333333333	0.666666666666667		gnl|UMD3.1|GK000004.2	117685364	A	G	2	2	0.5	0.5		Chromosom	Pozycja	1	2	3
GHRHR	>=65793129	<=65809031	gnl|UMD3.1|GK000004.2						gnl|UMD3.1|GK000003.2	8302357	C	G	0	30	0	1		gnl|UMD3.1|GK000004.2	39137133	T	A	0	2	0	1		gnl|UMD3.1|GK000004.2	76709416	G	T	0	3	0	1		HGF	>=39116167	<=39197870	gnl|UMD3.1|GK000004.2						gnl|UMD3.1|GK000004.2	76705141	G	A	15
Chromosom	Pozycja	1	2	3	4	5	6		gnl|UMD3.1|GK000003.2	8302491	T	A	45	219	0.170454545454545	0.829545454545455		gnl|UMD3.1|GK000004.2	39137429	A	G	0	2	0	1		gnl|UMD3.1|GK000004.2	76710603	G	T	3	5	0.375	0.625		Chromosom	Pozycja	1	2	3	4	5	6		gnl|UMD3.1|GK000004.2	76705231	G	T	22
IGF2BP3	>=32077891	<=32222388	gnl|UMD3.1|GK000004.2						gnl|UMD3.1|GK000003.2	8302496	G	A	24	1318	0.0178837555886736	0.982116244411326		gnl|UMD3.1|GK000004.2	39137434	G	A	0	3	0	1		gnl|UMD3.1|GK000004.2	76710802	A	G	0	2	0	1		gnl|UMD3.1|GK000004.2	39116297	G	T	8	2	0.8	0.2		gnl|UMD3.1|GK000004.2	76705280	A	C	12
Chromosom	Pozycja	1	2	3	4	5	6		SLC44A5	>=69752396	<=69832582	gnl|UMD3.1|GK000003.2						gnl|UMD3.1|GK000004.2	39147426	G	T	2	3	0.4	0.6		gnl|UMD3.1|GK000004.2	76710824	A	G	0	2	0	1		gnl|UMD3.1|GK000004.2	39126498	G	T	0	2	0	1		gnl|UMD3.1|GK000004.2	76705303	A	C	10
gnl|UMD3.1|GK000004.2	32078061	C	A	3	3	0.5	0.5		Chromosom	Pozycja	1	2	3	4	5	6		gnl|UMD3.1|GK000004.2	39149723	T	C	0	8	0	1		gnl|UMD3.1|GK000004.2	76710830	A	G	0	2	0	1		gnl|UMD3.1|GK000004.2	39126570	T	C	0	2	0	1		gnl|UMD3.1|GK000004.2	76712148	G	C	0
gnl|UMD3.1|GK000004.2	32078373	T	A	4	2	0.666666666666667	0.333333333333333		NTNG1	>=35969787	<=36337030	gnl|UMD3.1|GK000003.2						gnl|UMD3.1|GK000004.2	39152844	C	A	0	2	0	1		gnl|UMD3.1|GK000004.2	76710989	C	T	0	2	0	1		gnl|UMD3.1|GK000004.2	39136704	T	C	0	2	0	1		gnl|UMD3.1|GK000004.2	76712697	G	C	321
gnl|UMD3.1|GK000004.2	32078667	C	A	0	2	0	1		Chromosom	Pozycja	1	2	3	4	5	6		gnl|UMD3.1|GK000004.2	39152916	T	C	0	2	0	1		LEP	>=93249874	<=93266624	gnl|UMD3.1|GK000004.2						gnl|UMD3.1|GK000004.2	39149805	A	G	4	2	0.666666666666667	0.333333333333333		LEP	>=93249874	<=93266624	gnl|UMD3.1|GK000004.2
gnl|UMD3.1|GK000004.2	32078797	C	T	4	3	0.571428571428571	0.428571428571429		gnl|UMD3.1|GK000003.2	36032868	T	C	0	2	0	1		gnl|UMD3.1|GK000004.2	39161535	C	A	0	2	0	1		Chromosom	Pozycja	1	2	3	4	5	6		gnl|UMD3.1|GK000004.2	39153425	C	T	0	2	0	1		Chromosom	Pozycja	1	2	3
gnl|UMD3.1|GK000004.2	32078842	C	T	6	4	0.6	0.4		gnl|UMD3.1|GK000003.2	36032879	T	C	0	2	0	1		gnl|UMD3.1|GK000004.2	39170442	T	A	2	2	0.5	0.5		NPY	>=72068358	<=72075482	gnl|UMD3.1|GK000004.2						gnl|UMD3.1|GK000004.2	39153805	A	G	0	2	0	1		NPY	>=72068358	<=72075482	gnl|UMD3.1|GK000004.2
gnl|UMD3.1|GK000004.2	32078884	T	C	7	5	0.583333333333333	0.416666666666667		GHRHR	>=65793129	<=65809031	gnl|UMD3.1|GK000004.2						gnl|UMD3.1|GK000004.2	39173575	T	A	0	3	0	1		Chromosom	Pozycja	1	2	3	4	5	6		gnl|UMD3.1|GK000004.2	39153810	T	C	0	2	0	1		Chromosom	Pozycja	1	2	3
gnl|UMD3.1|GK000004.2	32079031	C	A	6	2	0.75	0.25		Chromosom	Pozycja	1	2	3	4	5	6		gnl|UMD3.1|GK000004.2	39174044	G	A	0	2	0	1		INSIG1	>=117906798	<=117920021	gnl|UMD3.1|GK000004.2						gnl|UMD3.1|GK000004.2	39172468	G	A	0	2	0	1		INSIG1	>=117906798	<=117920021	gnl|UMD3.1|GK000004.2
gnl|UMD3.1|GK000004.2	32087674	T	C	0	2	0	1		IGF2BP3	>=32077891	<=32222388	gnl|UMD3.1|GK000004.2						gnl|UMD3.1|GK000004.2	39174074	A	C	0	2	0	1		Chromosom	Pozycja	1	2	3	4	5	6		gnl|UMD3.1|GK000004.2	39174807	A	G	0	2	0	1		Chromosom	Pozycja	1	2	3
gnl|UMD3.1|GK000004.2	32087743	T	C	0	1	0	1		Chromosom	Pozycja	1	2	3	4	5	6		gnl|UMD3.1|GK000004.2	39174172	C	T	0	4	0	1		gnl|UMD3.1|GK000004.2	117908181	G	T	0	2	0	1		gnl|UMD3.1|GK000004.2	39174856	A	G	0	2	0	1		gnl|UMD3.1|GK000004.2	117907428	T	A	11
gnl|UMD3.1|GK000004.2	32088880	T	C	0	2	0	1		gnl|UMD3.1|GK000004.2	32078061	C	A	0	10	0	1		gnl|UMD3.1|GK000004.2	39175490	C	T	0	10	0	1		gnl|UMD3.1|GK000004.2	117910223	TCC	T	0	1	0	1		gnl|UMD3.1|GK000004.2	39176713	C	G	0	2	0	1		gnl|UMD3.1|GK000004.2	117907734	A	G	27
gnl|UMD3.1|GK000004.2	32089767	T	C	0	2	0	1		gnl|UMD3.1|GK000004.2	32078074	C	T	7	2	0.777777777777778	0.222222222222222		gnl|UMD3.1|GK000004.2	39175628	A	T	0	8	0	1		gnl|UMD3.1|GK000004.2	117911392	C	T	0	2	0	1		gnl|UMD3.1|GK000004.2	39176737	T	C	0	2	0	1		gnl|UMD3.1|GK000004.2	117909991	A	C	5
gnl|UMD3.1|GK000004.2	32089778	T	C	0	2	0	1		gnl|UMD3.1|GK000004.2	32078797	C	T	0	5	0	1		gnl|UMD3.1|GK000004.2	39177230	T	C	0	2	0	1		gnl|UMD3.1|GK000004.2	117912041	A	C	1	2	0.333333333333333	0.666666666666667		gnl|UMD3.1|GK000004.2	39181644	A	T	0	2	0	1		gnl|UMD3.1|GK000004.2	117910825	C	T	3
gnl|UMD3.1|GK000004.2	32089792	T	C	0	2	0	1		gnl|UMD3.1|GK000004.2	32079127	A	T	6	2	0.75	0.25		gnl|UMD3.1|GK000004.2	39177300	C	T	0	2	0	1		gnl|UMD3.1|GK000004.2	117912048	G	C	1	2	0.333333333333333	0.666666666666667		gnl|UMD3.1|GK000004.2	39183656	C	T	6	2	0.75	0.25		gnl|UMD3.1|GK000004.2	117910842	C	T	12
gnl|UMD3.1|GK000004.2	32089793	T	C	0	2	0	1		gnl|UMD3.1|GK000004.2	32080539	C	G	1	2	0.333333333333333	0.666666666666667		gnl|UMD3.1|GK000004.2	39185941	G	T	9	2	0.818181818181818	0.181818181818182		gnl|UMD3.1|GK000004.2	117913167	C	T	12	2	0.857142857142857	0.142857142857143		gnl|UMD3.1|GK000004.2	39184527	T	C	0	2	0	1		gnl|UMD3.1|GK000004.2	117910940	G	A	9
gnl|UMD3.1|GK000004.2	32089807	T	C	0	2	0	1		gnl|UMD3.1|GK000004.2	32098000	G	C	0	2	0	1		IGFBP6	>=27044009	<=27047853	gnl|UMD3.1|GK000005.2						gnl|UMD3.1|GK000004.2	117913484	G	T	4	2	0.666666666666667	0.333333333333333		gnl|UMD3.1|GK000004.2	39184532	G	A	0	2	0	1		gnl|UMD3.1|GK000004.2	117911088	G	A	3
gnl|UMD3.1|GK000004.2	32089829	A	G	0	2	0	1		gnl|UMD3.1|GK000004.2	32107136	G	A	0	2	0	1		Chromosom	Pozycja	1	2	3	4	5	6		gnl|UMD3.1|GK000004.2	117915033	G	T	1	2	0.333333333333333	0.666666666666667		gnl|UMD3.1|GK000004.2	39184569	G	A	0	1	0	1		gnl|UMD3.1|GK000004.2	117911269	G	A	3
gnl|UMD3.1|GK000004.2	32110308	T	C	0	2	0	1		gnl|UMD3.1|GK000004.2	32147943	A	G	0	2	0	1		IGF-I	>=66532877	<=66604734	gnl|UMD3.1|GK000005.2						gnl|UMD3.1|GK000004.2	117915402	T	G	6	4	0.6	0.4		gnl|UMD3.1|GK000004.2	39188967	A	G	0	2	0	1		gnl|UMD3.1|GK000004.2	117911482	A	G	11
gnl|UMD3.1|GK000004.2	32110318	T	C	0	2	0	1		gnl|UMD3.1|GK000004.2	32151298	T	C	0	2	0	1		Chromosom	Pozycja	1	2	3	4	5	6		gnl|UMD3.1|GK000004.2	117915523	G	A	4	8	0.333333333333333	0.666666666666667		gnl|UMD3.1|GK000004.2	39194025	G	T	1	3	0.25	0.75		gnl|UMD3.1|GK000004.2	117911639	A	T	3
gnl|UMD3.1|GK000004.2	32110332	T	C	0	2	0	1		gnl|UMD3.1|GK000004.2	32151309	T	C	0	2	0	1		gnl|UMD3.1|GK000005.2	66532907	G	T	4	2	0.666666666666667	0.333333333333333		gnl|UMD3.1|GK000004.2	117917774	C	A	8	2	0.8	0.2		gnl|UMD3.1|GK000004.2	39194121	C	T	4	3	0.571428571428571	0.428571428571429		gnl|UMD3.1|GK000004.2	117911640	G	C	3
gnl|UMD3.1|GK000004.2	32110355	T	C	0	2	0	1		gnl|UMD3.1|GK000004.2	32151318	T	C	0	2	0	1		gnl|UMD3.1|GK000005.2	66544053	T	C	9	6	0.6	0.4		gnl|UMD3.1|GK000004.2	117917872	C	T	2	2	0.5	0.5		IGFBP6	>=27044009	<=27047853	gnl|UMD3.1|GK000005.2						gnl|UMD3.1|GK000004.2	117911675	A	G	4
gnl|UMD3.1|GK000004.2	32110357	A	G	0	2	0	1		gnl|UMD3.1|GK000004.2	32151324	T	C	0	2	0	1		gnl|UMD3.1|GK000005.2	66544055	T	C	4	12	0.25	0.75		gnl|UMD3.1|GK000004.2	117918147	A	T	17	5	0.772727272727273	0.227272727272727		Chromosom	Pozycja	1	2	3	4	5	6		gnl|UMD3.1|GK000004.2	117911827	C	T	0
gnl|UMD3.1|GK000004.2	32110363	T	C	0	2	0	1		gnl|UMD3.1|GK000004.2	32153429	T	C	0	2	0	1		gnl|UMD3.1|GK000005.2	66544056	T	C	10	6	0.625	0.375		gnl|UMD3.1|GK000004.2	117918833	G	A	125	125	0.5	0.5		IGF-I	>=66532877	<=66604734	gnl|UMD3.1|GK000005.2						gnl|UMD3.1|GK000004.2	117912041	A	C	4
gnl|UMD3.1|GK000004.2	32113897	A	T	0	2	0	1		gnl|UMD3.1|GK000004.2	32153460	T	C	0	2	0	1		gnl|UMD3.1|GK000005.2	66544074	T	C	2	14	0.125	0.875		gnl|UMD3.1|GK000004.2	117919243	C	G	40	67	0.373831775700935	0.626168224299065		Chromosom	Pozycja	1	2	3	4	5	6		gnl|UMD3.1|GK000004.2	117912045	C	T	4
gnl|UMD3.1|GK000004.2	32133881	A	G	0	2	0	1		gnl|UMD3.1|GK000004.2	32162643	C	A	0	2	0	1		gnl|UMD3.1|GK000005.2	66544090	T	C	4	2	0.666666666666667	0.333333333333333		DPP6	>=117555541	<=117803944	gnl|UMD3.1|GK000004.2						gnl|UMD3.1|GK000005.2	66533102	A	C	0	2	0	1		gnl|UMD3.1|GK000004.2	117912362	G	A	8
gnl|UMD3.1|GK000004.2	32133899	A	T,G	0	4	0	1		gnl|UMD3.1|GK000004.2	32168839	C	T	0	2	0	1		gnl|UMD3.1|GK000005.2	66544104	T	C	4	2	0.666666666666667	0.333333333333333		Chromosom	Pozycja	1	2	3	4	5	6		gnl|UMD3.1|GK000005.2	66535978	G	T	0	2	0	1		gnl|UMD3.1|GK000004.2	117912415	C	T	4
gnl|UMD3.1|GK000004.2	32133910	A	T	0	4	0	1		gnl|UMD3.1|GK000004.2	32174871	G	A	3	2	0.6	0.4		gnl|UMD3.1|GK000005.2	66544105	T	C	2	4	0.333333333333333	0.666666666666667		HGF	>=39116167	<=39197870	gnl|UMD3.1|GK000004.2						gnl|UMD3.1|GK000005.2	66540554	C	T	0	4	0	1		gnl|UMD3.1|GK000004.2	117912693	C	T	12
gnl|UMD3.1|GK000004.2	32133916	A	T	0	4	0	1		gnl|UMD3.1|GK000004.2	32206063	A	T	0	3	0	1		gnl|UMD3.1|GK000005.2	66544118	T	C	6	2	0.75	0.25		Chromosom	Pozycja	1	2	3	4	5	6		gnl|UMD3.1|GK000005.2	66543662	T	C	2	4	0.333333333333333	0.666666666666667		gnl|UMD3.1|GK000004.2	117913594	T	C	5
gnl|UMD3.1|GK000004.2	32133965	A	T	0	4	0	1		gnl|UMD3.1|GK000004.2	32210261	T	C	0	2	0	1		gnl|UMD3.1|GK000005.2	66544121	T	C	2	6	0.25	0.75		gnl|UMD3.1|GK000004.2	39119421	G	T	0	2	0	1		gnl|UMD3.1|GK000005.2	66543687	A	G	4	2	0.666666666666667	0.333333333333333		gnl|UMD3.1|GK000004.2	117914490	C	T	8
gnl|UMD3.1|GK000004.2	32133966	A	T	0	4	0	1		IGFBP1	>=76720883	<=76725301	gnl|UMD3.1|GK000004.2						gnl|UMD3.1|GK000005.2	66544136	T	C	0	6	0	1		gnl|UMD3.1|GK000004.2	39124971	C	T	0	2	0	1		gnl|UMD3.1|GK000005.2	66543735	T	C	0	4	0	1		gnl|UMD3.1|GK000004.2	117914692	C	T	8
gnl|UMD3.1|GK000004.2	32133968	G	T	0	3	0	1		Chromosom	Pozycja	1	2	3	4	5	6		gnl|UMD3.1|GK000005.2	66544137	T	C	2	4	0.333333333333333	0.666666666666667		gnl|UMD3.1|GK000004.2	39134246	T	C	0	2	0	1		gnl|UMD3.1|GK000005.2	66543739	T	C	0	2	0	1		gnl|UMD3.1|GK000004.2	117915402	T	G	20
gnl|UMD3.1|GK000004.2	32133973	G	T	0	4	0	1		gnl|UMD3.1|GK000004.2	76721043	C	T	14	8	0.636363636363636	0.363636363636364		gnl|UMD3.1|GK000005.2	66544158	C	A	4	2	0.666666666666667	0.333333333333333		gnl|UMD3.1|GK000004.2	39134303	A	G	0	2	0	1		gnl|UMD3.1|GK000005.2	66544074	T	C	6	6	0.5	0.5		gnl|UMD3.1|GK000004.2	117915523	G	A	11
gnl|UMD3.1|GK000004.2	32133974	G	T	0	4	0	1		gnl|UMD3.1|GK000004.2	76721380	T	C	0	2	0	1		gnl|UMD3.1|GK000005.2	66546393	G	A	3	4	0.428571428571429	0.571428571428571		gnl|UMD3.1|GK000004.2	39136454	A	T	8	2	0.8	0.2		gnl|UMD3.1|GK000005.2	66544104	T	C	10	2	0.833333333333333	0.166666666666667		gnl|UMD3.1|GK000004.2	117916210	A	G	13
gnl|UMD3.1|GK000004.2	32133989	A	T	0	4	0	1		gnl|UMD3.1|GK000004.2	76721900	C	A	4	4	0.5	0.5		gnl|UMD3.1|GK000005.2	66546530	C	G	4	13	0.235294117647059	0.764705882352941		gnl|UMD3.1|GK000004.2	39137133	T	A	1	2	0.333333333333333	0.666666666666667		gnl|UMD3.1|GK000005.2	66544105	T	C	7	5	0.583333333333333	0.416666666666667		gnl|UMD3.1|GK000004.2	117918135	G	C	30
gnl|UMD3.1|GK000004.2	32166488	T	C	0	2	0	1		gnl|UMD3.1|GK000004.2	76722032	A	T	5	13	0.277777777777778	0.722222222222222		gnl|UMD3.1|GK000005.2	66547163	G	A	0	2	0	1		gnl|UMD3.1|GK000004.2	39137961	A	T	0	2	0	1		gnl|UMD3.1|GK000005.2	66544118	T	C	7	5	0.583333333333333	0.416666666666667		gnl|UMD3.1|GK000004.2	117919243	C	G	15
gnl|UMD3.1|GK000004.2	32192282	G	T	1	2	0.333333333333333	0.666666666666667		gnl|UMD3.1|GK000004.2	76722744	A	T	3	2	0.6	0.4		gnl|UMD3.1|GK000005.2	66547459	C	T	0	2	0	1		gnl|UMD3.1|GK000004.2	39149697	A	G	0	2	0	1		gnl|UMD3.1|GK000005.2	66544126	T	C	10	2	0.833333333333333	0.166666666666667		gnl|UMD3.1|GK000004.2	117919677	A	G	681
gnl|UMD3.1|GK000004.2	32206063	A	T	0	3	0	1		gnl|UMD3.1|GK000004.2	76722879	G	A	3	2	0.6	0.4		gnl|UMD3.1|GK000005.2	66547730	T	A	4	5	0.444444444444444	0.555555555555556		gnl|UMD3.1|GK000004.2	39168943	T	C	1	1	0.5	0.5		gnl|UMD3.1|GK000005.2	66544131	T	C	11	2	0.846153846153846	0.153846153846154		DPP6	>=117555541	<=117803944	gnl|UMD3.1|GK000004.2
IGFBP1	>=76720883	<=76725301	gnl|UMD3.1|GK000004.2						gnl|UMD3.1|GK000004.2	76723146	A	T	1	13	0.0714285714285714	0.928571428571429		gnl|UMD3.1|GK000005.2	66547740	C	T	6	5	0.545454545454545	0.454545454545455		gnl|UMD3.1|GK000004.2	39168988	C	T	0	2	0	1		gnl|UMD3.1|GK000005.2	66544171	C	A	8	2	0.8	0.2		Chromosom	Pozycja	1	2	3
Chromosom	Pozycja	1	2	3	4	5	6		gnl|UMD3.1|GK000004.2	76724193	G	A	2	2	0.5	0.5		gnl|UMD3.1|GK000005.2	66548327	A	T	1	3	0.25	0.75		gnl|UMD3.1|GK000004.2	39170981	A	G	0	2	0	1		gnl|UMD3.1|GK000005.2	66544240	T	C	1	3	0.25	0.75		gnl|UMD3.1|GK000004.2	117675774	C	A	0
gnl|UMD3.1|GK000004.2	76721043	C	T	5	2	0.714285714285714	0.285714285714286		gnl|UMD3.1|GK000004.2	76724855	C	T	9	5	0.642857142857143	0.357142857142857		gnl|UMD3.1|GK000005.2	66555537	C	A	2	2	0.5	0.5		gnl|UMD3.1|GK000004.2	39171517	C	A	0	2	0	1		gnl|UMD3.1|GK000005.2	66544492	C	G	5	6	0.454545454545455	0.545454545454545		gnl|UMD3.1|GK000004.2	117682699	G	T	0
gnl|UMD3.1|GK000004.2	76721307	G	T	12	4	0.75	0.25		IgFBp3	>=76705105	<=76712709	gnl|UMD3.1|GK000004.2						gnl|UMD3.1|GK000005.2	66556268	G	A	0	6	0	1		gnl|UMD3.1|GK000004.2	39173880	C	A	2	2	0.5	0.5		gnl|UMD3.1|GK000005.2	66544549	T	C	8	4	0.666666666666667	0.333333333333333		gnl|UMD3.1|GK000004.2	117685346	C	G	1
gnl|UMD3.1|GK000004.2	76721642	C	A	2	2	0.5	0.5		Chromosom	Pozycja	1	2	3	4	5	6		gnl|UMD3.1|GK000005.2	66557030	C	A	4	4	0.5	0.5		gnl|UMD3.1|GK000004.2	39176296	T	C	1	4	0.2	0.8		gnl|UMD3.1|GK000005.2	66544842	G	T	6	2	0.75	0.25		gnl|UMD3.1|GK000004.2	117685364	A	G	0
gnl|UMD3.1|GK000004.2	76722032	A	T	3	5	0.375	0.625		gnl|UMD3.1|GK000004.2	76708823	T	G	0	2	0	1		gnl|UMD3.1|GK000005.2	66557114	G	T	5	2	0.714285714285714	0.285714285714286		gnl|UMD3.1|GK000004.2	39176299	T	C	1	4	0.2	0.8		gnl|UMD3.1|GK000005.2	66546530	C	G	27	15	0.642857142857143	0.357142857142857		gnl|UMD3.1|GK000004.2	117688015	G	C	0
gnl|UMD3.1|GK000004.2	76722069	C	T	5	2	0.714285714285714	0.285714285714286		gnl|UMD3.1|GK000004.2	76709295	G	C	0	3	0	1		gnl|UMD3.1|GK000005.2	66557588	G	T	0	2	0	1		gnl|UMD3.1|GK000004.2	39176317	T	C	0	3	0	1		gnl|UMD3.1|GK000005.2	66547452	C	A	1	2	0.333333333333333	0.666666666666667		HGF	>=39116167	<=39197870	gnl|UMD3.1|GK000004.2
gnl|UMD3.1|GK000004.2	76722185	C	G	9	4	0.692307692307692	0.307692307692308		gnl|UMD3.1|GK000004.2	76709416	G	T	0	2	0	1		gnl|UMD3.1|GK000005.2	66564663	C	T	0	2	0	1		gnl|UMD3.1|GK000004.2	39177230	T	C	0	2	0	1		gnl|UMD3.1|GK000005.2	66550981	G	T	0	2	0	1		Chromosom	Pozycja	1	2	3
gnl|UMD3.1|GK000004.2	76722288	A	G	8	4	0.666666666666667	0.333333333333333		gnl|UMD3.1|GK000004.2	76710909	G	C	2	2	0.5	0.5		gnl|UMD3.1|GK000005.2	66599805	C	T	0	2	0	1		gnl|UMD3.1|GK000004.2	39182159	G	T	0	2	0	1		gnl|UMD3.1|GK000005.2	66556944	A	T	0	2	0	1		gnl|UMD3.1|GK000004.2	39129022	G	A	0
gnl|UMD3.1|GK000004.2	76722290	G	T	9	2	0.818181818181818	0.181818181818182		gnl|UMD3.1|GK000004.2	76711281	C	T	12	3	0.8	0.2		gnl|UMD3.1|GK000005.2	66599968	G	T	0	2	0	1		gnl|UMD3.1|GK000004.2	39193964	A	T	1	2	0.333333333333333	0.666666666666667		gnl|UMD3.1|GK000005.2	66557565	C	A	0	2	0	1		gnl|UMD3.1|GK000004.2	39137429	A	G	0
gnl|UMD3.1|GK000004.2	76723146	A	T	5	3	0.625	0.375		gnl|UMD3.1|GK000004.2	76712142	G	T	0	2	0	1		WNT10B	>=31013104	<=31014446	gnl|UMD3.1|GK000005.2						gnl|UMD3.1|GK000004.2	39195714	A	G	0	2	0	1		gnl|UMD3.1|GK000005.2	66558035	C	T	0	2	0	1		gnl|UMD3.1|GK000004.2	39146140	AACTTATATAGAGAGACTATACTT	AACTTATATAGAGAGACTATACTTATATAGAGAGACTATACTT	0
gnl|UMD3.1|GK000004.2	76724470	T	A	3	2	0.6	0.4		gnl|UMD3.1|GK000004.2	76712148	G	C	2	3	0.4	0.6		Chromosom	Pozycja	1	2	3	4	5	6		IGFBP6	>=27044009	<=27047853	gnl|UMD3.1|GK000005.2						gnl|UMD3.1|GK000005.2	66558305	G	A	2	2	0.5	0.5		gnl|UMD3.1|GK000004.2	39149091	C	A	0
gnl|UMD3.1|GK000004.2	76724855	C	T	2	6	0.25	0.75		LEP	>=93249874	<=93266624	gnl|UMD3.1|GK000004.2						MYF6	>=10330469	<=10331983	gnl|UMD3.1|GK000005.2						Chromosom	Pozycja	1	2	3	4	5	6		gnl|UMD3.1|GK000005.2	66571464	T	C	0	2	0	1		gnl|UMD3.1|GK000004.2	39149290	C	A	3
IgFBp3	>=76705105	<=76712709	gnl|UMD3.1|GK000004.2						Chromosom	Pozycja	1	2	3	4	5	6		Chromosom	Pozycja	1	2	3	4	5	6		IGF-I	>=66532877	<=66604734	gnl|UMD3.1|GK000005.2						gnl|UMD3.1|GK000005.2	66573348	A	G	0	2	0	1		gnl|UMD3.1|GK000004.2	39150169	G	C	16
Chromosom	Pozycja	1	2	3	4	5	6		NPY	>=72068358	<=72075482	gnl|UMD3.1|GK000004.2						MYF5	>=10339425	<=10342660	gnl|UMD3.1|GK000005.2						Chromosom	Pozycja	1	2	3	4	5	6		WNT10B	>=31013104	<=31014446	gnl|UMD3.1|GK000005.2						gnl|UMD3.1|GK000004.2	39150780	T	C	0
gnl|UMD3.1|GK000004.2	76705141	G	A	16	9	0.64	0.36		Chromosom	Pozycja	1	2	3	4	5	6		Chromosom	Pozycja	1	2	3	4	5	6		gnl|UMD3.1|GK000005.2	66533397	G	T	3	2	0.6	0.4		Chromosom	Pozycja	1	2	3	4	5	6		gnl|UMD3.1|GK000004.2	39152385	A	C	0
gnl|UMD3.1|GK000004.2	76705231	G	T	42	16	0.724137931034483	0.275862068965517		INSIG1	>=117906798	<=117920021	gnl|UMD3.1|GK000004.2						IGFBP7	>=74071067	<=74150456	gnl|UMD3.1|GK000006.2						gnl|UMD3.1|GK000005.2	66544004	C	A	4	2	0.666666666666667	0.333333333333333		MYF6	>=10330469	<=10331983	gnl|UMD3.1|GK000005.2						gnl|UMD3.1|GK000004.2	39154236	CAAAA	CAA	0
gnl|UMD3.1|GK000004.2	76710461	T	A	1	4	0.2	0.8		Chromosom	Pozycja	1	2	3	4	5	6		Chromosom	Pozycja	1	2	3	4	5	6		gnl|UMD3.1|GK000005.2	66544074	T	C	7	3	0.7	0.3		Chromosom	Pozycja	1	2	3	4	5	6		gnl|UMD3.1|GK000004.2	39164186	G	T	3
gnl|UMD3.1|GK000004.2	76712697	G	C	244	219	0.526997840172786	0.473002159827214		gnl|UMD3.1|GK000004.2	117908305	G	T	4	2	0.666666666666667	0.333333333333333		gnl|UMD3.1|GK000006.2	74071199	C	A	0	186	0	1		gnl|UMD3.1|GK000005.2	66544105	T	C	7	3	0.7	0.3		MYF5	>=10339425	<=10342660	gnl|UMD3.1|GK000005.2						gnl|UMD3.1|GK000004.2	39167005	AATTA	AA	0
LEP	>=93249874	<=93266624	gnl|UMD3.1|GK000004.2						gnl|UMD3.1|GK000004.2	117911144	G	T	2	2	0.5	0.5		gnl|UMD3.1|GK000006.2	74071328	G	T	0	3	0	1		gnl|UMD3.1|GK000005.2	66544118	T	C	8	2	0.8	0.2		Chromosom	Pozycja	1	2	3	4	5	6		gnl|UMD3.1|GK000004.2	39167782	C	T	0
Chromosom	Pozycja	1	2	3	4	5	6		gnl|UMD3.1|GK000004.2	117912041	A	C	1	3	0.25	0.75		gnl|UMD3.1|GK000006.2	74072672	T	TTC	0	1	0	1		gnl|UMD3.1|GK000005.2	66544121	T	C	5	4	0.555555555555556	0.444444444444444		IGFBP7	>=74071067	<=74150456	gnl|UMD3.1|GK000006.2						gnl|UMD3.1|GK000004.2	39169975	G	T	6
NPY	>=72068358	<=72075482	gnl|UMD3.1|GK000004.2						gnl|UMD3.1|GK000004.2	117913593	T	A	2	3	0.4	0.6		gnl|UMD3.1|GK000006.2	74072777	C	A	32	4	0.888888888888889	0.111111111111111		gnl|UMD3.1|GK000005.2	66544155	T	C	4	4	0.5	0.5		Chromosom	Pozycja	1	2	3	4	5	6		gnl|UMD3.1|GK000004.2	39172265	A	T	1
Chromosom	Pozycja	1	2	3	4	5	6		gnl|UMD3.1|GK000004.2	117914189	C	A	4	2	0.666666666666667	0.333333333333333		gnl|UMD3.1|GK000006.2	74075365	C	T	0	3	0	1		gnl|UMD3.1|GK000005.2	66544733	G	T	2	2	0.5	0.5		gnl|UMD3.1|GK000006.2	74071199	C	A	0	286	0	1		gnl|UMD3.1|GK000004.2	39172377	C	A	2
INSIG1	>=117906798	<=117920021	gnl|UMD3.1|GK000004.2						gnl|UMD3.1|GK000004.2	117914934	C	A	4	2	0.666666666666667	0.333333333333333		gnl|UMD3.1|GK000006.2	74075830	A	C	0	5	0	1		gnl|UMD3.1|GK000005.2	66544962	A	T	4	2	0.666666666666667	0.333333333333333		gnl|UMD3.1|GK000006.2	74071328	G	T	1	13	0.0714285714285714	0.928571428571429		gnl|UMD3.1|GK000004.2	39172962	G	T	2
Chromosom	Pozycja	1	2	3	4	5	6		gnl|UMD3.1|GK000004.2	117915791	C	A	2	2	0.5	0.5		gnl|UMD3.1|GK000006.2	74075873	G	C	0	5	0	1		gnl|UMD3.1|GK000005.2	66546511	C	T	21	23	0.477272727272727	0.522727272727273		gnl|UMD3.1|GK000006.2	74072574	G	T	0	1	0	1		gnl|UMD3.1|GK000004.2	39173233	G	A	0
gnl|UMD3.1|GK000004.2	117915402	T	G	0	3	0	1		gnl|UMD3.1|GK000004.2	117916011	C	T	0	2	0	1		gnl|UMD3.1|GK000006.2	74076188	T	C	0	2	0	1		gnl|UMD3.1|GK000005.2	66546890	AACA	AA	0	1	0	1		gnl|UMD3.1|GK000006.2	74072803	T	A	0	2	0	1		gnl|UMD3.1|GK000004.2	39173333	T	A	0
gnl|UMD3.1|GK000004.2	117915523	G	A	4	4	0.5	0.5		gnl|UMD3.1|GK000004.2	117917412	C	T	8	2	0.8	0.2		gnl|UMD3.1|GK000006.2	74076249	A	G	0	2	0	1		gnl|UMD3.1|GK000005.2	66547562	A	G	5	2	0.714285714285714	0.285714285714286		gnl|UMD3.1|GK000006.2	74073008	GACAAC	GAC	0	1	0	1		gnl|UMD3.1|GK000004.2	39173969	T	C	0
gnl|UMD3.1|GK000004.2	117915534	C	T	6	2	0.75	0.25		gnl|UMD3.1|GK000004.2	117919243	C	G	35	67	0.343137254901961	0.656862745098039		gnl|UMD3.1|GK000006.2	74076261	A	G	0	2	0	1		gnl|UMD3.1|GK000005.2	66552462	C	T	0	2	0	1		gnl|UMD3.1|GK000006.2	74073080	G	A	0	2	0	1		gnl|UMD3.1|GK000004.2	39174044	G	A	0
gnl|UMD3.1|GK000004.2	117915559	T	A	5	2	0.714285714285714	0.285714285714286		DPP6	>=117555541	<=117803944	gnl|UMD3.1|GK000004.2						gnl|UMD3.1|GK000006.2	74078276	T	C	0	3	0	1		gnl|UMD3.1|GK000005.2	66552834	T	C	0	2	0	1		gnl|UMD3.1|GK000006.2	74076506	G	A	0	2	0	1		gnl|UMD3.1|GK000004.2	39174806	A	G	4
gnl|UMD3.1|GK000004.2	117917638	T	G	6	3	0.666666666666667	0.333333333333333		Chromosom	Pozycja	1	2	3	4	5	6		gnl|UMD3.1|GK000006.2	74078277	G	A	0	3	0	1		gnl|UMD3.1|GK000005.2	66555330	C	T	1	6	0.142857142857143	0.857142857142857		gnl|UMD3.1|GK000006.2	74077267	A	G	0	2	0	1		gnl|UMD3.1|GK000004.2	39174811	A	G	3
gnl|UMD3.1|GK000004.2	117918833	G	A	68	101	0.402366863905325	0.597633136094675		gnl|UMD3.1|GK000004.2	117676068	T	G	0	2	0	1		gnl|UMD3.1|GK000006.2	74078313	C	G	0	3	0	1		gnl|UMD3.1|GK000005.2	66557043	G	A	1	2	0.333333333333333	0.666666666666667		gnl|UMD3.1|GK000006.2	74077278	C	A	0	2	0	1		gnl|UMD3.1|GK000004.2	39174856	A	G	1
gnl|UMD3.1|GK000004.2	117919243	C	G	40	87	0.31496062992126	0.68503937007874		gnl|UMD3.1|GK000004.2	117676097	A	G	0	2	0	1		gnl|UMD3.1|GK000006.2	74078391	T	C	0	3	0	1		gnl|UMD3.1|GK000005.2	66557553	C	T	3	2	0.6	0.4		gnl|UMD3.1|GK000006.2	74081831	C	T	1	2	0.333333333333333	0.666666666666667		gnl|UMD3.1|GK000004.2	39175490	C	T	0
DPP6	>=117555541	<=117803944	gnl|UMD3.1|GK000004.2						gnl|UMD3.1|GK000004.2	117751479	C	T	0	2	0	1		gnl|UMD3.1|GK000006.2	74078419	G	A	0	3	0	1		gnl|UMD3.1|GK000005.2	66557565	C	A	0	5	0	1		gnl|UMD3.1|GK000006.2	74081837	T	A	1	2	0.333333333333333	0.666666666666667		gnl|UMD3.1|GK000004.2	39175865	G	C	0
Chromosom	Pozycja	1	2	3	4	5	6		HGF	>=39116167	<=39197870	gnl|UMD3.1|GK000004.2						gnl|UMD3.1|GK000006.2	74078483	A	G	0	3	0	1		gnl|UMD3.1|GK000005.2	66557833	T	A	7	2	0.777777777777778	0.222222222222222		gnl|UMD3.1|GK000006.2	74082314	C	T	0	2	0	1		gnl|UMD3.1|GK000004.2	39176024	G	C	0
HGF	>=39116167	<=39197870	gnl|UMD3.1|GK000004.2						Chromosom	Pozycja	1	2	3	4	5	6		gnl|UMD3.1|GK000006.2	74080490	G	A	0	2	0	1		gnl|UMD3.1|GK000005.2	66558652	T	C	3	2	0.6	0.4		gnl|UMD3.1|GK000006.2	74082845	G	A	0	2	0	1		gnl|UMD3.1|GK000004.2	39176296	T	C	0
Chromosom	Pozycja	1	2	3	4	5	6		gnl|UMD3.1|GK000004.2	39116389	G	A	2	2	0.5	0.5		gnl|UMD3.1|GK000006.2	74084162	C	A	0	2	0	1		gnl|UMD3.1|GK000005.2	66559960	T	C	4	3	0.571428571428571	0.428571428571429		gnl|UMD3.1|GK000006.2	74095303	G	T	0	2	0	1		gnl|UMD3.1|GK000004.2	39176299	T	C	0
gnl|UMD3.1|GK000004.2	39132192	A	G	0	2	0	1		gnl|UMD3.1|GK000004.2	39129059	C	T	8	2	0.8	0.2		gnl|UMD3.1|GK000006.2	74087517	A	C	0	2	0	1		gnl|UMD3.1|GK000005.2	66559962	T	C	4	3	0.571428571428571	0.428571428571429		gnl|UMD3.1|GK000006.2	74099449	GCCAGGGCCCAGGGC	GCCAGGGC	0	1	0	1		gnl|UMD3.1|GK000004.2	39176317	T	C	0
gnl|UMD3.1|GK000004.2	39136491	G	T	4	2	0.666666666666667	0.333333333333333		gnl|UMD3.1|GK000004.2	39132188	A	G	0	2	0	1		gnl|UMD3.1|GK000006.2	74091803	T	C	0	2	0	1		gnl|UMD3.1|GK000005.2	66559970	T	C	5	2	0.714285714285714	0.285714285714286		gnl|UMD3.1|GK000006.2	74126175	T	C	0	2	0	1		gnl|UMD3.1|GK000004.2	39176564	T	A	0
gnl|UMD3.1|GK000004.2	39149519	C	T	5	2	0.714285714285714	0.285714285714286		gnl|UMD3.1|GK000004.2	39132192	A	G	0	2	0	1		gnl|UMD3.1|GK000006.2	74091916	C	T	0	2	0	1		gnl|UMD3.1|GK000005.2	66560031	T	C	3	3	0.5	0.5		gnl|UMD3.1|GK000006.2	74126207	T	C	0	2	0	1		gnl|UMD3.1|GK000004.2	39176566	G	A	0
gnl|UMD3.1|GK000004.2	39153176	A	C	0	2	0	1		gnl|UMD3.1|GK000004.2	39134002	A	C	0	2	0	1		gnl|UMD3.1|GK000006.2	74113618	T	C	0	2	0	1		gnl|UMD3.1|GK000005.2	66560032	T	C	2	4	0.333333333333333	0.666666666666667		gnl|UMD3.1|GK000006.2	74140844	C	T	0	2	0	1		gnl|UMD3.1|GK000004.2	39177230	T	C	0
gnl|UMD3.1|GK000004.2	39167333	G	T	0	2	0	1		gnl|UMD3.1|GK000004.2	39134303	A	G	0	2	0	1		gnl|UMD3.1|GK000006.2	74121704	C	G	2	2	0.5	0.5		gnl|UMD3.1|GK000005.2	66560700	T	C	0	2	0	1		gnl|UMD3.1|GK000006.2	74142969	T	G	0	1	0	1		gnl|UMD3.1|GK000004.2	39177300	C	T	0
gnl|UMD3.1|GK000004.2	39169979	G	T	2	2	0.5	0.5		gnl|UMD3.1|GK000004.2	39137429	A	G	0	1	0	1		gnl|UMD3.1|GK000006.2	74126175	T	C	0	3	0	1		gnl|UMD3.1|GK000005.2	66562687	T	G	2	4	0.333333333333333	0.666666666666667		gnl|UMD3.1|GK000006.2	74150139	T	C	5	24	0.172413793103448	0.827586206896552		gnl|UMD3.1|GK000004.2	39177695	C	T	5
gnl|UMD3.1|GK000004.2	39173233	G	A	0	3	0	1		gnl|UMD3.1|GK000004.2	39137434	G	A	0	2	0	1		gnl|UMD3.1|GK000006.2	74126250	C	A	6	2	0.75	0.25		gnl|UMD3.1|GK000005.2	66566541	T	C	0	2	0	1		gnl|UMD3.1|GK000006.2	74150191	T	C	30	6	0.833333333333333	0.166666666666667		gnl|UMD3.1|GK000004.2	39177766	C	T	0
gnl|UMD3.1|GK000004.2	39173575	T	A	0	2	0	1		gnl|UMD3.1|GK000004.2	39137607	TGTTAGTT	TGTTAGTTAGTT	0	1	0	1		gnl|UMD3.1|GK000006.2	74127285	T	C	0	6	0	1		gnl|UMD3.1|GK000005.2	66572085	C	A	3	2	0.6	0.4		gnl|UMD3.1|GK000006.2	74150225	G	T	11	22	0.333333333333333	0.666666666666667		gnl|UMD3.1|GK000004.2	39177767	A	G	0
gnl|UMD3.1|GK000004.2	39173880	C	A	1	3	0.25	0.75		gnl|UMD3.1|GK000004.2	39138342	N	C	0	4	0	1		gnl|UMD3.1|GK000006.2	74127298	T	C	0	6	0	1		gnl|UMD3.1|GK000005.2	66572331	T	C	0	2	0	1		CCSER1	>=35100701	<=35938394	gnl|UMD3.1|GK000006.2						gnl|UMD3.1|GK000004.2	39177768	T	G	0
gnl|UMD3.1|GK000004.2	39173969	T	C	0	3	0	1		gnl|UMD3.1|GK000004.2	39140994	A	G	0	2	0	1		gnl|UMD3.1|GK000006.2	74127349	T	C	0	6	0	1		gnl|UMD3.1|GK000005.2	66574888	C	T	1	2	0.333333333333333	0.666666666666667		Chromosom	Pozycja	1	2	3	4	5	6		gnl|UMD3.1|GK000004.2	39179765	C	A	1
gnl|UMD3.1|GK000004.2	39174172	C	T	0	2	0	1		gnl|UMD3.1|GK000004.2	39141275	C	T	0	2	0	1		gnl|UMD3.1|GK000006.2	74127413	T	C	0	6	0	1		gnl|UMD3.1|GK000005.2	66578972	C	A	2	2	0.5	0.5		gnl|UMD3.1|GK000006.2	35101147	G	A	0	3	0	1		gnl|UMD3.1|GK000004.2	39179769	T	C	1
gnl|UMD3.1|GK000004.2	39174856	A	G	0	2	0	1		gnl|UMD3.1|GK000004.2	39141312	C	T	0	2	0	1		gnl|UMD3.1|GK000006.2	74150133	T	C	10	3	0.769230769230769	0.230769230769231		gnl|UMD3.1|GK000005.2	66581904	G	C	0	8	0	1		gnl|UMD3.1|GK000006.2	35101276	T	C	4	4	0.5	0.5		gnl|UMD3.1|GK000004.2	39181509	C	T	0
gnl|UMD3.1|GK000004.2	39175628	A	T	0	3	0	1		gnl|UMD3.1|GK000004.2	39149091	C	A	0	2	0	1		gnl|UMD3.1|GK000006.2	74150139	T	C	0	12	0	1		gnl|UMD3.1|GK000005.2	66581998	G	T	8	2	0.8	0.2		gnl|UMD3.1|GK000006.2	35102126	T	C	0	2	0	1		gnl|UMD3.1|GK000004.2	39181530	G	A	0
gnl|UMD3.1|GK000004.2	39176024	G	C	0	2	0	1		gnl|UMD3.1|GK000004.2	39150780	T	C	0	4	0	1		gnl|UMD3.1|GK000006.2	74150225	G	T	12	8	0.6	0.4		gnl|UMD3.1|GK000005.2	66588154	A	G	3	2	0.6	0.4		gnl|UMD3.1|GK000006.2	35129076	G	A	0	2	0	1		gnl|UMD3.1|GK000004.2	39182309	G	T	0
gnl|UMD3.1|GK000004.2	39176296	T	C	0	4	0	1		gnl|UMD3.1|GK000004.2	39150966	G	A	1	2	0.333333333333333	0.666666666666667		CCSER1	>=35100701	<=35938394	gnl|UMD3.1|GK000006.2						gnl|UMD3.1|GK000005.2	66596747	T	A	4	2	0.666666666666667	0.333333333333333		gnl|UMD3.1|GK000006.2	35129116	C	A	0	2	0	1		gnl|UMD3.1|GK000004.2	39184726	A	T	0
gnl|UMD3.1|GK000004.2	39176299	T	C	0	4	0	1		gnl|UMD3.1|GK000004.2	39165631	A	G	0	2	0	1		Chromosom	Pozycja	1	2	3	4	5	6		gnl|UMD3.1|GK000005.2	66597523	T	C	8	2	0.8	0.2		gnl|UMD3.1|GK000006.2	35134381	TAAAA	TAA	0	1	0	1		gnl|UMD3.1|GK000004.2	39188967	A	G	0
gnl|UMD3.1|GK000004.2	39176317	T	C	0	2	0	1		gnl|UMD3.1|GK000004.2	39169525	A	G	0	2	0	1		gnl|UMD3.1|GK000006.2	35101100	G	T	0	2	0	1		gnl|UMD3.1|GK000005.2	66597985	C	A	6	2	0.75	0.25		gnl|UMD3.1|GK000006.2	35134435	G	T	0	2	0	1		gnl|UMD3.1|GK000004.2	39191477	T	C	0
gnl|UMD3.1|GK000004.2	39177766	C	T	0	2	0	1		gnl|UMD3.1|GK000004.2	39169599	C	T	2	4	0.333333333333333	0.666666666666667		gnl|UMD3.1|GK000006.2	35101105	G	T	0	2	0	1		gnl|UMD3.1|GK000005.2	66598376	C	T	3	8	0.272727272727273	0.727272727272727		gnl|UMD3.1|GK000006.2	35136938	G	T	0	2	0	1		gnl|UMD3.1|GK000004.2	39194121	C	T	0
gnl|UMD3.1|GK000004.2	39177767	A	G	0	2	0	1		gnl|UMD3.1|GK000004.2	39169602	A	G	2	4	0.333333333333333	0.666666666666667		gnl|UMD3.1|GK000006.2	35101147	G	A	0	4	0	1		gnl|UMD3.1|GK000005.2	66599663	T	C	0	3	0	1		gnl|UMD3.1|GK000006.2	35144428	T	G	0	2	0	1		IGFBP6	>=27044009	<=27047853	gnl|UMD3.1|GK000005.2
gnl|UMD3.1|GK000004.2	39177792	T	C	0	2	0	1		gnl|UMD3.1|GK000004.2	39169621	C	T	0	2	0	1		gnl|UMD3.1|GK000006.2	35101276	T	C	0	8	0	1		gnl|UMD3.1|GK000005.2	66599667	C	A	2	2	0.5	0.5		gnl|UMD3.1|GK000006.2	35146031	C	T	0	2	0	1		Chromosom	Pozycja	1	2	3
gnl|UMD3.1|GK000004.2	39177793	G	A	0	2	0	1		gnl|UMD3.1|GK000004.2	39169622	A	C	0	2	0	1		gnl|UMD3.1|GK000006.2	35101716	T	A	11	2	0.846153846153846	0.153846153846154		gnl|UMD3.1|GK000005.2	66600505	CTATATAT	CTATAT	0	1	0	1		gnl|UMD3.1|GK000006.2	35155256	C	A	0	2	0	1		IGF-I	>=66532877	<=66604734	gnl|UMD3.1|GK000005.2
gnl|UMD3.1|GK000004.2	39178589	C	T	0	2	0	1		gnl|UMD3.1|GK000004.2	39170142	G	A	1	2	0.333333333333333	0.666666666666667		gnl|UMD3.1|GK000006.2	35110749	A	C	0	2	0	1		gnl|UMD3.1|GK000005.2	66600839	C	A	0	1	0	1		gnl|UMD3.1|GK000006.2	35156709	C	A	2	2	0.5	0.5		Chromosom	Pozycja	1	2	3
gnl|UMD3.1|GK000004.2	39178591	G	A	0	2	0	1		gnl|UMD3.1|GK000004.2	39171969	A	T	7	2	0.777777777777778	0.222222222222222		gnl|UMD3.1|GK000006.2	35113186	A	G	0	6	0	1		gnl|UMD3.1|GK000005.2	66600934	C	A	1	1	0.5	0.5		gnl|UMD3.1|GK000006.2	35156733	T	C	0	4	0	1		gnl|UMD3.1|GK000005.2	66533093	G	A	5
gnl|UMD3.1|GK000004.2	39179467	G	T	2	2	0.5	0.5		gnl|UMD3.1|GK000004.2	39172941	A	T	2	2	0.5	0.5		gnl|UMD3.1|GK000006.2	35133502	T	A	4	5	0.444444444444444	0.555555555555556		gnl|UMD3.1|GK000005.2	66601012	G	A	0	5	0	1		gnl|UMD3.1|GK000006.2	35156739	C	T	0	4	0	1		gnl|UMD3.1|GK000005.2	66541410	C	A	3
gnl|UMD3.1|GK000004.2	39179509	C	T	0	3	0	1		gnl|UMD3.1|GK000004.2	39174172	C	T	0	2	0	1		gnl|UMD3.1|GK000006.2	35133535	T	C	0	8	0	1		gnl|UMD3.1|GK000005.2	66602190	C	G	2	2	0.5	0.5		gnl|UMD3.1|GK000006.2	35156757	C	T	0	4	0	1		gnl|UMD3.1|GK000005.2	66541431	C	A	3
gnl|UMD3.1|GK000004.2	39182516	T	C	0	2	0	1		gnl|UMD3.1|GK000004.2	39175894	C	T	0	2	0	1		gnl|UMD3.1|GK000006.2	35133559	T	C	0	7	0	1		gnl|UMD3.1|GK000005.2	66604333	C	A	0	2	0	1		gnl|UMD3.1|GK000006.2	35156759	C	A	2	2	0.5	0.5		gnl|UMD3.1|GK000005.2	66541948	G	T	0
gnl|UMD3.1|GK000004.2	39182584	T	C	0	2	0	1		gnl|UMD3.1|GK000004.2	39175895	A	G	0	2	0	1		gnl|UMD3.1|GK000006.2	35142441	T	A	0	8	0	1		WNT10B	>=31013104	<=31014446	gnl|UMD3.1|GK000005.2						gnl|UMD3.1|GK000006.2	35157109	C	T	0	2	0	1		gnl|UMD3.1|GK000005.2	66544067	T	C	1
gnl|UMD3.1|GK000004.2	39183069	C	T	0	2	0	1		gnl|UMD3.1|GK000004.2	39185877	T	A	3	2	0.6	0.4		gnl|UMD3.1|GK000006.2	35142502	T	G	0	8	0	1		Chromosom	Pozycja	1	2	3	4	5	6		gnl|UMD3.1|GK000006.2	35159850	C	T	0	2	0	1		gnl|UMD3.1|GK000005.2	66544074	T	C	0
gnl|UMD3.1|GK000004.2	39183090	T	A	0	2	0	1		gnl|UMD3.1|GK000004.2	39185987	A	T	6	2	0.75	0.25		gnl|UMD3.1|GK000006.2	35160637	C	T	0	6	0	1		MYF6	>=10330469	<=10331983	gnl|UMD3.1|GK000005.2						gnl|UMD3.1|GK000006.2	35160304	G	A	0	6	0	1		gnl|UMD3.1|GK000005.2	66544118	T	C	0
gnl|UMD3.1|GK000004.2	39183516	T	A	3	2	0.6	0.4		gnl|UMD3.1|GK000004.2	39188967	A	G	0	2	0	1		gnl|UMD3.1|GK000006.2	35160680	G	A	0	3	0	1		Chromosom	Pozycja	1	2	3	4	5	6		gnl|UMD3.1|GK000006.2	35160397	T	G	0	4	0	1		gnl|UMD3.1|GK000005.2	66544121	T	C	1
gnl|UMD3.1|GK000004.2	39183589	C	A	2	2	0.5	0.5		gnl|UMD3.1|GK000004.2	39194025	G	T	2	3	0.4	0.6		gnl|UMD3.1|GK000006.2	35160695	C	T	0	3	0	1		MYF5	>=10339425	<=10342660	gnl|UMD3.1|GK000005.2						gnl|UMD3.1|GK000006.2	35170044	T	C	2	2	0.5	0.5		gnl|UMD3.1|GK000005.2	66544492	C	G	1
gnl|UMD3.1|GK000004.2	39186472	T	C	0	1	0	1		gnl|UMD3.1|GK000004.2	39196462	T	A	0	2	0	1		gnl|UMD3.1|GK000006.2	35165642	A	G	0	4	0	1		Chromosom	Pozycja	1	2	3	4	5	6		gnl|UMD3.1|GK000006.2	35174244	C	T	0	2	0	1		gnl|UMD3.1|GK000005.2	66546511	C	T	11
gnl|UMD3.1|GK000004.2	39188967	A	G	0	3	0	1		IGFBP6	>=27044009	<=27047853	gnl|UMD3.1|GK000005.2						gnl|UMD3.1|GK000006.2	35165757	T	C	0	2	0	1		IGFBP7	>=74071067	<=74150456	gnl|UMD3.1|GK000006.2						gnl|UMD3.1|GK000006.2	35185599	C	A	0	2	0	1		gnl|UMD3.1|GK000005.2	66546530	C	G	14
gnl|UMD3.1|GK000004.2	39194025	G	T	0	4	0	1		Chromosom	Pozycja	1	2	3	4	5	6		gnl|UMD3.1|GK000006.2	35171124	T	C	0	1	0	1		Chromosom	Pozycja	1	2	3	4	5	6		gnl|UMD3.1|GK000006.2	35195566	G	A	0	2	0	1		gnl|UMD3.1|GK000005.2	66553590	T	C	0
gnl|UMD3.1|GK000004.2	39194121	C	T	0	6	0	1		gnl|UMD3.1|GK000005.2	27047532	G	A	7	2	0.777777777777778	0.222222222222222		gnl|UMD3.1|GK000006.2	35171985	T	A	0	2	0	1		gnl|UMD3.1|GK000006.2	74071199	C	A	0	221	0	1		gnl|UMD3.1|GK000006.2	35197652	T	G	1	4	0.2	0.8		gnl|UMD3.1|GK000005.2	66553596	T	C	0
IGFBP6	>=27044009	<=27047853	gnl|UMD3.1|GK000005.2						IGF-I	>=66532877	<=66604734	gnl|UMD3.1|GK000005.2						gnl|UMD3.1|GK000006.2	35172216	C	A	0	6	0	1		gnl|UMD3.1|GK000006.2	74071328	G	T	1	8	0.111111111111111	0.888888888888889		gnl|UMD3.1|GK000006.2	35197734	G	A	1	4	0.2	0.8		gnl|UMD3.1|GK000005.2	66553597	T	C	0
Chromosom	Pozycja	1	2	3	4	5	6		Chromosom	Pozycja	1	2	3	4	5	6		gnl|UMD3.1|GK000006.2	35172231	T	C	0	6	0	1		gnl|UMD3.1|GK000006.2	74073008	GACAAC	GAC	0	1	0	1		gnl|UMD3.1|GK000006.2	35198849	T	C	2	2	0.5	0.5		gnl|UMD3.1|GK000005.2	66553601	T	C	0
gnl|UMD3.1|GK000005.2	27045159	G	T	8	2	0.8	0.2		gnl|UMD3.1|GK000005.2	66544118	T	C	0	2	0	1		gnl|UMD3.1|GK000006.2	35180960	C	A	0	2	0	1		gnl|UMD3.1|GK000006.2	74075056	T	C	0	2	0	1		gnl|UMD3.1|GK000006.2	35199133	C	A	0	1	0	1		gnl|UMD3.1|GK000005.2	66553613	T	C	0
gnl|UMD3.1|GK000005.2	27045474	G	A	7	6	0.538461538461538	0.461538461538462		gnl|UMD3.1|GK000005.2	66544121	T	C	0	2	0	1		gnl|UMD3.1|GK000006.2	35180981	C	A	0	2	0	1		gnl|UMD3.1|GK000006.2	74075057	G	C	0	2	0	1		gnl|UMD3.1|GK000006.2	35219016	TTTCTCT	TT	0	1	0	1		gnl|UMD3.1|GK000005.2	66557707	G	T	2
gnl|UMD3.1|GK000005.2	27047504	C	G	12	2	0.857142857142857	0.142857142857143		gnl|UMD3.1|GK000005.2	66544136	T	C	0	2	0	1		gnl|UMD3.1|GK000006.2	35191732	C	A	0	2	0	1		gnl|UMD3.1|GK000006.2	74075535	C	A	0	2	0	1		gnl|UMD3.1|GK000006.2	35219217	T	C	0	2	0	1		gnl|UMD3.1|GK000005.2	66559783	T	C	2
IGF-I	>=66532877	<=66604734	gnl|UMD3.1|GK000005.2						gnl|UMD3.1|GK000005.2	66544325	G	T	0	2	0	1		gnl|UMD3.1|GK000006.2	35191739	A	G	0	2	0	1		gnl|UMD3.1|GK000006.2	74075568	C	G	0	2	0	1		gnl|UMD3.1|GK000006.2	35228322	A	C	0	7	0	1		gnl|UMD3.1|GK000005.2	66559787	T	C	3
Chromosom	Pozycja	1	2	3	4	5	6		gnl|UMD3.1|GK000005.2	66548481	G	T	7	2	0.777777777777778	0.222222222222222		gnl|UMD3.1|GK000006.2	35196718	C	T	0	1	0	1		gnl|UMD3.1|GK000006.2	74075873	G	C	0	2	0	1		gnl|UMD3.1|GK000006.2	35228840	T	C	0	2	0	1		gnl|UMD3.1|GK000005.2	66559788	T	C	3
gnl|UMD3.1|GK000005.2	66544055	T	C	0	2	0	1		gnl|UMD3.1|GK000005.2	66556673	C	T	0	2	0	1		gnl|UMD3.1|GK000006.2	35196990	C	A	1	2	0.333333333333333	0.666666666666667		gnl|UMD3.1|GK000006.2	74076506	G	A	0	2	0	1		gnl|UMD3.1|GK000006.2	35228975	C	A	2	2	0.5	0.5		gnl|UMD3.1|GK000005.2	66559792	T	C	3
gnl|UMD3.1|GK000005.2	66544074	T	C	0	2	0	1		gnl|UMD3.1|GK000005.2	66559806	G	T	0	2	0	1		gnl|UMD3.1|GK000006.2	35197540	C	T	0	4	0	1		gnl|UMD3.1|GK000006.2	74076609	G	A	1	2	0.333333333333333	0.666666666666667		gnl|UMD3.1|GK000006.2	35229423	A	G	0	2	0	1		gnl|UMD3.1|GK000005.2	66559813	T	C	2
gnl|UMD3.1|GK000005.2	66544105	T	C	0	2	0	1		gnl|UMD3.1|GK000005.2	66576685	T	C	0	2	0	1		gnl|UMD3.1|GK000006.2	35198049	TTTTA	TTTTATTTA	0	1	0	1		gnl|UMD3.1|GK000006.2	74076658	G	A	0	2	0	1		gnl|UMD3.1|GK000006.2	35229972	T	A	2	2	0.5	0.5		gnl|UMD3.1|GK000005.2	66559824	T	C	2
gnl|UMD3.1|GK000005.2	66544240	T	C	2	2	0.5	0.5		gnl|UMD3.1|GK000005.2	66589392	T	C	6	2	0.75	0.25		gnl|UMD3.1|GK000006.2	35198352	C	A	1	2	0.333333333333333	0.666666666666667		gnl|UMD3.1|GK000006.2	74077073	A	T	0	2	0	1		gnl|UMD3.1|GK000006.2	35260396	C	A	0	2	0	1		gnl|UMD3.1|GK000005.2	66596838	A	T	2
gnl|UMD3.1|GK000005.2	66546784	T	C	10	2	0.833333333333333	0.166666666666667		gnl|UMD3.1|GK000005.2	66597548	C	A	1	2	0.333333333333333	0.666666666666667		gnl|UMD3.1|GK000006.2	35198373	C	A	6	3	0.666666666666667	0.333333333333333		gnl|UMD3.1|GK000006.2	74078070	T	C	0	2	0	1		gnl|UMD3.1|GK000006.2	35260875	C	T	0	2	0	1		gnl|UMD3.1|GK000005.2	66598376	C	T	0
gnl|UMD3.1|GK000005.2	66556673	C	T	0	4	0	1		gnl|UMD3.1|GK000005.2	66597902	T	A	1	2	0.333333333333333	0.666666666666667		gnl|UMD3.1|GK000006.2	35198641	T	C	4	6	0.4	0.6		gnl|UMD3.1|GK000006.2	74078276	T	C	0	2	0	1		gnl|UMD3.1|GK000006.2	35272382	T	C	0	2	0	1		gnl|UMD3.1|GK000005.2	66598451	A	G	1
gnl|UMD3.1|GK000005.2	66557413	A	G	0	2	0	1		gnl|UMD3.1|GK000005.2	66598500	T	C	1	2	0.333333333333333	0.666666666666667		gnl|UMD3.1|GK000006.2	35198743	G	C	5	3	0.625	0.375		gnl|UMD3.1|GK000006.2	74078277	G	A	0	2	0	1		gnl|UMD3.1|GK000006.2	35282506	C	T	0	2	0	1		gnl|UMD3.1|GK000005.2	66599254	A	G	2
gnl|UMD3.1|GK000005.2	66559962	T	C	0	2	0	1		WNT10B	>=31013104	<=31014446	gnl|UMD3.1|GK000005.2						gnl|UMD3.1|GK000006.2	35198785	G	T	6	2	0.75	0.25		gnl|UMD3.1|GK000006.2	74078299	AAAAGAA	AAA	0	1	0	1		gnl|UMD3.1|GK000006.2	35290107	G	C	0	2	0	1		gnl|UMD3.1|GK000005.2	66599663	T	C	0
gnl|UMD3.1|GK000005.2	66560031	T	C	0	2	0	1		Chromosom	Pozycja	1	2	3	4	5	6		gnl|UMD3.1|GK000006.2	35198991	C	T	0	9	0	1		gnl|UMD3.1|GK000006.2	74081831	C	T	0	2	0	1		gnl|UMD3.1|GK000006.2	35292978	G	T	0	2	0	1		WNT10B	>=31013104	<=31014446	gnl|UMD3.1|GK000005.2
gnl|UMD3.1|GK000005.2	66560032	T	C	0	2	0	1		MYF6	>=10330469	<=10331983	gnl|UMD3.1|GK000005.2						gnl|UMD3.1|GK000006.2	35203607	C	A	0	2	0	1		gnl|UMD3.1|GK000006.2	74081837	T	A	0	2	0	1		gnl|UMD3.1|GK000006.2	35293370	C	G	0	2	0	1		Chromosom	Pozycja	1	2	3
gnl|UMD3.1|GK000005.2	66560033	T	C	0	2	0	1		Chromosom	Pozycja	1	2	3	4	5	6		gnl|UMD3.1|GK000006.2	35204705	T	C	0	3	0	1		gnl|UMD3.1|GK000006.2	74083660	G	T	0	2	0	1		gnl|UMD3.1|GK000006.2	35296692	G	A	0	2	0	1		MYF6	>=10330469	<=10331983	gnl|UMD3.1|GK000005.2
gnl|UMD3.1|GK000005.2	66579934	G	T	0	1	0	1		MYF5	>=10339425	<=10342660	gnl|UMD3.1|GK000005.2						gnl|UMD3.1|GK000006.2	35204788	T	C	0	3	0	1		gnl|UMD3.1|GK000006.2	74084792	A	G	0	2	0	1		gnl|UMD3.1|GK000006.2	35299316	C	T	0	3	0	1		Chromosom	Pozycja	1	2	3
gnl|UMD3.1|GK000005.2	66597544	C	A	2	2	0.5	0.5		Chromosom	Pozycja	1	2	3	4	5	6		gnl|UMD3.1|GK000006.2	35213216	C	A	3	4	0.428571428571429	0.571428571428571		gnl|UMD3.1|GK000006.2	74091916	C	T	0	2	0	1		gnl|UMD3.1|GK000006.2	35301105	G	C	0	3	0	1		MYF5	>=10339425	<=10342660	gnl|UMD3.1|GK000005.2
gnl|UMD3.1|GK000005.2	66598286	G	A	0	3	0	1		IGFBP7	>=74071067	<=74150456	gnl|UMD3.1|GK000006.2						gnl|UMD3.1|GK000006.2	35213222	A	T	6	2	0.75	0.25		gnl|UMD3.1|GK000006.2	74092155	T	G	0	3	0	1		gnl|UMD3.1|GK000006.2	35301106	G	C	0	3	0	1		Chromosom	Pozycja	1	2	3
gnl|UMD3.1|GK000005.2	66598517	C	A	1	2	0.333333333333333	0.666666666666667		Chromosom	Pozycja	1	2	3	4	5	6		gnl|UMD3.1|GK000006.2	35213232	C	A	2	4	0.333333333333333	0.666666666666667		gnl|UMD3.1|GK000006.2	74114237	G	A	0	2	0	1		gnl|UMD3.1|GK000006.2	35301957	A	G	0	2	0	1		IGFBP7	>=74071067	<=74150456	gnl|UMD3.1|GK000006.2
gnl|UMD3.1|GK000005.2	66604011	TACACACACACACACACACACACACA	TACACACACACACACACACACACA	0	1	0	1		gnl|UMD3.1|GK000006.2	74071199	C	A	0	336	0	1		gnl|UMD3.1|GK000006.2	35213239	C	A	2	4	0.333333333333333	0.666666666666667		gnl|UMD3.1|GK000006.2	74125792	T	C	0	6	0	1		gnl|UMD3.1|GK000006.2	35303397	T	C	0	2	0	1		Chromosom	Pozycja	1	2	3
WNT10B	>=31013104	<=31014446	gnl|UMD3.1|GK000005.2						gnl|UMD3.1|GK000006.2	74071328	G	T	2	21	0.0869565217391304	0.91304347826087		gnl|UMD3.1|GK000006.2	35220193	C	A	4	4	0.5	0.5		gnl|UMD3.1|GK000006.2	74125810	T	C	0	6	0	1		gnl|UMD3.1|GK000006.2	35303554	G	T	0	2	0	1		gnl|UMD3.1|GK000006.2	74071199	C	A	0
Chromosom	Pozycja	1	2	3	4	5	6		gnl|UMD3.1|GK000006.2	74072672	T	TTC	0	1	0	1		gnl|UMD3.1|GK000006.2	35220213	C	A	4	2	0.666666666666667	0.333333333333333		gnl|UMD3.1|GK000006.2	74125865	C	T	0	4	0	1		gnl|UMD3.1|GK000006.2	35322277	T	C	0	2	0	1		gnl|UMD3.1|GK000006.2	74071328	G	T	5
MYF6	>=10330469	<=10331983	gnl|UMD3.1|GK000005.2						gnl|UMD3.1|GK000006.2	74073588	A	C	0	2	0	1		gnl|UMD3.1|GK000006.2	35228840	T	C	0	11	0	1		gnl|UMD3.1|GK000006.2	74126333	C	A	0	2	0	1		gnl|UMD3.1|GK000006.2	35328819	T	C	0	2	0	1		gnl|UMD3.1|GK000006.2	74071840	A	G	0
Chromosom	Pozycja	1	2	3	4	5	6		gnl|UMD3.1|GK000006.2	74073590	G	A	0	2	0	1		gnl|UMD3.1|GK000006.2	35229150	G	T	7	3	0.7	0.3		gnl|UMD3.1|GK000006.2	74130513	C	T	0	2	0	1		gnl|UMD3.1|GK000006.2	35342458	C	T	0	2	0	1		gnl|UMD3.1|GK000006.2	74071910	C	A	0
gnl|UMD3.1|GK000005.2	10331287	G	A	0	2	0	1		gnl|UMD3.1|GK000006.2	74075056	T	C	0	2	0	1		gnl|UMD3.1|GK000006.2	35229259	G	A	1	3	0.25	0.75		gnl|UMD3.1|GK000006.2	74150139	T	C	14	53	0.208955223880597	0.791044776119403		gnl|UMD3.1|GK000006.2	35354009	C	T	0	2	0	1		gnl|UMD3.1|GK000006.2	74072803	T	A	2
MYF5	>=10339425	<=10342660	gnl|UMD3.1|GK000005.2						gnl|UMD3.1|GK000006.2	74075057	G	C	0	2	0	1		gnl|UMD3.1|GK000006.2	35255585	T	C	0	2	0	1		gnl|UMD3.1|GK000006.2	74150191	T	C	51	9	0.85	0.15		gnl|UMD3.1|GK000006.2	35368529	T	C	0	3	0	1		gnl|UMD3.1|GK000006.2	74076608	G	A	1
Chromosom	Pozycja	1	2	3	4	5	6		gnl|UMD3.1|GK000006.2	74075830	A	C	0	2	0	1		gnl|UMD3.1|GK000006.2	35255595	T	C	0	1	0	1		gnl|UMD3.1|GK000006.2	74150225	G	T	25	37	0.403225806451613	0.596774193548387		gnl|UMD3.1|GK000006.2	35371075	A	G	0	2	0	1		gnl|UMD3.1|GK000006.2	74076658	G	A	0
IGFBP7	>=74071067	<=74150456	gnl|UMD3.1|GK000006.2						gnl|UMD3.1|GK000006.2	74075873	G	C	0	2	0	1		gnl|UMD3.1|GK000006.2	35260771	C	A	1	2	0.333333333333333	0.666666666666667		CCSER1	>=35100701	<=35938394	gnl|UMD3.1|GK000006.2						gnl|UMD3.1|GK000006.2	35371563	C	A	0	2	0	1		gnl|UMD3.1|GK000006.2	74076725	G	C	0
Chromosom	Pozycja	1	2	3	4	5	6		gnl|UMD3.1|GK000006.2	74076609	G	A	0	3	0	1		gnl|UMD3.1|GK000006.2	35260885	G	T	2	2	0.5	0.5		Chromosom	Pozycja	1	2	3	4	5	6		gnl|UMD3.1|GK000006.2	35371565	T	A	0	2	0	1		gnl|UMD3.1|GK000006.2	74076776	A	C	1
gnl|UMD3.1|GK000006.2	74071199	C	A	130	151	0.462633451957295	0.537366548042705		gnl|UMD3.1|GK000006.2	74076617	G	T	2	2	0.5	0.5		gnl|UMD3.1|GK000006.2	35282506	C	T	0	2	0	1		gnl|UMD3.1|GK000006.2	35101045	C	G	0	2	0	1		gnl|UMD3.1|GK000006.2	35371656	T	G	0	2	0	1		gnl|UMD3.1|GK000006.2	74076792	T	G	1
gnl|UMD3.1|GK000006.2	74071328	G	T	1	11	0.0833333333333333	0.916666666666667		gnl|UMD3.1|GK000006.2	74076653	T	G	2	2	0.5	0.5		gnl|UMD3.1|GK000006.2	35283833	T	A	0	5	0	1		gnl|UMD3.1|GK000006.2	35101056	T	A	0	2	0	1		gnl|UMD3.1|GK000006.2	35387265	T	C	0	2	0	1		gnl|UMD3.1|GK000006.2	74076846	C	T	3
gnl|UMD3.1|GK000006.2	74071477	G	T	0	2	0	1		gnl|UMD3.1|GK000006.2	74076658	G	A	0	4	0	1		gnl|UMD3.1|GK000006.2	35292978	G	T	0	4	0	1		gnl|UMD3.1|GK000006.2	35101057	G	A	0	2	0	1		gnl|UMD3.1|GK000006.2	35398524	A	G	1	2	0.333333333333333	0.666666666666667		gnl|UMD3.1|GK000006.2	74076883	G	A	0
gnl|UMD3.1|GK000006.2	74071585	G	T	1	2	0.333333333333333	0.666666666666667		gnl|UMD3.1|GK000006.2	74076679	C	A	1	2	0.333333333333333	0.666666666666667		gnl|UMD3.1|GK000006.2	35296404	C	A	1	2	0.333333333333333	0.666666666666667		gnl|UMD3.1|GK000006.2	35101058	C	T	0	2	0	1		gnl|UMD3.1|GK000006.2	35401512	G	A	0	2	0	1		gnl|UMD3.1|GK000006.2	74077228	A	C	0
gnl|UMD3.1|GK000006.2	74076623	C	G	0	3	0	1		gnl|UMD3.1|GK000006.2	74077124	G	A	0	4	0	1		gnl|UMD3.1|GK000006.2	35296431	C	A	0	2	0	1		gnl|UMD3.1|GK000006.2	35101080	A	G	0	4	0	1		gnl|UMD3.1|GK000006.2	35405256	T	A	4	2	0.666666666666667	0.333333333333333		gnl|UMD3.1|GK000006.2	74078108	TGACAGA	TGACAGACAGA	0
gnl|UMD3.1|GK000006.2	74076885	GCCCC	GCC	0	1	0	1		gnl|UMD3.1|GK000006.2	74077228	A	C	0	2	0	1		gnl|UMD3.1|GK000006.2	35296699	G	C	0	2	0	1		gnl|UMD3.1|GK000006.2	35101089	G	T	0	6	0	1		gnl|UMD3.1|GK000006.2	35405271	T	C	0	4	0	1		gnl|UMD3.1|GK000006.2	74079579	A	T	0
gnl|UMD3.1|GK000006.2	74077606	CCAG	CCAGTCAG	0	1	0	1		gnl|UMD3.1|GK000006.2	74077663	G	A	0	2	0	1		gnl|UMD3.1|GK000006.2	35297133	C	T	0	3	0	1		gnl|UMD3.1|GK000006.2	35101092	A	T	0	6	0	1		gnl|UMD3.1|GK000006.2	35410835	A	G	6	2	0.75	0.25		gnl|UMD3.1|GK000006.2	74079755	ACTCT	ACT	0
gnl|UMD3.1|GK000006.2	74078070	T	C	0	2	0	1		gnl|UMD3.1|GK000006.2	74084792	A	G	0	2	0	1		gnl|UMD3.1|GK000006.2	35297194	C	T	0	5	0	1		gnl|UMD3.1|GK000006.2	35101100	G	T	0	6	0	1		gnl|UMD3.1|GK000006.2	35430801	T	C	2	2	0.5	0.5		gnl|UMD3.1|GK000006.2	74080369	G	A	0
gnl|UMD3.1|GK000006.2	74078115	G	C	0	2	0	1		gnl|UMD3.1|GK000006.2	74089876	C	G	0	2	0	1		gnl|UMD3.1|GK000006.2	35299316	C	T	0	2	0	1		gnl|UMD3.1|GK000006.2	35101105	G	T	0	6	0	1		gnl|UMD3.1|GK000006.2	35430845	G	T	0	4	0	1		gnl|UMD3.1|GK000006.2	74080390	T	C	0
gnl|UMD3.1|GK000006.2	74084324	C	A	2	2	0.5	0.5		gnl|UMD3.1|GK000006.2	74089888	C	G	0	2	0	1		gnl|UMD3.1|GK000006.2	35300565	G	T	9	2	0.818181818181818	0.181818181818182		gnl|UMD3.1|GK000006.2	35101147	G	A	0	6	0	1		gnl|UMD3.1|GK000006.2	35431675	G	A	0	2	0	1		gnl|UMD3.1|GK000006.2	74080490	G	A	2
gnl|UMD3.1|GK000006.2	74091121	G	A	1	2	0.333333333333333	0.666666666666667		gnl|UMD3.1|GK000006.2	74100805	T	C	0	2	0	1		gnl|UMD3.1|GK000006.2	35300915	T	C	8	4	0.666666666666667	0.333333333333333		gnl|UMD3.1|GK000006.2	35101276	T	C	0	4	0	1		gnl|UMD3.1|GK000006.2	35440223	C	A	0	2	0	1		gnl|UMD3.1|GK000006.2	74081831	C	T	0
gnl|UMD3.1|GK000006.2	74109006	G	C	0	2	0	1		gnl|UMD3.1|GK000006.2	74125268	T	C	1	2	0.333333333333333	0.666666666666667		gnl|UMD3.1|GK000006.2	35300983	T	G	7	2	0.777777777777778	0.222222222222222		gnl|UMD3.1|GK000006.2	35101301	G	T	3	2	0.6	0.4		gnl|UMD3.1|GK000006.2	35440228	A	C	0	2	0	1		gnl|UMD3.1|GK000006.2	74081837	T	A	0
gnl|UMD3.1|GK000006.2	74123938	T	C	0	4	0	1		gnl|UMD3.1|GK000006.2	74126032	T	C	3	2	0.6	0.4		gnl|UMD3.1|GK000006.2	35301105	G	C	2	3	0.4	0.6		gnl|UMD3.1|GK000006.2	35101356	A	G	3	2	0.6	0.4		gnl|UMD3.1|GK000006.2	35445094	C	T	0	2	0	1		gnl|UMD3.1|GK000006.2	74084792	A	G	0
gnl|UMD3.1|GK000006.2	74126220	T	C	0	2	0	1		gnl|UMD3.1|GK000006.2	74128864	G	T	0	2	0	1		gnl|UMD3.1|GK000006.2	35301106	G	C	2	3	0.4	0.6		gnl|UMD3.1|GK000006.2	35101558	T	A	1	5	0.166666666666667	0.833333333333333		gnl|UMD3.1|GK000006.2	35445659	G	C	0	2	0	1		gnl|UMD3.1|GK000006.2	74087750	T	C	0
gnl|UMD3.1|GK000006.2	74132459	C	T	0	2	0	1		gnl|UMD3.1|GK000006.2	74130468	C	T	1	2	0.333333333333333	0.666666666666667		gnl|UMD3.1|GK000006.2	35310516	T	C	0	2	0	1		gnl|UMD3.1|GK000006.2	35101652	A	G	4	4	0.5	0.5		gnl|UMD3.1|GK000006.2	35446009	C	T	0	4	0	1		gnl|UMD3.1|GK000006.2	74100540	T	C	0
gnl|UMD3.1|GK000006.2	74150133	T	C	27	7	0.794117647058823	0.205882352941176		gnl|UMD3.1|GK000006.2	74133893	G	A	0	2	0	1		gnl|UMD3.1|GK000006.2	35310546	T	G	0	2	0	1		gnl|UMD3.1|GK000006.2	35103851	T	C	0	2	0	1		gnl|UMD3.1|GK000006.2	35446108	T	C	0	4	0	1		gnl|UMD3.1|GK000006.2	74100805	T	C	0
gnl|UMD3.1|GK000006.2	74150139	T	C	9	26	0.257142857142857	0.742857142857143		gnl|UMD3.1|GK000006.2	74150139	T	C	8	57	0.123076923076923	0.876923076923077		gnl|UMD3.1|GK000006.2	35320343	G	A	0	4	0	1		gnl|UMD3.1|GK000006.2	35103887	T	C	0	4	0	1		gnl|UMD3.1|GK000006.2	35446190	G	A	2	3	0.4	0.6		gnl|UMD3.1|GK000006.2	74113643	T	C	0
gnl|UMD3.1|GK000006.2	74150191	T	C	28	12	0.7	0.3		gnl|UMD3.1|GK000006.2	74150191	T	C	33	22	0.6	0.4		gnl|UMD3.1|GK000006.2	35340080	C	T	0	5	0	1		gnl|UMD3.1|GK000006.2	35103993	C	A	0	2	0	1		gnl|UMD3.1|GK000006.2	35446211	A	G	6	2	0.75	0.25		gnl|UMD3.1|GK000006.2	74113656	T	C	0
CCSER1	>=35100701	<=35938394	gnl|UMD3.1|GK000006.2						CCSER1	>=35100701	<=35938394	gnl|UMD3.1|GK000006.2						gnl|UMD3.1|GK000006.2	35361121	G	C	2	2	0.5	0.5		gnl|UMD3.1|GK000006.2	35108125	C	A	0	2	0	1		gnl|UMD3.1|GK000006.2	35446230	A	G	6	3	0.666666666666667	0.333333333333333		gnl|UMD3.1|GK000006.2	74113659	T	C	0
Chromosom	Pozycja	1	2	3	4	5	6		Chromosom	Pozycja	1	2	3	4	5	6		gnl|UMD3.1|GK000006.2	35364443	T	C	0	6	0	1		gnl|UMD3.1|GK000006.2	35112341	A	G	0	2	0	1		gnl|UMD3.1|GK000006.2	35446233	A	G	7	2	0.777777777777778	0.222222222222222		gnl|UMD3.1|GK000006.2	74113664	T	C	0
gnl|UMD3.1|GK000006.2	35101080	A	G	0	2	0	1		gnl|UMD3.1|GK000006.2	35100940	T	G	0	4	0	1		gnl|UMD3.1|GK000006.2	35364513	A	T	0	3	0	1		gnl|UMD3.1|GK000006.2	35113186	A	G	0	3	0	1		gnl|UMD3.1|GK000006.2	35446246	A	G	2	6	0.25	0.75		gnl|UMD3.1|GK000006.2	74125792	T	C	0
gnl|UMD3.1|GK000006.2	35101089	G	T	0	2	0	1		gnl|UMD3.1|GK000006.2	35100998	C	G	0	9	0	1		gnl|UMD3.1|GK000006.2	35364534	C	A	0	3	0	1		gnl|UMD3.1|GK000006.2	35115393	T	C	0	2	0	1		gnl|UMD3.1|GK000006.2	35446247	A	G	5	4	0.555555555555556	0.444444444444444		gnl|UMD3.1|GK000006.2	74125802	G	T	2
gnl|UMD3.1|GK000006.2	35101092	A	T	0	2	0	1		gnl|UMD3.1|GK000006.2	35101002	C	A	0	9	0	1		gnl|UMD3.1|GK000006.2	35368099	T	A	0	2	0	1		gnl|UMD3.1|GK000006.2	35116948	T	A	0	2	0	1		gnl|UMD3.1|GK000006.2	35446248	A	G	7	2	0.777777777777778	0.222222222222222		gnl|UMD3.1|GK000006.2	74125810	T	C	0
gnl|UMD3.1|GK000006.2	35101100	G	T	0	4	0	1		gnl|UMD3.1|GK000006.2	35101045	C	G	0	14	0	1		gnl|UMD3.1|GK000006.2	35368529	T	C	1	2	0.333333333333333	0.666666666666667		gnl|UMD3.1|GK000006.2	35127494	AAGA	AAGAGA	0	1	0	1		gnl|UMD3.1|GK000006.2	35446255	A	G	0	10	0	1		gnl|UMD3.1|GK000006.2	74125865	C	T	0
gnl|UMD3.1|GK000006.2	35101105	G	T	0	4	0	1		gnl|UMD3.1|GK000006.2	35101056	T	A	0	13	0	1		gnl|UMD3.1|GK000006.2	35368879	T	G	1	2	0.333333333333333	0.666666666666667		gnl|UMD3.1|GK000006.2	35133535	T	C	0	2	0	1		gnl|UMD3.1|GK000006.2	35446259	A	G	5	4	0.555555555555556	0.444444444444444		gnl|UMD3.1|GK000006.2	74134488	T	A	0
gnl|UMD3.1|GK000006.2	35101147	G	A	0	5	0	1		gnl|UMD3.1|GK000006.2	35101057	G	A,T	0	13	0	1		gnl|UMD3.1|GK000006.2	35369044	C	A	1	2	0.333333333333333	0.666666666666667		gnl|UMD3.1|GK000006.2	35152365	C	T	0	4	0	1		gnl|UMD3.1|GK000006.2	35446273	A	G	4	6	0.4	0.6		gnl|UMD3.1|GK000006.2	74134489	A	G	0
gnl|UMD3.1|GK000006.2	35101276	T	C	2	2	0.5	0.5		gnl|UMD3.1|GK000006.2	35101058	C	T	0	13	0	1		gnl|UMD3.1|GK000006.2	35398271	C	T	2	2	0.5	0.5		gnl|UMD3.1|GK000006.2	35169346	C	T	0	2	0	1		gnl|UMD3.1|GK000006.2	35446289	A	G	8	2	0.8	0.2		gnl|UMD3.1|GK000006.2	74143126	C	A	0
gnl|UMD3.1|GK000006.2	35101558	T	A	1	4	0.2	0.8		gnl|UMD3.1|GK000006.2	35101080	A	G	0	13	0	1		gnl|UMD3.1|GK000006.2	35403710	C	A	3	5	0.375	0.625		gnl|UMD3.1|GK000006.2	35170594	G	A	0	3	0	1		gnl|UMD3.1|GK000006.2	35446354	C	A	0	3	0	1		gnl|UMD3.1|GK000006.2	74150139	T	C	2
gnl|UMD3.1|GK000006.2	35106161	C	A	0	2	0	1		gnl|UMD3.1|GK000006.2	35101089	G	T	0	11	0	1		gnl|UMD3.1|GK000006.2	35404357	G	T	0	4	0	1		gnl|UMD3.1|GK000006.2	35170640	C	T	0	2	0	1		gnl|UMD3.1|GK000006.2	35446737	A	G	0	4	0	1		gnl|UMD3.1|GK000006.2	74150191	T	C	32
gnl|UMD3.1|GK000006.2	35113186	A	G	0	2	0	1		gnl|UMD3.1|GK000006.2	35101092	A	T	0	13	0	1		gnl|UMD3.1|GK000006.2	35405271	T	C	0	2	0	1		gnl|UMD3.1|GK000006.2	35174234	C	A	0	2	0	1		gnl|UMD3.1|GK000006.2	35446774	T	G	0	4	0	1		CCSER1	>=35100701	<=35938394	gnl|UMD3.1|GK000006.2
gnl|UMD3.1|GK000006.2	35116882	G	T	1	3	0.25	0.75		gnl|UMD3.1|GK000006.2	35101100	G	T	0	15	0	1		gnl|UMD3.1|GK000006.2	35415183	G	A	0	2	0	1		gnl|UMD3.1|GK000006.2	35174244	C	T	0	2	0	1		gnl|UMD3.1|GK000006.2	35447259	T	C	0	2	0	1		Chromosom	Pozycja	1	2	3
gnl|UMD3.1|GK000006.2	35116884	T	G	1	2	0.333333333333333	0.666666666666667		gnl|UMD3.1|GK000006.2	35101105	G	T	0	16	0	1		gnl|UMD3.1|GK000006.2	35415226	C	T	0	3	0	1		gnl|UMD3.1|GK000006.2	35192918	C	T	0	2	0	1		gnl|UMD3.1|GK000006.2	35447287	C	A	0	2	0	1		gnl|UMD3.1|GK000006.2	35100940	T	G	0
gnl|UMD3.1|GK000006.2	35116885	G	T	1	2	0.333333333333333	0.666666666666667		gnl|UMD3.1|GK000006.2	35101147	G	A	0	14	0	1		gnl|UMD3.1|GK000006.2	35427817	G	T	2	2	0.5	0.5		gnl|UMD3.1|GK000006.2	35197652	T	G	0	2	0	1		gnl|UMD3.1|GK000006.2	35447296	A	G	0	2	0	1		gnl|UMD3.1|GK000006.2	35100998	C	G	0
gnl|UMD3.1|GK000006.2	35116888	G	T	0	3	0	1		gnl|UMD3.1|GK000006.2	35103552	C	T	0	2	0	1		gnl|UMD3.1|GK000006.2	35431329	A	T	0	2	0	1		gnl|UMD3.1|GK000006.2	35198049	TTTT	TTTTCTTT	0	1	0	1		gnl|UMD3.1|GK000006.2	35447309	A	G	0	2	0	1		gnl|UMD3.1|GK000006.2	35101002	C	A	0
gnl|UMD3.1|GK000006.2	35144904	C	A	0	2	0	1		gnl|UMD3.1|GK000006.2	35106971	G	T	0	2	0	1		gnl|UMD3.1|GK000006.2	35431385	A	G	0	2	0	1		gnl|UMD3.1|GK000006.2	35198743	G	C	0	8	0	1		gnl|UMD3.1|GK000006.2	35447341	A	G	0	3	0	1		gnl|UMD3.1|GK000006.2	35101045	C	G	0
gnl|UMD3.1|GK000006.2	35190889	C	T	0	4	0	1		gnl|UMD3.1|GK000006.2	35106978	T	C	0	2	0	1		gnl|UMD3.1|GK000006.2	35440228	A	C	4	2	0.666666666666667	0.333333333333333		gnl|UMD3.1|GK000006.2	35198849	T	C	0	2	0	1		gnl|UMD3.1|GK000006.2	35447343	A	G	0	4	0	1		gnl|UMD3.1|GK000006.2	35101056	T	A	0
gnl|UMD3.1|GK000006.2	35195602	A	G	0	2	0	1		gnl|UMD3.1|GK000006.2	35114165	G	A	0	2	0	1		gnl|UMD3.1|GK000006.2	35446513	T	C	2	3	0.4	0.6		gnl|UMD3.1|GK000006.2	35198995	T	C	3	2	0.6	0.4		gnl|UMD3.1|GK000006.2	35447835	T	C	0	3	0	1		gnl|UMD3.1|GK000006.2	35101057	G	A	0
gnl|UMD3.1|GK000006.2	35197734	G	A	3	4	0.428571428571429	0.571428571428571		gnl|UMD3.1|GK000006.2	35116882	G	T	0	2	0	1		gnl|UMD3.1|GK000006.2	35447127	C	T	0	3	0	1		gnl|UMD3.1|GK000006.2	35199267	A	G	0	6	0	1		gnl|UMD3.1|GK000006.2	35447887	C	T	0	4	0	1		gnl|UMD3.1|GK000006.2	35101058	C	T	0
gnl|UMD3.1|GK000006.2	35198128	G	T	4	2	0.666666666666667	0.333333333333333		gnl|UMD3.1|GK000006.2	35116884	T	G	0	2	0	1		gnl|UMD3.1|GK000006.2	35447146	A	G	0	3	0	1		gnl|UMD3.1|GK000006.2	35201678	G	A	0	2	0	1		gnl|UMD3.1|GK000006.2	35448168	TTCTCTCTATCTCT	TTCTCT	0	1	0	1		gnl|UMD3.1|GK000006.2	35101080	A	G	0
gnl|UMD3.1|GK000006.2	35198191	C	A	3	2	0.6	0.4		gnl|UMD3.1|GK000006.2	35116885	G	T	0	2	0	1		gnl|UMD3.1|GK000006.2	35447180	C	G	0	3	0	1		gnl|UMD3.1|GK000006.2	35218484	T	C	2	2	0.5	0.5		gnl|UMD3.1|GK000006.2	35448351	C	T	1	2	0.333333333333333	0.666666666666667		gnl|UMD3.1|GK000006.2	35101089	G	T	0
gnl|UMD3.1|GK000006.2	35198641	T	C	3	9	0.25	0.75		gnl|UMD3.1|GK000006.2	35116888	G	T	0	2	0	1		gnl|UMD3.1|GK000006.2	35447452	A	G	2	3	0.4	0.6		gnl|UMD3.1|GK000006.2	35218490	T	C	2	2	0.5	0.5		gnl|UMD3.1|GK000006.2	35448366	T	C	0	3	0	1		gnl|UMD3.1|GK000006.2	35101092	A	T	0
gnl|UMD3.1|GK000006.2	35198991	C	T	3	3	0.5	0.5		gnl|UMD3.1|GK000006.2	35118231	G	T	0	2	0	1		gnl|UMD3.1|GK000006.2	35447469	C	T	2	3	0.4	0.6		gnl|UMD3.1|GK000006.2	35218507	T	C	2	2	0.5	0.5		gnl|UMD3.1|GK000006.2	35448400	T	G	0	2	0	1		gnl|UMD3.1|GK000006.2	35101100	G	T	0
gnl|UMD3.1|GK000006.2	35200340	A	C	0	2	0	1		gnl|UMD3.1|GK000006.2	35124802	C	T	0	2	0	1		gnl|UMD3.1|GK000006.2	35447527	A	C	1	3	0.25	0.75		gnl|UMD3.1|GK000006.2	35220193	C	A	3	2	0.6	0.4		gnl|UMD3.1|GK000006.2	35448489	A	G	1	3	0.25	0.75		gnl|UMD3.1|GK000006.2	35101105	G	T	0
gnl|UMD3.1|GK000006.2	35204482	A	G	0	2	0	1		gnl|UMD3.1|GK000006.2	35126074	C	A	0	2	0	1		gnl|UMD3.1|GK000006.2	35448281	T	C	2	3	0.4	0.6		gnl|UMD3.1|GK000006.2	35222786	T	C	0	2	0	1		gnl|UMD3.1|GK000006.2	35448500	A	G	2	2	0.5	0.5		gnl|UMD3.1|GK000006.2	35101147	G	A	0
gnl|UMD3.1|GK000006.2	35204483	A	G	0	2	0	1		gnl|UMD3.1|GK000006.2	35126111	T	C	0	2	0	1		gnl|UMD3.1|GK000006.2	35448366	T	C	1	3	0.25	0.75		gnl|UMD3.1|GK000006.2	35226361	A	T	0	2	0	1		gnl|UMD3.1|GK000006.2	35448504	G	A	0	4	0	1		gnl|UMD3.1|GK000006.2	35101276	T	C,G	0
gnl|UMD3.1|GK000006.2	35204541	A	G	0	2	0	1		gnl|UMD3.1|GK000006.2	35126115	C	T	0	2	0	1		gnl|UMD3.1|GK000006.2	35448400	T	G	0	4	0	1		gnl|UMD3.1|GK000006.2	35228840	T	C	0	6	0	1		gnl|UMD3.1|GK000006.2	35448523	C	T	0	4	0	1		gnl|UMD3.1|GK000006.2	35107812	GCCATTTTGGACTCC	GCC	0
gnl|UMD3.1|GK000006.2	35212414	A	G	0	2	0	1		gnl|UMD3.1|GK000006.2	35132747	C	G	0	2	0	1		gnl|UMD3.1|GK000006.2	35448504	G	A	0	3	0	1		gnl|UMD3.1|GK000006.2	35229259	G	A	0	6	0	1		gnl|UMD3.1|GK000006.2	35448552	A	G	2	2	0.5	0.5		gnl|UMD3.1|GK000006.2	35107929	TAGAG	TAGAGAG	0
gnl|UMD3.1|GK000006.2	35213453	G	A	1	2	0.333333333333333	0.666666666666667		gnl|UMD3.1|GK000006.2	35133559	T	C	1	2	0.333333333333333	0.666666666666667		gnl|UMD3.1|GK000006.2	35448523	C	T	4	6	0.4	0.6		gnl|UMD3.1|GK000006.2	35229423	A	G	0	2	0	1		gnl|UMD3.1|GK000006.2	35448564	A	G	2	3	0.4	0.6		gnl|UMD3.1|GK000006.2	35115455	A	C	0
gnl|UMD3.1|GK000006.2	35218569	C	A,T	0	2	0	1		gnl|UMD3.1|GK000006.2	35134778	G	A	0	2	0	1		gnl|UMD3.1|GK000006.2	35448649	A	G	8	2	0.8	0.2		gnl|UMD3.1|GK000006.2	35229906	A	T	4	2	0.666666666666667	0.333333333333333		gnl|UMD3.1|GK000006.2	35448577	A	G	2	3	0.4	0.6		gnl|UMD3.1|GK000006.2	35117313	CA	CAAA	0
gnl|UMD3.1|GK000006.2	35219432	T	G	0	6	0	1		gnl|UMD3.1|GK000006.2	35137606	T	G	0	2	0	1		gnl|UMD3.1|GK000006.2	35448660	A	G	3	2	0.6	0.4		gnl|UMD3.1|GK000006.2	35259861	G	T	0	2	0	1		gnl|UMD3.1|GK000006.2	35448578	A	G	3	2	0.6	0.4		gnl|UMD3.1|GK000006.2	35136932	A	G	3
gnl|UMD3.1|GK000006.2	35220180	C	T	9	3	0.75	0.25		gnl|UMD3.1|GK000006.2	35145344	A	G	0	2	0	1		gnl|UMD3.1|GK000006.2	35448708	A	G	0	3	0	1		gnl|UMD3.1|GK000006.2	35265250	T	C	0	4	0	1		gnl|UMD3.1|GK000006.2	35448585	A	G	2	3	0.4	0.6		gnl|UMD3.1|GK000006.2	35148908	C	G	0
gnl|UMD3.1|GK000006.2	35223377	T	C	0	2	0	1		gnl|UMD3.1|GK000006.2	35149872	T	C	0	2	0	1		gnl|UMD3.1|GK000006.2	35448719	A	G	2	3	0.4	0.6		gnl|UMD3.1|GK000006.2	35281265	C	T	0	2	0	1		gnl|UMD3.1|GK000006.2	35448649	A	G	1	2	0.333333333333333	0.666666666666667		gnl|UMD3.1|GK000006.2	35149090	A	G	0
gnl|UMD3.1|GK000006.2	35227221	A	T	0	4	0	1		gnl|UMD3.1|GK000006.2	35160397	T	G	0	2	0	1		gnl|UMD3.1|GK000006.2	35448724	A	G	2	3	0.4	0.6		gnl|UMD3.1|GK000006.2	35285793	ACTCT	ACT	0	1	0	1		gnl|UMD3.1|GK000006.2	35448676	A	G	3	3	0.5	0.5		gnl|UMD3.1|GK000006.2	35154822	T	C	0
gnl|UMD3.1|GK000006.2	35227239	T	C	0	4	0	1		gnl|UMD3.1|GK000006.2	35170044	T	C	0	4	0	1		gnl|UMD3.1|GK000006.2	35448760	T	G	2	2	0.5	0.5		gnl|UMD3.1|GK000006.2	35287311	A	G	0	2	0	1		gnl|UMD3.1|GK000006.2	35448680	A	G	2	2	0.5	0.5		gnl|UMD3.1|GK000006.2	35158951	T	C	0
gnl|UMD3.1|GK000006.2	35228175	A	G	1	9	0.1	0.9		gnl|UMD3.1|GK000006.2	35170474	C	T,A	0	3	0	1		gnl|UMD3.1|GK000006.2	35448790	G	T	4	2	0.666666666666667	0.333333333333333		gnl|UMD3.1|GK000006.2	35292978	G	T	0	7	0	1		gnl|UMD3.1|GK000006.2	35448690	A	G	3	3	0.5	0.5		gnl|UMD3.1|GK000006.2	35160637	C	T	0
gnl|UMD3.1|GK000006.2	35228475	T	C	9	2	0.818181818181818	0.181818181818182		gnl|UMD3.1|GK000006.2	35170594	G	A	0	5	0	1		gnl|UMD3.1|GK000006.2	35448818	C	T	2	4	0.333333333333333	0.666666666666667		gnl|UMD3.1|GK000006.2	35293621	G	C	0	2	0	1		gnl|UMD3.1|GK000006.2	35448699	A	G	4	3	0.571428571428571	0.428571428571429		gnl|UMD3.1|GK000006.2	35160680	G	A	0
gnl|UMD3.1|GK000006.2	35228840	T	C	3	2	0.6	0.4		gnl|UMD3.1|GK000006.2	35170640	C	T	0	2	0	1		gnl|UMD3.1|GK000006.2	35448844	T	C	2	2	0.5	0.5		gnl|UMD3.1|GK000006.2	35294787	A	G	0	2	0	1		gnl|UMD3.1|GK000006.2	35448707	A	G	4	2	0.666666666666667	0.333333333333333		gnl|UMD3.1|GK000006.2	35160695	C	T	0
gnl|UMD3.1|GK000006.2	35229173	T	A	24	4	0.857142857142857	0.142857142857143		gnl|UMD3.1|GK000006.2	35172050	C	T	1	2	0.333333333333333	0.666666666666667		gnl|UMD3.1|GK000006.2	35448979	C	A	6	2	0.75	0.25		gnl|UMD3.1|GK000006.2	35294841	C	A	0	2	0	1		gnl|UMD3.1|GK000006.2	35448708	A	G	3	2	0.6	0.4		gnl|UMD3.1|GK000006.2	35160714	G	T	0
gnl|UMD3.1|GK000006.2	35229205	G	T	9	2	0.818181818181818	0.181818181818182		gnl|UMD3.1|GK000006.2	35197734	G	A	0	2	0	1		gnl|UMD3.1|GK000006.2	35449038	A	G	0	8	0	1		gnl|UMD3.1|GK000006.2	35295264	C	A	0	2	0	1		gnl|UMD3.1|GK000006.2	35448760	T	G	0	5	0	1		gnl|UMD3.1|GK000006.2	35161012	T	C	0
gnl|UMD3.1|GK000006.2	35260846	T	C	0	2	0	1		gnl|UMD3.1|GK000006.2	35198049	TTTT	TTTTCTTT	0	1	0	1		gnl|UMD3.1|GK000006.2	35450132	A	C	0	3	0	1		gnl|UMD3.1|GK000006.2	35299251	C	T	3	2	0.6	0.4		gnl|UMD3.1|GK000006.2	35448818	C	T	0	2	0	1		gnl|UMD3.1|GK000006.2	35168549	C	T	0
gnl|UMD3.1|GK000006.2	35261287	A	T	3	2	0.6	0.4		gnl|UMD3.1|GK000006.2	35198251	C	G	0	3	0	1		gnl|UMD3.1|GK000006.2	35454489	G	T	0	2	0	1		gnl|UMD3.1|GK000006.2	35299262	C	A	4	2	0.666666666666667	0.333333333333333		gnl|UMD3.1|GK000006.2	35449706	G	A	0	2	0	1		gnl|UMD3.1|GK000006.2	35169918	C	T	0
gnl|UMD3.1|GK000006.2	35261351	G	T	3	2	0.6	0.4		gnl|UMD3.1|GK000006.2	35198641	T	C,A	0	12	0	1		gnl|UMD3.1|GK000006.2	35454530	T	C	0	2	0	1		gnl|UMD3.1|GK000006.2	35299316	C	T	0	4	0	1		gnl|UMD3.1|GK000006.2	35449711	C	G	0	2	0	1		gnl|UMD3.1|GK000006.2	35188381	A	G	0
gnl|UMD3.1|GK000006.2	35281265	C	T	5	3	0.625	0.375		gnl|UMD3.1|GK000006.2	35198831	C	A	9	2	0.818181818181818	0.181818181818182		gnl|UMD3.1|GK000006.2	35454538	A	G	0	2	0	1		gnl|UMD3.1|GK000006.2	35301353	T	G	0	4	0	1		gnl|UMD3.1|GK000006.2	35449927	T	C	0	3	0	1		gnl|UMD3.1|GK000006.2	35188409	T	A	0
gnl|UMD3.1|GK000006.2	35283760	A	T	1	3	0.25	0.75		gnl|UMD3.1|GK000006.2	35198991	C	T	0	8	0	1		gnl|UMD3.1|GK000006.2	35454562	A	T	0	2	0	1		gnl|UMD3.1|GK000006.2	35303397	T	C	0	2	0	1		gnl|UMD3.1|GK000006.2	35451292	T	C	0	2	0	1		gnl|UMD3.1|GK000006.2	35190889	C	A	2
gnl|UMD3.1|GK000006.2	35283801	T	C	0	2	0	1		gnl|UMD3.1|GK000006.2	35200439	T	C	0	1	0	1		gnl|UMD3.1|GK000006.2	35454635	A	T	0	4	0	1		gnl|UMD3.1|GK000006.2	35303870	TG	T	0	1	0	1		gnl|UMD3.1|GK000006.2	35451572	T	C	0	3	0	1		gnl|UMD3.1|GK000006.2	35196479	G	A	0
gnl|UMD3.1|GK000006.2	35283808	T	A	0	2	0	1		gnl|UMD3.1|GK000006.2	35217930	C	T	2	2	0.5	0.5		gnl|UMD3.1|GK000006.2	35454702	A	G	0	8	0	1		gnl|UMD3.1|GK000006.2	35321856	T	C	0	2	0	1		gnl|UMD3.1|GK000006.2	35451578	G	A	0	4	0	1		gnl|UMD3.1|GK000006.2	35197540	C	T	0
gnl|UMD3.1|GK000006.2	35283833	T	A	0	2	0	1		gnl|UMD3.1|GK000006.2	35220907	TGAA	TGAAGAA	0	1	0	1		gnl|UMD3.1|GK000006.2	35454706	C	T	0	10	0	1		gnl|UMD3.1|GK000006.2	35329445	G	T	0	2	0	1		gnl|UMD3.1|GK000006.2	35451584	A	C	0	4	0	1		gnl|UMD3.1|GK000006.2	35197734	G	A	0
gnl|UMD3.1|GK000006.2	35292653	G	A	0	2	0	1		gnl|UMD3.1|GK000006.2	35222371	A	C	0	2	0	1		gnl|UMD3.1|GK000006.2	35454759	A	G	0	5	0	1		gnl|UMD3.1|GK000006.2	35341301	T	C	0	4	0	1		gnl|UMD3.1|GK000006.2	35451702	T	C	0	5	0	1		gnl|UMD3.1|GK000006.2	35197928	A	T	0
gnl|UMD3.1|GK000006.2	35292688	C	G	0	2	0	1		gnl|UMD3.1|GK000006.2	35223401	G	A	2	2	0.5	0.5		gnl|UMD3.1|GK000006.2	35454784	G	A	0	6	0	1		gnl|UMD3.1|GK000006.2	35345367	T	C	0	2	0	1		gnl|UMD3.1|GK000006.2	35454635	A	C	0	2	0	1		gnl|UMD3.1|GK000006.2	35197977	C	A	0
gnl|UMD3.1|GK000006.2	35293426	G	A	0	2	0	1		gnl|UMD3.1|GK000006.2	35228078	C	A	8	2	0.8	0.2		gnl|UMD3.1|GK000006.2	35454839	A	G	0	2	0	1		gnl|UMD3.1|GK000006.2	35356953	G	T	0	2	0	1		gnl|UMD3.1|GK000006.2	35454770	TG	T	0	1	0	1		gnl|UMD3.1|GK000006.2	35197978	C	A	0
gnl|UMD3.1|GK000006.2	35293476	C	T	0	2	0	1		gnl|UMD3.1|GK000006.2	35228538	C	A	5	3	0.625	0.375		gnl|UMD3.1|GK000006.2	35455368	T	A	2	2	0.5	0.5		gnl|UMD3.1|GK000006.2	35357683	A	G	0	2	0	1		gnl|UMD3.1|GK000006.2	35454839	A	G	0	2	0	1		gnl|UMD3.1|GK000006.2	35197998	C	A	0
gnl|UMD3.1|GK000006.2	35295124	A	G	1	2	0.333333333333333	0.666666666666667		gnl|UMD3.1|GK000006.2	35229416	C	A	0	2	0	1		gnl|UMD3.1|GK000006.2	35455503	G	A	4	2	0.666666666666667	0.333333333333333		gnl|UMD3.1|GK000006.2	35357787	G	A	0	2	0	1		gnl|UMD3.1|GK000006.2	35454970	G	A	0	5	0	1		gnl|UMD3.1|GK000006.2	35198001	C	A	0
gnl|UMD3.1|GK000006.2	35296234	G	T	1	2	0.333333333333333	0.666666666666667		gnl|UMD3.1|GK000006.2	35279258	C	A	0	2	0	1		gnl|UMD3.1|GK000006.2	35455574	T	A	2	2	0.5	0.5		gnl|UMD3.1|GK000006.2	35359015	G	A	0	2	0	1		gnl|UMD3.1|GK000006.2	35455060	T	G	0	3	0	1		gnl|UMD3.1|GK000006.2	35198043	C	T	0
gnl|UMD3.1|GK000006.2	35296265	G	T	1	2	0.333333333333333	0.666666666666667		gnl|UMD3.1|GK000006.2	35279335	A	G	0	2	0	1		gnl|UMD3.1|GK000006.2	35455808	G	C	0	3	0	1		gnl|UMD3.1|GK000006.2	35369730	G	C	0	2	0	1		gnl|UMD3.1|GK000006.2	35455074	G	C	0	4	0	1		gnl|UMD3.1|GK000006.2	35198251	C	G,T	0
gnl|UMD3.1|GK000006.2	35301160	C	A	2	2	0.5	0.5		gnl|UMD3.1|GK000006.2	35307946	G	A	0	2	0	1		gnl|UMD3.1|GK000006.2	35456326	A	G	4	3	0.571428571428571	0.428571428571429		gnl|UMD3.1|GK000006.2	35382425	G	C	0	2	0	1		gnl|UMD3.1|GK000006.2	35455118	C	T	0	4	0	1		gnl|UMD3.1|GK000006.2	35198641	T	C	0
gnl|UMD3.1|GK000006.2	35310454	C	A	2	2	0.5	0.5		gnl|UMD3.1|GK000006.2	35338329	G	C	0	2	0	1		gnl|UMD3.1|GK000006.2	35456344	T	C,A	0	10	0	1		gnl|UMD3.1|GK000006.2	35382432	C	T	0	2	0	1		gnl|UMD3.1|GK000006.2	35455143	G	C	0	4	0	1		gnl|UMD3.1|GK000006.2	35198871	C	A	3
gnl|UMD3.1|GK000006.2	35326731	T	C	0	2	0	1		gnl|UMD3.1|GK000006.2	35343427	G	T	0	2	0	1		gnl|UMD3.1|GK000006.2	35456372	T	A	0	12	0	1		gnl|UMD3.1|GK000006.2	35382490	T	C	3	2	0.6	0.4		gnl|UMD3.1|GK000006.2	35455174	A	G	1	2	0.333333333333333	0.666666666666667		gnl|UMD3.1|GK000006.2	35198991	C	T	0
gnl|UMD3.1|GK000006.2	35368359	C	A	3	5	0.375	0.625		gnl|UMD3.1|GK000006.2	35366300	C	A	0	2	0	1		gnl|UMD3.1|GK000006.2	35456386	A	G	0	11	0	1		gnl|UMD3.1|GK000006.2	35386676	T	A	0	2	0	1		gnl|UMD3.1|GK000006.2	35455176	A	G	1	2	0.333333333333333	0.666666666666667		gnl|UMD3.1|GK000006.2	35206334	G	T	0
gnl|UMD3.1|GK000006.2	35369100	C	A	0	2	0	1		gnl|UMD3.1|GK000006.2	35366871	A	C	1	3	0.25	0.75		gnl|UMD3.1|GK000006.2	35456437	G	A	1	5	0.166666666666667	0.833333333333333		gnl|UMD3.1|GK000006.2	35388354	G	A	0	2	0	1		gnl|UMD3.1|GK000006.2	35455178	A	G	1	2	0.333333333333333	0.666666666666667		gnl|UMD3.1|GK000006.2	35213991	T	C	0
gnl|UMD3.1|GK000006.2	35388150	T	C	0	2	0	1		gnl|UMD3.1|GK000006.2	35397943	A	T	0	2	0	1		gnl|UMD3.1|GK000006.2	35456470	T	A	1	3	0.25	0.75		gnl|UMD3.1|GK000006.2	35398234	T	G	0	4	0	1		gnl|UMD3.1|GK000006.2	35455179	A	G	1	2	0.333333333333333	0.666666666666667		gnl|UMD3.1|GK000006.2	35218933	T	C	0
gnl|UMD3.1|GK000006.2	35388166	T	C	0	2	0	1		gnl|UMD3.1|GK000006.2	35398593	A	T	0	2	0	1		gnl|UMD3.1|GK000006.2	35456502	C	T	2	2	0.5	0.5		gnl|UMD3.1|GK000006.2	35403517	T	A	10	2	0.833333333333333	0.166666666666667		gnl|UMD3.1|GK000006.2	35455194	A	G	0	2	0	1		gnl|UMD3.1|GK000006.2	35218957	T	C	0
gnl|UMD3.1|GK000006.2	35391148	A	G	1	2	0.333333333333333	0.666666666666667		gnl|UMD3.1|GK000006.2	35403493	A	T	7	2	0.777777777777778	0.222222222222222		gnl|UMD3.1|GK000006.2	35456548	G	A	4	6	0.4	0.6		gnl|UMD3.1|GK000006.2	35404184	T	C	1	2	0.333333333333333	0.666666666666667		gnl|UMD3.1|GK000006.2	35455300	G	T	0	2	0	1		gnl|UMD3.1|GK000006.2	35220229	C	A	3
gnl|UMD3.1|GK000006.2	35398234	T	G	0	3	0	1		gnl|UMD3.1|GK000006.2	35403706	C	A	1	2	0.333333333333333	0.666666666666667		gnl|UMD3.1|GK000006.2	35456926	C	T	3	3	0.5	0.5		gnl|UMD3.1|GK000006.2	35404186	T	C	1	2	0.333333333333333	0.666666666666667		gnl|UMD3.1|GK000006.2	35455368	T	A	0	4	0	1		gnl|UMD3.1|GK000006.2	35220283	G	T	0
gnl|UMD3.1|GK000006.2	35401174	A	C	4	3	0.571428571428571	0.428571428571429		gnl|UMD3.1|GK000006.2	35404357	G	T	0	2	0	1		gnl|UMD3.1|GK000006.2	35457031	T	G	0	3	0	1		gnl|UMD3.1|GK000006.2	35404201	T	C	1	2	0.333333333333333	0.666666666666667		gnl|UMD3.1|GK000006.2	35455503	G	A	0	2	0	1		gnl|UMD3.1|GK000006.2	35223855	A	C	0
gnl|UMD3.1|GK000006.2	35402399	T	C	0	2	0	1		gnl|UMD3.1|GK000006.2	35404583	T	C	2	5	0.285714285714286	0.714285714285714		gnl|UMD3.1|GK000006.2	35457756	A	T	6	2	0.75	0.25		gnl|UMD3.1|GK000006.2	35404221	T	C	2	2	0.5	0.5		gnl|UMD3.1|GK000006.2	35456372	T	A	0	2	0	1		gnl|UMD3.1|GK000006.2	35228431	T	C	9
gnl|UMD3.1|GK000006.2	35402400	T	C	0	2	0	1		gnl|UMD3.1|GK000006.2	35406443	T	C	0	2	0	1		gnl|UMD3.1|GK000006.2	35458039	T	G	0	2	0	1		gnl|UMD3.1|GK000006.2	35409060	AACACACACACACACACACACACACACA	AACACACACACACACACACACACA	0	1	0	1		gnl|UMD3.1|GK000006.2	35456386	A	G	0	2	0	1		gnl|UMD3.1|GK000006.2	35228808	T	A	5
gnl|UMD3.1|GK000006.2	35402418	T	C	0	2	0	1		gnl|UMD3.1|GK000006.2	35406758	G	T	0	1	0	1		gnl|UMD3.1|GK000006.2	35458054	G	C	0	2	0	1		gnl|UMD3.1|GK000006.2	35410860	G	A	11	2	0.846153846153846	0.153846153846154		gnl|UMD3.1|GK000006.2	35456437	G	A	0	2	0	1		gnl|UMD3.1|GK000006.2	35228840	T	C	0
gnl|UMD3.1|GK000006.2	35402427	T	C	0	2	0	1		gnl|UMD3.1|GK000006.2	35437211	C	A	1	2	0.333333333333333	0.666666666666667		gnl|UMD3.1|GK000006.2	35458064	T	G	0	2	0	1		gnl|UMD3.1|GK000006.2	35421067	A	G	0	2	0	1		gnl|UMD3.1|GK000006.2	35456470	T	A	0	2	0	1		gnl|UMD3.1|GK000006.2	35229629	G	T	1
gnl|UMD3.1|GK000006.2	35403546	T	C	4	2	0.666666666666667	0.333333333333333		gnl|UMD3.1|GK000006.2	35437365	GC	G	0	1	0	1		gnl|UMD3.1|GK000006.2	35458075	G	A	0	2	0	1		gnl|UMD3.1|GK000006.2	35431385	A	G	0	4	0	1		gnl|UMD3.1|GK000006.2	35456502	C	T	0	2	0	1		gnl|UMD3.1|GK000006.2	35257750	TTCT	TT	0
gnl|UMD3.1|GK000006.2	35403710	C	A	0	3	0	1		gnl|UMD3.1|GK000006.2	35445770	G	C	0	2	0	1		gnl|UMD3.1|GK000006.2	35458678	C	T	0	1	0	1		gnl|UMD3.1|GK000006.2	35446108	T	C	0	2	0	1		gnl|UMD3.1|GK000006.2	35456548	G	A	0	2	0	1		gnl|UMD3.1|GK000006.2	35261349	T	C	1
gnl|UMD3.1|GK000006.2	35404013	C	A	3	2	0.6	0.4		gnl|UMD3.1|GK000006.2	35446190	G	A	4	2	0.666666666666667	0.333333333333333		gnl|UMD3.1|GK000006.2	35460047	C	A	6	2	0.75	0.25		gnl|UMD3.1|GK000006.2	35446190	G	A	0	3	0	1		gnl|UMD3.1|GK000006.2	35457023	T	C	0	2	0	1		gnl|UMD3.1|GK000006.2	35274857	T	C	0
gnl|UMD3.1|GK000006.2	35404074	C	A	4	2	0.666666666666667	0.333333333333333		gnl|UMD3.1|GK000006.2	35446211	A	G	4	2	0.666666666666667	0.333333333333333		gnl|UMD3.1|GK000006.2	35461089	T	C	0	4	0	1		gnl|UMD3.1|GK000006.2	35446217	A	G	4	2	0.666666666666667	0.333333333333333		gnl|UMD3.1|GK000006.2	35457250	G	C	0	5	0	1		gnl|UMD3.1|GK000006.2	35274890	T	C	0
gnl|UMD3.1|GK000006.2	35404130	T	C	3	2	0.6	0.4		gnl|UMD3.1|GK000006.2	35446233	A	G	3	4	0.428571428571429	0.571428571428571		gnl|UMD3.1|GK000006.2	35461125	A	G	0	4	0	1		gnl|UMD3.1|GK000006.2	35446233	A	G	4	2	0.666666666666667	0.333333333333333		gnl|UMD3.1|GK000006.2	35457269	T	C	0	3	0	1		gnl|UMD3.1|GK000006.2	35279802	G	T	0
gnl|UMD3.1|GK000006.2	35404133	T	C	3	2	0.6	0.4		gnl|UMD3.1|GK000006.2	35446246	A	G	0	7	0	1		gnl|UMD3.1|GK000006.2	35461131	C	T	0	4	0	1		gnl|UMD3.1|GK000006.2	35446246	A	G	2	4	0.333333333333333	0.666666666666667		gnl|UMD3.1|GK000006.2	35457284	T	C	0	3	0	1		gnl|UMD3.1|GK000006.2	35301230	A	G	0
gnl|UMD3.1|GK000006.2	35436513	G	A	0	2	0	1		gnl|UMD3.1|GK000006.2	35446247	A	G	5	2	0.714285714285714	0.285714285714286		gnl|UMD3.1|GK000006.2	35461314	C	A	8	2	0.8	0.2		gnl|UMD3.1|GK000006.2	35446248	A	G	4	2	0.666666666666667	0.333333333333333		gnl|UMD3.1|GK000006.2	35458039	T	G	0	2	0	1		gnl|UMD3.1|GK000006.2	35332924	T	C	1
gnl|UMD3.1|GK000006.2	35440223	C	A	2	4	0.333333333333333	0.666666666666667		gnl|UMD3.1|GK000006.2	35446248	A	G	5	2	0.714285714285714	0.285714285714286		gnl|UMD3.1|GK000006.2	35461490	C	A	5	2	0.714285714285714	0.285714285714286		gnl|UMD3.1|GK000006.2	35446255	A	G	0	6	0	1		gnl|UMD3.1|GK000006.2	35458064	T	G	0	2	0	1		gnl|UMD3.1|GK000006.2	35358493	T	G	0
gnl|UMD3.1|GK000006.2	35440228	A	C	1	4	0.2	0.8		gnl|UMD3.1|GK000006.2	35446255	A	G	1	6	0.142857142857143	0.857142857142857		gnl|UMD3.1|GK000006.2	35461591	A	G	0	4	0	1		gnl|UMD3.1|GK000006.2	35446259	A	G	4	2	0.666666666666667	0.333333333333333		gnl|UMD3.1|GK000006.2	35458156	G	T	0	2	0	1		gnl|UMD3.1|GK000006.2	35365445	G	T	0
gnl|UMD3.1|GK000006.2	35443131	T	A	0	2	0	1		gnl|UMD3.1|GK000006.2	35446354	C	A	0	1	0	1		gnl|UMD3.1|GK000006.2	35461738	C	T	1	2	0.333333333333333	0.666666666666667		gnl|UMD3.1|GK000006.2	35446272	A	G	2	3	0.4	0.6		gnl|UMD3.1|GK000006.2	35458163	C	A	0	2	0	1		gnl|UMD3.1|GK000006.2	35366871	A	C	0
gnl|UMD3.1|GK000006.2	35446233	A	G	2	4	0.333333333333333	0.666666666666667		gnl|UMD3.1|GK000006.2	35446513	T	C	0	5	0	1		gnl|UMD3.1|GK000006.2	35461792	G	A	0	2	0	1		gnl|UMD3.1|GK000006.2	35446289	A	G	1	4	0.2	0.8		gnl|UMD3.1|GK000006.2	35458678	C	T	0	4	0	1		gnl|UMD3.1|GK000006.2	35368359	C	A	3
gnl|UMD3.1|GK000006.2	35446246	A	G	1	5	0.166666666666667	0.833333333333333		gnl|UMD3.1|GK000006.2	35446737	A	G	7	8	0.466666666666667	0.533333333333333		gnl|UMD3.1|GK000006.2	35466087	C	A,G	0	5	0	1		gnl|UMD3.1|GK000006.2	35446293	A	G	3	2	0.6	0.4		gnl|UMD3.1|GK000006.2	35458730	T	C	0	3	0	1		gnl|UMD3.1|GK000006.2	35368452	T	A	4
gnl|UMD3.1|GK000006.2	35446255	A	G	1	5	0.166666666666667	0.833333333333333		gnl|UMD3.1|GK000006.2	35446774	T	G	6	5	0.545454545454545	0.454545454545455		gnl|UMD3.1|GK000006.2	35466106	T	C	0	9	0	1		gnl|UMD3.1|GK000006.2	35446448	A	G	0	4	0	1		gnl|UMD3.1|GK000006.2	35458731	G	A	0	3	0	1		gnl|UMD3.1|GK000006.2	35368833	G	A	2
gnl|UMD3.1|GK000006.2	35446475	G	T	3	2	0.6	0.4		gnl|UMD3.1|GK000006.2	35447309	A	G	0	2	0	1		gnl|UMD3.1|GK000006.2	35466850	G	A	1	2	0.333333333333333	0.666666666666667		gnl|UMD3.1|GK000006.2	35446513	T	C	0	2	0	1		gnl|UMD3.1|GK000006.2	35458967	G	C	0	2	0	1		gnl|UMD3.1|GK000006.2	35368879	T	G	2
gnl|UMD3.1|GK000006.2	35447141	A	G	0	2	0	1		gnl|UMD3.1|GK000006.2	35447527	A	C	0	2	0	1		gnl|UMD3.1|GK000006.2	35469188	C	A	0	3	0	1		gnl|UMD3.1|GK000006.2	35446737	A	G	0	5	0	1		gnl|UMD3.1|GK000006.2	35458983	C	T	0	2	0	1		gnl|UMD3.1|GK000006.2	35369145	G	T	2
gnl|UMD3.1|GK000006.2	35447733	C	A	3	2	0.6	0.4		gnl|UMD3.1|GK000006.2	35447743	A	T	0	2	0	1		gnl|UMD3.1|GK000006.2	35469211	C	T	0	3	0	1		gnl|UMD3.1|GK000006.2	35446774	T	G	0	5	0	1		gnl|UMD3.1|GK000006.2	35459025	G	T	0	2	0	1		gnl|UMD3.1|GK000006.2	35384376	T	C	0
gnl|UMD3.1|GK000006.2	35448482	A	G	0	2	0	1		gnl|UMD3.1|GK000006.2	35447887	C	T	0	2	0	1		gnl|UMD3.1|GK000006.2	35469274	A	G	0	3	0	1		gnl|UMD3.1|GK000006.2	35447259	T	C	0	2	0	1		gnl|UMD3.1|GK000006.2	35459028	A	G	0	2	0	1		gnl|UMD3.1|GK000006.2	35387265	T	C	0
gnl|UMD3.1|GK000006.2	35448486	A	G	0	2	0	1		gnl|UMD3.1|GK000006.2	35448366	T	C	1	2	0.333333333333333	0.666666666666667		gnl|UMD3.1|GK000006.2	35469479	C	T	0	3	0	1		gnl|UMD3.1|GK000006.2	35447287	C	A	0	2	0	1		gnl|UMD3.1|GK000006.2	35459328	C	T	0	2	0	1		gnl|UMD3.1|GK000006.2	35392927	T	C	0
gnl|UMD3.1|GK000006.2	35448489	A	G	0	2	0	1		gnl|UMD3.1|GK000006.2	35448400	T	G	2	2	0.5	0.5		gnl|UMD3.1|GK000006.2	35470164	T	A	0	3	0	1		gnl|UMD3.1|GK000006.2	35447295	T	C	0	2	0	1		gnl|UMD3.1|GK000006.2	35459353	T	C	0	3	0	1		gnl|UMD3.1|GK000006.2	35397742	G	A	5
gnl|UMD3.1|GK000006.2	35448491	A	G	0	2	0	1		gnl|UMD3.1|GK000006.2	35448682	A	G	11	2	0.846153846153846	0.153846153846154		gnl|UMD3.1|GK000006.2	35470500	C	T	3	13	0.1875	0.8125		gnl|UMD3.1|GK000006.2	35447319	T	C	0	2	0	1		gnl|UMD3.1|GK000006.2	35459391	T	G	0	3	0	1		gnl|UMD3.1|GK000006.2	35398046	G	T	1
gnl|UMD3.1|GK000006.2	35448564	A	G	10	2	0.833333333333333	0.166666666666667		gnl|UMD3.1|GK000006.2	35448690	A	G	11	2	0.846153846153846	0.153846153846154		gnl|UMD3.1|GK000006.2	35472601	A	T	0	2	0	1		gnl|UMD3.1|GK000006.2	35447341	A	G	0	2	0	1		gnl|UMD3.1|GK000006.2	35460291	CTTT	CT	0	1	0	1		gnl|UMD3.1|GK000006.2	35398154	T	C	0
gnl|UMD3.1|GK000006.2	35448577	A	G	9	4	0.692307692307692	0.307692307692308		gnl|UMD3.1|GK000006.2	35448707	A	G	8	4	0.666666666666667	0.333333333333333		gnl|UMD3.1|GK000006.2	35474080	A	G	0	2	0	1		gnl|UMD3.1|GK000006.2	35447343	A	G	0	2	0	1		gnl|UMD3.1|GK000006.2	35460375	T	A	0	4	0	1		gnl|UMD3.1|GK000006.2	35398271	C	T	1
gnl|UMD3.1|GK000006.2	35448585	A	G	8	5	0.615384615384615	0.384615384615385		gnl|UMD3.1|GK000006.2	35448708	A	G	9	6	0.6	0.4		gnl|UMD3.1|GK000006.2	35475031	A	G	0	2	0	1		gnl|UMD3.1|GK000006.2	35447887	C	T	0	4	0	1		gnl|UMD3.1|GK000006.2	35460378	C	T	0	4	0	1		gnl|UMD3.1|GK000006.2	35405098	T	A	0
gnl|UMD3.1|GK000006.2	35448591	A	G	10	2	0.833333333333333	0.166666666666667		gnl|UMD3.1|GK000006.2	35448760	T	G	7	13	0.35	0.65		gnl|UMD3.1|GK000006.2	35475065	G	C	0	2	0	1		gnl|UMD3.1|GK000006.2	35448168	TTCTCTCTATCTCT	TTCTCT	0	1	0	1		gnl|UMD3.1|GK000006.2	35461498	G	T	0	2	0	1		gnl|UMD3.1|GK000006.2	35405249	C	A	5
gnl|UMD3.1|GK000006.2	35448676	A	G	5	2	0.714285714285714	0.285714285714286		gnl|UMD3.1|GK000006.2	35448773	G	T	15	4	0.789473684210526	0.210526315789474		gnl|UMD3.1|GK000006.2	35475078	A	G	0	2	0	1		gnl|UMD3.1|GK000006.2	35448281	T	C	2	3	0.4	0.6		gnl|UMD3.1|GK000006.2	35461545	G	A	0	3	0	1		gnl|UMD3.1|GK000006.2	35414201	C	G	0
gnl|UMD3.1|GK000006.2	35448707	A	G	7	3	0.7	0.3		gnl|UMD3.1|GK000006.2	35448818	C	T	3	17	0.15	0.85		gnl|UMD3.1|GK000006.2	35475523	C	T	0	2	0	1		gnl|UMD3.1|GK000006.2	35448486	A	G	0	2	0	1		gnl|UMD3.1|GK000006.2	35461591	A	G	0	4	0	1		gnl|UMD3.1|GK000006.2	35414664	T	C	0
gnl|UMD3.1|GK000006.2	35448708	A	G	5	5	0.5	0.5		gnl|UMD3.1|GK000006.2	35448844	T	C	1	12	0.0769230769230769	0.923076923076923		gnl|UMD3.1|GK000006.2	35475552	T	A	0	2	0	1		gnl|UMD3.1|GK000006.2	35448489	A	G	0	2	0	1		gnl|UMD3.1|GK000006.2	35461738	C	T	0	4	0	1		gnl|UMD3.1|GK000006.2	35420263	T	C	0
gnl|UMD3.1|GK000006.2	35448719	A	G	8	2	0.8	0.2		gnl|UMD3.1|GK000006.2	35448845	A	C	2	9	0.181818181818182	0.818181818181818		gnl|UMD3.1|GK000006.2	35477542	N	A	0	2	0	1		gnl|UMD3.1|GK000006.2	35448504	G	A	0	8	0	1		gnl|UMD3.1|GK000006.2	35461792	G	A	0	2	0	1		gnl|UMD3.1|GK000006.2	35420280	T	C	0
gnl|UMD3.1|GK000006.2	35448724	A	G	6	5	0.545454545454545	0.454545454545455		gnl|UMD3.1|GK000006.2	35448984	A	G	8	3	0.727272727272727	0.272727272727273		gnl|UMD3.1|GK000006.2	35477543	N	A	0	2	0	1		gnl|UMD3.1|GK000006.2	35448523	C	T	0	9	0	1		gnl|UMD3.1|GK000006.2	35461820	A	G	0	5	0	1		gnl|UMD3.1|GK000006.2	35420286	T	C	0
gnl|UMD3.1|GK000006.2	35448994	A	G	12	2	0.857142857142857	0.142857142857143		gnl|UMD3.1|GK000006.2	35448994	A	G	9	2	0.818181818181818	0.181818181818182		gnl|UMD3.1|GK000006.2	35477609	A	G	0	8	0	1		gnl|UMD3.1|GK000006.2	35448552	A	G	7	2	0.777777777777778	0.222222222222222		gnl|UMD3.1|GK000006.2	35462196	A	G	3	2	0.6	0.4		gnl|UMD3.1|GK000006.2	35420289	T	C	0
gnl|UMD3.1|GK000006.2	35449029	A	G	6	6	0.5	0.5		gnl|UMD3.1|GK000006.2	35448997	G	C	6	5	0.545454545454545	0.454545454545455		gnl|UMD3.1|GK000006.2	35479114	G	T	2	2	0.5	0.5		gnl|UMD3.1|GK000006.2	35448564	A	G	6	3	0.666666666666667	0.333333333333333		gnl|UMD3.1|GK000006.2	35462197	A	G	3	2	0.6	0.4		gnl|UMD3.1|GK000006.2	35420295	T	C	0
gnl|UMD3.1|GK000006.2	35449033	T	A	5	6	0.454545454545455	0.545454545454545		gnl|UMD3.1|GK000006.2	35449012	A	G	10	3	0.769230769230769	0.230769230769231		gnl|UMD3.1|GK000006.2	35480396	G	T	6	5	0.545454545454545	0.454545454545455		gnl|UMD3.1|GK000006.2	35448578	A	G	8	3	0.727272727272727	0.272727272727273		gnl|UMD3.1|GK000006.2	35462198	A	G	3	2	0.6	0.4		gnl|UMD3.1|GK000006.2	35420296	T	C	0
gnl|UMD3.1|GK000006.2	35449038	A	G	8	3	0.727272727272727	0.272727272727273		gnl|UMD3.1|GK000006.2	35449029	A	G	1	10	0.0909090909090909	0.909090909090909		gnl|UMD3.1|GK000006.2	35480414	G	T	7	4	0.636363636363636	0.363636363636364		gnl|UMD3.1|GK000006.2	35448585	A	G	8	2	0.8	0.2		gnl|UMD3.1|GK000006.2	35462237	A	G	3	2	0.6	0.4		gnl|UMD3.1|GK000006.2	35420310	T	C	0
gnl|UMD3.1|GK000006.2	35452322	C	T	0	4	0	1		gnl|UMD3.1|GK000006.2	35449038	A	G	2	9	0.181818181818182	0.818181818181818		gnl|UMD3.1|GK000006.2	35480435	G	T	11	3	0.785714285714286	0.214285714285714		gnl|UMD3.1|GK000006.2	35448589	A	G	7	2	0.777777777777778	0.222222222222222		gnl|UMD3.1|GK000006.2	35462253	A	G	4	2	0.666666666666667	0.333333333333333		gnl|UMD3.1|GK000006.2	35420322	T	C	0
gnl|UMD3.1|GK000006.2	35453939	G	A	2	7	0.222222222222222	0.777777777777778		gnl|UMD3.1|GK000006.2	35450593	C	A	1	4	0.2	0.8		gnl|UMD3.1|GK000006.2	35480884	A	G	0	2	0	1		gnl|UMD3.1|GK000006.2	35448760	T	G	0	4	0	1		gnl|UMD3.1|GK000006.2	35462652	T	C	0	2	0	1		gnl|UMD3.1|GK000006.2	35420353	T	C	0
gnl|UMD3.1|GK000006.2	35453946	C	T	2	6	0.25	0.75		gnl|UMD3.1|GK000006.2	35450613	T	C	1	4	0.2	0.8		gnl|UMD3.1|GK000006.2	35483748	G	A	0	3	0	1		gnl|UMD3.1|GK000006.2	35448818	C	T	0	2	0	1		gnl|UMD3.1|GK000006.2	35462807	C	T	0	2	0	1		gnl|UMD3.1|GK000006.2	35430845	G	T	0
gnl|UMD3.1|GK000006.2	35453949	A	T	2	6	0.25	0.75		gnl|UMD3.1|GK000006.2	35450632	G	A	1	4	0.2	0.8		gnl|UMD3.1|GK000006.2	35483893	T	C	0	3	0	1		gnl|UMD3.1|GK000006.2	35448844	T	C	0	2	0	1		gnl|UMD3.1|GK000006.2	35463210	A	G	2	2	0.5	0.5		gnl|UMD3.1|GK000006.2	35431335	G	A	1
gnl|UMD3.1|GK000006.2	35455023	G	C	1	8	0.111111111111111	0.888888888888889		gnl|UMD3.1|GK000006.2	35451702	T	C	0	2	0	1		gnl|UMD3.1|GK000006.2	35483903	T	C	0	3	0	1		gnl|UMD3.1|GK000006.2	35448845	A	C	0	1	0	1		gnl|UMD3.1|GK000006.2	35463248	A	G	3	2	0.6	0.4		gnl|UMD3.1|GK000006.2	35440300	C	A	2
gnl|UMD3.1|GK000006.2	35455259	T	C	2	6	0.25	0.75		gnl|UMD3.1|GK000006.2	35454970	G	A	1	2	0.333333333333333	0.666666666666667		gnl|UMD3.1|GK000006.2	35487547	G	T	0	2	0	1		gnl|UMD3.1|GK000006.2	35448994	A	G	4	3	0.571428571428571	0.428571428571429		gnl|UMD3.1|GK000006.2	35463363	T	C	0	2	0	1		gnl|UMD3.1|GK000006.2	35441676	G	T	0
gnl|UMD3.1|GK000006.2	35457360	A	G	6	2	0.75	0.25		gnl|UMD3.1|GK000006.2	35455060	T	G	4	4	0.5	0.5		gnl|UMD3.1|GK000006.2	35488000	TCC	T	0	1	0	1		gnl|UMD3.1|GK000006.2	35449029	A	G	2	4	0.333333333333333	0.666666666666667		gnl|UMD3.1|GK000006.2	35463398	A	T	0	2	0	1		gnl|UMD3.1|GK000006.2	35441677	T	C	0
gnl|UMD3.1|GK000006.2	35457361	A	G	5	2	0.714285714285714	0.285714285714286		gnl|UMD3.1|GK000006.2	35455074	G	C	4	3	0.571428571428571	0.428571428571429		gnl|UMD3.1|GK000006.2	35488074	A	T	0	2	0	1		gnl|UMD3.1|GK000006.2	35449038	A	G	2	3	0.4	0.6		gnl|UMD3.1|GK000006.2	35463543	G	A	0	2	0	1		gnl|UMD3.1|GK000006.2	35445444	T	C	0
gnl|UMD3.1|GK000006.2	35457374	A	G	6	2	0.75	0.25		gnl|UMD3.1|GK000006.2	35455118	C	T	4	4	0.5	0.5		gnl|UMD3.1|GK000006.2	35488304	C	T	0	2	0	1		gnl|UMD3.1|GK000006.2	35451702	T	C	0	2	0	1		gnl|UMD3.1|GK000006.2	35464508	C	A	1	2	0.333333333333333	0.666666666666667		gnl|UMD3.1|GK000006.2	35446958	T	C	0
gnl|UMD3.1|GK000006.2	35457999	A	G	0	2	0	1		gnl|UMD3.1|GK000006.2	35455143	G	C	2	4	0.333333333333333	0.666666666666667		gnl|UMD3.1|GK000006.2	35488756	C	A	4	2	0.666666666666667	0.333333333333333		gnl|UMD3.1|GK000006.2	35451746	C	T	0	4	0	1		gnl|UMD3.1|GK000006.2	35465244	C	A	0	1	0	1		gnl|UMD3.1|GK000006.2	35447296	A	G	0
gnl|UMD3.1|GK000006.2	35458039	T	G	0	2	0	1		gnl|UMD3.1|GK000006.2	35455198	T	G	1	4	0.2	0.8		gnl|UMD3.1|GK000006.2	35489299	C	A	0	2	0	1		gnl|UMD3.1|GK000006.2	35452464	A	AGC	0	1	0	1		gnl|UMD3.1|GK000006.2	35465810	G	A	0	3	0	1		gnl|UMD3.1|GK000006.2	35447309	A	G	0
gnl|UMD3.1|GK000006.2	35458064	T	G	0	2	0	1		gnl|UMD3.1|GK000006.2	35455368	T	A	5	2	0.714285714285714	0.285714285714286		gnl|UMD3.1|GK000006.2	35489864	T	C	6	2	0.75	0.25		gnl|UMD3.1|GK000006.2	35454970	G	A	0	3	0	1		gnl|UMD3.1|GK000006.2	35467015	T	C	0	2	0	1		gnl|UMD3.1|GK000006.2	35447398	AATA	AA	0
gnl|UMD3.1|GK000006.2	35458678	C	T	0	2	0	1		gnl|UMD3.1|GK000006.2	35455887	C	T	11	5	0.6875	0.3125		gnl|UMD3.1|GK000006.2	35489867	A	G	1	6	0.142857142857143	0.857142857142857		gnl|UMD3.1|GK000006.2	35455143	G	C	0	2	0	1		gnl|UMD3.1|GK000006.2	35467053	T	A	0	1	0	1		gnl|UMD3.1|GK000006.2	35447469	C	T	0
gnl|UMD3.1|GK000006.2	35459893	G	T	7	6	0.538461538461538	0.461538461538462		gnl|UMD3.1|GK000006.2	35456029	G	C	7	3	0.7	0.3		gnl|UMD3.1|GK000006.2	35490129	C	T	0	4	0	1		gnl|UMD3.1|GK000006.2	35455198	T	G	0	2	0	1		gnl|UMD3.1|GK000006.2	35468456	C	T	3	2	0.6	0.4		gnl|UMD3.1|GK000006.2	35447674	C	A	3
gnl|UMD3.1|GK000006.2	35459897	G	T	12	3	0.8	0.2		gnl|UMD3.1|GK000006.2	35456344	T	C	1	4	0.2	0.8		gnl|UMD3.1|GK000006.2	35490148	G	A	0	4	0	1		gnl|UMD3.1|GK000006.2	35455238	T	C	0	2	0	1		gnl|UMD3.1|GK000006.2	35468555	G	T	2	2	0.5	0.5		gnl|UMD3.1|GK000006.2	35447743	A	T	2
gnl|UMD3.1|GK000006.2	35459908	G	T	10	5	0.666666666666667	0.333333333333333		gnl|UMD3.1|GK000006.2	35456372	T	A	2	7	0.222222222222222	0.777777777777778		gnl|UMD3.1|GK000006.2	35490162	G	A	1	4	0.2	0.8		gnl|UMD3.1|GK000006.2	35455361	A	T	0	2	0	1		gnl|UMD3.1|GK000006.2	35468741	T	C	0	2	0	1		gnl|UMD3.1|GK000006.2	35447887	C	T	2
gnl|UMD3.1|GK000006.2	35460174	C	T	2	2	0.5	0.5		gnl|UMD3.1|GK000006.2	35456386	A	G	2	9	0.181818181818182	0.818181818181818		gnl|UMD3.1|GK000006.2	35490167	C	T	1	4	0.2	0.8		gnl|UMD3.1|GK000006.2	35455368	T	A	0	2	0	1		gnl|UMD3.1|GK000006.2	35470164	T	A	0	3	0	1		gnl|UMD3.1|GK000006.2	35448366	T	C	3
gnl|UMD3.1|GK000006.2	35460426	C	A	6	2	0.75	0.25		gnl|UMD3.1|GK000006.2	35456437	G	A	6	23	0.206896551724138	0.793103448275862		gnl|UMD3.1|GK000006.2	35490171	T	C	1	4	0.2	0.8		gnl|UMD3.1|GK000006.2	35455486	A	G	0	2	0	1		gnl|UMD3.1|GK000006.2	35470248	C	G	0	4	0	1		gnl|UMD3.1|GK000006.2	35448489	A	G	3
gnl|UMD3.1|GK000006.2	35461458	G	T	28	15	0.651162790697674	0.348837209302326		gnl|UMD3.1|GK000006.2	35456470	T	A	11	25	0.305555555555556	0.694444444444444		gnl|UMD3.1|GK000006.2	35490183	C	T	2	4	0.333333333333333	0.666666666666667		gnl|UMD3.1|GK000006.2	35455887	C	T	0	4	0	1		gnl|UMD3.1|GK000006.2	35471115	A	G	0	3	0	1		gnl|UMD3.1|GK000006.2	35448504	G	A	3
gnl|UMD3.1|GK000006.2	35461521	A	G	20	14	0.588235294117647	0.411764705882353		gnl|UMD3.1|GK000006.2	35456486	A	T	11	24	0.314285714285714	0.685714285714286		gnl|UMD3.1|GK000006.2	35490189	T	C	4	2	0.666666666666667	0.333333333333333		gnl|UMD3.1|GK000006.2	35456029	G	C	0	2	0	1		gnl|UMD3.1|GK000006.2	35471211	C	T	0	3	0	1		gnl|UMD3.1|GK000006.2	35448523	C	T	3
gnl|UMD3.1|GK000006.2	35461591	A	G	24	10	0.705882352941177	0.294117647058824		gnl|UMD3.1|GK000006.2	35456502	C	T	14	20	0.411764705882353	0.588235294117647		gnl|UMD3.1|GK000006.2	35490191	T	C	4	2	0.666666666666667	0.333333333333333		gnl|UMD3.1|GK000006.2	35456372	T	A	0	3	0	1		gnl|UMD3.1|GK000006.2	35473081	C	A	1	2	0.333333333333333	0.666666666666667		gnl|UMD3.1|GK000006.2	35448552	A	G	4
gnl|UMD3.1|GK000006.2	35462368	T	A	1	1	0.5	0.5		gnl|UMD3.1|GK000006.2	35456548	G	A	8	16	0.333333333333333	0.666666666666667		gnl|UMD3.1|GK000006.2	35490217	T	C	0	2	0	1		gnl|UMD3.1|GK000006.2	35456386	A	G	0	7	0	1		gnl|UMD3.1|GK000006.2	35473164	A	G	0	4	0	1		gnl|UMD3.1|GK000006.2	35448564	A	G	4
gnl|UMD3.1|GK000006.2	35463691	C	T	0	4	0	1		gnl|UMD3.1|GK000006.2	35456676	A	C	1	7	0.125	0.875		gnl|UMD3.1|GK000006.2	35494081	C	T	0	2	0	1		gnl|UMD3.1|GK000006.2	35456437	G	A	0	14	0	1		gnl|UMD3.1|GK000006.2	35473458	A	G	0	7	0	1		gnl|UMD3.1|GK000006.2	35448690	A	G	1
gnl|UMD3.1|GK000006.2	35464401	C	A	4	2	0.666666666666667	0.333333333333333		gnl|UMD3.1|GK000006.2	35456685	T	C	1	5	0.166666666666667	0.833333333333333		gnl|UMD3.1|GK000006.2	35494157	A	G	0	2	0	1		gnl|UMD3.1|GK000006.2	35456470	T	A	0	15	0	1		gnl|UMD3.1|GK000006.2	35473470	A	G	4	2	0.666666666666667	0.333333333333333		gnl|UMD3.1|GK000006.2	35448699	A	G	1
gnl|UMD3.1|GK000006.2	35465843	C	A	1	2	0.333333333333333	0.666666666666667		gnl|UMD3.1|GK000006.2	35456757	T	C	5	6	0.454545454545455	0.545454545454545		gnl|UMD3.1|GK000006.2	35495387	T	G	1	2	0.333333333333333	0.666666666666667		gnl|UMD3.1|GK000006.2	35456486	A	T	0	14	0	1		gnl|UMD3.1|GK000006.2	35473507	G	C	0	4	0	1		gnl|UMD3.1|GK000006.2	35448708	A	G	0
gnl|UMD3.1|GK000006.2	35466680	C	A	0	2	0	1		gnl|UMD3.1|GK000006.2	35456926	C	T	5	5	0.5	0.5		gnl|UMD3.1|GK000006.2	35495398	A	T	2	2	0.5	0.5		gnl|UMD3.1|GK000006.2	35456502	C	T	0	13	0	1		gnl|UMD3.1|GK000006.2	35475065	G	C	0	2	0	1		gnl|UMD3.1|GK000006.2	35448760	T	G	2
gnl|UMD3.1|GK000006.2	35466747	G	A	2	2	0.5	0.5		gnl|UMD3.1|GK000006.2	35456957	G	A	4	7	0.363636363636364	0.636363636363636		gnl|UMD3.1|GK000006.2	35495399	G	T	1	2	0.333333333333333	0.666666666666667		gnl|UMD3.1|GK000006.2	35456548	G	A	0	10	0	1		gnl|UMD3.1|GK000006.2	35475078	A	G	0	2	0	1		gnl|UMD3.1|GK000006.2	35448818	C	T	2
gnl|UMD3.1|GK000006.2	35470616	T	C	26	26	0.5	0.5		gnl|UMD3.1|GK000006.2	35457023	T	C	1	9	0.1	0.9		gnl|UMD3.1|GK000006.2	35495423	C	T	2	4	0.333333333333333	0.666666666666667		gnl|UMD3.1|GK000006.2	35456676	A	C	0	3	0	1		gnl|UMD3.1|GK000006.2	35475148	A	C	0	1	0	1		gnl|UMD3.1|GK000006.2	35449187	A	G	0
gnl|UMD3.1|GK000006.2	35470992	C	T	7	2	0.777777777777778	0.222222222222222		gnl|UMD3.1|GK000006.2	35457031	T	G	1	8	0.111111111111111	0.888888888888889		gnl|UMD3.1|GK000006.2	35495484	A	T	2	2	0.5	0.5		gnl|UMD3.1|GK000006.2	35456757	T	C	1	2	0.333333333333333	0.666666666666667		gnl|UMD3.1|GK000006.2	35475286	C	T	0	1	0	1		gnl|UMD3.1|GK000006.2	35454431	T	A	2
gnl|UMD3.1|GK000006.2	35471045	A	T	7	2	0.777777777777778	0.222222222222222		gnl|UMD3.1|GK000006.2	35458039	T	G	0	4	0	1		gnl|UMD3.1|GK000006.2	35495509	T	C	1	2	0.333333333333333	0.666666666666667		gnl|UMD3.1|GK000006.2	35456926	C	T	0	4	0	1		gnl|UMD3.1|GK000006.2	35475333	A	T	0	2	0	1		gnl|UMD3.1|GK000006.2	35454489	G	T	2
gnl|UMD3.1|GK000006.2	35473562	A	G	2	2	0.5	0.5		gnl|UMD3.1|GK000006.2	35458064	T	G	0	3	0	1		gnl|UMD3.1|GK000006.2	35495569	T	C	0	3	0	1		gnl|UMD3.1|GK000006.2	35456957	G	A	0	3	0	1		gnl|UMD3.1|GK000006.2	35476265	G	A	0	2	0	1		gnl|UMD3.1|GK000006.2	35455118	C	T	0
gnl|UMD3.1|GK000006.2	35475297	C	T	5	5	0.5	0.5		gnl|UMD3.1|GK000006.2	35458075	G	A	0	3	0	1		gnl|UMD3.1|GK000006.2	35495633	T	C	0	2	0	1		gnl|UMD3.1|GK000006.2	35457023	T	C	0	4	0	1		gnl|UMD3.1|GK000006.2	35476466	CAT	CATAT	0	1	0	1		gnl|UMD3.1|GK000006.2	35455143	G	C	0
gnl|UMD3.1|GK000006.2	35481046	A	T	0	5	0	1		gnl|UMD3.1|GK000006.2	35458120	A	G	0	2	0	1		gnl|UMD3.1|GK000006.2	35495637	A	C	0	2	0	1		gnl|UMD3.1|GK000006.2	35457031	T	G	0	4	0	1		gnl|UMD3.1|GK000006.2	35477609	A	G	0	2	0	1		gnl|UMD3.1|GK000006.2	35455198	T	G	1
gnl|UMD3.1|GK000006.2	35481167	A	G	2	2	0.5	0.5		gnl|UMD3.1|GK000006.2	35458678	C	T	0	2	0	1		gnl|UMD3.1|GK000006.2	35495736	G	A	0	2	0	1		gnl|UMD3.1|GK000006.2	35457473	A	G	0	2	0	1		gnl|UMD3.1|GK000006.2	35478864	C	T	0	3	0	1		gnl|UMD3.1|GK000006.2	35455259	T	C	1
gnl|UMD3.1|GK000006.2	35481201	A	G	3	2	0.6	0.4		gnl|UMD3.1|GK000006.2	35459328	C	T	0	2	0	1		gnl|UMD3.1|GK000006.2	35495767	G	A	0	2	0	1		gnl|UMD3.1|GK000006.2	35458039	T	G	0	2	0	1		gnl|UMD3.1|GK000006.2	35479274	TTGTGTG	TTGTGTGACTGTGTG	0	1	0	1		gnl|UMD3.1|GK000006.2	35455368	T	A	1
gnl|UMD3.1|GK000006.2	35481204	A	G	3	2	0.6	0.4		gnl|UMD3.1|GK000006.2	35459353	T	C	0	3	0	1		gnl|UMD3.1|GK000006.2	35495772	T	C	0	2	0	1		gnl|UMD3.1|GK000006.2	35458064	T	G	0	2	0	1		gnl|UMD3.1|GK000006.2	35481471	T	C	0	2	0	1		gnl|UMD3.1|GK000006.2	35455423	G	T	0
gnl|UMD3.1|GK000006.2	35484133	G	T	7	2	0.777777777777778	0.222222222222222		gnl|UMD3.1|GK000006.2	35459391	T	G	0	3	0	1		gnl|UMD3.1|GK000006.2	35495787	G	C	0	2	0	1		gnl|UMD3.1|GK000006.2	35458075	G	A	0	2	0	1		gnl|UMD3.1|GK000006.2	35483110	G	A	0	2	0	1		gnl|UMD3.1|GK000006.2	35455603	A	T	3
gnl|UMD3.1|GK000006.2	35485150	C	A	2	2	0.5	0.5		gnl|UMD3.1|GK000006.2	35459838	C	A	4	4	0.5	0.5		gnl|UMD3.1|GK000006.2	35495802	G	A	0	2	0	1		gnl|UMD3.1|GK000006.2	35458983	C	T	0	2	0	1		gnl|UMD3.1|GK000006.2	35483188	A	G	0	1	0	1		gnl|UMD3.1|GK000006.2	35456372	T	A	0
gnl|UMD3.1|GK000006.2	35500185	G	T	0	2	0	1		gnl|UMD3.1|GK000006.2	35459893	G	T	5	3	0.625	0.375		gnl|UMD3.1|GK000006.2	35496519	T	C	0	2	0	1		gnl|UMD3.1|GK000006.2	35459025	G	T	0	2	0	1		gnl|UMD3.1|GK000006.2	35484361	T	C	0	2	0	1		gnl|UMD3.1|GK000006.2	35456386	A	G	0
gnl|UMD3.1|GK000006.2	35500768	C	G	0	4	0	1		gnl|UMD3.1|GK000006.2	35460166	A	G	5	6	0.454545454545455	0.545454545454545		gnl|UMD3.1|GK000006.2	35501051	A	G	0	4	0	1		gnl|UMD3.1|GK000006.2	35459028	A	G	0	2	0	1		gnl|UMD3.1|GK000006.2	35484991	G	A	0	5	0	1		gnl|UMD3.1|GK000006.2	35456437	G	A	3
gnl|UMD3.1|GK000006.2	35501011	C	A	8	2	0.8	0.2		gnl|UMD3.1|GK000006.2	35460169	A	G	9	2	0.818181818181818	0.181818181818182		gnl|UMD3.1|GK000006.2	35501055	A	G	0	4	0	1		gnl|UMD3.1|GK000006.2	35459059	G	A	0	2	0	1		gnl|UMD3.1|GK000006.2	35485028	G	T	5	2	0.714285714285714	0.285714285714286		gnl|UMD3.1|GK000006.2	35456470	T	A	4
gnl|UMD3.1|GK000006.2	35502701	TTATAT	TTAT	0	1	0	1		gnl|UMD3.1|GK000006.2	35460248	C	T	9	2	0.818181818181818	0.181818181818182		gnl|UMD3.1|GK000006.2	35505014	A	T	0	2	0	1		gnl|UMD3.1|GK000006.2	35459064	T	C	0	2	0	1		gnl|UMD3.1|GK000006.2	35485083	A	G	0	5	0	1		gnl|UMD3.1|GK000006.2	35456926	C	T	4
gnl|UMD3.1|GK000006.2	35504110	A	ATGTAACC	0	1	0	1		gnl|UMD3.1|GK000006.2	35460314	T	C	5	8	0.384615384615385	0.615384615384615		gnl|UMD3.1|GK000006.2	35510131	T	A	7	2	0.777777777777778	0.222222222222222		gnl|UMD3.1|GK000006.2	35459185	A	T	0	2	0	1		gnl|UMD3.1|GK000006.2	35485129	A	G	3	2	0.6	0.4		gnl|UMD3.1|GK000006.2	35456957	G	A	3
gnl|UMD3.1|GK000006.2	35520470	CTT	CTTT	0	1	0	1		gnl|UMD3.1|GK000006.2	35460378	C	T	3	7	0.3	0.7		gnl|UMD3.1|GK000006.2	35510140	C	A	0	3	0	1		gnl|UMD3.1|GK000006.2	35459246	C	T	0	2	0	1		gnl|UMD3.1|GK000006.2	35485569	A	G	0	2	0	1		gnl|UMD3.1|GK000006.2	35457591	T	C	1
gnl|UMD3.1|GK000006.2	35520907	A	T	1	2	0.333333333333333	0.666666666666667		gnl|UMD3.1|GK000006.2	35460640	A	G	0	2	0	1		gnl|UMD3.1|GK000006.2	35513318	T	C	0	2	0	1		gnl|UMD3.1|GK000006.2	35459257	A	G	0	2	0	1		gnl|UMD3.1|GK000006.2	35486181	G	A	0	2	0	1		gnl|UMD3.1|GK000006.2	35457690	C	A	0
gnl|UMD3.1|GK000006.2	35521847	G	A	0	2	0	1		gnl|UMD3.1|GK000006.2	35460671	T	A	0	4	0	1		gnl|UMD3.1|GK000006.2	35513337	G	A	0	2	0	1		gnl|UMD3.1|GK000006.2	35459537	AT	ATT	0	1	0	1		gnl|UMD3.1|GK000006.2	35486217	C	T	0	2	0	1		gnl|UMD3.1|GK000006.2	35458064	T	G	0
gnl|UMD3.1|GK000006.2	35521996	C	T	1	2	0.333333333333333	0.666666666666667		gnl|UMD3.1|GK000006.2	35460679	C	G	0	4	0	1		gnl|UMD3.1|GK000006.2	35513467	C	T	0	2	0	1		gnl|UMD3.1|GK000006.2	35459838	C	A	0	3	0	1		gnl|UMD3.1|GK000006.2	35488005	T	C	0	2	0	1		gnl|UMD3.1|GK000006.2	35458075	G	A	0
gnl|UMD3.1|GK000006.2	35524745	G	A	0	2	0	1		gnl|UMD3.1|GK000006.2	35461089	T	C	10	6	0.625	0.375		gnl|UMD3.1|GK000006.2	35517078	C	G	2	2	0.5	0.5		gnl|UMD3.1|GK000006.2	35460640	A	G	0	2	0	1		gnl|UMD3.1|GK000006.2	35488074	A	T	0	2	0	1		gnl|UMD3.1|GK000006.2	35458120	A	G	0
gnl|UMD3.1|GK000006.2	35524779	C	G	0	2	0	1		gnl|UMD3.1|GK000006.2	35461125	A	G	10	7	0.588235294117647	0.411764705882353		gnl|UMD3.1|GK000006.2	35517088	C	A	2	2	0.5	0.5		gnl|UMD3.1|GK000006.2	35460778	C	A	0	2	0	1		gnl|UMD3.1|GK000006.2	35489617	C	T	0	2	0	1		gnl|UMD3.1|GK000006.2	35458678	C	T	0
gnl|UMD3.1|GK000006.2	35530466	C	T	1	2	0.333333333333333	0.666666666666667		gnl|UMD3.1|GK000006.2	35461131	C	T	9	6	0.6	0.4		gnl|UMD3.1|GK000006.2	35520819	G	A	0	2	0	1		gnl|UMD3.1|GK000006.2	35460797	T	C	0	2	0	1		gnl|UMD3.1|GK000006.2	35489627	C	T	0	2	0	1		gnl|UMD3.1|GK000006.2	35458941	A	G	0
gnl|UMD3.1|GK000006.2	35539327	G	T	0	2	0	1		gnl|UMD3.1|GK000006.2	35461446	G	T	12	7	0.631578947368421	0.368421052631579		gnl|UMD3.1|GK000006.2	35520874	G	A	0	2	0	1		gnl|UMD3.1|GK000006.2	35461089	T	C	0	3	0	1		gnl|UMD3.1|GK000006.2	35489878	T	C	0	2	0	1		gnl|UMD3.1|GK000006.2	35458967	G	C	0
gnl|UMD3.1|GK000006.2	35542401	T	G	0	2	0	1		gnl|UMD3.1|GK000006.2	35461458	G	T	13	10	0.565217391304348	0.434782608695652		gnl|UMD3.1|GK000006.2	35521925	A	C	0	2	0	1		gnl|UMD3.1|GK000006.2	35461498	G	T	0	3	0	1		gnl|UMD3.1|GK000006.2	35489883	C	T	0	2	0	1		gnl|UMD3.1|GK000006.2	35458983	C	T	0
gnl|UMD3.1|GK000006.2	35542692	T	C	0	2	0	1		gnl|UMD3.1|GK000006.2	35461498	G	T	13	8	0.619047619047619	0.380952380952381		gnl|UMD3.1|GK000006.2	35521931	A	C	0	2	0	1		gnl|UMD3.1|GK000006.2	35461545	G	A	0	4	0	1		gnl|UMD3.1|GK000006.2	35489894	G	A	0	2	0	1		gnl|UMD3.1|GK000006.2	35459025	G	T	0
gnl|UMD3.1|GK000006.2	35542745	T	C	0	2	0	1		gnl|UMD3.1|GK000006.2	35461545	G	A	16	6	0.727272727272727	0.272727272727273		gnl|UMD3.1|GK000006.2	35521984	A	C	0	2	0	1		gnl|UMD3.1|GK000006.2	35461591	A	G	0	5	0	1		gnl|UMD3.1|GK000006.2	35489928	T	C	0	4	0	1		gnl|UMD3.1|GK000006.2	35459028	A	G	0
gnl|UMD3.1|GK000006.2	35553566	C	A	4	3	0.571428571428571	0.428571428571429		gnl|UMD3.1|GK000006.2	35461703	A	G	12	2	0.857142857142857	0.142857142857143		gnl|UMD3.1|GK000006.2	35524123	A	G	0	2	0	1		gnl|UMD3.1|GK000006.2	35461682	A	G	9	2	0.818181818181818	0.181818181818182		gnl|UMD3.1|GK000006.2	35489937	A	C	0	4	0	1		gnl|UMD3.1|GK000006.2	35459147	A	G,T	0
gnl|UMD3.1|GK000006.2	35554297	G	A	0	5	0	1		gnl|UMD3.1|GK000006.2	35461704	A	G	11	2	0.846153846153846	0.153846153846154		gnl|UMD3.1|GK000006.2	35525823	G	A	0	2	0	1		gnl|UMD3.1|GK000006.2	35461738	C	T	0	10	0	1		gnl|UMD3.1|GK000006.2	35489939	C	G	0	4	0	1		gnl|UMD3.1|GK000006.2	35459166	C	A	0
gnl|UMD3.1|GK000006.2	35563396	A	G	1	2	0.333333333333333	0.666666666666667		gnl|UMD3.1|GK000006.2	35461736	A	G	8	3	0.727272727272727	0.272727272727273		gnl|UMD3.1|GK000006.2	35525870	G	T	0	2	0	1		gnl|UMD3.1|GK000006.2	35461759	C	A	6	2	0.75	0.25		gnl|UMD3.1|GK000006.2	35490281	A	C	0	2	0	1		gnl|UMD3.1|GK000006.2	35459813	CAGAG	CAG	0
gnl|UMD3.1|GK000006.2	35564406	A	T	5	3	0.625	0.375		gnl|UMD3.1|GK000006.2	35461738	C	T	11	2	0.846153846153846	0.153846153846154		gnl|UMD3.1|GK000006.2	35526482	C	A	0	2	0	1		gnl|UMD3.1|GK000006.2	35461792	G	A	0	3	0	1		gnl|UMD3.1|GK000006.2	35490948	G	A	0	2	0	1		gnl|UMD3.1|GK000006.2	35460174	C	T	0
gnl|UMD3.1|GK000006.2	35564407	A	T	5	3	0.625	0.375		gnl|UMD3.1|GK000006.2	35461792	G	A	6	3	0.666666666666667	0.333333333333333		gnl|UMD3.1|GK000006.2	35527403	T	A	4	5	0.444444444444444	0.555555555555556		gnl|UMD3.1|GK000006.2	35461820	A	G	0	2	0	1		gnl|UMD3.1|GK000006.2	35490969	A	G	0	2	0	1		gnl|UMD3.1|GK000006.2	35460191	A	G	0
gnl|UMD3.1|GK000006.2	35569926	T	A	1	2	0.333333333333333	0.666666666666667		gnl|UMD3.1|GK000006.2	35461820	A	G	3	3	0.5	0.5		gnl|UMD3.1|GK000006.2	35533432	G	C,A	0	3	0	1		gnl|UMD3.1|GK000006.2	35462652	T	C	0	2	0	1		gnl|UMD3.1|GK000006.2	35490996	G	A	0	2	0	1		gnl|UMD3.1|GK000006.2	35460201	G	T	2
gnl|UMD3.1|GK000006.2	35569927	A	T	1	2	0.333333333333333	0.666666666666667		gnl|UMD3.1|GK000006.2	35461881	A	G	1	2	0.333333333333333	0.666666666666667		gnl|UMD3.1|GK000006.2	35538735	T	C	1	2	0.333333333333333	0.666666666666667		gnl|UMD3.1|GK000006.2	35465810	G	A	0	2	0	1		gnl|UMD3.1|GK000006.2	35491276	C	T	0	2	0	1		gnl|UMD3.1|GK000006.2	35460204	C	T	2
gnl|UMD3.1|GK000006.2	35570779	C	A	2	2	0.5	0.5		gnl|UMD3.1|GK000006.2	35462073	A	G	9	2	0.818181818181818	0.181818181818182		gnl|UMD3.1|GK000006.2	35539365	G	C	0	2	0	1		gnl|UMD3.1|GK000006.2	35466087	C	A	0	2	0	1		gnl|UMD3.1|GK000006.2	35494707	T	C	0	4	0	1		gnl|UMD3.1|GK000006.2	35460297	A	G	1
gnl|UMD3.1|GK000006.2	35575897	T	A	4	2	0.666666666666667	0.333333333333333		gnl|UMD3.1|GK000006.2	35462081	C	A	6	5	0.545454545454545	0.454545454545455		gnl|UMD3.1|GK000006.2	35548904	T	C	0	4	0	1		gnl|UMD3.1|GK000006.2	35466453	C	T	0	2	0	1		gnl|UMD3.1|GK000006.2	35494804	C	T	0	4	0	1		gnl|UMD3.1|GK000006.2	35461498	G	T	2
gnl|UMD3.1|GK000006.2	35576300	T	C	0	3	0	1		gnl|UMD3.1|GK000006.2	35462138	A	G	7	2	0.777777777777778	0.222222222222222		gnl|UMD3.1|GK000006.2	35548931	T	C	0	4	0	1		gnl|UMD3.1|GK000006.2	35466895	T	C	0	2	0	1		gnl|UMD3.1|GK000006.2	35494812	A	G	0	4	0	1		gnl|UMD3.1|GK000006.2	35461545	G	A	1
gnl|UMD3.1|GK000006.2	35576789	G	A	0	2	0	1		gnl|UMD3.1|GK000006.2	35462500	G	T	0	2	0	1		gnl|UMD3.1|GK000006.2	35553004	G	A	12	2	0.857142857142857	0.142857142857143		gnl|UMD3.1|GK000006.2	35467015	T	C	0	2	0	1		gnl|UMD3.1|GK000006.2	35498170	T	G	0	2	0	1		gnl|UMD3.1|GK000006.2	35461591	A	G	0
gnl|UMD3.1|GK000006.2	35578552	T	C	0	2	0	1		gnl|UMD3.1|GK000006.2	35462807	C	T	3	2	0.6	0.4		gnl|UMD3.1|GK000006.2	35553509	C	T	8	6	0.571428571428571	0.428571428571429		gnl|UMD3.1|GK000006.2	35469274	A	G	0	4	0	1		gnl|UMD3.1|GK000006.2	35498195	T	C	0	2	0	1		gnl|UMD3.1|GK000006.2	35461911	G	T	0
gnl|UMD3.1|GK000006.2	35578557	T	A	0	2	0	1		gnl|UMD3.1|GK000006.2	35462837	C	A	3	2	0.6	0.4		gnl|UMD3.1|GK000006.2	35554531	T	A	0	2	0	1		gnl|UMD3.1|GK000006.2	35469939	G	A	0	2	0	1		gnl|UMD3.1|GK000006.2	35498256	C	T	0	2	0	1		gnl|UMD3.1|GK000006.2	35463107	C	A	0
gnl|UMD3.1|GK000006.2	35585892	G	T	0	2	0	1		gnl|UMD3.1|GK000006.2	35462843	A	G	2	2	0.5	0.5		gnl|UMD3.1|GK000006.2	35556294	A	G	0	3	0	1		gnl|UMD3.1|GK000006.2	35469960	G	A	0	2	0	1		gnl|UMD3.1|GK000006.2	35498275	G	T	0	2	0	1		gnl|UMD3.1|GK000006.2	35465415	G	T	0
gnl|UMD3.1|GK000006.2	35585947	A	G	0	2	0	1		gnl|UMD3.1|GK000006.2	35463210	A	G	0	2	0	1		gnl|UMD3.1|GK000006.2	35564099	T	A	2	6	0.25	0.75		gnl|UMD3.1|GK000006.2	35470248	C	G	0	2	0	1		gnl|UMD3.1|GK000006.2	35502988	C	G	0	2	0	1		gnl|UMD3.1|GK000006.2	35466453	C	T	0
gnl|UMD3.1|GK000006.2	35586536	G	A	0	4	0	1		gnl|UMD3.1|GK000006.2	35463214	A	G	0	2	0	1		gnl|UMD3.1|GK000006.2	35564394	G	T	0	2	0	1		gnl|UMD3.1|GK000006.2	35471211	C	T	0	6	0	1		gnl|UMD3.1|GK000006.2	35505277	C	T	0	2	0	1		gnl|UMD3.1|GK000006.2	35468925	A	G	2
gnl|UMD3.1|GK000006.2	35588238	G	A	0	2	0	1		gnl|UMD3.1|GK000006.2	35463215	A	G	0	2	0	1		gnl|UMD3.1|GK000006.2	35575969	A	T	4	2	0.666666666666667	0.333333333333333		gnl|UMD3.1|GK000006.2	35472601	A	T	0	6	0	1		gnl|UMD3.1|GK000006.2	35506669	T	C	0	2	0	1		gnl|UMD3.1|GK000006.2	35471115	A	G	1
gnl|UMD3.1|GK000006.2	35588789	G	A	2	2	0.5	0.5		gnl|UMD3.1|GK000006.2	35464471	C	T	2	2	0.5	0.5		gnl|UMD3.1|GK000006.2	35576496	G	A	0	2	0	1		gnl|UMD3.1|GK000006.2	35472675	T	G	0	3	0	1		gnl|UMD3.1|GK000006.2	35508330	T	C	0	2	0	1		gnl|UMD3.1|GK000006.2	35472675	T	G	0
gnl|UMD3.1|GK000006.2	35589659	C	T	1	2	0.333333333333333	0.666666666666667		gnl|UMD3.1|GK000006.2	35464915	A	T	0	2	0	1		gnl|UMD3.1|GK000006.2	35576512	T	C,G	0	2	0	1		gnl|UMD3.1|GK000006.2	35474372	GTTTTT	GTTT	0	1	0	1		gnl|UMD3.1|GK000006.2	35513337	G	A	0	2	0	1		gnl|UMD3.1|GK000006.2	35473507	G	C	2
gnl|UMD3.1|GK000006.2	35593792	A	C	0	3	0	1		gnl|UMD3.1|GK000006.2	35465801	A	G	4	2	0.666666666666667	0.333333333333333		gnl|UMD3.1|GK000006.2	35576528	T	C	0	2	0	1		gnl|UMD3.1|GK000006.2	35474499	T	C	0	3	0	1		gnl|UMD3.1|GK000006.2	35513404	T	C	0	2	0	1		gnl|UMD3.1|GK000006.2	35475297	C	T	0
gnl|UMD3.1|GK000006.2	35593799	T	A	0	3	0	1		gnl|UMD3.1|GK000006.2	35465844	A	G	6	2	0.75	0.25		gnl|UMD3.1|GK000006.2	35585448	A	G	4	2	0.666666666666667	0.333333333333333		gnl|UMD3.1|GK000006.2	35474706	C	T	0	2	0	1		gnl|UMD3.1|GK000006.2	35516721	T	C	0	4	0	1		gnl|UMD3.1|GK000006.2	35475423	A	G	1
gnl|UMD3.1|GK000006.2	35616806	G	C	0	2	0	1		gnl|UMD3.1|GK000006.2	35465889	G	T	3	2	0.6	0.4		gnl|UMD3.1|GK000006.2	35588789	G	A	0	7	0	1		gnl|UMD3.1|GK000006.2	35475333	A	T	0	2	0	1		gnl|UMD3.1|GK000006.2	35516745	T	A	0	2	0	1		gnl|UMD3.1|GK000006.2	35475523	C	T	2
gnl|UMD3.1|GK000006.2	35625190	G	T	0	2	0	1		gnl|UMD3.1|GK000006.2	35468792	G	T	0	2	0	1		gnl|UMD3.1|GK000006.2	35589366	G	T	0	2	0	1		gnl|UMD3.1|GK000006.2	35475673	T	C	0	2	0	1		gnl|UMD3.1|GK000006.2	35517113	T	G	0	2	0	1		gnl|UMD3.1|GK000006.2	35475552	T	A	2
gnl|UMD3.1|GK000006.2	35625207	C	T	0	2	0	1		gnl|UMD3.1|GK000006.2	35468925	A	G	2	2	0.5	0.5		gnl|UMD3.1|GK000006.2	35598332	G	T	0	2	0	1		gnl|UMD3.1|GK000006.2	35475721	C	T	0	2	0	1		gnl|UMD3.1|GK000006.2	35517390	A	G	5	2	0.714285714285714	0.285714285714286		gnl|UMD3.1|GK000006.2	35475600	A	G	0
gnl|UMD3.1|GK000006.2	35630532	AATATAT	AATAT	0	1	0	1		gnl|UMD3.1|GK000006.2	35469479	C	T	3	4	0.428571428571429	0.571428571428571		gnl|UMD3.1|GK000006.2	35684468	AACA	AA	0	1	0	1		gnl|UMD3.1|GK000006.2	35477345	G	C	0	2	0	1		gnl|UMD3.1|GK000006.2	35517566	G	A	0	2	0	1		gnl|UMD3.1|GK000006.2	35479084	G	C	2
gnl|UMD3.1|GK000006.2	35640118	T	C	1	3	0.25	0.75		gnl|UMD3.1|GK000006.2	35470164	T	A	1	5	0.166666666666667	0.833333333333333		gnl|UMD3.1|GK000006.2	35691943	G	T	4	2	0.666666666666667	0.333333333333333		gnl|UMD3.1|GK000006.2	35477371	C	T	0	2	0	1		gnl|UMD3.1|GK000006.2	35517622	G	A	0	2	0	1		gnl|UMD3.1|GK000006.2	35480503	A	T	2
gnl|UMD3.1|GK000006.2	35640163	G	A	2	2	0.5	0.5		gnl|UMD3.1|GK000006.2	35470248	C	G	5	3	0.625	0.375		gnl|UMD3.1|GK000006.2	35692230	C	T	8	7	0.533333333333333	0.466666666666667		gnl|UMD3.1|GK000006.2	35479473	G	T	0	2	0	1		gnl|UMD3.1|GK000006.2	35517676	C	A	0	3	0	1		gnl|UMD3.1|GK000006.2	35481046	A	T	0
gnl|UMD3.1|GK000006.2	35640241	G	A	3	2	0.6	0.4		gnl|UMD3.1|GK000006.2	35470344	G	T	4	2	0.666666666666667	0.333333333333333		gnl|UMD3.1|GK000006.2	35692291	C	T	0	7	0	1		gnl|UMD3.1|GK000006.2	35480038	G	A	0	14	0	1		gnl|UMD3.1|GK000006.2	35518057	A	G	0	2	0	1		gnl|UMD3.1|GK000006.2	35484242	C	T	2
gnl|UMD3.1|GK000006.2	35640355	A	G	0	4	0	1		gnl|UMD3.1|GK000006.2	35471115	A	G	4	5	0.444444444444444	0.555555555555556		gnl|UMD3.1|GK000006.2	35693146	G	T	2	2	0.5	0.5		gnl|UMD3.1|GK000006.2	35480396	G	T	1	4	0.2	0.8		gnl|UMD3.1|GK000006.2	35518060	A	G	0	2	0	1		gnl|UMD3.1|GK000006.2	35487798	T	C	0
gnl|UMD3.1|GK000006.2	35640366	G	T	0	4	0	1		gnl|UMD3.1|GK000006.2	35471149	T	A	8	2	0.8	0.2		gnl|UMD3.1|GK000006.2	35694367	G	T	1	3	0.25	0.75		gnl|UMD3.1|GK000006.2	35480545	G	A	0	2	0	1		gnl|UMD3.1|GK000006.2	35518061	A	G	0	2	0	1		gnl|UMD3.1|GK000006.2	35488211	T	C	1
gnl|UMD3.1|GK000006.2	35640598	A	T	2	2	0.5	0.5		gnl|UMD3.1|GK000006.2	35472919	C	G	0	2	0	1		gnl|UMD3.1|GK000006.2	35699867	T	C	0	2	0	1		gnl|UMD3.1|GK000006.2	35481471	T	C	0	2	0	1		gnl|UMD3.1|GK000006.2	35518073	A	G	0	2	0	1		gnl|UMD3.1|GK000006.2	35488425	T	A	0
gnl|UMD3.1|GK000006.2	35640658	C	T	2	2	0.5	0.5		gnl|UMD3.1|GK000006.2	35473415	A	G	8	2	0.8	0.2		gnl|UMD3.1|GK000006.2	35700594	T	C	0	2	0	1		gnl|UMD3.1|GK000006.2	35481860	A	G	1	2	0.333333333333333	0.666666666666667		gnl|UMD3.1|GK000006.2	35519952	TC	TCC	0	1	0	1		gnl|UMD3.1|GK000006.2	35489329	G	T	5
gnl|UMD3.1|GK000006.2	35640660	G	A	2	2	0.5	0.5		gnl|UMD3.1|GK000006.2	35473419	A	G	8	2	0.8	0.2		gnl|UMD3.1|GK000006.2	35700609	T	C	0	2	0	1		gnl|UMD3.1|GK000006.2	35481893	C	T	0	2	0	1		gnl|UMD3.1|GK000006.2	35520819	G	A	0	2	0	1		gnl|UMD3.1|GK000006.2	35489830	G	A	3
gnl|UMD3.1|GK000006.2	35642844	T	C	0	2	0	1		gnl|UMD3.1|GK000006.2	35473420	A	G	8	2	0.8	0.2		gnl|UMD3.1|GK000006.2	35702493	G	T	0	2	0	1		gnl|UMD3.1|GK000006.2	35482736	G	T	0	2	0	1		gnl|UMD3.1|GK000006.2	35520874	G	A	0	2	0	1		gnl|UMD3.1|GK000006.2	35489835	C	T	3
gnl|UMD3.1|GK000006.2	35642847	C	A	0	2	0	1		gnl|UMD3.1|GK000006.2	35473430	A	G	8	2	0.8	0.2		gnl|UMD3.1|GK000006.2	35709007	C	A	0	2	0	1		gnl|UMD3.1|GK000006.2	35482788	GTATAT	GTAT	0	1	0	1		gnl|UMD3.1|GK000006.2	35520990	G	A	0	7	0	1		gnl|UMD3.1|GK000006.2	35489878	T	C	4
gnl|UMD3.1|GK000006.2	35642892	G	A	0	2	0	1		gnl|UMD3.1|GK000006.2	35473440	A	G	4	3	0.571428571428571	0.428571428571429		gnl|UMD3.1|GK000006.2	35711889	T	C	2	2	0.5	0.5		gnl|UMD3.1|GK000006.2	35483188	A	G	0	2	0	1		gnl|UMD3.1|GK000006.2	35521925	A	C	0	8	0	1		gnl|UMD3.1|GK000006.2	35489883	C	T	4
gnl|UMD3.1|GK000006.2	35642907	C	A	0	2	0	1		gnl|UMD3.1|GK000006.2	35473458	A	G	4	3	0.571428571428571	0.428571428571429		gnl|UMD3.1|GK000006.2	35715966	T	C	1	1	0.5	0.5		gnl|UMD3.1|GK000006.2	35484991	G	A	0	4	0	1		gnl|UMD3.1|GK000006.2	35521931	A	C	0	8	0	1		gnl|UMD3.1|GK000006.2	35489894	G	A	4
gnl|UMD3.1|GK000006.2	35650103	C	A	0	2	0	1		gnl|UMD3.1|GK000006.2	35473470	A	G	5	2	0.714285714285714	0.285714285714286		gnl|UMD3.1|GK000006.2	35716460	A	G	9	2	0.818181818181818	0.181818181818182		gnl|UMD3.1|GK000006.2	35485119	G	T	0	2	0	1		gnl|UMD3.1|GK000006.2	35521984	A	C	0	6	0	1		gnl|UMD3.1|GK000006.2	35490049	C	A	4
gnl|UMD3.1|GK000006.2	35651269	CAA	CAAA	0	1	0	1		gnl|UMD3.1|GK000006.2	35473473	G	T	5	2	0.714285714285714	0.285714285714286		gnl|UMD3.1|GK000006.2	35717287	C	A	0	4	0	1		gnl|UMD3.1|GK000006.2	35486181	G	A	0	2	0	1		gnl|UMD3.1|GK000006.2	35522019	C	T	0	5	0	1		gnl|UMD3.1|GK000006.2	35490083	G	T	3
gnl|UMD3.1|GK000006.2	35667368	T	C	0	2	0	1		gnl|UMD3.1|GK000006.2	35473477	A	G	3	2	0.6	0.4		gnl|UMD3.1|GK000006.2	35725418	T	C	0	4	0	1		gnl|UMD3.1|GK000006.2	35486217	C	T	0	2	0	1		gnl|UMD3.1|GK000006.2	35522054	T	C	0	4	0	1		gnl|UMD3.1|GK000006.2	35490129	C	T	4
gnl|UMD3.1|GK000006.2	35668024	T	C	0	2	0	1		gnl|UMD3.1|GK000006.2	35473507	G	C	3	4	0.428571428571429	0.571428571428571		gnl|UMD3.1|GK000006.2	35725421	T	C	0	4	0	1		gnl|UMD3.1|GK000006.2	35486538	C	G	1	2	0.333333333333333	0.666666666666667		gnl|UMD3.1|GK000006.2	35522065	T	C	0	2	0	1		gnl|UMD3.1|GK000006.2	35490148	G	A	4
gnl|UMD3.1|GK000006.2	35668558	T	A	0	2	0	1		gnl|UMD3.1|GK000006.2	35473544	A	G	4	2	0.666666666666667	0.333333333333333		gnl|UMD3.1|GK000006.2	35725432	T	C	0	4	0	1		gnl|UMD3.1|GK000006.2	35486608	T	G	0	2	0	1		gnl|UMD3.1|GK000006.2	35523104	G	C	0	2	0	1		gnl|UMD3.1|GK000006.2	35490162	G	A	4
gnl|UMD3.1|GK000006.2	35668601	G	A	0	2	0	1		gnl|UMD3.1|GK000006.2	35473841	G	A	0	2	0	1		gnl|UMD3.1|GK000006.2	35734920	C	A	0	2	0	1		gnl|UMD3.1|GK000006.2	35487505	A	C	0	2	0	1		gnl|UMD3.1|GK000006.2	35523117	C	A	0	2	0	1		gnl|UMD3.1|GK000006.2	35490168	T	C	3
gnl|UMD3.1|GK000006.2	35669502	G	A	0	2	0	1		gnl|UMD3.1|GK000006.2	35474499	T	C	0	2	0	1		gnl|UMD3.1|GK000006.2	35736606	C	T	2	9	0.181818181818182	0.818181818181818		gnl|UMD3.1|GK000006.2	35487798	T	C	0	2	0	1		gnl|UMD3.1|GK000006.2	35525358	A	G	1	2	0.333333333333333	0.666666666666667		gnl|UMD3.1|GK000006.2	35490189	T	C	1
gnl|UMD3.1|GK000006.2	35673264	C	T	0	2	0	1		gnl|UMD3.1|GK000006.2	35475065	G	C	2	2	0.5	0.5		gnl|UMD3.1|GK000006.2	35736623	C	A	9	2	0.818181818181818	0.181818181818182		gnl|UMD3.1|GK000006.2	35488447	A	G	0	2	0	1		gnl|UMD3.1|GK000006.2	35525364	A	G	0	3	0	1		gnl|UMD3.1|GK000006.2	35490191	T	C	3
gnl|UMD3.1|GK000006.2	35674212	T	C	0	2	0	1		gnl|UMD3.1|GK000006.2	35475078	A	G	2	3	0.4	0.6		gnl|UMD3.1|GK000006.2	35736697	C	A	5	5	0.5	0.5		gnl|UMD3.1|GK000006.2	35488848	C	G	0	3	0	1		gnl|UMD3.1|GK000006.2	35525407	A	G	0	4	0	1		gnl|UMD3.1|GK000006.2	35490204	T	C	3
gnl|UMD3.1|GK000006.2	35689818	C	T	0	3	0	1		gnl|UMD3.1|GK000006.2	35475127	G	T	6	2	0.75	0.25		gnl|UMD3.1|GK000006.2	35741205	A	G	2	2	0.5	0.5		gnl|UMD3.1|GK000006.2	35488875	C	T	0	3	0	1		gnl|UMD3.1|GK000006.2	35525408	A	G	2	2	0.5	0.5		gnl|UMD3.1|GK000006.2	35490242	C	T	1
gnl|UMD3.1|GK000006.2	35691177	G	C	5	2	0.714285714285714	0.285714285714286		gnl|UMD3.1|GK000006.2	35475148	A	C	2	4	0.333333333333333	0.666666666666667		gnl|UMD3.1|GK000006.2	35742764	G	A	0	4	0	1		gnl|UMD3.1|GK000006.2	35488879	G	A	0	3	0	1		gnl|UMD3.1|GK000006.2	35525414	A	G	2	2	0.5	0.5		gnl|UMD3.1|GK000006.2	35490245	G	A	0
gnl|UMD3.1|GK000006.2	35692200	C	A	1	2	0.333333333333333	0.666666666666667		gnl|UMD3.1|GK000006.2	35477707	C	T	2	2	0.5	0.5		gnl|UMD3.1|GK000006.2	35779842	T	C	5	2	0.714285714285714	0.285714285714286		gnl|UMD3.1|GK000006.2	35488898	A	G	0	3	0	1		gnl|UMD3.1|GK000006.2	35525419	A	G	0	4	0	1		gnl|UMD3.1|GK000006.2	35491276	C	T	1
gnl|UMD3.1|GK000006.2	35692203	A	G	1	2	0.333333333333333	0.666666666666667		gnl|UMD3.1|GK000006.2	35479810	C	G	0	2	0	1		gnl|UMD3.1|GK000006.2	35803103	C	A	0	2	0	1		gnl|UMD3.1|GK000006.2	35489778	T	C	0	3	0	1		gnl|UMD3.1|GK000006.2	35525423	A	G	4	2	0.666666666666667	0.333333333333333		gnl|UMD3.1|GK000006.2	35491352	T	G	1
gnl|UMD3.1|GK000006.2	35694071	G	T	0	2	0	1		gnl|UMD3.1|GK000006.2	35480038	G	A	2	4	0.333333333333333	0.666666666666667		gnl|UMD3.1|GK000006.2	35817660	A	G	0	4	0	1		gnl|UMD3.1|GK000006.2	35489830	G	A	0	4	0	1		gnl|UMD3.1|GK000006.2	35525424	A	G	4	2	0.666666666666667	0.333333333333333		gnl|UMD3.1|GK000006.2	35491437	C	T	0
gnl|UMD3.1|GK000006.2	35694423	C	G	0	2	0	1		gnl|UMD3.1|GK000006.2	35480111	C	T	11	2	0.846153846153846	0.153846153846154		gnl|UMD3.1|GK000006.2	35828403	T	C	0	3	0	1		gnl|UMD3.1|GK000006.2	35489835	C	T	0	4	0	1		gnl|UMD3.1|GK000006.2	35525433	A	G	2	4	0.333333333333333	0.666666666666667		gnl|UMD3.1|GK000006.2	35491439	A	C	0
gnl|UMD3.1|GK000006.2	35710535	G	C	2	2	0.5	0.5		gnl|UMD3.1|GK000006.2	35480396	G	T	13	5	0.722222222222222	0.277777777777778		gnl|UMD3.1|GK000006.2	35855860	C	G	8	5	0.615384615384615	0.384615384615385		gnl|UMD3.1|GK000006.2	35489875	G	A	2	2	0.5	0.5		gnl|UMD3.1|GK000006.2	35525440	A	G	2	2	0.5	0.5		gnl|UMD3.1|GK000006.2	35491663	A	G	0
gnl|UMD3.1|GK000006.2	35710588	C	A	0	2	0	1		gnl|UMD3.1|GK000006.2	35480747	G	T	0	2	0	1		gnl|UMD3.1|GK000006.2	35881970	G	A	2	2	0.5	0.5		gnl|UMD3.1|GK000006.2	35489878	T	C	0	4	0	1		gnl|UMD3.1|GK000006.2	35525446	A	G	2	2	0.5	0.5		gnl|UMD3.1|GK000006.2	35494232	C	T	2
gnl|UMD3.1|GK000006.2	35714700	C	A	2	2	0.5	0.5		gnl|UMD3.1|GK000006.2	35480946	G	T	0	2	0	1		gnl|UMD3.1|GK000006.2	35885665	T	C	0	4	0	1		gnl|UMD3.1|GK000006.2	35489883	C	T	0	4	0	1		gnl|UMD3.1|GK000006.2	35525447	A	G	2	2	0.5	0.5		gnl|UMD3.1|GK000006.2	35494278	T	A	0
gnl|UMD3.1|GK000006.2	35715966	T	C	5	4	0.555555555555556	0.444444444444444		gnl|UMD3.1|GK000006.2	35481012	A	G	0	2	0	1		gnl|UMD3.1|GK000006.2	35885735	T	C	0	8	0	1		gnl|UMD3.1|GK000006.2	35489894	G	A	0	4	0	1		gnl|UMD3.1|GK000006.2	35525459	A	G	0	4	0	1		gnl|UMD3.1|GK000006.2	35494281	A	C	0
gnl|UMD3.1|GK000006.2	35715975	T	A	7	2	0.777777777777778	0.222222222222222		gnl|UMD3.1|GK000006.2	35483319	A	T	0	2	0	1		gnl|UMD3.1|GK000006.2	35893161	G	C	0	4	0	1		gnl|UMD3.1|GK000006.2	35489928	T	C	0	3	0	1		gnl|UMD3.1|GK000006.2	35525487	A	G	2	2	0.5	0.5		gnl|UMD3.1|GK000006.2	35494460	A	C	3
gnl|UMD3.1|GK000006.2	35716502	C	A	3	2	0.6	0.4		gnl|UMD3.1|GK000006.2	35484780	T	A	7	2	0.777777777777778	0.222222222222222		gnl|UMD3.1|GK000006.2	35893335	C	A	0	2	0	1		gnl|UMD3.1|GK000006.2	35489937	A	C	0	3	0	1		gnl|UMD3.1|GK000006.2	35525498	A	T	2	2	0.5	0.5		gnl|UMD3.1|GK000006.2	35494821	ATCT	ATCTCTCTCTCT	0
gnl|UMD3.1|GK000006.2	35721476	A	G	0	4	0	1		gnl|UMD3.1|GK000006.2	35486181	G	A	0	2	0	1		gnl|UMD3.1|GK000006.2	35896084	C	A	8	2	0.8	0.2		gnl|UMD3.1|GK000006.2	35489939	C	G	0	3	0	1		gnl|UMD3.1|GK000006.2	35525512	A	G	1	2	0.333333333333333	0.666666666666667		gnl|UMD3.1|GK000006.2	35494876	A	G	0
gnl|UMD3.1|GK000006.2	35730290	G	C	0	2	0	1		gnl|UMD3.1|GK000006.2	35486370	G	GCTT	0	1	0	1		gnl|UMD3.1|GK000006.2	35896101	G	T	8	2	0.8	0.2		gnl|UMD3.1|GK000006.2	35490004	C	A	0	2	0	1		gnl|UMD3.1|GK000006.2	35525667	A	G	0	2	0	1		gnl|UMD3.1|GK000006.2	35494890	T	C	0
gnl|UMD3.1|GK000006.2	35730295	G	A	0	2	0	1		gnl|UMD3.1|GK000006.2	35486494	A	G	5	2	0.714285714285714	0.285714285714286		gnl|UMD3.1|GK000006.2	35896425	C	A	7	2	0.777777777777778	0.222222222222222		gnl|UMD3.1|GK000006.2	35490049	C	A	0	4	0	1		gnl|UMD3.1|GK000006.2	35525688	A	G	0	2	0	1		gnl|UMD3.1|GK000006.2	35494891	G	A	0
gnl|UMD3.1|GK000006.2	35730309	T	C	0	2	0	1		gnl|UMD3.1|GK000006.2	35486538	C	G	4	2	0.666666666666667	0.333333333333333		gnl|UMD3.1|GK000006.2	35897633	C	T	0	4	0	1		gnl|UMD3.1|GK000006.2	35490129	C	T	0	2	0	1		gnl|UMD3.1|GK000006.2	35525717	A	G	0	2	0	1		gnl|UMD3.1|GK000006.2	35495358	G	A	0
gnl|UMD3.1|GK000006.2	35734355	A	G	0	2	0	1		gnl|UMD3.1|GK000006.2	35486778	G	A	0	2	0	1		gnl|UMD3.1|GK000006.2	35905536	A	G	0	4	0	1		gnl|UMD3.1|GK000006.2	35490506	C	A	0	2	0	1		gnl|UMD3.1|GK000006.2	35525722	A	G	0	2	0	1		gnl|UMD3.1|GK000006.2	35495387	T	G	0
gnl|UMD3.1|GK000006.2	35736606	C	T	1	2	0.333333333333333	0.666666666666667		gnl|UMD3.1|GK000006.2	35486801	A	G	0	2	0	1		gnl|UMD3.1|GK000006.2	35907106	C	A	6	2	0.75	0.25		gnl|UMD3.1|GK000006.2	35490532	C	A	0	2	0	1		gnl|UMD3.1|GK000006.2	35525870	G	T	0	2	0	1		gnl|UMD3.1|GK000006.2	35495423	C	T	0
gnl|UMD3.1|GK000006.2	35739273	C	T	0	2	0	1		gnl|UMD3.1|GK000006.2	35487689	A	G	0	3	0	1		gnl|UMD3.1|GK000006.2	35918188	A	G	3	6	0.333333333333333	0.666666666666667		gnl|UMD3.1|GK000006.2	35490573	T	C	0	2	0	1		gnl|UMD3.1|GK000006.2	35529024	T	C	0	4	0	1		gnl|UMD3.1|GK000006.2	35502299	C	A	0
gnl|UMD3.1|GK000006.2	35743027	T	C	0	2	0	1		gnl|UMD3.1|GK000006.2	35487798	T	C	1	3	0.25	0.75		gnl|UMD3.1|GK000006.2	35924146	G	T	8	2	0.8	0.2		gnl|UMD3.1|GK000006.2	35491496	C	A	0	2	0	1		gnl|UMD3.1|GK000006.2	35531958	T	G	0	2	0	1		gnl|UMD3.1|GK000006.2	35510019	T	A	2
gnl|UMD3.1|GK000006.2	35743080	G	T	0	2	0	1		gnl|UMD3.1|GK000006.2	35489617	C	T	0	2	0	1		gnl|UMD3.1|GK000006.2	35924958	C	T	2	3	0.4	0.6		gnl|UMD3.1|GK000006.2	35491523	C	A	0	2	0	1		gnl|UMD3.1|GK000006.2	35535028	T	A	0	2	0	1		gnl|UMD3.1|GK000006.2	35511055	G	T	0
gnl|UMD3.1|GK000006.2	35769000	C	T	0	2	0	1		gnl|UMD3.1|GK000006.2	35489627	C	T	0	2	0	1		gnl|UMD3.1|GK000006.2	35931595	T	C	0	2	0	1		gnl|UMD3.1|GK000006.2	35494081	C	T	0	2	0	1		gnl|UMD3.1|GK000006.2	35539365	G	C	0	1	0	1		gnl|UMD3.1|GK000006.2	35513153	AA	AACA	0
gnl|UMD3.1|GK000006.2	35798896	T	C	2	2	0.5	0.5		gnl|UMD3.1|GK000006.2	35489778	T	C	0	3	0	1		gnl|UMD3.1|GK000006.2	35933736	A	T	4	2	0.666666666666667	0.333333333333333		gnl|UMD3.1|GK000006.2	35495358	G	A	0	2	0	1		gnl|UMD3.1|GK000006.2	35539936	A	C	0	2	0	1		gnl|UMD3.1|GK000006.2	35517622	G	A	0
gnl|UMD3.1|GK000006.2	35799048	C	A	0	2	0	1		gnl|UMD3.1|GK000006.2	35489830	G	A	1	2	0.333333333333333	0.666666666666667		gnl|UMD3.1|GK000006.2	35933970	C	A	13	5	0.722222222222222	0.277777777777778		gnl|UMD3.1|GK000006.2	35495387	T	G	0	2	0	1		gnl|UMD3.1|GK000006.2	35541135	C	T	0	2	0	1		gnl|UMD3.1|GK000006.2	35520874	G	A	0
gnl|UMD3.1|GK000006.2	35802568	C	T	1	2	0.333333333333333	0.666666666666667		gnl|UMD3.1|GK000006.2	35489835	C	T	1	2	0.333333333333333	0.666666666666667		PKD2	>=38040871	<=38099549	gnl|UMD3.1|GK000006.2						gnl|UMD3.1|GK000006.2	35495423	C	T	0	2	0	1		gnl|UMD3.1|GK000006.2	35545555	T	A	0	2	0	1		gnl|UMD3.1|GK000006.2	35521657	T	A	0
gnl|UMD3.1|GK000006.2	35810410	T	C	0	2	0	1		gnl|UMD3.1|GK000006.2	35490129	C	T	0	2	0	1		Chromosom	Pozycja	1	2	3	4	5	6		gnl|UMD3.1|GK000006.2	35495569	T	C	0	4	0	1		gnl|UMD3.1|GK000006.2	35550177	T	C	0	2	0	1		gnl|UMD3.1|GK000006.2	35521671	A	G	0
gnl|UMD3.1|GK000006.2	35836183	A	T	4	2	0.666666666666667	0.333333333333333		gnl|UMD3.1|GK000006.2	35490148	G	A	0	2	0	1		gnl|UMD3.1|GK000006.2	38041365	A	G	7	3	0.7	0.3		gnl|UMD3.1|GK000006.2	35495736	G	A	0	2	0	1		gnl|UMD3.1|GK000006.2	35553310	C	A	4	2	0.666666666666667	0.333333333333333		gnl|UMD3.1|GK000006.2	35521686	A	G	0
gnl|UMD3.1|GK000006.2	35841698	C	A	1	1	0.5	0.5		gnl|UMD3.1|GK000006.2	35491437	C	T	0	2	0	1		gnl|UMD3.1|GK000006.2	38041736	C	T	0	3	0	1		gnl|UMD3.1|GK000006.2	35495767	G	A	0	2	0	1		gnl|UMD3.1|GK000006.2	35553387	C	T	6	3	0.666666666666667	0.333333333333333		gnl|UMD3.1|GK000006.2	35521984	A	C	0
gnl|UMD3.1|GK000006.2	35841788	C	T	3	2	0.6	0.4		gnl|UMD3.1|GK000006.2	35491439	A	C	0	2	0	1		gnl|UMD3.1|GK000006.2	38042011	C	T	5	2	0.714285714285714	0.285714285714286		gnl|UMD3.1|GK000006.2	35495772	T	C	0	2	0	1		gnl|UMD3.1|GK000006.2	35554173	G	T	4	2	0.666666666666667	0.333333333333333		gnl|UMD3.1|GK000006.2	35522019	C	T	0
gnl|UMD3.1|GK000006.2	35856168	C	T	0	2	0	1		gnl|UMD3.1|GK000006.2	35491453	C	G	0	2	0	1		gnl|UMD3.1|GK000006.2	38042286	C	T	0	5	0	1		gnl|UMD3.1|GK000006.2	35495787	G	C	0	2	0	1		gnl|UMD3.1|GK000006.2	35554297	G	A	0	4	0	1		gnl|UMD3.1|GK000006.2	35522054	T	C	0
gnl|UMD3.1|GK000006.2	35872154	C	T	0	2	0	1		gnl|UMD3.1|GK000006.2	35491921	C	T	0	2	0	1		gnl|UMD3.1|GK000006.2	38043931	T	C	0	3	0	1		gnl|UMD3.1|GK000006.2	35495933	C	A	0	2	0	1		gnl|UMD3.1|GK000006.2	35556294	A	G	0	4	0	1		gnl|UMD3.1|GK000006.2	35522065	T	C	0
gnl|UMD3.1|GK000006.2	35898981	T	G	0	2	0	1		gnl|UMD3.1|GK000006.2	35491927	G	C	0	2	0	1		gnl|UMD3.1|GK000006.2	38043936	T	C	0	3	0	1		gnl|UMD3.1|GK000006.2	35496932	T	C	0	2	0	1		gnl|UMD3.1|GK000006.2	35560500	T	C	0	3	0	1		gnl|UMD3.1|GK000006.2	35523058	GGAC	GGACTGTAGCCTGAC	0
gnl|UMD3.1|GK000006.2	35903279	C	T	0	2	0	1		gnl|UMD3.1|GK000006.2	35494353	C	A	0	2	0	1		gnl|UMD3.1|GK000006.2	38043961	G	T	3	2	0.6	0.4		gnl|UMD3.1|GK000006.2	35496950	C	T	0	2	0	1		gnl|UMD3.1|GK000006.2	35560547	A	C	0	2	0	1		gnl|UMD3.1|GK000006.2	35523117	C	A	0
gnl|UMD3.1|GK000006.2	35905819	G	A	2	2	0.5	0.5		gnl|UMD3.1|GK000006.2	35494551	A	G	1	2	0.333333333333333	0.666666666666667		gnl|UMD3.1|GK000006.2	38044006	T	C	0	3	0	1		gnl|UMD3.1|GK000006.2	35506416	G	A	0	2	0	1		gnl|UMD3.1|GK000006.2	35561223	C	A	1	2	0.333333333333333	0.666666666666667		gnl|UMD3.1|GK000006.2	35524745	G	A	0
gnl|UMD3.1|GK000006.2	35910010	G	T	0	2	0	1		gnl|UMD3.1|GK000006.2	35494804	C	T	0	2	0	1		gnl|UMD3.1|GK000006.2	38044764	T	C	0	2	0	1		gnl|UMD3.1|GK000006.2	35506430	A	G	0	2	0	1		gnl|UMD3.1|GK000006.2	35584018	T	C	0	2	0	1		gnl|UMD3.1|GK000006.2	35525823	G	A	0
gnl|UMD3.1|GK000006.2	35918345	G	C	0	5	0	1		gnl|UMD3.1|GK000006.2	35494812	A	G	0	2	0	1		gnl|UMD3.1|GK000006.2	38044775	T	C	0	2	0	1		gnl|UMD3.1|GK000006.2	35506474	G	A	0	2	0	1		gnl|UMD3.1|GK000006.2	35586506	G	T	2	2	0.5	0.5		gnl|UMD3.1|GK000006.2	35526058	A	G	0
gnl|UMD3.1|GK000006.2	35918443	G	A	0	6	0	1		gnl|UMD3.1|GK000006.2	35495018	A	T	1	2	0.333333333333333	0.666666666666667		gnl|UMD3.1|GK000006.2	38077079	A	G	0	2	0	1		gnl|UMD3.1|GK000006.2	35509399	G	A	0	2	0	1		gnl|UMD3.1|GK000006.2	35625999	C	G	0	2	0	1		gnl|UMD3.1|GK000006.2	35526063	A	G	0
gnl|UMD3.1|GK000006.2	35918523	G	T	0	5	0	1		gnl|UMD3.1|GK000006.2	35495045	C	T	1	2	0.333333333333333	0.666666666666667		gnl|UMD3.1|GK000006.2	38077085	T	G	0	2	0	1		gnl|UMD3.1|GK000006.2	35516704	C	T	0	2	0	1		gnl|UMD3.1|GK000006.2	35651269	CAA	CAAA	0	1	0	1		gnl|UMD3.1|GK000006.2	35527948	A	G	2
gnl|UMD3.1|GK000006.2	35918578	C	T	0	4	0	1		gnl|UMD3.1|GK000006.2	35495054	G	C	1	2	0.333333333333333	0.666666666666667		gnl|UMD3.1|GK000006.2	38082658	T	C	0	4	0	1		gnl|UMD3.1|GK000006.2	35520990	G	A	0	2	0	1		gnl|UMD3.1|GK000006.2	35690253	C	A	3	2	0.6	0.4		gnl|UMD3.1|GK000006.2	35528001	A	G	1
gnl|UMD3.1|GK000006.2	35918800	T	G	1	5	0.166666666666667	0.833333333333333		gnl|UMD3.1|GK000006.2	35495057	T	A	1	2	0.333333333333333	0.666666666666667		gnl|UMD3.1|GK000006.2	38091213	C	A	9	2	0.818181818181818	0.181818181818182		gnl|UMD3.1|GK000006.2	35521530	G	T	5	2	0.714285714285714	0.285714285714286		gnl|UMD3.1|GK000006.2	35702233	C	A	0	2	0	1		gnl|UMD3.1|GK000006.2	35529428	C	A	0
gnl|UMD3.1|GK000006.2	35918833	C	G	3	5	0.375	0.625		gnl|UMD3.1|GK000006.2	35495095	T	C	1	2	0.333333333333333	0.666666666666667		gnl|UMD3.1|GK000006.2	38092857	C	A	5	2	0.714285714285714	0.285714285714286		gnl|UMD3.1|GK000006.2	35521813	T	C	0	3	0	1		gnl|UMD3.1|GK000006.2	35708752	T	C	0	2	0	1		gnl|UMD3.1|GK000006.2	35531665	T	C	0
gnl|UMD3.1|GK000006.2	35918929	G	A	4	3	0.571428571428571	0.428571428571429		gnl|UMD3.1|GK000006.2	35495128	T	C	1	2	0.333333333333333	0.666666666666667		gnl|UMD3.1|GK000006.2	38097137	C	T	0	5	0	1		gnl|UMD3.1|GK000006.2	35521920	A	C	6	2	0.75	0.25		gnl|UMD3.1|GK000006.2	35722574	T	C	0	2	0	1		gnl|UMD3.1|GK000006.2	35531958	T	G	0
gnl|UMD3.1|GK000006.2	35918998	C	T	3	2	0.6	0.4		gnl|UMD3.1|GK000006.2	35495137	A	G	0	2	0	1		NCAPG	>=38765969	<=38812051	gnl|UMD3.1|GK000006.2						gnl|UMD3.1|GK000006.2	35521925	A	C	0	6	0	1		gnl|UMD3.1|GK000006.2	35722604	T	C	0	2	0	1		gnl|UMD3.1|GK000006.2	35532950	C	A	0
gnl|UMD3.1|GK000006.2	35919184	C	T	7	8	0.466666666666667	0.533333333333333		gnl|UMD3.1|GK000006.2	35495138	G	T	0	2	0	1		Chromosom	Pozycja	1	2	3	4	5	6		gnl|UMD3.1|GK000006.2	35521931	A	C	0	6	0	1		gnl|UMD3.1|GK000006.2	35725345	A	T	0	2	0	1		gnl|UMD3.1|GK000006.2	35536164	T	C	0
gnl|UMD3.1|GK000006.2	35919327	T	A	2	2	0.5	0.5		gnl|UMD3.1|GK000006.2	35497900	G	A,T	0	2	0	1		KCNIP4	>=41709362	<=43021626	gnl|UMD3.1|GK000006.2						gnl|UMD3.1|GK000006.2	35521984	A	C	1	2	0.333333333333333	0.666666666666667		gnl|UMD3.1|GK000006.2	35725418	T	C	0	2	0	1		gnl|UMD3.1|GK000006.2	35536165	T	C	0
gnl|UMD3.1|GK000006.2	35921704	C	A	0	1	0	1		gnl|UMD3.1|GK000006.2	35497904	T	C	0	1	0	1		Chromosom	Pozycja	1	2	3	4	5	6		gnl|UMD3.1|GK000006.2	35522019	C	T	0	2	0	1		gnl|UMD3.1|GK000006.2	35725458	T	C	1	2	0.333333333333333	0.666666666666667		gnl|UMD3.1|GK000006.2	35538963	C	T	3
gnl|UMD3.1|GK000006.2	35933359	A	T	3	2	0.6	0.4		gnl|UMD3.1|GK000006.2	35499558	C	T	0	2	0	1		gnl|UMD3.1|GK000006.2	41869337	G	T	6	2	0.75	0.25		gnl|UMD3.1|GK000006.2	35522254	G	A	0	2	0	1		gnl|UMD3.1|GK000006.2	35737973	A	G	0	2	0	1		gnl|UMD3.1|GK000006.2	35539365	G	C	0
gnl|UMD3.1|GK000006.2	35933372	A	G	4	2	0.666666666666667	0.333333333333333		gnl|UMD3.1|GK000006.2	35499593	C	T	0	2	0	1		gnl|UMD3.1|GK000006.2	41880814	C	G	2	2	0.5	0.5		gnl|UMD3.1|GK000006.2	35524123	A	G	0	2	0	1		gnl|UMD3.1|GK000006.2	35756997	C	T	1	2	0.333333333333333	0.666666666666667		gnl|UMD3.1|GK000006.2	35541013	G	A	0
gnl|UMD3.1|GK000006.2	35933373	C	T	4	2	0.666666666666667	0.333333333333333		gnl|UMD3.1|GK000006.2	35501123	A	C	0	2	0	1		gnl|UMD3.1|GK000006.2	41888487	G	A	0	2	0	1		gnl|UMD3.1|GK000006.2	35524533	C	G	0	2	0	1		gnl|UMD3.1|GK000006.2	35782604	A	T	0	2	0	1		gnl|UMD3.1|GK000006.2	35542044	A	C	0
gnl|UMD3.1|GK000006.2	35933395	G	C	4	2	0.666666666666667	0.333333333333333		gnl|UMD3.1|GK000006.2	35501132	C	A	0	2	0	1		gnl|UMD3.1|GK000006.2	41888973	C	T	0	4	0	1		gnl|UMD3.1|GK000006.2	35525823	G	A	0	2	0	1		gnl|UMD3.1|GK000006.2	35787317	C	T	0	2	0	1		gnl|UMD3.1|GK000006.2	35545462	A	T	0
gnl|UMD3.1|GK000006.2	35933520	G	C	0	4	0	1		gnl|UMD3.1|GK000006.2	35503441	C	A	1	2	0.333333333333333	0.666666666666667		gnl|UMD3.1|GK000006.2	41899819	T	C	0	5	0	1		gnl|UMD3.1|GK000006.2	35526876	G	T	0	4	0	1		gnl|UMD3.1|GK000006.2	35787336	C	T	0	2	0	1		gnl|UMD3.1|GK000006.2	35548931	T	C	0
gnl|UMD3.1|GK000006.2	35933991	C	T	5	5	0.5	0.5		gnl|UMD3.1|GK000006.2	35503498	G	A	0	3	0	1		gnl|UMD3.1|GK000006.2	41899941	T	C	0	6	0	1		gnl|UMD3.1|GK000006.2	35531436	G	A	0	2	0	1		gnl|UMD3.1|GK000006.2	35787364	T	G	0	2	0	1		gnl|UMD3.1|GK000006.2	35552966	T	G	0
gnl|UMD3.1|GK000006.2	35934012	C	A	8	3	0.727272727272727	0.272727272727273		gnl|UMD3.1|GK000006.2	35503673	A	G	0	2	0	1		gnl|UMD3.1|GK000006.2	42027907	C	A	1	4	0.2	0.8		gnl|UMD3.1|GK000006.2	35533432	G	C	0	2	0	1		gnl|UMD3.1|GK000006.2	35795467	T	C	0	2	0	1		gnl|UMD3.1|GK000006.2	35553555	C	T	5
gnl|UMD3.1|GK000006.2	35934045	G	T	3	4	0.428571428571429	0.571428571428571		gnl|UMD3.1|GK000006.2	35506873	CATAT	CAT	0	1	0	1		gnl|UMD3.1|GK000006.2	42035113	C	A	0	2	0	1		gnl|UMD3.1|GK000006.2	35536985	G	A	0	2	0	1		gnl|UMD3.1|GK000006.2	35795482	T	C	0	2	0	1		gnl|UMD3.1|GK000006.2	35554297	G	A	0
gnl|UMD3.1|GK000006.2	35934148	A	C	3	2	0.6	0.4		gnl|UMD3.1|GK000006.2	35507383	T	A	0	2	0	1		gnl|UMD3.1|GK000006.2	42036115	C	T	0	2	0	1		gnl|UMD3.1|GK000006.2	35537865	G	T	4	2	0.666666666666667	0.333333333333333		gnl|UMD3.1|GK000006.2	35795495	T	C	0	2	0	1		gnl|UMD3.1|GK000006.2	35554531	T	A	0
gnl|UMD3.1|GK000006.2	35934177	G	T	3	2	0.6	0.4		gnl|UMD3.1|GK000006.2	35507657	C	T	0	2	0	1		gnl|UMD3.1|GK000006.2	42036123	G	A	0	2	0	1		gnl|UMD3.1|GK000006.2	35541013	G	A	0	3	0	1		gnl|UMD3.1|GK000006.2	35819863	T	C	0	2	0	1		gnl|UMD3.1|GK000006.2	35556065	CATAAT	CAT	0
gnl|UMD3.1|GK000006.2	35935536	G	T	0	2	0	1		gnl|UMD3.1|GK000006.2	35513252	A	G	0	2	0	1		gnl|UMD3.1|GK000006.2	42036194	T	C	0	2	0	1		gnl|UMD3.1|GK000006.2	35545795	A	C	0	2	0	1		gnl|UMD3.1|GK000006.2	35820634	T	C	0	2	0	1		gnl|UMD3.1|GK000006.2	35556456	T	G	0
gnl|UMD3.1|GK000006.2	35935656	C	T	0	2	0	1		gnl|UMD3.1|GK000006.2	35519301	G	A	0	3	0	1		gnl|UMD3.1|GK000006.2	42038047	C	T	0	2	0	1		gnl|UMD3.1|GK000006.2	35547950	A	G	0	2	0	1		gnl|UMD3.1|GK000006.2	35820837	T	C	0	2	0	1		gnl|UMD3.1|GK000006.2	35562209	A	G	0
PKD2	>=38040871	<=38099549	gnl|UMD3.1|GK000006.2						gnl|UMD3.1|GK000006.2	35521049	G	T	2	2	0.5	0.5		gnl|UMD3.1|GK000006.2	42038063	C	T	0	2	0	1		gnl|UMD3.1|GK000006.2	35554117	G	A	0	2	0	1		gnl|UMD3.1|GK000006.2	35841397	T	A	2	2	0.5	0.5		gnl|UMD3.1|GK000006.2	35562961	C	T	0
Chromosom	Pozycja	1	2	3	4	5	6		gnl|UMD3.1|GK000006.2	35521228	C	A	5	2	0.714285714285714	0.285714285714286		gnl|UMD3.1|GK000006.2	42042072	T	C	0	2	0	1		gnl|UMD3.1|GK000006.2	35554297	G	A	0	6	0	1		gnl|UMD3.1|GK000006.2	35841932	T	C	2	2	0.5	0.5		gnl|UMD3.1|GK000006.2	35562989	T	C	0
gnl|UMD3.1|GK000006.2	38041263	C	G	11	2	0.846153846153846	0.153846153846154		gnl|UMD3.1|GK000006.2	35521984	A	C	2	2	0.5	0.5		gnl|UMD3.1|GK000006.2	42052096	C	A	1	2	0.333333333333333	0.666666666666667		gnl|UMD3.1|GK000006.2	35556253	A	G	2	2	0.5	0.5		gnl|UMD3.1|GK000006.2	35847069	A	T	0	2	0	1		gnl|UMD3.1|GK000006.2	35567646	T	C	0
gnl|UMD3.1|GK000006.2	38041452	C	G	5	4	0.555555555555556	0.444444444444444		gnl|UMD3.1|GK000006.2	35522019	C	T	2	4	0.333333333333333	0.666666666666667		gnl|UMD3.1|GK000006.2	42052110	C	A	1	1	0.5	0.5		gnl|UMD3.1|GK000006.2	35556294	A	G	0	3	0	1		gnl|UMD3.1|GK000006.2	35854968	T	C	2	2	0.5	0.5		gnl|UMD3.1|GK000006.2	35572224	C	T	0
gnl|UMD3.1|GK000006.2	38042011	C	T	0	3	0	1		gnl|UMD3.1|GK000006.2	35522054	T	C	1	6	0.142857142857143	0.857142857142857		gnl|UMD3.1|GK000006.2	42052246	C	A	0	3	0	1		gnl|UMD3.1|GK000006.2	35563881	A	G	4	2	0.666666666666667	0.333333333333333		gnl|UMD3.1|GK000006.2	35855403	C	T	0	2	0	1		gnl|UMD3.1|GK000006.2	35575940	G	T	6
gnl|UMD3.1|GK000006.2	38042170	G	T	7	2	0.777777777777778	0.222222222222222		gnl|UMD3.1|GK000006.2	35522065	T	C	1	5	0.166666666666667	0.833333333333333		gnl|UMD3.1|GK000006.2	42055563	T	C	0	2	0	1		gnl|UMD3.1|GK000006.2	35567555	T	C	0	2	0	1		gnl|UMD3.1|GK000006.2	35855407	C	A	0	2	0	1		gnl|UMD3.1|GK000006.2	35576496	G	A	0
gnl|UMD3.1|GK000006.2	38043425	G	A	2	2	0.5	0.5		gnl|UMD3.1|GK000006.2	35524409	C	T	0	2	0	1		gnl|UMD3.1|GK000006.2	42063408	G	A	4	4	0.5	0.5		gnl|UMD3.1|GK000006.2	35567565	T	C	0	2	0	1		gnl|UMD3.1|GK000006.2	35891958	C	A	0	2	0	1		gnl|UMD3.1|GK000006.2	35576514	C	A	0
gnl|UMD3.1|GK000006.2	38043931	T	C	0	2	0	1		gnl|UMD3.1|GK000006.2	35525631	A	G	0	2	0	1		gnl|UMD3.1|GK000006.2	42063430	C	A	6	2	0.75	0.25		gnl|UMD3.1|GK000006.2	35567579	T	C	0	2	0	1		gnl|UMD3.1|GK000006.2	35906135	C	G	0	2	0	1		gnl|UMD3.1|GK000006.2	35578668	G	T	0
gnl|UMD3.1|GK000006.2	38044764	T	C	0	2	0	1		gnl|UMD3.1|GK000006.2	35525667	A	G	0	2	0	1		gnl|UMD3.1|GK000006.2	42065357	T	A	0	2	0	1		gnl|UMD3.1|GK000006.2	35567646	T	C	0	2	0	1		gnl|UMD3.1|GK000006.2	35906247	C	T	0	2	0	1		gnl|UMD3.1|GK000006.2	35581045	C	G	0
gnl|UMD3.1|GK000006.2	38048024	G	T	0	2	0	1		gnl|UMD3.1|GK000006.2	35538681	TTG	TTGTGATTATCTG	0	1	0	1		gnl|UMD3.1|GK000006.2	42072149	A	G	0	2	0	1		gnl|UMD3.1|GK000006.2	35576496	G	A	0	2	0	1		gnl|UMD3.1|GK000006.2	35910892	A	C	0	2	0	1		gnl|UMD3.1|GK000006.2	35582035	T	A	0
gnl|UMD3.1|GK000006.2	38048054	C	T	0	2	0	1		gnl|UMD3.1|GK000006.2	35538963	C	T	0	2	0	1		gnl|UMD3.1|GK000006.2	42072233	T	A	0	3	0	1		gnl|UMD3.1|GK000006.2	35578462	C	T	0	2	0	1		gnl|UMD3.1|GK000006.2	35910956	G	A	0	2	0	1		gnl|UMD3.1|GK000006.2	35582846	C	T	0
gnl|UMD3.1|GK000006.2	38048427	G	T	1	2	0.333333333333333	0.666666666666667		gnl|UMD3.1|GK000006.2	35539365	G	C	0	2	0	1		gnl|UMD3.1|GK000006.2	42072265	G	A	0	4	0	1		gnl|UMD3.1|GK000006.2	35581556	T	C	0	2	0	1		gnl|UMD3.1|GK000006.2	35914232	A	G	0	2	0	1		gnl|UMD3.1|GK000006.2	35583212	A	C	0
gnl|UMD3.1|GK000006.2	38073966	T	A	0	2	0	1		gnl|UMD3.1|GK000006.2	35545462	A	T	0	2	0	1		gnl|UMD3.1|GK000006.2	42072270	A	G	0	4	0	1		gnl|UMD3.1|GK000006.2	35586999	C	A	0	2	0	1		gnl|UMD3.1|GK000006.2	35914234	C	T	0	2	0	1		gnl|UMD3.1|GK000006.2	35584699	T	C	1
gnl|UMD3.1|GK000006.2	38076982	T	C	0	2	0	1		gnl|UMD3.1|GK000006.2	35552558	G	C	0	2	0	1		gnl|UMD3.1|GK000006.2	42073922	A	C	0	2	0	1		gnl|UMD3.1|GK000006.2	35690428	G	A	7	2	0.777777777777778	0.222222222222222		gnl|UMD3.1|GK000006.2	35918929	G	A	1	2	0.333333333333333	0.666666666666667		gnl|UMD3.1|GK000006.2	35585255	G	C	0
gnl|UMD3.1|GK000006.2	38077003	T	C	2	2	0.5	0.5		gnl|UMD3.1|GK000006.2	35552635	G	T	1	2	0.333333333333333	0.666666666666667		gnl|UMD3.1|GK000006.2	42075870	A	C	0	2	0	1		gnl|UMD3.1|GK000006.2	35692291	C	T	0	2	0	1		gnl|UMD3.1|GK000006.2	35918998	C	T	2	2	0.5	0.5		gnl|UMD3.1|GK000006.2	35586536	G	A	0
gnl|UMD3.1|GK000006.2	38077646	C	A	5	2	0.714285714285714	0.285714285714286		gnl|UMD3.1|GK000006.2	35552966	T	G	0	2	0	1		gnl|UMD3.1|GK000006.2	42076637	C	A	0	2	0	1		gnl|UMD3.1|GK000006.2	35708710	T	C	0	2	0	1		gnl|UMD3.1|GK000006.2	35925866	A	G	0	2	0	1		gnl|UMD3.1|GK000006.2	35586580	T	C	0
gnl|UMD3.1|GK000006.2	38082975	T	A	0	2	0	1		gnl|UMD3.1|GK000006.2	35552981	A	G	0	2	0	1		gnl|UMD3.1|GK000006.2	42076645	G	C	0	2	0	1		gnl|UMD3.1|GK000006.2	35709187	A	C	1	3	0.25	0.75		gnl|UMD3.1|GK000006.2	35925899	C	A	0	2	0	1		gnl|UMD3.1|GK000006.2	35590692	G	T	0
gnl|UMD3.1|GK000006.2	38091265	A	G	4	2	0.666666666666667	0.333333333333333		gnl|UMD3.1|GK000006.2	35554297	G	A	1	5	0.166666666666667	0.833333333333333		gnl|UMD3.1|GK000006.2	42076668	T	C	0	2	0	1		gnl|UMD3.1|GK000006.2	35713564	C	A	2	2	0.5	0.5		gnl|UMD3.1|GK000006.2	35929626	T	C	0	2	0	1		gnl|UMD3.1|GK000006.2	35591155	C	T	0
gnl|UMD3.1|GK000006.2	38093048	A	G	5	2	0.714285714285714	0.285714285714286		gnl|UMD3.1|GK000006.2	35562416	C	T	0	2	0	1		gnl|UMD3.1|GK000006.2	42087713	C	T	0	8	0	1		gnl|UMD3.1|GK000006.2	35716013	T	A	0	2	0	1		gnl|UMD3.1|GK000006.2	35929638	T	C	0	2	0	1		gnl|UMD3.1|GK000006.2	35591888	G	GT	0
gnl|UMD3.1|GK000006.2	38093127	T	C	3	2	0.6	0.4		gnl|UMD3.1|GK000006.2	35563926	C	A	2	2	0.5	0.5		gnl|UMD3.1|GK000006.2	42087742	A	T	6	2	0.75	0.25		gnl|UMD3.1|GK000006.2	35717287	C	A	0	2	0	1		gnl|UMD3.1|GK000006.2	35929645	T	C	0	2	0	1		gnl|UMD3.1|GK000006.2	35592635	A	G	0
gnl|UMD3.1|GK000006.2	38093163	T	C	3	2	0.6	0.4		gnl|UMD3.1|GK000006.2	35564394	G	T	2	2	0.5	0.5		gnl|UMD3.1|GK000006.2	42087795	A	T	0	8	0	1		gnl|UMD3.1|GK000006.2	35722672	A	G	0	2	0	1		gnl|UMD3.1|GK000006.2	35929676	T	C	0	2	0	1		gnl|UMD3.1|GK000006.2	35594979	A	G	0
gnl|UMD3.1|GK000006.2	38093164	T	C	2	3	0.4	0.6		gnl|UMD3.1|GK000006.2	35571217	G	A	0	2	0	1		gnl|UMD3.1|GK000006.2	42089967	A	G	0	2	0	1		gnl|UMD3.1|GK000006.2	35743034	T	C	0	2	0	1		gnl|UMD3.1|GK000006.2	35931753	G	C	1	3	0.25	0.75		gnl|UMD3.1|GK000006.2	35595022	T	C	0
gnl|UMD3.1|GK000006.2	38093176	T	C	4	2	0.666666666666667	0.333333333333333		gnl|UMD3.1|GK000006.2	35575769	A	G	2	2	0.5	0.5		gnl|UMD3.1|GK000006.2	42089971	C	A	0	1	0	1		gnl|UMD3.1|GK000006.2	35743070	T	C	0	2	0	1		gnl|UMD3.1|GK000006.2	35933970	C	A	1	4	0.2	0.8		gnl|UMD3.1|GK000006.2	35598733	G	A	0
gnl|UMD3.1|GK000006.2	38093414	T	C	1	2	0.333333333333333	0.666666666666667		gnl|UMD3.1|GK000006.2	35579313	T	C	0	2	0	1		gnl|UMD3.1|GK000006.2	42094696	T	C	0	3	0	1		gnl|UMD3.1|GK000006.2	35798873	T	C	0	2	0	1		gnl|UMD3.1|GK000006.2	35934012	C	A	2	3	0.4	0.6		gnl|UMD3.1|GK000006.2	35599905	T	C	0
gnl|UMD3.1|GK000006.2	38093426	T	C	1	2	0.333333333333333	0.666666666666667		gnl|UMD3.1|GK000006.2	35579369	T	C	0	2	0	1		gnl|UMD3.1|GK000006.2	42094861	G	A	0	3	0	1		gnl|UMD3.1|GK000006.2	35798883	T	C	0	2	0	1		PKD2	>=38040871	<=38099549	gnl|UMD3.1|GK000006.2						gnl|UMD3.1|GK000006.2	35634657	C	A	0
gnl|UMD3.1|GK000006.2	38093440	T	C	0	2	0	1		gnl|UMD3.1|GK000006.2	35590692	G	T	0	2	0	1		gnl|UMD3.1|GK000006.2	42101374	T	A	0	2	0	1		gnl|UMD3.1|GK000006.2	35798884	T	C	0	2	0	1		Chromosom	Pozycja	1	2	3	4	5	6		gnl|UMD3.1|GK000006.2	35641966	C	T	0
gnl|UMD3.1|GK000006.2	38093449	T	C	0	2	0	1		gnl|UMD3.1|GK000006.2	35592163	T	C	0	2	0	1		gnl|UMD3.1|GK000006.2	42105403	G	T	6	2	0.75	0.25		gnl|UMD3.1|GK000006.2	35798896	T	C	0	2	0	1		gnl|UMD3.1|GK000006.2	38041554	T	C	8	2	0.8	0.2		gnl|UMD3.1|GK000006.2	35666989	T	C	0
gnl|UMD3.1|GK000006.2	38094121	C	T	1	2	0.333333333333333	0.666666666666667		gnl|UMD3.1|GK000006.2	35592165	A	C	0	2	0	1		gnl|UMD3.1|GK000006.2	42108187	C	T	4	2	0.666666666666667	0.333333333333333		gnl|UMD3.1|GK000006.2	35798898	T	C	0	2	0	1		gnl|UMD3.1|GK000006.2	38041736	C	T	0	2	0	1		gnl|UMD3.1|GK000006.2	35689360	C	A	0
gnl|UMD3.1|GK000006.2	38095564	T	C	0	2	0	1		gnl|UMD3.1|GK000006.2	35592167	A	C	0	2	0	1		gnl|UMD3.1|GK000006.2	42108804	C	G	0	3	0	1		gnl|UMD3.1|GK000006.2	35798924	T	C	0	2	0	1		gnl|UMD3.1|GK000006.2	38061079	T	C	0	2	0	1		gnl|UMD3.1|GK000006.2	35689618	G	C	0
gnl|UMD3.1|GK000006.2	38096930	A	T	1	2	0.333333333333333	0.666666666666667		gnl|UMD3.1|GK000006.2	35592169	A	C	0	2	0	1		gnl|UMD3.1|GK000006.2	42108914	C	T	0	3	0	1		gnl|UMD3.1|GK000006.2	35806271	T	C	0	2	0	1		gnl|UMD3.1|GK000006.2	38061116	T	C	0	2	0	1		gnl|UMD3.1|GK000006.2	35689818	C	T	1
gnl|UMD3.1|GK000006.2	38099231	C	A	0	2	0	1		gnl|UMD3.1|GK000006.2	35592171	A	C	0	2	0	1		gnl|UMD3.1|GK000006.2	42109783	T	C	0	2	0	1		gnl|UMD3.1|GK000006.2	35817337	A	T	0	2	0	1		gnl|UMD3.1|GK000006.2	38070189	C	A	0	2	0	1		gnl|UMD3.1|GK000006.2	35690901	A	T	0
NCAPG	>=38765969	<=38812051	gnl|UMD3.1|GK000006.2						gnl|UMD3.1|GK000006.2	35594260	T	G	0	2	0	1		gnl|UMD3.1|GK000006.2	42111430	T	C	0	7	0	1		gnl|UMD3.1|GK000006.2	35828934	T	C	0	2	0	1		gnl|UMD3.1|GK000006.2	38070658	A	T	0	3	0	1		gnl|UMD3.1|GK000006.2	35691606	C	A	4
Chromosom	Pozycja	1	2	3	4	5	6		gnl|UMD3.1|GK000006.2	35623835	C	T	0	2	0	1		gnl|UMD3.1|GK000006.2	42111431	T	C	0	6	0	1		gnl|UMD3.1|GK000006.2	35832480	G	T	4	2	0.666666666666667	0.333333333333333		gnl|UMD3.1|GK000006.2	38076906	ACTCTCT	ACTCT	0	1	0	1		gnl|UMD3.1|GK000006.2	35692230	C	T	5
gnl|UMD3.1|GK000006.2	38772337	G	T	0	2	0	1		gnl|UMD3.1|GK000006.2	35625464	T	A	1	2	0.333333333333333	0.666666666666667		gnl|UMD3.1|GK000006.2	42111438	T	C	0	6	0	1		gnl|UMD3.1|GK000006.2	35835328	G	T	0	2	0	1		gnl|UMD3.1|GK000006.2	38077793	T	C	0	2	0	1		gnl|UMD3.1|GK000006.2	35692248	C	A	3
gnl|UMD3.1|GK000006.2	38811921	C	A	7	2	0.777777777777778	0.222222222222222		gnl|UMD3.1|GK000006.2	35625999	C	G	0	2	0	1		gnl|UMD3.1|GK000006.2	42111445	T	C	0	7	0	1		gnl|UMD3.1|GK000006.2	35852930	T	C	0	2	0	1		gnl|UMD3.1|GK000006.2	38077813	T	C	0	2	0	1		gnl|UMD3.1|GK000006.2	35692328	C	A	3
KCNIP4	>=41709362	<=43021626	gnl|UMD3.1|GK000006.2						gnl|UMD3.1|GK000006.2	35627057	C	A	0	2	0	1		gnl|UMD3.1|GK000006.2	42111448	T	C	0	7	0	1		gnl|UMD3.1|GK000006.2	35856408	A	C	0	2	0	1		gnl|UMD3.1|GK000006.2	38077816	T	C	0	2	0	1		gnl|UMD3.1|GK000006.2	35692660	A	G	3
Chromosom	Pozycja	1	2	3	4	5	6		gnl|UMD3.1|GK000006.2	35642847	C	A	0	2	0	1		gnl|UMD3.1|GK000006.2	42111453	T	C	0	5	0	1		gnl|UMD3.1|GK000006.2	35893161	G	C	0	2	0	1		gnl|UMD3.1|GK000006.2	38077822	T	C	0	2	0	1		gnl|UMD3.1|GK000006.2	35701154	T	C	0
gnl|UMD3.1|GK000006.2	41845069	A	C	0	2	0	1		gnl|UMD3.1|GK000006.2	35669538	T	C	2	2	0.5	0.5		gnl|UMD3.1|GK000006.2	42111461	T	C	0	7	0	1		gnl|UMD3.1|GK000006.2	35898981	T	G	0	2	0	1		gnl|UMD3.1|GK000006.2	38077896	T	C	0	2	0	1		gnl|UMD3.1|GK000006.2	35706431	A	G	0
gnl|UMD3.1|GK000006.2	41852418	C	T	0	2	0	1		gnl|UMD3.1|GK000006.2	35684460	T	C	1	2	0.333333333333333	0.666666666666667		gnl|UMD3.1|GK000006.2	42111511	T	C	0	7	0	1		gnl|UMD3.1|GK000006.2	35905421	C	A	4	2	0.666666666666667	0.333333333333333		gnl|UMD3.1|GK000006.2	38092033	C	T	0	2	0	1		gnl|UMD3.1|GK000006.2	35706698	G	T	0
gnl|UMD3.1|GK000006.2	41852460	T	C	0	2	0	1		gnl|UMD3.1|GK000006.2	35690280	C	T	8	2	0.8	0.2		gnl|UMD3.1|GK000006.2	42111606	C	T	0	7	0	1		gnl|UMD3.1|GK000006.2	35905468	G	A	4	2	0.666666666666667	0.333333333333333		gnl|UMD3.1|GK000006.2	38092296	T	C	2	2	0.5	0.5		gnl|UMD3.1|GK000006.2	35706808	C	T	0
gnl|UMD3.1|GK000006.2	41852473	T	C	0	2	0	1		gnl|UMD3.1|GK000006.2	35702464	G	A	0	1	0	1		gnl|UMD3.1|GK000006.2	42111634	A	C	0	6	0	1		gnl|UMD3.1|GK000006.2	35905514	C	T	2	2	0.5	0.5		gnl|UMD3.1|GK000006.2	38092351	T	C	2	2	0.5	0.5		gnl|UMD3.1|GK000006.2	35709052	T	C	0
gnl|UMD3.1|GK000006.2	41852477	G	A	0	2	0	1		gnl|UMD3.1|GK000006.2	35713099	C	T	0	2	0	1		gnl|UMD3.1|GK000006.2	42111635	G	A	0	6	0	1		gnl|UMD3.1|GK000006.2	35905819	G	A	0	3	0	1		gnl|UMD3.1|GK000006.2	38093396	T	C	0	2	0	1		gnl|UMD3.1|GK000006.2	35709187	A	C	0
gnl|UMD3.1|GK000006.2	41934978	G	A	0	2	0	1		gnl|UMD3.1|GK000006.2	35715966	T	C	0	2	0	1		gnl|UMD3.1|GK000006.2	42111651	T	C	0	6	0	1		gnl|UMD3.1|GK000006.2	35906678	C	T	0	4	0	1		gnl|UMD3.1|GK000006.2	38093426	T	C	0	2	0	1		gnl|UMD3.1|GK000006.2	35709288	T	C	3
gnl|UMD3.1|GK000006.2	41935036	T	A	0	2	0	1		gnl|UMD3.1|GK000006.2	35723231	G	T	0	2	0	1		gnl|UMD3.1|GK000006.2	42116397	A	C	0	2	0	1		gnl|UMD3.1|GK000006.2	35906841	G	C	0	2	0	1		NCAPG	>=38765969	<=38812051	gnl|UMD3.1|GK000006.2						gnl|UMD3.1|GK000006.2	35709299	T	C	3
gnl|UMD3.1|GK000006.2	41935249	G	T	0	2	0	1		gnl|UMD3.1|GK000006.2	35728067	G	T	0	2	0	1		gnl|UMD3.1|GK000006.2	42126836	A	G	0	4	0	1		gnl|UMD3.1|GK000006.2	35915757	T	G	0	2	0	1		Chromosom	Pozycja	1	2	3	4	5	6		gnl|UMD3.1|GK000006.2	35709312	T	C	3
gnl|UMD3.1|GK000006.2	41935265	A	T	0	2	0	1		gnl|UMD3.1|GK000006.2	35757357	G	T	1	2	0.333333333333333	0.666666666666667		gnl|UMD3.1|GK000006.2	42135604	G	A	0	4	0	1		gnl|UMD3.1|GK000006.2	35915762	A	C	0	2	0	1		gnl|UMD3.1|GK000006.2	38784764	C	T	2	2	0.5	0.5		gnl|UMD3.1|GK000006.2	35712628	C	A	3
gnl|UMD3.1|GK000006.2	42048728	G	T	0	2	0	1		gnl|UMD3.1|GK000006.2	35765476	C	A	4	2	0.666666666666667	0.333333333333333		gnl|UMD3.1|GK000006.2	42141844	A	G	0	3	0	1		gnl|UMD3.1|GK000006.2	35918223	T	C	0	2	0	1		KCNIP4	>=41709362	<=43021626	gnl|UMD3.1|GK000006.2						gnl|UMD3.1|GK000006.2	35712650	C	T	3
gnl|UMD3.1|GK000006.2	42108223	A	C	0	2	0	1		gnl|UMD3.1|GK000006.2	35765562	G	A	1	2	0.333333333333333	0.666666666666667		gnl|UMD3.1|GK000006.2	42142506	A	G	0	2	0	1		gnl|UMD3.1|GK000006.2	35918345	G	C	0	3	0	1		Chromosom	Pozycja	1	2	3	4	5	6		gnl|UMD3.1|GK000006.2	35715966	T	C	0
gnl|UMD3.1|GK000006.2	42111148	T	C	0	2	0	1		gnl|UMD3.1|GK000006.2	35780600	T	C	0	2	0	1		gnl|UMD3.1|GK000006.2	42144630	C	A	0	4	0	1		gnl|UMD3.1|GK000006.2	35918443	G	A	0	4	0	1		gnl|UMD3.1|GK000006.2	41947526	C	T	0	2	0	1		gnl|UMD3.1|GK000006.2	35716606	C	T	4
gnl|UMD3.1|GK000006.2	42111198	T	C	0	2	0	1		gnl|UMD3.1|GK000006.2	35780612	T	C	0	2	0	1		gnl|UMD3.1|GK000006.2	42145333	G	T	0	2	0	1		gnl|UMD3.1|GK000006.2	35918998	C	T	3	3	0.5	0.5		gnl|UMD3.1|GK000006.2	41959709	C	T	0	2	0	1		gnl|UMD3.1|GK000006.2	35717287	C	G,A	0
gnl|UMD3.1|GK000006.2	42153433	C	A	0	2	0	1		gnl|UMD3.1|GK000006.2	35781786	C	G	0	2	0	1		gnl|UMD3.1|GK000006.2	42158098	C	T	0	2	0	1		gnl|UMD3.1|GK000006.2	35919174	C	A	6	2	0.75	0.25		gnl|UMD3.1|GK000006.2	42003163	T	C	0	2	0	1		gnl|UMD3.1|GK000006.2	35717985	A	G	0
gnl|UMD3.1|GK000006.2	42159654	T	C	0	2	0	1		gnl|UMD3.1|GK000006.2	35795389	T	C	0	2	0	1		gnl|UMD3.1|GK000006.2	42158155	A	G	0	2	0	1		gnl|UMD3.1|GK000006.2	35919184	C	T	2	6	0.25	0.75		gnl|UMD3.1|GK000006.2	42003168	G	C	0	2	0	1		gnl|UMD3.1|GK000006.2	35725443	G	A	0
gnl|UMD3.1|GK000006.2	42159676	A	C	0	2	0	1		gnl|UMD3.1|GK000006.2	35795407	T	C	0	2	0	1		gnl|UMD3.1|GK000006.2	42158441	A	G	1	2	0.333333333333333	0.666666666666667		gnl|UMD3.1|GK000006.2	35924013	T	A	0	4	0	1		gnl|UMD3.1|GK000006.2	42040241	T	C	0	2	0	1		gnl|UMD3.1|GK000006.2	35725839	C	T	0
gnl|UMD3.1|GK000006.2	42190501	C	T	0	2	0	1		gnl|UMD3.1|GK000006.2	35795467	T	C	0	2	0	1		gnl|UMD3.1|GK000006.2	42159654	T	C	0	6	0	1		gnl|UMD3.1|GK000006.2	35931888	T	G	0	4	0	1		gnl|UMD3.1|GK000006.2	42040254	T	C	0	2	0	1		gnl|UMD3.1|GK000006.2	35731999	A	C	0
gnl|UMD3.1|GK000006.2	42207264	A	T	0	2	0	1		gnl|UMD3.1|GK000006.2	35795471	T	C	0	2	0	1		gnl|UMD3.1|GK000006.2	42159676	A	C	0	6	0	1		gnl|UMD3.1|GK000006.2	35931908	A	G	0	4	0	1		gnl|UMD3.1|GK000006.2	42040269	T	C	0	2	0	1		gnl|UMD3.1|GK000006.2	35736606	C	T	0
gnl|UMD3.1|GK000006.2	42216670	C	A	4	2	0.666666666666667	0.333333333333333		gnl|UMD3.1|GK000006.2	35798947	T	C	2	2	0.5	0.5		gnl|UMD3.1|GK000006.2	42159684	A	T	4	2	0.666666666666667	0.333333333333333		gnl|UMD3.1|GK000006.2	35933493	C	T	0	1	0	1		gnl|UMD3.1|GK000006.2	42059654	T	C	0	2	0	1		gnl|UMD3.1|GK000006.2	35737020	G	C	4
gnl|UMD3.1|GK000006.2	42219458	C	A	0	2	0	1		gnl|UMD3.1|GK000006.2	35807015	A	C	0	4	0	1		gnl|UMD3.1|GK000006.2	42165806	T	C	0	2	0	1		gnl|UMD3.1|GK000006.2	35933736	A	T	0	2	0	1		gnl|UMD3.1|GK000006.2	42059674	T	C	0	2	0	1		gnl|UMD3.1|GK000006.2	35737061	A	C	0
gnl|UMD3.1|GK000006.2	42220411	C	T	0	2	0	1		gnl|UMD3.1|GK000006.2	35820634	T	C	0	2	0	1		gnl|UMD3.1|GK000006.2	42170357	G	A	0	4	0	1		gnl|UMD3.1|GK000006.2	35934045	G	T	0	2	0	1		gnl|UMD3.1|GK000006.2	42059679	T	C	0	2	0	1		gnl|UMD3.1|GK000006.2	35740002	C	A	0
gnl|UMD3.1|GK000006.2	42225346	C	T	2	2	0.5	0.5		gnl|UMD3.1|GK000006.2	35820643	T	C	0	2	0	1		gnl|UMD3.1|GK000006.2	42170360	T	C	0	4	0	1		gnl|UMD3.1|GK000006.2	35934148	A	C	0	3	0	1		gnl|UMD3.1|GK000006.2	42059687	N	G	0	2	0	1		gnl|UMD3.1|GK000006.2	35742764	G	A	0
gnl|UMD3.1|GK000006.2	42227158	T	G	0	2	0	1		gnl|UMD3.1|GK000006.2	35832505	C	A	0	2	0	1		gnl|UMD3.1|GK000006.2	42170376	C	T	0	3	0	1		gnl|UMD3.1|GK000006.2	35934177	G	T	0	2	0	1		gnl|UMD3.1|GK000006.2	42059688	N	A	0	2	0	1		gnl|UMD3.1|GK000006.2	35760334	T	C	0
gnl|UMD3.1|GK000006.2	42231758	T	A	0	2	0	1		gnl|UMD3.1|GK000006.2	35832592	C	A	0	2	0	1		gnl|UMD3.1|GK000006.2	42170409	C	T	0	7	0	1		gnl|UMD3.1|GK000006.2	35935881	A	G	2	2	0.5	0.5		gnl|UMD3.1|GK000006.2	42070707	C	T	0	2	0	1		gnl|UMD3.1|GK000006.2	35771338	A	T	0
gnl|UMD3.1|GK000006.2	42247053	C	T	0	2	0	1		gnl|UMD3.1|GK000006.2	35840283	T	C	0	2	0	1		gnl|UMD3.1|GK000006.2	42181306	C	T	4	4	0.5	0.5		gnl|UMD3.1|GK000006.2	35936499	A	C	0	2	0	1		gnl|UMD3.1|GK000006.2	42076238	TCGC	TC	0	1	0	1		gnl|UMD3.1|GK000006.2	35780069	A	C	0
gnl|UMD3.1|GK000006.2	42263044	TAT	TATCAT	0	1	0	1		gnl|UMD3.1|GK000006.2	35842014	G	A	4	2	0.666666666666667	0.333333333333333		gnl|UMD3.1|GK000006.2	42182054	A	T	4	2	0.666666666666667	0.333333333333333		gnl|UMD3.1|GK000006.2	35938123	T	C	0	2	0	1		gnl|UMD3.1|GK000006.2	42090610	A	G	0	2	0	1		gnl|UMD3.1|GK000006.2	35780076	C	G	0
gnl|UMD3.1|GK000006.2	42269186	C	A	0	2	0	1		gnl|UMD3.1|GK000006.2	35856294	C	A	5	2	0.714285714285714	0.285714285714286		gnl|UMD3.1|GK000006.2	42192490	G	T	0	2	0	1		PKD2	>=38040871	<=38099549	gnl|UMD3.1|GK000006.2						gnl|UMD3.1|GK000006.2	42094214	A	G	0	4	0	1		gnl|UMD3.1|GK000006.2	35780077	T	C	0
gnl|UMD3.1|GK000006.2	42269217	C	G	0	2	0	1		gnl|UMD3.1|GK000006.2	35868645	T	C	0	2	0	1		gnl|UMD3.1|GK000006.2	42206597	T	C	4	3	0.571428571428571	0.428571428571429		Chromosom	Pozycja	1	2	3	4	5	6		gnl|UMD3.1|GK000006.2	42094226	A	C	0	4	0	1		gnl|UMD3.1|GK000006.2	35780246	G	A	1
gnl|UMD3.1|GK000006.2	42271262	C	T	0	2	0	1		gnl|UMD3.1|GK000006.2	35911089	G	T	0	2	0	1		gnl|UMD3.1|GK000006.2	42206635	A	T	1	1	0.5	0.5		gnl|UMD3.1|GK000006.2	38041306	A	G	4	2	0.666666666666667	0.333333333333333		gnl|UMD3.1|GK000006.2	42094252	T	C	0	2	0	1		gnl|UMD3.1|GK000006.2	35798482	A	G	0
gnl|UMD3.1|GK000006.2	42273326	G	T	0	2	0	1		gnl|UMD3.1|GK000006.2	35919194	G	T	10	2	0.833333333333333	0.166666666666667		gnl|UMD3.1|GK000006.2	42219250	A	T	2	6	0.25	0.75		gnl|UMD3.1|GK000006.2	38041736	C	T	0	5	0	1		gnl|UMD3.1|GK000006.2	42096918	GAA	GAAA	0	1	0	1		gnl|UMD3.1|GK000006.2	35820612	C	A	0
gnl|UMD3.1|GK000006.2	42273792	G	T	0	8	0	1		gnl|UMD3.1|GK000006.2	35922655	A	G	0	2	0	1		gnl|UMD3.1|GK000006.2	42219920	A	T	0	2	0	1		gnl|UMD3.1|GK000006.2	38041798	A	G	1	2	0.333333333333333	0.666666666666667		gnl|UMD3.1|GK000006.2	42097019	T	C	0	2	0	1		gnl|UMD3.1|GK000006.2	35825174	T	C	0
gnl|UMD3.1|GK000006.2	42273821	C	T	4	4	0.5	0.5		gnl|UMD3.1|GK000006.2	35923269	A	C	2	2	0.5	0.5		gnl|UMD3.1|GK000006.2	42223596	C	G	0	5	0	1		gnl|UMD3.1|GK000006.2	38042043	C	G	0	2	0	1		gnl|UMD3.1|GK000006.2	42097631	C	T	0	2	0	1		gnl|UMD3.1|GK000006.2	35825295	A	T	0
gnl|UMD3.1|GK000006.2	42273857	G	T	0	5	0	1		gnl|UMD3.1|GK000006.2	35933736	A	T	1	2	0.333333333333333	0.666666666666667		gnl|UMD3.1|GK000006.2	42224482	G	A	0	2	0	1		gnl|UMD3.1|GK000006.2	38043005	C	A	11	3	0.785714285714286	0.214285714285714		gnl|UMD3.1|GK000006.2	42097694	T	C	0	2	0	1		gnl|UMD3.1|GK000006.2	35835302	T	C	2
gnl|UMD3.1|GK000006.2	42274235	G	A	0	2	0	1		gnl|UMD3.1|GK000006.2	35933991	C	T	6	7	0.461538461538462	0.538461538461538		gnl|UMD3.1|GK000006.2	42225501	C	A	0	2	0	1		gnl|UMD3.1|GK000006.2	38043262	T	C	0	2	0	1		gnl|UMD3.1|GK000006.2	42097705	A	T	0	2	0	1		gnl|UMD3.1|GK000006.2	35835311	C	A	2
gnl|UMD3.1|GK000006.2	42274266	G	C	0	4	0	1		gnl|UMD3.1|GK000006.2	35934012	C	A	7	4	0.636363636363636	0.363636363636364		gnl|UMD3.1|GK000006.2	42225558	T	G	0	2	0	1		gnl|UMD3.1|GK000006.2	38054221	C	A	5	2	0.714285714285714	0.285714285714286		gnl|UMD3.1|GK000006.2	42097714	G	A	0	2	0	1		gnl|UMD3.1|GK000006.2	35855674	C	A	5
gnl|UMD3.1|GK000006.2	42294846	G	A	0	2	0	1		gnl|UMD3.1|GK000006.2	35934045	G	T	3	6	0.333333333333333	0.666666666666667		gnl|UMD3.1|GK000006.2	42226958	G	T	2	2	0.5	0.5		gnl|UMD3.1|GK000006.2	38068274	T	C	0	2	0	1		gnl|UMD3.1|GK000006.2	42124367	T	C	0	2	0	1		gnl|UMD3.1|GK000006.2	35861766	G	C	0
gnl|UMD3.1|GK000006.2	42296110	T	C	0	2	0	1		gnl|UMD3.1|GK000006.2	35934135	C	A	1	2	0.333333333333333	0.666666666666667		gnl|UMD3.1|GK000006.2	42227889	C	T	0	6	0	1		gnl|UMD3.1|GK000006.2	38073102	G	A	0	2	0	1		gnl|UMD3.1|GK000006.2	42124403	T	C	0	2	0	1		gnl|UMD3.1|GK000006.2	35861837	G	C	0
gnl|UMD3.1|GK000006.2	42296136	T	C	0	2	0	1		gnl|UMD3.1|GK000006.2	35934232	C	T	0	2	0	1		gnl|UMD3.1|GK000006.2	42231656	C	T	0	3	0	1		gnl|UMD3.1|GK000006.2	38091176	C	A	0	2	0	1		gnl|UMD3.1|GK000006.2	42124406	T	C	0	2	0	1		gnl|UMD3.1|GK000006.2	35868645	T	C	0
gnl|UMD3.1|GK000006.2	42298974	A	G	0	2	0	1		gnl|UMD3.1|GK000006.2	35934259	C	G	0	2	0	1		gnl|UMD3.1|GK000006.2	42233097	T	G	0	2	0	1		NCAPG	>=38765969	<=38812051	gnl|UMD3.1|GK000006.2						gnl|UMD3.1|GK000006.2	42141937	T	C	0	2	0	1		gnl|UMD3.1|GK000006.2	35893161	G	C	0
gnl|UMD3.1|GK000006.2	42301531	A	T	0	2	0	1		gnl|UMD3.1|GK000006.2	35936165	AAAACA	AAAACAAACA	0	1	0	1		gnl|UMD3.1|GK000006.2	42233100	T	A	0	2	0	1		Chromosom	Pozycja	1	2	3	4	5	6		gnl|UMD3.1|GK000006.2	42142700	G	A	0	2	0	1		gnl|UMD3.1|GK000006.2	35897633	C	T	0
gnl|UMD3.1|GK000006.2	42308934	C	T	0	2	0	1		gnl|UMD3.1|GK000006.2	35938366	G	T	0	2	0	1		gnl|UMD3.1|GK000006.2	42233127	C	T	0	2	0	1		KCNIP4	>=41709362	<=43021626	gnl|UMD3.1|GK000006.2						gnl|UMD3.1|GK000006.2	42142733	T	C	0	2	0	1		gnl|UMD3.1|GK000006.2	35900912	T	C	0
gnl|UMD3.1|GK000006.2	42318220	G	A	0	2	0	1		PKD2	>=38040871	<=38099549	gnl|UMD3.1|GK000006.2						gnl|UMD3.1|GK000006.2	42233171	A	G	0	2	0	1		Chromosom	Pozycja	1	2	3	4	5	6		gnl|UMD3.1|GK000006.2	42142750	T	C	0	2	0	1		gnl|UMD3.1|GK000006.2	35910906	TAGCAGCAGCAGCAGCAGCAGCAGCA	TAGCAGCAGCAGCAGCA	0
gnl|UMD3.1|GK000006.2	42318229	T	C	0	2	0	1		Chromosom	Pozycja	1	2	3	4	5	6		gnl|UMD3.1|GK000006.2	42233203	G	A	0	2	0	1		gnl|UMD3.1|GK000006.2	42003163	T	C	0	2	0	1		gnl|UMD3.1|GK000006.2	42142772	T	C	0	2	0	1		gnl|UMD3.1|GK000006.2	35911189	T	C	0
gnl|UMD3.1|GK000006.2	42318263	T	C	1	2	0.333333333333333	0.666666666666667		gnl|UMD3.1|GK000006.2	38041449	A	G	4	9	0.307692307692308	0.692307692307692		gnl|UMD3.1|GK000006.2	42240790	A	G	0	2	0	1		gnl|UMD3.1|GK000006.2	42003168	G	T	0	2	0	1		gnl|UMD3.1|GK000006.2	42142988	TACA	TA	0	1	0	1		gnl|UMD3.1|GK000006.2	35924048	C	A	0
gnl|UMD3.1|GK000006.2	42322286	T	C	0	2	0	1		gnl|UMD3.1|GK000006.2	38041468	C	G	11	2	0.846153846153846	0.153846153846154		gnl|UMD3.1|GK000006.2	42244170	G	A	0	2	0	1		gnl|UMD3.1|GK000006.2	42003184	G	T	0	2	0	1		gnl|UMD3.1|GK000006.2	42156584	G	T	2	2	0.5	0.5		gnl|UMD3.1|GK000006.2	35925164	T	A	0
gnl|UMD3.1|GK000006.2	42322338	G	C	0	2	0	1		gnl|UMD3.1|GK000006.2	38041521	C	A	9	2	0.818181818181818	0.181818181818182		gnl|UMD3.1|GK000006.2	42244833	C	T	0	2	0	1		gnl|UMD3.1|GK000006.2	42003185	G	T	0	2	0	1		gnl|UMD3.1|GK000006.2	42169625	C	T	0	2	0	1		gnl|UMD3.1|GK000006.2	35925315	T	C	0
gnl|UMD3.1|GK000006.2	42325443	T	C	1	2	0.333333333333333	0.666666666666667		gnl|UMD3.1|GK000006.2	38041736	C	T	0	7	0	1		gnl|UMD3.1|GK000006.2	42244887	A	G	0	2	0	1		gnl|UMD3.1|GK000006.2	42003201	A	G	0	2	0	1		gnl|UMD3.1|GK000006.2	42169638	T	C	0	2	0	1		gnl|UMD3.1|GK000006.2	35927619	A	T	0
gnl|UMD3.1|GK000006.2	42325492	T	C	1	2	0.333333333333333	0.666666666666667		gnl|UMD3.1|GK000006.2	38043931	T	C	0	2	0	1		gnl|UMD3.1|GK000006.2	42250799	C	T	0	5	0	1		gnl|UMD3.1|GK000006.2	42063638	T	C	0	2	0	1		gnl|UMD3.1|GK000006.2	42198980	C	A	0	2	0	1		gnl|UMD3.1|GK000006.2	35933361	T	C	0
gnl|UMD3.1|GK000006.2	42353247	GACACACACACACACACACACACACACACACACACACACAC	GACACACACACACACACACACACACACACAC	0	1	0	1		gnl|UMD3.1|GK000006.2	38043977	T	C	0	2	0	1		gnl|UMD3.1|GK000006.2	42255239	T	C	0	6	0	1		gnl|UMD3.1|GK000006.2	42063667	T	C	0	2	0	1		gnl|UMD3.1|GK000006.2	42219055	A	G	0	2	0	1		gnl|UMD3.1|GK000006.2	35933372	A	G	0
gnl|UMD3.1|GK000006.2	42355785	G	A	0	2	0	1		gnl|UMD3.1|GK000006.2	38048382	C	A	1	2	0.333333333333333	0.666666666666667		gnl|UMD3.1|GK000006.2	42266201	G	A	0	2	0	1		gnl|UMD3.1|GK000006.2	42101434	T	A	0	2	0	1		gnl|UMD3.1|GK000006.2	42223683	C	G	2	2	0.5	0.5		gnl|UMD3.1|GK000006.2	35933991	C	T	4
gnl|UMD3.1|GK000006.2	42373499	G	T	8	2	0.8	0.2		gnl|UMD3.1|GK000006.2	38075530	T	C	0	2	0	1		gnl|UMD3.1|GK000006.2	42267572	T	C	0	3	0	1		gnl|UMD3.1|GK000006.2	42101463	T	C	0	2	0	1		gnl|UMD3.1|GK000006.2	42230743	C	T	0	2	0	1		gnl|UMD3.1|GK000006.2	35934045	G	T	4
gnl|UMD3.1|GK000006.2	42373614	A	G	7	2	0.777777777777778	0.222222222222222		gnl|UMD3.1|GK000006.2	38088334	T	C	0	2	0	1		gnl|UMD3.1|GK000006.2	42267575	T	C	0	3	0	1		gnl|UMD3.1|GK000006.2	42101520	A	G	0	2	0	1		gnl|UMD3.1|GK000006.2	42230765	C	A	0	2	0	1		gnl|UMD3.1|GK000006.2	35934232	C	T	2
gnl|UMD3.1|GK000006.2	42373808	C	T	2	2	0.5	0.5		gnl|UMD3.1|GK000006.2	38088349	T	C	0	2	0	1		gnl|UMD3.1|GK000006.2	42267580	T	C	0	3	0	1		gnl|UMD3.1|GK000006.2	42101536	G	C	0	2	0	1		gnl|UMD3.1|GK000006.2	42244083	C	G	0	2	0	1		gnl|UMD3.1|GK000006.2	35934259	C	G	1
gnl|UMD3.1|GK000006.2	42374293	G	T	8	2	0.8	0.2		gnl|UMD3.1|GK000006.2	38088350	T	C	0	2	0	1		gnl|UMD3.1|GK000006.2	42267605	T	C	0	3	0	1		gnl|UMD3.1|GK000006.2	42223379	C	CA	0	1	0	1		gnl|UMD3.1|GK000006.2	42244091	G	T	0	2	0	1		gnl|UMD3.1|GK000006.2	35934338	C	A	3
gnl|UMD3.1|GK000006.2	42374416	N	T	0	2	0	1		gnl|UMD3.1|GK000006.2	38090080	C	A	2	2	0.5	0.5		gnl|UMD3.1|GK000006.2	42267609	T	C	0	3	0	1		gnl|UMD3.1|GK000006.2	42273567	G	T	0	2	0	1		gnl|UMD3.1|GK000006.2	42244109	C	G	0	2	0	1		gnl|UMD3.1|GK000006.2	35936847	T	C	0
gnl|UMD3.1|GK000006.2	42374417	N	C	0	2	0	1		gnl|UMD3.1|GK000006.2	38090857	C	G	0	2	0	1		gnl|UMD3.1|GK000006.2	42267617	T	C	0	3	0	1		gnl|UMD3.1|GK000006.2	42273578	G	A	0	2	0	1		gnl|UMD3.1|GK000006.2	42244170	G	A	0	2	0	1		PKD2	>=38040871	<=38099549	gnl|UMD3.1|GK000006.2
gnl|UMD3.1|GK000006.2	42375538	T	A	8	9	0.470588235294118	0.529411764705882		gnl|UMD3.1|GK000006.2	38092887	G	T	5	2	0.714285714285714	0.285714285714286		gnl|UMD3.1|GK000006.2	42267694	C	T	0	3	0	1		gnl|UMD3.1|GK000006.2	42374311	T	C	2	2	0.5	0.5		gnl|UMD3.1|GK000006.2	42244233	G	T	0	2	0	1		Chromosom	Pozycja	1	2	3
gnl|UMD3.1|GK000006.2	42379741	T	A	0	2	0	1		gnl|UMD3.1|GK000006.2	38093164	T	C	0	2	0	1		gnl|UMD3.1|GK000006.2	42267800	C	A	2	3	0.4	0.6		gnl|UMD3.1|GK000006.2	42389914	T	C	0	2	0	1		gnl|UMD3.1|GK000006.2	42244252	C	G	0	2	0	1		gnl|UMD3.1|GK000006.2	38041386	T	A	7
gnl|UMD3.1|GK000006.2	42382171	A	G	2	3	0.4	0.6		gnl|UMD3.1|GK000006.2	38093451	G	T	0	2	0	1		gnl|UMD3.1|GK000006.2	42267828	G	A	2	3	0.4	0.6		gnl|UMD3.1|GK000006.2	42389928	T	C	0	2	0	1		gnl|UMD3.1|GK000006.2	42244270	C	T	0	2	0	1		gnl|UMD3.1|GK000006.2	38041449	A	G	5
gnl|UMD3.1|GK000006.2	42390663	G	C	6	2	0.75	0.25		gnl|UMD3.1|GK000006.2	38095564	T	C	0	1	0	1		gnl|UMD3.1|GK000006.2	42272581	G	A	0	2	0	1		gnl|UMD3.1|GK000006.2	42389953	T	C	0	2	0	1		gnl|UMD3.1|GK000006.2	42245155	T	C	0	2	0	1		gnl|UMD3.1|GK000006.2	38041736	C	T	0
gnl|UMD3.1|GK000006.2	42390738	T	A	11	5	0.6875	0.3125		NCAPG	>=38765969	<=38812051	gnl|UMD3.1|GK000006.2						gnl|UMD3.1|GK000006.2	42272629	T	C	0	4	0	1		gnl|UMD3.1|GK000006.2	42389958	T	C	0	2	0	1		gnl|UMD3.1|GK000006.2	42251394	G	A	0	2	0	1		gnl|UMD3.1|GK000006.2	38041903	A	G	2
gnl|UMD3.1|GK000006.2	42390751	A	T	0	9	0	1		Chromosom	Pozycja	1	2	3	4	5	6		gnl|UMD3.1|GK000006.2	42272694	C	T	0	4	0	1		gnl|UMD3.1|GK000006.2	42419754	G	A	0	2	0	1		gnl|UMD3.1|GK000006.2	42267094	G	T	0	2	0	1		gnl|UMD3.1|GK000006.2	38042286	C	T	0
gnl|UMD3.1|GK000006.2	42400971	G	C	2	2	0.5	0.5		gnl|UMD3.1|GK000006.2	38767293	C	A	0	2	0	1		gnl|UMD3.1|GK000006.2	42273099	C	T	0	4	0	1		gnl|UMD3.1|GK000006.2	42446784	C	A	0	2	0	1		gnl|UMD3.1|GK000006.2	42272530	C	A	0	2	0	1		gnl|UMD3.1|GK000006.2	38047462	C	A	0
gnl|UMD3.1|GK000006.2	42402077	A	G	0	2	0	1		gnl|UMD3.1|GK000006.2	38808241	C	A	0	2	0	1		gnl|UMD3.1|GK000006.2	42273709	A	C	0	2	0	1		gnl|UMD3.1|GK000006.2	42452496	T	C	0	2	0	1		gnl|UMD3.1|GK000006.2	42272621	G	A	0	2	0	1		gnl|UMD3.1|GK000006.2	38054181	G	T	2
gnl|UMD3.1|GK000006.2	42409740	C	T	0	2	0	1		gnl|UMD3.1|GK000006.2	38811817	G	A	2	2	0.5	0.5		gnl|UMD3.1|GK000006.2	42273792	G	T	2	3	0.4	0.6		gnl|UMD3.1|GK000006.2	42452509	T	C	0	2	0	1		gnl|UMD3.1|GK000006.2	42273792	G	T	0	2	0	1		gnl|UMD3.1|GK000006.2	38063898	G	T	4
gnl|UMD3.1|GK000006.2	42409958	A	T	2	2	0.5	0.5		KCNIP4	>=41709362	<=43021626	gnl|UMD3.1|GK000006.2						gnl|UMD3.1|GK000006.2	42273803	C	T	3	2	0.6	0.4		gnl|UMD3.1|GK000006.2	42452511	T	C	0	2	0	1		gnl|UMD3.1|GK000006.2	42273913	C	T	0	2	0	1		gnl|UMD3.1|GK000006.2	38070658	A	T	0
gnl|UMD3.1|GK000006.2	42409961	C	G	1	2	0.333333333333333	0.666666666666667		Chromosom	Pozycja	1	2	3	4	5	6		gnl|UMD3.1|GK000006.2	42274266	G	C	2	2	0.5	0.5		gnl|UMD3.1|GK000006.2	42460533	C	T	0	2	0	1		gnl|UMD3.1|GK000006.2	42273962	T	A	0	2	0	1		gnl|UMD3.1|GK000006.2	38077047	T	C	4
gnl|UMD3.1|GK000006.2	42412598	G	C	0	2	0	1		gnl|UMD3.1|GK000006.2	41855831	G	A	0	2	0	1		gnl|UMD3.1|GK000006.2	42274268	A	G	2	2	0.5	0.5		gnl|UMD3.1|GK000006.2	42509705	G	A	0	2	0	1		gnl|UMD3.1|GK000006.2	42274491	T	C	0	2	0	1		gnl|UMD3.1|GK000006.2	38088389	T	C	0
gnl|UMD3.1|GK000006.2	42412632	G	T	0	2	0	1		gnl|UMD3.1|GK000006.2	41864150	C	T	0	2	0	1		gnl|UMD3.1|GK000006.2	42274321	A	G	2	2	0.5	0.5		gnl|UMD3.1|GK000006.2	42509976	C	A	0	2	0	1		gnl|UMD3.1|GK000006.2	42274492	C	T	0	2	0	1		gnl|UMD3.1|GK000006.2	38089050	G	A	0
gnl|UMD3.1|GK000006.2	42414246	C	T	0	2	0	1		gnl|UMD3.1|GK000006.2	41893721	G	A	0	4	0	1		gnl|UMD3.1|GK000006.2	42274334	C	T	2	2	0.5	0.5		gnl|UMD3.1|GK000006.2	42534566	G	A	0	2	0	1		gnl|UMD3.1|GK000006.2	42275595	T	C	0	2	0	1		gnl|UMD3.1|GK000006.2	38096695	G	T	4
gnl|UMD3.1|GK000006.2	42417529	A	G	0	5	0	1		gnl|UMD3.1|GK000006.2	41895506	T	C	0	2	0	1		gnl|UMD3.1|GK000006.2	42274339	T	G	2	2	0.5	0.5		gnl|UMD3.1|GK000006.2	42534576	T	C	0	2	0	1		gnl|UMD3.1|GK000006.2	42311610	A	G	0	2	0	1		gnl|UMD3.1|GK000006.2	38096745	T	C	0
gnl|UMD3.1|GK000006.2	42417535	C	A	3	2	0.6	0.4		gnl|UMD3.1|GK000006.2	41895585	G	A	0	2	0	1		gnl|UMD3.1|GK000006.2	42274367	G	A	1	2	0.333333333333333	0.666666666666667		gnl|UMD3.1|GK000006.2	42534577	T	C	0	2	0	1		gnl|UMD3.1|GK000006.2	42311620	G	A	0	2	0	1		gnl|UMD3.1|GK000006.2	38096749	T	C	0
gnl|UMD3.1|GK000006.2	42417583	G	A	0	2	0	1		gnl|UMD3.1|GK000006.2	41920666	G	C	0	2	0	1		gnl|UMD3.1|GK000006.2	42274491	T	C	0	2	0	1		gnl|UMD3.1|GK000006.2	42534585	T	C	0	2	0	1		gnl|UMD3.1|GK000006.2	42311627	C	A	0	2	0	1		gnl|UMD3.1|GK000006.2	38097528	AAATAA	AAA	0
gnl|UMD3.1|GK000006.2	42417589	C	A	0	2	0	1		gnl|UMD3.1|GK000006.2	41920667	A	G	0	2	0	1		gnl|UMD3.1|GK000006.2	42274492	C	T	0	2	0	1		gnl|UMD3.1|GK000006.2	42534600	T	C	0	2	0	1		gnl|UMD3.1|GK000006.2	42311642	C	T	0	2	0	1		gnl|UMD3.1|GK000006.2	38099071	C	G	2
gnl|UMD3.1|GK000006.2	42417595	C	A	0	2	0	1		gnl|UMD3.1|GK000006.2	41920671	C	A	0	2	0	1		gnl|UMD3.1|GK000006.2	42290862	T	C	0	2	0	1		gnl|UMD3.1|GK000006.2	42534601	G	A	0	2	0	1		gnl|UMD3.1|GK000006.2	42311653	G	T	0	2	0	1		NCAPG	>=38765969	<=38812051	gnl|UMD3.1|GK000006.2
gnl|UMD3.1|GK000006.2	42418132	A	G	0	3	0	1		gnl|UMD3.1|GK000006.2	41920685	T	G	0	2	0	1		gnl|UMD3.1|GK000006.2	42290894	T	C	0	2	0	1		gnl|UMD3.1|GK000006.2	42534610	T	C	0	2	0	1		gnl|UMD3.1|GK000006.2	42318629	T	C	0	2	0	1		Chromosom	Pozycja	1	2	3
gnl|UMD3.1|GK000006.2	42418631	T	C	2	2	0.5	0.5		gnl|UMD3.1|GK000006.2	41923432	C	T	0	2	0	1		gnl|UMD3.1|GK000006.2	42290905	T	C	0	2	0	1		gnl|UMD3.1|GK000006.2	42550273	C	A	0	2	0	1		gnl|UMD3.1|GK000006.2	42321515	G	T	0	2	0	1		KCNIP4	>=41709362	<=43021626	gnl|UMD3.1|GK000006.2
gnl|UMD3.1|GK000006.2	42419351	G	T	12	3	0.8	0.2		gnl|UMD3.1|GK000006.2	41923437	T	A	0	2	0	1		gnl|UMD3.1|GK000006.2	42290907	T	C	0	2	0	1		gnl|UMD3.1|GK000006.2	42565862	A	G	0	2	0	1		gnl|UMD3.1|GK000006.2	42326383	T	C	0	4	0	1		Chromosom	Pozycja	1	2	3
gnl|UMD3.1|GK000006.2	42422189	A	T	4	2	0.666666666666667	0.333333333333333		gnl|UMD3.1|GK000006.2	41923491	G	A	0	2	0	1		gnl|UMD3.1|GK000006.2	42301166	G	C	0	3	0	1		gnl|UMD3.1|GK000006.2	42578056	T	C	0	2	0	1		gnl|UMD3.1|GK000006.2	42326459	T	C,A	0	3	0	1		gnl|UMD3.1|GK000006.2	42019935	A	G	0
gnl|UMD3.1|GK000006.2	42428867	C	A	0	2	0	1		gnl|UMD3.1|GK000006.2	41923511	A	AG	0	1	0	1		gnl|UMD3.1|GK000006.2	42303177	A	G	0	2	0	1		gnl|UMD3.1|GK000006.2	42623856	C	T	0	2	0	1		gnl|UMD3.1|GK000006.2	42327792	G	T	0	2	0	1		gnl|UMD3.1|GK000006.2	42038422	C	A	0
gnl|UMD3.1|GK000006.2	42431117	G	T	0	2	0	1		gnl|UMD3.1|GK000006.2	41947505	A	G	0	4	0	1		gnl|UMD3.1|GK000006.2	42303283	T	C	0	4	0	1		gnl|UMD3.1|GK000006.2	42625437	T	C	0	4	0	1		gnl|UMD3.1|GK000006.2	42345119	A	T	0	2	0	1		gnl|UMD3.1|GK000006.2	42038425	C	T	0
gnl|UMD3.1|GK000006.2	42444674	A	G	8	2	0.8	0.2		gnl|UMD3.1|GK000006.2	41947597	T	A	1	2	0.333333333333333	0.666666666666667		gnl|UMD3.1|GK000006.2	42303343	G	T	0	4	0	1		gnl|UMD3.1|GK000006.2	42853981	C	A	0	2	0	1		gnl|UMD3.1|GK000006.2	42361283	C	A	0	2	0	1		gnl|UMD3.1|GK000006.2	42042172	A	G	0
gnl|UMD3.1|GK000006.2	42445724	G	A	2	2	0.5	0.5		gnl|UMD3.1|GK000006.2	41987497	A	G	0	2	0	1		gnl|UMD3.1|GK000006.2	42303446	G	A	0	2	0	1		CAST	>=98444979	<=98581253	gnl|UMD3.1|GK000007.2						gnl|UMD3.1|GK000006.2	42361357	C	T	0	2	0	1		gnl|UMD3.1|GK000006.2	42078653	A	T	0
gnl|UMD3.1|GK000006.2	42445755	C	A	2	2	0.5	0.5		gnl|UMD3.1|GK000006.2	41994892	G	A	0	2	0	1		gnl|UMD3.1|GK000006.2	42309025	T	C	0	2	0	1		Chromosom	Pozycja	1	2	3	4	5	6		gnl|UMD3.1|GK000006.2	42371924	G	A	0	2	0	1		gnl|UMD3.1|GK000006.2	42085480	C	A	0
gnl|UMD3.1|GK000006.2	42446273	A	G	0	2	0	1		gnl|UMD3.1|GK000006.2	42019731	T	C	0	2	0	1		gnl|UMD3.1|GK000006.2	42309312	G	A	0	6	0	1		gnl|UMD3.1|GK000007.2	98478664	C	T	0	2	0	1		gnl|UMD3.1|GK000006.2	42373505	C	T	2	2	0.5	0.5		gnl|UMD3.1|GK000006.2	42090821	G	C	0
gnl|UMD3.1|GK000006.2	42448233	A	G	6	2	0.75	0.25		gnl|UMD3.1|GK000006.2	42019768	T	C	0	2	0	1		gnl|UMD3.1|GK000006.2	42309383	G	A	0	6	0	1		gnl|UMD3.1|GK000007.2	98509047	T	A	0	1	0	1		gnl|UMD3.1|GK000006.2	42375356	G	T	1	2	0.333333333333333	0.666666666666667		gnl|UMD3.1|GK000006.2	42090832	A	C	0
gnl|UMD3.1|GK000006.2	42449474	T	A	7	3	0.7	0.3		gnl|UMD3.1|GK000006.2	42019769	T	C	0	2	0	1		gnl|UMD3.1|GK000006.2	42318788	A	T	0	1	0	1		gnl|UMD3.1|GK000007.2	98510488	C	T	1	2	0.333333333333333	0.666666666666667		gnl|UMD3.1|GK000006.2	42384303	T	A	0	2	0	1		gnl|UMD3.1|GK000006.2	42114707	AATAT	AAT	0
gnl|UMD3.1|GK000006.2	42449692	G	A	1	3	0.25	0.75		gnl|UMD3.1|GK000006.2	42019776	T	C	0	2	0	1		gnl|UMD3.1|GK000006.2	42318880	A	G	0	11	0	1		gnl|UMD3.1|GK000007.2	98532568	G	A	0	2	0	1		gnl|UMD3.1|GK000006.2	42392405	T	C	0	2	0	1		gnl|UMD3.1|GK000006.2	42141959	G	T	0
gnl|UMD3.1|GK000006.2	42450374	C	A	2	2	0.5	0.5		gnl|UMD3.1|GK000006.2	42019777	T	C	0	2	0	1		gnl|UMD3.1|GK000006.2	42318932	T	C	0	3	0	1		gnl|UMD3.1|GK000007.2	98534117	C	G	0	3	0	1		gnl|UMD3.1|GK000006.2	42392867	A	T,G	0	2	0	1		gnl|UMD3.1|GK000006.2	42141967	T	C	0
gnl|UMD3.1|GK000006.2	42450865	ACTTC	AC	0	1	0	1		gnl|UMD3.1|GK000006.2	42019935	A	G	0	2	0	1		gnl|UMD3.1|GK000006.2	42319104	C	T	0	2	0	1		gnl|UMD3.1|GK000007.2	98536988	G	T	0	2	0	1		gnl|UMD3.1|GK000006.2	42395331	A	T	0	2	0	1		gnl|UMD3.1|GK000006.2	42147313	T	C	1
gnl|UMD3.1|GK000006.2	42452522	T	C	2	3	0.4	0.6		gnl|UMD3.1|GK000006.2	42024112	C	T	0	2	0	1		gnl|UMD3.1|GK000006.2	42324206	T	C	0	2	0	1		gnl|UMD3.1|GK000007.2	98537811	G	T	3	2	0.6	0.4		gnl|UMD3.1|GK000006.2	42396151	T	C	0	2	0	1		gnl|UMD3.1|GK000006.2	42147314	T	C	1
gnl|UMD3.1|GK000006.2	42456170	G	A	0	2	0	1		gnl|UMD3.1|GK000006.2	42029805	G	T	4	2	0.666666666666667	0.333333333333333		gnl|UMD3.1|GK000006.2	42325335	T	C	4	2	0.666666666666667	0.333333333333333		gnl|UMD3.1|GK000007.2	98546709	T	C	0	4	0	1		gnl|UMD3.1|GK000006.2	42396157	A	G	0	2	0	1		gnl|UMD3.1|GK000006.2	42180549	T	C	0
gnl|UMD3.1|GK000006.2	42456978	C	A	2	2	0.5	0.5		gnl|UMD3.1|GK000006.2	42029927	G	A	0	3	0	1		gnl|UMD3.1|GK000006.2	42325360	C	T	0	3	0	1		gnl|UMD3.1|GK000007.2	98569712	T	G	2	2	0.5	0.5		gnl|UMD3.1|GK000006.2	42397178	T	C	0	2	0	1		gnl|UMD3.1|GK000006.2	42180558	T	C	0
gnl|UMD3.1|GK000006.2	42458090	C	G	1	2	0.333333333333333	0.666666666666667		gnl|UMD3.1|GK000006.2	42032327	A	G	0	2	0	1		gnl|UMD3.1|GK000006.2	42325443	T	C	1	2	0.333333333333333	0.666666666666667		gnl|UMD3.1|GK000007.2	98571845	T	A	1	4	0.2	0.8		gnl|UMD3.1|GK000006.2	42400513	G	A	0	2	0	1		gnl|UMD3.1|GK000006.2	42180623	T	C	0
gnl|UMD3.1|GK000006.2	42460635	C	A	15	11	0.576923076923077	0.423076923076923		gnl|UMD3.1|GK000006.2	42033061	C	A	0	2	0	1		gnl|UMD3.1|GK000006.2	42325492	T	C	1	2	0.333333333333333	0.666666666666667		gnl|UMD3.1|GK000007.2	98576816	G	T	6	2	0.75	0.25		gnl|UMD3.1|GK000006.2	42401049	T	A	0	2	0	1		gnl|UMD3.1|GK000006.2	42180624	T	C	0
gnl|UMD3.1|GK000006.2	42460820	T	C	7	3	0.7	0.3		gnl|UMD3.1|GK000006.2	42038107	C	G	0	2	0	1		gnl|UMD3.1|GK000006.2	42325493	T	C	0	3	0	1		gnl|UMD3.1|GK000007.2	98576894	C	A	4	2	0.666666666666667	0.333333333333333		gnl|UMD3.1|GK000006.2	42401070	C	T	0	2	0	1		gnl|UMD3.1|GK000006.2	42180629	T	C	0
gnl|UMD3.1|GK000006.2	42460847	T	C	5	3	0.625	0.375		gnl|UMD3.1|GK000006.2	42038594	G	A	0	9	0	1		gnl|UMD3.1|GK000006.2	42338957	T	A	0	1	0	1		gnl|UMD3.1|GK000007.2	98578246	T	A	1	2	0.333333333333333	0.666666666666667		gnl|UMD3.1|GK000006.2	42404092	G	T	0	2	0	1		gnl|UMD3.1|GK000006.2	42180637	T	C	0
gnl|UMD3.1|GK000006.2	42461297	G	T	2	2	0.5	0.5		gnl|UMD3.1|GK000006.2	42038623	G	A	0	8	0	1		gnl|UMD3.1|GK000006.2	42346162	G	T	0	2	0	1		NPM1	>=44009279	<=44010145	gnl|UMD3.1|GK000007.2						gnl|UMD3.1|GK000006.2	42404166	C	T	0	2	0	1		gnl|UMD3.1|GK000006.2	42180648	T	C	0
gnl|UMD3.1|GK000006.2	42461540	G	A	0	2	0	1		gnl|UMD3.1|GK000006.2	42038683	C	T	0	5	0	1		gnl|UMD3.1|GK000006.2	42348952	G	T	6	2	0.75	0.25		Chromosom	Pozycja	1	2	3	4	5	6		gnl|UMD3.1|GK000006.2	42404188	T	C	0	3	0	1		gnl|UMD3.1|GK000006.2	42218502	A	G	0
gnl|UMD3.1|GK000006.2	42461567	T	C	0	2	0	1		gnl|UMD3.1|GK000006.2	42039251	A	T	2	2	0.5	0.5		gnl|UMD3.1|GK000006.2	42348963	T	C	0	8	0	1		PROP1	>=41205895	<=41209917	gnl|UMD3.1|GK000007.2						gnl|UMD3.1|GK000006.2	42404213	A	C	1	2	0.333333333333333	0.666666666666667		gnl|UMD3.1|GK000006.2	42218773	T	C	0
gnl|UMD3.1|GK000006.2	42467050	T	C	0	6	0	1		gnl|UMD3.1|GK000006.2	42040120	CTGTGTGTGTGTGTTTGTGTGTGTGTGTGTGT	CTGTGTGTGTGTGTGTTTGTGTGTGTGTGTGTGT	0	1	0	1		gnl|UMD3.1|GK000006.2	42354405	T	A	0	4	0	1		Chromosom	Pozycja	1	2	3	4	5	6		gnl|UMD3.1|GK000006.2	42404278	G	T	0	3	0	1		gnl|UMD3.1|GK000006.2	42231130	T	G	0
gnl|UMD3.1|GK000006.2	42467055	T	C	4	2	0.666666666666667	0.333333333333333		gnl|UMD3.1|GK000006.2	42040383	G	C	0	2	0	1		gnl|UMD3.1|GK000006.2	42354513	G	A	0	8	0	1		IGFBPL1	>=62900199	<=62917124	gnl|UMD3.1|GK000008.2						gnl|UMD3.1|GK000006.2	42404302	G	C	0	2	0	1		gnl|UMD3.1|GK000006.2	42231204	G	A	0
gnl|UMD3.1|GK000006.2	42467069	C	A	4	2	0.666666666666667	0.333333333333333		gnl|UMD3.1|GK000006.2	42041122	A	C	0	2	0	1		gnl|UMD3.1|GK000006.2	42354996	C	A	0	4	0	1		Chromosom	Pozycja	1	2	3	4	5	6		gnl|UMD3.1|GK000006.2	42405051	A	G	0	3	0	1		gnl|UMD3.1|GK000006.2	42233097	T	G	0
gnl|UMD3.1|GK000006.2	42469615	C	T	3	2	0.6	0.4		gnl|UMD3.1|GK000006.2	42042072	T	C	0	4	0	1		gnl|UMD3.1|GK000006.2	42359882	C	A	2	3	0.4	0.6		ATP6V1B2	>=67798291	<=67824441	gnl|UMD3.1|GK000008.2						gnl|UMD3.1|GK000006.2	42413445	C	T	0	2	0	1		gnl|UMD3.1|GK000006.2	42233171	A	G	0
gnl|UMD3.1|GK000006.2	42488822	C	T	11	6	0.647058823529412	0.352941176470588		gnl|UMD3.1|GK000006.2	42050691	G	T	0	2	0	1		gnl|UMD3.1|GK000006.2	42359946	G	A	0	5	0	1		Chromosom	Pozycja	1	2	3	4	5	6		gnl|UMD3.1|GK000006.2	42418071	G	T	0	2	0	1		gnl|UMD3.1|GK000006.2	42233614	A	G	0
gnl|UMD3.1|GK000006.2	42489597	C	A	11	2	0.846153846153846	0.153846153846154		gnl|UMD3.1|GK000006.2	42052246	C	A	0	1	0	1		gnl|UMD3.1|GK000006.2	42360075	G	A	0	2	0	1		gnl|UMD3.1|GK000008.2	67798315	G	T	5	2	0.714285714285714	0.285714285714286		gnl|UMD3.1|GK000006.2	42419278	T	C	0	2	0	1		gnl|UMD3.1|GK000006.2	42255407	A	G	0
gnl|UMD3.1|GK000006.2	42490294	T	C	7	2	0.777777777777778	0.222222222222222		gnl|UMD3.1|GK000006.2	42052580	T	C	0	2	0	1		gnl|UMD3.1|GK000006.2	42360137	A	G	0	2	0	1		gnl|UMD3.1|GK000008.2	67798389	C	T	7	2	0.777777777777778	0.222222222222222		gnl|UMD3.1|GK000006.2	42429317	C	A	0	2	0	1		gnl|UMD3.1|GK000006.2	42255451	A	G	0
gnl|UMD3.1|GK000006.2	42503238	T	C	0	2	0	1		gnl|UMD3.1|GK000006.2	42055512	T	C	0	2	0	1		gnl|UMD3.1|GK000006.2	42362070	A	G	0	2	0	1		gnl|UMD3.1|GK000008.2	67808738	G	A	0	4	0	1		gnl|UMD3.1|GK000006.2	42432545	T	C	0	2	0	1		gnl|UMD3.1|GK000006.2	42255456	A	G	0
gnl|UMD3.1|GK000006.2	42505497	G	A	0	2	0	1		gnl|UMD3.1|GK000006.2	42063946	C	T	0	2	0	1		gnl|UMD3.1|GK000006.2	42363488	A	G	0	2	0	1		gnl|UMD3.1|GK000008.2	67808773	G	C	0	4	0	1		gnl|UMD3.1|GK000006.2	42432559	T	C	0	2	0	1		gnl|UMD3.1|GK000006.2	42257051	G	A	0
gnl|UMD3.1|GK000006.2	42506929	G	T	2	2	0.5	0.5		gnl|UMD3.1|GK000006.2	42064402	C	T	0	2	0	1		gnl|UMD3.1|GK000006.2	42368215	G	A	0	8	0	1		gnl|UMD3.1|GK000008.2	67808777	G	A	0	4	0	1		gnl|UMD3.1|GK000006.2	42440042	C	T	2	2	0.5	0.5		gnl|UMD3.1|GK000006.2	42257226	C	A	0
gnl|UMD3.1|GK000006.2	42508898	G	A	0	5	0	1		gnl|UMD3.1|GK000006.2	42066219	T	C	0	2	0	1		gnl|UMD3.1|GK000006.2	42371924	G	A	0	4	0	1		gnl|UMD3.1|GK000008.2	67808951	T	C	0	5	0	1		gnl|UMD3.1|GK000006.2	42446844	A	G	1	2	0.333333333333333	0.666666666666667		gnl|UMD3.1|GK000006.2	42263044	TAT	TATCAT	0
gnl|UMD3.1|GK000006.2	42510028	T	C	6	2	0.75	0.25		gnl|UMD3.1|GK000006.2	42066244	T	C	0	2	0	1		gnl|UMD3.1|GK000006.2	42371950	C	A	2	2	0.5	0.5		gnl|UMD3.1|GK000008.2	67808960	A	G	0	6	0	1		gnl|UMD3.1|GK000006.2	42450355	T	C	0	3	0	1		gnl|UMD3.1|GK000006.2	42273792	G	T	0
gnl|UMD3.1|GK000006.2	42510107	G	A	4	3	0.571428571428571	0.428571428571429		gnl|UMD3.1|GK000006.2	42066262	T	C	0	2	0	1		gnl|UMD3.1|GK000006.2	42371972	C	A	2	2	0.5	0.5		gnl|UMD3.1|GK000008.2	67809313	A	C	0	2	0	1		gnl|UMD3.1|GK000006.2	42452509	T	C	0	2	0	1		gnl|UMD3.1|GK000006.2	42273857	G	T	0
gnl|UMD3.1|GK000006.2	42510322	G	A	11	2	0.846153846153846	0.153846153846154		gnl|UMD3.1|GK000006.2	42066267	T	C	0	2	0	1		gnl|UMD3.1|GK000006.2	42373505	C	T	13	5	0.722222222222222	0.277777777777778		gnl|UMD3.1|GK000008.2	67809631	G	A	0	2	0	1		gnl|UMD3.1|GK000006.2	42452511	T	C	0	2	0	1		gnl|UMD3.1|GK000006.2	42274222	A	G	0
gnl|UMD3.1|GK000006.2	42510606	A	T	0	5	0	1		gnl|UMD3.1|GK000006.2	42066292	T	C	0	2	0	1		gnl|UMD3.1|GK000006.2	42373573	C	A	17	3	0.85	0.15		gnl|UMD3.1|GK000008.2	67809662	A	G	0	2	0	1		gnl|UMD3.1|GK000006.2	42452522	T	C	0	2	0	1		gnl|UMD3.1|GK000006.2	42274266	G	C	0
gnl|UMD3.1|GK000006.2	42510910	C	T	0	2	0	1		gnl|UMD3.1|GK000006.2	42066308	T	C	0	2	0	1		gnl|UMD3.1|GK000006.2	42376204	A	G	6	2	0.75	0.25		gnl|UMD3.1|GK000008.2	67809704	G	C	0	2	0	1		gnl|UMD3.1|GK000006.2	42455060	T	C	0	2	0	1		gnl|UMD3.1|GK000006.2	42275242	G	A	0
gnl|UMD3.1|GK000006.2	42512777	T	C	0	2	0	1		gnl|UMD3.1|GK000006.2	42071808	A	G	0	2	0	1		gnl|UMD3.1|GK000006.2	42377008	C	A	7	2	0.777777777777778	0.222222222222222		gnl|UMD3.1|GK000008.2	67809895	G	A	0	2	0	1		gnl|UMD3.1|GK000006.2	42457101	T	C	3	2	0.6	0.4		gnl|UMD3.1|GK000006.2	42275456	C	T	0
gnl|UMD3.1|GK000006.2	42512791	T	C	0	2	0	1		gnl|UMD3.1|GK000006.2	42071856	C	T	0	2	0	1		gnl|UMD3.1|GK000006.2	42389030	A	G	0	2	0	1		gnl|UMD3.1|GK000008.2	67810011	C	G	0	2	0	1		gnl|UMD3.1|GK000006.2	42457227	T	C	0	3	0	1		gnl|UMD3.1|GK000006.2	42276239	T	C	0
gnl|UMD3.1|GK000006.2	42512799	T	C	0	2	0	1		gnl|UMD3.1|GK000006.2	42077266	A	C	0	2	0	1		gnl|UMD3.1|GK000006.2	42389885	T	C	0	3	0	1		gnl|UMD3.1|GK000008.2	67810022	T	A	0	2	0	1		gnl|UMD3.1|GK000006.2	42457911	ATTTTTTT	ATTT	0	1	0	1		gnl|UMD3.1|GK000006.2	42279580	A	G	0
gnl|UMD3.1|GK000006.2	42512801	T	C	0	2	0	1		gnl|UMD3.1|GK000006.2	42077277	C	T	0	2	0	1		gnl|UMD3.1|GK000006.2	42389893	T	C	0	3	0	1		gnl|UMD3.1|GK000008.2	67810054	A	G	0	2	0	1		gnl|UMD3.1|GK000006.2	42463481	C	A	0	2	0	1		gnl|UMD3.1|GK000006.2	42287912	A	T	0
gnl|UMD3.1|GK000006.2	42512814	T	C	0	2	0	1		gnl|UMD3.1|GK000006.2	42082748	A	T	0	4	0	1		gnl|UMD3.1|GK000006.2	42389953	T	C	0	7	0	1		gnl|UMD3.1|GK000008.2	67810469	G	A	0	2	0	1		gnl|UMD3.1|GK000006.2	42469265	A	G	0	2	0	1		gnl|UMD3.1|GK000006.2	42288089	A	T	1
gnl|UMD3.1|GK000006.2	42513658	G	T	4	2	0.666666666666667	0.333333333333333		gnl|UMD3.1|GK000006.2	42082792	T	C	2	2	0.5	0.5		gnl|UMD3.1|GK000006.2	42390737	A	T	18	5	0.782608695652174	0.217391304347826		gnl|UMD3.1|GK000008.2	67810764	T	A	0	8	0	1		gnl|UMD3.1|GK000006.2	42470729	A	G	0	2	0	1		gnl|UMD3.1|GK000006.2	42309383	G	A	0
gnl|UMD3.1|GK000006.2	42513684	G	T	4	2	0.666666666666667	0.333333333333333		gnl|UMD3.1|GK000006.2	42082808	G	A	0	3	0	1		gnl|UMD3.1|GK000006.2	42391000	C	A	5	2	0.714285714285714	0.285714285714286		gnl|UMD3.1|GK000008.2	67810773	T	C	0	8	0	1		gnl|UMD3.1|GK000006.2	42481317	T	C	0	2	0	1		gnl|UMD3.1|GK000006.2	42309902	C	A	0
gnl|UMD3.1|GK000006.2	42514350	T	C	0	2	0	1		gnl|UMD3.1|GK000006.2	42083426	A	T	0	2	0	1		gnl|UMD3.1|GK000006.2	42392738	G	T	2	2	0.5	0.5		gnl|UMD3.1|GK000008.2	67812831	A	G	0	3	0	1		gnl|UMD3.1|GK000006.2	42481321	T	C	0	2	0	1		gnl|UMD3.1|GK000006.2	42309904	C	T	0
gnl|UMD3.1|GK000006.2	42516436	C	A	0	2	0	1		gnl|UMD3.1|GK000006.2	42085005	AAATCA	AA	0	1	0	1		gnl|UMD3.1|GK000006.2	42400971	G	C	0	3	0	1		gnl|UMD3.1|GK000008.2	67812973	G	A	0	3	0	1		gnl|UMD3.1|GK000006.2	42481332	T	C	0	2	0	1		gnl|UMD3.1|GK000006.2	42319074	G	T	0
gnl|UMD3.1|GK000006.2	42516857	A	C	0	3	0	1		gnl|UMD3.1|GK000006.2	42088095	C	G	0	2	0	1		gnl|UMD3.1|GK000006.2	42402180	G	A	0	2	0	1		gnl|UMD3.1|GK000008.2	67815043	G	A	0	2	0	1		gnl|UMD3.1|GK000006.2	42481350	T	C	0	2	0	1		gnl|UMD3.1|GK000006.2	42322167	C	T	2
gnl|UMD3.1|GK000006.2	42516858	T	A	0	3	0	1		gnl|UMD3.1|GK000006.2	42088145	A	G	0	2	0	1		gnl|UMD3.1|GK000006.2	42403275	T	A	6	3	0.666666666666667	0.333333333333333		gnl|UMD3.1|GK000008.2	67818637	A	G	0	2	0	1		gnl|UMD3.1|GK000006.2	42485116	G	A	2	2	0.5	0.5		gnl|UMD3.1|GK000006.2	42322361	A	T	0
gnl|UMD3.1|GK000006.2	42516895	G	A	4	2	0.666666666666667	0.333333333333333		gnl|UMD3.1|GK000006.2	42089031	T	C	0	2	0	1		gnl|UMD3.1|GK000006.2	42403289	C	A	6	4	0.6	0.4		gnl|UMD3.1|GK000008.2	67818709	C	T	0	2	0	1		gnl|UMD3.1|GK000006.2	42487069	G	A	0	2	0	1		gnl|UMD3.1|GK000006.2	42343489	T	G	0
gnl|UMD3.1|GK000006.2	42517543	G	T	0	2	0	1		gnl|UMD3.1|GK000006.2	42091205	C	T	0	2	0	1		gnl|UMD3.1|GK000006.2	42409958	A	T	0	6	0	1		gnl|UMD3.1|GK000008.2	67819721	A	G	0	2	0	1		gnl|UMD3.1|GK000006.2	42490452	G	A	0	2	0	1		gnl|UMD3.1|GK000006.2	42349046	TTGTGT	TTGT	0
gnl|UMD3.1|GK000006.2	42517658	C	A	2	2	0.5	0.5		gnl|UMD3.1|GK000006.2	42091220	A	G	0	2	0	1		gnl|UMD3.1|GK000006.2	42410119	C	T	2	2	0.5	0.5		gnl|UMD3.1|GK000008.2	67823584	C	T	0	18	0	1		gnl|UMD3.1|GK000006.2	42494523	C	T	0	2	0	1		gnl|UMD3.1|GK000006.2	42359643	C	G	0
gnl|UMD3.1|GK000006.2	42518372	G	A	1	2	0.333333333333333	0.666666666666667		gnl|UMD3.1|GK000006.2	42092409	A	G	0	2	0	1		gnl|UMD3.1|GK000006.2	42410137	G	T	1	2	0.333333333333333	0.666666666666667		gnl|UMD3.1|GK000008.2	67823611	G	A	0	23	0	1		gnl|UMD3.1|GK000006.2	42497591	T	G	0	2	0	1		gnl|UMD3.1|GK000006.2	42360137	A	G	0
gnl|UMD3.1|GK000006.2	42521627	A	G	0	2	0	1		gnl|UMD3.1|GK000006.2	42092489	T	C	0	2	0	1		gnl|UMD3.1|GK000006.2	42410523	C	A	2	2	0.5	0.5		gnl|UMD3.1|GK000008.2	67823802	G	A	0	22	0	1		gnl|UMD3.1|GK000006.2	42497991	T	C	0	2	0	1		gnl|UMD3.1|GK000006.2	42370101	G	A	2
gnl|UMD3.1|GK000006.2	42530770	T	C	2	2	0.5	0.5		gnl|UMD3.1|GK000006.2	42092523	G	A	0	2	0	1		gnl|UMD3.1|GK000006.2	42415979	G	A	0	2	0	1		gnl|UMD3.1|GK000008.2	67824091	T	C	1	28	0.0344827586206897	0.96551724137931		gnl|UMD3.1|GK000006.2	42498984	C	T	2	2	0.5	0.5		gnl|UMD3.1|GK000006.2	42374242	T	C	3
gnl|UMD3.1|GK000006.2	42530808	T	C	2	3	0.4	0.6		gnl|UMD3.1|GK000006.2	42093219	T	C	0	2	0	1		gnl|UMD3.1|GK000006.2	42416104	C	G	0	1	0	1		gnl|UMD3.1|GK000008.2	67824092	G	A	0	31	0	1		gnl|UMD3.1|GK000006.2	42498993	A	G	2	2	0.5	0.5		gnl|UMD3.1|GK000006.2	42375299	C	A	5
gnl|UMD3.1|GK000006.2	42530818	T	C	3	3	0.5	0.5		gnl|UMD3.1|GK000006.2	42093264	G	T	0	2	0	1		gnl|UMD3.1|GK000006.2	42417529	A	G	0	6	0	1		IGF2R	>=97638172	<=97740003	gnl|UMD3.1|GK000009.2						gnl|UMD3.1|GK000006.2	42505340	T	A	4	2	0.666666666666667	0.333333333333333		gnl|UMD3.1|GK000006.2	42375353	T	A	7
gnl|UMD3.1|GK000006.2	42534299	A	G	0	2	0	1		gnl|UMD3.1|GK000006.2	42093611	A	G	0	2	0	1		gnl|UMD3.1|GK000006.2	42417576	G	T	5	2	0.714285714285714	0.285714285714286		Chromosom	Pozycja	1	2	3	4	5	6		gnl|UMD3.1|GK000006.2	42505744	A	C	0	2	0	1		gnl|UMD3.1|GK000006.2	42376417	A	T	5
gnl|UMD3.1|GK000006.2	42536825	T	C	2	2	0.5	0.5		gnl|UMD3.1|GK000006.2	42095295	G	C	0	2	0	1		gnl|UMD3.1|GK000006.2	42417583	G	A	0	7	0	1		gnl|UMD3.1|GK000009.2	97658618	G	T	0	2	0	1		gnl|UMD3.1|GK000006.2	42508358	T	C	0	2	0	1		gnl|UMD3.1|GK000006.2	42390751	A	T	0
gnl|UMD3.1|GK000006.2	42537248	A	T	0	2	0	1		gnl|UMD3.1|GK000006.2	42095306	G	A	0	2	0	1		gnl|UMD3.1|GK000006.2	42417589	C	A	1	7	0.125	0.875		gnl|UMD3.1|GK000009.2	97659867	C	A	8	2	0.8	0.2		gnl|UMD3.1|GK000006.2	42508751	C	T	0	3	0	1		gnl|UMD3.1|GK000006.2	42391067	A	G	0
gnl|UMD3.1|GK000006.2	42559463	C	A	3	2	0.6	0.4		gnl|UMD3.1|GK000006.2	42095307	G	A	0	2	0	1		gnl|UMD3.1|GK000006.2	42417595	C	A	2	7	0.222222222222222	0.777777777777778		gnl|UMD3.1|GK000009.2	97667782	G	A	1	2	0.333333333333333	0.666666666666667		gnl|UMD3.1|GK000006.2	42509885	G	C	4	2	0.666666666666667	0.333333333333333		gnl|UMD3.1|GK000006.2	42394959	T	G	0
gnl|UMD3.1|GK000006.2	42560067	C	T	5	3	0.625	0.375		gnl|UMD3.1|GK000006.2	42097296	T	C	0	2	0	1		gnl|UMD3.1|GK000006.2	42417646	C	A	4	2	0.666666666666667	0.333333333333333		gnl|UMD3.1|GK000009.2	97667790	A	T	1	2	0.333333333333333	0.666666666666667		gnl|UMD3.1|GK000006.2	42509941	T	C	1	4	0.2	0.8		gnl|UMD3.1|GK000006.2	42403129	A	G	0
gnl|UMD3.1|GK000006.2	42560070	T	A	5	3	0.625	0.375		gnl|UMD3.1|GK000006.2	42102073	A	C	0	2	0	1		gnl|UMD3.1|GK000006.2	42418055	G	T	2	2	0.5	0.5		gnl|UMD3.1|GK000009.2	97667792	C	A	1	2	0.333333333333333	0.666666666666667		gnl|UMD3.1|GK000006.2	42509943	T	C	1	4	0.2	0.8		gnl|UMD3.1|GK000006.2	42404007	T	C	0
gnl|UMD3.1|GK000006.2	42560445	T	C	2	2	0.5	0.5		gnl|UMD3.1|GK000006.2	42102114	A	C	0	2	0	1		gnl|UMD3.1|GK000006.2	42418132	A	G	0	4	0	1		gnl|UMD3.1|GK000009.2	97669420	C	A	0	2	0	1		gnl|UMD3.1|GK000006.2	42509953	C	A	0	5	0	1		gnl|UMD3.1|GK000006.2	42404035	C	G	0
gnl|UMD3.1|GK000006.2	42560471	T	C	2	2	0.5	0.5		gnl|UMD3.1|GK000006.2	42104329	A	G	0	3	0	1		gnl|UMD3.1|GK000006.2	42418504	T	C	0	3	0	1		gnl|UMD3.1|GK000009.2	97671968	T	A	5	2	0.714285714285714	0.285714285714286		gnl|UMD3.1|GK000006.2	42510028	T	C	1	2	0.333333333333333	0.666666666666667		gnl|UMD3.1|GK000006.2	42404052	C	T	0
gnl|UMD3.1|GK000006.2	42560491	G	T	2	2	0.5	0.5		gnl|UMD3.1|GK000006.2	42107574	T	C	0	2	0	1		gnl|UMD3.1|GK000006.2	42418508	T	C	1	3	0.25	0.75		gnl|UMD3.1|GK000009.2	97673725	C	A	14	3	0.823529411764706	0.176470588235294		gnl|UMD3.1|GK000006.2	42510036	T	C	1	2	0.333333333333333	0.666666666666667		gnl|UMD3.1|GK000006.2	42404092	G	T	0
gnl|UMD3.1|GK000006.2	42570010	A	T	0	2	0	1		gnl|UMD3.1|GK000006.2	42107627	T	A	0	2	0	1		gnl|UMD3.1|GK000006.2	42418510	T	C	1	3	0.25	0.75		gnl|UMD3.1|GK000009.2	97675714	C	G	0	9	0	1		gnl|UMD3.1|GK000006.2	42510243	T	G	0	3	0	1		gnl|UMD3.1|GK000006.2	42404166	C	T	0
gnl|UMD3.1|GK000006.2	42570668	A	G	0	2	0	1		gnl|UMD3.1|GK000006.2	42107769	C	T	0	2	0	1		gnl|UMD3.1|GK000006.2	42418530	T	C	1	3	0.25	0.75		gnl|UMD3.1|GK000009.2	97675724	G	A	6	2	0.75	0.25		gnl|UMD3.1|GK000006.2	42510289	C	T	1	2	0.333333333333333	0.666666666666667		gnl|UMD3.1|GK000006.2	42404188	T	C	0
gnl|UMD3.1|GK000006.2	42571480	A	G	0	3	0	1		gnl|UMD3.1|GK000006.2	42107802	C	T	0	3	0	1		gnl|UMD3.1|GK000006.2	42418535	T	C	1	1	0.5	0.5		gnl|UMD3.1|GK000009.2	97676927	G	T	2	2	0.5	0.5		gnl|UMD3.1|GK000006.2	42510417	A	G	0	2	0	1		gnl|UMD3.1|GK000006.2	42415979	G	A	0
gnl|UMD3.1|GK000006.2	42571491	G	C	0	3	0	1		gnl|UMD3.1|GK000006.2	42107836	C	A	2	2	0.5	0.5		gnl|UMD3.1|GK000006.2	42418551	T	C	1	3	0.25	0.75		gnl|UMD3.1|GK000009.2	97680504	G	T	1	2	0.333333333333333	0.666666666666667		gnl|UMD3.1|GK000006.2	42511099	G	T	0	3	0	1		gnl|UMD3.1|GK000006.2	42416260	A	G	0
gnl|UMD3.1|GK000006.2	42573639	G	A	9	2	0.818181818181818	0.181818181818182		gnl|UMD3.1|GK000006.2	42109783	T	C	0	2	0	1		gnl|UMD3.1|GK000006.2	42418563	T	C	2	2	0.5	0.5		gnl|UMD3.1|GK000009.2	97687366	A	G	0	4	0	1		gnl|UMD3.1|GK000006.2	42511145	G	A	0	2	0	1		gnl|UMD3.1|GK000006.2	42417191	T	C	3
gnl|UMD3.1|GK000006.2	42576529	G	T	2	2	0.5	0.5		gnl|UMD3.1|GK000006.2	42112136	T	C	0	2	0	1		gnl|UMD3.1|GK000006.2	42418565	T	C	2	3	0.4	0.6		gnl|UMD3.1|GK000009.2	97687429	T	C	0	4	0	1		gnl|UMD3.1|GK000006.2	42511206	T	C	0	3	0	1		gnl|UMD3.1|GK000006.2	42417199	T	C	3
gnl|UMD3.1|GK000006.2	42577065	A	G	0	6	0	1		gnl|UMD3.1|GK000006.2	42112151	T	C	0	2	0	1		gnl|UMD3.1|GK000006.2	42418567	T	C	2	2	0.5	0.5		gnl|UMD3.1|GK000009.2	97687783	C	A	11	2	0.846153846153846	0.153846153846154		gnl|UMD3.1|GK000006.2	42511221	A	G	0	2	0	1		gnl|UMD3.1|GK000006.2	42417221	T	C	4
gnl|UMD3.1|GK000006.2	42577122	T	A	0	5	0	1		gnl|UMD3.1|GK000006.2	42112163	T	C	0	2	0	1		gnl|UMD3.1|GK000006.2	42418627	T	C	2	3	0.4	0.6		gnl|UMD3.1|GK000009.2	97690490	A	G	0	16	0	1		gnl|UMD3.1|GK000006.2	42511232	T	C	0	2	0	1		gnl|UMD3.1|GK000006.2	42417236	T	C	0
gnl|UMD3.1|GK000006.2	42577862	G	T	1	2	0.333333333333333	0.666666666666667		gnl|UMD3.1|GK000006.2	42112174	T	C	0	2	0	1		gnl|UMD3.1|GK000006.2	42418649	T	A	3	2	0.6	0.4		gnl|UMD3.1|GK000009.2	97693413	T	C	5	2	0.714285714285714	0.285714285714286		gnl|UMD3.1|GK000006.2	42511233	T	C	0	2	0	1		gnl|UMD3.1|GK000006.2	42417268	T	C	3
gnl|UMD3.1|GK000006.2	42580791	G	T	2	2	0.5	0.5		gnl|UMD3.1|GK000006.2	42112175	T	C	0	2	0	1		gnl|UMD3.1|GK000006.2	42419231	T	C	8	3	0.727272727272727	0.272727272727273		gnl|UMD3.1|GK000009.2	97695083	A	T	5	2	0.714285714285714	0.285714285714286		gnl|UMD3.1|GK000006.2	42511822	C	T	0	2	0	1		gnl|UMD3.1|GK000006.2	42417987	C	T	0
gnl|UMD3.1|GK000006.2	42582368	G	A	5	2	0.714285714285714	0.285714285714286		gnl|UMD3.1|GK000006.2	42112184	T	C	0	2	0	1		gnl|UMD3.1|GK000006.2	42419517	G	A	17	28	0.377777777777778	0.622222222222222		gnl|UMD3.1|GK000009.2	97702733	T	C	0	4	0	1		gnl|UMD3.1|GK000006.2	42511856	G	T	0	2	0	1		gnl|UMD3.1|GK000006.2	42418132	A	G	0
gnl|UMD3.1|GK000006.2	42583518	C	T	0	14	0	1		gnl|UMD3.1|GK000006.2	42112192	T	C	0	2	0	1		gnl|UMD3.1|GK000006.2	42419586	G	T	28	8	0.777777777777778	0.222222222222222		gnl|UMD3.1|GK000009.2	97708486	C	A	6	2	0.75	0.25		gnl|UMD3.1|GK000006.2	42511917	G	C	0	2	0	1		gnl|UMD3.1|GK000006.2	42418631	T	C	0
gnl|UMD3.1|GK000006.2	42583531	C	A	7	5	0.583333333333333	0.416666666666667		gnl|UMD3.1|GK000006.2	42117255	A	G	0	2	0	1		gnl|UMD3.1|GK000006.2	42419692	G	A	6	7	0.461538461538462	0.538461538461538		gnl|UMD3.1|GK000009.2	97709653	T	C	0	4	0	1		gnl|UMD3.1|GK000006.2	42512116	C	T	0	2	0	1		gnl|UMD3.1|GK000006.2	42419328	C	G	7
gnl|UMD3.1|GK000006.2	42583545	C	A	6	5	0.545454545454545	0.454545454545455		gnl|UMD3.1|GK000006.2	42120488	C	A	2	2	0.5	0.5		gnl|UMD3.1|GK000006.2	42419850	T	A	7	5	0.583333333333333	0.416666666666667		gnl|UMD3.1|GK000009.2	97711571	T	C	0	21	0	1		gnl|UMD3.1|GK000006.2	42512161	A	G	0	2	0	1		gnl|UMD3.1|GK000006.2	42419492	T	A	7
gnl|UMD3.1|GK000006.2	42583553	A	G	6	5	0.545454545454545	0.454545454545455		gnl|UMD3.1|GK000006.2	42132452	G	A	0	2	0	1		gnl|UMD3.1|GK000006.2	42420040	T	C	7	9	0.4375	0.5625		gnl|UMD3.1|GK000009.2	97718308	A	T	0	2	0	1		gnl|UMD3.1|GK000006.2	42512179	G	A	0	2	0	1		gnl|UMD3.1|GK000006.2	42419495	A	C	7
gnl|UMD3.1|GK000006.2	42583558	C	A	5	5	0.5	0.5		gnl|UMD3.1|GK000006.2	42141720	G	T	0	1	0	1		gnl|UMD3.1|GK000006.2	42421016	A	G	3	4	0.428571428571429	0.571428571428571		gnl|UMD3.1|GK000009.2	97719126	C	A	0	2	0	1		gnl|UMD3.1|GK000006.2	42512199	C	A	0	2	0	1		gnl|UMD3.1|GK000006.2	42419842	A	G	0
gnl|UMD3.1|GK000006.2	42583568	C	A	6	5	0.545454545454545	0.454545454545455		gnl|UMD3.1|GK000006.2	42141967	T	C	0	2	0	1		gnl|UMD3.1|GK000006.2	42421049	A	G	4	5	0.444444444444444	0.555555555555556		gnl|UMD3.1|GK000009.2	97719717	C	A	9	2	0.818181818181818	0.181818181818182		gnl|UMD3.1|GK000006.2	42512205	C	T	0	2	0	1		gnl|UMD3.1|GK000006.2	42420038	T	C	0
gnl|UMD3.1|GK000006.2	42583581	C	A	4	3	0.571428571428571	0.428571428571429		gnl|UMD3.1|GK000006.2	42142736	T	C	0	2	0	1		gnl|UMD3.1|GK000006.2	42421533	G	T	2	2	0.5	0.5		gnl|UMD3.1|GK000009.2	97720199	T	C	0	12	0	1		gnl|UMD3.1|GK000006.2	42512281	A	C	0	4	0	1		gnl|UMD3.1|GK000006.2	42424616	A	G	0
gnl|UMD3.1|GK000006.2	42583748	T	C	18	3	0.857142857142857	0.142857142857143		gnl|UMD3.1|GK000006.2	42142769	T	C	0	2	0	1		gnl|UMD3.1|GK000006.2	42421711	A	G	7	4	0.636363636363636	0.363636363636364		gnl|UMD3.1|GK000009.2	97720531	G	C	0	2	0	1		gnl|UMD3.1|GK000006.2	42512312	T	C	4	2	0.666666666666667	0.333333333333333		gnl|UMD3.1|GK000006.2	42424784	G	T	2
gnl|UMD3.1|GK000006.2	42583752	T	C	18	3	0.857142857142857	0.142857142857143		gnl|UMD3.1|GK000006.2	42142772	T	C	0	2	0	1		gnl|UMD3.1|GK000006.2	42422096	C	G	6	3	0.666666666666667	0.333333333333333		gnl|UMD3.1|GK000009.2	97721311	C	T	0	2	0	1		gnl|UMD3.1|GK000006.2	42512345	G	T	1	2	0.333333333333333	0.666666666666667		gnl|UMD3.1|GK000006.2	42425721	G	T	0
gnl|UMD3.1|GK000006.2	42585944	T	C	0	2	0	1		gnl|UMD3.1|GK000006.2	42142776	T	C	0	2	0	1		gnl|UMD3.1|GK000006.2	42422129	C	T	6	3	0.666666666666667	0.333333333333333		gnl|UMD3.1|GK000009.2	97726979	A	G	0	11	0	1		gnl|UMD3.1|GK000006.2	42512449	C	T	0	2	0	1		gnl|UMD3.1|GK000006.2	42434474	G	A	0
gnl|UMD3.1|GK000006.2	42586019	T	C	0	2	0	1		gnl|UMD3.1|GK000006.2	42147297	C	A	0	2	0	1		gnl|UMD3.1|GK000006.2	42425513	C	G	5	6	0.454545454545455	0.545454545454545		gnl|UMD3.1|GK000009.2	97726982	C	T	0	11	0	1		gnl|UMD3.1|GK000006.2	42512713	T	C	0	2	0	1		gnl|UMD3.1|GK000006.2	42435624	A	G	0
gnl|UMD3.1|GK000006.2	42588891	C	T	0	4	0	1		gnl|UMD3.1|GK000006.2	42153374	C	A	2	2	0.5	0.5		gnl|UMD3.1|GK000006.2	42425585	C	A	9	2	0.818181818181818	0.181818181818182		gnl|UMD3.1|GK000009.2	97727455	C	T	0	29	0	1		gnl|UMD3.1|GK000006.2	42512714	T	C	0	2	0	1		gnl|UMD3.1|GK000006.2	42435668	T	C	0
gnl|UMD3.1|GK000006.2	42588907	C	A	2	2	0.5	0.5		gnl|UMD3.1|GK000006.2	42174272	G	A	0	2	0	1		gnl|UMD3.1|GK000006.2	42425716	T	A	7	2	0.777777777777778	0.222222222222222		gnl|UMD3.1|GK000009.2	97728580	C	T	0	2	0	1		gnl|UMD3.1|GK000006.2	42512727	T	C	0	2	0	1		gnl|UMD3.1|GK000006.2	42435685	T	C	1
gnl|UMD3.1|GK000006.2	42592364	C	T	0	2	0	1		gnl|UMD3.1|GK000006.2	42186294	T	C	0	2	0	1		gnl|UMD3.1|GK000006.2	42427494	T	C	0	3	0	1		gnl|UMD3.1|GK000009.2	97729478	C	T	0	2	0	1		gnl|UMD3.1|GK000006.2	42512755	T	C	0	2	0	1		gnl|UMD3.1|GK000006.2	42436147	C	G	1
gnl|UMD3.1|GK000006.2	42594530	G	A	0	2	0	1		gnl|UMD3.1|GK000006.2	42190501	C	T	0	2	0	1		gnl|UMD3.1|GK000006.2	42427498	T	C	0	3	0	1		gnl|UMD3.1|GK000009.2	97733752	T	C	0	30	0	1		gnl|UMD3.1|GK000006.2	42512757	T	C	0	2	0	1		gnl|UMD3.1|GK000006.2	42436160	C	A	1
gnl|UMD3.1|GK000006.2	42598074	C	A	0	2	0	1		gnl|UMD3.1|GK000006.2	42191893	T	G	0	2	0	1		gnl|UMD3.1|GK000006.2	42434717	T	C	0	2	0	1		gnl|UMD3.1|GK000009.2	97733866	G	A	0	1	0	1		gnl|UMD3.1|GK000006.2	42512765	T	C	0	2	0	1		gnl|UMD3.1|GK000006.2	42436168	T	G	0
gnl|UMD3.1|GK000006.2	42607123	T	C	2	2	0.5	0.5		gnl|UMD3.1|GK000006.2	42197197	G	T	0	2	0	1		gnl|UMD3.1|GK000006.2	42434720	T	C	0	2	0	1		gnl|UMD3.1|GK000009.2	97738724	A	C	0	2	0	1		gnl|UMD3.1|GK000006.2	42513255	G	A	0	2	0	1		gnl|UMD3.1|GK000006.2	42439993	C	T	0
gnl|UMD3.1|GK000006.2	42609231	C	G	0	2	0	1		gnl|UMD3.1|GK000006.2	42206453	G	T	4	2	0.666666666666667	0.333333333333333		gnl|UMD3.1|GK000006.2	42435129	T	A	12	6	0.666666666666667	0.333333333333333		gnl|UMD3.1|GK000009.2	97739679	C	T	0	29	0	1		gnl|UMD3.1|GK000006.2	42514251	T	G	0	2	0	1		gnl|UMD3.1|GK000006.2	42444886	T	G	0
gnl|UMD3.1|GK000006.2	42612548	A	T	1	2	0.333333333333333	0.666666666666667		gnl|UMD3.1|GK000006.2	42206597	T	C	8	4	0.666666666666667	0.333333333333333		gnl|UMD3.1|GK000006.2	42436372	G	A	0	2	0	1		RFX6	>=34160295	<=34212258	gnl|UMD3.1|GK000009.2						gnl|UMD3.1|GK000006.2	42514305	T	C	0	2	0	1		gnl|UMD3.1|GK000006.2	42445914	T	G	0
gnl|UMD3.1|GK000006.2	42613991	C	G	0	2	0	1		gnl|UMD3.1|GK000006.2	42216312	T	C	0	2	0	1		gnl|UMD3.1|GK000006.2	42438066	G	T	2	2	0.5	0.5		Chromosom	Pozycja	1	2	3	4	5	6		gnl|UMD3.1|GK000006.2	42514760	T	C	0	2	0	1		gnl|UMD3.1|GK000006.2	42445919	T	G	0
gnl|UMD3.1|GK000006.2	42614331	G	A	0	2	0	1		gnl|UMD3.1|GK000006.2	42216337	T	C	0	2	0	1		gnl|UMD3.1|GK000006.2	42439912	C	A	7	2	0.777777777777778	0.222222222222222		MAP3K5	>=75549283	<=75778418	gnl|UMD3.1|GK000009.2						gnl|UMD3.1|GK000006.2	42514763	T	C	0	2	0	1		gnl|UMD3.1|GK000006.2	42446118	A	G	0
gnl|UMD3.1|GK000006.2	42614364	G	A	0	2	0	1		gnl|UMD3.1|GK000006.2	42216345	T	C	0	2	0	1		gnl|UMD3.1|GK000006.2	42444042	T	C,A	0	6	0	1		Chromosom	Pozycja	1	2	3	4	5	6		gnl|UMD3.1|GK000006.2	42514764	T	C	0	2	0	1		gnl|UMD3.1|GK000006.2	42447377	G	C	0
gnl|UMD3.1|GK000006.2	42622008	A	G	2	2	0.5	0.5		gnl|UMD3.1|GK000006.2	42216346	T	C	0	2	0	1		gnl|UMD3.1|GK000006.2	42444044	T	C	0	6	0	1		gnl|UMD3.1|GK000009.2	75549690	C	A	2	6	0.25	0.75		gnl|UMD3.1|GK000006.2	42514765	T	C	0	2	0	1		gnl|UMD3.1|GK000006.2	42448233	A	G	0
gnl|UMD3.1|GK000006.2	42623196	T	C	0	2	0	1		gnl|UMD3.1|GK000006.2	42216357	T	C	0	2	0	1		gnl|UMD3.1|GK000006.2	42444067	T	C	0	6	0	1		gnl|UMD3.1|GK000009.2	75550854	G	A	7	2	0.777777777777778	0.222222222222222		gnl|UMD3.1|GK000006.2	42515378	A	G	0	2	0	1		gnl|UMD3.1|GK000006.2	42448323	T	C	7
gnl|UMD3.1|GK000006.2	42624817	G	C	5	2	0.714285714285714	0.285714285714286		gnl|UMD3.1|GK000006.2	42216358	T	C	0	2	0	1		gnl|UMD3.1|GK000006.2	42444080	T	C	0	6	0	1		gnl|UMD3.1|GK000009.2	75552451	A	T	9	2	0.818181818181818	0.181818181818182		gnl|UMD3.1|GK000006.2	42516128	T	C	1	2	0.333333333333333	0.666666666666667		gnl|UMD3.1|GK000006.2	42448880	A	T	4
gnl|UMD3.1|GK000006.2	42624875	C	G	2	4	0.333333333333333	0.666666666666667		gnl|UMD3.1|GK000006.2	42216361	T	C	0	2	0	1		gnl|UMD3.1|GK000006.2	42444081	T	C	0	6	0	1		gnl|UMD3.1|GK000009.2	75560763	T	A	4	2	0.666666666666667	0.333333333333333		gnl|UMD3.1|GK000006.2	42516262	G	C	1	4	0.2	0.8		gnl|UMD3.1|GK000006.2	42448948	C	T	0
gnl|UMD3.1|GK000006.2	42625155	C	A	8	2	0.8	0.2		gnl|UMD3.1|GK000006.2	42219250	A	T	0	2	0	1		gnl|UMD3.1|GK000006.2	42444082	T	C	0	6	0	1		gnl|UMD3.1|GK000009.2	75560882	C	T	5	2	0.714285714285714	0.285714285714286		gnl|UMD3.1|GK000006.2	42517351	C	A	2	2	0.5	0.5		gnl|UMD3.1|GK000006.2	42449474	T	A	0
gnl|UMD3.1|GK000006.2	42625437	T	C	0	18	0	1		gnl|UMD3.1|GK000006.2	42219376	C	T	0	2	0	1		gnl|UMD3.1|GK000006.2	42444095	T	C	0	6	0	1		gnl|UMD3.1|GK000009.2	75562723	C	G	0	2	0	1		gnl|UMD3.1|GK000006.2	42518461	G	A	0	2	0	1		gnl|UMD3.1|GK000006.2	42450032	G	A	4
gnl|UMD3.1|GK000006.2	42625523	C	T	7	5	0.583333333333333	0.416666666666667		gnl|UMD3.1|GK000006.2	42224229	A	G	0	2	0	1		gnl|UMD3.1|GK000006.2	42444111	T	C	0	6	0	1		gnl|UMD3.1|GK000009.2	75566615	T	C	0	2	0	1		gnl|UMD3.1|GK000006.2	42522189	C	G	1	2	0.333333333333333	0.666666666666667		gnl|UMD3.1|GK000006.2	42450077	T	G	0
gnl|UMD3.1|GK000006.2	42625770	C	G	6	2	0.75	0.25		gnl|UMD3.1|GK000006.2	42225987	AC	A	0	1	0	1		gnl|UMD3.1|GK000006.2	42444118	T	C	0	6	0	1		gnl|UMD3.1|GK000009.2	75572082	G	A	4	2	0.666666666666667	0.333333333333333		gnl|UMD3.1|GK000006.2	42522245	A	C	0	2	0	1		gnl|UMD3.1|GK000006.2	42451094	A	G	0
gnl|UMD3.1|GK000006.2	42626002	C	A	5	2	0.714285714285714	0.285714285714286		gnl|UMD3.1|GK000006.2	42226568	G	C	0	5	0	1		gnl|UMD3.1|GK000006.2	42444136	T	C	0	5	0	1		gnl|UMD3.1|GK000009.2	75577844	TCTGTATTAGGAAAGC	TC	0	1	0	1		gnl|UMD3.1|GK000006.2	42522261	A	G	0	2	0	1		gnl|UMD3.1|GK000006.2	42451989	G	A	0
gnl|UMD3.1|GK000006.2	42626064	T	A	3	2	0.6	0.4		gnl|UMD3.1|GK000006.2	42226597	G	T	0	6	0	1		gnl|UMD3.1|GK000006.2	42445347	G	T	6	2	0.75	0.25		gnl|UMD3.1|GK000009.2	75579009	C	A	0	2	0	1		gnl|UMD3.1|GK000006.2	42522268	G	A	0	2	0	1		gnl|UMD3.1|GK000006.2	42452509	T	C	0
gnl|UMD3.1|GK000006.2	42627730	G	A	0	2	0	1		gnl|UMD3.1|GK000006.2	42228737	A	G	0	2	0	1		gnl|UMD3.1|GK000006.2	42447377	G	C	0	13	0	1		gnl|UMD3.1|GK000009.2	75586395	C	T	0	2	0	1		gnl|UMD3.1|GK000006.2	42527828	A	C	2	2	0.5	0.5		gnl|UMD3.1|GK000006.2	42452511	T	C	0
gnl|UMD3.1|GK000006.2	42631143	C	A	0	2	0	1		gnl|UMD3.1|GK000006.2	42230744	G	A	0	3	0	1		gnl|UMD3.1|GK000006.2	42447611	C	A	11	8	0.578947368421053	0.421052631578947		gnl|UMD3.1|GK000009.2	75594689	C	T	0	2	0	1		gnl|UMD3.1|GK000006.2	42527833	C	G	2	2	0.5	0.5		gnl|UMD3.1|GK000006.2	42452522	T	C	0
gnl|UMD3.1|GK000006.2	42632899	C	A	0	2	0	1		gnl|UMD3.1|GK000006.2	42231130	T	G	0	3	0	1		gnl|UMD3.1|GK000006.2	42447649	G	T	11	3	0.785714285714286	0.214285714285714		gnl|UMD3.1|GK000009.2	75600889	T	G	0	2	0	1		gnl|UMD3.1|GK000006.2	42530751	A	G	0	2	0	1		gnl|UMD3.1|GK000006.2	42453413	C	A	0
gnl|UMD3.1|GK000006.2	42638948	A	T	0	2	0	1		gnl|UMD3.1|GK000006.2	42231204	G	A	0	2	0	1		gnl|UMD3.1|GK000006.2	42447920	C	A	25	4	0.862068965517241	0.137931034482759		gnl|UMD3.1|GK000009.2	75609339	C	T	0	2	0	1		gnl|UMD3.1|GK000006.2	42530818	T	C	0	2	0	1		gnl|UMD3.1|GK000006.2	42457109	T	C	4
gnl|UMD3.1|GK000006.2	42638977	A	G	0	2	0	1		gnl|UMD3.1|GK000006.2	42231374	C	T	0	4	0	1		gnl|UMD3.1|GK000006.2	42448088	G	T	10	2	0.833333333333333	0.166666666666667		gnl|UMD3.1|GK000009.2	75633147	G	A	0	2	0	1		gnl|UMD3.1|GK000006.2	42534196	T	C	0	2	0	1		gnl|UMD3.1|GK000006.2	42457119	T	C	4
gnl|UMD3.1|GK000006.2	42651319	T	C	6	8	0.428571428571429	0.571428571428571		gnl|UMD3.1|GK000006.2	42231414	G	A	0	6	0	1		gnl|UMD3.1|GK000006.2	42448135	C	A	9	3	0.75	0.25		gnl|UMD3.1|GK000009.2	75633198	C	T	0	2	0	1		gnl|UMD3.1|GK000006.2	42534350	T	C	0	2	0	1		gnl|UMD3.1|GK000006.2	42457227	T	C	0
gnl|UMD3.1|GK000006.2	42651321	T	C	11	3	0.785714285714286	0.214285714285714		gnl|UMD3.1|GK000006.2	42231446	C	A	0	7	0	1		gnl|UMD3.1|GK000006.2	42448233	A	G	4	12	0.25	0.75		gnl|UMD3.1|GK000009.2	75637753	C	G	1	2	0.333333333333333	0.666666666666667		gnl|UMD3.1|GK000006.2	42534766	T	C	0	4	0	1		gnl|UMD3.1|GK000006.2	42460533	C	T	0
gnl|UMD3.1|GK000006.2	42651330	T	C	8	6	0.571428571428571	0.428571428571429		gnl|UMD3.1|GK000006.2	42231642	A	G	0	2	0	1		gnl|UMD3.1|GK000006.2	42448348	C	T	16	5	0.761904761904762	0.238095238095238		gnl|UMD3.1|GK000009.2	75637811	AACACACACACACACACACACACACACACACACACAC	AACACACACACACACACACACACACACACACACAC	0	1	0	1		gnl|UMD3.1|GK000006.2	42534793	G	T	0	4	0	1		gnl|UMD3.1|GK000006.2	42460827	T	C	4
gnl|UMD3.1|GK000006.2	42651331	T	C	7	7	0.5	0.5		gnl|UMD3.1|GK000006.2	42231758	T	A	0	2	0	1		gnl|UMD3.1|GK000006.2	42448468	T	A	15	4	0.789473684210526	0.210526315789474		gnl|UMD3.1|GK000009.2	75642047	G	T	5	2	0.714285714285714	0.285714285714286		gnl|UMD3.1|GK000006.2	42534835	G	C	0	2	0	1		gnl|UMD3.1|GK000006.2	42461226	T	C	4
gnl|UMD3.1|GK000006.2	42651332	T	C	9	5	0.642857142857143	0.357142857142857		gnl|UMD3.1|GK000006.2	42237736	TA	TATCTGACAA	0	1	0	1		gnl|UMD3.1|GK000006.2	42448740	C	T	4	7	0.363636363636364	0.636363636363636		gnl|UMD3.1|GK000009.2	75651612	G	A	0	2	0	1		gnl|UMD3.1|GK000006.2	42534850	T	C	0	2	0	1		gnl|UMD3.1|GK000006.2	42471742	T	C	0
gnl|UMD3.1|GK000006.2	42651363	T	C	12	5	0.705882352941177	0.294117647058824		gnl|UMD3.1|GK000006.2	42244105	G	T	3	2	0.6	0.4		gnl|UMD3.1|GK000006.2	42448832	G	T	8	2	0.8	0.2		gnl|UMD3.1|GK000009.2	75651912	T	C	1	2	0.333333333333333	0.666666666666667		gnl|UMD3.1|GK000006.2	42535240	T	C	0	2	0	1		gnl|UMD3.1|GK000006.2	42471777	T	C	0
gnl|UMD3.1|GK000006.2	42651391	T	C	10	3	0.769230769230769	0.230769230769231		gnl|UMD3.1|GK000006.2	42245142	C	T	0	2	0	1		gnl|UMD3.1|GK000006.2	42448948	C	T	3	3	0.5	0.5		gnl|UMD3.1|GK000009.2	75656772	G	C	0	2	0	1		gnl|UMD3.1|GK000006.2	42535275	T	A	0	2	0	1		gnl|UMD3.1|GK000006.2	42471798	T	C	0
gnl|UMD3.1|GK000006.2	42651397	T	C	11	4	0.733333333333333	0.266666666666667		gnl|UMD3.1|GK000006.2	42245172	A	C	0	2	0	1		gnl|UMD3.1|GK000006.2	42449474	T	A	9	10	0.473684210526316	0.526315789473684		gnl|UMD3.1|GK000009.2	75672778	T	C	4	2	0.666666666666667	0.333333333333333		gnl|UMD3.1|GK000006.2	42537584	A	T	0	2	0	1		gnl|UMD3.1|GK000006.2	42475273	T	C	0
gnl|UMD3.1|GK000006.2	42660219	C	T	0	2	0	1		gnl|UMD3.1|GK000006.2	42252174	T	A	0	2	0	1		gnl|UMD3.1|GK000006.2	42450273	T	A	8	2	0.8	0.2		gnl|UMD3.1|GK000009.2	75672809	G	T	1	2	0.333333333333333	0.666666666666667		gnl|UMD3.1|GK000006.2	42537611	G	A	0	2	0	1		gnl|UMD3.1|GK000006.2	42486807	A	G	2
gnl|UMD3.1|GK000006.2	42661458	C	A	0	2	0	1		gnl|UMD3.1|GK000006.2	42252254	C	T	0	2	0	1		gnl|UMD3.1|GK000006.2	42450347	A	G	6	3	0.666666666666667	0.333333333333333		gnl|UMD3.1|GK000009.2	75676844	A	C	0	2	0	1		gnl|UMD3.1|GK000006.2	42537613	A	C	0	2	0	1		gnl|UMD3.1|GK000006.2	42489412	C	A	12
gnl|UMD3.1|GK000006.2	42664320	C	A	22	12	0.647058823529412	0.352941176470588		gnl|UMD3.1|GK000006.2	42252399	A	G	0	2	0	1		gnl|UMD3.1|GK000006.2	42450355	T	C	3	6	0.333333333333333	0.666666666666667		gnl|UMD3.1|GK000009.2	75678723	C	A	2	2	0.5	0.5		gnl|UMD3.1|GK000006.2	42537620	G	T	0	2	0	1		gnl|UMD3.1|GK000006.2	42489854	G	A	1
gnl|UMD3.1|GK000006.2	42665114	G	T	2	2	0.5	0.5		gnl|UMD3.1|GK000006.2	42252454	C	T	0	2	0	1		gnl|UMD3.1|GK000006.2	42452965	C	T	6	2	0.75	0.25		gnl|UMD3.1|GK000009.2	75687306	A	C	0	2	0	1		gnl|UMD3.1|GK000006.2	42537623	C	T	0	2	0	1		gnl|UMD3.1|GK000006.2	42491342	T	C	0
gnl|UMD3.1|GK000006.2	42666659	G	T	2	3	0.4	0.6		gnl|UMD3.1|GK000006.2	42254080	T	C	0	2	0	1		gnl|UMD3.1|GK000006.2	42454061	T	A	0	5	0	1		gnl|UMD3.1|GK000009.2	75699976	C	A	0	2	0	1		gnl|UMD3.1|GK000006.2	42537679	T	C	0	3	0	1		gnl|UMD3.1|GK000006.2	42491575	T	C	0
gnl|UMD3.1|GK000006.2	42666704	C	A	3	2	0.6	0.4		gnl|UMD3.1|GK000006.2	42254338	T	G	0	3	0	1		gnl|UMD3.1|GK000006.2	42454261	A	C	0	3	0	1		gnl|UMD3.1|GK000009.2	75706731	A	T	6	2	0.75	0.25		gnl|UMD3.1|GK000006.2	42538650	G	A	0	3	0	1		gnl|UMD3.1|GK000006.2	42496804	T	C	0
gnl|UMD3.1|GK000006.2	42666869	C	A	9	2	0.818181818181818	0.181818181818182		gnl|UMD3.1|GK000006.2	42254441	G	T	0	3	0	1		gnl|UMD3.1|GK000006.2	42455943	G	T	2	2	0.5	0.5		gnl|UMD3.1|GK000009.2	75733424	C	T	0	2	0	1		gnl|UMD3.1|GK000006.2	42538672	A	T	0	3	0	1		gnl|UMD3.1|GK000006.2	42503826	T	C	1
gnl|UMD3.1|GK000006.2	42667339	C	A	2	2	0.5	0.5		gnl|UMD3.1|GK000006.2	42254463	A	T	0	3	0	1		gnl|UMD3.1|GK000006.2	42456075	G	T	0	2	0	1		gnl|UMD3.1|GK000009.2	75733464	C	A	0	2	0	1		gnl|UMD3.1|GK000006.2	42538686	G	C	0	3	0	1		gnl|UMD3.1|GK000006.2	42503831	T	C	2
gnl|UMD3.1|GK000006.2	42670133	T	C	2	2	0.5	0.5		gnl|UMD3.1|GK000006.2	42254469	T	C	0	3	0	1		gnl|UMD3.1|GK000006.2	42457875	C	A	7	2	0.777777777777778	0.222222222222222		gnl|UMD3.1|GK000009.2	75733517	C	A	0	2	0	1		gnl|UMD3.1|GK000006.2	42543725	T	C	1	2	0.333333333333333	0.666666666666667		gnl|UMD3.1|GK000006.2	42503841	T	C	1
gnl|UMD3.1|GK000006.2	42670149	T	C	2	2	0.5	0.5		gnl|UMD3.1|GK000006.2	42254471	A	G	0	3	0	1		gnl|UMD3.1|GK000006.2	42459800	A	G	3	2	0.6	0.4		gnl|UMD3.1|GK000009.2	75741402	G	A	0	2	0	1		gnl|UMD3.1|GK000006.2	42544565	C	A	0	2	0	1		gnl|UMD3.1|GK000006.2	42503846	T	C	2
gnl|UMD3.1|GK000006.2	42671703	T	C	1	3	0.25	0.75		gnl|UMD3.1|GK000006.2	42255214	G	A	0	2	0	1		gnl|UMD3.1|GK000006.2	42460067	T	C	3	2	0.6	0.4		gnl|UMD3.1|GK000009.2	75757948	A	G	0	1	0	1		gnl|UMD3.1|GK000006.2	42560411	C	G	1	2	0.333333333333333	0.666666666666667		gnl|UMD3.1|GK000006.2	42503860	T	C	1
gnl|UMD3.1|GK000006.2	42671718	T	C	2	2	0.5	0.5		gnl|UMD3.1|GK000006.2	42255239	T	C	0	2	0	1		gnl|UMD3.1|GK000006.2	42460533	C	T	0	18	0	1		gnl|UMD3.1|GK000009.2	75771844	G	A	0	2	0	1		gnl|UMD3.1|GK000006.2	42566470	A	G	0	2	0	1		gnl|UMD3.1|GK000006.2	42503928	G	T	0
gnl|UMD3.1|GK000006.2	42671730	T	C	3	2	0.6	0.4		gnl|UMD3.1|GK000006.2	42255407	A	G	0	2	0	1		gnl|UMD3.1|GK000006.2	42460635	C	A	19	3	0.863636363636364	0.136363636363636		gnl|UMD3.1|GK000009.2	75772081	C	T	0	2	0	1		gnl|UMD3.1|GK000006.2	42569689	T	A	1	2	0.333333333333333	0.666666666666667		gnl|UMD3.1|GK000006.2	42507563	AACACACACACACACACACACACACACACACACACACACACAC	AACACACACACACACACACACACACACACAC	0
gnl|UMD3.1|GK000006.2	42671731	T	C	3	2	0.6	0.4		gnl|UMD3.1|GK000006.2	42255451	A	G	0	2	0	1		gnl|UMD3.1|GK000006.2	42460798	T	C	16	7	0.695652173913043	0.304347826086957		GTF3C5	>=103080227	<=103098809	gnl|UMD3.1|GK000011.2						gnl|UMD3.1|GK000006.2	42576819	C	T	0	4	0	1		gnl|UMD3.1|GK000006.2	42508039	C	T	4
gnl|UMD3.1|GK000006.2	42678830	A	G	1	2	0.333333333333333	0.666666666666667		gnl|UMD3.1|GK000006.2	42255456	A	G	0	2	0	1		gnl|UMD3.1|GK000006.2	42460809	T	C	21	4	0.84	0.16		Chromosom	Pozycja	1	2	3	4	5	6		gnl|UMD3.1|GK000006.2	42577004	T	C	0	2	0	1		gnl|UMD3.1|GK000006.2	42509357	C	A	6
gnl|UMD3.1|GK000006.2	42687282	C	A	1	2	0.333333333333333	0.666666666666667		gnl|UMD3.1|GK000006.2	42255568	G	C	0	2	0	1		gnl|UMD3.1|GK000006.2	42460815	T	C	16	9	0.64	0.36		gnl|UMD3.1|GK000011.2	103080338	C	T	0	3	0	1		gnl|UMD3.1|GK000006.2	42577015	T	C,A	0	2	0	1		gnl|UMD3.1|GK000006.2	42509705	G	A	0
gnl|UMD3.1|GK000006.2	42690831	G	T	3	2	0.6	0.4		gnl|UMD3.1|GK000006.2	42255571	T	C	0	1	0	1		gnl|UMD3.1|GK000006.2	42460820	T	C	13	10	0.565217391304348	0.434782608695652		gnl|UMD3.1|GK000011.2	103088118	A	G	0	2	0	1		gnl|UMD3.1|GK000006.2	42580750	C	A	0	2	0	1		gnl|UMD3.1|GK000006.2	42510037	T	C	7
gnl|UMD3.1|GK000006.2	42691698	C	T	8	2	0.8	0.2		gnl|UMD3.1|GK000006.2	42257446	A	C	0	2	0	1		gnl|UMD3.1|GK000006.2	42460827	T	C	15	6	0.714285714285714	0.285714285714286		gnl|UMD3.1|GK000011.2	103097260	G	A	0	2	0	1		gnl|UMD3.1|GK000006.2	42581387	C	T	2	2	0.5	0.5		gnl|UMD3.1|GK000006.2	42510043	T	C	8
gnl|UMD3.1|GK000006.2	42691714	C	A	7	2	0.777777777777778	0.222222222222222		gnl|UMD3.1|GK000006.2	42263650	G	A	0	2	0	1		gnl|UMD3.1|GK000006.2	42460847	T	C	19	4	0.826086956521739	0.173913043478261		RALGDS	>=103126162	<=103139619	gnl|UMD3.1|GK000011.2						gnl|UMD3.1|GK000006.2	42583518	C	T	0	3	0	1		gnl|UMD3.1|GK000006.2	42510087	T	C	10
gnl|UMD3.1|GK000006.2	42693371	A	T,G	0	2	0	1		gnl|UMD3.1|GK000006.2	42265528	C	A	0	2	0	1		gnl|UMD3.1|GK000006.2	42460941	T	C	11	5	0.6875	0.3125		Chromosom	Pozycja	1	2	3	4	5	6		gnl|UMD3.1|GK000006.2	42583801	T	C	4	2	0.666666666666667	0.333333333333333		gnl|UMD3.1|GK000006.2	42510107	G	A	0
gnl|UMD3.1|GK000006.2	42699608	T	C	2	2	0.5	0.5		gnl|UMD3.1|GK000006.2	42266486	T	C	0	2	0	1		gnl|UMD3.1|GK000006.2	42460942	T	C	12	3	0.8	0.2		gnl|UMD3.1|GK000011.2	103126373	C	T	0	2	0	1		gnl|UMD3.1|GK000006.2	42599024	G	A	0	2	0	1		gnl|UMD3.1|GK000006.2	42511232	T	C,G	0
gnl|UMD3.1|GK000006.2	42703930	T	C	2	2	0.5	0.5		gnl|UMD3.1|GK000006.2	42266487	G	A	0	2	0	1		gnl|UMD3.1|GK000006.2	42461933	A	G	0	2	0	1		gnl|UMD3.1|GK000011.2	103127021	C	T	0	2	0	1		gnl|UMD3.1|GK000006.2	42599934	A	T	0	1	0	1		gnl|UMD3.1|GK000006.2	42511242	T	C	4
gnl|UMD3.1|GK000006.2	42707499	T	C	0	2	0	1		gnl|UMD3.1|GK000006.2	42267094	G	A	0	2	0	1		gnl|UMD3.1|GK000006.2	42470408	C	T	0	2	0	1		gnl|UMD3.1|GK000011.2	103130005	C	T	0	9	0	1		gnl|UMD3.1|GK000006.2	42633442	T	C	0	2	0	1		gnl|UMD3.1|GK000006.2	42514764	T	C	0
gnl|UMD3.1|GK000006.2	42707503	T	C	0	2	0	1		gnl|UMD3.1|GK000006.2	42267947	T	G	0	2	0	1		gnl|UMD3.1|GK000006.2	42478240	T	G	0	2	0	1		gnl|UMD3.1|GK000011.2	103130763	G	A	5	2	0.714285714285714	0.285714285714286		gnl|UMD3.1|GK000006.2	42641720	A	T	0	2	0	1		gnl|UMD3.1|GK000006.2	42514765	T	C	0
gnl|UMD3.1|GK000006.2	42707520	T	C	0	2	0	1		gnl|UMD3.1|GK000006.2	42271070	C	T	0	2	0	1		gnl|UMD3.1|GK000006.2	42480618	G	A	2	2	0.5	0.5		gnl|UMD3.1|GK000011.2	103135934	A	G	0	5	0	1		gnl|UMD3.1|GK000006.2	42644902	T	C	0	2	0	1		gnl|UMD3.1|GK000006.2	42516061	G	A	0
gnl|UMD3.1|GK000006.2	42707525	T	C	0	2	0	1		gnl|UMD3.1|GK000006.2	42273514	C	T	0	3	0	1		gnl|UMD3.1|GK000006.2	42481232	T	C	2	2	0.5	0.5		SDC1	>=78695354	<=78719306	gnl|UMD3.1|GK000011.2						gnl|UMD3.1|GK000006.2	42649595	T	C	0	2	0	1		gnl|UMD3.1|GK000006.2	42516480	C	A	0
gnl|UMD3.1|GK000006.2	42709940	T	C	0	2	0	1		gnl|UMD3.1|GK000006.2	42273550	G	T	2	2	0.5	0.5		gnl|UMD3.1|GK000006.2	42488337	G	A	0	2	0	1		Chromosom	Pozycja	1	2	3	4	5	6		gnl|UMD3.1|GK000006.2	42649975	C	G	0	2	0	1		gnl|UMD3.1|GK000006.2	42516857	A	C	0
gnl|UMD3.1|GK000006.2	42710638	T	C	0	2	0	1		gnl|UMD3.1|GK000006.2	42273558	T	C	2	2	0.5	0.5		gnl|UMD3.1|GK000006.2	42488348	C	G	0	3	0	1		gnl|UMD3.1|GK000011.2	78695447	C	T	27	49	0.355263157894737	0.644736842105263		gnl|UMD3.1|GK000006.2	42653457	T	C	0	2	0	1		gnl|UMD3.1|GK000006.2	42516858	T	G	0
gnl|UMD3.1|GK000006.2	42710644	T	C	0	2	0	1		gnl|UMD3.1|GK000006.2	42273567	G	T	0	3	0	1		gnl|UMD3.1|GK000006.2	42488377	G	T	2	3	0.4	0.6		gnl|UMD3.1|GK000011.2	78716573	C	T	60	39	0.606060606060606	0.393939393939394		gnl|UMD3.1|GK000006.2	42653469	T	C	0	2	0	1		gnl|UMD3.1|GK000006.2	42516963	C	T	2
gnl|UMD3.1|GK000006.2	42713341	G	C	0	2	0	1		gnl|UMD3.1|GK000006.2	42273606	T	C	0	2	0	1		gnl|UMD3.1|GK000006.2	42488707	A	G	8	4	0.666666666666667	0.333333333333333		gnl|UMD3.1|GK000011.2	78717860	C	G	0	2	0	1		gnl|UMD3.1|GK000006.2	42654494	C	T	0	2	0	1		gnl|UMD3.1|GK000006.2	42517047	T	A	2
gnl|UMD3.1|GK000006.2	42715038	T	A	2	2	0.5	0.5		gnl|UMD3.1|GK000006.2	42273759	C	T	9	2	0.818181818181818	0.181818181818182		gnl|UMD3.1|GK000006.2	42488862	A	C	3	2	0.6	0.4		gnl|UMD3.1|GK000011.2	78718357	G	A	82	74	0.525641025641026	0.474358974358974		gnl|UMD3.1|GK000006.2	42667086	A	G	2	2	0.5	0.5		gnl|UMD3.1|GK000006.2	42517381	A	T	5
gnl|UMD3.1|GK000006.2	42745091	C	G	0	2	0	1		gnl|UMD3.1|GK000006.2	42273792	G	T	0	19	0	1		gnl|UMD3.1|GK000006.2	42489351	G	A	22	3	0.88	0.12		gnl|UMD3.1|GK000011.2	78719004	G	A	176	145	0.548286604361371	0.451713395638629		gnl|UMD3.1|GK000006.2	42672087	T	C	0	2	0	1		gnl|UMD3.1|GK000006.2	42517543	G	T	0
gnl|UMD3.1|GK000006.2	42771333	G	A	0	2	0	1		gnl|UMD3.1|GK000006.2	42273857	G	T	0	20	0	1		gnl|UMD3.1|GK000006.2	42489484	C	T	13	4	0.764705882352941	0.235294117647059		gnl|UMD3.1|GK000011.2	78719091	G	A	164	146	0.529032258064516	0.470967741935484		gnl|UMD3.1|GK000006.2	42676129	T	C	1	2	0.333333333333333	0.666666666666667		gnl|UMD3.1|GK000006.2	42519673	C	T	0
gnl|UMD3.1|GK000006.2	42947495	C	A	0	2	0	1		gnl|UMD3.1|GK000006.2	42274222	A	G	0	4	0	1		gnl|UMD3.1|GK000006.2	42489518	C	G	10	4	0.714285714285714	0.285714285714286		DNMT3B	>=62700411	<=62721124	gnl|UMD3.1|GK000013.2						gnl|UMD3.1|GK000006.2	42676167	T	C	0	3	0	1		gnl|UMD3.1|GK000006.2	42523604	T	C	0
gnl|UMD3.1|GK000006.2	43019060	G	A	0	2	0	1		gnl|UMD3.1|GK000006.2	42274266	G	C	0	11	0	1		gnl|UMD3.1|GK000006.2	42489521	C	T	11	4	0.733333333333333	0.266666666666667		Chromosom	Pozycja	1	2	3	4	5	6		gnl|UMD3.1|GK000006.2	42676168	T	C	0	3	0	1		gnl|UMD3.1|GK000006.2	42527655	T	C	0
CAST	>=98444979	<=98581253	gnl|UMD3.1|GK000007.2						gnl|UMD3.1|GK000006.2	42274748	G	C	0	1	0	1		gnl|UMD3.1|GK000006.2	42489525	A	G	11	4	0.733333333333333	0.266666666666667		gnl|UMD3.1|GK000013.2	62704524	C	A	0	1	0	1		gnl|UMD3.1|GK000006.2	42676176	T	C	0	3	0	1		gnl|UMD3.1|GK000006.2	42530808	T	C	0
Chromosom	Pozycja	1	2	3	4	5	6		gnl|UMD3.1|GK000006.2	42274954	A	G	0	2	0	1		gnl|UMD3.1|GK000006.2	42489673	G	A	11	4	0.733333333333333	0.266666666666667		gnl|UMD3.1|GK000013.2	62704525	G	C	0	2	0	1		gnl|UMD3.1|GK000006.2	42676202	T	C	0	3	0	1		gnl|UMD3.1|GK000006.2	42535284	T	C	2
gnl|UMD3.1|GK000007.2	98448445	A	G	0	2	0	1		gnl|UMD3.1|GK000006.2	42276284	T	C	0	3	0	1		gnl|UMD3.1|GK000006.2	42489676	A	T	12	4	0.75	0.25		gnl|UMD3.1|GK000013.2	62706341	T	C	0	2	0	1		gnl|UMD3.1|GK000006.2	42676227	T	C	1	2	0.333333333333333	0.666666666666667		gnl|UMD3.1|GK000006.2	42535497	ACGGGGC	AC	0
gnl|UMD3.1|GK000007.2	98493963	G	A	0	2	0	1		gnl|UMD3.1|GK000006.2	42276330	C	A	0	2	0	1		gnl|UMD3.1|GK000006.2	42489681	T	C	12	4	0.75	0.25		gnl|UMD3.1|GK000013.2	62706460	A	T	0	1	0	1		gnl|UMD3.1|GK000006.2	42680197	T	G	0	2	0	1		gnl|UMD3.1|GK000006.2	42535886	A	T	4
gnl|UMD3.1|GK000007.2	98495493	C	G	0	2	0	1		gnl|UMD3.1|GK000006.2	42276421	G	A	0	2	0	1		gnl|UMD3.1|GK000006.2	42489757	T	C	8	6	0.571428571428571	0.428571428571429		gnl|UMD3.1|GK000013.2	62715051	A	G	0	2	0	1		gnl|UMD3.1|GK000006.2	42690538	C	G	0	2	0	1		gnl|UMD3.1|GK000006.2	42536909	A	G	1
gnl|UMD3.1|GK000007.2	98495880	C	T	0	2	0	1		gnl|UMD3.1|GK000006.2	42293813	C	T	0	2	0	1		gnl|UMD3.1|GK000006.2	42489770	C	T	8	8	0.5	0.5		GHRH	>=66863225	<=66872531	gnl|UMD3.1|GK000013.2						gnl|UMD3.1|GK000006.2	42696151	G	A	0	2	0	1		gnl|UMD3.1|GK000006.2	42541859	C	A	1
gnl|UMD3.1|GK000007.2	98495888	C	A	0	2	0	1		gnl|UMD3.1|GK000006.2	42301380	A	C	0	1	0	1		gnl|UMD3.1|GK000006.2	42489781	C	G	11	2	0.846153846153846	0.153846153846154		Chromosom	Pozycja	1	2	3	4	5	6		gnl|UMD3.1|GK000006.2	42696380	G	T	0	2	0	1		gnl|UMD3.1|GK000006.2	42541862	C	A	1
gnl|UMD3.1|GK000007.2	98496645	G	A	0	4	0	1		gnl|UMD3.1|GK000006.2	42301788	A	T	0	2	0	1		gnl|UMD3.1|GK000006.2	42489817	A	G	13	6	0.684210526315789	0.315789473684211		FOXA2	>=41910591	<=41911910	gnl|UMD3.1|GK000013.2						gnl|UMD3.1|GK000006.2	42699603	T	C	0	2	0	1		gnl|UMD3.1|GK000006.2	42541872	G	T	0
gnl|UMD3.1|GK000007.2	98496654	C	T	0	4	0	1		gnl|UMD3.1|GK000006.2	42301793	A	G	0	2	0	1		gnl|UMD3.1|GK000006.2	42489844	A	C	15	5	0.75	0.25		Chromosom	Pozycja	1	2	3	4	5	6		gnl|UMD3.1|GK000006.2	42707438	T	C	0	2	0	1		gnl|UMD3.1|GK000006.2	42544117	A	G	0
gnl|UMD3.1|GK000007.2	98496691	C	T	0	6	0	1		gnl|UMD3.1|GK000006.2	42303298	C	T	0	2	0	1		gnl|UMD3.1|GK000006.2	42489986	G	A	7	11	0.388888888888889	0.611111111111111		gnl|UMD3.1|GK000013.2	41910864	T	C	0	38	0	1		gnl|UMD3.1|GK000006.2	42707444	T	C	0	2	0	1		gnl|UMD3.1|GK000006.2	42558615	C	G	0
gnl|UMD3.1|GK000007.2	98496854	T	A	0	3	0	1		gnl|UMD3.1|GK000006.2	42303489	A	G	0	2	0	1		gnl|UMD3.1|GK000006.2	42490013	T	A	7	11	0.388888888888889	0.611111111111111		HNF4A	>=73547468	<=73574144	gnl|UMD3.1|GK000013.2						gnl|UMD3.1|GK000006.2	42707457	T	C	0	2	0	1		gnl|UMD3.1|GK000006.2	42561423	T	A	2
gnl|UMD3.1|GK000007.2	98497092	A	G	0	5	0	1		gnl|UMD3.1|GK000006.2	42305615	C	T	2	2	0.5	0.5		gnl|UMD3.1|GK000006.2	42490219	C	T	4	5	0.444444444444444	0.555555555555556		Chromosom	Pozycja	1	2	3	4	5	6		gnl|UMD3.1|GK000006.2	42707476	T	C	0	2	0	1		gnl|UMD3.1|GK000006.2	42562188	T	A	0
gnl|UMD3.1|GK000007.2	98497115	A	T	0	1	0	1		gnl|UMD3.1|GK000006.2	42309617	C	G	0	2	0	1		gnl|UMD3.1|GK000006.2	42490391	C	A	5	2	0.714285714285714	0.285714285714286		gnl|UMD3.1|GK000013.2	73548336	A	G	0	2	0	1		gnl|UMD3.1|GK000006.2	42707482	T	C	0	2	0	1		gnl|UMD3.1|GK000006.2	42564481	ATTTT	ATT	0
gnl|UMD3.1|GK000007.2	98502861	A	C	0	2	0	1		gnl|UMD3.1|GK000006.2	42309904	C	T	0	2	0	1		gnl|UMD3.1|GK000006.2	42490434	A	G	2	4	0.333333333333333	0.666666666666667		gnl|UMD3.1|GK000013.2	73553261	G	C	7	5	0.583333333333333	0.416666666666667		gnl|UMD3.1|GK000006.2	42707485	T	C	0	2	0	1		gnl|UMD3.1|GK000006.2	42566399	G	A	0
gnl|UMD3.1|GK000007.2	98507351	G	A	0	2	0	1		gnl|UMD3.1|GK000006.2	42310660	A	G	0	2	0	1		gnl|UMD3.1|GK000006.2	42490974	A	G	4	2	0.666666666666667	0.333333333333333		gnl|UMD3.1|GK000013.2	73555219	C	A	10	2	0.833333333333333	0.166666666666667		gnl|UMD3.1|GK000006.2	42707487	T	C	0	2	0	1		gnl|UMD3.1|GK000006.2	42569543	C	T	0
gnl|UMD3.1|GK000007.2	98507354	A	C	0	2	0	1		gnl|UMD3.1|GK000006.2	42310726	G	A	0	4	0	1		gnl|UMD3.1|GK000006.2	42491044	C	T	4	4	0.5	0.5		gnl|UMD3.1|GK000013.2	73555245	G	T	7	2	0.777777777777778	0.222222222222222		gnl|UMD3.1|GK000006.2	42708275	T	C	0	2	0	1		gnl|UMD3.1|GK000006.2	42570010	A	T	0
gnl|UMD3.1|GK000007.2	98507360	T	C	0	2	0	1		gnl|UMD3.1|GK000006.2	42310839	C	T	0	2	0	1		gnl|UMD3.1|GK000006.2	42491253	T	G	2	2	0.5	0.5		gnl|UMD3.1|GK000013.2	73555574	C	T	5	2	0.714285714285714	0.285714285714286		gnl|UMD3.1|GK000006.2	42708824	T	C	0	2	0	1		gnl|UMD3.1|GK000006.2	42573505	G	T	10
gnl|UMD3.1|GK000007.2	98507574	C	A	0	2	0	1		gnl|UMD3.1|GK000006.2	42310843	T	C	0	2	0	1		gnl|UMD3.1|GK000006.2	42491265	C	T	2	2	0.5	0.5		gnl|UMD3.1|GK000013.2	73556525	T	G	3	2	0.6	0.4		gnl|UMD3.1|GK000006.2	42708837	T	C	0	2	0	1		gnl|UMD3.1|GK000006.2	42574392	C	G	1
gnl|UMD3.1|GK000007.2	98507596	G	C	0	2	0	1		gnl|UMD3.1|GK000006.2	42310871	CTTT	CT	0	1	0	1		gnl|UMD3.1|GK000006.2	42491284	T	C	1	2	0.333333333333333	0.666666666666667		gnl|UMD3.1|GK000013.2	73556793	G	T	3	2	0.6	0.4		gnl|UMD3.1|GK000006.2	42708856	T	C	0	2	0	1		gnl|UMD3.1|GK000006.2	42576819	C	T	0
gnl|UMD3.1|GK000007.2	98507639	T	A	0	2	0	1		gnl|UMD3.1|GK000006.2	42311283	C	T	0	2	0	1		gnl|UMD3.1|GK000006.2	42491500	C	T	0	4	0	1		gnl|UMD3.1|GK000013.2	73558254	G	T	12	2	0.857142857142857	0.142857142857143		gnl|UMD3.1|GK000006.2	42708870	T	C	0	2	0	1		gnl|UMD3.1|GK000006.2	42577115	T	C	0
gnl|UMD3.1|GK000007.2	98507640	C	T	0	2	0	1		gnl|UMD3.1|GK000006.2	42311317	A	G	0	2	0	1		gnl|UMD3.1|GK000006.2	42491575	T	C	0	10	0	1		gnl|UMD3.1|GK000013.2	73559274	CACTGATCTGGGCTCT	C	0	1	0	1		gnl|UMD3.1|GK000006.2	42708876	T	C	0	2	0	1		gnl|UMD3.1|GK000006.2	42577122	T	A	0
gnl|UMD3.1|GK000007.2	98507651	T	C	0	2	0	1		gnl|UMD3.1|GK000006.2	42311326	C	T	0	2	0	1		gnl|UMD3.1|GK000006.2	42498684	G	T	0	2	0	1		gnl|UMD3.1|GK000013.2	73559463	C	A	3	2	0.6	0.4		gnl|UMD3.1|GK000006.2	42708879	T	C	0	2	0	1		gnl|UMD3.1|GK000006.2	42577483	C	G	1
gnl|UMD3.1|GK000007.2	98507662	C	T	0	2	0	1		gnl|UMD3.1|GK000006.2	42311354	C	T	0	2	0	1		gnl|UMD3.1|GK000006.2	42503238	T	C	0	2	0	1		gnl|UMD3.1|GK000013.2	73560663	T	G	2	2	0.5	0.5		gnl|UMD3.1|GK000006.2	42711724	T	A,G	0	2	0	1		gnl|UMD3.1|GK000006.2	42577566	G	T	1
gnl|UMD3.1|GK000007.2	98508671	T	C	0	3	0	1		gnl|UMD3.1|GK000006.2	42312952	T	C	0	2	0	1		gnl|UMD3.1|GK000006.2	42505227	C	A	0	4	0	1		gnl|UMD3.1|GK000013.2	73562618	C	A	0	2	0	1		CAST	>=98444979	<=98581253	gnl|UMD3.1|GK000007.2						gnl|UMD3.1|GK000006.2	42580304	T	C	2
gnl|UMD3.1|GK000007.2	98509500	T	C	0	5	0	1		gnl|UMD3.1|GK000006.2	42313020	T	G	0	2	0	1		gnl|UMD3.1|GK000006.2	42506456	G	A	4	2	0.666666666666667	0.333333333333333		gnl|UMD3.1|GK000013.2	73564308	C	A	3	2	0.6	0.4		Chromosom	Pozycja	1	2	3	4	5	6		gnl|UMD3.1|GK000006.2	42580317	T	C	1
gnl|UMD3.1|GK000007.2	98509685	T	G	0	2	0	1		gnl|UMD3.1|GK000006.2	42313021	C	G	0	2	0	1		gnl|UMD3.1|GK000006.2	42506616	A	G	6	11	0.352941176470588	0.647058823529412		gnl|UMD3.1|GK000013.2	73565934	A	G	0	2	0	1		gnl|UMD3.1|GK000007.2	98461709	A	G	0	2	0	1		gnl|UMD3.1|GK000006.2	42580380	T	C	1
gnl|UMD3.1|GK000007.2	98511685	A	G	0	3	0	1		gnl|UMD3.1|GK000006.2	42313025	T	C	0	1	0	1		gnl|UMD3.1|GK000006.2	42507017	G	T	6	2	0.75	0.25		gnl|UMD3.1|GK000013.2	73566377	C	A	2	2	0.5	0.5		gnl|UMD3.1|GK000007.2	98488255	G	A	0	2	0	1		gnl|UMD3.1|GK000006.2	42580386	T	C	0
gnl|UMD3.1|GK000007.2	98511880	T	G	0	2	0	1		gnl|UMD3.1|GK000006.2	42313048	C	G	0	1	0	1		gnl|UMD3.1|GK000006.2	42507692	C	A	1	2	0.333333333333333	0.666666666666667		gnl|UMD3.1|GK000013.2	73566396	C	T	0	2	0	1		gnl|UMD3.1|GK000007.2	98496645	G	A	0	2	0	1		gnl|UMD3.1|GK000006.2	42580388	T	C	1
gnl|UMD3.1|GK000007.2	98512214	C	G	0	2	0	1		gnl|UMD3.1|GK000006.2	42313334	T	C	0	3	0	1		gnl|UMD3.1|GK000006.2	42508039	C	T	14	3	0.823529411764706	0.176470588235294		gnl|UMD3.1|GK000013.2	73568444	G	C	0	6	0	1		gnl|UMD3.1|GK000007.2	98496654	C	T	0	2	0	1		gnl|UMD3.1|GK000006.2	42582276	C	A	3
gnl|UMD3.1|GK000007.2	98512661	T	C	0	2	0	1		gnl|UMD3.1|GK000006.2	42313418	G	A	0	3	0	1		gnl|UMD3.1|GK000006.2	42509240	G	T	7	6	0.538461538461538	0.461538461538462		gnl|UMD3.1|GK000013.2	73568638	C	T	41	35	0.539473684210526	0.460526315789474		gnl|UMD3.1|GK000007.2	98496691	C	T	0	2	0	1		gnl|UMD3.1|GK000006.2	42582353	G	A	0
gnl|UMD3.1|GK000007.2	98512675	A	G	0	2	0	1		gnl|UMD3.1|GK000006.2	42314168	G	A	0	4	0	1		gnl|UMD3.1|GK000006.2	42509295	C	T	7	5	0.583333333333333	0.416666666666667		gnl|UMD3.1|GK000013.2	73568875	CCTCT	CCT	0	1	0	1		gnl|UMD3.1|GK000007.2	98498263	T	C	0	2	0	1		gnl|UMD3.1|GK000006.2	42583518	C	T	0
gnl|UMD3.1|GK000007.2	98513012	T	C	0	2	0	1		gnl|UMD3.1|GK000006.2	42314171	T	C	0	4	0	1		gnl|UMD3.1|GK000006.2	42509508	G	T	12	4	0.75	0.25		gnl|UMD3.1|GK000013.2	73569535	C	T	0	2	0	1		gnl|UMD3.1|GK000007.2	98499663	C	T	0	2	0	1		gnl|UMD3.1|GK000006.2	42583715	T	C	4
gnl|UMD3.1|GK000007.2	98513055	C	G	0	2	0	1		gnl|UMD3.1|GK000006.2	42318003	A	T	0	6	0	1		gnl|UMD3.1|GK000006.2	42509521	A	G	13	6	0.684210526315789	0.315789473684211		gnl|UMD3.1|GK000013.2	73569701	A	G	0	9	0	1		gnl|UMD3.1|GK000007.2	98499702	G	T	1	2	0.333333333333333	0.666666666666667		gnl|UMD3.1|GK000006.2	42583725	T	C	2
gnl|UMD3.1|GK000007.2	98520399	T	C	0	2	0	1		gnl|UMD3.1|GK000006.2	42318032	T	G	0	4	0	1		gnl|UMD3.1|GK000006.2	42509697	G	A	12	6	0.666666666666667	0.333333333333333		gnl|UMD3.1|GK000013.2	73572174	G	A	2	2	0.5	0.5		gnl|UMD3.1|GK000007.2	98501953	A	G	0	2	0	1		gnl|UMD3.1|GK000006.2	42583730	C	A	4
gnl|UMD3.1|GK000007.2	98520495	T	C	0	2	0	1		gnl|UMD3.1|GK000006.2	42318220	G	A	0	5	0	1		gnl|UMD3.1|GK000006.2	42509705	G	A	8	10	0.444444444444444	0.555555555555556		PLAG1	>=25007291	<=25009296	gnl|UMD3.1|GK000014.2						gnl|UMD3.1|GK000007.2	98512214	C	G	1	2	0.333333333333333	0.666666666666667		gnl|UMD3.1|GK000006.2	42583743	T	C	4
gnl|UMD3.1|GK000007.2	98523656	G	C	0	2	0	1		gnl|UMD3.1|GK000006.2	42318229	T	C	0	6	0	1		gnl|UMD3.1|GK000006.2	42509953	C	A	0	13	0	1		Chromosom	Pozycja	1	2	3	4	5	6		gnl|UMD3.1|GK000007.2	98513190	C	T	0	2	0	1		gnl|UMD3.1|GK000006.2	42583748	T	C	4
gnl|UMD3.1|GK000007.2	98523691	G	A	0	1	0	1		gnl|UMD3.1|GK000006.2	42318263	T	C	0	10	0	1		gnl|UMD3.1|GK000006.2	42510037	T	C	11	2	0.846153846153846	0.153846153846154		NUCB2	>=35693278	<=35715902	gnl|UMD3.1|GK000015.2						gnl|UMD3.1|GK000007.2	98513342	T	A	0	2	0	1		gnl|UMD3.1|GK000006.2	42583749	T	C	4
gnl|UMD3.1|GK000007.2	98525462	C	T	0	4	0	1		gnl|UMD3.1|GK000006.2	42318374	G	A	0	7	0	1		gnl|UMD3.1|GK000006.2	42510043	T	C	9	3	0.75	0.25		Chromosom	Pozycja	1	2	3	4	5	6		gnl|UMD3.1|GK000007.2	98513385	A	G	0	2	0	1		gnl|UMD3.1|GK000006.2	42583752	T	C	2
gnl|UMD3.1|GK000007.2	98531434	C	T	0	2	0	1		gnl|UMD3.1|GK000006.2	42318788	A	T	0	10	0	1		gnl|UMD3.1|GK000006.2	42510056	T	C	7	2	0.777777777777778	0.222222222222222		gnl|UMD3.1|GK000015.2	35694180	C	A	0	2	0	1		gnl|UMD3.1|GK000007.2	98513399	A	G	0	2	0	1		gnl|UMD3.1|GK000006.2	42583811	T	C	3
gnl|UMD3.1|GK000007.2	98532568	G	A	2	2	0.5	0.5		gnl|UMD3.1|GK000006.2	42318805	T	C	6	2	0.75	0.25		gnl|UMD3.1|GK000006.2	42510107	G	A	4	4	0.5	0.5		gnl|UMD3.1|GK000015.2	35700077	G	T	0	1	0	1		gnl|UMD3.1|GK000007.2	98513400	G	A	0	2	0	1		gnl|UMD3.1|GK000006.2	42584041	G	A	0
gnl|UMD3.1|GK000007.2	98532583	A	G	0	2	0	1		gnl|UMD3.1|GK000006.2	42318811	C	A	7	2	0.777777777777778	0.222222222222222		gnl|UMD3.1|GK000006.2	42510243	T	G	2	7	0.222222222222222	0.777777777777778		gnl|UMD3.1|GK000015.2	35703868	C	T	0	6	0	1		gnl|UMD3.1|GK000007.2	98519568	A	T	0	2	0	1		gnl|UMD3.1|GK000006.2	42585086	A	G	0
gnl|UMD3.1|GK000007.2	98532633	C	A	2	2	0.5	0.5		gnl|UMD3.1|GK000006.2	42318884	T	C	7	2	0.777777777777778	0.222222222222222		gnl|UMD3.1|GK000006.2	42510343	C	T	8	2	0.8	0.2		gnl|UMD3.1|GK000015.2	35704255	A	C	5	6	0.454545454545455	0.545454545454545		gnl|UMD3.1|GK000007.2	98525557	T	C	0	2	0	1		gnl|UMD3.1|GK000006.2	42587174	C	A	0
gnl|UMD3.1|GK000007.2	98532635	T	A	0	4	0	1		gnl|UMD3.1|GK000006.2	42319137	C	T	0	6	0	1		gnl|UMD3.1|GK000006.2	42512281	A	C	0	2	0	1		gnl|UMD3.1|GK000015.2	35711143	C	T	0	1	0	1		gnl|UMD3.1|GK000007.2	98529257	C	T	0	2	0	1		gnl|UMD3.1|GK000006.2	42587635	G	T	2
gnl|UMD3.1|GK000007.2	98532654	T	C	0	2	0	1		gnl|UMD3.1|GK000006.2	42319161	C	T	4	2	0.666666666666667	0.333333333333333		gnl|UMD3.1|GK000006.2	42513301	A	G	0	6	0	1		BTG4	>=22105614	<=22120867	gnl|UMD3.1|GK000015.2						gnl|UMD3.1|GK000007.2	98531434	C	T	0	2	0	1		gnl|UMD3.1|GK000006.2	42589173	T	C	2
gnl|UMD3.1|GK000007.2	98532682	T	A	0	2	0	1		gnl|UMD3.1|GK000006.2	42319244	A	G	0	2	0	1		gnl|UMD3.1|GK000006.2	42513404	C	A	8	2	0.8	0.2		Chromosom	Pozycja	1	2	3	4	5	6		gnl|UMD3.1|GK000007.2	98534197	T	C	23	17	0.575	0.425		gnl|UMD3.1|GK000006.2	42589337	A	T	0
gnl|UMD3.1|GK000007.2	98534197	T	C	0	49	0	1		gnl|UMD3.1|GK000006.2	42321543	G	A	0	2	0	1		gnl|UMD3.1|GK000006.2	42514041	T	C	0	2	0	1		MGC134087	>=22547742	<=22557344	gnl|UMD3.1|GK000015.2						gnl|UMD3.1|GK000007.2	98534297	C	A	1	2	0.333333333333333	0.666666666666667		gnl|UMD3.1|GK000006.2	42589610	T	C	0
gnl|UMD3.1|GK000007.2	98534453	T	C	0	2	0	1		gnl|UMD3.1|GK000006.2	42322155	T	C	0	4	0	1		gnl|UMD3.1|GK000006.2	42514578	C	T	0	4	0	1		Chromosom	Pozycja	1	2	3	4	5	6		gnl|UMD3.1|GK000007.2	98535683	A	G	13	8	0.619047619047619	0.380952380952381		gnl|UMD3.1|GK000006.2	42589614	T	C	0
gnl|UMD3.1|GK000007.2	98534463	C	T	0	2	0	1		gnl|UMD3.1|GK000006.2	42322338	G	C	0	2	0	1		gnl|UMD3.1|GK000006.2	42514608	C	T	0	4	0	1		ATM	>=18119201	<=18265060	gnl|UMD3.1|GK000015.2						gnl|UMD3.1|GK000007.2	98535798	CAT	CATAT	0	1	0	1		gnl|UMD3.1|GK000006.2	42589616	A	T	0
gnl|UMD3.1|GK000007.2	98534479	C	T	0	2	0	1		gnl|UMD3.1|GK000006.2	42322422	C	T	0	3	0	1		gnl|UMD3.1|GK000006.2	42514630	C	A	0	4	0	1		Chromosom	Pozycja	1	2	3	4	5	6		gnl|UMD3.1|GK000007.2	98539077	T	C	0	2	0	1		gnl|UMD3.1|GK000006.2	42603589	G	C	0
gnl|UMD3.1|GK000007.2	98535683	A	G	0	31	0	1		gnl|UMD3.1|GK000006.2	42322559	T	G	0	4	0	1		gnl|UMD3.1|GK000006.2	42514728	A	C	0	4	0	1		gnl|UMD3.1|GK000015.2	18134967	T	C	0	2	0	1		gnl|UMD3.1|GK000007.2	98539771	T	C	6	9	0.4	0.6		gnl|UMD3.1|GK000006.2	42604591	T	C	1
gnl|UMD3.1|GK000007.2	98536121	G	T	1	2	0.333333333333333	0.666666666666667		gnl|UMD3.1|GK000006.2	42322586	C	A	2	2	0.5	0.5		gnl|UMD3.1|GK000006.2	42516560	T	A	0	6	0	1		gnl|UMD3.1|GK000015.2	18146941	G	A	0	2	0	1		gnl|UMD3.1|GK000007.2	98539786	A	G	6	7	0.461538461538462	0.538461538461538		gnl|UMD3.1|GK000006.2	42612254	A	G	0
gnl|UMD3.1|GK000007.2	98537694	G	A	0	2	0	1		gnl|UMD3.1|GK000006.2	42322589	G	A	0	4	0	1		gnl|UMD3.1|GK000006.2	42516690	A	G	0	3	0	1		gnl|UMD3.1|GK000015.2	18150573	A	G	0	2	0	1		gnl|UMD3.1|GK000007.2	98543943	A	G	0	4	0	1		gnl|UMD3.1|GK000006.2	42612302	T	C	1
gnl|UMD3.1|GK000007.2	98537827	C	T	0	4	0	1		gnl|UMD3.1|GK000006.2	42322951	T	G	0	4	0	1		gnl|UMD3.1|GK000006.2	42516751	T	G	0	10	0	1		gnl|UMD3.1|GK000015.2	18158455	T	A	2	2	0.5	0.5		gnl|UMD3.1|GK000007.2	98544368	G	T	0	2	0	1		gnl|UMD3.1|GK000006.2	42623597	T	C	0
gnl|UMD3.1|GK000007.2	98537976	T	C	0	3	0	1		gnl|UMD3.1|GK000006.2	42322977	C	G	0	4	0	1		gnl|UMD3.1|GK000006.2	42516758	T	C	0	11	0	1		gnl|UMD3.1|GK000015.2	18200115	C	T	0	2	0	1		gnl|UMD3.1|GK000007.2	98546709	T	C	0	2	0	1		gnl|UMD3.1|GK000006.2	42625437	T	C	0
gnl|UMD3.1|GK000007.2	98539771	T	C	0	18	0	1		gnl|UMD3.1|GK000006.2	42324068	A	G	0	2	0	1		gnl|UMD3.1|GK000006.2	42516773	T	C	0	11	0	1		gnl|UMD3.1|GK000015.2	18207061	G	T	0	2	0	1		gnl|UMD3.1|GK000007.2	98546949	C	A	0	2	0	1		gnl|UMD3.1|GK000006.2	42642579	T	C	0
gnl|UMD3.1|GK000007.2	98539786	A	G	0	10	0	1		gnl|UMD3.1|GK000006.2	42324098	T	C	0	2	0	1		gnl|UMD3.1|GK000006.2	42516808	G	A	0	11	0	1		gnl|UMD3.1|GK000015.2	18216214	G	T	4	2	0.666666666666667	0.333333333333333		gnl|UMD3.1|GK000007.2	98548066	C	A	0	2	0	1		gnl|UMD3.1|GK000006.2	42648004	T	C	0
gnl|UMD3.1|GK000007.2	98546603	C	A	1	4	0.2	0.8		gnl|UMD3.1|GK000006.2	42324099	G	T	0	2	0	1		gnl|UMD3.1|GK000006.2	42516846	C	T	0	13	0	1		gnl|UMD3.1|GK000015.2	18237834	A	G	1	2	0.333333333333333	0.666666666666667		gnl|UMD3.1|GK000007.2	98548110	T	C	0	2	0	1		gnl|UMD3.1|GK000006.2	42649586	T	C	0
gnl|UMD3.1|GK000007.2	98547086	A	G	0	3	0	1		gnl|UMD3.1|GK000006.2	42324101	A	G	0	2	0	1		gnl|UMD3.1|GK000006.2	42516957	T	G	0	8	0	1		gnl|UMD3.1|GK000015.2	18248443	A	G	0	3	0	1		gnl|UMD3.1|GK000007.2	98548158	C	T	2	2	0.5	0.5		gnl|UMD3.1|GK000006.2	42649588	T	C	0
gnl|UMD3.1|GK000007.2	98548125	A	G	0	2	0	1		gnl|UMD3.1|GK000006.2	42324104	A	G	0	2	0	1		gnl|UMD3.1|GK000006.2	42516963	C	T	4	4	0.5	0.5		gnl|UMD3.1|GK000015.2	18248580	A	G	4	5	0.444444444444444	0.555555555555556		gnl|UMD3.1|GK000007.2	98552479	C	T	21	8	0.724137931034483	0.275862068965517		gnl|UMD3.1|GK000006.2	42649591	T	C	0
gnl|UMD3.1|GK000007.2	98548131	T	C	0	2	0	1		gnl|UMD3.1|GK000006.2	42324678	T	A	0	2	0	1		gnl|UMD3.1|GK000006.2	42516975	G	T	6	2	0.75	0.25		gnl|UMD3.1|GK000015.2	18248869	A	G	3	5	0.375	0.625		gnl|UMD3.1|GK000007.2	98554373	G	A	2	8	0.2	0.8		gnl|UMD3.1|GK000006.2	42649592	T	C	0
gnl|UMD3.1|GK000007.2	98551183	T	C	0	3	0	1		gnl|UMD3.1|GK000006.2	42325363	T	C	0	3	0	1		gnl|UMD3.1|GK000006.2	42517351	C	A	0	18	0	1		gnl|UMD3.1|GK000015.2	18249039	G	T	5	2	0.714285714285714	0.285714285714286		gnl|UMD3.1|GK000007.2	98554385	T	C	2	10	0.166666666666667	0.833333333333333		gnl|UMD3.1|GK000006.2	42649595	T	C	0
gnl|UMD3.1|GK000007.2	98551547	T	C	0	2	0	1		gnl|UMD3.1|GK000006.2	42325377	T	C	2	2	0.5	0.5		gnl|UMD3.1|GK000006.2	42517616	A	G	0	4	0	1		gnl|UMD3.1|GK000015.2	18249185	G	T	7	2	0.777777777777778	0.222222222222222		gnl|UMD3.1|GK000007.2	98558145	G	A	0	2	0	1		gnl|UMD3.1|GK000006.2	42649596	T	C	0
gnl|UMD3.1|GK000007.2	98552164	CT	CTT	0	1	0	1		gnl|UMD3.1|GK000006.2	42325402	T	C	2	2	0.5	0.5		gnl|UMD3.1|GK000006.2	42517920	A	G	0	9	0	1		gnl|UMD3.1|GK000015.2	18249214	A	G	2	5	0.285714285714286	0.714285714285714		gnl|UMD3.1|GK000007.2	98560223	T	C	5	4	0.555555555555556	0.444444444444444		gnl|UMD3.1|GK000006.2	42651042	G	T	4
gnl|UMD3.1|GK000007.2	98552479	C	T	0	41	0	1		gnl|UMD3.1|GK000006.2	42325405	T	C	2	2	0.5	0.5		gnl|UMD3.1|GK000006.2	42517931	G	A	3	6	0.333333333333333	0.666666666666667		gnl|UMD3.1|GK000015.2	18259311	A	G	2	2	0.5	0.5		gnl|UMD3.1|GK000007.2	98560782	C	A	0	2	0	1		gnl|UMD3.1|GK000006.2	42651243	T	C	0
gnl|UMD3.1|GK000007.2	98552781	G	C	0	2	0	1		gnl|UMD3.1|GK000006.2	42325417	T	C	0	4	0	1		gnl|UMD3.1|GK000006.2	42518116	C	A	0	3	0	1		gnl|UMD3.1|GK000015.2	18262072	A	T	3	2	0.6	0.4		gnl|UMD3.1|GK000007.2	98560787	A	G	5	2	0.714285714285714	0.285714285714286		gnl|UMD3.1|GK000006.2	42651319	T	C	0
gnl|UMD3.1|GK000007.2	98554373	G	A	0	3	0	1		gnl|UMD3.1|GK000006.2	42325440	T	C	1	2	0.333333333333333	0.666666666666667		gnl|UMD3.1|GK000006.2	42518117	C	T	0	3	0	1		UCP3	>=54213566	<=54224051	gnl|UMD3.1|GK000015.2						gnl|UMD3.1|GK000007.2	98563757	T	C	10	2	0.833333333333333	0.166666666666667		gnl|UMD3.1|GK000006.2	42651321	T	C	0
gnl|UMD3.1|GK000007.2	98554385	T	C	0	3	0	1		gnl|UMD3.1|GK000006.2	42325492	T	C	0	2	0	1		gnl|UMD3.1|GK000006.2	42518169	A	G	0	3	0	1		Chromosom	Pozycja	1	2	3	4	5	6		gnl|UMD3.1|GK000007.2	98563929	T	A	0	2	0	1		gnl|UMD3.1|GK000006.2	42651327	T	C	0
gnl|UMD3.1|GK000007.2	98557426	C	G	0	2	0	1		gnl|UMD3.1|GK000006.2	42332201	C	T	0	2	0	1		gnl|UMD3.1|GK000006.2	42518176	C	G	0	3	0	1		IGFN1	>=81604665	<=81641464	gnl|UMD3.1|GK000016.2						gnl|UMD3.1|GK000007.2	98563946	T	C	0	2	0	1		gnl|UMD3.1|GK000006.2	42651397	T	C	1
gnl|UMD3.1|GK000007.2	98557517	A	G	0	4	0	1		gnl|UMD3.1|GK000006.2	42332208	G	A	0	2	0	1		gnl|UMD3.1|GK000006.2	42518196	T	C	0	3	0	1		Chromosom	Pozycja	1	2	3	4	5	6		gnl|UMD3.1|GK000007.2	98566685	A	C	0	2	0	1		gnl|UMD3.1|GK000006.2	42651398	T	C	2
gnl|UMD3.1|GK000007.2	98560223	T	C	0	22	0	1		gnl|UMD3.1|GK000006.2	42332222	A	G	0	2	0	1		gnl|UMD3.1|GK000006.2	42518418	T	C	0	2	0	1		CAPN2	>=27781671	<=27840009	gnl|UMD3.1|GK000016.2						gnl|UMD3.1|GK000007.2	98566736	G	C	10	11	0.476190476190476	0.523809523809524		gnl|UMD3.1|GK000006.2	42651409	T	C	4
gnl|UMD3.1|GK000007.2	98560528	T	C	0	2	0	1		gnl|UMD3.1|GK000006.2	42332231	G	A	0	2	0	1		gnl|UMD3.1|GK000006.2	42522371	G	T	0	2	0	1		Chromosom	Pozycja	1	2	3	4	5	6		gnl|UMD3.1|GK000007.2	98568111	C	A	0	2	0	1		gnl|UMD3.1|GK000006.2	42651765	G	T	0
gnl|UMD3.1|GK000007.2	98560532	G	T	0	2	0	1		gnl|UMD3.1|GK000006.2	42332257	C	T	0	2	0	1		gnl|UMD3.1|GK000006.2	42523245	C	T	0	2	0	1		gnl|UMD3.1|GK000016.2	27791800	T	A	0	2	0	1		gnl|UMD3.1|GK000007.2	98575784	C	T	0	2	0	1		gnl|UMD3.1|GK000006.2	42654937	T	A	0
gnl|UMD3.1|GK000007.2	98560787	A	G	0	3	0	1		gnl|UMD3.1|GK000006.2	42336221	A	C	0	3	0	1		gnl|UMD3.1|GK000006.2	42523280	C	T	0	2	0	1		gnl|UMD3.1|GK000016.2	27798275	G	A	0	2	0	1		gnl|UMD3.1|GK000007.2	98575799	A	C	0	4	0	1		gnl|UMD3.1|GK000006.2	42664548	C	T	6
gnl|UMD3.1|GK000007.2	98562952	TATT	TATTGATT	0	1	0	1		gnl|UMD3.1|GK000006.2	42338095	T	C	0	2	0	1		gnl|UMD3.1|GK000006.2	42523303	C	T	0	2	0	1		gnl|UMD3.1|GK000016.2	27800743	G	C	0	2	0	1		gnl|UMD3.1|GK000007.2	98575935	C	T	0	2	0	1		gnl|UMD3.1|GK000006.2	42668046	T	A	11
gnl|UMD3.1|GK000007.2	98563929	T	A	0	3	0	1		gnl|UMD3.1|GK000006.2	42347049	C	T	0	2	0	1		gnl|UMD3.1|GK000006.2	42523446	C	T	0	2	0	1		gnl|UMD3.1|GK000016.2	27807652	A	G	0	2	0	1		gnl|UMD3.1|GK000007.2	98575947	C	A	0	2	0	1		gnl|UMD3.1|GK000006.2	42671653	T	C	1
gnl|UMD3.1|GK000007.2	98563946	T	C	0	3	0	1		gnl|UMD3.1|GK000006.2	42353238	T	C	0	2	0	1		gnl|UMD3.1|GK000006.2	42524618	G	T	0	2	0	1		gnl|UMD3.1|GK000016.2	27807672	A	G	0	2	0	1		gnl|UMD3.1|GK000007.2	98576778	C	A	2	2	0.5	0.5		gnl|UMD3.1|GK000006.2	42671698	T	C	2
gnl|UMD3.1|GK000007.2	98564098	C	T	1	2	0.333333333333333	0.666666666666667		gnl|UMD3.1|GK000006.2	42363587	G	A	2	2	0.5	0.5		gnl|UMD3.1|GK000006.2	42524807	T	C	0	1	0	1		gnl|UMD3.1|GK000016.2	27809094	G	T	0	2	0	1		gnl|UMD3.1|GK000007.2	98577464	C	T	0	2	0	1		gnl|UMD3.1|GK000006.2	42671703	T	C	0
gnl|UMD3.1|GK000007.2	98564106	T	G	0	4	0	1		gnl|UMD3.1|GK000006.2	42368215	G	A	0	5	0	1		gnl|UMD3.1|GK000006.2	42524822	C	A	0	1	0	1		gnl|UMD3.1|GK000016.2	27811111	C	T	0	2	0	1		gnl|UMD3.1|GK000007.2	98577465	A	G	0	2	0	1		gnl|UMD3.1|GK000006.2	42671712	T	C	0
gnl|UMD3.1|GK000007.2	98566736	G	C	0	15	0	1		gnl|UMD3.1|GK000006.2	42369205	T	G	1	2	0.333333333333333	0.666666666666667		gnl|UMD3.1|GK000006.2	42527828	A	C	0	6	0	1		gnl|UMD3.1|GK000016.2	27815979	C	T	0	2	0	1		gnl|UMD3.1|GK000007.2	98577520	C	T	0	2	0	1		gnl|UMD3.1|GK000006.2	42671718	T	C	3
gnl|UMD3.1|GK000007.2	98574975	C	T	0	2	0	1		gnl|UMD3.1|GK000006.2	42370257	G	A	0	3	0	1		gnl|UMD3.1|GK000006.2	42527833	C	G	0	6	0	1		gnl|UMD3.1|GK000016.2	27815980	A	G	0	2	0	1		gnl|UMD3.1|GK000007.2	98578103	A	G	0	2	0	1		gnl|UMD3.1|GK000006.2	42671736	T	C	3
gnl|UMD3.1|GK000007.2	98575522	T	C	0	2	0	1		gnl|UMD3.1|GK000006.2	42370304	G	T	0	3	0	1		gnl|UMD3.1|GK000006.2	42527874	G	A	4	2	0.666666666666667	0.333333333333333		gnl|UMD3.1|GK000016.2	27815981	G	A	0	2	0	1		gnl|UMD3.1|GK000007.2	98579574	G	A	28	21	0.571428571428571	0.428571428571429		gnl|UMD3.1|GK000006.2	42671755	T	C	0
gnl|UMD3.1|GK000007.2	98576223	C	G	0	3	0	1		gnl|UMD3.1|GK000006.2	42371106	C	T	0	2	0	1		gnl|UMD3.1|GK000006.2	42527877	G	T	4	2	0.666666666666667	0.333333333333333		gnl|UMD3.1|GK000016.2	27834119	T	C	4	2	0.666666666666667	0.333333333333333		gnl|UMD3.1|GK000007.2	98579663	A	G	30	29	0.508474576271186	0.491525423728814		gnl|UMD3.1|GK000006.2	42671770	T	C	1
gnl|UMD3.1|GK000007.2	98576416	G	A	0	1	0	1		gnl|UMD3.1|GK000006.2	42371742	G	T	0	2	0	1		gnl|UMD3.1|GK000006.2	42528282	A	G	0	2	0	1		gnl|UMD3.1|GK000016.2	27836441	A	G	0	2	0	1		gnl|UMD3.1|GK000007.2	98579691	T	C	23	31	0.425925925925926	0.574074074074074		gnl|UMD3.1|GK000006.2	42671817	T	C	0
gnl|UMD3.1|GK000007.2	98576736	G	A	0	2	0	1		gnl|UMD3.1|GK000006.2	42371749	C	T	0	2	0	1		gnl|UMD3.1|GK000006.2	42528486	C	T	0	2	0	1		gnl|UMD3.1|GK000016.2	27836442	A	G	0	2	0	1		gnl|UMD3.1|GK000007.2	98579842	G	A	35	22	0.614035087719298	0.385964912280702		gnl|UMD3.1|GK000006.2	42672021	T	C	2
gnl|UMD3.1|GK000007.2	98576778	C	A	0	3	0	1		gnl|UMD3.1|GK000006.2	42371924	G	A	0	5	0	1		gnl|UMD3.1|GK000006.2	42528990	C	T	0	2	0	1		gnl|UMD3.1|GK000016.2	27837237	G	A	0	2	0	1		gnl|UMD3.1|GK000007.2	98579852	C	T	38	20	0.655172413793103	0.344827586206897		gnl|UMD3.1|GK000006.2	42672057	T	C	1
gnl|UMD3.1|GK000007.2	98576905	T	C	0	4	0	1		gnl|UMD3.1|GK000006.2	42374249	T	C	11	4	0.733333333333333	0.266666666666667		gnl|UMD3.1|GK000006.2	42530216	A	G	0	3	0	1		PRDM16	>=50847258	<=50898579	gnl|UMD3.1|GK000016.2						gnl|UMD3.1|GK000007.2	98579864	G	C	38	20	0.655172413793103	0.344827586206897		gnl|UMD3.1|GK000006.2	42682730	T	C	0
gnl|UMD3.1|GK000007.2	98576914	T	A	2	2	0.5	0.5		gnl|UMD3.1|GK000006.2	42374305	T	C	15	4	0.789473684210526	0.210526315789474		gnl|UMD3.1|GK000006.2	42530319	A	G	0	3	0	1		Chromosom	Pozycja	1	2	3	4	5	6		gnl|UMD3.1|GK000007.2	98579958	C	A	43	30	0.589041095890411	0.410958904109589		gnl|UMD3.1|GK000006.2	42708392	T	C	0
gnl|UMD3.1|GK000007.2	98576940	A	G	0	4	0	1		gnl|UMD3.1|GK000006.2	42374311	T	C	16	3	0.842105263157895	0.157894736842105		gnl|UMD3.1|GK000006.2	42534271	T	C	0	5	0	1		gnl|UMD3.1|GK000016.2	50853325	T	C	0	2	0	1		gnl|UMD3.1|GK000007.2	98579976	A	G	36	29	0.553846153846154	0.446153846153846		gnl|UMD3.1|GK000006.2	42708407	T	C	0
gnl|UMD3.1|GK000007.2	98577186	G	A	5	4	0.555555555555556	0.444444444444444		gnl|UMD3.1|GK000006.2	42376259	C	T	8	2	0.8	0.2		gnl|UMD3.1|GK000006.2	42534289	G	A	0	5	0	1		ZBED6	>=1400457	<=1403399	gnl|UMD3.1|GK000016.2						gnl|UMD3.1|GK000007.2	98580055	G	T	19	27	0.41304347826087	0.58695652173913		gnl|UMD3.1|GK000006.2	42795405	T	C	0
gnl|UMD3.1|GK000007.2	98577195	G	A	0	6	0	1		gnl|UMD3.1|GK000006.2	42380080	T	C	0	2	0	1		gnl|UMD3.1|GK000006.2	42534350	T	C	0	5	0	1		Chromosom	Pozycja	1	2	3	4	5	6		gnl|UMD3.1|GK000007.2	98580154	T	C	3	3	0.5	0.5		gnl|UMD3.1|GK000006.2	42802520	T	C	0
gnl|UMD3.1|GK000007.2	98577201	G	A	0	6	0	1		gnl|UMD3.1|GK000006.2	42380081	T	C	0	2	0	1		gnl|UMD3.1|GK000006.2	42534490	C	T	0	7	0	1		gnl|UMD3.1|GK000016.2	1402358	T	G	8	2	0.8	0.2		gnl|UMD3.1|GK000007.2	98580401	A	C	12	13	0.48	0.52		gnl|UMD3.1|GK000006.2	42802535	T	C	0
gnl|UMD3.1|GK000007.2	98577464	C	T	0	4	0	1		gnl|UMD3.1|GK000006.2	42381712	C	T	1	2	0.333333333333333	0.666666666666667		gnl|UMD3.1|GK000006.2	42534525	G	A	0	2	0	1		LHX4	>=62868732	<=62915247	gnl|UMD3.1|GK000016.2						gnl|UMD3.1|GK000007.2	98581038	A	G	16	17	0.484848484848485	0.515151515151515		gnl|UMD3.1|GK000006.2	42819532	C	A	0
gnl|UMD3.1|GK000007.2	98577465	A	G	0	4	0	1		gnl|UMD3.1|GK000006.2	42381829	G	A	2	2	0.5	0.5		gnl|UMD3.1|GK000006.2	42534554	A	T	0	2	0	1		Chromosom	Pozycja	1	2	3	4	5	6		NPM1	>=44009279	<=44010145	gnl|UMD3.1|GK000007.2						gnl|UMD3.1|GK000006.2	42830755	C	G	0
gnl|UMD3.1|GK000007.2	98577567	G	A	0	3	0	1		gnl|UMD3.1|GK000006.2	42382005	G	A	1	2	0.333333333333333	0.666666666666667		gnl|UMD3.1|GK000006.2	42534566	G	A	0	2	0	1		IGFLR1	>=46641558	<=46644180	gnl|UMD3.1|GK000018.2						Chromosom	Pozycja	1	2	3	4	5	6		gnl|UMD3.1|GK000006.2	43000549	T	C	0
gnl|UMD3.1|GK000007.2	98577672	A	C	0	6	0	1		gnl|UMD3.1|GK000006.2	42382077	G	A	2	2	0.5	0.5		gnl|UMD3.1|GK000006.2	42534600	T	C	0	4	0	1		Chromosom	Pozycja	1	2	3	4	5	6		PROP1	>=41205895	<=41209917	gnl|UMD3.1|GK000007.2						CAST	>=98444979	<=98581253	gnl|UMD3.1|GK000007.2
gnl|UMD3.1|GK000007.2	98577684	A	G	0	6	0	1		gnl|UMD3.1|GK000006.2	42389885	T	C	3	4	0.428571428571429	0.571428571428571		gnl|UMD3.1|GK000006.2	42534601	G	A	0	4	0	1		IGFL1	>=53961670	<=53964590	gnl|UMD3.1|GK000018.2						Chromosom	Pozycja	1	2	3	4	5	6		Chromosom	Pozycja	1	2	3
gnl|UMD3.1|GK000007.2	98577713	A	C	0	4	0	1		gnl|UMD3.1|GK000006.2	42389914	T	C	4	2	0.666666666666667	0.333333333333333		gnl|UMD3.1|GK000006.2	42534793	G	T	0	2	0	1		Chromosom	Pozycja	1	2	3	4	5	6		IGFBPL1	>=62900199	<=62917124	gnl|UMD3.1|GK000008.2						gnl|UMD3.1|GK000007.2	98451636	A	G	0
gnl|UMD3.1|GK000007.2	98578686	G	A	0	2	0	1		gnl|UMD3.1|GK000006.2	42389915	T	C	4	2	0.666666666666667	0.333333333333333		gnl|UMD3.1|GK000006.2	42534835	G	C	0	7	0	1		IGFBP4	>=41326678	<=41338255	gnl|UMD3.1|GK000019.2						Chromosom	Pozycja	1	2	3	4	5	6		gnl|UMD3.1|GK000007.2	98451657	C	T	0
gnl|UMD3.1|GK000007.2	98579168	G	T	0	2	0	1		gnl|UMD3.1|GK000006.2	42389972	T	C	8	2	0.8	0.2		gnl|UMD3.1|GK000006.2	42534850	T	C	0	10	0	1		Chromosom	Pozycja	1	2	3	4	5	6		ATP6V1B2	>=67798291	<=67824441	gnl|UMD3.1|GK000008.2						gnl|UMD3.1|GK000007.2	98482333	C	A	0
gnl|UMD3.1|GK000007.2	98579574	G	A	0	94	0	1		gnl|UMD3.1|GK000006.2	42391581	T	C	1	1	0.5	0.5		gnl|UMD3.1|GK000006.2	42534862	T	C	8	2	0.8	0.2		gnl|UMD3.1|GK000019.2	41327270	G	A	0	4	0	1		Chromosom	Pozycja	1	2	3	4	5	6		gnl|UMD3.1|GK000007.2	98483237	C	A	0
gnl|UMD3.1|GK000007.2	98579663	A	G	0	71	0	1		gnl|UMD3.1|GK000006.2	42392488	C	A	1	2	0.333333333333333	0.666666666666667		gnl|UMD3.1|GK000006.2	42534917	G	A	2	15	0.117647058823529	0.882352941176471		gnl|UMD3.1|GK000019.2	41328490	C	T	9	7	0.5625	0.4375		gnl|UMD3.1|GK000008.2	67807841	G	A	0	2	0	1		gnl|UMD3.1|GK000007.2	98483297	C	A	0
gnl|UMD3.1|GK000007.2	98579691	T	C	0	49	0	1		gnl|UMD3.1|GK000006.2	42395490	C	T	0	2	0	1		gnl|UMD3.1|GK000006.2	42535240	T	C	0	3	0	1		gnl|UMD3.1|GK000019.2	41328767	C	T	1	2	0.333333333333333	0.666666666666667		gnl|UMD3.1|GK000008.2	67808157	C	T	0	2	0	1		gnl|UMD3.1|GK000007.2	98485261	A	G	0
gnl|UMD3.1|GK000007.2	98579842	G	A	0	117	0	1		gnl|UMD3.1|GK000006.2	42395652	C	A	1	2	0.333333333333333	0.666666666666667		gnl|UMD3.1|GK000006.2	42535284	T	C	0	2	0	1		gnl|UMD3.1|GK000019.2	41330253	G	T	2	2	0.5	0.5		gnl|UMD3.1|GK000008.2	67808526	T	C	0	2	0	1		gnl|UMD3.1|GK000007.2	98485273	T	C	0
gnl|UMD3.1|GK000007.2	98579852	C	T	0	125	0	1		gnl|UMD3.1|GK000006.2	42395815	C	A	5	4	0.555555555555556	0.444444444444444		gnl|UMD3.1|GK000006.2	42535287	T	C	0	2	0	1		gnl|UMD3.1|GK000019.2	41330988	G	T	7	2	0.777777777777778	0.222222222222222		gnl|UMD3.1|GK000008.2	67808738	G	A	0	8	0	1		gnl|UMD3.1|GK000007.2	98488774	G	A	0
gnl|UMD3.1|GK000007.2	98579864	G	C	0	116	0	1		gnl|UMD3.1|GK000006.2	42395861	C	A	4	2	0.666666666666667	0.333333333333333		gnl|UMD3.1|GK000006.2	42535303	C	T	0	2	0	1		gnl|UMD3.1|GK000019.2	41331401	G	T	0	5	0	1		gnl|UMD3.1|GK000008.2	67808773	G	C	0	5	0	1		gnl|UMD3.1|GK000007.2	98493503	C	G	0
gnl|UMD3.1|GK000007.2	98579958	C	A	0	119	0	1		gnl|UMD3.1|GK000006.2	42403190	G	T	7	4	0.636363636363636	0.363636363636364		gnl|UMD3.1|GK000006.2	42535343	T	C	0	4	0	1		gnl|UMD3.1|GK000019.2	41331924	C	T	5	2	0.714285714285714	0.285714285714286		gnl|UMD3.1|GK000008.2	67808777	G	A	0	5	0	1		gnl|UMD3.1|GK000007.2	98496509	T	C	0
gnl|UMD3.1|GK000007.2	98579976	A	G	0	118	0	1		gnl|UMD3.1|GK000006.2	42404007	T	C	0	7	0	1		gnl|UMD3.1|GK000006.2	42535357	T	C	0	2	0	1		gnl|UMD3.1|GK000019.2	41332007	A	G	4	2	0.666666666666667	0.333333333333333		gnl|UMD3.1|GK000008.2	67808843	G	T	1	2	0.333333333333333	0.666666666666667		gnl|UMD3.1|GK000007.2	98496645	G	A	0
gnl|UMD3.1|GK000007.2	98580055	G	T	0	88	0	1		gnl|UMD3.1|GK000006.2	42404035	C	G	0	8	0	1		gnl|UMD3.1|GK000006.2	42535363	T	C	0	2	0	1		gnl|UMD3.1|GK000019.2	41333749	T	G	3	8	0.272727272727273	0.727272727272727		gnl|UMD3.1|GK000008.2	67808951	T	C	0	2	0	1		gnl|UMD3.1|GK000007.2	98496654	C	T	0
gnl|UMD3.1|GK000007.2	98580154	T	C	0	25	0	1		gnl|UMD3.1|GK000006.2	42404052	C	T	0	6	0	1		gnl|UMD3.1|GK000006.2	42535370	T	C	0	2	0	1		gnl|UMD3.1|GK000019.2	41334058	C	A	6	2	0.75	0.25		gnl|UMD3.1|GK000008.2	67808960	A	G	0	2	0	1		gnl|UMD3.1|GK000007.2	98496691	C	T	0
gnl|UMD3.1|GK000007.2	98580401	A	C	0	27	0	1		gnl|UMD3.1|GK000006.2	42404092	G	T	0	4	0	1		gnl|UMD3.1|GK000006.2	42535373	T	C	0	2	0	1		gnl|UMD3.1|GK000019.2	41334071	A	T	10	10	0.5	0.5		gnl|UMD3.1|GK000008.2	67809028	T	C	4	2	0.666666666666667	0.333333333333333		gnl|UMD3.1|GK000007.2	98502923	G	T	2
gnl|UMD3.1|GK000007.2	98581038	A	G	0	42	0	1		gnl|UMD3.1|GK000006.2	42404166	C	T	0	3	0	1		gnl|UMD3.1|GK000006.2	42535378	T	C	0	2	0	1		gnl|UMD3.1|GK000019.2	41334997	A	T	2	7	0.222222222222222	0.777777777777778		gnl|UMD3.1|GK000008.2	67809313	A	C	0	2	0	1		gnl|UMD3.1|GK000007.2	98505667	C	T	1
NPM1	>=44009279	<=44010145	gnl|UMD3.1|GK000007.2						gnl|UMD3.1|GK000006.2	42404188	T	C	0	4	0	1		gnl|UMD3.1|GK000006.2	42535379	T	C	2	2	0.5	0.5		gnl|UMD3.1|GK000019.2	41335134	G	T	6	3	0.666666666666667	0.333333333333333		gnl|UMD3.1|GK000008.2	67809480	A	C	0	3	0	1		gnl|UMD3.1|GK000007.2	98508360	C	A	0
Chromosom	Pozycja	1	2	3	4	5	6		gnl|UMD3.1|GK000006.2	42404278	G	T	0	4	0	1		gnl|UMD3.1|GK000006.2	42535390	T	C	2	2	0.5	0.5		gnl|UMD3.1|GK000019.2	41337061	G	A	0	9	0	1		gnl|UMD3.1|GK000008.2	67809505	A	G	0	2	0	1		gnl|UMD3.1|GK000007.2	98508428	T	C	0
PROP1	>=41205895	<=41209917	gnl|UMD3.1|GK000007.2						gnl|UMD3.1|GK000006.2	42404302	G	C	0	5	0	1		gnl|UMD3.1|GK000006.2	42535409	T	C	2	2	0.5	0.5		gnl|UMD3.1|GK000019.2	41338083	T	C	2188	2433	0.473490586453149	0.526509413546851		gnl|UMD3.1|GK000008.2	67809662	A	G	0	2	0	1		gnl|UMD3.1|GK000007.2	98508434	G	A	0
Chromosom	Pozycja	1	2	3	4	5	6		gnl|UMD3.1|GK000006.2	42405051	A	G	0	4	0	1		gnl|UMD3.1|GK000006.2	42535415	G	A	0	4	0	1		IGF2BP1	>=38137127	<=38178538	gnl|UMD3.1|GK000019.2						gnl|UMD3.1|GK000008.2	67809704	G	C	0	2	0	1		gnl|UMD3.1|GK000007.2	98508459	G	A	0
IGFBPL1	>=62900199	<=62917124	gnl|UMD3.1|GK000008.2						gnl|UMD3.1|GK000006.2	42406373	G	T	0	3	0	1		gnl|UMD3.1|GK000006.2	42535417	T	C	2	2	0.5	0.5		Chromosom	Pozycja	1	2	3	4	5	6		gnl|UMD3.1|GK000008.2	67809812	A	G	0	2	0	1		gnl|UMD3.1|GK000007.2	98508463	A	G	0
Chromosom	Pozycja	1	2	3	4	5	6		gnl|UMD3.1|GK000006.2	42406668	T	A	0	2	0	1		gnl|UMD3.1|GK000006.2	42535424	C	T	2	2	0.5	0.5		FASN	>=51384922	<=51403614	gnl|UMD3.1|GK000019.2						gnl|UMD3.1|GK000008.2	67809895	G	A	0	2	0	1		gnl|UMD3.1|GK000007.2	98513719	G	A	0
ATP6V1B2	>=67798291	<=67824441	gnl|UMD3.1|GK000008.2						gnl|UMD3.1|GK000006.2	42406669	A	T	0	2	0	1		gnl|UMD3.1|GK000006.2	42535427	G	A	0	4	0	1		Chromosom	Pozycja	1	2	3	4	5	6		gnl|UMD3.1|GK000008.2	67810011	C	G	0	4	0	1		gnl|UMD3.1|GK000007.2	98513763	G	A	0
Chromosom	Pozycja	1	2	3	4	5	6		gnl|UMD3.1|GK000006.2	42410873	G	T	0	3	0	1		gnl|UMD3.1|GK000006.2	42535442	T	C	2	2	0.5	0.5		gnl|UMD3.1|GK000019.2	51386654	C	T	0	2	0	1		gnl|UMD3.1|GK000008.2	67810022	T	A	0	4	0	1		gnl|UMD3.1|GK000007.2	98513802	G	A	0
gnl|UMD3.1|GK000008.2	67807841	G	A	0	3	0	1		gnl|UMD3.1|GK000006.2	42410927	G	A	0	4	0	1		gnl|UMD3.1|GK000006.2	42535452	T	C	0	3	0	1		gnl|UMD3.1|GK000019.2	51394859	T	C	2	2	0.5	0.5		gnl|UMD3.1|GK000008.2	67810054	A	G	0	4	0	1		gnl|UMD3.1|GK000007.2	98519895	G	A	0
gnl|UMD3.1|GK000008.2	67807941	G	T	0	2	0	1		gnl|UMD3.1|GK000006.2	42412990	T	C	1	2	0.333333333333333	0.666666666666667		gnl|UMD3.1|GK000006.2	42535457	G	A	0	3	0	1		gnl|UMD3.1|GK000019.2	51395439	A	G	0	3	0	1		gnl|UMD3.1|GK000008.2	67810469	G	A	0	4	0	1		gnl|UMD3.1|GK000007.2	98519904	A	G	0
gnl|UMD3.1|GK000008.2	67807952	G	T	0	2	0	1		gnl|UMD3.1|GK000006.2	42412995	T	C	1	2	0.333333333333333	0.666666666666667		gnl|UMD3.1|GK000006.2	42535481	A	C	4	2	0.666666666666667	0.333333333333333		gnl|UMD3.1|GK000019.2	51398083	T	C	1	3	0.25	0.75		gnl|UMD3.1|GK000008.2	67810588	C	A	0	3	0	1		gnl|UMD3.1|GK000007.2	98519919	A	G	0
gnl|UMD3.1|GK000008.2	67808500	T	C	8	2	0.8	0.2		gnl|UMD3.1|GK000006.2	42413187	C	T	0	2	0	1		gnl|UMD3.1|GK000006.2	42535489	A	C	0	4	0	1		gnl|UMD3.1|GK000019.2	51399228	C	A	5	2	0.714285714285714	0.285714285714286		gnl|UMD3.1|GK000008.2	67810764	T	A	0	9	0	1		gnl|UMD3.1|GK000007.2	98520059	C	T	0
gnl|UMD3.1|GK000008.2	67808512	T	C	7	2	0.777777777777778	0.222222222222222		gnl|UMD3.1|GK000006.2	42413319	T	G	0	2	0	1		gnl|UMD3.1|GK000006.2	42535491	A	C	0	4	0	1		gnl|UMD3.1|GK000019.2	51400139	G	A	2	2	0.5	0.5		gnl|UMD3.1|GK000008.2	67810773	T	C	0	9	0	1		gnl|UMD3.1|GK000007.2	98526566	T	C	1
gnl|UMD3.1|GK000008.2	67808516	T	C	8	2	0.8	0.2		gnl|UMD3.1|GK000006.2	42413334	G	A	0	2	0	1		gnl|UMD3.1|GK000006.2	42535509	C	G	4	4	0.5	0.5		gnl|UMD3.1|GK000019.2	51400154	C	T	3	2	0.6	0.4		gnl|UMD3.1|GK000008.2	67810819	G	C	6	2	0.75	0.25		gnl|UMD3.1|GK000007.2	98526719	CATATATATATATATAT	CATATATATATATAT	0
gnl|UMD3.1|GK000008.2	67808521	T	C	8	2	0.8	0.2		gnl|UMD3.1|GK000006.2	42413352	A	T	0	2	0	1		gnl|UMD3.1|GK000006.2	42536487	G	C	0	13	0	1		gnl|UMD3.1|GK000019.2	51402032	G	A	4	4	0.5	0.5		gnl|UMD3.1|GK000008.2	67810898	G	A	0	2	0	1		gnl|UMD3.1|GK000007.2	98532568	G	A	7
gnl|UMD3.1|GK000008.2	67808526	T	C	9	2	0.818181818181818	0.181818181818182		gnl|UMD3.1|GK000006.2	42413371	G	T	0	2	0	1		gnl|UMD3.1|GK000006.2	42536543	T	C	0	14	0	1		gnl|UMD3.1|GK000019.2	51402535	C	A	8	2	0.8	0.2		gnl|UMD3.1|GK000008.2	67812377	T	C	12	2	0.857142857142857	0.142857142857143		gnl|UMD3.1|GK000007.2	98534117	C	G	1
gnl|UMD3.1|GK000008.2	67808536	T	C	10	2	0.833333333333333	0.166666666666667		gnl|UMD3.1|GK000006.2	42413445	C	T	0	2	0	1		gnl|UMD3.1|GK000006.2	42536595	T	G	1	6	0.142857142857143	0.857142857142857		gnl|UMD3.1|GK000019.2	51402774	C	T	5	6	0.454545454545455	0.545454545454545		gnl|UMD3.1|GK000008.2	67815388	T	C	0	2	0	1		gnl|UMD3.1|GK000007.2	98534197	T	C	43
gnl|UMD3.1|GK000008.2	67808568	C	T	2	6	0.25	0.75		gnl|UMD3.1|GK000006.2	42413548	A	G	0	4	0	1		gnl|UMD3.1|GK000006.2	42536648	T	A	0	4	0	1		gnl|UMD3.1|GK000019.2	51403218	T	G	4	3	0.571428571428571	0.428571428571429		gnl|UMD3.1|GK000008.2	67815460	C	T	0	2	0	1		gnl|UMD3.1|GK000007.2	98535683	A	G	20
gnl|UMD3.1|GK000008.2	67808570	G	T	2	6	0.25	0.75		gnl|UMD3.1|GK000006.2	42413551	G	A	0	4	0	1		gnl|UMD3.1|GK000006.2	42536720	T	A	0	6	0	1		SREBF1	>=35234637	<=35250672	gnl|UMD3.1|GK000019.2						gnl|UMD3.1|GK000008.2	67818709	C	T	0	2	0	1		gnl|UMD3.1|GK000007.2	98537265	T	G	1
gnl|UMD3.1|GK000008.2	67808598	C	A	0	7	0	1		gnl|UMD3.1|GK000006.2	42415506	T	C	1	2	0.333333333333333	0.666666666666667		gnl|UMD3.1|GK000006.2	42536722	G	A	0	7	0	1		Chromosom	Pozycja	1	2	3	4	5	6		gnl|UMD3.1|GK000008.2	67823534	C	T	11	2	0.846153846153846	0.153846153846154		gnl|UMD3.1|GK000007.2	98537269	G	T	1
gnl|UMD3.1|GK000008.2	67808738	G	A	0	11	0	1		gnl|UMD3.1|GK000006.2	42415979	G	A	0	2	0	1		gnl|UMD3.1|GK000006.2	42536751	G	A	0	4	0	1		gnl|UMD3.1|GK000019.2	35236200	C	A	0	2	0	1		gnl|UMD3.1|GK000008.2	67823584	C	T	0	19	0	1		gnl|UMD3.1|GK000007.2	98537270	A	T	1
gnl|UMD3.1|GK000008.2	67808773	G	C	0	17	0	1		gnl|UMD3.1|GK000006.2	42416382	T	C	0	2	0	1		gnl|UMD3.1|GK000006.2	42536758	C	A	1	2	0.333333333333333	0.666666666666667		gnl|UMD3.1|GK000019.2	35241630	T	C	5	7	0.416666666666667	0.583333333333333		gnl|UMD3.1|GK000008.2	67823611	G	A	0	20	0	1		gnl|UMD3.1|GK000007.2	98537271	A	C	1
gnl|UMD3.1|GK000008.2	67808777	G	A	0	18	0	1		gnl|UMD3.1|GK000006.2	42416402	T	G	0	2	0	1		gnl|UMD3.1|GK000006.2	42536852	T	C	8	3	0.727272727272727	0.272727272727273		gnl|UMD3.1|GK000019.2	35241978	A	G	0	2	0	1		gnl|UMD3.1|GK000008.2	67823802	G	A	0	33	0	1		gnl|UMD3.1|GK000007.2	98538507	A	G	0
gnl|UMD3.1|GK000008.2	67808951	T	C	0	20	0	1		gnl|UMD3.1|GK000006.2	42416761	T	A	0	3	0	1		gnl|UMD3.1|GK000006.2	42536856	G	A	8	3	0.727272727272727	0.272727272727273		gnl|UMD3.1|GK000019.2	35243973	A	C	0	2	0	1		gnl|UMD3.1|GK000008.2	67824091	T	C	1	37	0.0263157894736842	0.973684210526316		gnl|UMD3.1|GK000007.2	98539771	T	C	23
gnl|UMD3.1|GK000008.2	67808960	A	G	0	19	0	1		gnl|UMD3.1|GK000006.2	42416794	T	G	0	3	0	1		gnl|UMD3.1|GK000006.2	42536867	A	C	0	11	0	1		gnl|UMD3.1|GK000019.2	35244432	G	T	0	2	0	1		gnl|UMD3.1|GK000008.2	67824092	G	A	0	39	0	1		gnl|UMD3.1|GK000007.2	98539786	A	G	20
gnl|UMD3.1|GK000008.2	67809313	A	C	0	13	0	1		gnl|UMD3.1|GK000006.2	42416796	A	G	0	3	0	1		gnl|UMD3.1|GK000006.2	42536894	T	C	0	15	0	1		gnl|UMD3.1|GK000019.2	35248114	G	A	2	5	0.285714285714286	0.714285714285714		IGF2R	>=97638172	<=97740003	gnl|UMD3.1|GK000009.2						gnl|UMD3.1|GK000007.2	98539796	G	T	0
gnl|UMD3.1|GK000008.2	67809480	A	C	0	7	0	1		gnl|UMD3.1|GK000006.2	42417236	T	C	0	2	0	1		gnl|UMD3.1|GK000006.2	42536936	T	C	8	2	0.8	0.2		gnl|UMD3.1|GK000019.2	35248180	C	T	42	32	0.567567567567568	0.432432432432432		Chromosom	Pozycja	1	2	3	4	5	6		gnl|UMD3.1|GK000007.2	98540880	TA	TAA	0
gnl|UMD3.1|GK000008.2	67809505	A	G	0	5	0	1		gnl|UMD3.1|GK000006.2	42417583	G	A	0	5	0	1		gnl|UMD3.1|GK000006.2	42536946	T	C	8	2	0.8	0.2		gnl|UMD3.1|GK000019.2	35249627	A	C	0	2	0	1		gnl|UMD3.1|GK000009.2	97656586	G	T	0	2	0	1		gnl|UMD3.1|GK000007.2	98546603	C	A	0
gnl|UMD3.1|GK000008.2	67809812	A	G	0	3	0	1		gnl|UMD3.1|GK000006.2	42417589	C	A	0	4	0	1		gnl|UMD3.1|GK000006.2	42536947	C	T	0	10	0	1		gnl|UMD3.1|GK000019.2	35249943	C	G	0	3	0	1		gnl|UMD3.1|GK000009.2	97656960	G	T	5	2	0.714285714285714	0.285714285714286		gnl|UMD3.1|GK000007.2	98546709	T	C	0
gnl|UMD3.1|GK000008.2	67809895	G	A	0	5	0	1		gnl|UMD3.1|GK000006.2	42417595	C	A	0	4	0	1		gnl|UMD3.1|GK000006.2	42537130	G	T	5	3	0.625	0.375		gnl|UMD3.1|GK000019.2	35250380	C	T	54	48	0.529411764705882	0.470588235294118		gnl|UMD3.1|GK000009.2	97662202	G	T	0	2	0	1		gnl|UMD3.1|GK000007.2	98548110	T	C	0
gnl|UMD3.1|GK000008.2	67810011	C	G	0	2	0	1		gnl|UMD3.1|GK000006.2	42417987	C	T	0	2	0	1		gnl|UMD3.1|GK000006.2	42537151	A	T	4	2	0.666666666666667	0.333333333333333		CARTPT	>=9791661	<=9793744	gnl|UMD3.1|GK000020.2						gnl|UMD3.1|GK000009.2	97662257	C	T	0	2	0	1		gnl|UMD3.1|GK000007.2	98548125	A	G	0
gnl|UMD3.1|GK000008.2	67810022	T	A	0	2	0	1		gnl|UMD3.1|GK000006.2	42418475	A	T	5	2	0.714285714285714	0.285714285714286		gnl|UMD3.1|GK000006.2	42537184	A	G	0	8	0	1		Chromosom	Pozycja	1	2	3	4	5	6		gnl|UMD3.1|GK000009.2	97662273	A	T	0	3	0	1		gnl|UMD3.1|GK000007.2	98548131	T	C	0
gnl|UMD3.1|GK000008.2	67810054	A	G	0	2	0	1		gnl|UMD3.1|GK000006.2	42418504	T	C	6	2	0.75	0.25		gnl|UMD3.1|GK000006.2	42537188	C	G	4	4	0.5	0.5		GHR	>=31890736	<=32199996	gnl|UMD3.1|GK000020.2						gnl|UMD3.1|GK000009.2	97662293	C	G	0	2	0	1		gnl|UMD3.1|GK000007.2	98552479	C	T	37
gnl|UMD3.1|GK000008.2	67810469	G	A	0	3	0	1		gnl|UMD3.1|GK000006.2	42418510	T	C	6	3	0.666666666666667	0.333333333333333		gnl|UMD3.1|GK000006.2	42537194	C	G	0	8	0	1		Chromosom	Pozycja	1	2	3	4	5	6		gnl|UMD3.1|GK000009.2	97666917	C	T	0	2	0	1		gnl|UMD3.1|GK000007.2	98552632	C	A	0
gnl|UMD3.1|GK000008.2	67810773	T	C	0	2	0	1		gnl|UMD3.1|GK000006.2	42418521	T	C	3	5	0.375	0.625		gnl|UMD3.1|GK000006.2	42537214	A	G	0	8	0	1		gnl|UMD3.1|GK000020.2	31891025	G	A	0	221	0	1		gnl|UMD3.1|GK000009.2	97680411	C	A	4	2	0.666666666666667	0.333333333333333		gnl|UMD3.1|GK000007.2	98553071	G	T	0
gnl|UMD3.1|GK000008.2	67813693	C	G	2	2	0.5	0.5		gnl|UMD3.1|GK000006.2	42418530	T	C	5	3	0.625	0.375		gnl|UMD3.1|GK000006.2	42537495	A	G	0	4	0	1		gnl|UMD3.1|GK000020.2	31891782	A	T	0	2	0	1		gnl|UMD3.1|GK000009.2	97680467	C	A	7	2	0.777777777777778	0.222222222222222		gnl|UMD3.1|GK000007.2	98554373	G	A	13
gnl|UMD3.1|GK000008.2	67822026	T	C	0	2	0	1		gnl|UMD3.1|GK000006.2	42418535	T	C	4	4	0.5	0.5		gnl|UMD3.1|GK000006.2	42537499	T	C	0	4	0	1		gnl|UMD3.1|GK000020.2	31893142	T	G	2	2	0.5	0.5		gnl|UMD3.1|GK000009.2	97690490	A	G	0	2	0	1		gnl|UMD3.1|GK000007.2	98554385	T	C	13
gnl|UMD3.1|GK000008.2	67822062	T	C	0	2	0	1		gnl|UMD3.1|GK000006.2	42418551	T	C	4	3	0.571428571428571	0.428571428571429		gnl|UMD3.1|GK000006.2	42537537	C	G	0	2	0	1		gnl|UMD3.1|GK000020.2	31893357	T	A	11	2	0.846153846153846	0.153846153846154		gnl|UMD3.1|GK000009.2	97711571	T	C	2	3	0.4	0.6		gnl|UMD3.1|GK000007.2	98556189	C	G	0
gnl|UMD3.1|GK000008.2	67823584	C	T	0	17	0	1		gnl|UMD3.1|GK000006.2	42418567	T	C	3	4	0.428571428571429	0.571428571428571		gnl|UMD3.1|GK000006.2	42537538	A	G	0	2	0	1		gnl|UMD3.1|GK000020.2	31893358	C	A	11	2	0.846153846153846	0.153846153846154		gnl|UMD3.1|GK000009.2	97720199	T	C	3	4	0.428571428571429	0.571428571428571		gnl|UMD3.1|GK000007.2	98556231	G	A	0
gnl|UMD3.1|GK000008.2	67823611	G	A	0	20	0	1		gnl|UMD3.1|GK000006.2	42418627	T	C	3	3	0.5	0.5		gnl|UMD3.1|GK000006.2	42537545	T	C	0	2	0	1		gnl|UMD3.1|GK000020.2	31893636	T	C	5	2	0.714285714285714	0.285714285714286		gnl|UMD3.1|GK000009.2	97720531	G	C	0	2	0	1		gnl|UMD3.1|GK000007.2	98556308	A	G	0
gnl|UMD3.1|GK000008.2	67823802	G	A	0	23	0	1		gnl|UMD3.1|GK000006.2	42418631	T	C	4	3	0.571428571428571	0.428571428571429		gnl|UMD3.1|GK000006.2	42537584	A	T	0	1	0	1		gnl|UMD3.1|GK000020.2	31893652	T	C	7	2	0.777777777777778	0.222222222222222		gnl|UMD3.1|GK000009.2	97720983	G	A	0	2	0	1		gnl|UMD3.1|GK000007.2	98556337	G	A	0
gnl|UMD3.1|GK000008.2	67824091	T	C	0	37	0	1		gnl|UMD3.1|GK000006.2	42419754	G	A	0	4	0	1		gnl|UMD3.1|GK000006.2	42537679	T	C	0	8	0	1		gnl|UMD3.1|GK000020.2	31893655	G	A	7	2	0.777777777777778	0.222222222222222		gnl|UMD3.1|GK000009.2	97721000	A	G	0	2	0	1		gnl|UMD3.1|GK000007.2	98560223	T	C	13
gnl|UMD3.1|GK000008.2	67824092	G	A	0	37	0	1		gnl|UMD3.1|GK000006.2	42419842	A	G	0	6	0	1		gnl|UMD3.1|GK000006.2	42537834	T	C	4	10	0.285714285714286	0.714285714285714		gnl|UMD3.1|GK000020.2	31893686	T	C	4	3	0.571428571428571	0.428571428571429		gnl|UMD3.1|GK000009.2	97723575	C	T	0	2	0	1		gnl|UMD3.1|GK000007.2	98566736	G	C	10
IGF2R	>=97638172	<=97740003	gnl|UMD3.1|GK000009.2						gnl|UMD3.1|GK000006.2	42419967	G	A	12	2	0.857142857142857	0.142857142857143		gnl|UMD3.1|GK000006.2	42537838	T	A	1	12	0.0769230769230769	0.923076923076923		gnl|UMD3.1|GK000020.2	31893934	T	C	4	2	0.666666666666667	0.333333333333333		gnl|UMD3.1|GK000009.2	97726979	A	G	0	7	0	1		gnl|UMD3.1|GK000007.2	98569712	T	G	0
Chromosom	Pozycja	1	2	3	4	5	6		gnl|UMD3.1|GK000006.2	42420038	T	C	0	5	0	1		gnl|UMD3.1|GK000006.2	42538414	T	C	0	2	0	1		gnl|UMD3.1|GK000020.2	31894246	T	C	0	10	0	1		gnl|UMD3.1|GK000009.2	97726982	C	T	0	7	0	1		gnl|UMD3.1|GK000007.2	98577520	C	T	1
gnl|UMD3.1|GK000009.2	97659771	G	A	5	2	0.714285714285714	0.285714285714286		gnl|UMD3.1|GK000006.2	42421457	A	G	0	7	0	1		gnl|UMD3.1|GK000006.2	42538433	C	A	0	2	0	1		gnl|UMD3.1|GK000020.2	31894358	A	C	0	11	0	1		gnl|UMD3.1|GK000009.2	97727455	C	T	6	7	0.461538461538462	0.538461538461538		gnl|UMD3.1|GK000007.2	98577567	G	A	1
gnl|UMD3.1|GK000009.2	97661839	C	T	1	2	0.333333333333333	0.666666666666667		gnl|UMD3.1|GK000006.2	42421496	T	A	0	5	0	1		gnl|UMD3.1|GK000006.2	42539243	T	C	0	5	0	1		gnl|UMD3.1|GK000020.2	31894402	G	A	10	2	0.833333333333333	0.166666666666667		gnl|UMD3.1|GK000009.2	97732153	C	A	8	2	0.8	0.2		gnl|UMD3.1|GK000007.2	98577672	A	C	1
gnl|UMD3.1|GK000009.2	97661894	T	C	0	3	0	1		gnl|UMD3.1|GK000006.2	42422504	G	A	0	2	0	1		gnl|UMD3.1|GK000006.2	42540181	G	A	0	2	0	1		gnl|UMD3.1|GK000020.2	31894477	C	G	0	10	0	1		gnl|UMD3.1|GK000009.2	97733140	C	G	2	2	0.5	0.5		gnl|UMD3.1|GK000007.2	98577684	A	G	0
gnl|UMD3.1|GK000009.2	97670845	G	T	1	2	0.333333333333333	0.666666666666667		gnl|UMD3.1|GK000006.2	42423150	C	T	0	2	0	1		gnl|UMD3.1|GK000006.2	42541818	G	A	1	2	0.333333333333333	0.666666666666667		gnl|UMD3.1|GK000020.2	31894664	A	G	0	36	0	1		gnl|UMD3.1|GK000009.2	97733752	T	C	5	13	0.277777777777778	0.722222222222222		gnl|UMD3.1|GK000007.2	98577972	G	T	0
gnl|UMD3.1|GK000009.2	97671106	T	C	0	2	0	1		gnl|UMD3.1|GK000006.2	42424616	A	G	0	2	0	1		gnl|UMD3.1|GK000006.2	42541872	G	T	0	3	0	1		gnl|UMD3.1|GK000020.2	31894784	G	T	0	26	0	1		gnl|UMD3.1|GK000009.2	97739679	C	T	6	10	0.375	0.625		gnl|UMD3.1|GK000007.2	98577995	T	C	0
gnl|UMD3.1|GK000009.2	97671207	C	A	2	2	0.5	0.5		gnl|UMD3.1|GK000006.2	42424949	T	C	0	2	0	1		gnl|UMD3.1|GK000006.2	42542483	T	C	0	2	0	1		gnl|UMD3.1|GK000020.2	31894891	A	G	0	28	0	1		RFX6	>=34160295	<=34212258	gnl|UMD3.1|GK000009.2						gnl|UMD3.1|GK000007.2	98578447	TG	TGCG	0
gnl|UMD3.1|GK000009.2	97671472	T	C	0	2	0	1		gnl|UMD3.1|GK000006.2	42425026	A	G	7	2	0.777777777777778	0.222222222222222		gnl|UMD3.1|GK000006.2	42546047	T	C	0	2	0	1		gnl|UMD3.1|GK000020.2	31894895	G	T	0	30	0	1		Chromosom	Pozycja	1	2	3	4	5	6		gnl|UMD3.1|GK000007.2	98579574	G	A	53
gnl|UMD3.1|GK000009.2	97681487	C	T	1	2	0.333333333333333	0.666666666666667		gnl|UMD3.1|GK000006.2	42425721	G	T	0	23	0	1		gnl|UMD3.1|GK000006.2	42546069	T	C	0	2	0	1		gnl|UMD3.1|GK000020.2	31894938	A	T	2	28	0.0666666666666667	0.933333333333333		MAP3K5	>=75549283	<=75778418	gnl|UMD3.1|GK000009.2						gnl|UMD3.1|GK000007.2	98579663	A	G	41
gnl|UMD3.1|GK000009.2	97685879	T	A	0	2	0	1		gnl|UMD3.1|GK000006.2	42426706	C	T	0	2	0	1		gnl|UMD3.1|GK000006.2	42546075	T	C	0	2	0	1		gnl|UMD3.1|GK000020.2	31895336	T	C	1	2	0.333333333333333	0.666666666666667		Chromosom	Pozycja	1	2	3	4	5	6		gnl|UMD3.1|GK000007.2	98579691	T	C	33
gnl|UMD3.1|GK000009.2	97690490	A	G	0	2	0	1		gnl|UMD3.1|GK000006.2	42432498	T	C	0	2	0	1		gnl|UMD3.1|GK000006.2	42550892	A	C	2	2	0.5	0.5		gnl|UMD3.1|GK000020.2	31896267	C	G	0	3	0	1		gnl|UMD3.1|GK000009.2	75549642	G	T	11	2	0.846153846153846	0.153846153846154		gnl|UMD3.1|GK000007.2	98579842	G	A	60
gnl|UMD3.1|GK000009.2	97695012	G	T	3	2	0.6	0.4		gnl|UMD3.1|GK000006.2	42432533	T	C	1	4	0.2	0.8		gnl|UMD3.1|GK000006.2	42554261	T	C	2	2	0.5	0.5		gnl|UMD3.1|GK000020.2	31896319	C	A	0	3	0	1		gnl|UMD3.1|GK000009.2	75549929	T	C	7	2	0.777777777777778	0.222222222222222		gnl|UMD3.1|GK000007.2	98579852	C	T	67
gnl|UMD3.1|GK000009.2	97702733	T	C	0	3	0	1		gnl|UMD3.1|GK000006.2	42432559	T	C	0	5	0	1		gnl|UMD3.1|GK000006.2	42558693	G	A	0	1	0	1		gnl|UMD3.1|GK000020.2	31896842	C	T	0	10	0	1		gnl|UMD3.1|GK000009.2	75554206	T	C	0	2	0	1		gnl|UMD3.1|GK000007.2	98579864	G	C	59
gnl|UMD3.1|GK000009.2	97709457	C	A	5	2	0.714285714285714	0.285714285714286		gnl|UMD3.1|GK000006.2	42432575	T	C	1	4	0.2	0.8		gnl|UMD3.1|GK000006.2	42558999	T	C	0	8	0	1		gnl|UMD3.1|GK000020.2	31896941	C	T	0	5	0	1		gnl|UMD3.1|GK000009.2	75556395	C	A	0	1	0	1		gnl|UMD3.1|GK000007.2	98579958	C	A	61
gnl|UMD3.1|GK000009.2	97711571	T	C	0	7	0	1		gnl|UMD3.1|GK000006.2	42432584	T	C	0	5	0	1		gnl|UMD3.1|GK000006.2	42559143	G	T	7	2	0.777777777777778	0.222222222222222		gnl|UMD3.1|GK000020.2	31897559	A	T	5	2	0.714285714285714	0.285714285714286		gnl|UMD3.1|GK000009.2	75557512	T	C	0	2	0	1		gnl|UMD3.1|GK000007.2	98579976	A	G	48
gnl|UMD3.1|GK000009.2	97714404	G	T	0	2	0	1		gnl|UMD3.1|GK000006.2	42432587	T	C	1	4	0.2	0.8		gnl|UMD3.1|GK000006.2	42559191	G	T	6	2	0.75	0.25		gnl|UMD3.1|GK000020.2	31897768	G	C	5	2	0.714285714285714	0.285714285714286		gnl|UMD3.1|GK000009.2	75559188	T	C	0	2	0	1		gnl|UMD3.1|GK000007.2	98580055	G	T	28
gnl|UMD3.1|GK000009.2	97714493	G	T	0	2	0	1		gnl|UMD3.1|GK000006.2	42432592	T	C	1	2	0.333333333333333	0.666666666666667		gnl|UMD3.1|GK000006.2	42559223	T	G	2	6	0.25	0.75		gnl|UMD3.1|GK000020.2	31898494	T	C	11	2	0.846153846153846	0.153846153846154		gnl|UMD3.1|GK000009.2	75590100	G	T	0	2	0	1		gnl|UMD3.1|GK000007.2	98580154	T	C	8
gnl|UMD3.1|GK000009.2	97714500	G	T	0	2	0	1		gnl|UMD3.1|GK000006.2	42432597	T	C	1	2	0.333333333333333	0.666666666666667		gnl|UMD3.1|GK000006.2	42559567	G	T	11	2	0.846153846153846	0.153846153846154		gnl|UMD3.1|GK000020.2	31898500	T	C	11	2	0.846153846153846	0.153846153846154		gnl|UMD3.1|GK000009.2	75623088	C	T	0	2	0	1		gnl|UMD3.1|GK000007.2	98580401	A	C	34
gnl|UMD3.1|GK000009.2	97718308	A	T	0	2	0	1		gnl|UMD3.1|GK000006.2	42433062	G	C	0	4	0	1		gnl|UMD3.1|GK000006.2	42559787	T	A	30	7	0.810810810810811	0.189189189189189		gnl|UMD3.1|GK000020.2	31899449	C	A	10	2	0.833333333333333	0.166666666666667		gnl|UMD3.1|GK000009.2	75649940	G	T	0	2	0	1		gnl|UMD3.1|GK000007.2	98581038	A	G	55
gnl|UMD3.1|GK000009.2	97720199	T	C	0	9	0	1		gnl|UMD3.1|GK000006.2	42433958	G	A	0	2	0	1		gnl|UMD3.1|GK000006.2	42560284	A	G	11	2	0.846153846153846	0.153846153846154		gnl|UMD3.1|GK000020.2	31899899	A	G	0	22	0	1		GTF3C5	>=103080227	<=103098809	gnl|UMD3.1|GK000011.2						NPM1	>=44009279	<=44010145	gnl|UMD3.1|GK000007.2
gnl|UMD3.1|GK000009.2	97721817	T	C	0	2	0	1		gnl|UMD3.1|GK000006.2	42434373	C	A	2	2	0.5	0.5		gnl|UMD3.1|GK000006.2	42561088	G	T	9	2	0.818181818181818	0.181818181818182		gnl|UMD3.1|GK000020.2	31901033	T	C	0	6	0	1		Chromosom	Pozycja	1	2	3	4	5	6		Chromosom	Pozycja	1	2	3
gnl|UMD3.1|GK000009.2	97723290	T	C	0	2	0	1		gnl|UMD3.1|GK000006.2	42435537	G	T	9	2	0.818181818181818	0.181818181818182		gnl|UMD3.1|GK000006.2	42561416	C	A	9	4	0.692307692307692	0.307692307692308		gnl|UMD3.1|GK000020.2	31904561	C	A	1	2	0.333333333333333	0.666666666666667		gnl|UMD3.1|GK000011.2	103080338	C	T	0	3	0	1		PROP1	>=41205895	<=41209917	gnl|UMD3.1|GK000007.2
gnl|UMD3.1|GK000009.2	97726979	A	G	0	6	0	1		gnl|UMD3.1|GK000006.2	42435624	A	G	0	8	0	1		gnl|UMD3.1|GK000006.2	42566670	G	T	0	2	0	1		gnl|UMD3.1|GK000020.2	31906524	G	T	5	2	0.714285714285714	0.285714285714286		gnl|UMD3.1|GK000011.2	103082904	CTTTTT	CTTT	0	1	0	1		Chromosom	Pozycja	1	2	3
gnl|UMD3.1|GK000009.2	97726982	C	T	0	6	0	1		gnl|UMD3.1|GK000006.2	42435668	T	C	0	3	0	1		gnl|UMD3.1|GK000006.2	42569928	G	A	3	4	0.428571428571429	0.571428571428571		gnl|UMD3.1|GK000020.2	31906852	C	A	3	2	0.6	0.4		gnl|UMD3.1|GK000011.2	103088116	C	A	2	4	0.333333333333333	0.666666666666667		IGFBPL1	>=62900199	<=62917124	gnl|UMD3.1|GK000008.2
gnl|UMD3.1|GK000009.2	97727455	C	T	0	8	0	1		gnl|UMD3.1|GK000006.2	42435686	T	C	2	2	0.5	0.5		gnl|UMD3.1|GK000006.2	42572992	C	T	0	5	0	1		gnl|UMD3.1|GK000020.2	31909478	A	T	26	21	0.553191489361702	0.446808510638298		gnl|UMD3.1|GK000011.2	103088118	A	G	0	6	0	1		Chromosom	Pozycja	1	2	3
gnl|UMD3.1|GK000009.2	97728855	C	T	5	4	0.555555555555556	0.444444444444444		gnl|UMD3.1|GK000006.2	42436168	T	G	0	5	0	1		gnl|UMD3.1|GK000006.2	42573074	C	A	6	2	0.75	0.25		gnl|UMD3.1|GK000020.2	31911176	T	C	1	9	0.1	0.9		gnl|UMD3.1|GK000011.2	103088182	T	G	0	2	0	1		ATP6V1B2	>=67798291	<=67824441	gnl|UMD3.1|GK000008.2
gnl|UMD3.1|GK000009.2	97730068	A	G	0	2	0	1		gnl|UMD3.1|GK000006.2	42436877	A	T	0	2	0	1		gnl|UMD3.1|GK000006.2	42573982	C	T	7	13	0.35	0.65		gnl|UMD3.1|GK000020.2	31911181	C	T	7	2	0.777777777777778	0.222222222222222		gnl|UMD3.1|GK000011.2	103091094	T	C	0	2	0	1		Chromosom	Pozycja	1	2	3
gnl|UMD3.1|GK000009.2	97730549	T	C	0	2	0	1		gnl|UMD3.1|GK000006.2	42438168	A	T	4	2	0.666666666666667	0.333333333333333		gnl|UMD3.1|GK000006.2	42574457	G	T	10	2	0.833333333333333	0.166666666666667		gnl|UMD3.1|GK000020.2	31911609	T	C	0	7	0	1		gnl|UMD3.1|GK000011.2	103095707	A	C	0	2	0	1		gnl|UMD3.1|GK000008.2	67801788	C	T	0
gnl|UMD3.1|GK000009.2	97733752	T	C	0	23	0	1		gnl|UMD3.1|GK000006.2	42438898	T	C	4	2	0.666666666666667	0.333333333333333		gnl|UMD3.1|GK000006.2	42575022	G	A	2	2	0.5	0.5		gnl|UMD3.1|GK000020.2	31911870	T	A	0	4	0	1		gnl|UMD3.1|GK000011.2	103095950	T	A	0	1	0	1		gnl|UMD3.1|GK000008.2	67807841	G	A	0
gnl|UMD3.1|GK000009.2	97738724	A	C	0	2	0	1		gnl|UMD3.1|GK000006.2	42439435	G	T	2	2	0.5	0.5		gnl|UMD3.1|GK000006.2	42575595	T	C	0	1	0	1		gnl|UMD3.1|GK000020.2	31912843	C	A	6	2	0.75	0.25		gnl|UMD3.1|GK000011.2	103097336	G	T	6	2	0.75	0.25		gnl|UMD3.1|GK000008.2	67807941	G	T	0
gnl|UMD3.1|GK000009.2	97739679	C	T	0	26	0	1		gnl|UMD3.1|GK000006.2	42439520	G	T	4	2	0.666666666666667	0.333333333333333		gnl|UMD3.1|GK000006.2	42576657	A	C	10	4	0.714285714285714	0.285714285714286		gnl|UMD3.1|GK000020.2	31913440	A	G	5	2	0.714285714285714	0.285714285714286		RALGDS	>=103126162	<=103139619	gnl|UMD3.1|GK000011.2						gnl|UMD3.1|GK000008.2	67808084	C	G	0
RFX6	>=34160295	<=34212258	gnl|UMD3.1|GK000009.2						gnl|UMD3.1|GK000006.2	42439753	C	T	0	17	0	1		gnl|UMD3.1|GK000006.2	42576658	A	G	11	3	0.785714285714286	0.214285714285714		gnl|UMD3.1|GK000020.2	31913808	G	T	13	5	0.722222222222222	0.277777777777778		Chromosom	Pozycja	1	2	3	4	5	6		gnl|UMD3.1|GK000008.2	67808482	T	C	3
Chromosom	Pozycja	1	2	3	4	5	6		gnl|UMD3.1|GK000006.2	42439993	C	T	1	19	0.05	0.95		gnl|UMD3.1|GK000006.2	42576819	C	T	0	2	0	1		gnl|UMD3.1|GK000020.2	31913852	C	A	12	5	0.705882352941177	0.294117647058824		gnl|UMD3.1|GK000011.2	103129900	G	A	4	2	0.666666666666667	0.333333333333333		gnl|UMD3.1|GK000008.2	67808503	T	C	5
MAP3K5	>=75549283	<=75778418	gnl|UMD3.1|GK000009.2						gnl|UMD3.1|GK000006.2	42440298	C	T	0	4	0	1		gnl|UMD3.1|GK000006.2	42576901	G	A	1	3	0.25	0.75		gnl|UMD3.1|GK000020.2	31916624	G	A	8	2	0.8	0.2		gnl|UMD3.1|GK000011.2	103130005	C	T	0	1	0	1		gnl|UMD3.1|GK000008.2	67808521	T	C	6
Chromosom	Pozycja	1	2	3	4	5	6		gnl|UMD3.1|GK000006.2	42442392	A	C	0	3	0	1		gnl|UMD3.1|GK000006.2	42577004	T	C	14	16	0.466666666666667	0.533333333333333		gnl|UMD3.1|GK000020.2	31917377	C	A	4	2	0.666666666666667	0.333333333333333		gnl|UMD3.1|GK000011.2	103130384	C	A	3	2	0.6	0.4		gnl|UMD3.1|GK000008.2	67808522	A	G	6
gnl|UMD3.1|GK000009.2	75549432	G	A	12	2	0.857142857142857	0.142857142857143		gnl|UMD3.1|GK000006.2	42442419	G	T	1	2	0.333333333333333	0.666666666666667		gnl|UMD3.1|GK000006.2	42577015	T	C	1	20	0.0476190476190476	0.952380952380952		gnl|UMD3.1|GK000020.2	31917428	T	C	0	5	0	1		gnl|UMD3.1|GK000011.2	103130750	C	A	4	2	0.666666666666667	0.333333333333333		gnl|UMD3.1|GK000008.2	67808526	T	C	6
gnl|UMD3.1|GK000009.2	75549690	C	A	0	21	0	1		gnl|UMD3.1|GK000006.2	42443165	A	C	0	3	0	1		gnl|UMD3.1|GK000006.2	42577065	A	G	0	25	0	1		gnl|UMD3.1|GK000020.2	31918005	C	A	12	2	0.857142857142857	0.142857142857143		gnl|UMD3.1|GK000011.2	103138155	C	A	4	2	0.666666666666667	0.333333333333333		gnl|UMD3.1|GK000008.2	67808532	A	G	4
gnl|UMD3.1|GK000009.2	75560730	C	T	0	1	0	1		gnl|UMD3.1|GK000006.2	42443943	T	A	0	2	0	1		gnl|UMD3.1|GK000006.2	42577122	T	A	0	17	0	1		gnl|UMD3.1|GK000020.2	31918452	C	T	0	6	0	1		SDC1	>=78695354	<=78719306	gnl|UMD3.1|GK000011.2						gnl|UMD3.1|GK000008.2	67808537	T	C	6
gnl|UMD3.1|GK000009.2	75560882	C	T	0	6	0	1		gnl|UMD3.1|GK000006.2	42444136	T	C	0	2	0	1		gnl|UMD3.1|GK000006.2	42577166	A	T	1	6	0.142857142857143	0.857142857142857		gnl|UMD3.1|GK000020.2	31918786	T	C	4	4	0.5	0.5		Chromosom	Pozycja	1	2	3	4	5	6		gnl|UMD3.1|GK000008.2	67808568	C	T	3
gnl|UMD3.1|GK000009.2	75568302	G	T	0	2	0	1		gnl|UMD3.1|GK000006.2	42444886	T	G	0	9	0	1		gnl|UMD3.1|GK000006.2	42577183	C	A	6	3	0.666666666666667	0.333333333333333		gnl|UMD3.1|GK000020.2	31918787	T	C	6	2	0.75	0.25		gnl|UMD3.1|GK000011.2	78695447	C	T	14	8	0.636363636363636	0.363636363636364		gnl|UMD3.1|GK000008.2	67808570	G	T	3
gnl|UMD3.1|GK000009.2	75616896	C	T	0	2	0	1		gnl|UMD3.1|GK000006.2	42444908	C	A	8	2	0.8	0.2		gnl|UMD3.1|GK000006.2	42577200	C	A	10	2	0.833333333333333	0.166666666666667		gnl|UMD3.1|GK000020.2	31918807	T	C	2	4	0.333333333333333	0.666666666666667		gnl|UMD3.1|GK000011.2	78698313	C	G	0	2	0	1		gnl|UMD3.1|GK000008.2	67808598	C	A	0
gnl|UMD3.1|GK000009.2	75634554	A	G	0	2	0	1		gnl|UMD3.1|GK000006.2	42445019	G	A	0	7	0	1		gnl|UMD3.1|GK000006.2	42577224	T	C	6	15	0.285714285714286	0.714285714285714		gnl|UMD3.1|GK000020.2	31918815	T	C	4	2	0.666666666666667	0.333333333333333		gnl|UMD3.1|GK000011.2	78699607	G	C	0	2	0	1		gnl|UMD3.1|GK000008.2	67808607	G	A	3
gnl|UMD3.1|GK000009.2	75640963	A	G	0	2	0	1		gnl|UMD3.1|GK000006.2	42445346	T	C	0	19	0	1		gnl|UMD3.1|GK000006.2	42581240	C	A	0	2	0	1		gnl|UMD3.1|GK000020.2	31918837	T	C	3	2	0.6	0.4		gnl|UMD3.1|GK000011.2	78699617	C	T	0	2	0	1		gnl|UMD3.1|GK000008.2	67808616	G	A	1
gnl|UMD3.1|GK000009.2	75644345	T	C	0	1	0	1		gnl|UMD3.1|GK000006.2	42445914	T	G	0	4	0	1		gnl|UMD3.1|GK000006.2	42581534	C	A	9	2	0.818181818181818	0.181818181818182		gnl|UMD3.1|GK000020.2	31919281	C	A	5	2	0.714285714285714	0.285714285714286		gnl|UMD3.1|GK000011.2	78705034	C	T	0	2	0	1		gnl|UMD3.1|GK000008.2	67808738	G	A	0
gnl|UMD3.1|GK000009.2	75644420	T	TAG	0	1	0	1		gnl|UMD3.1|GK000006.2	42445919	T	G	0	4	0	1		gnl|UMD3.1|GK000006.2	42582168	C	T	12	11	0.521739130434783	0.478260869565217		gnl|UMD3.1|GK000020.2	31920317	T	C	1	2	0.333333333333333	0.666666666666667		gnl|UMD3.1|GK000011.2	78711540	A	T	1	2	0.333333333333333	0.666666666666667		gnl|UMD3.1|GK000008.2	67808773	G	C	0
gnl|UMD3.1|GK000009.2	75645231	T	G	0	2	0	1		gnl|UMD3.1|GK000006.2	42446118	A	G	0	4	0	1		gnl|UMD3.1|GK000006.2	42582208	A	C	7	10	0.411764705882353	0.588235294117647		gnl|UMD3.1|GK000020.2	31920329	T	C	1	2	0.333333333333333	0.666666666666667		gnl|UMD3.1|GK000011.2	78716573	C	T	10	13	0.434782608695652	0.565217391304348		gnl|UMD3.1|GK000008.2	67808777	G	A	0
gnl|UMD3.1|GK000009.2	75645272	T	G	0	2	0	1		gnl|UMD3.1|GK000006.2	42446587	G	C	9	2	0.818181818181818	0.181818181818182		gnl|UMD3.1|GK000006.2	42582519	C	T	17	14	0.548387096774194	0.451612903225806		gnl|UMD3.1|GK000020.2	31920413	T	C	0	3	0	1		gnl|UMD3.1|GK000011.2	78718357	G	A	47	31	0.602564102564103	0.397435897435897		gnl|UMD3.1|GK000008.2	67808919	G	A	7
gnl|UMD3.1|GK000009.2	75672603	G	C	0	2	0	1		gnl|UMD3.1|GK000006.2	42447377	G	C	0	6	0	1		gnl|UMD3.1|GK000006.2	42583292	G	A	13	8	0.619047619047619	0.380952380952381		gnl|UMD3.1|GK000020.2	31920414	T	C	0	3	0	1		DNMT3B	>=62700411	<=62721124	gnl|UMD3.1|GK000013.2						gnl|UMD3.1|GK000008.2	67808951	T	C	0
gnl|UMD3.1|GK000009.2	75672757	C	A	4	2	0.666666666666667	0.333333333333333		gnl|UMD3.1|GK000006.2	42448088	G	T	20	9	0.689655172413793	0.310344827586207		gnl|UMD3.1|GK000006.2	42583430	C	A	10	2	0.833333333333333	0.166666666666667		gnl|UMD3.1|GK000020.2	31923895	T	C	0	8	0	1		Chromosom	Pozycja	1	2	3	4	5	6		gnl|UMD3.1|GK000008.2	67808960	A	G	0
gnl|UMD3.1|GK000009.2	75672809	G	T	0	11	0	1		gnl|UMD3.1|GK000006.2	42448092	T	G	10	21	0.32258064516129	0.67741935483871		gnl|UMD3.1|GK000006.2	42583431	C	A	10	2	0.833333333333333	0.166666666666667		gnl|UMD3.1|GK000020.2	31924152	T	C	0	2	0	1		GHRH	>=66863225	<=66872531	gnl|UMD3.1|GK000013.2						gnl|UMD3.1|GK000008.2	67809313	A	C	0
gnl|UMD3.1|GK000009.2	75690658	T	C	0	3	0	1		gnl|UMD3.1|GK000006.2	42448155	C	A	14	4	0.777777777777778	0.222222222222222		gnl|UMD3.1|GK000006.2	42583518	C	T	0	9	0	1		gnl|UMD3.1|GK000020.2	31924367	T	C	0	7	0	1		Chromosom	Pozycja	1	2	3	4	5	6		gnl|UMD3.1|GK000008.2	67809480	A	C	0
gnl|UMD3.1|GK000009.2	75698133	A	T	0	2	0	1		gnl|UMD3.1|GK000006.2	42448233	A	G	0	29	0	1		gnl|UMD3.1|GK000006.2	42583531	C	A	7	4	0.636363636363636	0.363636363636364		gnl|UMD3.1|GK000020.2	31924372	T	C	0	8	0	1		FOXA2	>=41910591	<=41911910	gnl|UMD3.1|GK000013.2						gnl|UMD3.1|GK000008.2	67809505	A	G	0
gnl|UMD3.1|GK000009.2	75706661	G	A	6	2	0.75	0.25		gnl|UMD3.1|GK000006.2	42448948	C	T	0	7	0	1		gnl|UMD3.1|GK000006.2	42583636	C	T	5	3	0.625	0.375		gnl|UMD3.1|GK000020.2	31924411	C	A	6	2	0.75	0.25		Chromosom	Pozycja	1	2	3	4	5	6		gnl|UMD3.1|GK000008.2	67809631	G	A	0
gnl|UMD3.1|GK000009.2	75730322	C	A	0	2	0	1		gnl|UMD3.1|GK000006.2	42449024	G	A	8	2	0.8	0.2		gnl|UMD3.1|GK000006.2	42583752	T	C	13	3	0.8125	0.1875		gnl|UMD3.1|GK000020.2	31924742	C	A	0	4	0	1		gnl|UMD3.1|GK000013.2	41910864	T	C	0	39	0	1		gnl|UMD3.1|GK000008.2	67809662	A	G	0
gnl|UMD3.1|GK000009.2	75761433	G	T	1	2	0.333333333333333	0.666666666666667		gnl|UMD3.1|GK000006.2	42449474	T	A	0	25	0	1		gnl|UMD3.1|GK000006.2	42584041	G	A	0	14	0	1		gnl|UMD3.1|GK000020.2	31931812	C	A	2	2	0.5	0.5		gnl|UMD3.1|GK000013.2	41911635	C	A	12	12	0.5	0.5		gnl|UMD3.1|GK000008.2	67809704	G	C	0
gnl|UMD3.1|GK000009.2	75762237	T	C	0	2	0	1		gnl|UMD3.1|GK000006.2	42450077	T	G	0	24	0	1		gnl|UMD3.1|GK000006.2	42584101	C	A	10	4	0.714285714285714	0.285714285714286		gnl|UMD3.1|GK000020.2	31933394	G	A	0	2	0	1		HNF4A	>=73547468	<=73574144	gnl|UMD3.1|GK000013.2						gnl|UMD3.1|GK000008.2	67809812	A	G	0
gnl|UMD3.1|GK000009.2	75762362	G	A	7	2	0.777777777777778	0.222222222222222		gnl|UMD3.1|GK000006.2	42450254	G	A	8	2	0.8	0.2		gnl|UMD3.1|GK000006.2	42584253	G	A	7	2	0.777777777777778	0.222222222222222		gnl|UMD3.1|GK000020.2	31934798	C	A	0	2	0	1		Chromosom	Pozycja	1	2	3	4	5	6		gnl|UMD3.1|GK000008.2	67809895	G	A	0
gnl|UMD3.1|GK000009.2	75770673	A	T	0	2	0	1		gnl|UMD3.1|GK000006.2	42450347	A	G	0	10	0	1		gnl|UMD3.1|GK000006.2	42584412	T	C	0	8	0	1		gnl|UMD3.1|GK000020.2	31935981	G	A	18	3	0.857142857142857	0.142857142857143		gnl|UMD3.1|GK000013.2	73548326	C	T	0	2	0	1		gnl|UMD3.1|GK000008.2	67810011	C	G	0
gnl|UMD3.1|GK000009.2	75770875	A	C	0	2	0	1		gnl|UMD3.1|GK000006.2	42450376	C	A	8	2	0.8	0.2		gnl|UMD3.1|GK000006.2	42584616	T	A	0	2	0	1		gnl|UMD3.1|GK000020.2	31944676	G	A	0	2	0	1		gnl|UMD3.1|GK000013.2	73548749	C	T	6	2	0.75	0.25		gnl|UMD3.1|GK000008.2	67810022	T	A	0
gnl|UMD3.1|GK000009.2	75771570	A	G	2	2	0.5	0.5		gnl|UMD3.1|GK000006.2	42451094	A	G	0	7	0	1		gnl|UMD3.1|GK000006.2	42584620	T	A	0	2	0	1		gnl|UMD3.1|GK000020.2	31947434	T	C	0	2	0	1		gnl|UMD3.1|GK000013.2	73548781	C	A	5	2	0.714285714285714	0.285714285714286		gnl|UMD3.1|GK000008.2	67810054	A	G	0
gnl|UMD3.1|GK000009.2	75771881	T	C	0	3	0	1		gnl|UMD3.1|GK000006.2	42451989	G	A	0	3	0	1		gnl|UMD3.1|GK000006.2	42585302	T	G	3	2	0.6	0.4		gnl|UMD3.1|GK000020.2	31949911	T	C	0	2	0	1		gnl|UMD3.1|GK000013.2	73550608	T	C	0	2	0	1		gnl|UMD3.1|GK000008.2	67810113	G	C	0
gnl|UMD3.1|GK000009.2	75771954	C	A	6	2	0.75	0.25		gnl|UMD3.1|GK000006.2	42452502	T	C	3	2	0.6	0.4		gnl|UMD3.1|GK000006.2	42588151	C	T	13	11	0.541666666666667	0.458333333333333		gnl|UMD3.1|GK000020.2	31952443	G	T	1	2	0.333333333333333	0.666666666666667		gnl|UMD3.1|GK000013.2	73553933	G	A	1	4	0.2	0.8		gnl|UMD3.1|GK000008.2	67810764	T	A	0
GTF3C5	>=103080227	<=103098809	gnl|UMD3.1|GK000011.2						gnl|UMD3.1|GK000006.2	42452510	T	C	3	2	0.6	0.4		gnl|UMD3.1|GK000006.2	42588689	T	A	0	2	0	1		gnl|UMD3.1|GK000020.2	31952934	C	G	1	2	0.333333333333333	0.666666666666667		gnl|UMD3.1|GK000013.2	73556170	G	T	3	2	0.6	0.4		gnl|UMD3.1|GK000008.2	67810773	T	C	0
Chromosom	Pozycja	1	2	3	4	5	6		gnl|UMD3.1|GK000006.2	42452511	T	C	2	3	0.4	0.6		gnl|UMD3.1|GK000006.2	42595015	G	A	3	2	0.6	0.4		gnl|UMD3.1|GK000020.2	31954530	C	A	0	2	0	1		gnl|UMD3.1|GK000013.2	73556342	A	G	1	2	0.333333333333333	0.666666666666667		gnl|UMD3.1|GK000008.2	67810810	G	T	4
gnl|UMD3.1|GK000011.2	103080338	C	T	1	3	0.25	0.75		gnl|UMD3.1|GK000006.2	42452522	T	C	3	2	0.6	0.4		gnl|UMD3.1|GK000006.2	42597142	C	A	0	2	0	1		gnl|UMD3.1|GK000020.2	31955950	T	C	1	2	0.333333333333333	0.666666666666667		gnl|UMD3.1|GK000013.2	73556988	G	C	0	2	0	1		gnl|UMD3.1|GK000008.2	67812962	C	A	8
gnl|UMD3.1|GK000011.2	103088076	G	T	2	2	0.5	0.5		gnl|UMD3.1|GK000006.2	42452573	T	C	4	2	0.666666666666667	0.333333333333333		gnl|UMD3.1|GK000006.2	42606439	C	A	6	2	0.75	0.25		gnl|UMD3.1|GK000020.2	31956396	T	C	0	2	0	1		gnl|UMD3.1|GK000013.2	73558593	G	T	4	2	0.666666666666667	0.333333333333333		gnl|UMD3.1|GK000008.2	67815460	C	T	0
gnl|UMD3.1|GK000011.2	103091371	G	A	0	3	0	1		gnl|UMD3.1|GK000006.2	42452574	T	C	4	2	0.666666666666667	0.333333333333333		gnl|UMD3.1|GK000006.2	42606449	C	A	6	2	0.75	0.25		gnl|UMD3.1|GK000020.2	31958641	C	G,T	0	4	0	1		gnl|UMD3.1|GK000013.2	73558631	G	T	8	2	0.8	0.2		gnl|UMD3.1|GK000008.2	67818110	C	A	12
gnl|UMD3.1|GK000011.2	103094992	C	T	7	2	0.777777777777778	0.222222222222222		gnl|UMD3.1|GK000006.2	42452622	T	C	3	2	0.6	0.4		gnl|UMD3.1|GK000006.2	42607501	T	A	0	2	0	1		gnl|UMD3.1|GK000020.2	31958679	A	T	4	2	0.666666666666667	0.333333333333333		gnl|UMD3.1|GK000013.2	73559539	T	C	11	2	0.846153846153846	0.153846153846154		gnl|UMD3.1|GK000008.2	67818164	G	T	12
gnl|UMD3.1|GK000011.2	103095316	T	C	4	3	0.571428571428571	0.428571428571429		gnl|UMD3.1|GK000006.2	42452625	T	C	2	3	0.4	0.6		gnl|UMD3.1|GK000006.2	42612206	T	A	2	4	0.333333333333333	0.666666666666667		gnl|UMD3.1|GK000020.2	31963066	G	C	0	2	0	1		gnl|UMD3.1|GK000013.2	73560172	C	T	0	2	0	1		gnl|UMD3.1|GK000008.2	67820818	G	T	21
RALGDS	>=103126162	<=103139619	gnl|UMD3.1|GK000011.2						gnl|UMD3.1|GK000006.2	42453164	C	A	1	2	0.333333333333333	0.666666666666667		gnl|UMD3.1|GK000006.2	42612216	T	C	2	4	0.333333333333333	0.666666666666667		gnl|UMD3.1|GK000020.2	31963508	G	A	0	6	0	1		gnl|UMD3.1|GK000013.2	73560939	C	A	0	2	0	1		gnl|UMD3.1|GK000008.2	67821358	A	G	0
Chromosom	Pozycja	1	2	3	4	5	6		gnl|UMD3.1|GK000006.2	42455056	T	C	2	2	0.5	0.5		gnl|UMD3.1|GK000006.2	42612240	T	C	0	4	0	1		gnl|UMD3.1|GK000020.2	31964498	C	A	5	2	0.714285714285714	0.285714285714286		gnl|UMD3.1|GK000013.2	73561265	A	G	4	2	0.666666666666667	0.333333333333333		gnl|UMD3.1|GK000008.2	67821783	G	A	0
gnl|UMD3.1|GK000011.2	103126194	T	C	9	6	0.6	0.4		gnl|UMD3.1|GK000006.2	42455060	T	C	1	3	0.25	0.75		gnl|UMD3.1|GK000006.2	42612254	A	G	0	8	0	1		gnl|UMD3.1|GK000020.2	31965545	G	T	24	4	0.857142857142857	0.142857142857143		gnl|UMD3.1|GK000013.2	73562272	A	G	0	2	0	1		gnl|UMD3.1|GK000008.2	67822026	T	C	0
SDC1	>=78695354	<=78719306	gnl|UMD3.1|GK000011.2						gnl|UMD3.1|GK000006.2	42455439	C	T	0	2	0	1		gnl|UMD3.1|GK000006.2	42612830	T	C	0	9	0	1		gnl|UMD3.1|GK000020.2	31965793	T	A	4	2	0.666666666666667	0.333333333333333		gnl|UMD3.1|GK000013.2	73562295	A	G	0	2	0	1		gnl|UMD3.1|GK000008.2	67823584	C	T	0
Chromosom	Pozycja	1	2	3	4	5	6		gnl|UMD3.1|GK000006.2	42456510	T	C	0	2	0	1		gnl|UMD3.1|GK000006.2	42613367	A	G	11	2	0.846153846153846	0.153846153846154		gnl|UMD3.1|GK000020.2	31966952	A	T	0	7	0	1		gnl|UMD3.1|GK000013.2	73562714	A	G	1	3	0.25	0.75		gnl|UMD3.1|GK000008.2	67823611	G	A	11
gnl|UMD3.1|GK000011.2	78695447	C	T	0	26	0	1		gnl|UMD3.1|GK000006.2	42456516	G	A	0	2	0	1		gnl|UMD3.1|GK000006.2	42613623	A	G	0	3	0	1		gnl|UMD3.1|GK000020.2	31967113	C	T	0	22	0	1		gnl|UMD3.1|GK000013.2	73564550	C	A	16	4	0.8	0.2		gnl|UMD3.1|GK000008.2	67823802	G	A	0
gnl|UMD3.1|GK000011.2	78709712	G	T	5	2	0.714285714285714	0.285714285714286		gnl|UMD3.1|GK000006.2	42457215	C	A	6	2	0.75	0.25		gnl|UMD3.1|GK000006.2	42614254	A	C	1	4	0.2	0.8		gnl|UMD3.1|GK000020.2	31970720	T	C	5	2	0.714285714285714	0.285714285714286		gnl|UMD3.1|GK000013.2	73564552	A	G	15	4	0.789473684210526	0.210526315789474		gnl|UMD3.1|GK000008.2	67824091	T	C	0
gnl|UMD3.1|GK000011.2	78709732	G	T	6	2	0.75	0.25		gnl|UMD3.1|GK000006.2	42457227	T	C	0	10	0	1		gnl|UMD3.1|GK000006.2	42614364	G	A	0	4	0	1		gnl|UMD3.1|GK000020.2	31973404	G	T	2	2	0.5	0.5		gnl|UMD3.1|GK000013.2	73567640	C	A	0	2	0	1		gnl|UMD3.1|GK000008.2	67824092	G	A	0
gnl|UMD3.1|GK000011.2	78715672	A	G	0	2	0	1		gnl|UMD3.1|GK000006.2	42458216	A	C	0	3	0	1		gnl|UMD3.1|GK000006.2	42616287	A	G	0	2	0	1		gnl|UMD3.1|GK000020.2	31975188	A	T	4	2	0.666666666666667	0.333333333333333		gnl|UMD3.1|GK000013.2	73567676	C	T	2	2	0.5	0.5		gnl|UMD3.1|GK000008.2	67824326	T	A	6
gnl|UMD3.1|GK000011.2	78715683	C	A	0	2	0	1		gnl|UMD3.1|GK000006.2	42459928	T	C	9	2	0.818181818181818	0.181818181818182		gnl|UMD3.1|GK000006.2	42618919	G	T	0	4	0	1		gnl|UMD3.1|GK000020.2	31975569	G	A	0	2	0	1		gnl|UMD3.1|GK000013.2	73568444	G	C	4	4	0.5	0.5		IGF2R	>=97638172	<=97740003	gnl|UMD3.1|GK000009.2
gnl|UMD3.1|GK000011.2	78716644	G	A	0	55	0	1		gnl|UMD3.1|GK000006.2	42459943	G	T	5	2	0.714285714285714	0.285714285714286		gnl|UMD3.1|GK000006.2	42619756	T	C	3	2	0.6	0.4		gnl|UMD3.1|GK000020.2	31975649	T	C	0	2	0	1		gnl|UMD3.1|GK000013.2	73568638	C	T	8	10	0.444444444444444	0.555555555555556		Chromosom	Pozycja	1	2	3
DNMT3B	>=62700411	<=62721124	gnl|UMD3.1|GK000013.2						gnl|UMD3.1|GK000006.2	42460211	G	T	10	2	0.833333333333333	0.166666666666667		gnl|UMD3.1|GK000006.2	42620521	T	C	0	2	0	1		gnl|UMD3.1|GK000020.2	31975965	G	A	0	2	0	1		gnl|UMD3.1|GK000013.2	73569401	C	T	4	2	0.666666666666667	0.333333333333333		gnl|UMD3.1|GK000009.2	97642014	G	A	1
Chromosom	Pozycja	1	2	3	4	5	6		gnl|UMD3.1|GK000006.2	42460243	T	C	11	2	0.846153846153846	0.153846153846154		gnl|UMD3.1|GK000006.2	42620658	T	C	0	2	0	1		gnl|UMD3.1|GK000020.2	31977897	G	T	3	2	0.6	0.4		gnl|UMD3.1|GK000013.2	73569424	A	T	4	2	0.666666666666667	0.333333333333333		gnl|UMD3.1|GK000009.2	97648983	G	A	0
gnl|UMD3.1|GK000013.2	62711999	C	T	0	2	0	1		gnl|UMD3.1|GK000006.2	42460533	C	T	0	17	0	1		gnl|UMD3.1|GK000006.2	42623321	A	G	8	2	0.8	0.2		gnl|UMD3.1|GK000020.2	31978390	C	A	3	2	0.6	0.4		gnl|UMD3.1|GK000013.2	73569669	A	T	3	2	0.6	0.4		gnl|UMD3.1|GK000009.2	97660513	A	G	2
GHRH	>=66863225	<=66872531	gnl|UMD3.1|GK000013.2						gnl|UMD3.1|GK000006.2	42460820	T	C	25	4	0.862068965517241	0.137931034482759		gnl|UMD3.1|GK000006.2	42623535	C	A	3	2	0.6	0.4		gnl|UMD3.1|GK000020.2	31982426	G	A	0	7	0	1		gnl|UMD3.1|GK000013.2	73569701	A	G	0	3	0	1		gnl|UMD3.1|GK000009.2	97669147	C	A	0
Chromosom	Pozycja	1	2	3	4	5	6		gnl|UMD3.1|GK000006.2	42460827	T	C	23	9	0.71875	0.28125		gnl|UMD3.1|GK000006.2	42623597	T	C	0	6	0	1		gnl|UMD3.1|GK000020.2	31982575	C	A	12	2	0.857142857142857	0.142857142857143		gnl|UMD3.1|GK000013.2	73571524	A	G	1	2	0.333333333333333	0.666666666666667		gnl|UMD3.1|GK000009.2	97670280	A	G	4
FOXA2	>=41910591	<=41911910	gnl|UMD3.1|GK000013.2						gnl|UMD3.1|GK000006.2	42460941	T	C	14	5	0.736842105263158	0.263157894736842		gnl|UMD3.1|GK000006.2	42623761	T	C	3	2	0.6	0.4		gnl|UMD3.1|GK000020.2	31982617	T	C	0	9	0	1		gnl|UMD3.1|GK000013.2	73572462	A	G	2	3	0.4	0.6		gnl|UMD3.1|GK000009.2	97670606	G	T	4
Chromosom	Pozycja	1	2	3	4	5	6		gnl|UMD3.1|GK000006.2	42460942	T	C	16	3	0.842105263157895	0.157894736842105		gnl|UMD3.1|GK000006.2	42624024	A	G	13	3	0.8125	0.1875		gnl|UMD3.1|GK000020.2	31984507	A	T	4	2	0.666666666666667	0.333333333333333		gnl|UMD3.1|GK000013.2	73573499	A	G	0	6	0	1		gnl|UMD3.1|GK000009.2	97670655	C	A	6
gnl|UMD3.1|GK000013.2	41910720	C	A	35	38	0.479452054794521	0.520547945205479		gnl|UMD3.1|GK000006.2	42461360	T	C	3	2	0.6	0.4		gnl|UMD3.1|GK000006.2	42624962	T	A	11	3	0.785714285714286	0.214285714285714		gnl|UMD3.1|GK000020.2	31984519	T	C	0	6	0	1		gnl|UMD3.1|GK000013.2	73573524	G	C	3	3	0.5	0.5		gnl|UMD3.1|GK000009.2	97673890	C	A	9
gnl|UMD3.1|GK000013.2	41910864	T	C	0	33	0	1		gnl|UMD3.1|GK000006.2	42461540	G	A	0	6	0	1		gnl|UMD3.1|GK000006.2	42625437	T	C	0	40	0	1		gnl|UMD3.1|GK000020.2	31984839	T	C	2	2	0.5	0.5		PLAG1	>=25007291	<=25009296	gnl|UMD3.1|GK000014.2						gnl|UMD3.1|GK000009.2	97673962	C	G	9
HNF4A	>=73547468	<=73574144	gnl|UMD3.1|GK000013.2						gnl|UMD3.1|GK000006.2	42462178	AAGCAAAACCCAGTTAGCA	AAGCA	0	1	0	1		gnl|UMD3.1|GK000006.2	42625854	A	G	16	4	0.8	0.2		gnl|UMD3.1|GK000020.2	31984885	T	C	2	2	0.5	0.5		Chromosom	Pozycja	1	2	3	4	5	6		gnl|UMD3.1|GK000009.2	97675714	C	G	0
Chromosom	Pozycja	1	2	3	4	5	6		gnl|UMD3.1|GK000006.2	42463139	T	G	0	2	0	1		gnl|UMD3.1|GK000006.2	42631028	C	A	4	2	0.666666666666667	0.333333333333333		gnl|UMD3.1|GK000020.2	31985039	T	C,A	0	5	0	1		NUCB2	>=35693278	<=35715902	gnl|UMD3.1|GK000015.2						gnl|UMD3.1|GK000009.2	97696094	G	A	0
gnl|UMD3.1|GK000013.2	73548345	G	T	2	2	0.5	0.5		gnl|UMD3.1|GK000006.2	42463188	G	A	2	2	0.5	0.5		gnl|UMD3.1|GK000006.2	42635112	C	G	0	4	0	1		gnl|UMD3.1|GK000020.2	31985069	T	G	0	2	0	1		Chromosom	Pozycja	1	2	3	4	5	6		gnl|UMD3.1|GK000009.2	97709148	G	A	0
gnl|UMD3.1|GK000013.2	73548894	A	G	1	2	0.333333333333333	0.666666666666667		gnl|UMD3.1|GK000006.2	42464116	C	A	1	2	0.333333333333333	0.666666666666667		gnl|UMD3.1|GK000006.2	42637006	G	T	3	2	0.6	0.4		gnl|UMD3.1|GK000020.2	31985863	A	T	0	2	0	1		gnl|UMD3.1|GK000015.2	35694180	C	A	0	2	0	1		gnl|UMD3.1|GK000009.2	97711571	T	C	1
gnl|UMD3.1|GK000013.2	73552216	T	A	4	2	0.666666666666667	0.333333333333333		gnl|UMD3.1|GK000006.2	42465427	C	A	0	2	0	1		gnl|UMD3.1|GK000006.2	42640429	G	A	0	6	0	1		gnl|UMD3.1|GK000020.2	31987055	A	G	0	2	0	1		gnl|UMD3.1|GK000015.2	35701894	G	C	0	2	0	1		gnl|UMD3.1|GK000009.2	97718308	A	T	2
gnl|UMD3.1|GK000013.2	73553261	G	C	7	2	0.777777777777778	0.222222222222222		gnl|UMD3.1|GK000006.2	42465431	G	T	0	2	0	1		gnl|UMD3.1|GK000006.2	42646385	C	T	0	5	0	1		gnl|UMD3.1|GK000020.2	31988775	C	T	0	2	0	1		gnl|UMD3.1|GK000015.2	35703868	C	T	0	6	0	1		gnl|UMD3.1|GK000009.2	97718371	C	T	4
gnl|UMD3.1|GK000013.2	73553289	T	A	1	2	0.333333333333333	0.666666666666667		gnl|UMD3.1|GK000006.2	42467050	T	C	0	2	0	1		gnl|UMD3.1|GK000006.2	42646422	T	C	0	5	0	1		gnl|UMD3.1|GK000020.2	31990784	G	T	2	2	0.5	0.5		gnl|UMD3.1|GK000015.2	35704251	C	G	6	2	0.75	0.25		gnl|UMD3.1|GK000009.2	97719710	G	T	4
gnl|UMD3.1|GK000013.2	73555426	A	G	12	2	0.857142857142857	0.142857142857143		gnl|UMD3.1|GK000006.2	42467055	T	C	0	2	0	1		gnl|UMD3.1|GK000006.2	42646689	T	A	2	2	0.5	0.5		gnl|UMD3.1|GK000020.2	31991875	C	T	0	2	0	1		gnl|UMD3.1|GK000015.2	35704255	A	C	6	4	0.6	0.4		gnl|UMD3.1|GK000009.2	97720199	T	C	6
gnl|UMD3.1|GK000013.2	73555735	G	T	6	2	0.75	0.25		gnl|UMD3.1|GK000006.2	42467210	A	T	0	2	0	1		gnl|UMD3.1|GK000006.2	42647809	C	A	0	4	0	1		gnl|UMD3.1|GK000020.2	31993422	G	A	0	3	0	1		gnl|UMD3.1|GK000015.2	35707596	C	A	0	1	0	1		gnl|UMD3.1|GK000009.2	97720260	G	T	3
gnl|UMD3.1|GK000013.2	73556218	C	A	11	2	0.846153846153846	0.153846153846154		gnl|UMD3.1|GK000006.2	42469158	T	C	2	2	0.5	0.5		gnl|UMD3.1|GK000006.2	42648451	C	T	0	4	0	1		gnl|UMD3.1|GK000020.2	31994674	C	G	0	2	0	1		gnl|UMD3.1|GK000015.2	35707664	G	T	1	3	0.25	0.75		gnl|UMD3.1|GK000009.2	97725328	C	T	7
gnl|UMD3.1|GK000013.2	73559801	C	T	2	2	0.5	0.5		gnl|UMD3.1|GK000006.2	42474145	C	T	2	8	0.2	0.8		gnl|UMD3.1|GK000006.2	42649661	T	C	0	4	0	1		gnl|UMD3.1|GK000020.2	31996623	A	G	0	2	0	1		gnl|UMD3.1|GK000015.2	35707696	C	A	1	2	0.333333333333333	0.666666666666667		gnl|UMD3.1|GK000009.2	97726982	C	T	6
gnl|UMD3.1|GK000013.2	73561506	G	C	0	2	0	1		gnl|UMD3.1|GK000006.2	42476546	A	G	0	2	0	1		gnl|UMD3.1|GK000006.2	42649665	T	C	0	4	0	1		gnl|UMD3.1|GK000020.2	31996735	C	G	0	2	0	1		gnl|UMD3.1|GK000015.2	35708333	T	C	1	2	0.333333333333333	0.666666666666667		gnl|UMD3.1|GK000009.2	97727455	C	T	4
gnl|UMD3.1|GK000013.2	73562467	G	T	2	2	0.5	0.5		gnl|UMD3.1|GK000006.2	42480084	G	A	0	2	0	1		gnl|UMD3.1|GK000006.2	42649679	T	C	0	4	0	1		gnl|UMD3.1|GK000020.2	31996740	T	C	0	2	0	1		gnl|UMD3.1|GK000015.2	35710165	T	C	1	2	0.333333333333333	0.666666666666667		gnl|UMD3.1|GK000009.2	97733752	T	C	12
gnl|UMD3.1|GK000013.2	73563298	TC	T	0	1	0	1		gnl|UMD3.1|GK000006.2	42480618	G	A	0	12	0	1		gnl|UMD3.1|GK000006.2	42650836	G	T	4	2	0.666666666666667	0.333333333333333		gnl|UMD3.1|GK000020.2	31997392	C	T	0	2	0	1		gnl|UMD3.1|GK000015.2	35710964	T	A	0	2	0	1		gnl|UMD3.1|GK000009.2	97737651	G	T	11
gnl|UMD3.1|GK000013.2	73565467	C	T	0	1	0	1		gnl|UMD3.1|GK000006.2	42482412	C	T	1	2	0.333333333333333	0.666666666666667		gnl|UMD3.1|GK000006.2	42651285	T	C	14	5	0.736842105263158	0.263157894736842		gnl|UMD3.1|GK000020.2	31997718	T	C	0	2	0	1		gnl|UMD3.1|GK000015.2	35715187	A	G	0	2	0	1		gnl|UMD3.1|GK000009.2	97739679	C	T	18
gnl|UMD3.1|GK000013.2	73566118	T	C	0	2	0	1		gnl|UMD3.1|GK000006.2	42484093	T	C	0	2	0	1		gnl|UMD3.1|GK000006.2	42651297	T	C	17	5	0.772727272727273	0.227272727272727		gnl|UMD3.1|GK000020.2	31997743	G	A	0	2	0	1		BTG4	>=22105614	<=22120867	gnl|UMD3.1|GK000015.2						RFX6	>=34160295	<=34212258	gnl|UMD3.1|GK000009.2
gnl|UMD3.1|GK000013.2	73567384	C	T	0	4	0	1		gnl|UMD3.1|GK000006.2	42484136	A	G	1	2	0.333333333333333	0.666666666666667		gnl|UMD3.1|GK000006.2	42651299	T	C	19	3	0.863636363636364	0.136363636363636		gnl|UMD3.1|GK000020.2	31997792	T	C	0	3	0	1		Chromosom	Pozycja	1	2	3	4	5	6		Chromosom	Pozycja	1	2	3
gnl|UMD3.1|GK000013.2	73568149	C	T	0	4	0	1		gnl|UMD3.1|GK000006.2	42485457	T	C	0	1	0	1		gnl|UMD3.1|GK000006.2	42651315	T	C	13	12	0.52	0.48		gnl|UMD3.1|GK000020.2	31998201	A	T	4	2	0.666666666666667	0.333333333333333		MGC134087	>=22547742	<=22557344	gnl|UMD3.1|GK000015.2						gnl|UMD3.1|GK000009.2	34162226	T	A	0
gnl|UMD3.1|GK000013.2	73568638	C	T	21	8	0.724137931034483	0.275862068965517		gnl|UMD3.1|GK000006.2	42487002	G	T	0	4	0	1		gnl|UMD3.1|GK000006.2	42651319	T	C	2	25	0.0740740740740741	0.925925925925926		gnl|UMD3.1|GK000020.2	31999353	C	G	0	2	0	1		Chromosom	Pozycja	1	2	3	4	5	6		gnl|UMD3.1|GK000009.2	34162228	G	A	0
gnl|UMD3.1|GK000013.2	73569603	G	T	9	2	0.818181818181818	0.181818181818182		gnl|UMD3.1|GK000006.2	42487246	T	C	0	2	0	1		gnl|UMD3.1|GK000006.2	42651321	T	C	16	10	0.615384615384615	0.384615384615385		gnl|UMD3.1|GK000020.2	32002786	A	C	0	2	0	1		ATM	>=18119201	<=18265060	gnl|UMD3.1|GK000015.2						gnl|UMD3.1|GK000009.2	34162231	T	C	0
gnl|UMD3.1|GK000013.2	73569701	A	G	0	18	0	1		gnl|UMD3.1|GK000006.2	42488079	G	T	0	2	0	1		gnl|UMD3.1|GK000006.2	42651327	T	C	20	8	0.714285714285714	0.285714285714286		gnl|UMD3.1|GK000020.2	32002899	A	G	0	2	0	1		Chromosom	Pozycja	1	2	3	4	5	6		gnl|UMD3.1|GK000009.2	34162240	T	C	0
gnl|UMD3.1|GK000013.2	73571381	G	T	1	2	0.333333333333333	0.666666666666667		gnl|UMD3.1|GK000006.2	42488206	A	G	1	2	0.333333333333333	0.666666666666667		gnl|UMD3.1|GK000006.2	42651330	T	C	23	5	0.821428571428571	0.178571428571429		gnl|UMD3.1|GK000020.2	32002914	G	C	0	2	0	1		gnl|UMD3.1|GK000015.2	18137423	C	T	0	3	0	1		gnl|UMD3.1|GK000009.2	34162257	A	G	0
gnl|UMD3.1|GK000013.2	73571500	G	A	0	3	0	1		gnl|UMD3.1|GK000006.2	42488457	A	G	4	3	0.571428571428571	0.428571428571429		gnl|UMD3.1|GK000006.2	42651331	T	C	17	10	0.62962962962963	0.37037037037037		gnl|UMD3.1|GK000020.2	32003378	G	C	0	6	0	1		gnl|UMD3.1|GK000015.2	18138186	C	A	0	1	0	1		MAP3K5	>=75549283	<=75778418	gnl|UMD3.1|GK000009.2
gnl|UMD3.1|GK000013.2	73572462	A	G	2	2	0.5	0.5		gnl|UMD3.1|GK000006.2	42489412	C	A	26	15	0.634146341463415	0.365853658536585		gnl|UMD3.1|GK000006.2	42651332	T	C	18	10	0.642857142857143	0.357142857142857		gnl|UMD3.1|GK000020.2	32003390	G	T	0	6	0	1		gnl|UMD3.1|GK000015.2	18142717	G	T	0	2	0	1		Chromosom	Pozycja	1	2	3
gnl|UMD3.1|GK000013.2	73572667	G	T	2	2	0.5	0.5		gnl|UMD3.1|GK000006.2	42490778	G	T	8	2	0.8	0.2		gnl|UMD3.1|GK000006.2	42651345	T	C	18	9	0.666666666666667	0.333333333333333		gnl|UMD3.1|GK000020.2	32003475	A	G	0	8	0	1		gnl|UMD3.1|GK000015.2	18150362	A	G	0	2	0	1		gnl|UMD3.1|GK000009.2	75549690	C	A	0
gnl|UMD3.1|GK000013.2	73573822	G	T	2	2	0.5	0.5		gnl|UMD3.1|GK000006.2	42491228	T	C	0	21	0	1		gnl|UMD3.1|GK000006.2	42651346	T	C	18	14	0.5625	0.4375		gnl|UMD3.1|GK000020.2	32003485	A	G,T	0	8	0	1		gnl|UMD3.1|GK000015.2	18150363	A	G	0	2	0	1		gnl|UMD3.1|GK000009.2	75549983	T	A	13
gnl|UMD3.1|GK000013.2	73573836	G	T	2	2	0.5	0.5		gnl|UMD3.1|GK000006.2	42491325	G	A	11	2	0.846153846153846	0.153846153846154		gnl|UMD3.1|GK000006.2	42651363	T	C	26	7	0.787878787878788	0.212121212121212		gnl|UMD3.1|GK000020.2	32003521	A	G	0	14	0	1		gnl|UMD3.1|GK000015.2	18151779	G	A	1	3	0.25	0.75		gnl|UMD3.1|GK000009.2	75557419	T	C	2
PLAG1	>=25007291	<=25009296	gnl|UMD3.1|GK000014.2						gnl|UMD3.1|GK000006.2	42491342	T	C	0	17	0	1		gnl|UMD3.1|GK000006.2	42651380	T	C	23	8	0.741935483870968	0.258064516129032		gnl|UMD3.1|GK000020.2	32003531	G	A	0	16	0	1		gnl|UMD3.1|GK000015.2	18152972	C	T	0	2	0	1		gnl|UMD3.1|GK000009.2	75557512	T	C	2
Chromosom	Pozycja	1	2	3	4	5	6		gnl|UMD3.1|GK000006.2	42491575	T	C	0	13	0	1		gnl|UMD3.1|GK000006.2	42651381	T	C	26	9	0.742857142857143	0.257142857142857		gnl|UMD3.1|GK000020.2	32003710	T	A	0	9	0	1		gnl|UMD3.1|GK000015.2	18164797	A	G	2	2	0.5	0.5		gnl|UMD3.1|GK000009.2	75559752	C	T	0
NUCB2	>=35693278	<=35715902	gnl|UMD3.1|GK000015.2						gnl|UMD3.1|GK000006.2	42491595	G	A	9	2	0.818181818181818	0.181818181818182		gnl|UMD3.1|GK000006.2	42651391	T	C	22	12	0.647058823529412	0.352941176470588		gnl|UMD3.1|GK000020.2	32003839	G	C	0	5	0	1		gnl|UMD3.1|GK000015.2	18178014	T	C	1	2	0.333333333333333	0.666666666666667		gnl|UMD3.1|GK000009.2	75560882	C	T	0
Chromosom	Pozycja	1	2	3	4	5	6		gnl|UMD3.1|GK000006.2	42491650	A	G	6	2	0.75	0.25		gnl|UMD3.1|GK000006.2	42651397	T	C	31	5	0.861111111111111	0.138888888888889		gnl|UMD3.1|GK000020.2	32003854	C	G	0	7	0	1		gnl|UMD3.1|GK000015.2	18236983	G	T	0	2	0	1		gnl|UMD3.1|GK000009.2	75563864	A	G	0
gnl|UMD3.1|GK000015.2	35703868	C	T	1	8	0.111111111111111	0.888888888888889		gnl|UMD3.1|GK000006.2	42491977	T	C	0	2	0	1		gnl|UMD3.1|GK000006.2	42651409	T	C	32	8	0.8	0.2		gnl|UMD3.1|GK000020.2	32003928	G	A	0	13	0	1		gnl|UMD3.1|GK000015.2	18237782	A	G	0	2	0	1		gnl|UMD3.1|GK000009.2	75565878	G	C	0
gnl|UMD3.1|GK000015.2	35704255	A	C	0	8	0	1		gnl|UMD3.1|GK000006.2	42491991	T	C	1	2	0.333333333333333	0.666666666666667		gnl|UMD3.1|GK000006.2	42652052	C	A	3	2	0.6	0.4		gnl|UMD3.1|GK000020.2	32004041	A	G	10	2	0.833333333333333	0.166666666666667		gnl|UMD3.1|GK000015.2	18237832	A	G	0	2	0	1		gnl|UMD3.1|GK000009.2	75568157	C	T	0
gnl|UMD3.1|GK000015.2	35715144	C	G	11	2	0.846153846153846	0.153846153846154		gnl|UMD3.1|GK000006.2	42493567	C	A	2	2	0.5	0.5		gnl|UMD3.1|GK000006.2	42655169	A	T	4	2	0.666666666666667	0.333333333333333		gnl|UMD3.1|GK000020.2	32004206	G	A	0	10	0	1		gnl|UMD3.1|GK000015.2	18237834	A	G	0	2	0	1		gnl|UMD3.1|GK000009.2	75595113	A	G	0
BTG4	>=22105614	<=22120867	gnl|UMD3.1|GK000015.2						gnl|UMD3.1|GK000006.2	42494562	A	C	0	4	0	1		gnl|UMD3.1|GK000006.2	42655567	A	G	0	2	0	1		gnl|UMD3.1|GK000020.2	32004329	T	A	0	3	0	1		gnl|UMD3.1|GK000015.2	18237920	G	C	0	2	0	1		gnl|UMD3.1|GK000009.2	75599644	T	C	0
Chromosom	Pozycja	1	2	3	4	5	6		gnl|UMD3.1|GK000006.2	42495041	C	T	0	6	0	1		gnl|UMD3.1|GK000006.2	42659356	T	G	0	2	0	1		gnl|UMD3.1|GK000020.2	32004501	C	T	0	5	0	1		gnl|UMD3.1|GK000015.2	18240060	A	G,C	0	2	0	1		gnl|UMD3.1|GK000009.2	75608950	T	C	0
MGC134087	>=22547742	<=22557344	gnl|UMD3.1|GK000015.2						gnl|UMD3.1|GK000006.2	42495689	G	T	0	2	0	1		gnl|UMD3.1|GK000006.2	42663247	G	T	1	2	0.333333333333333	0.666666666666667		gnl|UMD3.1|GK000020.2	32004648	A	C	0	6	0	1		gnl|UMD3.1|GK000015.2	18246408	A	G	9	2	0.818181818181818	0.181818181818182		gnl|UMD3.1|GK000009.2	75609005	T	C	0
Chromosom	Pozycja	1	2	3	4	5	6		gnl|UMD3.1|GK000006.2	42496528	T	C	0	2	0	1		gnl|UMD3.1|GK000006.2	42664320	C	A	33	16	0.673469387755102	0.326530612244898		gnl|UMD3.1|GK000020.2	32004670	T	C	0	7	0	1		gnl|UMD3.1|GK000015.2	18248359	T	G	1	2	0.333333333333333	0.666666666666667		gnl|UMD3.1|GK000009.2	75610643	C	A	1
ATM	>=18119201	<=18265060	gnl|UMD3.1|GK000015.2						gnl|UMD3.1|GK000006.2	42496529	T	C	0	2	0	1		gnl|UMD3.1|GK000006.2	42664325	C	A	29	14	0.674418604651163	0.325581395348837		gnl|UMD3.1|GK000020.2	32004782	G	T	0	19	0	1		gnl|UMD3.1|GK000015.2	18248443	A	G	0	3	0	1		gnl|UMD3.1|GK000009.2	75610704	C	G	2
Chromosom	Pozycja	1	2	3	4	5	6		gnl|UMD3.1|GK000006.2	42496547	T	C	0	2	0	1		gnl|UMD3.1|GK000006.2	42665047	T	C	1	3	0.25	0.75		gnl|UMD3.1|GK000020.2	32004856	C	T	0	19	0	1		gnl|UMD3.1|GK000015.2	18248869	A	G	3	2	0.6	0.4		gnl|UMD3.1|GK000009.2	75620465	A	G	0
gnl|UMD3.1|GK000015.2	18131149	C	A	0	2	0	1		gnl|UMD3.1|GK000006.2	42496590	T	C	0	2	0	1		gnl|UMD3.1|GK000006.2	42665075	T	C	2	3	0.4	0.6		gnl|UMD3.1|GK000020.2	32004936	G	T	0	2	0	1		gnl|UMD3.1|GK000015.2	18249426	A	G	5	4	0.555555555555556	0.444444444444444		gnl|UMD3.1|GK000009.2	75622749	C	A	2
gnl|UMD3.1|GK000015.2	18131565	A	G	2	2	0.5	0.5		gnl|UMD3.1|GK000006.2	42498727	T	C	0	3	0	1		gnl|UMD3.1|GK000006.2	42666659	G	T	13	3	0.8125	0.1875		gnl|UMD3.1|GK000020.2	32005299	T	G	0	15	0	1		gnl|UMD3.1|GK000015.2	18249435	A	G	6	2	0.75	0.25		gnl|UMD3.1|GK000009.2	75622808	A	G	0
gnl|UMD3.1|GK000015.2	18131586	A	G	4	2	0.666666666666667	0.333333333333333		gnl|UMD3.1|GK000006.2	42499288	T	A	1	2	0.333333333333333	0.666666666666667		gnl|UMD3.1|GK000006.2	42666999	C	A	19	4	0.826086956521739	0.173913043478261		gnl|UMD3.1|GK000020.2	32005406	G	A	0	14	0	1		gnl|UMD3.1|GK000015.2	18253642	C	T	0	3	0	1		gnl|UMD3.1|GK000009.2	75625753	C	T	0
gnl|UMD3.1|GK000015.2	18131601	A	G	2	4	0.333333333333333	0.666666666666667		gnl|UMD3.1|GK000006.2	42501054	T	C	0	2	0	1		gnl|UMD3.1|GK000006.2	42667447	G	A	6	4	0.6	0.4		gnl|UMD3.1|GK000020.2	32006167	G	A	0	7	0	1		gnl|UMD3.1|GK000015.2	18253799	G	A	3	2	0.6	0.4		gnl|UMD3.1|GK000009.2	75629940	G	A	0
gnl|UMD3.1|GK000015.2	18131602	A	G	3	2	0.6	0.4		gnl|UMD3.1|GK000006.2	42501226	T	C	0	2	0	1		gnl|UMD3.1|GK000006.2	42668197	C	G	5	2	0.714285714285714	0.285714285714286		gnl|UMD3.1|GK000020.2	32006381	A	G	0	5	0	1		gnl|UMD3.1|GK000015.2	18255485	G	T	0	2	0	1		gnl|UMD3.1|GK000009.2	75630364	G	A	0
gnl|UMD3.1|GK000015.2	18131626	A	G	2	4	0.333333333333333	0.666666666666667		gnl|UMD3.1|GK000006.2	42502177	G	T	0	2	0	1		gnl|UMD3.1|GK000006.2	42668242	T	A	1	2	0.333333333333333	0.666666666666667		gnl|UMD3.1|GK000020.2	32006814	G	A	0	2	0	1		gnl|UMD3.1|GK000015.2	18255488	T	C	0	2	0	1		gnl|UMD3.1|GK000009.2	75630381	G	T	0
gnl|UMD3.1|GK000015.2	18131703	A	G	0	2	0	1		gnl|UMD3.1|GK000006.2	42502285	T	C	0	4	0	1		gnl|UMD3.1|GK000006.2	42671712	T	C	0	2	0	1		gnl|UMD3.1|GK000020.2	32006832	G	A	0	2	0	1		gnl|UMD3.1|GK000015.2	18257291	G	A	0	2	0	1		gnl|UMD3.1|GK000009.2	75633198	C	T	0
gnl|UMD3.1|GK000015.2	18131716	A	G	0	2	0	1		gnl|UMD3.1|GK000006.2	42503238	T	C	0	3	0	1		gnl|UMD3.1|GK000006.2	42672331	C	T	4	2	0.666666666666667	0.333333333333333		gnl|UMD3.1|GK000020.2	32006970	T	G	0	1	0	1		gnl|UMD3.1|GK000015.2	18259311	A	G	1	2	0.333333333333333	0.666666666666667		gnl|UMD3.1|GK000009.2	75633397	A	G	0
gnl|UMD3.1|GK000015.2	18131899	T	A	0	2	0	1		gnl|UMD3.1|GK000006.2	42503352	G	T	12	2	0.857142857142857	0.142857142857143		gnl|UMD3.1|GK000006.2	42674042	G	C	0	4	0	1		gnl|UMD3.1|GK000020.2	32007133	G	T	4	2	0.666666666666667	0.333333333333333		gnl|UMD3.1|GK000015.2	18260678	C	A	10	2	0.833333333333333	0.166666666666667		gnl|UMD3.1|GK000009.2	75636319	A	G	0
gnl|UMD3.1|GK000015.2	18141813	A	T	1	2	0.333333333333333	0.666666666666667		gnl|UMD3.1|GK000006.2	42503891	T	C	0	2	0	1		gnl|UMD3.1|GK000006.2	42674200	T	A	4	2	0.666666666666667	0.333333333333333		gnl|UMD3.1|GK000020.2	32007230	C	A	0	5	0	1		gnl|UMD3.1|GK000015.2	18261350	G	T	0	2	0	1		gnl|UMD3.1|GK000009.2	75637211	G	A	0
gnl|UMD3.1|GK000015.2	18144250	G	T	1	2	0.333333333333333	0.666666666666667		gnl|UMD3.1|GK000006.2	42504923	G	A	0	2	0	1		gnl|UMD3.1|GK000006.2	42681342	G	A	0	2	0	1		gnl|UMD3.1|GK000020.2	32007308	C	T	2	2	0.5	0.5		gnl|UMD3.1|GK000015.2	18263506	C	G	0	3	0	1		gnl|UMD3.1|GK000009.2	75637323	A	G	0
gnl|UMD3.1|GK000015.2	18146362	G	T	1	2	0.333333333333333	0.666666666666667		gnl|UMD3.1|GK000006.2	42506028	T	C	0	2	0	1		gnl|UMD3.1|GK000006.2	42681571	C	A	2	2	0.5	0.5		gnl|UMD3.1|GK000020.2	32007334	G	A	0	5	0	1		UCP3	>=54213566	<=54224051	gnl|UMD3.1|GK000015.2						gnl|UMD3.1|GK000009.2	75641103	T	C	0
gnl|UMD3.1|GK000015.2	18151949	A	G	1	2	0.333333333333333	0.666666666666667		gnl|UMD3.1|GK000006.2	42507485	A	T	1	6	0.142857142857143	0.857142857142857		gnl|UMD3.1|GK000006.2	42681578	A	G	1	2	0.333333333333333	0.666666666666667		gnl|UMD3.1|GK000020.2	32008252	T	G	0	3	0	1		Chromosom	Pozycja	1	2	3	4	5	6		gnl|UMD3.1|GK000009.2	75642782	G	T	0
gnl|UMD3.1|GK000015.2	18152292	A	G	0	2	0	1		gnl|UMD3.1|GK000006.2	42509070	T	C	10	2	0.833333333333333	0.166666666666667		gnl|UMD3.1|GK000006.2	42686209	A	G	0	2	0	1		gnl|UMD3.1|GK000020.2	32008303	G	A	0	5	0	1		IGFN1	>=81604665	<=81641464	gnl|UMD3.1|GK000016.2						gnl|UMD3.1|GK000009.2	75644694	C	T	0
gnl|UMD3.1|GK000015.2	18152312	A	G	0	2	0	1		gnl|UMD3.1|GK000006.2	42509705	G	A	0	20	0	1		gnl|UMD3.1|GK000006.2	42686640	A	G	5	2	0.714285714285714	0.285714285714286		gnl|UMD3.1|GK000020.2	32009731	A	T	4	2	0.666666666666667	0.333333333333333		Chromosom	Pozycja	1	2	3	4	5	6		gnl|UMD3.1|GK000009.2	75644746	C	G	0
gnl|UMD3.1|GK000015.2	18152391	A	G	0	2	0	1		gnl|UMD3.1|GK000006.2	42510036	T	C	4	2	0.666666666666667	0.333333333333333		gnl|UMD3.1|GK000006.2	42687427	C	A	9	2	0.818181818181818	0.181818181818182		gnl|UMD3.1|GK000020.2	32009984	A	G	4	2	0.666666666666667	0.333333333333333		CAPN2	>=27781671	<=27840009	gnl|UMD3.1|GK000016.2						gnl|UMD3.1|GK000009.2	75644775	C	G	0
gnl|UMD3.1|GK000015.2	18162078	T	C	0	2	0	1		gnl|UMD3.1|GK000006.2	42510043	T	C	4	2	0.666666666666667	0.333333333333333		gnl|UMD3.1|GK000006.2	42688694	T	C	0	3	0	1		gnl|UMD3.1|GK000020.2	32009990	A	G	5	2	0.714285714285714	0.285714285714286		Chromosom	Pozycja	1	2	3	4	5	6		gnl|UMD3.1|GK000009.2	75658546	T	C	0
gnl|UMD3.1|GK000015.2	18176505	G	T	0	2	0	1		gnl|UMD3.1|GK000006.2	42510107	G	A	0	5	0	1		gnl|UMD3.1|GK000006.2	42689402	T	A	0	8	0	1		gnl|UMD3.1|GK000020.2	32010012	A	G	4	2	0.666666666666667	0.333333333333333		gnl|UMD3.1|GK000016.2	27815334	C	T	1	4	0.2	0.8		gnl|UMD3.1|GK000009.2	75669872	G	A	4
gnl|UMD3.1|GK000015.2	18186066	C	A	0	1	0	1		gnl|UMD3.1|GK000006.2	42510964	C	A	6	2	0.75	0.25		gnl|UMD3.1|GK000006.2	42690301	C	A	4	2	0.666666666666667	0.333333333333333		gnl|UMD3.1|GK000020.2	32010067	A	G	2	2	0.5	0.5		gnl|UMD3.1|GK000016.2	27815416	C	T	8	2	0.8	0.2		gnl|UMD3.1|GK000009.2	75674670	T	A	0
gnl|UMD3.1|GK000015.2	18206076	C	A	3	2	0.6	0.4		gnl|UMD3.1|GK000006.2	42511778	T	C	2	2	0.5	0.5		gnl|UMD3.1|GK000006.2	42690810	G	A	14	6	0.7	0.3		gnl|UMD3.1|GK000020.2	32010473	C	A	4	2	0.666666666666667	0.333333333333333		gnl|UMD3.1|GK000016.2	27816539	C	T	0	2	0	1		gnl|UMD3.1|GK000009.2	75713185	T	A	1
gnl|UMD3.1|GK000015.2	18217645	A	T	1	2	0.333333333333333	0.666666666666667		gnl|UMD3.1|GK000006.2	42511812	T	C	0	4	0	1		gnl|UMD3.1|GK000006.2	42691064	G	A	9	3	0.75	0.25		gnl|UMD3.1|GK000020.2	32011081	G	A	0	7	0	1		gnl|UMD3.1|GK000016.2	27830102	T	C	11	2	0.846153846153846	0.153846153846154		gnl|UMD3.1|GK000009.2	75743119	A	T	0
gnl|UMD3.1|GK000015.2	18232808	C	A	0	2	0	1		gnl|UMD3.1|GK000006.2	42512777	T	C	4	2	0.666666666666667	0.333333333333333		gnl|UMD3.1|GK000006.2	42691448	C	A	16	3	0.842105263157895	0.157894736842105		gnl|UMD3.1|GK000020.2	32011453	G	A	0	26	0	1		gnl|UMD3.1|GK000016.2	27830324	T	A	0	2	0	1		gnl|UMD3.1|GK000009.2	75753497	G	T	0
gnl|UMD3.1|GK000015.2	18242008	A	T	0	2	0	1		gnl|UMD3.1|GK000006.2	42513658	G	A	7	2	0.777777777777778	0.222222222222222		gnl|UMD3.1|GK000006.2	42694325	T	C	0	2	0	1		gnl|UMD3.1|GK000020.2	32012325	G	T	3	2	0.6	0.4		gnl|UMD3.1|GK000016.2	27832212	G	A	0	2	0	1		gnl|UMD3.1|GK000009.2	75753510	G	A	0
gnl|UMD3.1|GK000015.2	18246423	G	T	6	2	0.75	0.25		gnl|UMD3.1|GK000006.2	42514419	G	A	2	2	0.5	0.5		gnl|UMD3.1|GK000006.2	42698179	T	C	4	2	0.666666666666667	0.333333333333333		gnl|UMD3.1|GK000020.2	32012460	T	C	0	6	0	1		gnl|UMD3.1|GK000016.2	27835990	A	G	0	2	0	1		gnl|UMD3.1|GK000009.2	75753561	G	A	0
gnl|UMD3.1|GK000015.2	18246454	C	A	8	2	0.8	0.2		gnl|UMD3.1|GK000006.2	42514621	T	C	2	2	0.5	0.5		gnl|UMD3.1|GK000006.2	42699608	T	C	0	2	0	1		gnl|UMD3.1|GK000020.2	32013120	C	G	0	4	0	1		gnl|UMD3.1|GK000016.2	27835991	G	A	0	2	0	1		gnl|UMD3.1|GK000009.2	75753957	A	G	0
gnl|UMD3.1|GK000015.2	18248869	A	G	6	3	0.666666666666667	0.333333333333333		gnl|UMD3.1|GK000006.2	42514631	T	C	0	3	0	1		gnl|UMD3.1|GK000006.2	42699615	T	C	0	2	0	1		gnl|UMD3.1|GK000020.2	32013151	A	C	0	6	0	1		gnl|UMD3.1|GK000016.2	27835993	A	G	0	2	0	1		gnl|UMD3.1|GK000009.2	75761126	A	G	2
gnl|UMD3.1|GK000015.2	18249199	A	G	6	2	0.75	0.25		gnl|UMD3.1|GK000006.2	42514639	T	C	1	2	0.333333333333333	0.666666666666667		gnl|UMD3.1|GK000006.2	42699617	T	C	0	2	0	1		gnl|UMD3.1|GK000020.2	32013186	A	G	0	8	0	1		gnl|UMD3.1|GK000016.2	27835998	A	G	0	2	0	1		gnl|UMD3.1|GK000009.2	75761184	A	G	2
gnl|UMD3.1|GK000015.2	18259465	A	AT	0	1	0	1		gnl|UMD3.1|GK000006.2	42514640	T	C	0	3	0	1		gnl|UMD3.1|GK000006.2	42699639	T	C	0	2	0	1		gnl|UMD3.1|GK000020.2	32013264	C	T	0	4	0	1		gnl|UMD3.1|GK000016.2	27836007	A	G	0	2	0	1		gnl|UMD3.1|GK000009.2	75776860	C	A	0
gnl|UMD3.1|GK000015.2	18261309	C	A	8	2	0.8	0.2		gnl|UMD3.1|GK000006.2	42514652	T	C	0	3	0	1		gnl|UMD3.1|GK000006.2	42704187	T	C	5	2	0.714285714285714	0.285714285714286		gnl|UMD3.1|GK000020.2	32013282	G	A	0	3	0	1		PRDM16	>=50847258	<=50898579	gnl|UMD3.1|GK000016.2						GTF3C5	>=103080227	<=103098809	gnl|UMD3.1|GK000011.2
gnl|UMD3.1|GK000015.2	18261983	G	T	3	2	0.6	0.4		gnl|UMD3.1|GK000006.2	42514680	T	C	1	4	0.2	0.8		gnl|UMD3.1|GK000006.2	42704228	T	C	3	2	0.6	0.4		gnl|UMD3.1|GK000020.2	32013326	A	G	0	3	0	1		Chromosom	Pozycja	1	2	3	4	5	6		Chromosom	Pozycja	1	2	3
UCP3	>=54213566	<=54224051	gnl|UMD3.1|GK000015.2						gnl|UMD3.1|GK000006.2	42514702	T	C	2	2	0.5	0.5		gnl|UMD3.1|GK000006.2	42704882	G	A	2	2	0.5	0.5		gnl|UMD3.1|GK000020.2	32013818	G	T	0	8	0	1		ZBED6	>=1400457	<=1403399	gnl|UMD3.1|GK000016.2						gnl|UMD3.1|GK000011.2	103081230	C	A	0
Chromosom	Pozycja	1	2	3	4	5	6		gnl|UMD3.1|GK000006.2	42514703	T	C	2	2	0.5	0.5		gnl|UMD3.1|GK000006.2	42707736	T	A	0	1	0	1		gnl|UMD3.1|GK000020.2	32014449	A	G	0	19	0	1		Chromosom	Pozycja	1	2	3	4	5	6		gnl|UMD3.1|GK000011.2	103092137	G	C	5
IGFN1	>=81604665	<=81641464	gnl|UMD3.1|GK000016.2						gnl|UMD3.1|GK000006.2	42514708	T	C	2	2	0.5	0.5		gnl|UMD3.1|GK000006.2	42708392	T	C	0	2	0	1		gnl|UMD3.1|GK000020.2	32014480	G	C	7	9	0.4375	0.5625		gnl|UMD3.1|GK000016.2	1401906	C	A	4	2	0.666666666666667	0.333333333333333		gnl|UMD3.1|GK000011.2	103095316	T	C	6
Chromosom	Pozycja	1	2	3	4	5	6		gnl|UMD3.1|GK000006.2	42514720	T	C	0	3	0	1		gnl|UMD3.1|GK000006.2	42708407	T	C	0	5	0	1		gnl|UMD3.1|GK000020.2	32014982	C	A	0	2	0	1		LHX4	>=62868732	<=62915247	gnl|UMD3.1|GK000016.2						gnl|UMD3.1|GK000011.2	103097325	T	C	5
CAPN2	>=27781671	<=27840009	gnl|UMD3.1|GK000016.2						gnl|UMD3.1|GK000006.2	42514763	T	C	1	3	0.25	0.75		gnl|UMD3.1|GK000006.2	42708435	T	C	3	2	0.6	0.4		gnl|UMD3.1|GK000020.2	32014986	G	A	0	2	0	1		Chromosom	Pozycja	1	2	3	4	5	6		RALGDS	>=103126162	<=103139619	gnl|UMD3.1|GK000011.2
Chromosom	Pozycja	1	2	3	4	5	6		gnl|UMD3.1|GK000006.2	42514764	T	C	1	3	0.25	0.75		gnl|UMD3.1|GK000006.2	42708856	T	C	0	2	0	1		gnl|UMD3.1|GK000020.2	32015501	A	G	10	2	0.833333333333333	0.166666666666667		IGFLR1	>=46641558	<=46644180	gnl|UMD3.1|GK000018.2						Chromosom	Pozycja	1	2	3
gnl|UMD3.1|GK000016.2	27804950	A	G	0	2	0	1		gnl|UMD3.1|GK000006.2	42514765	T	C	1	3	0.25	0.75		gnl|UMD3.1|GK000006.2	42708879	T	C	0	2	0	1		gnl|UMD3.1|GK000020.2	32016336	T	A	0	6	0	1		Chromosom	Pozycja	1	2	3	4	5	6		gnl|UMD3.1|GK000011.2	103126194	T	C	10
gnl|UMD3.1|GK000016.2	27808016	A	G	0	2	0	1		gnl|UMD3.1|GK000006.2	42514908	C	A	2	2	0.5	0.5		gnl|UMD3.1|GK000006.2	42708894	T	C	0	2	0	1		gnl|UMD3.1|GK000020.2	32016340	T	A	2	3	0.4	0.6		gnl|UMD3.1|GK000018.2	46642104	C	T	8	9	0.470588235294118	0.529411764705882		gnl|UMD3.1|GK000011.2	103126952	G	T	6
gnl|UMD3.1|GK000016.2	27808065	C	G	0	2	0	1		gnl|UMD3.1|GK000006.2	42516027	T	C	2	4	0.333333333333333	0.666666666666667		gnl|UMD3.1|GK000006.2	42708895	T	C	0	2	0	1		gnl|UMD3.1|GK000020.2	32017098	T	A	0	7	0	1		gnl|UMD3.1|GK000018.2	46642126	T	A	13	9	0.590909090909091	0.409090909090909		gnl|UMD3.1|GK000011.2	103135934	A	G	0
gnl|UMD3.1|GK000016.2	27808090	G	A	0	2	0	1		gnl|UMD3.1|GK000006.2	42516035	T	C	3	4	0.428571428571429	0.571428571428571		gnl|UMD3.1|GK000006.2	42710638	T	C	0	2	0	1		gnl|UMD3.1|GK000020.2	32017281	C	G	11	2	0.846153846153846	0.153846153846154		gnl|UMD3.1|GK000018.2	46642138	T	C	9	10	0.473684210526316	0.526315789473684		SDC1	>=78695354	<=78719306	gnl|UMD3.1|GK000011.2
gnl|UMD3.1|GK000016.2	27810422	T	C	0	2	0	1		gnl|UMD3.1|GK000006.2	42516061	G	A	0	7	0	1		gnl|UMD3.1|GK000006.2	42710644	T	C	0	2	0	1		gnl|UMD3.1|GK000020.2	32017364	A	G	3	2	0.6	0.4		gnl|UMD3.1|GK000018.2	46642274	C	T	9	2	0.818181818181818	0.181818181818182		Chromosom	Pozycja	1	2	3
gnl|UMD3.1|GK000016.2	27810505	T	C	0	2	0	1		gnl|UMD3.1|GK000006.2	42516857	A	C	0	34	0	1		gnl|UMD3.1|GK000006.2	42718089	G	A	2	10	0.166666666666667	0.833333333333333		gnl|UMD3.1|GK000020.2	32018102	C	G	11	2	0.846153846153846	0.153846153846154		gnl|UMD3.1|GK000018.2	46642334	T	C	4	7	0.363636363636364	0.636363636363636		gnl|UMD3.1|GK000011.2	78695447	C	T	0
gnl|UMD3.1|GK000016.2	27811761	AGTGTGTGTGTGTGTGTGTGTGTGTGTGTGTGTGTGTG	AGTGTGTGTGTGTGTGTGTG	0	1	0	1		gnl|UMD3.1|GK000006.2	42516858	T	G	0	31	0	1		CAST	>=98444979	<=98581253	gnl|UMD3.1|GK000007.2						gnl|UMD3.1|GK000020.2	32018153	T	C	9	2	0.818181818181818	0.181818181818182		gnl|UMD3.1|GK000018.2	46643736	A	G	2	5	0.285714285714286	0.714285714285714		gnl|UMD3.1|GK000011.2	78695639	G	C	0
gnl|UMD3.1|GK000016.2	27811873	C	T	0	2	0	1		gnl|UMD3.1|GK000006.2	42517543	G	T	0	21	0	1		Chromosom	Pozycja	1	2	3	4	5	6		gnl|UMD3.1|GK000020.2	32018667	T	C	2	2	0.5	0.5		IGFL1	>=53961670	<=53964590	gnl|UMD3.1|GK000018.2						gnl|UMD3.1|GK000011.2	78696735	C	A	0
gnl|UMD3.1|GK000016.2	27813022	G	T	0	2	0	1		gnl|UMD3.1|GK000006.2	42517556	C	A	13	5	0.722222222222222	0.277777777777778		gnl|UMD3.1|GK000007.2	98485232	G	T	6	2	0.75	0.25		gnl|UMD3.1|GK000020.2	32018709	T	C	4	2	0.666666666666667	0.333333333333333		Chromosom	Pozycja	1	2	3	4	5	6		gnl|UMD3.1|GK000011.2	78709620	G	A	2
gnl|UMD3.1|GK000016.2	27815487	A	T	0	2	0	1		gnl|UMD3.1|GK000006.2	42517642	C	A	15	4	0.789473684210526	0.210526315789474		gnl|UMD3.1|GK000007.2	98495182	A	T	0	2	0	1		gnl|UMD3.1|GK000020.2	32019192	T	A	9	2	0.818181818181818	0.181818181818182		IGFBP4	>=41326678	<=41338255	gnl|UMD3.1|GK000019.2						gnl|UMD3.1|GK000011.2	78716505	T	C	0
gnl|UMD3.1|GK000016.2	27825622	G	A	5	2	0.714285714285714	0.285714285714286		gnl|UMD3.1|GK000006.2	42518225	A	G	3	2	0.6	0.4		gnl|UMD3.1|GK000007.2	98495191	C	T	0	4	0	1		gnl|UMD3.1|GK000020.2	32019257	G	A	4	2	0.666666666666667	0.333333333333333		Chromosom	Pozycja	1	2	3	4	5	6		gnl|UMD3.1|GK000011.2	78716644	G	A	0
gnl|UMD3.1|GK000016.2	27825715	G	C	7	2	0.777777777777778	0.222222222222222		gnl|UMD3.1|GK000006.2	42519673	C	T	0	2	0	1		gnl|UMD3.1|GK000007.2	98495217	T	C	0	4	0	1		gnl|UMD3.1|GK000020.2	32019719	C	T	0	2	0	1		gnl|UMD3.1|GK000019.2	41327270	G	A	1	4	0.2	0.8		DNMT3B	>=62700411	<=62721124	gnl|UMD3.1|GK000013.2
gnl|UMD3.1|GK000016.2	27836173	A	G	0	2	0	1		gnl|UMD3.1|GK000006.2	42520856	T	C	0	2	0	1		gnl|UMD3.1|GK000007.2	98495232	A	G	0	4	0	1		gnl|UMD3.1|GK000020.2	32019897	T	A	1	2	0.333333333333333	0.666666666666667		gnl|UMD3.1|GK000019.2	41328404	T	C	11	2	0.846153846153846	0.153846153846154		Chromosom	Pozycja	1	2	3
PRDM16	>=50847258	<=50898579	gnl|UMD3.1|GK000016.2						gnl|UMD3.1|GK000006.2	42523604	T	C	0	3	0	1		gnl|UMD3.1|GK000007.2	98495242	A	T	0	4	0	1		gnl|UMD3.1|GK000020.2	32020420	G	A	1	2	0.333333333333333	0.666666666666667		gnl|UMD3.1|GK000019.2	41328444	C	A	8	2	0.8	0.2		gnl|UMD3.1|GK000013.2	62714150	A	T	0
Chromosom	Pozycja	1	2	3	4	5	6		gnl|UMD3.1|GK000006.2	42525811	G	T	0	2	0	1		gnl|UMD3.1|GK000007.2	98497549	TC	T	0	1	0	1		gnl|UMD3.1|GK000020.2	32022555	G	A	0	26	0	1		gnl|UMD3.1|GK000019.2	41329042	T	C	12	2	0.857142857142857	0.142857142857143		GHRH	>=66863225	<=66872531	gnl|UMD3.1|GK000013.2
ZBED6	>=1400457	<=1403399	gnl|UMD3.1|GK000016.2						gnl|UMD3.1|GK000006.2	42526890	G	A	2	2	0.5	0.5		gnl|UMD3.1|GK000007.2	98502375	G	A	8	2	0.8	0.2		gnl|UMD3.1|GK000020.2	32022609	G	A	0	25	0	1		gnl|UMD3.1|GK000019.2	41329289	G	T	6	2	0.75	0.25		Chromosom	Pozycja	1	2	3
Chromosom	Pozycja	1	2	3	4	5	6		gnl|UMD3.1|GK000006.2	42528729	T	C	0	3	0	1		gnl|UMD3.1|GK000007.2	98524311	T	C	0	4	0	1		gnl|UMD3.1|GK000020.2	32024837	T	C	11	4	0.733333333333333	0.266666666666667		gnl|UMD3.1|GK000019.2	41329656	T	G	11	3	0.785714285714286	0.214285714285714		FOXA2	>=41910591	<=41911910	gnl|UMD3.1|GK000013.2
gnl|UMD3.1|GK000016.2	1401136	C	G	11	9	0.55	0.45		gnl|UMD3.1|GK000006.2	42530685	C	T	5	2	0.714285714285714	0.285714285714286		gnl|UMD3.1|GK000007.2	98526305	A	G	0	2	0	1		gnl|UMD3.1|GK000020.2	32024849	T	C	16	3	0.842105263157895	0.157894736842105		gnl|UMD3.1|GK000019.2	41329970	G	T	9	2	0.818181818181818	0.181818181818182		Chromosom	Pozycja	1	2	3
LHX4	>=62868732	<=62915247	gnl|UMD3.1|GK000016.2						gnl|UMD3.1|GK000006.2	42530818	T	C	4	2	0.666666666666667	0.333333333333333		gnl|UMD3.1|GK000007.2	98534117	C	G	2	2	0.5	0.5		gnl|UMD3.1|GK000020.2	32024929	T	C	6	3	0.666666666666667	0.333333333333333		gnl|UMD3.1|GK000019.2	41330181	A	G	11	2	0.846153846153846	0.153846153846154		gnl|UMD3.1|GK000013.2	41910720	C	A	0
Chromosom	Pozycja	1	2	3	4	5	6		gnl|UMD3.1|GK000006.2	42530821	T	C	4	2	0.666666666666667	0.333333333333333		gnl|UMD3.1|GK000007.2	98534127	G	C	26	4	0.866666666666667	0.133333333333333		gnl|UMD3.1|GK000020.2	32024944	T	C	8	2	0.8	0.2		gnl|UMD3.1|GK000019.2	41330510	G	A	0	5	0	1		gnl|UMD3.1|GK000013.2	41910864	T	C	0
IGFLR1	>=46641558	<=46644180	gnl|UMD3.1|GK000018.2						gnl|UMD3.1|GK000006.2	42530830	T	C	5	2	0.714285714285714	0.285714285714286		gnl|UMD3.1|GK000007.2	98536739	G	C	4	3	0.571428571428571	0.428571428571429		gnl|UMD3.1|GK000020.2	32024945	T	C	8	2	0.8	0.2		gnl|UMD3.1|GK000019.2	41330839	C	T	7	3	0.7	0.3		HNF4A	>=73547468	<=73574144	gnl|UMD3.1|GK000013.2
Chromosom	Pozycja	1	2	3	4	5	6		gnl|UMD3.1|GK000006.2	42530835	T	C	5	2	0.714285714285714	0.285714285714286		gnl|UMD3.1|GK000007.2	98541383	C	A	2	4	0.333333333333333	0.666666666666667		gnl|UMD3.1|GK000020.2	32024952	T	C	7	3	0.7	0.3		gnl|UMD3.1|GK000019.2	41331401	G	T	0	15	0	1		Chromosom	Pozycja	1	2	3
gnl|UMD3.1|GK000018.2	46642104	C	T	4	3	0.571428571428571	0.428571428571429		gnl|UMD3.1|GK000006.2	42530836	T	C	5	2	0.714285714285714	0.285714285714286		gnl|UMD3.1|GK000007.2	98542993	A	C	0	2	0	1		gnl|UMD3.1|GK000020.2	32024953	T	C	7	3	0.7	0.3		gnl|UMD3.1|GK000019.2	41332916	G	T	10	3	0.769230769230769	0.230769230769231		gnl|UMD3.1|GK000013.2	73548350	C	A	3
gnl|UMD3.1|GK000018.2	46642126	T	A	4	5	0.444444444444444	0.555555555555556		gnl|UMD3.1|GK000006.2	42530841	T	C	5	2	0.714285714285714	0.285714285714286		gnl|UMD3.1|GK000007.2	98545468	C	G	0	2	0	1		gnl|UMD3.1|GK000020.2	32024954	T	C	7	3	0.7	0.3		gnl|UMD3.1|GK000019.2	41332988	G	A	14	7	0.666666666666667	0.333333333333333		gnl|UMD3.1|GK000013.2	73549416	T	A	7
gnl|UMD3.1|GK000018.2	46642138	T	C	4	6	0.4	0.6		gnl|UMD3.1|GK000006.2	42533127	T	C	3	2	0.6	0.4		gnl|UMD3.1|GK000007.2	98546709	T	C	0	2	0	1		gnl|UMD3.1|GK000020.2	32027133	C	A	4	2	0.666666666666667	0.333333333333333		gnl|UMD3.1|GK000019.2	41334071	A	T	33	5	0.868421052631579	0.131578947368421		gnl|UMD3.1|GK000013.2	73554503	A	C	3
gnl|UMD3.1|GK000018.2	46642334	T	C	2	9	0.181818181818182	0.818181818181818		gnl|UMD3.1|GK000006.2	42533189	T	C	3	2	0.6	0.4		gnl|UMD3.1|GK000007.2	98560839	C	A	8	2	0.8	0.2		gnl|UMD3.1|GK000020.2	32027768	A	G	1	2	0.333333333333333	0.666666666666667		gnl|UMD3.1|GK000019.2	41334997	A	T	3	4	0.428571428571429	0.571428571428571		gnl|UMD3.1|GK000013.2	73556342	A	G	0
gnl|UMD3.1|GK000018.2	46642367	C	A	8	2	0.8	0.2		gnl|UMD3.1|GK000006.2	42534180	T	C	0	2	0	1		gnl|UMD3.1|GK000007.2	98565064	C	T	12	2	0.857142857142857	0.142857142857143		gnl|UMD3.1|GK000020.2	32027941	A	T	0	2	0	1		gnl|UMD3.1|GK000019.2	41336606	A	T	4	2	0.666666666666667	0.333333333333333		gnl|UMD3.1|GK000013.2	73558226	G	C	5
gnl|UMD3.1|GK000018.2	46642738	C	T	3	2	0.6	0.4		gnl|UMD3.1|GK000006.2	42534545	T	C	3	2	0.6	0.4		gnl|UMD3.1|GK000007.2	98566510	G	C	3	3	0.5	0.5		gnl|UMD3.1|GK000020.2	32028381	G	T	0	2	0	1		gnl|UMD3.1|GK000019.2	41336893	G	T	16	3	0.842105263157895	0.157894736842105		gnl|UMD3.1|GK000013.2	73558621	G	T	9
gnl|UMD3.1|GK000018.2	46642882	T	C	1	2	0.333333333333333	0.666666666666667		gnl|UMD3.1|GK000006.2	42534576	T	C	3	2	0.6	0.4		gnl|UMD3.1|GK000007.2	98566759	C	T	6	2	0.75	0.25		gnl|UMD3.1|GK000020.2	32029539	T	C	2	2	0.5	0.5		gnl|UMD3.1|GK000019.2	41336926	C	T	11	2	0.846153846153846	0.153846153846154		gnl|UMD3.1|GK000013.2	73560536	C	T	10
gnl|UMD3.1|GK000018.2	46643736	A	G	0	3	0	1		gnl|UMD3.1|GK000006.2	42534878	T	C	19	3	0.863636363636364	0.136363636363636		gnl|UMD3.1|GK000007.2	98569638	C	T	5	2	0.714285714285714	0.285714285714286		gnl|UMD3.1|GK000020.2	32033657	T	G	0	4	0	1		gnl|UMD3.1|GK000019.2	41337061	G	A	3	6	0.333333333333333	0.666666666666667		gnl|UMD3.1|GK000013.2	73560554	G	C	9
gnl|UMD3.1|GK000018.2	46643866	G	T	2	4	0.333333333333333	0.666666666666667		gnl|UMD3.1|GK000006.2	42535287	T	C	8	2	0.8	0.2		gnl|UMD3.1|GK000007.2	98572176	T	C	0	2	0	1		gnl|UMD3.1|GK000020.2	32035364	G	A	2	2	0.5	0.5		IGF2BP1	>=38137127	<=38178538	gnl|UMD3.1|GK000019.2						gnl|UMD3.1|GK000013.2	73562692	C	A	6
IGFL1	>=53961670	<=53964590	gnl|UMD3.1|GK000018.2						gnl|UMD3.1|GK000006.2	42535370	T	C	1	3	0.25	0.75		gnl|UMD3.1|GK000007.2	98576163	C	A	1	2	0.333333333333333	0.666666666666667		gnl|UMD3.1|GK000020.2	32035668	C	A	0	2	0	1		Chromosom	Pozycja	1	2	3	4	5	6		gnl|UMD3.1|GK000013.2	73563845	C	A,T	0
Chromosom	Pozycja	1	2	3	4	5	6		gnl|UMD3.1|GK000006.2	42536425	T	C	5	2	0.714285714285714	0.285714285714286		gnl|UMD3.1|GK000007.2	98576804	A	T	3	2	0.6	0.4		gnl|UMD3.1|GK000020.2	32038453	G	A	3	2	0.6	0.4		FASN	>=51384922	<=51403614	gnl|UMD3.1|GK000019.2						gnl|UMD3.1|GK000013.2	73565251	T	G	0
IGFBP4	>=41326678	<=41338255	gnl|UMD3.1|GK000019.2						gnl|UMD3.1|GK000006.2	42536825	T	C	5	4	0.555555555555556	0.444444444444444		gnl|UMD3.1|GK000007.2	98577127	C	A	4	2	0.666666666666667	0.333333333333333		gnl|UMD3.1|GK000020.2	32040151	G	A	2	2	0.5	0.5		Chromosom	Pozycja	1	2	3	4	5	6		gnl|UMD3.1|GK000013.2	73565284	C	T	1
Chromosom	Pozycja	1	2	3	4	5	6		gnl|UMD3.1|GK000006.2	42536851	T	C	5	2	0.714285714285714	0.285714285714286		gnl|UMD3.1|GK000007.2	98577936	G	T	2	2	0.5	0.5		gnl|UMD3.1|GK000020.2	32040817	C	G	1	4	0.2	0.8		gnl|UMD3.1|GK000019.2	51389106	A	T	0	2	0	1		gnl|UMD3.1|GK000013.2	73565934	A	G	0
gnl|UMD3.1|GK000019.2	41328115	A	T	12	2	0.857142857142857	0.142857142857143		gnl|UMD3.1|GK000006.2	42536891	T	C	2	2	0.5	0.5		gnl|UMD3.1|GK000007.2	98578056	G	T	10	2	0.833333333333333	0.166666666666667		gnl|UMD3.1|GK000020.2	32042180	G	C	0	2	0	1		gnl|UMD3.1|GK000019.2	51396995	C	T	0	2	0	1		gnl|UMD3.1|GK000013.2	73566966	T	C	0
gnl|UMD3.1|GK000019.2	41328653	G	T	3	2	0.6	0.4		gnl|UMD3.1|GK000006.2	42536906	T	C	1	2	0.333333333333333	0.666666666666667		gnl|UMD3.1|GK000007.2	98579328	C	T	29	4	0.878787878787879	0.121212121212121		gnl|UMD3.1|GK000020.2	32042232	T	C	0	2	0	1		gnl|UMD3.1|GK000019.2	51398083	T	C	0	4	0	1		gnl|UMD3.1|GK000013.2	73567043	A	G	2
gnl|UMD3.1|GK000019.2	41328927	C	A	5	2	0.714285714285714	0.285714285714286		gnl|UMD3.1|GK000006.2	42537262	T	C	0	2	0	1		gnl|UMD3.1|GK000007.2	98579413	T	C	14	4	0.777777777777778	0.222222222222222		gnl|UMD3.1|GK000020.2	32043352	G	T	2	2	0.5	0.5		gnl|UMD3.1|GK000019.2	51398508	A	G	1	2	0.333333333333333	0.666666666666667		gnl|UMD3.1|GK000013.2	73567128	T	C	1
gnl|UMD3.1|GK000019.2	41329188	G	T	1	2	0.333333333333333	0.666666666666667		gnl|UMD3.1|GK000006.2	42537351	T	C	0	3	0	1		gnl|UMD3.1|GK000007.2	98580324	G	A	9	6	0.6	0.4		gnl|UMD3.1|GK000020.2	32043378	C	T	0	2	0	1		gnl|UMD3.1|GK000019.2	51399257	G	T	8	2	0.8	0.2		gnl|UMD3.1|GK000013.2	73568444	G	C	4
gnl|UMD3.1|GK000019.2	41331301	G	T	4	2	0.666666666666667	0.333333333333333		gnl|UMD3.1|GK000006.2	42537835	C	T	6	4	0.6	0.4		gnl|UMD3.1|GK000007.2	98580566	C	T	21	4	0.84	0.16		gnl|UMD3.1|GK000020.2	32043503	T	C	0	2	0	1		gnl|UMD3.1|GK000019.2	51400154	C	T	6	2	0.75	0.25		gnl|UMD3.1|GK000013.2	73568638	C	T	7
gnl|UMD3.1|GK000019.2	41331401	G	T	0	8	0	1		gnl|UMD3.1|GK000006.2	42540841	G	C	0	2	0	1		NPM1	>=44009279	<=44010145	gnl|UMD3.1|GK000007.2						gnl|UMD3.1|GK000020.2	32043562	T	C	0	2	0	1		gnl|UMD3.1|GK000019.2	51402840	G	T	4	2	0.666666666666667	0.333333333333333		gnl|UMD3.1|GK000013.2	73568736	T	G	7
gnl|UMD3.1|GK000019.2	41331987	C	T	1	1	0.5	0.5		gnl|UMD3.1|GK000006.2	42541714	T	C	6	2	0.75	0.25		Chromosom	Pozycja	1	2	3	4	5	6		gnl|UMD3.1|GK000020.2	32043803	G	T	2	2	0.5	0.5		gnl|UMD3.1|GK000019.2	51403071	G	C	1	2	0.333333333333333	0.666666666666667		gnl|UMD3.1|GK000013.2	73569426	G	T	4
gnl|UMD3.1|GK000019.2	41332988	G	A	8	2	0.8	0.2		gnl|UMD3.1|GK000006.2	42541804	C	A	5	2	0.714285714285714	0.285714285714286		PROP1	>=41205895	<=41209917	gnl|UMD3.1|GK000007.2						gnl|UMD3.1|GK000020.2	32044117	C	T	0	3	0	1		SREBF1	>=35234637	<=35250672	gnl|UMD3.1|GK000019.2						gnl|UMD3.1|GK000013.2	73569677	C	T	9
gnl|UMD3.1|GK000019.2	41334071	A	T	4	2	0.666666666666667	0.333333333333333		gnl|UMD3.1|GK000006.2	42541872	G	T	0	3	0	1		Chromosom	Pozycja	1	2	3	4	5	6		gnl|UMD3.1|GK000020.2	32044347	C	T	0	2	0	1		Chromosom	Pozycja	1	2	3	4	5	6		gnl|UMD3.1|GK000013.2	73569701	A	G	0
gnl|UMD3.1|GK000019.2	41334997	A	T	0	3	0	1		gnl|UMD3.1|GK000006.2	42542837	G	T	0	3	0	1		IGFBPL1	>=62900199	<=62917124	gnl|UMD3.1|GK000008.2						gnl|UMD3.1|GK000020.2	32044573	C	G	0	5	0	1		gnl|UMD3.1|GK000019.2	35241308	CC	CCCATGCGGCGCCGC	0	1	0	1		gnl|UMD3.1|GK000013.2	73571036	G	A	0
gnl|UMD3.1|GK000019.2	41335813	T	C	1	2	0.333333333333333	0.666666666666667		gnl|UMD3.1|GK000006.2	42543232	C	T	0	7	0	1		Chromosom	Pozycja	1	2	3	4	5	6		gnl|UMD3.1|GK000020.2	32044713	G	A	0	7	0	1		gnl|UMD3.1|GK000019.2	35241630	T	C	0	3	0	1		gnl|UMD3.1|GK000013.2	73572462	A	G	1
gnl|UMD3.1|GK000019.2	41336078	T	G	2	2	0.5	0.5		gnl|UMD3.1|GK000006.2	42550062	C	G	0	4	0	1		ATP6V1B2	>=67798291	<=67824441	gnl|UMD3.1|GK000008.2						gnl|UMD3.1|GK000020.2	32044735	A	G	0	7	0	1		gnl|UMD3.1|GK000019.2	35247659	G	T	9	2	0.818181818181818	0.181818181818182		gnl|UMD3.1|GK000013.2	73572567	A	G	6
gnl|UMD3.1|GK000019.2	41336293	G	T	2	2	0.5	0.5		gnl|UMD3.1|GK000006.2	42550273	C	A	0	2	0	1		Chromosom	Pozycja	1	2	3	4	5	6		gnl|UMD3.1|GK000020.2	32044744	G	A	0	6	0	1		gnl|UMD3.1|GK000019.2	35248180	C	T	0	35	0	1		gnl|UMD3.1|GK000013.2	73573240	G	T	2
gnl|UMD3.1|GK000019.2	41336852	T	G	3	2	0.6	0.4		gnl|UMD3.1|GK000006.2	42556639	G	A	4	2	0.666666666666667	0.333333333333333		gnl|UMD3.1|GK000008.2	67801152	C	A	0	1	0	1		gnl|UMD3.1|GK000020.2	32044801	G	T	2	2	0.5	0.5		gnl|UMD3.1|GK000019.2	35249513	A	G	0	3	0	1		PLAG1	>=25007291	<=25009296	gnl|UMD3.1|GK000014.2
gnl|UMD3.1|GK000019.2	41337061	G	A	2	9	0.181818181818182	0.818181818181818		gnl|UMD3.1|GK000006.2	42558142	C	A	2	2	0.5	0.5		gnl|UMD3.1|GK000008.2	67807841	G	A	0	3	0	1		gnl|UMD3.1|GK000020.2	32044902	T	C	0	4	0	1		gnl|UMD3.1|GK000019.2	35249627	A	C	0	2	0	1		Chromosom	Pozycja	1	2	3
IGF2BP1	>=38137127	<=38178538	gnl|UMD3.1|GK000019.2						gnl|UMD3.1|GK000006.2	42561166	T	A	10	2	0.833333333333333	0.166666666666667		gnl|UMD3.1|GK000008.2	67807941	G	T	0	4	0	1		gnl|UMD3.1|GK000020.2	32044917	T	C	0	4	0	1		gnl|UMD3.1|GK000019.2	35250380	C	T	0	33	0	1		NUCB2	>=35693278	<=35715902	gnl|UMD3.1|GK000015.2
Chromosom	Pozycja	1	2	3	4	5	6		gnl|UMD3.1|GK000006.2	42561634	G	A	0	2	0	1		gnl|UMD3.1|GK000008.2	67807952	G	T	0	4	0	1		gnl|UMD3.1|GK000020.2	32044930	T	C	0	4	0	1		CARTPT	>=9791661	<=9793744	gnl|UMD3.1|GK000020.2						Chromosom	Pozycja	1	2	3
FASN	>=51384922	<=51403614	gnl|UMD3.1|GK000019.2						gnl|UMD3.1|GK000006.2	42564865	C	A	3	2	0.6	0.4		gnl|UMD3.1|GK000008.2	67807981	G	A	0	4	0	1		gnl|UMD3.1|GK000020.2	32045024	C	T	0	3	0	1		Chromosom	Pozycja	1	2	3	4	5	6		gnl|UMD3.1|GK000015.2	35696576	G	A	0
Chromosom	Pozycja	1	2	3	4	5	6		gnl|UMD3.1|GK000006.2	42565570	G	A	1	2	0.333333333333333	0.666666666666667		gnl|UMD3.1|GK000008.2	67808046	C	T	0	4	0	1		gnl|UMD3.1|GK000020.2	32045030	G	T	0	3	0	1		GHR	>=31890736	<=32199996	gnl|UMD3.1|GK000020.2						gnl|UMD3.1|GK000015.2	35701801	C	T	2
gnl|UMD3.1|GK000019.2	51391867	C	T	0	2	0	1		gnl|UMD3.1|GK000006.2	42566044	C	T	0	6	0	1		gnl|UMD3.1|GK000008.2	67808084	C	G	0	5	0	1		gnl|UMD3.1|GK000020.2	32045325	C	T	0	2	0	1		Chromosom	Pozycja	1	2	3	4	5	6		gnl|UMD3.1|GK000015.2	35701894	G	C	0
gnl|UMD3.1|GK000019.2	51397250	T	C	0	2	0	1		gnl|UMD3.1|GK000006.2	42566345	C	T	0	3	0	1		gnl|UMD3.1|GK000008.2	67808460	T	C	2	5	0.285714285714286	0.714285714285714		gnl|UMD3.1|GK000020.2	32045443	G	A	1	2	0.333333333333333	0.666666666666667		gnl|UMD3.1|GK000020.2	31891025	G	A	1	109	0.00909090909090909	0.990909090909091		gnl|UMD3.1|GK000015.2	35703868	C	T	2
gnl|UMD3.1|GK000019.2	51399648	C	A	0	7	0	1		gnl|UMD3.1|GK000006.2	42566399	G	A	0	3	0	1		gnl|UMD3.1|GK000008.2	67808464	A	G	5	2	0.714285714285714	0.285714285714286		gnl|UMD3.1|GK000020.2	32045522	C	T	0	8	0	1		gnl|UMD3.1|GK000020.2	31892481	T	C	4	2	0.666666666666667	0.333333333333333		gnl|UMD3.1|GK000015.2	35703960	C	T	0
gnl|UMD3.1|GK000019.2	51400213	C	A	1	2	0.333333333333333	0.666666666666667		gnl|UMD3.1|GK000006.2	42566653	A	G	0	2	0	1		gnl|UMD3.1|GK000008.2	67808467	A	G	5	2	0.714285714285714	0.285714285714286		gnl|UMD3.1|GK000020.2	32045704	A	C	0	2	0	1		gnl|UMD3.1|GK000020.2	31892488	T	C	4	2	0.666666666666667	0.333333333333333		gnl|UMD3.1|GK000015.2	35704251	C	G	1
gnl|UMD3.1|GK000019.2	51401462	A	G	2	2	0.5	0.5		gnl|UMD3.1|GK000006.2	42566836	C	T	0	4	0	1		gnl|UMD3.1|GK000008.2	67808483	A	G	10	2	0.833333333333333	0.166666666666667		gnl|UMD3.1|GK000020.2	32045705	G	A	0	2	0	1		gnl|UMD3.1|GK000020.2	31892491	T	C	4	2	0.666666666666667	0.333333333333333		gnl|UMD3.1|GK000015.2	35704255	A	C	5
SREBF1	>=35234637	<=35250672	gnl|UMD3.1|GK000019.2						gnl|UMD3.1|GK000006.2	42569240	T	C	0	5	0	1		gnl|UMD3.1|GK000008.2	67808486	A	G	10	2	0.833333333333333	0.166666666666667		gnl|UMD3.1|GK000020.2	32045707	T	C	0	2	0	1		gnl|UMD3.1|GK000020.2	31892499	T	C	4	2	0.666666666666667	0.333333333333333		gnl|UMD3.1|GK000015.2	35704610	T	C	0
Chromosom	Pozycja	1	2	3	4	5	6		gnl|UMD3.1|GK000006.2	42569543	C	T	0	5	0	1		gnl|UMD3.1|GK000008.2	67808500	T	C	1	10	0.0909090909090909	0.909090909090909		gnl|UMD3.1|GK000020.2	32045791	T	C	0	2	0	1		gnl|UMD3.1|GK000020.2	31893636	T	C	6	3	0.666666666666667	0.333333333333333		gnl|UMD3.1|GK000015.2	35705666	A	G	1
gnl|UMD3.1|GK000019.2	35236255	C	A	0	2	0	1		gnl|UMD3.1|GK000006.2	42570010	A	T	0	10	0	1		gnl|UMD3.1|GK000008.2	67808507	G	A	9	3	0.75	0.25		gnl|UMD3.1|GK000020.2	32045813	G	A	1	2	0.333333333333333	0.666666666666667		gnl|UMD3.1|GK000020.2	31893652	T	C	7	4	0.636363636363636	0.363636363636364		gnl|UMD3.1|GK000015.2	35707990	G	T	0
gnl|UMD3.1|GK000019.2	35245711	C	T	0	2	0	1		gnl|UMD3.1|GK000006.2	42570668	A	G	0	2	0	1		gnl|UMD3.1|GK000008.2	67808516	T	C	2	10	0.166666666666667	0.833333333333333		gnl|UMD3.1|GK000020.2	32046164	T	C	0	4	0	1		gnl|UMD3.1|GK000020.2	31893686	T	C	9	4	0.692307692307692	0.307692307692308		gnl|UMD3.1|GK000015.2	35710165	T	C	0
gnl|UMD3.1|GK000019.2	35246719	T	A	0	2	0	1		gnl|UMD3.1|GK000006.2	42571480	A	G	0	2	0	1		gnl|UMD3.1|GK000008.2	67808517	A	G	10	2	0.833333333333333	0.166666666666667		gnl|UMD3.1|GK000020.2	32047448	C	T	0	6	0	1		gnl|UMD3.1|GK000020.2	31893716	T	C	12	3	0.8	0.2		gnl|UMD3.1|GK000015.2	35711019	G	T	2
gnl|UMD3.1|GK000019.2	35248114	G	A	1	3	0.25	0.75		gnl|UMD3.1|GK000006.2	42571491	G	C	0	2	0	1		gnl|UMD3.1|GK000008.2	67808520	T	C	2	10	0.166666666666667	0.833333333333333		gnl|UMD3.1|GK000020.2	32047468	C	T	0	7	0	1		gnl|UMD3.1|GK000020.2	31894246	T	C	0	20	0	1		gnl|UMD3.1|GK000015.2	35715068	C	T	2
gnl|UMD3.1|GK000019.2	35248321	A	C	0	2	0	1		gnl|UMD3.1|GK000006.2	42573304	T	A	12	2	0.857142857142857	0.142857142857143		gnl|UMD3.1|GK000008.2	67808536	T	C	2	10	0.166666666666667	0.833333333333333		gnl|UMD3.1|GK000020.2	32047476	A	G	0	7	0	1		gnl|UMD3.1|GK000020.2	31894358	A	C	0	16	0	1		BTG4	>=22105614	<=22120867	gnl|UMD3.1|GK000015.2
gnl|UMD3.1|GK000019.2	35248604	G	A	1	2	0.333333333333333	0.666666666666667		gnl|UMD3.1|GK000006.2	42574527	C	A	7	2	0.777777777777778	0.222222222222222		gnl|UMD3.1|GK000008.2	67808551	T	C	2	5	0.285714285714286	0.714285714285714		gnl|UMD3.1|GK000020.2	32047478	T	C,A	0	7	0	1		gnl|UMD3.1|GK000020.2	31894477	C	G	0	11	0	1		Chromosom	Pozycja	1	2	3
gnl|UMD3.1|GK000019.2	35249212	C	A	0	3	0	1		gnl|UMD3.1|GK000006.2	42574611	C	A	9	2	0.818181818181818	0.181818181818182		gnl|UMD3.1|GK000008.2	67808738	G	A	0	5	0	1		gnl|UMD3.1|GK000020.2	32047484	C	T	2	6	0.25	0.75		gnl|UMD3.1|GK000020.2	31894664	A	G	0	19	0	1		MGC134087	>=22547742	<=22557344	gnl|UMD3.1|GK000015.2
gnl|UMD3.1|GK000019.2	35249418	G	A	0	2	0	1		gnl|UMD3.1|GK000006.2	42574783	G	A	2	2	0.5	0.5		gnl|UMD3.1|GK000008.2	67808773	G	C	0	4	0	1		gnl|UMD3.1|GK000020.2	32047878	C	T	0	2	0	1		gnl|UMD3.1|GK000020.2	31894784	G	T	0	24	0	1		Chromosom	Pozycja	1	2	3
gnl|UMD3.1|GK000019.2	35249513	A	G	0	1	0	1		gnl|UMD3.1|GK000006.2	42575993	A	G	0	4	0	1		gnl|UMD3.1|GK000008.2	67808777	G	A	0	4	0	1		gnl|UMD3.1|GK000020.2	32047896	C	T	0	5	0	1		gnl|UMD3.1|GK000020.2	31894891	A	G	0	27	0	1		ATM	>=18119201	<=18265060	gnl|UMD3.1|GK000015.2
gnl|UMD3.1|GK000019.2	35249627	A	C	0	4	0	1		gnl|UMD3.1|GK000006.2	42576155	A	G	0	2	0	1		gnl|UMD3.1|GK000008.2	67808951	T	C	0	2	0	1		gnl|UMD3.1|GK000020.2	32047903	G	T	0	5	0	1		gnl|UMD3.1|GK000020.2	31894895	G	T	0	27	0	1		Chromosom	Pozycja	1	2	3
gnl|UMD3.1|GK000019.2	35249943	C	G	0	2	0	1		gnl|UMD3.1|GK000006.2	42576189	G	A	0	2	0	1		gnl|UMD3.1|GK000008.2	67808960	A	G	0	2	0	1		gnl|UMD3.1|GK000020.2	32047913	C	G	0	5	0	1		gnl|UMD3.1|GK000020.2	31894938	A	T	0	23	0	1		gnl|UMD3.1|GK000015.2	18119501	T	C	0
CARTPT	>=9791661	<=9793744	gnl|UMD3.1|GK000020.2						gnl|UMD3.1|GK000006.2	42576195	C	A	0	2	0	1		gnl|UMD3.1|GK000008.2	67809097	C	A	6	2	0.75	0.25		gnl|UMD3.1|GK000020.2	32047948	G	A	0	6	0	1		gnl|UMD3.1|GK000020.2	31896014	T	C	2	2	0.5	0.5		gnl|UMD3.1|GK000015.2	18120883	A	G	0
Chromosom	Pozycja	1	2	3	4	5	6		gnl|UMD3.1|GK000006.2	42576819	C	T	0	12	0	1		gnl|UMD3.1|GK000008.2	67809313	A	C	0	16	0	1		gnl|UMD3.1|GK000020.2	32048002	A	T	0	5	0	1		gnl|UMD3.1|GK000020.2	31896267	C	G	6	2	0.75	0.25		gnl|UMD3.1|GK000015.2	18131626	A	G	3
GHR	>=31890736	<=32199996	gnl|UMD3.1|GK000020.2						gnl|UMD3.1|GK000006.2	42576843	G	A	6	2	0.75	0.25		gnl|UMD3.1|GK000008.2	67809461	G	T	2	2	0.5	0.5		gnl|UMD3.1|GK000020.2	32048185	A	C	0	2	0	1		gnl|UMD3.1|GK000020.2	31896319	C	A	0	2	0	1		gnl|UMD3.1|GK000015.2	18149973	C	A	0
Chromosom	Pozycja	1	2	3	4	5	6		gnl|UMD3.1|GK000006.2	42577007	C	A	5	3	0.625	0.375		gnl|UMD3.1|GK000008.2	67809480	A	C	0	4	0	1		gnl|UMD3.1|GK000020.2	32048193	C	T	0	2	0	1		gnl|UMD3.1|GK000020.2	31896607	C	A	4	2	0.666666666666667	0.333333333333333		gnl|UMD3.1|GK000015.2	18150924	C	G	2
gnl|UMD3.1|GK000020.2	31890791	A	G	60	69	0.465116279069767	0.534883720930233		gnl|UMD3.1|GK000006.2	42577015	T	C	0	8	0	1		gnl|UMD3.1|GK000008.2	67809505	A	G	0	4	0	1		gnl|UMD3.1|GK000020.2	32048194	T	G	0	2	0	1		gnl|UMD3.1|GK000020.2	31896728	T	C	4	4	0.5	0.5		gnl|UMD3.1|GK000015.2	18151459	G	T	0
gnl|UMD3.1|GK000020.2	31891025	G	A	44	48	0.478260869565217	0.521739130434783		gnl|UMD3.1|GK000006.2	42577065	A	G	0	10	0	1		gnl|UMD3.1|GK000008.2	67809631	G	A	0	14	0	1		gnl|UMD3.1|GK000020.2	32048209	T	G	0	2	0	1		gnl|UMD3.1|GK000020.2	31896771	C	A	9	2	0.818181818181818	0.181818181818182		gnl|UMD3.1|GK000015.2	18158390	C	T	0
gnl|UMD3.1|GK000020.2	31891050	T	C	52	52	0.5	0.5		gnl|UMD3.1|GK000006.2	42577122	T	A	0	13	0	1		gnl|UMD3.1|GK000008.2	67809662	A	G	0	9	0	1		gnl|UMD3.1|GK000020.2	32048227	C	G	0	2	0	1		gnl|UMD3.1|GK000020.2	31896781	C	A	10	2	0.833333333333333	0.166666666666667		gnl|UMD3.1|GK000015.2	18160048	G	C	0
gnl|UMD3.1|GK000020.2	31891078	A	G	52	41	0.559139784946237	0.440860215053763		gnl|UMD3.1|GK000006.2	42577166	A	T	0	6	0	1		gnl|UMD3.1|GK000008.2	67809704	G	C	0	8	0	1		gnl|UMD3.1|GK000020.2	32048278	G	A	0	2	0	1		gnl|UMD3.1|GK000020.2	31896789	C	A	10	2	0.833333333333333	0.166666666666667		gnl|UMD3.1|GK000015.2	18199243	A	G	0
gnl|UMD3.1|GK000020.2	31891130	T	G	44	47	0.483516483516484	0.516483516483517		gnl|UMD3.1|GK000006.2	42577207	C	A	6	2	0.75	0.25		gnl|UMD3.1|GK000008.2	67809812	A	G	0	8	0	1		gnl|UMD3.1|GK000020.2	32048664	C	G	0	1	0	1		gnl|UMD3.1|GK000020.2	31896842	C	T	0	7	0	1		gnl|UMD3.1|GK000015.2	18199265	A	G	0
gnl|UMD3.1|GK000020.2	31892148	A	C	3	3	0.5	0.5		gnl|UMD3.1|GK000006.2	42578850	A	G	1	2	0.333333333333333	0.666666666666667		gnl|UMD3.1|GK000008.2	67809895	G	A	0	4	0	1		gnl|UMD3.1|GK000020.2	32048685	C	T	0	2	0	1		gnl|UMD3.1|GK000020.2	31896941	C	T	0	11	0	1		gnl|UMD3.1|GK000015.2	18199266	A	G	0
gnl|UMD3.1|GK000020.2	31892795	T	C	3	2	0.6	0.4		gnl|UMD3.1|GK000006.2	42579916	A	G	0	2	0	1		gnl|UMD3.1|GK000008.2	67810011	C	G	0	9	0	1		gnl|UMD3.1|GK000020.2	32048720	T	C	0	2	0	1		gnl|UMD3.1|GK000020.2	31898108	C	A	8	2	0.8	0.2		gnl|UMD3.1|GK000015.2	18211716	G	A	0
gnl|UMD3.1|GK000020.2	31892809	A	G	3	2	0.6	0.4		gnl|UMD3.1|GK000006.2	42580079	T	A	2	2	0.5	0.5		gnl|UMD3.1|GK000008.2	67810022	T	A	0	7	0	1		gnl|UMD3.1|GK000020.2	32049654	A	G	0	3	0	1		gnl|UMD3.1|GK000020.2	31898494	T	C	11	4	0.733333333333333	0.266666666666667		gnl|UMD3.1|GK000015.2	18238743	A	G	0
gnl|UMD3.1|GK000020.2	31893232	C	T	6	2	0.75	0.25		gnl|UMD3.1|GK000006.2	42581312	G	A	7	2	0.777777777777778	0.222222222222222		gnl|UMD3.1|GK000008.2	67810054	A	G	0	4	0	1		gnl|UMD3.1|GK000020.2	32050231	C	T	0	3	0	1		gnl|UMD3.1|GK000020.2	31898500	T	C	12	3	0.8	0.2		gnl|UMD3.1|GK000015.2	18238754	A	G	0
gnl|UMD3.1|GK000020.2	31893419	A	G	2	2	0.5	0.5		gnl|UMD3.1|GK000006.2	42581690	A	C	0	2	0	1		gnl|UMD3.1|GK000008.2	67810113	G	C	0	2	0	1		gnl|UMD3.1|GK000020.2	32050495	A	G	0	5	0	1		gnl|UMD3.1|GK000020.2	31898501	T	C	12	3	0.8	0.2		gnl|UMD3.1|GK000015.2	18238767	A	G	0
gnl|UMD3.1|GK000020.2	31893470	A	T	2	2	0.5	0.5		gnl|UMD3.1|GK000006.2	42582353	G	A	0	16	0	1		gnl|UMD3.1|GK000008.2	67810469	G	A	0	3	0	1		gnl|UMD3.1|GK000020.2	32050500	T	C	0	5	0	1		gnl|UMD3.1|GK000020.2	31898504	T	C	11	4	0.733333333333333	0.266666666666667		gnl|UMD3.1|GK000015.2	18238795	A	G	0
gnl|UMD3.1|GK000020.2	31893671	C	G	1	2	0.333333333333333	0.666666666666667		gnl|UMD3.1|GK000006.2	42583518	C	T	0	15	0	1		gnl|UMD3.1|GK000008.2	67810764	T	A	0	3	0	1		gnl|UMD3.1|GK000020.2	32050515	C	A	6	2	0.75	0.25		gnl|UMD3.1|GK000020.2	31899899	A	G	0	16	0	1		gnl|UMD3.1|GK000015.2	18238815	A	G	0
gnl|UMD3.1|GK000020.2	31893963	T	A	8	2	0.8	0.2		gnl|UMD3.1|GK000006.2	42583531	C	A	9	5	0.642857142857143	0.357142857142857		gnl|UMD3.1|GK000008.2	67810773	T	C	0	3	0	1		gnl|UMD3.1|GK000020.2	32050596	A	G	0	6	0	1		gnl|UMD3.1|GK000020.2	31901033	T	C	0	6	0	1		gnl|UMD3.1|GK000015.2	18238821	A	G	0
gnl|UMD3.1|GK000020.2	31894246	T	C	5	10	0.333333333333333	0.666666666666667		gnl|UMD3.1|GK000006.2	42583545	C	A	9	2	0.818181818181818	0.181818181818182		gnl|UMD3.1|GK000008.2	67812902	A	G	6	2	0.75	0.25		gnl|UMD3.1|GK000020.2	32050614	C	T	0	6	0	1		gnl|UMD3.1|GK000020.2	31904687	T	C	3	2	0.6	0.4		gnl|UMD3.1|GK000015.2	18238834	A	G	0
gnl|UMD3.1|GK000020.2	31894310	G	T	7	9	0.4375	0.5625		gnl|UMD3.1|GK000006.2	42583553	A	G	0	10	0	1		gnl|UMD3.1|GK000008.2	67814510	C	A	0	2	0	1		gnl|UMD3.1|GK000020.2	32050932	C	T	0	8	0	1		gnl|UMD3.1|GK000020.2	31906436	C	A	11	2	0.846153846153846	0.153846153846154		gnl|UMD3.1|GK000015.2	18242263	T	C	0
gnl|UMD3.1|GK000020.2	31894358	A	C	10	8	0.555555555555556	0.444444444444444		gnl|UMD3.1|GK000006.2	42583558	C	A	6	5	0.545454545454545	0.454545454545455		gnl|UMD3.1|GK000008.2	67819911	T	G	0	5	0	1		gnl|UMD3.1|GK000020.2	32051124	G	A	0	7	0	1		gnl|UMD3.1|GK000020.2	31908580	A	G	0	2	0	1		gnl|UMD3.1|GK000015.2	18246413	A	G	9
gnl|UMD3.1|GK000020.2	31894477	C	G	9	3	0.75	0.25		gnl|UMD3.1|GK000006.2	42583568	C	A	9	3	0.75	0.25		gnl|UMD3.1|GK000008.2	67819948	A	G	0	5	0	1		gnl|UMD3.1|GK000020.2	32051386	G	C,T	0	21	0	1		gnl|UMD3.1|GK000020.2	31908596	G	T	2	2	0.5	0.5		gnl|UMD3.1|GK000015.2	18249375	G	T	4
gnl|UMD3.1|GK000020.2	31894784	G	T	13	3	0.8125	0.1875		gnl|UMD3.1|GK000006.2	42583680	G	A	11	2	0.846153846153846	0.153846153846154		gnl|UMD3.1|GK000008.2	67821358	A	G	0	2	0	1		gnl|UMD3.1|GK000020.2	32051392	C	T	16	15	0.516129032258065	0.483870967741935		gnl|UMD3.1|GK000020.2	31909083	A	G	1	2	0.333333333333333	0.666666666666667		gnl|UMD3.1|GK000015.2	18249426	A	G	3
gnl|UMD3.1|GK000020.2	31894895	G	T	19	10	0.655172413793103	0.344827586206897		gnl|UMD3.1|GK000006.2	42583752	T	C	16	4	0.8	0.2		gnl|UMD3.1|GK000008.2	67823584	C	T	0	5	0	1		gnl|UMD3.1|GK000020.2	32051648	A	T	0	42	0	1		gnl|UMD3.1|GK000020.2	31909478	A	T	9	11	0.45	0.55		gnl|UMD3.1|GK000015.2	18251598	G	T	0
gnl|UMD3.1|GK000020.2	31895444	T	C	11	2	0.846153846153846	0.153846153846154		gnl|UMD3.1|GK000006.2	42584041	G	A	0	11	0	1		gnl|UMD3.1|GK000008.2	67823611	G	A	0	10	0	1		gnl|UMD3.1|GK000020.2	32051769	T	C	0	61	0	1		gnl|UMD3.1|GK000020.2	31910229	T	G	0	2	0	1		gnl|UMD3.1|GK000015.2	18255036	C	T	5
gnl|UMD3.1|GK000020.2	31896432	T	A	4	2	0.666666666666667	0.333333333333333		gnl|UMD3.1|GK000006.2	42584722	C	T	4	2	0.666666666666667	0.333333333333333		gnl|UMD3.1|GK000008.2	67823748	C	A	6	2	0.75	0.25		gnl|UMD3.1|GK000020.2	32051832	A	G	0	57	0	1		gnl|UMD3.1|GK000020.2	31910369	C	A	1	3	0.25	0.75		gnl|UMD3.1|GK000015.2	18256636	C	A	1
gnl|UMD3.1|GK000020.2	31896980	C	A	0	2	0	1		gnl|UMD3.1|GK000006.2	42585086	A	G	0	7	0	1		gnl|UMD3.1|GK000008.2	67823802	G	A	0	4	0	1		gnl|UMD3.1|GK000020.2	32051858	A	T	0	58	0	1		gnl|UMD3.1|GK000020.2	31911176	T	C	0	4	0	1		gnl|UMD3.1|GK000015.2	18258095	GAATAATA	GAATA	0
gnl|UMD3.1|GK000020.2	31897788	T	A	4	2	0.666666666666667	0.333333333333333		gnl|UMD3.1|GK000006.2	42585512	A	T	0	2	0	1		gnl|UMD3.1|GK000008.2	67823988	A	G	12	2	0.857142857142857	0.142857142857143		gnl|UMD3.1|GK000020.2	32051952	T	C	0	43	0	1		gnl|UMD3.1|GK000020.2	31911609	T	C	0	2	0	1		gnl|UMD3.1|GK000015.2	18258671	G	T	1
gnl|UMD3.1|GK000020.2	31898500	T	C	7	3	0.7	0.3		gnl|UMD3.1|GK000006.2	42585746	G	A	1	2	0.333333333333333	0.666666666666667		gnl|UMD3.1|GK000008.2	67824091	T	C	0	37	0	1		gnl|UMD3.1|GK000020.2	32052626	T	G	0	20	0	1		gnl|UMD3.1|GK000020.2	31912091	C	G	0	2	0	1		gnl|UMD3.1|GK000015.2	18263521	C	A	2
gnl|UMD3.1|GK000020.2	31898504	T	C	6	5	0.545454545454545	0.454545454545455		gnl|UMD3.1|GK000006.2	42587174	C	A	0	6	0	1		gnl|UMD3.1|GK000008.2	67824092	G	A	0	33	0	1		gnl|UMD3.1|GK000020.2	32052652	T	C	0	17	0	1		gnl|UMD3.1|GK000020.2	31913852	C	A	2	2	0.5	0.5		gnl|UMD3.1|GK000015.2	18264666	T	C	5
gnl|UMD3.1|GK000020.2	31899080	C	A	10	7	0.588235294117647	0.411764705882353		gnl|UMD3.1|GK000006.2	42588588	C	A	3	2	0.6	0.4		IGF2R	>=97638172	<=97740003	gnl|UMD3.1|GK000009.2						gnl|UMD3.1|GK000020.2	32052724	C	T	0	9	0	1		gnl|UMD3.1|GK000020.2	31917428	T	C	0	2	0	1		gnl|UMD3.1|GK000015.2	18264961	A	T	6
gnl|UMD3.1|GK000020.2	31899878	C	A	18	4	0.818181818181818	0.181818181818182		gnl|UMD3.1|GK000006.2	42588891	C	T	0	2	0	1		Chromosom	Pozycja	1	2	3	4	5	6		gnl|UMD3.1|GK000020.2	32052787	T	C	0	11	0	1		gnl|UMD3.1|GK000020.2	31917672	C	T	4	2	0.666666666666667	0.333333333333333		UCP3	>=54213566	<=54224051	gnl|UMD3.1|GK000015.2
gnl|UMD3.1|GK000020.2	31905744	T	A	2	2	0.5	0.5		gnl|UMD3.1|GK000006.2	42589337	A	T	0	3	0	1		gnl|UMD3.1|GK000009.2	97681498	T	A	2	2	0.5	0.5		gnl|UMD3.1|GK000020.2	32052856	C	A	0	14	0	1		gnl|UMD3.1|GK000020.2	31918218	C	A	10	2	0.833333333333333	0.166666666666667		Chromosom	Pozycja	1	2	3
gnl|UMD3.1|GK000020.2	31906598	C	A	9	3	0.75	0.25		gnl|UMD3.1|GK000006.2	42589828	G	A	0	2	0	1		gnl|UMD3.1|GK000009.2	97690490	A	G	0	5	0	1		gnl|UMD3.1|GK000020.2	32052871	A	G	0	14	0	1		gnl|UMD3.1|GK000020.2	31918452	C	T	0	9	0	1		IGFN1	>=81604665	<=81641464	gnl|UMD3.1|GK000016.2
gnl|UMD3.1|GK000020.2	31911176	T	C	0	5	0	1		gnl|UMD3.1|GK000006.2	42590022	T	C	3	2	0.6	0.4		gnl|UMD3.1|GK000009.2	97690561	T	A	2	2	0.5	0.5		gnl|UMD3.1|GK000020.2	32052950	C	G	0	17	0	1		gnl|UMD3.1|GK000020.2	31918717	T	C	3	2	0.6	0.4		Chromosom	Pozycja	1	2	3
gnl|UMD3.1|GK000020.2	31911191	A	G	3	2	0.6	0.4		gnl|UMD3.1|GK000006.2	42590121	G	A	4	2	0.666666666666667	0.333333333333333		gnl|UMD3.1|GK000009.2	97698177	C	T	0	3	0	1		gnl|UMD3.1|GK000020.2	32054608	A	T	0	2	0	1		gnl|UMD3.1|GK000020.2	31918807	T	C	4	3	0.571428571428571	0.428571428571429		CAPN2	>=27781671	<=27840009	gnl|UMD3.1|GK000016.2
gnl|UMD3.1|GK000020.2	31911744	A	G	16	6	0.727272727272727	0.272727272727273		gnl|UMD3.1|GK000006.2	42590280	C	T	0	3	0	1		gnl|UMD3.1|GK000009.2	97704756	C	T	0	3	0	1		gnl|UMD3.1|GK000020.2	32054837	T	C	0	3	0	1		gnl|UMD3.1|GK000020.2	31918837	T	C	4	4	0.5	0.5		Chromosom	Pozycja	1	2	3
gnl|UMD3.1|GK000020.2	31916439	C	A	11	2	0.846153846153846	0.153846153846154		gnl|UMD3.1|GK000006.2	42595892	A	C	0	5	0	1		gnl|UMD3.1|GK000009.2	97714300	G	A	0	2	0	1		gnl|UMD3.1|GK000020.2	32054841	G	T	0	2	0	1		gnl|UMD3.1|GK000020.2	31919691	C	A	3	3	0.5	0.5		gnl|UMD3.1|GK000016.2	27802899	A	G	0
gnl|UMD3.1|GK000020.2	31917638	G	A	12	2	0.857142857142857	0.142857142857143		gnl|UMD3.1|GK000006.2	42596859	T	C	0	4	0	1		gnl|UMD3.1|GK000009.2	97739679	C	T	1	22	0.0434782608695652	0.956521739130435		gnl|UMD3.1|GK000020.2	32055208	T	C	2	2	0.5	0.5		gnl|UMD3.1|GK000020.2	31920295	T	C	2	5	0.285714285714286	0.714285714285714		gnl|UMD3.1|GK000016.2	27802938	G	A	0
gnl|UMD3.1|GK000020.2	31917647	G	T	11	2	0.846153846153846	0.153846153846154		gnl|UMD3.1|GK000006.2	42599302	G	A	3	2	0.6	0.4		RFX6	>=34160295	<=34212258	gnl|UMD3.1|GK000009.2						gnl|UMD3.1|GK000020.2	32055230	T	C	1	2	0.333333333333333	0.666666666666667		gnl|UMD3.1|GK000020.2	31920329	T	C	5	2	0.714285714285714	0.285714285714286		gnl|UMD3.1|GK000016.2	27802955	T	C	0
gnl|UMD3.1|GK000020.2	31917672	C	T	7	2	0.777777777777778	0.222222222222222		gnl|UMD3.1|GK000006.2	42600105	C	T	0	2	0	1		Chromosom	Pozycja	1	2	3	4	5	6		gnl|UMD3.1|GK000020.2	32055237	T	C	1	2	0.333333333333333	0.666666666666667		gnl|UMD3.1|GK000020.2	31920330	T	C	4	3	0.571428571428571	0.428571428571429		gnl|UMD3.1|GK000016.2	27804845	G	C	0
gnl|UMD3.1|GK000020.2	31917824	A	T	9	2	0.818181818181818	0.181818181818182		gnl|UMD3.1|GK000006.2	42600850	C	T	0	3	0	1		MAP3K5	>=75549283	<=75778418	gnl|UMD3.1|GK000009.2						gnl|UMD3.1|GK000020.2	32055302	C	T	0	3	0	1		gnl|UMD3.1|GK000020.2	31920340	T	C	3	5	0.375	0.625		gnl|UMD3.1|GK000016.2	27804865	C	G	0
gnl|UMD3.1|GK000020.2	31918742	A	G	1	2	0.333333333333333	0.666666666666667		gnl|UMD3.1|GK000006.2	42602130	A	G	1	2	0.333333333333333	0.666666666666667		Chromosom	Pozycja	1	2	3	4	5	6		gnl|UMD3.1|GK000020.2	32055320	G	A	0	2	0	1		gnl|UMD3.1|GK000020.2	31920343	T	A	7	2	0.777777777777778	0.222222222222222		gnl|UMD3.1|GK000016.2	27807672	A	G	0
gnl|UMD3.1|GK000020.2	31918807	T	C	0	3	0	1		gnl|UMD3.1|GK000006.2	42603408	T	A	2	2	0.5	0.5		gnl|UMD3.1|GK000009.2	75549628	C	A	6	2	0.75	0.25		gnl|UMD3.1|GK000020.2	32055471	C	A	0	5	0	1		gnl|UMD3.1|GK000020.2	31920377	G	A	6	2	0.75	0.25		gnl|UMD3.1|GK000016.2	27811497	C	T	0
gnl|UMD3.1|GK000020.2	31918815	T	C	0	3	0	1		gnl|UMD3.1|GK000006.2	42603489	T	C	0	2	0	1		gnl|UMD3.1|GK000009.2	75549690	C	A	0	10	0	1		gnl|UMD3.1|GK000020.2	32055736	A	G	0	2	0	1		gnl|UMD3.1|GK000020.2	31920390	C	A	6	2	0.75	0.25		gnl|UMD3.1|GK000016.2	27811542	A	G	0
gnl|UMD3.1|GK000020.2	31918837	T	C	1	3	0.25	0.75		gnl|UMD3.1|GK000006.2	42604239	T	C	1	3	0.25	0.75		gnl|UMD3.1|GK000009.2	75550137	G	A	0	2	0	1		gnl|UMD3.1|GK000020.2	32055789	G	C	0	2	0	1		gnl|UMD3.1|GK000020.2	31920393	C	A	7	2	0.777777777777778	0.222222222222222		gnl|UMD3.1|GK000016.2	27811646	A	G	0
gnl|UMD3.1|GK000020.2	31919683	C	T	5	2	0.714285714285714	0.285714285714286		gnl|UMD3.1|GK000006.2	42604280	T	C	0	3	0	1		gnl|UMD3.1|GK000009.2	75560907	T	C	4	2	0.666666666666667	0.333333333333333		gnl|UMD3.1|GK000020.2	32056025	G	A	0	5	0	1		gnl|UMD3.1|GK000020.2	31920413	T	C	3	6	0.333333333333333	0.666666666666667		gnl|UMD3.1|GK000016.2	27811802	A	G	0
gnl|UMD3.1|GK000020.2	31921931	C	G	0	2	0	1		gnl|UMD3.1|GK000006.2	42604294	T	C	0	3	0	1		gnl|UMD3.1|GK000009.2	75567714	C	A	0	1	0	1		gnl|UMD3.1|GK000020.2	32056049	G	A	0	3	0	1		gnl|UMD3.1|GK000020.2	31920414	T	C	5	4	0.555555555555556	0.444444444444444		gnl|UMD3.1|GK000016.2	27811830	A	G	0
gnl|UMD3.1|GK000020.2	31928001	C	T	0	3	0	1		gnl|UMD3.1|GK000006.2	42606183	G	T	0	2	0	1		gnl|UMD3.1|GK000009.2	75580749	A	T	2	2	0.5	0.5		gnl|UMD3.1|GK000020.2	32056056	G	A	0	3	0	1		gnl|UMD3.1|GK000020.2	31920418	C	A	5	2	0.714285714285714	0.285714285714286		gnl|UMD3.1|GK000016.2	27812241	G	A	0
gnl|UMD3.1|GK000020.2	31935924	C	A	10	4	0.714285714285714	0.285714285714286		gnl|UMD3.1|GK000006.2	42608870	T	C	0	2	0	1		gnl|UMD3.1|GK000009.2	75581391	G	T	0	2	0	1		gnl|UMD3.1|GK000020.2	32056059	C	T	0	2	0	1		gnl|UMD3.1|GK000020.2	31920465	A	T	2	2	0.5	0.5		gnl|UMD3.1|GK000016.2	27812342	G	A	0
gnl|UMD3.1|GK000020.2	31935961	C	A	11	5	0.6875	0.3125		gnl|UMD3.1|GK000006.2	42608878	G	T	0	2	0	1		gnl|UMD3.1|GK000009.2	75617436	T	C	0	4	0	1		gnl|UMD3.1|GK000020.2	32056346	A	C	0	5	0	1		gnl|UMD3.1|GK000020.2	31920515	C	T	2	2	0.5	0.5		gnl|UMD3.1|GK000016.2	27813099	C	CT	0
gnl|UMD3.1|GK000020.2	31940433	G	T	3	2	0.6	0.4		gnl|UMD3.1|GK000006.2	42610023	T	C	1	2	0.333333333333333	0.666666666666667		gnl|UMD3.1|GK000009.2	75617458	T	G	0	4	0	1		gnl|UMD3.1|GK000020.2	32056405	T	C	0	4	0	1		gnl|UMD3.1|GK000020.2	31922596	GC	G	0	1	0	1		gnl|UMD3.1|GK000016.2	27814193	T	A	0
gnl|UMD3.1|GK000020.2	31942842	T	C	0	2	0	1		gnl|UMD3.1|GK000006.2	42611204	G	A	0	3	0	1		gnl|UMD3.1|GK000009.2	75617490	T	C	0	3	0	1		gnl|UMD3.1|GK000020.2	32056542	A	T	0	2	0	1		gnl|UMD3.1|GK000020.2	31923670	T	A	2	2	0.5	0.5		gnl|UMD3.1|GK000016.2	27815334	C	T	0
gnl|UMD3.1|GK000020.2	31949101	C	A	2	2	0.5	0.5		gnl|UMD3.1|GK000006.2	42612090	G	T	0	2	0	1		gnl|UMD3.1|GK000009.2	75617502	T	C	0	4	0	1		gnl|UMD3.1|GK000020.2	32056566	G	C	0	2	0	1		gnl|UMD3.1|GK000020.2	31923895	T	C	0	2	0	1		gnl|UMD3.1|GK000016.2	27816887	A	G	0
gnl|UMD3.1|GK000020.2	31954759	T	C	0	1	0	1		gnl|UMD3.1|GK000006.2	42612934	A	G	0	5	0	1		gnl|UMD3.1|GK000009.2	75628734	A	G	0	2	0	1		gnl|UMD3.1|GK000020.2	32056617	G	T	0	2	0	1		gnl|UMD3.1|GK000020.2	31924367	T	C	0	3	0	1		gnl|UMD3.1|GK000016.2	27817307	G	A	0
gnl|UMD3.1|GK000020.2	31954794	T	C	0	2	0	1		gnl|UMD3.1|GK000006.2	42612987	C	A	10	2	0.833333333333333	0.166666666666667		gnl|UMD3.1|GK000009.2	75634669	G	A	0	4	0	1		gnl|UMD3.1|GK000020.2	32057504	T	C	0	4	0	1		gnl|UMD3.1|GK000020.2	31924372	T	C	0	2	0	1		gnl|UMD3.1|GK000016.2	27822478	G	T	5
gnl|UMD3.1|GK000020.2	31954795	T	C	0	2	0	1		gnl|UMD3.1|GK000006.2	42613601	G	A	0	13	0	1		gnl|UMD3.1|GK000009.2	75634739	T	C	2	2	0.5	0.5		gnl|UMD3.1|GK000020.2	32057885	A	C	0	3	0	1		gnl|UMD3.1|GK000020.2	31924742	C	A	0	2	0	1		gnl|UMD3.1|GK000016.2	27830131	G	C	9
gnl|UMD3.1|GK000020.2	31954836	T	C	0	2	0	1		gnl|UMD3.1|GK000006.2	42613623	A	G	0	11	0	1		gnl|UMD3.1|GK000009.2	75637753	C	G	0	2	0	1		gnl|UMD3.1|GK000020.2	32057995	TT	TTAAATTAAGT	0	1	0	1		gnl|UMD3.1|GK000020.2	31930074	G	C	0	1	0	1		gnl|UMD3.1|GK000016.2	27835980	A	G	0
gnl|UMD3.1|GK000020.2	31954875	T	C	0	2	0	1		gnl|UMD3.1|GK000006.2	42614331	G	A	0	4	0	1		gnl|UMD3.1|GK000009.2	75637859	T	A	0	2	0	1		gnl|UMD3.1|GK000020.2	32058670	A	G	0	7	0	1		gnl|UMD3.1|GK000020.2	31930933	A	C	0	2	0	1		gnl|UMD3.1|GK000016.2	27835990	A	G	0
gnl|UMD3.1|GK000020.2	31963844	T	A	1	2	0.333333333333333	0.666666666666667		gnl|UMD3.1|GK000006.2	42614364	G	A	0	4	0	1		gnl|UMD3.1|GK000009.2	75647584	C	A	0	2	0	1		gnl|UMD3.1|GK000020.2	32059356	T	C	1	2	0.333333333333333	0.666666666666667		gnl|UMD3.1|GK000020.2	31931474	C	G	0	2	0	1		gnl|UMD3.1|GK000016.2	27836822	G	C	0
gnl|UMD3.1|GK000020.2	31964130	A	G	0	2	0	1		gnl|UMD3.1|GK000006.2	42615665	T	C	0	2	0	1		gnl|UMD3.1|GK000009.2	75650742	T	C	0	2	0	1		gnl|UMD3.1|GK000020.2	32060262	C	T	0	3	0	1		gnl|UMD3.1|GK000020.2	31935284	T	C,A	0	2	0	1		gnl|UMD3.1|GK000016.2	27836858	T	G	1
gnl|UMD3.1|GK000020.2	31967043	T	A	2	2	0.5	0.5		gnl|UMD3.1|GK000006.2	42618919	G	T	0	4	0	1		gnl|UMD3.1|GK000009.2	75650758	T	C	0	2	0	1		gnl|UMD3.1|GK000020.2	32062090	T	C	0	3	0	1		gnl|UMD3.1|GK000020.2	31941015	C	T	0	2	0	1		PRDM16	>=50847258	<=50898579	gnl|UMD3.1|GK000016.2
gnl|UMD3.1|GK000020.2	31982902	C	T	11	2	0.846153846153846	0.153846153846154		gnl|UMD3.1|GK000006.2	42620658	T	C	0	2	0	1		gnl|UMD3.1|GK000009.2	75650767	T	C	0	2	0	1		gnl|UMD3.1|GK000020.2	32065522	C	A	0	2	0	1		gnl|UMD3.1|GK000020.2	31941609	A	T	0	2	0	1		Chromosom	Pozycja	1	2	3
gnl|UMD3.1|GK000020.2	31986055	C	A	3	2	0.6	0.4		gnl|UMD3.1|GK000006.2	42620786	G	T	0	4	0	1		gnl|UMD3.1|GK000009.2	75650792	T	C	0	2	0	1		gnl|UMD3.1|GK000020.2	32069839	A	G	0	2	0	1		gnl|UMD3.1|GK000020.2	31941673	T	C	0	3	0	1		ZBED6	>=1400457	<=1403399	gnl|UMD3.1|GK000016.2
gnl|UMD3.1|GK000020.2	31997709	N	G	0	3	0	1		gnl|UMD3.1|GK000006.2	42621042	T	C	1	2	0.333333333333333	0.666666666666667		gnl|UMD3.1|GK000009.2	75650826	T	C	0	2	0	1		gnl|UMD3.1|GK000020.2	32072071	T	C	0	2	0	1		gnl|UMD3.1|GK000020.2	31945323	C	T	2	2	0.5	0.5		Chromosom	Pozycja	1	2	3
gnl|UMD3.1|GK000020.2	32004977	T	C	0	2	0	1		gnl|UMD3.1|GK000006.2	42621065	T	C	0	2	0	1		gnl|UMD3.1|GK000009.2	75676532	A	G	0	2	0	1		gnl|UMD3.1|GK000020.2	32072564	A	T	0	2	0	1		gnl|UMD3.1|GK000020.2	31946351	T	C	0	2	0	1		LHX4	>=62868732	<=62915247	gnl|UMD3.1|GK000016.2
gnl|UMD3.1|GK000020.2	32007072	C	A	0	2	0	1		gnl|UMD3.1|GK000006.2	42621078	T	C	0	2	0	1		gnl|UMD3.1|GK000009.2	75706809	C	T	6	3	0.666666666666667	0.333333333333333		gnl|UMD3.1|GK000020.2	32072649	A	T	0	2	0	1		gnl|UMD3.1|GK000020.2	31946359	T	C	0	2	0	1		Chromosom	Pozycja	1	2	3
gnl|UMD3.1|GK000020.2	32008161	G	T	2	2	0.5	0.5		gnl|UMD3.1|GK000006.2	42622419	A	T	4	2	0.666666666666667	0.333333333333333		gnl|UMD3.1|GK000009.2	75706969	G	T	4	2	0.666666666666667	0.333333333333333		gnl|UMD3.1|GK000020.2	32075401	A	G	0	2	0	1		gnl|UMD3.1|GK000020.2	31946397	T	C	1	2	0.333333333333333	0.666666666666667		IGFLR1	>=46641558	<=46644180	gnl|UMD3.1|GK000018.2
gnl|UMD3.1|GK000020.2	32008859	T	A	5	2	0.714285714285714	0.285714285714286		gnl|UMD3.1|GK000006.2	42623597	T	C	0	11	0	1		gnl|UMD3.1|GK000009.2	75735163	C	G	2	2	0.5	0.5		gnl|UMD3.1|GK000020.2	32076526	G	T	0	2	0	1		gnl|UMD3.1|GK000020.2	31946415	T	C	0	2	0	1		Chromosom	Pozycja	1	2	3
gnl|UMD3.1|GK000020.2	32011082	G	A	12	2	0.857142857142857	0.142857142857143		gnl|UMD3.1|GK000006.2	42624384	A	G	11	2	0.846153846153846	0.153846153846154		gnl|UMD3.1|GK000009.2	75739665	C	T	0	2	0	1		gnl|UMD3.1|GK000020.2	32076742	T	C	1	2	0.333333333333333	0.666666666666667		gnl|UMD3.1|GK000020.2	31946470	T	C	1	2	0.333333333333333	0.666666666666667		gnl|UMD3.1|GK000018.2	46641818	G	A	12
gnl|UMD3.1|GK000020.2	32011837	T	C	7	2	0.777777777777778	0.222222222222222		gnl|UMD3.1|GK000006.2	42624875	C	G	0	16	0	1		gnl|UMD3.1|GK000009.2	75745037	C	G	0	7	0	1		gnl|UMD3.1|GK000020.2	32078307	C	G	0	3	0	1		gnl|UMD3.1|GK000020.2	31948084	T	C	0	2	0	1		gnl|UMD3.1|GK000018.2	46642334	T	C	8
gnl|UMD3.1|GK000020.2	32012187	A	G	7	2	0.777777777777778	0.222222222222222		gnl|UMD3.1|GK000006.2	42625437	T	C	0	59	0	1		gnl|UMD3.1|GK000009.2	75745051	T	C	0	7	0	1		gnl|UMD3.1|GK000020.2	32079653	C	T	4	9	0.307692307692308	0.692307692307692		gnl|UMD3.1|GK000020.2	31952402	G	T	2	2	0.5	0.5		gnl|UMD3.1|GK000018.2	46642657	C	A	1
gnl|UMD3.1|GK000020.2	32012199	C	T	7	2	0.777777777777778	0.222222222222222		gnl|UMD3.1|GK000006.2	42627108	G	A	2	2	0.5	0.5		gnl|UMD3.1|GK000009.2	75745779	C	A	1	2	0.333333333333333	0.666666666666667		gnl|UMD3.1|GK000020.2	32081735	A	G	0	2	0	1		gnl|UMD3.1|GK000020.2	31952492	C	T	2	2	0.5	0.5		gnl|UMD3.1|GK000018.2	46642703	T	C	2
gnl|UMD3.1|GK000020.2	32012538	G	T	6	2	0.75	0.25		gnl|UMD3.1|GK000006.2	42627125	T	A	2	2	0.5	0.5		gnl|UMD3.1|GK000009.2	75761392	C	A	1	2	0.333333333333333	0.666666666666667		gnl|UMD3.1|GK000020.2	32084337	C	A	0	2	0	1		gnl|UMD3.1|GK000020.2	31952778	C	A	4	2	0.666666666666667	0.333333333333333		gnl|UMD3.1|GK000018.2	46643515	C	T	3
gnl|UMD3.1|GK000020.2	32014076	T	A	2	2	0.5	0.5		gnl|UMD3.1|GK000006.2	42627722	A	G	0	3	0	1		gnl|UMD3.1|GK000009.2	75770846	C	A	0	2	0	1		gnl|UMD3.1|GK000020.2	32088493	G	T	0	4	0	1		gnl|UMD3.1|GK000020.2	31955005	T	C	0	2	0	1		gnl|UMD3.1|GK000018.2	46643732	C	A	2
gnl|UMD3.1|GK000020.2	32014168	G	T	3	2	0.6	0.4		gnl|UMD3.1|GK000006.2	42628931	GTATATATATATATA	GTATATATATATA	0	1	0	1		gnl|UMD3.1|GK000009.2	75771038	T	A	6	2	0.75	0.25		gnl|UMD3.1|GK000020.2	32089436	G	A	0	4	0	1		gnl|UMD3.1|GK000020.2	31955948	T	C	2	2	0.5	0.5		gnl|UMD3.1|GK000018.2	46643735	G	A	4
gnl|UMD3.1|GK000020.2	32014326	C	A	4	2	0.666666666666667	0.333333333333333		gnl|UMD3.1|GK000006.2	42632306	T	C	0	2	0	1		gnl|UMD3.1|GK000009.2	75771172	C	A	7	2	0.777777777777778	0.222222222222222		gnl|UMD3.1|GK000020.2	32090957	C	T	0	2	0	1		gnl|UMD3.1|GK000020.2	31956032	G	A	6	2	0.75	0.25		gnl|UMD3.1|GK000018.2	46643736	A	G	2
gnl|UMD3.1|GK000020.2	32014480	G	C	7	5	0.583333333333333	0.416666666666667		gnl|UMD3.1|GK000006.2	42633407	C	T	0	9	0	1		gnl|UMD3.1|GK000009.2	75771501	G	A	3	4	0.428571428571429	0.571428571428571		gnl|UMD3.1|GK000020.2	32093955	C	T	0	2	0	1		gnl|UMD3.1|GK000020.2	31956670	T	C	3	2	0.6	0.4		gnl|UMD3.1|GK000018.2	46643866	G	T	0
gnl|UMD3.1|GK000020.2	32015007	N	T	0	4	0	1		gnl|UMD3.1|GK000006.2	42633442	T	C	0	11	0	1		gnl|UMD3.1|GK000009.2	75771576	G	A	4	3	0.571428571428571	0.428571428571429		gnl|UMD3.1|GK000020.2	32097446	G	A	0	4	0	1		gnl|UMD3.1|GK000020.2	31956708	T	C	2	2	0.5	0.5		IGFL1	>=53961670	<=53964590	gnl|UMD3.1|GK000018.2
gnl|UMD3.1|GK000020.2	32015166	T	C	2	2	0.5	0.5		gnl|UMD3.1|GK000006.2	42633711	T	C	0	2	0	1		gnl|UMD3.1|GK000009.2	75771918	T	A	0	2	0	1		gnl|UMD3.1|GK000020.2	32098341	T	C	0	2	0	1		gnl|UMD3.1|GK000020.2	31957522	A	T	4	2	0.666666666666667	0.333333333333333		Chromosom	Pozycja	1	2	3
gnl|UMD3.1|GK000020.2	32016685	T	C	12	2	0.857142857142857	0.142857142857143		gnl|UMD3.1|GK000006.2	42635004	A	C	1	2	0.333333333333333	0.666666666666667		GTF3C5	>=103080227	<=103098809	gnl|UMD3.1|GK000011.2						gnl|UMD3.1|GK000020.2	32098369	C	T	0	4	0	1		gnl|UMD3.1|GK000020.2	31958641	C	G	0	6	0	1		IGFBP4	>=41326678	<=41338255	gnl|UMD3.1|GK000019.2
gnl|UMD3.1|GK000020.2	32017045	A	T	10	2	0.833333333333333	0.166666666666667		gnl|UMD3.1|GK000006.2	42635112	C	G	0	7	0	1		Chromosom	Pozycja	1	2	3	4	5	6		gnl|UMD3.1|GK000020.2	32098498	C	A	0	3	0	1		gnl|UMD3.1|GK000020.2	31958736	G	T	3	2	0.6	0.4		Chromosom	Pozycja	1	2	3
gnl|UMD3.1|GK000020.2	32017891	G	A	5	4	0.555555555555556	0.444444444444444		gnl|UMD3.1|GK000006.2	42636806	T	C	1	2	0.333333333333333	0.666666666666667		gnl|UMD3.1|GK000011.2	103094989	C	T	3	2	0.6	0.4		gnl|UMD3.1|GK000020.2	32100942	G	T	0	2	0	1		gnl|UMD3.1|GK000020.2	31958976	G	T	9	2	0.818181818181818	0.181818181818182		gnl|UMD3.1|GK000019.2	41327329	T	C	5
gnl|UMD3.1|GK000020.2	32017987	G	A	7	2	0.777777777777778	0.222222222222222		gnl|UMD3.1|GK000006.2	42636872	G	A	0	4	0	1		RALGDS	>=103126162	<=103139619	gnl|UMD3.1|GK000011.2						gnl|UMD3.1|GK000020.2	32101249	C	G	0	2	0	1		gnl|UMD3.1|GK000020.2	31959099	T	C	0	5	0	1		gnl|UMD3.1|GK000019.2	41327842	C	T	11
gnl|UMD3.1|GK000020.2	32018153	T	C	7	4	0.636363636363636	0.363636363636364		gnl|UMD3.1|GK000006.2	42637250	G	T	12	2	0.857142857142857	0.142857142857143		Chromosom	Pozycja	1	2	3	4	5	6		gnl|UMD3.1|GK000020.2	32103690	G	A	0	4	0	1		gnl|UMD3.1|GK000020.2	31961410	G	T	1	2	0.333333333333333	0.666666666666667		gnl|UMD3.1|GK000019.2	41328429	G	T	24
gnl|UMD3.1|GK000020.2	32018239	C	A	7	5	0.583333333333333	0.416666666666667		gnl|UMD3.1|GK000006.2	42639882	T	C	1	1	0.5	0.5		gnl|UMD3.1|GK000011.2	103126252	G	T	3	2	0.6	0.4		gnl|UMD3.1|GK000020.2	32104399	C	T	0	2	0	1		gnl|UMD3.1|GK000020.2	31961686	T	A	0	2	0	1		gnl|UMD3.1|GK000019.2	41330510	G	A	0
gnl|UMD3.1|GK000020.2	32018264	C	A	7	4	0.636363636363636	0.363636363636364		gnl|UMD3.1|GK000006.2	42639885	T	C	1	2	0.333333333333333	0.666666666666667		SDC1	>=78695354	<=78719306	gnl|UMD3.1|GK000011.2						gnl|UMD3.1|GK000020.2	32104768	A	T	0	2	0	1		gnl|UMD3.1|GK000020.2	31962449	G	T	0	2	0	1		gnl|UMD3.1|GK000019.2	41331326	C	A	15
gnl|UMD3.1|GK000020.2	32018271	C	A	7	3	0.7	0.3		gnl|UMD3.1|GK000006.2	42639964	T	C	2	2	0.5	0.5		Chromosom	Pozycja	1	2	3	4	5	6		gnl|UMD3.1|GK000020.2	32105992	G	A	2	2	0.5	0.5		gnl|UMD3.1|GK000020.2	31963103	A	T	0	2	0	1		gnl|UMD3.1|GK000019.2	41331401	G	T	0
gnl|UMD3.1|GK000020.2	32018282	C	A	5	2	0.714285714285714	0.285714285714286		gnl|UMD3.1|GK000006.2	42639969	T	C	2	2	0.5	0.5		gnl|UMD3.1|GK000011.2	78698313	C	G	0	3	0	1		gnl|UMD3.1|GK000020.2	32107380	C	T	0	11	0	1		gnl|UMD3.1|GK000020.2	31963508	G	A	0	5	0	1		gnl|UMD3.1|GK000019.2	41332015	T	C	11
gnl|UMD3.1|GK000020.2	32018287	C	A	6	3	0.666666666666667	0.333333333333333		gnl|UMD3.1|GK000006.2	42639976	T	C	2	2	0.5	0.5		gnl|UMD3.1|GK000011.2	78698852	G	C	0	2	0	1		gnl|UMD3.1|GK000020.2	32107431	T	C	0	11	0	1		gnl|UMD3.1|GK000020.2	31964422	C	A	5	2	0.714285714285714	0.285714285714286		gnl|UMD3.1|GK000019.2	41334071	A	T	22
gnl|UMD3.1|GK000020.2	32020169	T	C	0	2	0	1		gnl|UMD3.1|GK000006.2	42640249	A	G	5	2	0.714285714285714	0.285714285714286		gnl|UMD3.1|GK000011.2	78709187	C	A	1	2	0.333333333333333	0.666666666666667		gnl|UMD3.1|GK000020.2	32107925	C	G	0	4	0	1		gnl|UMD3.1|GK000020.2	31964740	A	T	7	2	0.777777777777778	0.222222222222222		gnl|UMD3.1|GK000019.2	41334527	C	A	3
gnl|UMD3.1|GK000020.2	32024977	T	C	1	2	0.333333333333333	0.666666666666667		gnl|UMD3.1|GK000006.2	42640429	G	A	0	3	0	1		gnl|UMD3.1|GK000011.2	78716727	A	C	15	4	0.789473684210526	0.210526315789474		gnl|UMD3.1|GK000020.2	32110579	G	A	0	2	0	1		gnl|UMD3.1|GK000020.2	31966667	T	C	5	2	0.714285714285714	0.285714285714286		gnl|UMD3.1|GK000019.2	41334997	A	T	4
gnl|UMD3.1|GK000020.2	32025287	C	A	5	3	0.625	0.375		gnl|UMD3.1|GK000006.2	42641643	G	A	6	2	0.75	0.25		gnl|UMD3.1|GK000011.2	78716744	T	A	17	4	0.80952380952381	0.19047619047619		gnl|UMD3.1|GK000020.2	32111164	G	T	1	2	0.333333333333333	0.666666666666667		gnl|UMD3.1|GK000020.2	31967055	C	T	5	2	0.714285714285714	0.285714285714286		gnl|UMD3.1|GK000019.2	41335134	G	T	2
gnl|UMD3.1|GK000020.2	32027011	C	A	0	2	0	1		gnl|UMD3.1|GK000006.2	42641955	T	C	0	4	0	1		gnl|UMD3.1|GK000011.2	78716868	C	G	15	5	0.75	0.25		gnl|UMD3.1|GK000020.2	32112572	T	C	9	2	0.818181818181818	0.181818181818182		gnl|UMD3.1|GK000020.2	31967113	C	T	0	5	0	1		gnl|UMD3.1|GK000019.2	41337061	G	A	8
gnl|UMD3.1|GK000020.2	32033993	A	G	4	2	0.666666666666667	0.333333333333333		gnl|UMD3.1|GK000006.2	42642595	T	C	0	2	0	1		gnl|UMD3.1|GK000011.2	78718090	C	T	30	6	0.833333333333333	0.166666666666667		gnl|UMD3.1|GK000020.2	32112581	T	C	10	2	0.833333333333333	0.166666666666667		gnl|UMD3.1|GK000020.2	31969279	C	T	5	2	0.714285714285714	0.285714285714286		IGF2BP1	>=38137127	<=38178538	gnl|UMD3.1|GK000019.2
gnl|UMD3.1|GK000020.2	32034081	G	T	3	4	0.428571428571429	0.571428571428571		gnl|UMD3.1|GK000006.2	42642875	TTTTATAGTAAACTATAAAATTTATTTATAG	TTTTATAG	0	1	0	1		gnl|UMD3.1|GK000011.2	78718155	G	A	12	30	0.285714285714286	0.714285714285714		gnl|UMD3.1|GK000020.2	32112590	C	T	0	14	0	1		gnl|UMD3.1|GK000020.2	31970116	C	A	1	2	0.333333333333333	0.666666666666667		Chromosom	Pozycja	1	2	3
gnl|UMD3.1|GK000020.2	32034093	G	A	2	4	0.333333333333333	0.666666666666667		gnl|UMD3.1|GK000006.2	42642917	A	T	1	2	0.333333333333333	0.666666666666667		gnl|UMD3.1|GK000011.2	78718357	G	A	29	14	0.674418604651163	0.325581395348837		gnl|UMD3.1|GK000020.2	32112603	C	G	12	2	0.857142857142857	0.142857142857143		gnl|UMD3.1|GK000020.2	31970342	T	C	8	2	0.8	0.2		FASN	>=51384922	<=51403614	gnl|UMD3.1|GK000019.2
gnl|UMD3.1|GK000020.2	32049797	CAGTAG	CAG	0	1	0	1		gnl|UMD3.1|GK000006.2	42644814	T	C	2	2	0.5	0.5		gnl|UMD3.1|GK000011.2	78718402	A	G	30	12	0.714285714285714	0.285714285714286		gnl|UMD3.1|GK000020.2	32112631	T	C	1	10	0.0909090909090909	0.909090909090909		gnl|UMD3.1|GK000020.2	31971799	T	A	3	2	0.6	0.4		Chromosom	Pozycja	1	2	3
gnl|UMD3.1|GK000020.2	32051608	C	A	12	2	0.857142857142857	0.142857142857143		gnl|UMD3.1|GK000006.2	42644856	C	A	3	2	0.6	0.4		DNMT3B	>=62700411	<=62721124	gnl|UMD3.1|GK000013.2						gnl|UMD3.1|GK000020.2	32112648	T	C	9	2	0.818181818181818	0.181818181818182		gnl|UMD3.1|GK000020.2	31975649	T	C	0	5	0	1		gnl|UMD3.1|GK000019.2	51393652	T	TG	0
gnl|UMD3.1|GK000020.2	32052031	T	G	11	2	0.846153846153846	0.153846153846154		gnl|UMD3.1|GK000006.2	42647591	T	C	0	2	0	1		Chromosom	Pozycja	1	2	3	4	5	6		gnl|UMD3.1|GK000020.2	32112748	C	A	6	6	0.5	0.5		gnl|UMD3.1|GK000020.2	31976387	T	C	4	2	0.666666666666667	0.333333333333333		gnl|UMD3.1|GK000019.2	51395439	A	G	0
gnl|UMD3.1|GK000020.2	32053874	G	A	1	2	0.333333333333333	0.666666666666667		gnl|UMD3.1|GK000006.2	42647985	G	T	1	2	0.333333333333333	0.666666666666667		gnl|UMD3.1|GK000013.2	62716136	C	A	0	2	0	1		gnl|UMD3.1|GK000020.2	32112912	T	C	9	2	0.818181818181818	0.181818181818182		gnl|UMD3.1|GK000020.2	31976393	T	C	3	2	0.6	0.4		gnl|UMD3.1|GK000019.2	51396834	C	T	1
gnl|UMD3.1|GK000020.2	32059367	A	G	2	2	0.5	0.5		gnl|UMD3.1|GK000006.2	42649592	T	C	2	3	0.4	0.6		GHRH	>=66863225	<=66872531	gnl|UMD3.1|GK000013.2						gnl|UMD3.1|GK000020.2	32112916	T	C	9	2	0.818181818181818	0.181818181818182		gnl|UMD3.1|GK000020.2	31976395	T	C	2	2	0.5	0.5		gnl|UMD3.1|GK000019.2	51398083	T	C	6
gnl|UMD3.1|GK000020.2	32059480	C	A	2	2	0.5	0.5		gnl|UMD3.1|GK000006.2	42649595	T	C	0	5	0	1		Chromosom	Pozycja	1	2	3	4	5	6		gnl|UMD3.1|GK000020.2	32112953	T	C	7	2	0.777777777777778	0.222222222222222		gnl|UMD3.1|GK000020.2	31976398	T	C	2	2	0.5	0.5		gnl|UMD3.1|GK000019.2	51401022	C	T	3
gnl|UMD3.1|GK000020.2	32059804	C	A	4	2	0.666666666666667	0.333333333333333		gnl|UMD3.1|GK000006.2	42649596	T	C	0	5	0	1		FOXA2	>=41910591	<=41911910	gnl|UMD3.1|GK000013.2						gnl|UMD3.1|GK000020.2	32112960	T	C	5	2	0.714285714285714	0.285714285714286		gnl|UMD3.1|GK000020.2	31976404	G	T	2	2	0.5	0.5		gnl|UMD3.1|GK000019.2	51401361	C	CAT	0
gnl|UMD3.1|GK000020.2	32088493	G	T	2	2	0.5	0.5		gnl|UMD3.1|GK000006.2	42649622	T	C	0	4	0	1		Chromosom	Pozycja	1	2	3	4	5	6		gnl|UMD3.1|GK000020.2	32112961	T	C	3	2	0.6	0.4		gnl|UMD3.1|GK000020.2	31976413	T	C	2	2	0.5	0.5		gnl|UMD3.1|GK000019.2	51402774	C	T	5
gnl|UMD3.1|GK000020.2	32088509	A	T	2	2	0.5	0.5		gnl|UMD3.1|GK000006.2	42651140	G	T	5	2	0.714285714285714	0.285714285714286		gnl|UMD3.1|GK000013.2	41910720	C	A	39	27	0.590909090909091	0.409090909090909		gnl|UMD3.1|GK000020.2	32112962	T	C	2	3	0.4	0.6		gnl|UMD3.1|GK000020.2	31976439	T	C	2	2	0.5	0.5		SREBF1	>=35234637	<=35250672	gnl|UMD3.1|GK000019.2
gnl|UMD3.1|GK000020.2	32097646	G	A	0	2	0	1		gnl|UMD3.1|GK000006.2	42651299	T	C	27	4	0.870967741935484	0.129032258064516		gnl|UMD3.1|GK000013.2	41910819	C	T	11	3	0.785714285714286	0.214285714285714		gnl|UMD3.1|GK000020.2	32112968	T	C	2	2	0.5	0.5		gnl|UMD3.1|GK000020.2	31978453	C	A	1	2	0.333333333333333	0.666666666666667		Chromosom	Pozycja	1	2	3
gnl|UMD3.1|GK000020.2	32106926	T	A	2	2	0.5	0.5		gnl|UMD3.1|GK000006.2	42651319	T	C	14	19	0.424242424242424	0.575757575757576		gnl|UMD3.1|GK000013.2	41910864	T	C	0	26	0	1		gnl|UMD3.1|GK000020.2	32113689	A	G	0	2	0	1		gnl|UMD3.1|GK000020.2	31980296	G	A	3	2	0.6	0.4		gnl|UMD3.1|GK000019.2	35243344	T	G	2
gnl|UMD3.1|GK000020.2	32107431	T	C	4	3	0.571428571428571	0.428571428571429		gnl|UMD3.1|GK000006.2	42651321	T	C	25	7	0.78125	0.21875		gnl|UMD3.1|GK000013.2	41911154	T	G	5	3	0.625	0.375		gnl|UMD3.1|GK000020.2	32114584	T	C	0	5	0	1		gnl|UMD3.1|GK000020.2	31980948	C	T,A	0	2	0	1		gnl|UMD3.1|GK000019.2	35247728	G	C	10
gnl|UMD3.1|GK000020.2	32107455	A	G	6	2	0.75	0.25		gnl|UMD3.1|GK000006.2	42651327	T	C	29	4	0.878787878787879	0.121212121212121		gnl|UMD3.1|GK000013.2	41911652	T	G	5	2	0.714285714285714	0.285714285714286		gnl|UMD3.1|GK000020.2	32115052	T	C	0	4	0	1		gnl|UMD3.1|GK000020.2	31980958	A	G	0	2	0	1		gnl|UMD3.1|GK000019.2	35249627	A	C	0
gnl|UMD3.1|GK000020.2	32107626	G	T	3	2	0.6	0.4		gnl|UMD3.1|GK000006.2	42651331	T	C	18	14	0.5625	0.4375		HNF4A	>=73547468	<=73574144	gnl|UMD3.1|GK000013.2						gnl|UMD3.1|GK000020.2	32118012	A	G	1	2	0.333333333333333	0.666666666666667		gnl|UMD3.1|GK000020.2	31981172	A	C	1	2	0.333333333333333	0.666666666666667		gnl|UMD3.1|GK000019.2	35250591	G	T	26
gnl|UMD3.1|GK000020.2	32112209	A	T	2	2	0.5	0.5		gnl|UMD3.1|GK000006.2	42651332	T	C	21	10	0.67741935483871	0.32258064516129		Chromosom	Pozycja	1	2	3	4	5	6		gnl|UMD3.1|GK000020.2	32120225	C	T	0	4	0	1		gnl|UMD3.1|GK000020.2	31981753	G	T	7	2	0.777777777777778	0.222222222222222		CARTPT	>=9791661	<=9793744	gnl|UMD3.1|GK000020.2
gnl|UMD3.1|GK000020.2	32112342	G	C	8	2	0.8	0.2		gnl|UMD3.1|GK000006.2	42651345	T	C	26	6	0.8125	0.1875		gnl|UMD3.1|GK000013.2	73547999	G	C	2	2	0.5	0.5		gnl|UMD3.1|GK000020.2	32121047	T	A	0	7	0	1		gnl|UMD3.1|GK000020.2	31982426	G	A	0	3	0	1		Chromosom	Pozycja	1	2	3
gnl|UMD3.1|GK000020.2	32112572	T	C	4	3	0.571428571428571	0.428571428571429		gnl|UMD3.1|GK000006.2	42651346	T	C	23	9	0.71875	0.28125		gnl|UMD3.1|GK000013.2	73548763	T	C	0	4	0	1		gnl|UMD3.1|GK000020.2	32121290	G	C	9	3	0.75	0.25		gnl|UMD3.1|GK000020.2	31982617	T	C	0	7	0	1		GHR	>=31890736	<=32199996	gnl|UMD3.1|GK000020.2
gnl|UMD3.1|GK000020.2	32112590	C	T	7	2	0.777777777777778	0.222222222222222		gnl|UMD3.1|GK000006.2	42651363	T	C	24	9	0.727272727272727	0.272727272727273		gnl|UMD3.1|GK000013.2	73548801	A	T	0	2	0	1		gnl|UMD3.1|GK000020.2	32121320	T	C	3	7	0.3	0.7		gnl|UMD3.1|GK000020.2	31984170	G	T	0	2	0	1		Chromosom	Pozycja	1	2	3
gnl|UMD3.1|GK000020.2	32112631	T	C	1	9	0.1	0.9		gnl|UMD3.1|GK000006.2	42651391	T	C	23	8	0.741935483870968	0.258064516129032		gnl|UMD3.1|GK000013.2	73550364	G	T	0	3	0	1		gnl|UMD3.1|GK000020.2	32123712	T	C	0	4	0	1		gnl|UMD3.1|GK000020.2	31984519	T	C	0	4	0	1		gnl|UMD3.1|GK000020.2	31891025	G	A	47
gnl|UMD3.1|GK000020.2	32112648	T	C	6	4	0.6	0.4		gnl|UMD3.1|GK000006.2	42651397	T	C	23	10	0.696969696969697	0.303030303030303		gnl|UMD3.1|GK000013.2	73550888	A	G	0	1	0	1		gnl|UMD3.1|GK000020.2	32124015	C	G	2	2	0.5	0.5		gnl|UMD3.1|GK000020.2	31984746	T	G	0	1	0	1		gnl|UMD3.1|GK000020.2	31892401	G	T	3
gnl|UMD3.1|GK000020.2	32112886	T	C	3	2	0.6	0.4		gnl|UMD3.1|GK000006.2	42651398	T	C	26	6	0.8125	0.1875		gnl|UMD3.1|GK000013.2	73551322	A	G	0	2	0	1		gnl|UMD3.1|GK000020.2	32128190	T	A	0	2	0	1		gnl|UMD3.1|GK000020.2	31985039	T	C	0	3	0	1		gnl|UMD3.1|GK000020.2	31893651	T	C	9
gnl|UMD3.1|GK000020.2	32112960	T	C	7	3	0.7	0.3		gnl|UMD3.1|GK000006.2	42652848	T	C	0	2	0	1		gnl|UMD3.1|GK000013.2	73552835	C	T	0	2	0	1		gnl|UMD3.1|GK000020.2	32129660	G	A	0	2	0	1		gnl|UMD3.1|GK000020.2	31985069	T	G	0	5	0	1		gnl|UMD3.1|GK000020.2	31893686	T	C	17
gnl|UMD3.1|GK000020.2	32113038	G	A	2	6	0.25	0.75		gnl|UMD3.1|GK000006.2	42653180	A	G	0	1	0	1		gnl|UMD3.1|GK000013.2	73553560	G	T	0	2	0	1		gnl|UMD3.1|GK000020.2	32129676	C	A	0	2	0	1		gnl|UMD3.1|GK000020.2	31985595	G	A	1	2	0.333333333333333	0.666666666666667		gnl|UMD3.1|GK000020.2	31894246	T	C	8
gnl|UMD3.1|GK000020.2	32113041	G	T	6	2	0.75	0.25		gnl|UMD3.1|GK000006.2	42653190	T	C	1	1	0.5	0.5		gnl|UMD3.1|GK000013.2	73554774	T	C	0	12	0	1		gnl|UMD3.1|GK000020.2	32130086	G	A	0	4	0	1		gnl|UMD3.1|GK000020.2	31985628	G	T	0	1	0	1		gnl|UMD3.1|GK000020.2	31894358	A	C	5
gnl|UMD3.1|GK000020.2	32121047	T	A	2	6	0.25	0.75		gnl|UMD3.1|GK000006.2	42653199	T	C	1	2	0.333333333333333	0.666666666666667		gnl|UMD3.1|GK000013.2	73554895	A	T	8	2	0.8	0.2		gnl|UMD3.1|GK000020.2	32130766	C	A	0	2	0	1		gnl|UMD3.1|GK000020.2	31988421	G	T	0	2	0	1		gnl|UMD3.1|GK000020.2	31894477	C	G	2
gnl|UMD3.1|GK000020.2	32121282	C	A	2	2	0.5	0.5		gnl|UMD3.1|GK000006.2	42653218	T	C	1	4	0.2	0.8		gnl|UMD3.1|GK000013.2	73554923	G	A	10	2	0.833333333333333	0.166666666666667		gnl|UMD3.1|GK000020.2	32133106	T	C	0	3	0	1		gnl|UMD3.1|GK000020.2	31988775	C	T	0	3	0	1		gnl|UMD3.1|GK000020.2	31894664	A	G	12
gnl|UMD3.1|GK000020.2	32121345	C	A	3	3	0.5	0.5		gnl|UMD3.1|GK000006.2	42653220	T	C	3	2	0.6	0.4		gnl|UMD3.1|GK000013.2	73555200	C	A	23	4	0.851851851851852	0.148148148148148		gnl|UMD3.1|GK000020.2	32134561	G	A	0	2	0	1		gnl|UMD3.1|GK000020.2	31991193	C	T	3	2	0.6	0.4		gnl|UMD3.1|GK000020.2	31894784	G	T	15
gnl|UMD3.1|GK000020.2	32121633	C	A	1	2	0.333333333333333	0.666666666666667		gnl|UMD3.1|GK000006.2	42653284	A	G	0	5	0	1		gnl|UMD3.1|GK000013.2	73555415	T	C	0	23	0	1		gnl|UMD3.1|GK000020.2	32134609	T	C	0	2	0	1		gnl|UMD3.1|GK000020.2	31991875	C	T	0	3	0	1		gnl|UMD3.1|GK000020.2	31894891	A	G	10
gnl|UMD3.1|GK000020.2	32123712	T	C	3	3	0.5	0.5		gnl|UMD3.1|GK000006.2	42653348	A	T	0	3	0	1		gnl|UMD3.1|GK000013.2	73555492	C	T	11	3	0.785714285714286	0.214285714285714		gnl|UMD3.1|GK000020.2	32134627	T	C	0	2	0	1		gnl|UMD3.1|GK000020.2	31991877	G	A	1	2	0.333333333333333	0.666666666666667		gnl|UMD3.1|GK000020.2	31894895	G	T	10
gnl|UMD3.1|GK000020.2	32123996	C	A	8	2	0.8	0.2		gnl|UMD3.1|GK000006.2	42654652	T	C	0	2	0	1		gnl|UMD3.1|GK000013.2	73555571	C	T	0	8	0	1		gnl|UMD3.1|GK000020.2	32134641	T	C	0	2	0	1		gnl|UMD3.1|GK000020.2	31993422	G	A	0	4	0	1		gnl|UMD3.1|GK000020.2	31894938	A	T	13
gnl|UMD3.1|GK000020.2	32130294	C	A	3	2	0.6	0.4		gnl|UMD3.1|GK000006.2	42654683	T	C	0	2	0	1		gnl|UMD3.1|GK000013.2	73555990	G	A	0	4	0	1		gnl|UMD3.1|GK000020.2	32135798	T	C	1	2	0.333333333333333	0.666666666666667		gnl|UMD3.1|GK000020.2	31993460	T	C	3	2	0.6	0.4		gnl|UMD3.1|GK000020.2	31895337	G	A	9
gnl|UMD3.1|GK000020.2	32131974	G	A	0	2	0	1		gnl|UMD3.1|GK000006.2	42654691	T	C	0	2	0	1		gnl|UMD3.1|GK000013.2	73556172	C	G	0	3	0	1		gnl|UMD3.1|GK000020.2	32135837	C	A	2	2	0.5	0.5		gnl|UMD3.1|GK000020.2	31994203	A	G	0	2	0	1		gnl|UMD3.1|GK000020.2	31895444	T	C	6
gnl|UMD3.1|GK000020.2	32137962	T	C	12	2	0.857142857142857	0.142857142857143		gnl|UMD3.1|GK000006.2	42654716	T	C	0	2	0	1		gnl|UMD3.1|GK000013.2	73556533	G	T	2	2	0.5	0.5		gnl|UMD3.1|GK000020.2	32135843	T	C	2	2	0.5	0.5		gnl|UMD3.1|GK000020.2	31995889	G	A	0	2	0	1		gnl|UMD3.1|GK000020.2	31895460	T	C	6
gnl|UMD3.1|GK000020.2	32138193	T	A	7	2	0.777777777777778	0.222222222222222		gnl|UMD3.1|GK000006.2	42654726	T	C	0	2	0	1		gnl|UMD3.1|GK000013.2	73556689	C	T	6	2	0.75	0.25		gnl|UMD3.1|GK000020.2	32139197	G	A	0	2	0	1		gnl|UMD3.1|GK000020.2	31996896	C	T	0	2	0	1		gnl|UMD3.1|GK000020.2	31896264	T	G	6
[truncated: 1,626 more rows]
[truncated: 3 more columns]
