# Supplementary material for: Single nucleotide polymorphism discovery in bovine liver using RNA-seq technology
Source: PLoS One. 2017 Feb 24;12(2):e0172687. doi: 10.1371/journal.pone.0172687 (PMC5325534; doi:10.1371/journal.pone.0172687)
Supplement: S50 Table — (XLS) [file pone.0172687.s050.xls]

## Sheet: Geny kandydujące z SNP
S50 Table: Summary of identified putative SNPs hits of liver RNA-seq data on 110 potential candidate genes from bovine QTL-db in Polish Red cattle.
CGs	6m	6m	9m	9m	12m	12m
GHR	404	160	266	341	151	284
CCSER1	342	210	509	658	247	273
MTSS1	143	84	85	89	111	73
EGFR	99	29	54	61	34	120
IGF-I	47	36	24	27	10	89
LEPR	46	44	53	45	26	57
KCNIP4	40	96	27	54	55	21
IGF2R	37	33	53	61	24	35
MAP3K5	36	34	51	69	33	69
NSMCE2	33	45	33	59	22	84
IGFBP7	31	16	20	36	16	41
ATP6V1B2	29	32	44	68	36	39
PRLR	28	27	14	15	17	13
HNF4A	22	65	18	23	45	56
CHD7	20	30	33	44	26	50
HGF	20	11	48	48	14	21
HGF	20	11	48	48	14	21
PPP2R1A	20	10	5	7	8	3
IGFBP2	17	31	4	26	8	3
ATM	16	6	19	23	8	21
TG	16	4	9	26	10	7
INSIG1	15	22	49	51	53	76
IGFBP4	15	11	17	7	13	14
CAPN2	14	13	11	7	16	4
CAST	13	48	63	60	15	90
FGF2	13	22	27	30	28	28
CAPN1	12	17	10	8	15	14
APOA2	12	17	9	10	9	10
IGF2BP3	11	18	15	21	8	7
FASN	11	11	3	3	16	10
PKD2	10	17	9	11	9	7
SREBF1	10	9	8	8	9	5
NPC1	10	5	18	19	31	17
IGF2	9	22	16	26	14	14
STAT6	8	8	5	6	5	4
IgFBp3	8	7	12	10	9	7
XYLT1	7	2	6	9	9	2
SDC1	6	11	16	6	11	4
MST1R	6	3	1	1	3	0
NUCB2	5	12	14	11	7	4
RALGDS	5	11	7	12	2	12
SIRT1	5	5	13	10	6	8
DNMT3B	5	0	0	1	1	0
DGAT1	4	6	7	2	4	2
PCSK1	3	7	18	44	12	3
IGFBP1	3	6	9	5	8	7
GTF3C5	3	6	5	4	4	9
IGFALS	3	5	8	4	6	5
FABP3	3	4	1	5	2	7
IGFBP5	3	3	4	4	3	1
VEGFB	3	2	3	3	1	2
PEG10	3	1	0	4	1	1
IGF1R	2	1	4	5	4	7
IGF2BP2	1	4	3	2	0	4
SPP1	1	4	2	6	2	1
FOXA2	1	2	8	3	2	2
NTNG1	1	1	16	23	4	4
PRDM16	1	1	0	0	0	0
ZBED6	1	0	4	1	3	2
GH1	1	0	1	0	2	0
GHRHR	1	0	0	0	0	0
DPP6	0	10	4	2	1	3
MYF5	0	5	0	0	0	0
NCAPG	0	4	2	8	2	0
SLC38A1	0	3	3	7	0	0
GDF10	0	3	0	1	3	0
CA8	0	1	15	2	3	0
IGFBP6	0	1	1	0	0	0
PROP1	0	1	0	0	0	0
XKR4	0	0	12	11	1	2
IGFLR1	0	0	6	8	1	3
FAM110B	0	0	2	0	0	0
SNTG1	0	0	1	1	0	2
SLC44A5	0	0	1	1	0	0
IGFN1	0	0	0	18	0	3
GDF 9	0	0	0	1	0	0
DLK2	0	0	0	0	20	0
IGF2BP1	0	0	0	0	0	4
MGC134087	0	0	0	0	0	2
GAD1	0	0	0	0	0	0
MSTN	0	0	0	0	0	0
LEP	0	0	0	0	0	0
NPY	0	0	0	0	0	0
WNT10B	0	0	0	0	0	0
MYF6	0	0	0	0	0	0
NPM1	0	0	0	0	0	0
IGFBPL1	0	0	0	0	0	0
RFX6	0	0	0	0	0	0
GHRH	0	0	0	0	0	0
PLAG1	0	0	0	0	0	0
BTG4	0	0	0	0	0	0
UCP3	0	0	0	0	0	0
LHX4	0	0	0	0	0	0
IGFL1	0	0	0	0	0	0
CARTPT	0	0	0	0	0	0
GHRL	0	0	0	0	0	0
MC4R	0	0	0	0	0	0
SH2B2	0	0	0	0	0	0
POU1F1	0	0	0	0	0	0
GHSR	0	0	0	0	0	0
NKAIN1	0	0	0	0	0	0
AMPD1	0	0	0	0	0	0
BMP8B	0	0	0	0	0	0
GRB10	0	0	0	0	0	0
CAPN3	0	0	0	0	0	0
SIX3	0	0	0	0	0	0
GDF5	0	0	0	0	0	0
SDR16C5	0	0	0	0	0	0
SDR16C6	0	0	0	0	0	0
TOX	0	0	0	0	0	0
