# Supplementary material for: Single nucleotide polymorphism discovery in bovine liver using RNA-seq technology
Source: PLoS One. 2017 Feb 24;12(2):e0172687. doi: 10.1371/journal.pone.0172687 (PMC5325534; doi:10.1371/journal.pone.0172687)
Supplement: S51 Table — (XLS) [file pone.0172687.s051.xls]

## Sheet: CG SNPs (P HF)
S51 Table : Summary of identified putative SNPs hits of liver RNA-seq data on 110 potential candidate genes from bovine QTL-db in Polish HF cattle.
CGs	6m	6m	9m	9m	12m	12m
CCSER1	177	81	269	237	174	253
GHR	124	194	231	395	316	391
MTSS1	63	64	147	164	132	122
KCNIP4	42	6	66	25	74	9
EGFR	34	31	64	90	112	72
NSMCE2	33	22	51	52	76	35
INSIG1	31	10	42	56	13	43
CAST	23	44	52	52	20	36
ATP6V1B2	20	30	32	41	24	24
IGF-I	20	28	41	37	52	99
IGFBP7	20	8	20	14	19	20
IGF2R	17	26	35	46	27	20
CHD7	15	16	25	47	22	25
FGF2	15	9	16	31	27	16
HGF	12	14	14	38	19	11
HGF	12	14	14	38	19	11
HNF4A	11	41	43	18	42	62
PPP2R1A	11	3	12	14	3	0
LEPR	10	17	32	26	43	15
IGF2BP3	10	5	21	17	15	5
IGF2	9	11	12	9	13	13
APOA2	9	11	10	11	14	11
ATM	8	18	26	29	22	14
IgFBp3	7	6	9	5	4	9
IGFBP2	7	3	19	6	11	3
CA8	7	2	11	0	5	11
NUCB2	7	2	9	13	4	7
MAP3K5	6	16	53	47	31	25
NPC1	6	14	19	20	43	14
SDC1	6	6	8	11	7	8
IGFLR1	6	6	7	0	0	1
DGAT1	6	6	6	6	2	2
SREBF1	6	4	8	5	7	7
IGFBP5	6	3	4	4	2	2
SIRT1	5	10	13	11	11	8
PKD2	5	10	10	20	14	7
PCSK1	5	1	14	9	14	9
PRLR	4	21	23	14	12	16
IGFBP4	4	13	19	17	15	14
FASN	4	12	8	15	5	8
IGFALS	4	5	5	5	5	4
STAT6	4	5	2	5	4	4
CAPN2	4	3	4	10	14	7
XKR4	4	0	5	0	1	0
IGFBP6	4	0	0	3	0	0
TG	3	11	11	11	13	6
FABP3	3	3	2	4	2	3
FOXA2	3	2	1	3	1	1
XYLT1	3	1	2	5	6	3
IGFBP1	2	7	9	3	5	0
RALGDS	2	3	11	3	5	2
VEGFB	2	3	3	2	2	1
GTF3C5	2	1	11	5	2	7
NCAPG	2	0	6	4	3	7
IGF2BP2	2	0	2	0	2	1
SNTG1	2	0	0	1	0	0
CAPN1	1	13	9	9	9	12
IGF1R	1	10	11	4	0	3
PEG10	1	2	4	2	2	0
SPP1	1	0	3	4	3	3
IGFBPL1	1	0	0	0	0	1
SDR16C6	1	0	0	0	0	0
MST1R	0	7	5	4	1	0
PRDM16	0	5	0	0	0	0
GH1	0	2	10	2	4	1
SLC38A1	0	1	11	0	2	0
DNMT3B	0	1	1	1	0	0
FAM110B	0	1	1	0	0	0
NTNG1	0	0	8	0	0	0
SLC44A5	0	0	4	0	0	0
ZBED6	0	0	3	3	3	0
DPP6	0	0	2	1	1	3
GHRHR	0	0	1	5	0	0
BTG4	0	0	1	1	0	0
MGC134087	0	0	1	0	1	0
GDF 9	0	0	1	0	0	1
NPY	0	0	1	0	0	0
IGFN1	0	0	1	0	0	0
SIX3	0	0	1	0	0	0
CAPN3	0	0	0	1	2	0
NPM1	0	0	0	0	0	5
MYF6	0	0	0	0	0	2
AMPD1	0	0	0	0	0	1
GAD1	0	0	0	0	0	0
MSTN	0	0	0	0	0	0
LEP	0	0	0	0	0	0
WNT10B	0	0	0	0	0	0
MYF5	0	0	0	0	0	0
PROP1	0	0	0	0	0	0
RFX6	0	0	0	0	0	0
GHRH	0	0	0	0	0	0
PLAG1	0	0	0	0	0	0
UCP3	0	0	0	0	0	0
LHX4	0	0	0	0	0	0
IGFL1	0	0	0	0	0	0
IGF2BP1	0	0	0	0	0	0
CARTPT	0	0	0	0	0	0
GHRL	0	0	0	0	0	0
DLK2	0	0	0	0	0	0
MC4R	0	0	0	0	0	0
SH2B2	0	0	0	0	0	0
POU1F1	0	0	0	0	0	0
GHSR	0	0	0	0	0	0
NKAIN1	0	0	0	0	0	0
BMP8B	0	0	0	0	0	0
GRB10	0	0	0	0	0	0
GDF5	0	0	0	0	0	0
SDR16C5	0	0	0	0	0	0
TOX	0	0	0	0	0	0
GDF10	0	0	0	0	0	0
