# Supplementary material for: Single nucleotide polymorphism discovery in bovine liver using RNA-seq technology
Source: PLoS One. 2017 Feb 24;12(2):e0172687. doi: 10.1371/journal.pone.0172687 (PMC5325534; doi:10.1371/journal.pone.0172687)
Supplement: S52 Table — (XLS) [file pone.0172687.s052.xls]

## Sheet: CG SNPs (P HF)
S52 Table: Summary of identified putative SNPs hits of liver RNA-seq data on 110 potential candidate genes from bovine QTL-db in Hereford cattle.
CGs	6m	6m	9m	9m	12m	12m
CCSER1	259	337	296	342	360	340
KCNIP4	235	803	610	40	247	251
MTSS1	215	224	220	143	269	213
GHR	149	274	350	404	405	330
CAST	109	99	32	13	67	78
EGFR	104	121	124	99	90	134
PRLR	67	59	22	28	16	17
LEPR	42	44	21	46	34	34
NSMCE2	41	59	45	33	48	72
IGFBP2	40	50	9	17	11	9
IGF2BP3	36	19	13	11	9	23
ATP6V1B2	35	50	53	29	36	51
HGF	35	33	22	20	21	46
HGF	35	33	22	20	21	46
CHD7	32	32	48	20	47	78
IGF2R	30	18	7	37	23	24
ATM	30	17	35	16	30	31
PKD2	29	17	16	10	17	17
MAP3K5	27	54	37	36	9	44
HNF4A	25	77	50	22	31	26
FGF2	20	32	22	13	36	35
IGFBP7	18	28	32	31	22	38
SIRT1	16	16	12	5	8	9
IGF2	16	16	8	9	10	8
IGF-I	16	12	28	47	27	28
IGFBP4	15	18	11	15	19	12
NPC1	14	10	11	10	21	21
CAPN2	13	5	8	14	11	24
CA8	12	2	3	0	6	3
TG	11	12	5	16	11	21
IGFBP1	11	9	1	3	3	4
SREBF1	11	3	2	10	7	4
CAPN1	10	10	10	12	17	8
IGFLR1	9	1	1	0	6	9
APOA2	8	9	12	12	9	7
INSIG1	7	10	15	15	9	27
STAT6	7	4	4	8	3	5
MST1R	7	2	1	6	8	2
XYLT1	6	9	3	7	14	12
IGF1R	6	2	3	2	5	8
SDC1	6	1	10	6	8	6
GTF3C5	5	9	1	3	9	4
FASN	5	5	7	11	8	7
PCSK1	5	5	1	3	11	15
NTNG1	5	2	0	1	0	6
PPP2R1A	4	25	4	20	7	19
IgFBp3	4	7	7	8	2	6
DGAT1	4	6	7	4	4	4
IGFBP5	4	5	2	3	4	7
IGF2BP2	4	3	1	1	4	5
IGFALS	4	2	4	3	5	5
NUCB2	3	7	8	5	12	13
SLC38A1	3	6	5	0	0	1
GH1	3	1	0	1	0	1
IGFBP6	3	1	0	0	0	0
NCAPG	2	3	0	0	1	0
FOXA2	2	2	5	1	2	2
VEGFB	2	2	1	3	2	3
PEG10	2	2	0	3	1	0
SNTG1	2	0	0	0	3	2
ZBED6	1	3	3	1	1	0
RALGDS	1	2	1	5	5	3
DNMT3B	1	1	1	5	0	1
FABP3	1	1	1	3	1	2
SPP1	1	0	0	1	3	3
MYF6	1	0	0	0	0	0
RFX6	0	6	0	0	0	5
DPP6	0	3	0	0	3	5
CAPN3	0	2	0	0	0	0
MGC134087	0	1	0	0	0	0
GDF 9	0	0	1	0	2	4
SLC44A5	0	0	1	0	0	0
IGF2BP1	0	0	1	0	0	0
PRDM16	0	0	0	1	0	0
XKR4	0	0	0	0	9	0
FAM110B	0	0	0	0	2	0
BMP8B	0	0	0	0	1	1
GDF10	0	0	0	0	1	1
SDR16C6	0	0	0	0	1	0
GHSR	0	0	0	0	0	1
AMPD1	0	0	0	0	0	1
GAD1	0	0	0	0	0	0
MSTN	0	0	0	0	0	0
GHRHR	0	0	0	0	0	0
LEP	0	0	0	0	0	0
NPY	0	0	0	0	0	0
WNT10B	0	0	0	0	0	0
MYF5	0	0	0	0	0	0
NPM1	0	0	0	0	0	0
PROP1	0	0	0	0	0	0
IGFBPL1	0	0	0	0	0	0
GHRH	0	0	0	0	0	0
PLAG1	0	0	0	0	0	0
BTG4	0	0	0	0	0	0
UCP3	0	0	0	0	0	0
IGFN1	0	0	0	0	0	0
LHX4	0	0	0	0	0	0
IGFL1	0	0	0	0	0	0
CARTPT	0	0	0	0	0	0
GHRL	0	0	0	0	0	0
DLK2	0	0	0	0	0	0
MC4R	0	0	0	0	0	0
SH2B2	0	0	0	0	0	0
POU1F1	0	0	0	0	0	0
NKAIN1	0	0	0	0	0	0
GRB10	0	0	0	0	0	0
SIX3	0	0	0	0	0	0
GDF5	0	0	0	0	0	0
SDR16C5	0	0	0	0	0	0
TOX	0	0	0	0	0	0
