# Supplementary material for: Single nucleotide polymorphism discovery in bovine liver using RNA-seq technology
Source: PLoS One. 2017 Feb 24;12(2):e0172687. doi: 10.1371/journal.pone.0172687 (PMC5325534; doi:10.1371/journal.pone.0172687)
Supplement: S53 Table — (XLSX) [file pone.0172687.s053.xlsx]

## Sheet: Sheet1
S53 Table. RNA-seq experimental results of nine selected breed-specific SNPs loci utilized in SNP validation experiment.
Breed	CG name symbol	Genome position in ensembl	SNP position	chromosome and gene map position in ensembl	REF seq	Polish Red	Polish Red	Polish Red	Polish Red	Polish Red	Polish Red	Polish Red	Polish Red	Polish Red	Polish Red	Polish Red	Polish Red	Polish Red	Polish Red	Polish Red	Polish Red	Polish Red	Polish Red	Polish HF	Polish HF	Polish HF	Polish HF	Polish HF	Polish HF	Hereford	Hereford	Hereford	Hereford	Hereford	Hereford
						sample seq	sample seq	sample seq	sample seq	sample seq	sample seq	% SNP	% SNP	% SNP	% SNP	% SNP	% SNP	# of reads as SNP	# of reads as SNP	# of reads as SNP	# of reads as SNP	# of reads as SNP	# of reads as SNP	% SNP	% SNP	% SNP	% SNP	% SNP	% SNP	% SNP	% SNP	% SNP	% SNP	% SNP	% SNP
						CP 19	CP 20	CP 21	CP 22	CP 23	CP 24	CP 19	CP 20	CP 21	CP 22	CP 23	CP 24	CP 19	CP 20	CP 21	CP 22	CP 23	CP 24	CP 27	CP 28	CP 29	CP 30	CP 31	CP 32	CP35	CP36	CP37	CP38	CP39	CP40
Polish Red	CTNS	gnl|UMD3.1|GK000019.2	24970466	>19 dna:chromosome chromosome:UMD3.1:19:24970266:24970666:1	C	G	G	G	G	G	G	0.727273	1	1	1	1	1	11	11	3	16	10	11	0	0	0	0	0	0	0	0	0	0	0.615385	0
Polish Red	P4HA2	gnl|UMD3.1|GK000007.2	23497153	>7 dna:chromosome chromosome:UMD3.1:7:23496953:23497353:1	G	A	A	A	A	A	A	0.354839	1	1	1	1	1	31	12	2	5	2	11	0	0	0	0	0	0	0	0	0	0	0	0
Breed	CG name symbol	Genome position in ensembl	SNP position	chromosome and gene map position in ensembl	REF seq	Polish HF	Polish HF	Polish HF	Polish HF	Polish HF	Polish HF	Polish HF	Polish HF	Polish HF	Polish HF	Polish HF	Polish HF	Polish HF	Polish HF	Polish HF	Polish HF	Polish HF	Polish HF	Polish Red	Polish Red	Polish Red	Polish Red	Polish Red	Polish Red	Hereford	Hereford	Hereford	Hereford	Hereford	Hereford
						sample seq	sample seq	sample seq	sample seq	sample seq	sample seq	% SNP	% SNP	% SNP	% SNP	% SNP	% SNP	# of reads as SNP	# of reads as SNP	# of reads as SNP	# of reads as SNP	# of reads as SNP	# of reads as SNP	% SNP	% SNP	% SNP	% SNP	% SNP	% SNP	% SNP	% SNP	% SNP	% SNP	% SNP	% SNP
						CP 27	CP 28	CP 29	CP 30	CP 31	CP 32	CP 27	CP 28	CP 29	CP 30	CP 31	CP 32	CP 27	CP 28	CP 29	CP 30	CP 31	CP 32	CP 19	CP 20	CP 21	CP 22	CP 23	CP 24	CP35	CP36	CP37	CP38	CP39	CP40
Polish HF	GHR	gnl|UMD3.1|GK000020.2	31891025	>20 dna:chromosome chromosome:UMD3.1:20:31890825:31891225:1	G	A	A	A	A	A	A	1	1	0.995745	1	1	1	42	228	235	146	114	178	1	0.988636	1	1	1	1	0.521739	1	1	1	0.990909	0.47191
Polish HF	IGF2R	gnl|UMD3.1|GK000009.2	97733752	>9 dna:chromosome chromosome:UMD3.1:9:97733552:97733952:1	T	C	C	C	C	C	C	1	0.285714	1	1	1	1	3	21	51	19	21	21	1	0.84375	1	1	0.28	1	1	0	0	1	0.722222	0.478261
Polish HF	IGF2BP3	gnl|UMD3.1|GK000004.2	32078842	>4 dna:chromosome chromosome:UMD3.1:4:32078642:32079042:1	C	T	T	T	T	T	T	1	0.428571	1	1	1	1	3	7	7	4	2	2	0.363636	1	0.666667	0	0	1	0.4	0	0	0	0	0.25
Polish HF	IGFBP4	gnl|UMD3.1|GK000019.2	41337061	>19 dna:chromosome chromosome:UMD3.1:19:41336861:41337261:1	G	A	A	A	A	A	A	1	0.714286	0.9375	0.75	0.5	1	2	7	16	8	2	6	0.857143	0.909091	0.5	0.941176	1	1	0.818182	1	0.5	1	0.666667	0.578947
Breed	CG name symbol	Genome position in ensembl	SNP position	UMD chromosome and Gene map position in ensembl	REF seq	Hereford	Hereford	Hereford	Hereford	Hereford	Hereford	Hereford	Hereford	Hereford	Hereford	Hereford	Hereford	Hereford	Hereford	Hereford	Hereford	Hereford	Hereford	Polish Red	Polish Red	Polish Red	Polish Red	Polish Red	Polish Red	Polish HF	Polish HF	Polish HF	Polish HF	Polish HF	Polish HF
						sample seq	sample seq	sample seq	sample seq	sample seq	sample seq	% SNP	% SNP	% SNP	% SNP	% SNP	% SNP	# of reads as SNP	# of reads as SNP	# of reads as SNP	# of reads as SNP	# of reads as SNP	# of reads as SNP	% SNP	% SNP	% SNP	% SNP	% SNP	% SNP	% SNP	% SNP	% SNP	% SNP	% SNP	% SNP
						CP35	CP36	CP37	CP38	CP39	CP40	CP35	CP36	CP37	CP38	CP39	CP40	CP35	CP36	CP37	CP38	CP39	CP40	CP 19	CP 20	CP 21	CP 22	CP 23	CP 24	CP 27	CP 28	CP 29	CP 30	CP 31	CP 32
Hereford	GHR	gnl|UMD3.1|GK000020.2	31894358	>20 dna:chromosome chromosome:UMD3.1:20:31894158:31894558:1	A	C	C	C	C	C	C	0.444444	1	1	1	1	0.75	18	10	18	11	16	20	0	1	1	1	1	0	0.25	1	0.625	0.28	1	1
Hereford	IGF2	gnl|UMD3.1|GK000029.2	50047844	>29 dna:chromosome chromosome:UMD3.1:29:50047644:50048044:1	C	A	A	A	A	A	A	1	0.583333	0.75	1	1	1	7	12	4	20	12	12	0.833333	1	1	1	1	1	0	1	1	1	1	1
Hereford	IQGAP2	gnl|UMD3.1|GK000010.2	7576693	>10 dna:chromosome chromosome:UMD3.1:10:7576493:7576893:1	C	A	A	A	A	A	A	0.352941	1	1	1	1	0.695652	34	8	10	6	5	23	0	0	0	0	0	0	0	0	0	0	0	0
