# Supplementary material for: Single nucleotide polymorphism discovery in bovine liver using RNA-seq technology
Source: PLoS One. 2017 Feb 24;12(2):e0172687. doi: 10.1371/journal.pone.0172687 (PMC5325534; doi:10.1371/journal.pone.0172687)
Supplement: S54 Table — (XLSX) [file pone.0172687.s054.xlsx]

## Sheet: PR UNIQUE 19-24
S54 Table: Primer design details of nine breed-specific SNPs generated from the bovine liver RNA-seq experiment.
Breed	CG name symbol	KASP-GT figure symbol	Genome position	SNP position	UMD chromosome and Gene map position in ensembl	Primer design of SNP mutation by using both 5` and 3` flanking regions of 200 bp sequence
Polish Red	CTNS	19PR-24970466-CTNS	gnl|UMD3.1|GK000019.2	24970466	>19 dna:chromosome chromosome:UMD3.1:19:24970266:24970666:1	GCCACTGCTGTGTTCAGAGACCAAGCAGCCAGGTGCTGTGTCTGATAGACCCGGAGGCGCTGGTGTTGGTGGCAGAGGGGCTAGGACTTTGGGGTTAGGCCTTGGGGCACCGCCTCTGAAGGCTGCGTCCTCTGAGCACTAACAGTGCGGACACTCACCCTACATCCAGGTGGCCACAGCCAGGCTCTCGTAAAGGACCAC>GTATTTCCAAACCTTGAGGTGCCCAACAGATTGGTTCAGAACCGAGCTCACATCCAGCTCTCTCAGAATCTTCGTCACACTAACGAGCCATTTGGGATTTTTCAGAGGGCTGCTTCGGAAGTGAGTGGCTTACTCTCCTCTGCCTCTGCCTACCTCCACTTTCCCATGTTCAGGCCCCACACGCGCTCCTTGCCCCA…
Polish Red	P4HA2	7PR-23497153-P4HA2	gnl|UMD3.1|GK000007.2	23497153	>7 dna:chromosome chromosome:UMD3.1:7:23496953:23497353:1	CCCAGGCTTCTGCAATGGGGGAAATCTCTGTCCCTAACCCAGAGGCCCTTGGAGCCTGACTACATGCCTCTCTGGCTTCAGGAACCAAATACCAGGCCATGCTGAGTGTGGATGACTGCTTTGGGATGGGCCGCTCGGCCTACAACGAAGGCGACTATTACCACACGGTGTTGTGGATGGAACAGGTGCTAAAGCAGCTCG>AATGCTGGGGAGGAGGCCACCACATCCAAGGCCCAGGTGCTGGACTATCTGAGCTACGCTGTCTTCCAGTTGGGTGACCTGCACCGTGCCGTGGAGCTCACCCGCCGCCTGCTCTCCCTTGGTAAGGAGCCTTTGGGGGAAGGTCAGGTGCAGATGGGAGGTGGCAGGGGTGGCTGCTGTCAGGGACCAAGCCAGTC…
Polish HF	GHR	20HF-31891025-GHR	gnl|UMD3.1|GK000020.2	31891025	>20 dna:chromosome chromosome:UMD3.1:20:31890825:31891225:1	TCAGTTGGTCTGTGCTCACATAGCCACATGATGAGAGAAACTCTTTGTCAGGCAAGGGCAGGGCAGTCGCATTGAGTACGAGGCCCTGTGGAGACTGTACTATATGAATGGAGGTATAATCTGGGACAGGTATCTCAGAACTTGGAACATGTTCTGCTGTCCCCGACCTCCCAGCTGTAGTGGTAAGGCTTTCTGTGGTGG>ATGTAAATGTCTTCCTGGTTAAAGCTTGGCTCTACGTGTGATTCAGCCTCGACATGAGGGGCCAGGGCAATGTACTTTTTGGCGTCTACCTCGCAGAAGTAAGCGTTGTCCACGATGAAGTTAGCTTGGCAGGGTGTGACCACTTCTGGGTGCGTGTCACACTGGGGGTTCCCAGTCTTATTCTTTTGGCCTGGGGA…
Polish HF	IGF2R	9HF-97733752-IGF-2R	gnl|UMD3.1|GK000009.2	97733752	>9 dna:chromosome chromosome:UMD3.1:9:97733552:97733952:1	TTCTGGACCGATTTTTGATGAGGAACCTTCTGGCTTTACTAGTTTCTTTCTTTAAGTTTCTTAGCAGCGTCACTAGGTGGGTCCCGGGATCCAGGGCTGTCCCCGAGCCCTTTTCTTTCTCCTCAGACGATTCAGCGCCTCTGGGGACGTGAGAACCAACGGGGACAGGTACATCTACGAGATCCAGCTGTCGTCCATCAT>CGGGCTCCAGCAGCCCCGCCTGCTCTGGGGCCAGCATCTGCCAGAGGAAGGCCAACGACCAGCACTTCAGTCGCAAAGTCGGAACCTCCAACCAAACCAGATACTACGTTCAAGGTAATTCCCTCCACCCGCGTGCCACGTTTAGCTTCCTCGGAGGCACATTAACCTTTTTATGAGCACACACTCCCTTCGGTTAA…
Polish HF	IGF2BP3	4HF-32078842-IGF2BP3	gnl|UMD3.1|GK000004.2	32078842	>4 dna:chromosome chromosome:UMD3.1:4:32078642:32079042:1	CAAAGGTCAAATGTATTATCACAGTCATTGAAATTATATTTCCAAAGTTCTTCTTTTTTCTATCTTTTGATTTATTTTCAGATAACTGGTGCAGAGAATACAGAAATCCTCCTGCACTGTATGTGATACTTTAGGTGGCCTTTCATTTATCTTGACTTATCATTGCTTAAAATCTTCAAAACAGCTTACTTTGAGGCTCAC>TGACAGTGCCTGGCACATGGAGATGGAGCCTTTTTATTGCCTTGAAACACTGTCACACCATCTGACTGCCCCACTGGTCTTCACAAAGCAACCCTTCTGGGGTCTGCTCCAAGCATAGACCAACTGGTCCAAAGTGTATTGGCCAACTAAGCATCCTGTAGGGCAAGCTAAAGCTTTCTTCCTGCCAGTCAAGTGAT…
Polish HF	IGFBP4	19HF-41337061-IGFBP4	gnl|UMD3.1|GK000019.2	41337061	>19 dna:chromosome chromosome:UMD3.1:19:41336861:41337261:1	CTTCCTCAAGGCTCTGTCTTCCCAAACTCTTTGGGCCTTTCCTTCTTGGCCACCTTCACTCCACTCCAGAGAGCTCAGAGGACTCATGCCCAAGGGAGCCTCCACCCTCAGAGACCAGTTGGGAACCACTGTCTGATCTGGGGGCTGGGCTGGGATTGGGGGTGGCTGCCTGGGAACCTAACCTCTCATACCCTTGTCTTG>AGCAGTGCCACCCGGCCCTGGATGGGCAGCGCGGCAAGTGCTGGTGTGTGGACCGGAAGACGGGAGTGAAGCTTCCGGGGGGCCTGGAGCCGAAGGGGGAGCTGGACTGCCACCAGTTGGCTGACAGCTTCCGAGAGTGAGCCTGTCAGCAGGCAGGGGGCTCAGTGCCCCCTGCTGCCCCCTTCCCTGGAGGCTGC…
Hereford	GHR	20HER-31894358-GHR	gnl|UMD3.1|GK000020.2	31894358	>20 dna:chromosome chromosome:UMD3.1:20:31894158:31894558:1	GAGCATCCTTGTGAACTTGGACTGACTCTTGGTTGTAGTATGTGATCTTTTTTTTGTTGTTGCTTTTGGATGTGGTCTGCTAATATTTTGCTGAGAATTTTTGCATCTATATTCCTCAAAGACGGGCCTGTAATTTTCTTTTTGGTGGTGTCGGTCTGGTTTTGGTATTAGGGTGGTTTCATAGCATGTCTTTGGAGCTAA>CTGGAACTCCTCTTTAGTTTTTTGGAAGCTTTTGAGAAGGATCAGTGTTATTTCTTCTTTGTATGTTTGGTAGAATTCACCTGTAAAGCCATCTGGTCCTGGACTTTTCTTTATAGGAACTTTTAAAATTACATATTCCACTTTACCTCTAGTGATTGGTCTTTTCTAATTATCTATTTCTTGATTCAATTTTGGTG…
Hereford	IGF2	29HER-50047844-IGF2	gnl|UMD3.1|GK000029.2	50047844	>29 dna:chromosome chromosome:UMD3.1:29:50047644:50048044:1	TCCCTTCTTCAGAAAAGGCAGAGCTGGGCAGCCGGAGGGACAGGCAGGGGAGCCGTCACCCAAACCCTGACAAGGTGACCCGAGGGCCTCTCCACCTGACAGCCAATGGAGGGGCAGGGGCCAGGGCCCTGGCTGGATGTGTGCACGTGTGTGGATTTGTTTTAAAAGACACCATCTTAAGAACACCCCTCTCCTCTCCCC>ACAGGGGACGAAGAGTCACTGTTGACCTTGAGGACGAGGAGGTGGCCTTCAGCTCCCAGCCCCAGGGCCCCACACCCAGGCCAGGTCAGCCCTTTGCCCAGGCTGCCCCCCGGCCAGAACCCGCAGCAGGCCAGAAACCCCAGCCCGGAGGTCAGCTGCTGTGACCTGTGGCCCTTGATCCCCACCTGCTCAGAATT…
Hereford	IQGAP2	10HER-7576693-IQGAP2	gnl|UMD3.1|GK000010.2	7576693	>10 dna:chromosome chromosome:UMD3.1:10:7576493:7576893:1	TCCACTAGAGAGGATTCCATGAGACAGGGAGGAAACTGCATGGACTTGTACCACCCAGCTTCAGAAGTTGGACAGCATCCCTTCTGCCCGCTTCTATTGGTCAGAGCCACTGTGAGCCTGCCCAGATTCAAGAGAATAGGACACAGACCCCACCTCTTAATAGAAGGAATCAGAATGTATGGCCAATTTAAAAAAAAAAAC>AAAAAAACACATAAACTAATTTAGCCCATACTACATCATGGCACCAATTCAACAGAAAATTAACTTGAGTAGAAGTCAGCAAAACTATAAAACAATGAGCTCATTGTAAATGGGGTGGGGGGAGATGAGCTGTGTATATTGTGAATAACTAATGAAAATAAGTGAAGTCAGTAGAAAAATTGAAATTAACCTAAGTA…
