# Supplementary material for: Single nucleotide polymorphism discovery in bovine liver using RNA-seq technology
Source: PLoS One. 2017 Feb 24;12(2):e0172687. doi: 10.1371/journal.pone.0172687 (PMC5325534; doi:10.1371/journal.pone.0172687)
Supplement: S55 Table — (XLSX) [file pone.0172687.s055.xlsx]

## Sheet: Genotyping-2812.002-01 Grid-a
S55 Table: Distribution of KASP™ genotypes of nine selected breed-specific SNPs originating from the bovine liver RNA-seq experiment.
SN	Breed	Age (month)	19PR-24970466-CTNS	7PR-23497153-P4HA2	9HF-97733752-IGF2R	20HF-31891025-GHR	4HF-32078842-IGF2BP3	19HF-41337061-IGFBP4	20HER-31894358-GHR	29HER-50047844-IGF2	10HER-7576693-IQGAP2
1	HER	6	C:C	G:G	C:T	A:A	C:C	G:G	C:C	C:C	A:A
2	HER	6	C:C	G:G	C:C	A:A	T:C	G:G	C:A	C:C	C:C
3	HER	6	G:C	G:G	C:C	A:A	C:C	G:G	C:C	C:C	A:C
4	HER	6	C:C	G:G	T:T	A:A	C:C	G:G	C:C	C:C	A:A
5	HER	6	C:C	G:G	C:C	A:G	T:C	G:G	C:A	C:C	A:C
6	HER	9	C:C	G:G	C:C	A:A	T:C	G:G	C:A	C:C	A:C
7	HER	9	G:C	G:G	T:T	A:A	C:C	G:G	C:C	C:C	A:A
8	HER	9	C:C	G:G	C:C	A:A	C:C	G:G	C:C	C:C	A:C
9	HER	9	C:C	G:G	C:T	A:A	T:C	G:G	C:C	C:C	A:C
10	HER	9	C:C	G:G	C:C	A:A	T:C	G:G	C:C	C:C	A:A
11	HER	12	C:C	G:G	C:C	A:G	T:C	G:G	A:A	C:C	C:C
12	HER	12	C:C	G:G	C:T	A:A	T:C	G:G	C:C	C:C	C:C
13	HER	12	C:C	G:G	C:C	A:A	C:C	G:G	A:A	C:C	A:C
14	HER	12	C:C	G:G	C:C	A:A	C:C	G:G	A:A	C:C	C:C
15	HER	12	C:C	A:G	C:T	A:G	C:C	G:G	A:A	C:C	C:C
1	PR	6	G:C	A:G	C:C	A:A	T:C	G:G	A:A	C:C	C:C
2	PR	6	G:C	G:G	C:C	A:A	T:T	G:G	C:C	C:C	C:C
3	PR	6	G:C	A:G	C:C	A:A	T:T	G:G	A:A	C:C	A:C
4	PR	6	G:C	G:G	C:C	A:A	T:T	G:G	A:A	C:C	A:C
5	PR	6	G:G	A:G	C:T	A:A	T:T	G:G	C:C	C:C	C:C
6	PR	9	C:C	G:G	C:C	A:A	T:C	G:G	C:A	C:C	MISSING
7	PR	9	G:G	A:A	C:C	A:A	T:C	G:G	C:C	C:C	C:C
8	PR	9	G:C	G:G	C:C	A:A	T:C	MISSING	C:C	C:C	C:C
9	PR	9	G:C	A:G	C:C	A:A	T:C	G:G	C:C	C:C	C:C
10	PR	9	C:C	A:G	C:C	A:A	T:C	G:G	C:A	C:C	C:C
11	PR	12	G:G	A:G	C:C	A:A	T:C	G:G	C:C	C:C	C:C
12	PR	12	C:C	A:G	C:C	A:A	T:T	G:G	C:C	C:C	A:C
13	PR	12	G:G	A:A	C:T	A:A	T:C	G:G	C:A	C:C	C:C
14	PR	12	C:C	G:G	C:C	A:A	C:C	G:G	C:C	C:C	C:C
15	PR	12	G:C	A:G	C:C	A:A	T:C	G:G	A:A	C:C	C:C
1	P-HF	6	C:C	G:G	C:C	A:A	T:T	G:G	C:A	C:C	C:C
2	P-HF	6	C:C	G:G	C:C	A:A	T:T	G:G	C:C	C:C	C:C
3	P-HF	6	G:C	G:G	C:T	A:A	C:C	G:G	A:A	C:C	C:C
4	P-HF	6	G:C	G:G	C:C	A:A	T:T	G:G	C:A	C:C	C:C
5	P-HF	6	C:C	G:G	C:C	A:A	T:C	G:G	C:A	C:C	C:C
6	P-HF	9	C:C	G:G	C:C	A:A	T:C	G:G	A:A	C:C	C:C
7	P-HF	9	G:G	G:G	C:C	A:A	C:C	G:G	C:C	C:C	C:C
8	P-HF	9	C:C	G:G	C:C	A:A	C:C	G:G	A:A	C:C	C:C
9	P-HF	9	C:C	G:G	C:C	A:A	T:T	G:G	C:A	C:C	C:C
10	P-HF	12	C:C	G:G	C:C	A:A	T:C	G:G	C:C	C:C	A:C
11	P-HF	12	C:C	G:G	C:C	A:A	T:T	G:G	C:A	C:C	C:C
12	P-HF	12	C:C	G:G	C:C	A:A	T:T	G:G	C:A	C:C	C:C
13	P-HF	12	C:C	G:G	C:T	A:A	T:C	G:G	C:A	C:C	C:C
14	P-HF	12	G:C	A:G	C:C	A:A	C:C	G:G	C:C	C:C	C:C
