# Supplementary material for: Single nucleotide polymorphism discovery in bovine liver using RNA-seq technology
Source: PLoS One. 2017 Feb 24;12(2):e0172687. doi: 10.1371/journal.pone.0172687 (PMC5325534; doi:10.1371/journal.pone.0172687)
Supplement: S56 Table — (XLSX) [file pone.0172687.s056.xlsx]

## Sheet: Sheet1
S 56 Table: Fixed effect of breeds and developmental ages on validated SNPs markers using REML mixed model procedure.
Dependent Variable for ages	df	F value	Pr>F
19PR-24970466-CTNS	2	0	0
7PR-23497153-P4HA2	2	0	0
9HF-97733752-IGF2R	2	0	0
20HF-31891025-GHR	2	0	0
4HF-32078842-IGF2BP3	2	0	0
20HER-31894358-GHR	2	0	0
10HER-7576693-IQGAP2	2	0	1.1
Dependent Variable for breeds	df	F value	Pr>F
19PR-24970466-CTNS	2	8.38	0.0009
7PR-23497153-P4HA2	2	14.68	<0.0001
9HF-97733752-IGF2R	2	2.43	0.1013
20HF-31891025-GHR	2	3.49	0.0403
4HF-32078842-IGF2BP3	2	4.65	0.0155
20HER-31894358-GHR	2	3.49	0.0403
10HER-7576693-IQGAP2	2	8.9	0.0007
